# Supplementary material for: Global loss of promoter–enhancer connectivity and rebalancing of gene expression during early colorectal cancer carcinogenesis
Source: Nat Cancer. 2024 Oct 30;5(11):1697–712. doi: 10.1038/s43018-024-00823-z (PMC11584406; doi:10.1038/s43018-024-00823-z)
Supplement: Supplementary file 2 — Supplementary Table S1: Metadata of FAP and sporadic CRC donors involved in this study. Supplementary Table 2: List of gRNA sequences and Taqman gene expression primers used for CRISPR and CRISPRi intervention assays. Supplementary Table 3: List of sample identifiers used for this study on the HTAN and GEO portals. [file 43018_2024_823_MOESM2_ESM.xlsx]

## Sheet: Table of contents
Table S1 Metadata of FAP and sporadic CRC donors involved in this study.
Table S2 List of guide RNA sequences and Taqman gene expression primers used for CRISPR/CRISPRi intervention assays.
Table S3 List of sample IDs used for this study on the HTAN and GEO portals.

## Sheet: Table S1
ID	Condition	Ethnicity	stage	Age	Gender
A001	FAP	Hispanic/Latino	total protocolectomy	45	M
A002	FAP	White	rectum spared	20	F
A014	FAP	White	total protocolectomy	22	F
A015	FAP	Hispanic/Latino	total protocolectomy	35	F
CRC8396	Sporadic CRC	NA	pT2 pN0	56	M
CRC15251	Sporadic CRC	NA	pT1 pN0	79	M
CRC19779	Sporadic CRC	NA	pT3 pN0	73	NA
CRC23135	Sporadic CRC	NA	pT4a pN1a	NA	NA
CRC25988	Sporadic CRC	NA	pT3 pN2b	43	M
CRC26616	Sporadic CRC	NA	pT3 pN1a	70	F

## Sheet: Table S2
gRNA sequence
Target	Sequence
E2F3_gRNA1	TGGAGCCATTTTTCAGCTGC
E2F3_gRNA2	CTGCTGCTGACAATGAATGA
Ctrl	GTATTACTGATATTGGTGGG
MYC1_gRNA2	GAGTATAAAAGCCGGTTTTC
MYC1_gRNA1	GCTGTAGTAATTCCAGCGAG
CCNE1_gRNA2	TTAAATGTCCCGCTCTGAGC
CCNE1_gRNA1	TGCCCCCTACACCGCGCTGG
MCM4_gRNA2	GGAGACGACCTTGCCGCCGG
MCM4_gRNA1	TCGCGGACTCCGAGTCCACC
CDC25A_gRNA2	TTTGGCGCCAACTAGGAAAG
CDC25A_gRNA1	TGAGCCGCTATTACCGCGAA
B2M_gRNA2	CACGCGTTTAATATAAGTGG
B2M_gRNA1	TTCCTGAAGCTGACAGCATT
TBP_gRNA2	GACATTATCAACGCGCGCCA
TBP_gRNA1	GAGGTCGGGCAGGTTCGCTG
UBC_gRNA2	ATGATTATATAAGGACGCGC
UBC_gRNA1	AAGAACTGCGACCCAAATCC
CCNE1_gRNA_exon	GGGGACTTAAACGCCACTTA
MYC_gRNA_exon	TTGATGAAGGTCTCGTCGTC
TBP_gRNA_exon	GTTTCGGGCACGAAGTGCAA
UBC_gRNA_exon	GACGTTCTCGATAGTGTCAC
Gene Name	Primer ID
CDK7	Hs00361486_m1
E2F3	Hs00605457_m1
FGF19	Hs00192780_m1
TTK	Hs01009870_m1
MYC	Hs00153408_m1
NDRG1	Hs00608387_m1
TNS2	Hs00539247_m1
LTF	Hs00914334_m1
SUN2	Hs00391446_m1
GAPDH	Hs02786624_g1
CCNE1	Hs01026536_m1
MCM4	Hs00907398_m1
CDC25A	Hs00947994_m1
B2M	Hs00187842_m1
TBP	Hs00427620_m1
UBC	Hs00824723_m1
Taqman ID
Gene Name	Primer ID
CDK7	Hs00361486_m1
E2F3	Hs00605457_m1
FGF19	Hs00192780_m1
TTK	Hs01009870_m1
MYC	Hs00153408_m1
NDRG1	Hs00608387_m1
TNS2	Hs00539247_m1
LTF	Hs00914334_m1
SUN2	Hs00391446_m1
GAPDH	Hs02786624_g1
CCNE1	Hs01026536_m1
MCM4	Hs00907398_m1
CDC25A	Hs00947994_m1
B2M	Hs00187842_m1
TBP	Hs00427620_m1
UBC	Hs00824723_m1

## Sheet: Table S3
mHi-C seq
HTAN Sample ID	GEO sample ID
HTA10_01_007	GSM6326543
HTA10_01_008	GSM6326544
HTA10_01_011	GSM6326545
HTA10_01_013	GSM6326547
HTA10_01_019	GSM6326548
HTA10_01_023	GSM6326549
HTA10_01_024	GSM6326551
HTA10_02_001	GSM6326552
HTA10_02_002	GSM6326554
HTA10_02_006	GSM6326555
HTA10_02_010	GSM6326556
HTA10_02_012	GSM6326558
HTA10_02_013	GSM6326559
HTA10_02_122	GSM6326560
HTA10_02_212	GSM6326561
HTA10_03_004	GSM6326562
HTA10_03_012	GSM6326564
HTA10_03_038	GSM6326565
HTA10_03_040	GSM6326566
HTA10_03_041	GSM6326568
HTA10_03_045	GSM6326569
HTA10_03_046	GSM6326571
HTA10_03_053	GSM6326572
HTA10_03_054	GSM6326573
HTA10_04_004	GSM6326575
HTA10_04_006	GSM6326576
HTA10_04_010	GSM6326578
HTA10_28_001	GSM6326579
HTA10_29_001	GSM6326580
HTA10_30_001	GSM6326582
HTA10_31_001	GSM6326583
HTA10_32_001	GSM6326585
HTA10_33_001	GSM6326586
ATAC seq
HTAN Sample ID	GEO sample ID
HTA10_01_007	GSM6326085
HTA10_01_013	GSM6326087
HTA10_01_019	GSM6326088
HTA10_02_001	GSM6326090
HTA10_02_002	GSM6326091
HTA10_02_006	GSM6326092
HTA10_02_010	GSM6326094
HTA10_02_122	GSM6326095
HTA10_02_212	GSM6326097
HTA10_03_041	GSM6326098
HTA10_03_046	GSM6326099
HTA10_03_053	GSM6326101
HTA10_03_054	GSM6326102
HTA10_03_057	GSM6326104
HTA10_04_004	GSM6326105
HTA10_04_008	GSM6326106
HTA10_04_010	GSM6326108
HTA10_28_001	GSM6326109
HTA10_29_001	GSM6326111
HTA10_30_001	GSM6326112
HTA10_31_001	GSM6326114
HTA10_32_001	GSM6326115
HTA10_33_001	GSM6326116
RNA seq
HTAN Sample ID	GEO sample ID
HTA10_01_007	GSM6325721
HTA10_01_011	GSM6325722
HTA10_01_013	GSM6325724
HTA10_01_019	GSM6325725
HTA10_02_001	GSM6325727
HTA10_02_002	GSM6325728
HTA10_02_006	GSM6325729
HTA10_02_010	GSM6325731
HTA10_02_013	GSM6325732
HTA10_02_122	GSM6325734
HTA10_02_212	GSM6325735
HTA10_03_012	GSM6325736
HTA10_03_040	GSM6325738
HTA10_03_041	GSM6325739
HTA10_03_046	GSM6325740
HTA10_03_053	GSM6325742
HTA10_03_054	GSM6325743
HTA10_04_004	GSM6325745
HTA10_04_010	GSM6325746
HTA10_28_001	GSM6325747
HTA10_29_001	GSM6325749
HTA10_30_001	GSM6325750
HTA10_32_001	GSM6325752
HTA10_33_001	GSM6325753
HTA10_34_004	GSM8068669
HTA10_34_004	GSM8068670
HTA10_34_004	GSM8068671
HTA10_34_004	GSM8068672
HTA10_34_008	GSM8068665
HTA10_34_008	GSM8068666
HTA10_34_008	GSM8068667
HTA10_34_008	GSM8068668
HTA10_34_103	GSM8068673
HTA10_34_103	GSM8068674
HTA10_34_103	GSM8068675
HTA10_34_103	GSM8068676
EM seq
HTAN Sample ID
HTA10_01_004
HTA10_01_005
HTA10_01_007
HTA10_01_021
HTA10_01_113
HTA10_01_206
HTA10_02_010
HTA10_02_012
HTA10_02_116
HTA10_02_121
HTA10_02_204
HTA10_02_212
HTA10_03_001
HTA10_03_037
HTA10_03_038
HTA10_03_052
HTA10_03_115
HTA10_03_202
HTA10_04_002
HTA10_04_008
HTA10_04_203
