# Supplementary material for: Global loss of promoter–enhancer connectivity and rebalancing of gene expression during early colorectal cancer carcinogenesis
Source: Nat Cancer. 2024 Oct 30;5(11):1697–712. doi: 10.1038/s43018-024-00823-z (PMC11584406; doi:10.1038/s43018-024-00823-z)
Supplement: Supplementary file 3 — Statistical source data. [file 43018_2024_823_MOESM3_ESM.zip › Fig1.xlsx]

## Sheet: Fig 1D
	mHi-C_TSS	insitu_TSS	microC_TSS	mHi-C_Enhancer	insitu_Enhancer	microC_Enhancer	mHi-C_CTCF	insitu_CTCF	microC_CTCF
0	1.0799	0.949389	0.870257	1.02361	1.00007	0.893864	1.04944	0.961818	0.938724
1	1.08024	0.944977	0.872239	1.02221	0.991043	0.893407	1.04782	0.983119	0.939977
2	1.07442	0.961424	0.868269	1.02773	1.01303	0.893911	1.05031	0.98074	0.944778
3	1.0857	0.965062	0.865738	1.02639	0.987623	0.893384	1.04753	1.00051	0.942437
4	1.06689	0.962709	0.87243	1.02675	0.977977	0.893371	1.05453	1.00494	0.949338
5	1.07523	0.946929	0.866409	1.02817	0.989708	0.895423	1.05205	1.01258	0.947708
6	1.0762	0.947365	0.864178	1.02219	0.952637	0.894397	1.05525	1.04791	0.947437
7	1.06704	0.94484	0.873567	1.02234	0.969341	0.895453	1.05636	1.01798	0.944846
8	1.08304	0.924266	0.874422	1.02228	0.987477	0.893199	1.05018	1.00316	0.941571
9	1.08239	0.944974	0.873934	1.02085	1.00093	0.894665	1.05042	1.04662	0.943161
10	1.0829	0.924997	0.869895	1.02626	0.970999	0.892649	1.04921	1.01067	0.940059
11	1.07686	0.924324	0.871546	1.02825	0.973284	0.896574	1.0592	1.03943	0.941337
12	1.07994	0.938909	0.877156	1.02683	1.0111	0.897649	1.0549	1.01908	0.945916
13	1.08945	0.931856	0.864425	1.01959	0.972332	0.892577	1.0531	1.03323	0.94561
14	1.07654	0.939624	0.873375	1.02584	0.967311	0.896524	1.05836	1.01224	0.947508
15	1.07542	0.946343	0.876525	1.02617	0.99154	0.898384	1.05798	1.02817	0.945216
16	1.07949	0.940017	0.871939	1.02801	0.986975	0.894901	1.0554	1.00501	0.948289
17	1.07374	0.933311	0.86953	1.0339	0.990004	0.893972	1.05723	1.03538	0.950992
18	1.08189	0.926077	0.875629	1.02873	0.992317	0.894458	1.06124	1.02284	0.945729
19	1.09211	0.937452	0.871291	1.02502	0.991892	0.895086	1.05671	1.06023	0.94536
20	1.07276	0.965596	0.86901	1.02736	0.973541	0.896876	1.04753	1.02057	0.949813
21	1.07725	0.954185	0.871158	1.03272	0.987356	0.896084	1.05123	1.01889	0.944124
22	1.08579	0.941592	0.868773	1.0253	0.984369	0.896357	1.04899	0.991806	0.946748
23	1.07981	0.943267	0.867249	1.03334	1.00351	0.893812	1.05303	0.978244	0.945072
24	1.08532	0.933854	0.869818	1.02936	0.989922	0.896398	1.0516	1.02635	0.944087
25	1.0816	0.950107	0.86652	1.03017	0.998313	0.894956	1.05339	0.992655	0.948099
26	1.08492	0.942069	0.862	1.0341	0.974644	0.895899	1.05618	0.995752	0.947485
27	1.07401	0.921305	0.86462	1.03027	0.963745	0.8987	1.05867	0.99239	0.944485
28	1.0813	0.953443	0.865621	1.02406	0.986452	0.898474	1.05288	0.990251	0.946032
29	1.08762	0.948546	0.875502	1.02766	0.987464	0.896688	1.05895	1.01074	0.943112
30	1.0982	0.921313	0.867712	1.02468	0.971607	0.895301	1.05908	1.00842	0.944808
31	1.081	0.937772	0.870072	1.03097	0.987541	0.895709	1.05128	0.991736	0.941276
32	1.07746	0.948703	0.86997	1.03285	0.997679	0.897407	1.05603	1.02272	0.943699
33	1.09639	0.932497	0.86887	1.03121	0.99203	0.902047	1.05205	1.00809	0.94875
34	1.09685	0.92427	0.873191	1.0315	1.00979	0.894842	1.05624	0.957008	0.948227
35	1.09307	0.928979	0.877609	1.02394	1.00099	0.893949	1.06106	0.961696	0.940533
36	1.09317	0.929086	0.86735	1.02798	0.992502	0.895484	1.0569	0.973411	0.945128
37	1.09418	0.947972	0.868249	1.02944	0.991527	0.898059	1.05794	0.956764	0.941918
38	1.08793	0.95777	0.865275	1.03015	0.984255	0.895564	1.05802	0.980956	0.943439
39	1.09205	0.944675	0.867998	1.0308	0.992703	0.894592	1.06084	0.981017	0.943482
40	1.09235	0.95205	0.858549	1.02757	0.987628	0.892848	1.0558	0.975939	0.95091
41	1.07995	0.972652	0.866881	1.02909	0.998297	0.89744	1.05368	0.987377	0.952257
42	1.08967	0.956736	0.860082	1.03387	0.982072	0.896188	1.05048	0.976086	0.943784
43	1.09985	0.948747	0.861845	1.02933	1.00482	0.895194	1.06159	0.988579	0.945406
44	1.09344	0.939934	0.866997	1.02442	0.99023	0.892298	1.05749	1.00755	0.946405
45	1.09478	0.954864	0.858706	1.03564	1.02078	0.895229	1.05398	0.982744	0.946448
46	1.09689	0.94904	0.865008	1.03001	1.0107	0.894746	1.05313	1.03093	0.946848
47	1.09379	0.926304	0.863257	1.03207	0.988021	0.892315	1.04918	0.990511	0.946331
48	1.10122	0.935198	0.867711	1.02714	0.98081	0.895817	1.05238	0.992727	0.940448
49	1.1086	0.948249	0.86823	1.02759	0.976055	0.895075	1.05717	1.04034	0.945865
50	1.10589	0.939606	0.870032	1.0344	0.982979	0.893897	1.05744	1.03393	0.944049
51	1.10988	0.947995	0.871275	1.03562	0.995039	0.891393	1.05011	0.985351	0.944314
52	1.10786	0.940004	0.868478	1.03337	0.995232	0.898253	1.05051	0.977098	0.947911
53	1.10608	0.937812	0.868436	1.03255	1.00374	0.895567	1.05225	0.973956	0.948925
54	1.11069	0.944344	0.870044	1.0323	0.982744	0.895589	1.06	0.958484	0.94789
55	1.11191	0.932743	0.87184	1.03181	0.982233	0.893257	1.05777	0.983793	0.945908
56	1.10112	0.932789	0.876051	1.03214	0.984827	0.894728	1.05316	0.989617	0.944326
57	1.09054	0.923633	0.872168	1.02976	0.996225	0.8968	1.05532	0.991574	0.945464
58	1.10572	0.940505	0.871697	1.03296	0.994231	0.897324	1.05664	0.973411	0.946989
59	1.10872	0.931835	0.869287	1.02881	0.987662	0.894381	1.05194	1.01193	0.948998
60	1.11691	0.92647	0.871218	1.03256	0.983562	0.892779	1.05909	1.0085	0.947796
61	1.12327	0.943273	0.868363	1.03169	0.982627	0.894677	1.05473	1.01501	0.949545
62	1.1023	0.940984	0.872448	1.0378	0.978627	0.8956	1.04958	0.994223	0.947018
63	1.10316	0.943031	0.871775	1.03112	0.997052	0.890177	1.0545	0.989807	0.94586
64	1.11	0.934579	0.874013	1.03223	1.01331	0.893836	1.05242	1.001	0.947442
65	1.12483	0.940181	0.869625	1.03409	1.01045	0.894672	1.05621	0.98004	0.948364
66	1.11937	0.953883	0.87408	1.03592	0.981386	0.896939	1.05792	1.00361	0.947363
67	1.10298	0.949274	0.876541	1.03581	1.04266	0.894249	1.06193	1.00401	0.945698
68	1.11432	0.945782	0.877055	1.0331	0.97517	0.89485	1.0527	0.995815	0.946001
69	1.12103	0.939087	0.879396	1.0362	0.981139	0.895788	1.06215	1.01082	0.947463
70	1.12383	0.926843	0.874449	1.03632	0.957088	0.894734	1.05497	1.03559	0.953242
71	1.12346	0.941258	0.879397	1.04058	0.993001	0.891504	1.05491	0.98285	0.952364
72	1.13543	0.944568	0.875334	1.03395	0.97543	0.896679	1.05238	1.00685	0.954597
73	1.12851	0.932578	0.886519	1.0363	0.989603	0.897735	1.05747	0.995982	0.94852
74	1.12686	0.936676	0.88019	1.03075	0.98242	0.897772	1.0489	0.99667	0.951007
75	1.11964	0.937333	0.882249	1.03732	0.959516	0.895246	1.05346	0.973197	0.9509
76	1.12647	0.934056	0.880478	1.03978	1.01479	0.893137	1.05184	0.9699	0.950578
77	1.13796	0.944272	0.880775	1.03857	0.990396	0.897376	1.06223	0.988556	0.952433
78	1.13426	0.926676	0.881265	1.04019	0.990964	0.896761	1.05877	0.979943	0.95467
79	1.12923	0.93171	0.878223	1.03878	0.977851	0.895259	1.05484	0.95812	0.953633
80	1.12727	0.961759	0.879028	1.03646	0.969419	0.89778	1.05664	0.963683	0.949175
81	1.13623	0.959828	0.87566	1.03729	0.98682	0.898611	1.05782	0.969659	0.951797
82	1.14952	0.943424	0.879991	1.03982	0.912829	0.895553	1.05951	0.954528	0.947663
83	1.14587	0.949751	0.881832	1.04461	0.96709	0.897901	1.05631	0.985587	0.947663
84	1.13933	0.959886	0.884983	1.03759	0.968721	0.897818	1.06063	0.985641	0.948769
85	1.13962	0.964311	0.882465	1.04474	0.985707	0.896504	1.06005	1.0083	0.951136
86	1.14623	0.967696	0.87946	1.04162	0.956535	0.893501	1.05039	0.969176	0.944133
87	1.14463	0.952903	0.887347	1.04835	0.97783	0.89437	1.05941	0.961402	0.947978
88	1.15094	0.931408	0.881595	1.04538	0.968401	0.89739	1.0563	0.936192	0.951233
89	1.13942	0.938174	0.88617	1.04048	0.964667	0.895347	1.05919	0.961737	0.955793
90	1.15611	0.928722	0.884158	1.04499	0.991249	0.900358	1.06332	0.981877	0.948738
91	1.15289	0.959762	0.887928	1.04279	0.985811	0.895642	1.06139	0.998978	0.952905
92	1.15553	0.954908	0.889075	1.0402	0.982137	0.898531	1.06493	0.972271	0.950006
93	1.15028	0.964869	0.887861	1.04747	0.974776	0.899706	1.06352	0.976823	0.948514
94	1.16675	0.948116	0.898117	1.04527	0.994818	0.89387	1.06105	0.970733	0.948656
95	1.16552	0.945034	0.89007	1.04964	0.983624	0.897379	1.06088	0.968001	0.953176
96	1.15522	0.930628	0.891923	1.0497	0.988777	0.899022	1.06483	0.96488	0.95043
97	1.15725	0.936312	0.889813	1.04521	1.00755	0.897144	1.06283	0.972787	0.95543
98	1.16368	0.938025	0.896903	1.04391	0.991632	0.899843	1.06545	0.961457	0.952202
99	1.17398	0.943255	0.899966	1.04174	1.03713	0.900869	1.06099	0.948048	0.94949
100	1.16916	0.914458	0.902784	1.05095	1.00027	0.899615	1.05802	0.95383	0.952833
101	1.16223	0.90475	0.898629	1.04607	1.00663	0.90105	1.06098	0.964023	0.952508
102	1.17652	0.927212	0.90074	1.04982	1.02273	0.89831	1.06322	0.981457	0.95363
103	1.18929	0.943528	0.906717	1.04696	0.9863	0.901654	1.06708	0.999194	0.954771
104	1.19046	0.946067	0.905635	1.04942	0.995446	0.901729	1.07082	0.984168	0.953297
105	1.19462	0.943142	0.907091	1.04733	0.974467	0.901058	1.06598	0.978103	0.950557
106	1.19915	0.931867	0.906931	1.04832	0.97123	0.905115	1.06656	0.978332	0.951456
107	1.18179	0.925898	0.906203	1.04827	0.993855	0.900169	1.06433	0.964457	0.956847
108	1.1955	0.930129	0.902964	1.05141	0.978944	0.900574	1.06322	0.982578	0.955151
109	1.18636	0.948519	0.89649	1.04704	0.961054	0.899419	1.06418	0.984767	0.957941
110	1.19173	0.935944	0.902919	1.05039	0.980194	0.899412	1.05848	0.971224	0.958515
111	1.19818	0.947797	0.908036	1.04605	0.972865	0.90267	1.06477	0.966104	0.95313
112	1.19595	0.93741	0.914414	1.05227	0.982531	0.902424	1.06308	0.97617	0.947643
113	1.21683	0.929143	0.909184	1.05236	0.972959	0.904819	1.06084	0.966885	0.954282
114	1.21546	0.934989	0.909717	1.04661	1.03913	0.898659	1.06561	0.973529	0.954431
115	1.22215	0.953029	0.908543	1.04673	0.967021	0.903494	1.06345	0.966912	0.957428
116	1.23107	0.936229	0.912412	1.05182	1.0032	0.898841	1.06309	0.981875	0.955614
117	1.21081	0.923773	0.907473	1.04935	1.01616	0.903382	1.06626	0.984551	0.954797
118	1.22414	0.934728	0.919044	1.04913	0.988411	0.902292	1.06647	0.982885	0.956555
119	1.23741	0.958446	0.91573	1.05504	0.969499	0.905129	1.06473	0.996368	0.956661
120	1.24519	0.972139	0.91449	1.05297	1.00517	0.902582	1.06116	0.985655	0.948653
121	1.23243	0.952328	0.916417	1.05541	0.980402	0.905964	1.06576	0.951526	0.954871
122	1.25036	0.939614	0.917887	1.05198	0.979282	0.903739	1.06674	0.985236	0.959391
123	1.25326	0.932181	0.918853	1.05171	1.01367	0.90655	1.06443	0.996804	0.961346
124	1.25938	0.924504	0.919601	1.05807	0.969008	0.899175	1.05948	0.986713	0.963499
125	1.25678	0.937269	0.921611	1.05016	0.968978	0.901269	1.06463	0.98879	0.96291
126	1.24604	0.941311	0.925442	1.05388	1.00773	0.905082	1.06843	0.974211	0.962502
127	1.25635	0.954499	0.929769	1.0571	0.982392	0.903143	1.06867	0.951473	0.962076
128	1.26729	0.937822	0.925652	1.06149	1.00847	0.90536	1.06844	0.976748	0.961607
129	1.277	0.939369	0.927272	1.05198	0.990911	0.903732	1.06412	0.984731	0.95813
130	1.28272	0.929369	0.938286	1.05793	0.999612	0.904691	1.06466	0.986461	0.96012
131	1.27497	0.935834	0.935389	1.0586	0.979165	0.903114	1.06041	0.981436	0.958068
132	1.29515	0.935381	0.934899	1.057	1.03286	0.901896	1.06699	0.988578	0.962945
133	1.28373	0.963442	0.930881	1.06067	0.996546	0.904696	1.06686	0.98662	0.957766
134	1.28552	0.936145	0.933565	1.05696	0.970871	0.9035	1.05965	0.985046	0.960185
135	1.28535	0.92433	0.931203	1.06057	0.983658	0.902571	1.06326	0.976337	0.960523
136	1.28438	0.919644	0.938499	1.0629	1.05166	0.907615	1.06825	0.997618	0.959693
137	1.2899	0.924652	0.942422	1.06065	0.99633	0.903884	1.06753	0.951617	0.957367
138	1.31022	0.922361	0.941431	1.05882	0.954524	0.903459	1.06599	0.962063	0.952383
139	1.31931	0.929866	0.939495	1.05703	1.00769	0.906789	1.06685	0.965994	0.9545
140	1.31788	0.94086	0.940507	1.06462	0.985925	0.903902	1.05919	0.966256	0.957362
141	1.32859	0.933942	0.948674	1.06432	0.960282	0.909483	1.05104	0.99217	0.960912
142	1.32119	0.924849	0.94762	1.05688	0.964473	0.905895	1.06469	0.977115	0.955474
143	1.32347	0.934466	0.949612	1.06057	0.978253	0.907377	1.05936	0.963852	0.958463
144	1.33605	0.949733	0.946781	1.06322	0.98866	0.909422	1.05459	0.97161	0.957207
145	1.33907	0.932023	0.946132	1.06784	0.966663	0.905946	1.06305	0.972777	0.958065
146	1.35257	0.946428	0.950874	1.06515	0.970321	0.906577	1.06314	0.97211	0.957073
147	1.3536	0.938376	0.954522	1.0636	0.997125	0.9064	1.06329	0.967936	0.957026
148	1.36303	0.915035	0.955644	1.06633	0.989311	0.907795	1.06205	0.986244	0.953061
149	1.38511	0.929286	0.950075	1.07035	0.994147	0.908055	1.06236	0.955232	0.959453
150	1.37813	0.936554	0.954826	1.06954	0.966242	0.903406	1.05958	0.945943	0.956626
151	1.378	0.926815	0.964152	1.07607	1.07374	0.908389	1.06173	0.964543	0.952997
152	1.39005	0.945229	0.962789	1.06983	0.965608	0.901738	1.05865	0.978072	0.953207
153	1.38117	0.94607	0.958794	1.073	1.01016	0.906854	1.05951	0.970325	0.95863
154	1.38798	0.937204	0.975943	1.07282	1.00032	0.90638	1.05956	0.979693	0.957973
155	1.40436	0.928418	0.984654	1.07724	0.9949	0.907813	1.06147	1.01878	0.953554
156	1.41331	0.942985	0.981563	1.08104	1.03167	0.903922	1.05772	0.978121	0.954003
157	1.40735	0.951025	0.978036	1.08034	0.978249	0.909168	1.05856	0.998343	0.955276
158	1.40306	0.942065	0.982188	1.08335	0.984116	0.906209	1.0596	0.994479	0.957317
159	1.42065	0.947005	0.987054	1.08103	0.974226	0.905514	1.06124	0.984216	0.960075
160	1.43399	0.937533	0.99097	1.08142	1.00012	0.911649	1.05965	1.00042	0.957133
161	1.44355	0.935475	0.994338	1.08325	0.994165	0.91102	1.05888	1.04431	0.965767
162	1.44987	0.929965	0.993486	1.08682	0.98409	0.912172	1.06283	0.995424	0.956499
163	1.43937	0.932778	0.995818	1.08409	1.00935	0.908258	1.06106	1.00241	0.955616
164	1.46707	0.956406	1.00089	1.08497	1.0232	0.909909	1.0583	1.03256	0.957273
165	1.46652	0.96188	1.00369	1.08654	1.00672	0.911443	1.06222	1.04122	0.960604
166	1.4724	0.949703	1.00233	1.08529	0.977415	0.911965	1.06091	0.978052	0.961781
167	1.48285	0.94718	1.00543	1.08679	1.0043	0.912021	1.05583	0.991244	0.96042
168	1.49359	0.931447	1.01172	1.09468	0.974922	0.909905	1.05926	1.00281	0.957472
169	1.50277	0.959626	1.01331	1.09205	0.977678	0.912426	1.05817	0.982694	0.955412
170	1.49462	0.953315	1.02195	1.09515	0.968296	0.912757	1.0546	1.04033	0.956082
171	1.50511	0.944877	1.02454	1.09219	0.985634	0.910789	1.0604	1.0305	0.958574
172	1.53438	0.949494	1.03359	1.09573	1.01439	0.912992	1.05618	1.01742	0.957919
173	1.52884	0.943699	1.03725	1.09863	0.974698	0.914358	1.05897	1.00636	0.95807
174	1.53894	0.935473	1.04414	1.10099	1.00545	0.912764	1.06035	1.0045	0.955265
175	1.54379	0.939427	1.0323	1.10116	0.967055	0.912455	1.05342	0.976541	0.954701
176	1.54715	0.945683	1.04743	1.11142	0.95505	0.918515	1.06292	1.00879	0.957245
177	1.55039	0.921945	1.05329	1.11076	0.974804	0.916923	1.05657	0.986495	0.954534
178	1.58543	0.928212	1.0562	1.11352	0.967599	0.920796	1.05618	0.989424	0.960931
179	1.59319	0.919258	1.05637	1.11486	1.03374	0.923907	1.05407	1.00068	0.960303
180	1.58719	0.932215	1.0563	1.11473	0.964434	0.921965	1.05248	1.00845	0.961737
181	1.61714	0.930037	1.06309	1.11672	0.945993	0.924974	1.05437	0.966041	0.95705
182	1.62633	0.944706	1.0635	1.12519	0.958189	0.921717	1.05831	0.966892	0.953373
183	1.62958	0.938805	1.06152	1.11892	0.942043	0.921426	1.0522	0.991717	0.958765
184	1.65378	0.929178	1.07125	1.12134	0.967777	0.926257	1.05008	0.976017	0.956847
185	1.6588	0.934766	1.07699	1.12602	0.9567	0.925035	1.05342	0.977596	0.95205
186	1.68324	0.917634	1.07543	1.12965	0.973755	0.922444	1.05227	0.997505	0.951041
187	1.66794	0.912844	1.08939	1.13999	0.960683	0.926348	1.05024	0.977531	0.9518
188	1.67619	0.926442	1.08727	1.13992	0.952149	0.929469	1.04589	0.945333	0.95238
189	1.69646	0.932485	1.0901	1.14809	0.937526	0.925041	1.04647	0.945041	0.953058
190	1.71759	0.940147	1.10609	1.14782	0.942584	0.92758	1.04488	0.953445	0.953247
191	1.72715	0.950936	1.11967	1.14877	0.960092	0.930685	1.04487	0.950896	0.949491
192	1.72715	0.941205	1.11852	1.16153	0.959561	0.931463	1.04617	0.940323	0.950186
193	1.74981	0.936083	1.11709	1.15886	0.958541	0.933971	1.05099	0.943068	0.954073
194	1.76934	0.919673	1.1331	1.15854	0.92968	0.930716	1.04848	0.942466	0.955839
195	1.79555	0.928187	1.13678	1.15636	0.941117	0.93771	1.04582	0.970621	0.957974
196	1.79805	0.937799	1.13628	1.1665	0.939827	0.937415	1.05206	0.977479	0.959513
197	1.81529	0.90922	1.14853	1.16611	0.934119	0.939777	1.05219	0.969613	0.960349
198	1.8268	0.931132	1.14686	1.17809	0.936097	0.940816	1.04783	0.968909	0.959608
199	1.84017	0.94659	1.145	1.17643	0.947004	0.940071	1.04447	0.968483	0.95839
200	1.84695	0.944562	1.14837	1.18142	0.923421	0.94246	1.04433	0.979873	0.957821
201	1.875	0.89081	1.14686	1.18511	0.939614	0.945464	1.04835	0.966876	0.953075
202	1.8989	0.895562	1.15598	1.19203	0.949562	0.944803	1.04709	0.96562	0.949578
203	1.92088	0.905621	1.16792	1.19063	0.943178	0.949514	1.0499	0.957579	0.957928
204	1.92087	0.925033	1.1774	1.1953	0.942618	0.948581	1.04873	0.945575	0.955425
205	1.94092	0.913129	1.17637	1.19743	0.950859	0.954296	1.04789	0.969984	0.95799
206	1.95859	0.910834	1.18806	1.2039	0.930883	0.952588	1.04834	0.978976	0.960962
207	1.96968	0.933074	1.20133	1.20974	0.938765	0.955942	1.0478	0.989871	0.95867
208	1.97019	0.930481	1.20476	1.21955	0.933552	0.96093	1.04788	0.973584	0.968025
209	1.98145	0.939419	1.21189	1.22071	0.913654	0.959646	1.04976	0.991591	0.96286
210	1.99629	0.909722	1.21823	1.22577	0.945361	0.965616	1.0468	1.03691	0.967598
211	2.04012	0.898125	1.23572	1.23103	0.907278	0.967035	1.04908	1.0632	0.967679
212	2.05829	0.918406	1.23497	1.23934	0.94563	0.968304	1.05061	1.02281	0.972385
213	2.08537	0.901706	1.24072	1.24149	0.917196	0.970661	1.051	1.03087	0.97827
214	2.10162	0.918779	1.2543	1.24643	0.929857	0.970455	1.04842	1.03285	0.969674
215	2.11069	0.919924	1.26791	1.24883	0.945906	0.975311	1.04155	1.02462	0.975141
216	2.14357	0.966116	1.27681	1.25631	0.949886	0.977273	1.04422	0.964949	0.975873
217	2.15226	0.976106	1.29064	1.25917	0.933413	0.990834	1.04763	0.978094	0.973252
218	2.16469	0.941865	1.3084	1.26316	0.953751	0.990279	1.03612	0.980243	0.973231
219	2.19548	0.920114	1.33202	1.27442	0.923949	0.989754	1.0355	0.977431	0.972555
220	2.20315	0.918236	1.33886	1.27922	0.928444	0.999104	1.02625	0.961903	0.973764
221	2.21564	0.922349	1.33289	1.28203	0.926391	1.00367	1.03378	0.958416	0.979406
222	2.24492	0.922071	1.34436	1.28687	0.925818	1.00601	1.03883	0.966775	0.976869
223	2.26581	0.949449	1.3652	1.2879	0.941337	1.01533	1.04077	0.983934	0.970492
224	2.30771	0.936223	1.37261	1.29571	0.949734	1.01633	1.04366	0.967103	0.978567
225	2.29899	0.959217	1.39891	1.29471	0.943609	1.0231	1.04816	1.01124	0.986818
226	2.3467	0.943664	1.4099	1.29878	0.922839	1.02929	1.0472	0.967091	0.978608
227	2.36706	0.942428	1.42943	1.30907	0.92351	1.03987	1.04663	1.01026	0.983783
228	2.37745	0.96071	1.47051	1.3179	0.952509	1.04651	1.03743	1.07839	0.983685
229	2.4213	0.935041	1.48534	1.30447	0.925777	1.0542	1.03715	1.01779	0.989017
230	2.45889	0.928554	1.51129	1.31535	0.925223	1.06578	1.03773	0.998609	0.993725
231	2.48502	0.939355	1.5484	1.32129	0.950904	1.07098	1.03417	0.99556	0.996984
232	2.51678	0.927882	1.5633	1.32467	0.96052	1.08529	1.03232	0.949937	1.00024
233	2.55363	0.946207	1.59193	1.3283	0.947419	1.08808	1.03803	0.962098	0.992237
234	2.59989	0.935938	1.61727	1.33756	0.947382	1.10573	1.05062	0.944058	0.993654
235	2.61946	0.958866	1.64877	1.34057	0.950895	1.12048	1.06716	0.958334	0.997453
236	2.66777	0.954229	1.67405	1.34141	0.969213	1.137	1.05277	0.969834	0.998348
237	2.70996	0.949389	1.70211	1.34644	0.928563	1.14892	1.03888	0.954915	1.00143
238	2.73419	0.953064	1.73561	1.35231	0.932026	1.17274	1.03368	1.021	1.00679
239	2.78844	0.980151	1.73375	1.35601	0.957904	1.19252	1.03133	1.00198	1.01144
240	2.81391	0.959292	1.73833	1.36188	0.949263	1.21692	1.03788	1.00613	1.02746
241	2.84534	0.928714	1.7444	1.3657	0.958074	1.23311	1.05427	1.03818	1.05504
242	2.87766	0.946391	1.73906	1.36794	0.978128	1.25213	1.05442	1.04571	1.07437
243	2.91084	0.95287	1.72635	1.37318	0.975575	1.26997	1.05347	1.01879	1.09739
244	2.91494	0.966806	1.69674	1.37355	0.990779	1.28427	1.05442	1.0475	1.1269
245	2.92459	0.976888	1.67551	1.38305	1.0047	1.29146	1.05241	1.10043	1.13912
246	2.90041	0.964236	1.72514	1.38234	0.970764	1.29653	1.0576	1.05381	1.14385
247	2.89696	0.975166	1.76169	1.38686	0.971018	1.30475	1.07056	1.01265	1.14158
248	2.96864	0.989597	1.62978	1.38847	1.00738	1.30079	1.05032	1.12264	1.13636
249	2.89139	0.97365	1.68742	1.38612	1.00803	1.29695	0.957778	1.28462	1.12622
250	2.83507	0.923824	1.73232	1.38177	0.998512	1.29246	0.97297	1.04317	1.13369
251	2.85563	0.910379	1.64925	1.38748	0.986063	1.2986	1.05382	0.946196	1.13672
252	2.82718	0.883578	1.58783	1.38413	1.01507	1.29691	1.06491	0.996185	1.13828
253	2.75095	0.871049	1.58894	1.38038	0.981455	1.29688	1.05314	1.00321	1.13947
254	2.71866	0.876292	1.58047	1.37617	0.98244	1.29775	1.04891	1.01033	1.13466
255	2.66507	0.85285	1.56784	1.37484	0.98202	1.28481	1.05248	0.999687	1.1177
256	2.6423	0.899171	1.53469	1.36735	0.993832	1.27377	1.04682	1.0111	1.10252
257	2.60798	0.924308	1.49014	1.36408	0.97529	1.25801	1.05868	1.01821	1.07659
258	2.56152	0.933096	1.43034	1.35774	0.988375	1.24351	1.04828	1.02525	1.05351
259	2.545	0.961496	1.38887	1.35197	0.97599	1.2169	1.02991	1.02637	1.03614
260	2.52196	0.955511	1.37442	1.3524	0.969816	1.19761	1.03443	1.06314	1.02
261	2.4843	0.93609	1.33678	1.34811	1.00113	1.17673	1.03758	1.02508	1.01252
262	2.43483	0.92475	1.29982	1.34306	0.996294	1.15691	1.04277	1.03974	1.01113
263	2.40609	0.922356	1.28982	1.34238	0.982416	1.13969	1.05537	1.07859	0.996959
264	2.37212	0.935605	1.27809	1.33302	0.988466	1.12571	1.05997	0.988248	0.994596
265	2.38218	0.961484	1.26147	1.33221	0.95501	1.1066	1.04604	0.972668	0.995976
266	2.39435	0.94078	1.26466	1.33288	0.990096	1.09909	1.0417	1.03251	0.989887
267	2.38784	0.950681	1.25843	1.32769	0.977458	1.0829	1.03843	0.990853	1.00088
268	2.38592	0.969503	1.25876	1.32933	0.966731	1.07246	1.03488	1.00801	1.00427
269	2.39286	0.926068	1.26348	1.31487	0.99063	1.06184	1.03488	1.03434	0.989433
270	2.39914	0.921055	1.27307	1.30768	0.970643	1.05483	1.03801	1.03995	0.982155
271	2.40431	0.905279	1.2623	1.31133	1.05595	1.04461	1.04256	1.01612	0.984003
272	2.42987	0.918718	1.24929	1.30847	0.989381	1.0373	1.04405	1.0093	0.982086
273	2.41236	0.897107	1.23727	1.30187	0.993206	1.02929	1.03869	1.0096	0.984229
274	2.38771	0.936624	1.23544	1.29595	0.968676	1.02293	1.04006	0.99171	0.98628
275	2.39735	0.931144	1.24508	1.2918	0.993014	1.02155	1.04533	0.989647	0.975294
276	2.40778	0.967534	1.23848	1.28137	0.965831	1.01559	1.04727	0.982326	0.967481
277	2.37047	0.942971	1.2342	1.28504	0.963918	1.00457	1.04101	0.992688	0.97065
278	2.35848	0.957557	1.22706	1.27693	0.952448	1.00375	1.03212	0.975383	0.964947
279	2.35538	0.951912	1.21894	1.27392	0.969836	0.996623	1.03501	1.00339	0.970012
280	2.35137	0.937551	1.21157	1.27272	0.967048	0.989785	1.03265	1.02313	0.968831
281	2.31537	0.950667	1.21459	1.25789	0.988583	0.987964	1.04654	0.986945	0.966765
282	2.32016	0.933968	1.20509	1.2574	0.966293	0.981386	1.04546	0.975602	0.966852
283	2.30961	0.927557	1.21117	1.25519	0.983987	0.982915	1.04316	0.956174	0.969481
284	2.28932	0.958693	1.21009	1.2504	0.978736	0.975448	1.04139	0.997253	0.962875
285	2.26372	0.920294	1.21389	1.24258	0.983802	0.975065	1.04122	0.968571	0.965733
286	2.2419	0.913322	1.21466	1.24072	1.05191	0.969781	1.04439	0.967198	0.970904
287	2.22336	0.936888	1.20815	1.23317	0.96093	0.967728	1.04158	0.964609	0.972785
288	2.22647	0.953096	1.20708	1.23172	0.991688	0.965565	1.04555	0.955385	0.974093
289	2.23204	0.930666	1.20621	1.22669	0.971663	0.961079	1.04394	0.957638	0.96555
290	2.20808	0.931188	1.19736	1.22465	0.964041	0.958989	1.04456	0.970652	0.964638
291	2.19932	0.911322	1.18527	1.21875	0.97731	0.96016	1.04525	0.971082	0.963144
292	2.19035	0.944754	1.18286	1.21224	0.978272	0.953418	1.04146	0.967942	0.956958
293	2.18288	0.945365	1.17488	1.20499	0.974038	0.951187	1.04595	0.975143	0.963428
294	2.16712	0.91885	1.18526	1.20584	0.966254	0.951776	1.04407	0.972656	0.966095
295	2.16152	0.94989	1.18028	1.20348	0.984724	0.952585	1.03872	0.963302	0.967736
296	2.13842	0.915269	1.18183	1.19775	0.979109	0.947388	1.03348	0.916028	0.959296
297	2.11045	0.924305	1.17614	1.18727	0.984177	0.944471	1.04494	0.938558	0.960933
298	2.09893	0.945341	1.17177	1.19193	0.973046	0.945998	1.04465	0.990628	0.960333
299	2.10045	0.937638	1.17905	1.17988	0.983449	0.942037	1.03996	0.995996	0.959773
300	2.09464	0.959753	1.16937	1.17303	0.986587	0.943244	1.04271	0.98888	0.95622
301	2.08505	0.96088	1.15931	1.17485	0.999661	0.944472	1.04666	0.962941	0.961916
302	2.04847	0.968111	1.16451	1.1698	1.01009	0.939506	1.04832	0.981787	0.9617
303	2.03292	0.944277	1.15442	1.16037	0.992544	0.939831	1.0512	0.964542	0.95483
304	2.03999	0.934456	1.16087	1.15089	0.992053	0.935223	1.04834	0.95719	0.956746
305	2.03682	0.966109	1.15812	1.1589	0.983459	0.930741	1.04003	0.979467	0.963582
306	1.9997	0.961142	1.14701	1.15473	0.91785	0.929961	1.04847	0.980721	0.958411
307	1.99741	0.937914	1.1347	1.15926	0.968477	0.926995	1.04717	0.964763	0.949998
308	1.96898	0.933981	1.1418	1.14674	0.987694	0.92625	1.04769	0.976435	0.950162
309	1.96568	0.955664	1.14167	1.15069	1.00164	0.924997	1.04635	0.984913	0.956867
310	1.9626	0.941071	1.12533	1.14726	0.999168	0.926384	1.04772	0.992285	0.957206
311	1.93668	0.946115	1.12811	1.14415	0.982037	0.923943	1.04917	0.987973	0.958226
312	1.92887	0.940014	1.11836	1.13594	0.96898	0.925756	1.04832	0.967927	0.956829
313	1.9244	0.932814	1.12732	1.13897	0.997965	0.920406	1.04592	0.995352	0.955715
314	1.89832	0.923756	1.11905	1.13142	0.988932	0.921196	1.05056	0.985209	0.95601
315	1.90156	0.931978	1.12868	1.12378	0.97285	0.92192	1.04442	0.977576	0.954649
316	1.8714	0.928417	1.12758	1.12441	0.973366	0.925506	1.04981	0.981902	0.951351
317	1.86699	0.919302	1.11656	1.12385	0.993334	0.923065	1.04367	0.984141	0.951711
318	1.84571	0.910304	1.11355	1.12362	0.986653	0.923257	1.04211	1.00006	0.957553
319	1.83911	0.942774	1.11185	1.11792	0.972853	0.924968	1.04591	0.98743	0.958169
320	1.82222	0.942625	1.1096	1.11908	1.00706	0.920679	1.05254	0.953013	0.957857
321	1.82279	0.949031	1.10885	1.11171	0.985308	0.918163	1.05435	0.960713	0.955598
322	1.82212	0.965171	1.10185	1.1079	0.991529	0.918406	1.0541	1.02719	0.951564
323	1.80343	0.944776	1.08823	1.10875	0.964439	0.91935	1.05889	0.982166	0.956901
324	1.76867	0.928843	1.08988	1.10873	0.990501	0.914377	1.05577	0.977353	0.957685
325	1.74855	0.923223	1.08605	1.10728	0.98211	0.916542	1.05708	0.968854	0.951851
326	1.74453	0.925035	1.07768	1.09795	0.981971	0.914844	1.05	0.957828	0.953807
327	1.73795	0.936029	1.07416	1.1048	1.05679	0.913472	1.05683	0.958869	0.957969
328	1.73078	0.951149	1.07148	1.09216	0.983077	0.9124	1.0512	0.969371	0.953662
329	1.72803	0.932865	1.07331	1.09415	0.977677	0.908817	1.05547	0.968322	0.952568
330	1.72553	0.92561	1.07495	1.08857	0.995315	0.91228	1.05477	1.00023	0.949366
331	1.70378	0.951369	1.06635	1.09006	0.968853	0.912013	1.06048	1.07191	0.950235
332	1.68248	0.940749	1.06099	1.08714	0.961167	0.911547	1.05699	1.0063	0.954697
333	1.67736	0.961048	1.06619	1.08879	0.979299	0.907762	1.05187	1.04307	0.95958
334	1.66336	0.931204	1.05951	1.08439	0.990921	0.907192	1.05477	1.03526	0.9628
335	1.65835	0.945268	1.05566	1.0874	0.982332	0.909203	1.05616	0.991574	0.962901
336	1.65955	0.946692	1.05718	1.08595	0.972145	0.91191	1.0595	0.987584	0.965883
337	1.65335	0.935715	1.05906	1.07961	0.996791	0.911596	1.06225	0.958107	0.96504
338	1.64039	0.951645	1.05715	1.07995	1.00344	0.910763	1.05936	0.969663	0.963125
339	1.64297	0.95342	1.0514	1.07775	0.993233	0.908148	1.05678	0.972604	0.964969
340	1.62924	0.955977	1.05357	1.08629	0.992844	0.904881	1.05984	0.972563	0.958189
341	1.62715	0.956174	1.04295	1.07855	1.04414	0.908237	1.06215	1.00886	0.957558
342	1.60929	0.925818	1.03721	1.07967	1.02751	0.905081	1.06283	1.00712	0.957725
343	1.59306	0.917913	1.04448	1.07094	0.965525	0.906155	1.06125	0.997779	0.962216
344	1.58075	0.94435	1.0381	1.07319	0.984203	0.903996	1.0599	1.00539	0.960721
345	1.59403	0.934185	1.03576	1.07431	1.00055	0.905984	1.06154	1.06864	0.961394
346	1.57499	0.935776	1.02582	1.0749	1.00811	0.901534	1.05912	0.977105	0.96275
347	1.54339	0.929811	1.03104	1.07184	0.98919	0.907501	1.05978	0.985494	0.961885
348	1.55821	0.910736	1.02961	1.05951	0.963179	0.904013	1.06163	0.985147	0.964606
349	1.54499	0.925181	1.02954	1.0648	0.977508	0.904428	1.05307	1.07402	0.964452
350	1.5275	0.91962	1.02039	1.0698	0.996677	0.902692	1.05276	0.991603	0.963894
351	1.50755	0.920375	1.01703	1.06768	1.00759	0.903779	1.06067	1.0295	0.965731
352	1.51186	0.931964	1.01721	1.06591	0.994702	0.906451	1.05889	1.02491	0.961834
353	1.52645	0.926696	1.01838	1.06482	0.982747	0.905494	1.0586	0.986008	0.966666
354	1.51529	0.924219	1.02695	1.06706	0.989292	0.907887	1.05862	0.968883	0.963847
355	1.47838	0.913166	1.01639	1.05685	1.01009	0.908005	1.06358	0.977985	0.968355
356	1.47614	0.919367	1.01241	1.06423	1.07521	0.908663	1.05635	0.97332	0.968071
357	1.45747	0.910891	1.00464	1.06697	0.985535	0.905291	1.05743	0.968126	0.96595
358	1.45186	0.919889	1.01105	1.06486	1.01234	0.9074	1.05761	0.931158	0.966369
359	1.46429	0.925605	1.00504	1.06182	1.00862	0.905818	1.05875	0.95203	0.97013
360	1.43722	0.928226	1.00107	1.05837	0.999459	0.906367	1.05781	1.08035	0.965142
361	1.43511	0.934134	0.994585	1.05976	0.976696	0.904984	1.06279	1.0064	0.959375
362	1.43111	0.9486	0.991248	1.05862	0.989398	0.902584	1.05637	0.989391	0.961723
363	1.44125	0.901301	0.988242	1.05996	1.01883	0.905952	1.06398	0.981976	0.958826
364	1.43771	0.885177	0.981603	1.06325	0.995947	0.90583	1.06134	0.986337	0.959575
365	1.41311	0.914372	0.980614	1.06179	0.972424	0.906301	1.06282	0.990446	0.960806
366	1.41757	0.919825	0.990589	1.06301	0.97773	0.90328	1.06048	1.00534	0.965564
367	1.40057	0.921714	0.987448	1.05916	0.970099	0.904015	1.06027	0.986296	0.967165
368	1.39335	0.93637	0.981969	1.05451	1.00345	0.90285	1.05957	0.988996	0.963433
369	1.39895	0.947427	0.982957	1.04811	1.0059	0.905966	1.05925	1.00329	0.964642
370	1.39122	0.94265	0.976643	1.05168	0.990478	0.906881	1.05379	1.01155	0.962862
371	1.37887	0.93025	0.976965	1.05932	0.997352	0.904862	1.05822	0.986802	0.96117
372	1.36414	0.951115	0.97115	1.05009	0.997757	0.902259	1.0582	0.980368	0.966123
373	1.34694	0.943245	0.976277	1.05259	0.9794	0.901787	1.0553	1.00995	0.967868
374	1.34677	0.931107	0.979074	1.04718	0.997526	0.905283	1.06238	0.994902	0.967116
375	1.34316	0.918589	0.97492	1.05542	0.988844	0.90708	1.04877	0.982714	0.961847
376	1.34751	0.925946	0.959722	1.05596	0.997319	0.903272	1.05384	0.96182	0.964054
377	1.33171	0.936307	0.955976	1.05484	1.00606	0.906892	1.0596	0.976736	0.964472
378	1.34172	0.966946	0.951144	1.04899	0.969138	0.903549	1.06661	1.00481	0.961575
379	1.31805	0.946729	0.959903	1.05125	1.00333	0.901027	1.05517	0.978941	0.9618
380	1.30632	0.934605	0.950663	1.04765	0.976696	0.90359	1.05745	0.979098	0.965587
381	1.30958	0.941509	0.943425	1.05109	1.00013	0.900841	1.05193	0.97628	0.957498
382	1.30167	0.936762	0.950069	1.04791	0.97357	0.900403	1.05715	0.984876	0.956813
383	1.30309	0.938765	0.943905	1.05619	0.987576	0.900231	1.05796	1.01279	0.965141
384	1.29934	0.938776	0.942389	1.05218	0.976377	0.904331	1.05567	1.03829	0.959732
385	1.27957	0.954533	0.941941	1.04406	0.97386	0.902637	1.05782	1.05776	0.961342
386	1.29525	0.956946	0.937993	1.05084	0.982444	0.89802	1.06061	1.01761	0.964927
387	1.30247	0.941844	0.928729	1.05016	0.997644	0.90124	1.05987	1.01006	0.963741
388	1.31043	0.939299	0.929537	1.04789	0.995465	0.899373	1.0618	0.982983	0.961004
389	1.27866	0.947313	0.936947	1.04212	0.964007	0.898095	1.06008	0.974047	0.955054
390	1.29421	0.952458	0.941731	1.04665	0.99915	0.898295	1.06149	0.975945	0.961248
391	1.29331	0.952799	0.934626	1.0444	0.966969	0.90173	1.06438	0.97873	0.958868
392	1.27515	0.937724	0.935092	1.04406	0.987337	0.903054	1.05308	0.987211	0.956693
393	1.26463	0.933933	0.942569	1.04181	1.00275	0.900598	1.06208	0.980152	0.956161
394	1.27732	0.93634	0.938499	1.0469	0.982912	0.897551	1.06282	0.988034	0.95606
395	1.26441	0.935547	0.931635	1.04658	0.983046	0.896963	1.06011	1.03751	0.954272
396	1.25972	0.929095	0.923823	1.04682	1.00482	0.898314	1.06047	0.984212	0.958696
397	1.26739	0.943257	0.92329	1.04704	0.995031	0.899742	1.06034	0.980228	0.95404
398	1.28024	0.944508	0.920922	1.04213	0.980012	0.89904	1.05946	0.965863	0.955113
399	1.26035	0.933405	0.919675	1.04472	0.974395	0.899375	1.06405	0.948744	0.951516
400	1.23382	0.912024	0.916181	1.04261	0.996051	0.901107	1.06215	1.02158	0.947241
401	1.23777	0.906236	0.913596	1.0416	0.984495	0.899137	1.06512	0.973842	0.953809
402	1.2303	0.929037	0.912513	1.04157	0.976406	0.90028	1.06253	0.967968	0.953035
403	1.24813	0.946464	0.913945	1.04304	0.989027	0.898615	1.05305	0.962393	0.950615
404	1.23578	0.9395	0.920193	1.04069	1.0409	0.896374	1.05313	0.98467	0.953507
405	1.22779	0.937601	0.907267	1.04224	0.98744	0.898529	1.05251	0.985899	0.952744
406	1.22594	0.94502	0.918976	1.04271	0.99967	0.894206	1.05944	0.989203	0.949416
407	1.23285	0.930371	0.91359	1.04385	1.01668	0.896612	1.05655	0.97446	0.949815
408	1.23058	0.922247	0.914963	1.03958	0.990685	0.894951	1.05627	0.966947	0.953623
409	1.22751	0.949592	0.904861	1.04049	0.984233	0.897158	1.05593	0.968087	0.952835
410	1.21186	0.94614	0.906651	1.04325	0.994631	0.899759	1.05497	0.992075	0.953068
411	1.19847	0.926031	0.912062	1.04164	0.976605	0.897626	1.05624	0.966761	0.952941
412	1.20288	0.926215	0.911801	1.03534	1.00668	0.900602	1.05919	0.971051	0.95164
413	1.20878	0.930222	0.908558	1.03693	0.994119	0.89593	1.06328	0.98519	0.952727
414	1.20881	0.931326	0.899518	1.03794	0.989148	0.895389	1.06069	0.990572	0.950737
415	1.19916	0.94242	0.904317	1.03993	0.966429	0.897297	1.05657	1.00628	0.948409
416	1.18954	0.947987	0.902145	1.04082	0.988233	0.898753	1.06384	0.995084	0.951265
417	1.19669	0.930899	0.895092	1.03696	0.997458	0.900458	1.0596	0.977161	0.950363
418	1.19097	0.930354	0.896835	1.03594	0.987171	0.898677	1.05583	0.97996	0.948935
419	1.17994	0.940958	0.89306	1.03742	0.992193	0.898018	1.05421	0.962291	0.946566
420	1.1867	0.953829	0.892164	1.03627	0.985417	0.897339	1.05539	0.97338	0.947758
421	1.185	0.918666	0.890613	1.0305	1.00147	0.896059	1.0584	0.981863	0.952883
422	1.17439	0.937617	0.898935	1.03266	0.989471	0.896082	1.05491	0.967266	0.951116
423	1.17035	0.936134	0.894117	1.03525	0.996392	0.89681	1.06308	0.952283	0.94913
424	1.17778	0.926214	0.890489	1.04034	0.986589	0.8944	1.05347	0.96677	0.95089
425	1.16818	0.935358	0.890047	1.03571	0.987955	0.89637	1.05797	0.95802	0.948873
426	1.17474	0.966005	0.884961	1.03456	0.986267	0.894548	1.06151	0.979737	0.9489
427	1.17016	0.961802	0.878697	1.03721	0.983305	0.894655	1.06456	0.97489	0.949721
428	1.17151	0.950843	0.882774	1.03592	1.00395	0.895396	1.05877	0.979704	0.943104
429	1.16908	0.94421	0.890144	1.03604	1.00551	0.895143	1.0552	0.993958	0.949089
430	1.17303	0.939442	0.894232	1.0395	0.989056	0.895731	1.05696	1.00331	0.943613
431	1.16216	0.924489	0.89285	1.03451	1.02136	0.89174	1.05389	0.983953	0.942934
432	1.16238	0.927952	0.886647	1.03372	0.996147	0.893983	1.05505	1.01329	0.947633
433	1.15526	0.914512	0.886884	1.0348	0.983276	0.894635	1.05144	0.968942	0.942414
434	1.15155	0.92299	0.891461	1.03462	0.987614	0.89274	1.05172	0.957313	0.942595
435	1.15153	0.925728	0.894794	1.0315	0.978469	0.893394	1.04783	1.00586	0.949534
436	1.16649	0.930914	0.882771	1.03726	0.976706	0.896211	1.05902	0.996643	0.946617
437	1.16116	0.936866	0.883207	1.04183	0.967536	0.897427	1.05907	1.01007	0.945125
438	1.15764	0.92542	0.879767	1.03544	0.950948	0.895152	1.05912	1.00918	0.943163
439	1.15396	0.944486	0.880019	1.02863	0.976438	0.892081	1.05748	0.983106	0.952251
440	1.14678	0.924515	0.882962	1.03486	0.997339	0.895527	1.04904	0.996616	0.947411
441	1.15403	0.922882	0.88195	1.04005	1.00441	0.895135	1.05003	1.04004	0.947018
442	1.14261	0.936218	0.88813	1.03343	0.990875	0.897578	1.05284	0.994032	0.945198
443	1.1434	0.928215	0.885151	1.03433	0.995809	0.897127	1.04423	0.993339	0.945178
444	1.14236	0.942383	0.888105	1.03278	0.982416	0.891024	1.04353	1.01273	0.946231
445	1.15277	0.945809	0.882878	1.03725	1.00079	0.892437	1.05097	1.01456	0.948615
446	1.14212	0.930307	0.88706	1.03495	0.980636	0.894298	1.05149	0.994621	0.945233
447	1.14882	0.933234	0.882236	1.03126	0.993154	0.895321	1.05248	1.01533	0.943321
448	1.14303	0.946073	0.88338	1.03218	0.980665	0.893807	1.05392	0.9946	0.942556
449	1.14902	0.941126	0.882856	1.03323	0.988868	0.896695	1.05261	0.992543	0.947329
450	1.13472	0.951288	0.880132	1.03071	0.98291	0.894485	1.04936	0.995477	0.946185
451	1.12853	0.956658	0.879666	1.0268	1.0077	0.897292	1.04926	1.00797	0.94606
452	1.13433	0.954233	0.880339	1.02621	1.00274	0.895617	1.04882	1.0144	0.946325
453	1.12136	0.955814	0.871708	1.03039	1.00284	0.895655	1.05079	0.976534	0.942754
454	1.12902	0.958383	0.87771	1.02781	1.01843	0.892941	1.05615	0.975654	0.94251
455	1.11185	0.957845	0.877128	1.03219	0.98139	0.893631	1.05494	0.979545	0.943614
456	1.11671	0.941766	0.880209	1.0277	0.97117	0.900609	1.05022	1.02143	0.941011
457	1.11101	0.942975	0.88297	1.02754	1.00201	0.893127	1.04741	0.996068	0.942355
458	1.12179	0.960041	0.877514	1.02989	1.00877	0.896643	1.05356	0.994055	0.939271
459	1.11524	0.944293	0.87909	1.02453	1.00808	0.893572	1.05346	0.969342	0.940362
460	1.12318	0.923185	0.872325	1.03223	0.997312	0.898678	1.05782	0.990325	0.940049
461	1.10989	0.930235	0.886317	1.03476	1.00572	0.895872	1.05617	1.01599	0.944368
462	1.12288	0.93019	0.879705	1.03223	0.980054	0.895156	1.05318	0.993896	0.940711
463	1.10238	0.929348	0.883739	1.03245	0.989192	0.896297	1.05365	0.978512	0.942515
464	1.10643	0.932286	0.884206	1.0284	0.972884	0.893959	1.05094	0.964223	0.944341
465	1.12031	0.934502	0.880046	1.02613	0.970123	0.897497	1.05012	0.982773	0.94322
466	1.12236	0.921075	0.880636	1.02805	0.9767	0.895579	1.05044	0.967261	0.937381
467	1.11148	0.948994	0.876039	1.02859	0.98906	0.897701	1.05306	0.985092	0.937068
468	1.11538	0.91903	0.880295	1.02601	0.974244	0.894205	1.04973	0.985418	0.941607
469	1.11751	0.928985	0.882793	1.02836	1.00842	0.898701	1.05936	0.971139	0.939506
470	1.10514	0.945382	0.87252	1.02754	0.987349	0.895266	1.05394	0.970378	0.938315
471	1.10702	0.925732	0.877979	1.02802	0.98167	0.897782	1.05322	0.986138	0.94219
472	1.10962	0.940779	0.876861	1.02756	0.994504	0.897903	1.05425	0.973024	0.942038
473	1.09864	0.922581	0.880836	1.02904	0.98517	0.898072	1.04649	0.979839	0.937343
474	1.09986	0.938926	0.875943	1.02628	0.963096	0.898306	1.04996	0.988431	0.945489
475	1.1085	0.93624	0.879983	1.02219	0.999903	0.897851	1.04605	1.05884	0.942281
476	1.11264	0.956629	0.873563	1.02679	0.98539	0.895604	1.0498	0.98732	0.941374
477	1.10136	0.935192	0.869861	1.02442	0.981688	0.897212	1.04742	0.993969	0.943406
478	1.10188	0.951174	0.871568	1.02675	1.00094	0.895942	1.04912	0.993736	0.939393
479	1.10371	0.942496	0.874657	1.01957	1.02232	0.895132	1.0564	1.01496	0.933174
480	1.09945	0.945069	0.867901	1.02669	0.993184	0.892842	1.05511	0.993913	0.937945
481	1.09213	0.930709	0.867194	1.02866	0.994597	0.896475	1.04991	0.987189	0.941545
482	1.09529	0.928815	0.869455	1.0262	0.997888	0.895533	1.0439	0.998268	0.944308
483	1.0953	0.936751	0.876242	1.02827	0.997374	0.893782	1.04631	0.987243	0.939552
484	1.09801	0.943656	0.884582	1.03192	0.973467	0.894362	1.04633	0.990611	0.938343
485	1.10423	0.924404	0.874514	1.02935	1.00541	0.895523	1.04721	0.984075	0.941893
486	1.09539	0.93859	0.869359	1.02935	0.997878	0.891869	1.04921	0.977381	0.942015
487	1.08446	0.941907	0.871214	1.03203	0.99815	0.89693	1.05095	0.989753	0.939172
488	1.08912	0.942841	0.873399	1.03229	1.0149	0.893638	1.04873	1.03011	0.940306
489	1.0986	0.937837	0.876581	1.0246	1.02171	0.897907	1.04738	0.976274	0.942424
490	1.09047	0.957754	0.873319	1.02574	0.996967	0.899888	1.05249	1.0236	0.948069
491	1.09259	0.950385	0.873302	1.02524	0.997291	0.896209	1.05412	1.02309	0.946665
492	1.07969	0.938804	0.871266	1.0291	1.00302	0.896305	1.05168	0.965161	0.937006
493	1.08222	0.937427	0.86624	1.02575	0.996304	0.895101	1.05038	0.983225	0.936902
494	1.09909	0.95561	0.871607	1.02597	0.979003	0.894124	1.04249	0.984024	0.938533
495	1.09762	0.9421	0.872158	1.02828	0.990722	0.894941	1.04496	0.982499	0.938929
496	1.09126	0.944068	0.867757	1.03018	0.972147	0.892789	1.04984	0.982472	0.937264
497	1.09498	0.93125	0.86747	1.03016	0.991066	0.897174	1.0556	0.995704	0.938432
498	1.09627	0.944831	0.870142	1.02889	0.992188	0.89461	1.05484	0.971831	0.934318
499	1.08925	0.924177	0.872125	1.02295	0.998869	0.894924	1.05063	0.972513	0.937106

## Sheet: Fig 1E
in situ CTCF							insitu PE							mHiC CTCF							mHiC PE							microC CTCF							microC PE
chr1	1960000	1965000	chr1	2045000	2050000		chr1	1660000	1665000	chr1	1725000	1730000		chr1	913000	914000	chr1	923000	924000		chr1	778000	780000	chr1	826000	828000		chr1	900000	910000	chr1	950000	960000		chr1	900000	910000	chr1	950000	960000
chr1	2245000	2250000	chr1	2295000	2300000		chr1	1960000	1965000	chr1	2045000	2050000		chr1	923000	924000	chr1	928000	929000		chr1	905000	906000	chr1	910000	911000		chr1	1120000	1125000	chr1	1250000	1255000		chr1	967000	968000	chr1	976000	977000
chr1	2410000	2415000	chr1	2545000	2550000		chr1	2190000	2195000	chr1	2385000	2390000		chr1	920000	922000	chr1	930000	932000		chr1	920000	921000	chr1	925000	926000		chr1	1305000	1310000	chr1	1345000	1350000		chr1	1305000	1310000	chr1	1345000	1350000
chr1	3550000	3555000	chr1	3605000	3610000		chr1	2245000	2250000	chr1	2295000	2300000		chr1	905000	906000	chr1	938000	939000		chr1	906000	907000	chr1	925000	926000		chr1	1360000	1361000	chr1	1372000	1373000		chr1	1560000	1570000	chr1	1610000	1620000
chr1	5510000	5520000	chr1	5740000	5750000		chr1	2410000	2415000	chr1	2545000	2550000		chr1	920000	922000	chr1	940000	942000		chr1	923000	924000	chr1	928000	929000		chr1	1410000	1412000	chr1	1440000	1442000		chr1	1655000	1660000	chr1	1720000	1725000
chr1	6240000	6250000	chr1	6400000	6410000		chr1	3260000	3270000	chr1	3320000	3330000		chr1	942000	944000	chr1	974000	976000		chr1	920000	922000	chr1	930000	932000		chr1	1560000	1570000	chr1	1610000	1620000		chr1	1800000	1810000	chr1	1900000	1910000
chr1	6700000	6725000	chr1	7200000	7225000		chr1	6240000	6250000	chr1	6400000	6410000		chr1	984000	986000	chr1	1000000	1002000		chr1	926000	928000	chr1	940000	942000		chr1	1960000	1965000	chr1	2045000	2050000		chr1	1960000	1965000	chr1	2045000	2050000
chr1	7225000	7230000	chr1	7645000	7650000		chr1	6700000	6725000	chr1	7200000	7225000		chr1	975000	980000	chr1	1000000	1005000		chr1	920000	922000	chr1	940000	942000		chr1	2195000	2196000	chr1	2381000	2382000		chr1	1960000	1965000	chr1	2435000	2440000
chr1	7675000	7700000	chr1	8325000	8350000		chr1	7985000	7990000	chr1	8315000	8320000		chr1	1001000	1002000	chr1	1006000	1007000		chr1	906000	907000	chr1	942000	943000		chr1	2410000	2415000	chr1	2525000	2530000		chr1	2410000	2415000	chr1	2525000	2530000
chr1	7980000	7990000	chr1	8340000	8350000		chr1	8560000	8570000	chr1	8840000	8850000		chr1	1006000	1007000	chr1	1019000	1020000		chr1	920000	921000	chr1	958000	959000		chr1	2140000	2145000	chr1	2535000	2540000		chr1	3857000	3858000	chr1	3900000	3901000
chr1	8560000	8570000	chr1	8840000	8850000		chr1	11025000	11050000	chr1	11625000	11650000		chr1	980000	982000	chr1	1058000	1060000		chr1	940000	942000	chr1	958000	960000		chr1	3010000	3020000	chr1	3410000	3420000		chr1	3795000	3800000	chr1	3900000	3905000
chr1	9285000	9290000	chr1	9490000	9495000		chr1	11900000	11925000	chr1	234775000	234800000		chr1	906000	908000	chr1	1058000	1060000		chr1	906000	907000	chr1	959000	960000		chr1	3450000	3455000	chr1	3485000	3490000		chr1	6105000	6110000	chr1	6245000	6250000
chr1	9625000	9630000	chr1	9865000	9870000		chr1	12125000	12130000	chr1	12205000	12210000		chr1	1049000	1050000	chr1	1059000	1060000		chr1	959000	960000	chr1	966000	967000		chr1	3491000	3492000	chr1	3562000	3563000		chr1	6246000	6247000	chr1	6343000	6344000
chr1	9785000	9790000	chr1	9865000	9870000		chr1	12310000	12320000	chr1	12610000	12620000		chr1	1001000	1002000	chr1	1059000	1060000		chr1	940000	942000	chr1	966000	968000		chr1	3491000	3492000	chr1	3615000	3616000		chr1	6246000	6248000	chr1	6414000	6416000
chr1	10500000	10510000	chr1	10860000	10870000		chr1	15150000	15160000	chr1	15270000	15280000		chr1	985000	986000	chr1	1059000	1060000		chr1	906000	908000	chr1	966000	968000		chr1	3565000	3566000	chr1	3615000	3616000		chr1	6385000	6390000	chr1	6500000	6505000
chr1	11025000	11050000	chr1	11625000	11650000		chr1	15325000	15330000	chr1	15425000	15430000		chr1	1035000	1040000	chr1	1060000	1065000		chr1	958000	960000	chr1	974000	976000		chr1	3491000	3492000	chr1	3619000	3620000		chr1	6486000	6487000	chr1	6579000	6580000
chr1	11840000	11850000	chr1	11890000	11900000		chr1	15975000	16000000	chr1	234775000	234800000		chr1	980000	985000	chr1	1060000	1065000		chr1	942000	944000	chr1	974000	976000		chr1	3565000	3566000	chr1	3619000	3620000		chr1	6720000	6730000	chr1	6780000	6790000
chr1	11900000	11925000	chr1	234775000	234800000		chr1	16075000	16080000	chr1	16180000	16185000		chr1	995000	1000000	chr1	1060000	1065000		chr1	966000	968000	chr1	976000	978000		chr1	3453000	3454000	chr1	3621000	3622000		chr1	6995000	7000000	chr1	7215000	7220000
chr1	12125000	12130000	chr1	12205000	12210000		chr1	16150000	16175000	chr1	234775000	234800000		chr1	905000	910000	chr1	1060000	1065000		chr1	904000	906000	chr1	978000	980000		chr1	3795000	3800000	chr1	3900000	3905000		chr1	7042000	7044000	chr1	7218000	7220000
chr1	12310000	12320000	chr1	12610000	12620000		chr1	16225000	16250000	chr1	234775000	234800000		chr1	1033000	1034000	chr1	1063000	1064000		chr1	978000	980000	chr1	998000	1000000		chr1	5514000	5516000	chr1	5620000	5622000		chr1	7220000	7225000	chr1	7300000	7305000
chr1	13650000	13675000	chr1	13950000	13975000		chr1	16500000	16525000	chr1	234775000	234800000		chr1	1059000	1060000	chr1	1064000	1065000		chr1	967000	968000	chr1	999000	1000000		chr1	5514000	5515000	chr1	5746000	5747000		chr1	7220000	7230000	chr1	7450000	7460000
chr1	13950000	13975000	chr1	15025000	15050000		chr1	17275000	17300000	chr1	234775000	234800000		chr1	1032000	1034000	chr1	1116000	1118000		chr1	975000	980000	chr1	1000000	1005000		chr1	5636000	5638000	chr1	5746000	5748000		chr1	7450000	7460000	chr1	7640000	7650000
chr1	14550000	14575000	chr1	15025000	15050000		chr1	19910000	19920000	chr1	20150000	20160000		chr1	1032000	1034000	chr1	1122000	1124000		chr1	1001000	1002000	chr1	1006000	1007000		chr1	5630000	5640000	chr1	5910000	5920000		chr1	7220000	7230000	chr1	7640000	7650000
chr1	15150000	15160000	chr1	15270000	15280000		chr1	20525000	20530000	chr1	20635000	20640000		chr1	1120000	1125000	chr1	1205000	1210000		chr1	1006000	1007000	chr1	1013000	1014000		chr1	6110000	6115000	chr1	6235000	6240000		chr1	6780000	6790000	chr1	7870000	7880000
chr1	15325000	15330000	chr1	15425000	15430000		chr1	20690000	20700000	chr1	21190000	21200000		chr1	1180000	1185000	chr1	1205000	1210000		chr1	1000000	1001000	chr1	1013000	1014000		chr1	6105000	6110000	chr1	6245000	6250000		chr1	7800000	7810000	chr1	7960000	7970000
chr1	15975000	16000000	chr1	234775000	234800000		chr1	21700000	21725000	chr1	21950000	21975000		chr1	1116000	1118000	chr1	1206000	1208000		chr1	959000	960000	chr1	1013000	1014000		chr1	6052000	6054000	chr1	6246000	6248000		chr1	7170000	7180000	chr1	7990000	8000000
chr1	16075000	16080000	chr1	16180000	16185000		chr1	22415000	22420000	chr1	22645000	22650000		chr1	1198000	1200000	chr1	1208000	1210000		chr1	1013000	1014000	chr1	1019000	1020000		chr1	6246000	6247000	chr1	6343000	6344000		chr1	6250000	6260000	chr1	8810000	8820000
chr1	16080000	16090000	chr1	16240000	16250000		chr1	22420000	22430000	chr1	22920000	22930000		chr1	1116000	1118000	chr1	1214000	1216000		chr1	1006000	1007000	chr1	1019000	1020000		chr1	6360000	6365000	chr1	6400000	6405000		chr1	8720000	8730000	chr1	8840000	8850000
chr1	16150000	16175000	chr1	234775000	234800000		chr1	24200000	24205000	chr1	24390000	24395000		chr1	1116000	1118000	chr1	1230000	1232000		chr1	1020000	1021000	chr1	1032000	1033000		chr1	6246000	6248000	chr1	6414000	6416000		chr1	9010000	9015000	chr1	9100000	9105000
chr1	16225000	16250000	chr1	234775000	234800000		chr1	26600000	26610000	chr1	26780000	26790000		chr1	1205000	1210000	chr1	1230000	1235000		chr1	1024000	1025000	chr1	1033000	1034000		chr1	6385000	6390000	chr1	6500000	6505000		chr1	9125000	9130000	chr1	9195000	9200000
chr1	16500000	16525000	chr1	234775000	234800000		chr1	26600000	26610000	chr1	26880000	26890000		chr1	1030000	1035000	chr1	1230000	1235000		chr1	1010000	1015000	chr1	1035000	1040000		chr1	6486000	6488000	chr1	6522000	6524000		chr1	9429000	9430000	chr1	9447000	9448000
chr1	16620000	16630000	chr1	16940000	16950000		chr1	27045000	27050000	chr1	27095000	27100000		chr1	1238000	1239000	chr1	1244000	1245000		chr1	980000	982000	chr1	1058000	1060000		chr1	6480000	6490000	chr1	6640000	6650000		chr1	9280000	9290000	chr1	9450000	9460000
chr1	16625000	16630000	chr1	234780000	234785000		chr1	27100000	27110000	chr1	27380000	27390000		chr1	1121000	1122000	chr1	1244000	1245000		chr1	906000	908000	chr1	1058000	1060000		chr1	6720000	6730000	chr1	6780000	6790000		chr1	8745000	8750000	chr1	9515000	9520000
chr1	16720000	16730000	chr1	234780000	234790000		chr1	27300000	27305000	chr1	27390000	27395000		chr1	1116000	1118000	chr1	1244000	1246000		chr1	1021000	1022000	chr1	1059000	1060000		chr1	6720000	6722000	chr1	6888000	6890000		chr1	9892000	9894000	chr1	9910000	9912000
chr1	17125000	17130000	chr1	17235000	17240000		chr1	27390000	27395000	chr1	27605000	27610000		chr1	1122000	1124000	chr1	1244000	1246000		chr1	1001000	1002000	chr1	1059000	1060000		chr1	6794000	6795000	chr1	6890000	6891000		chr1	9890000	9895000	chr1	10030000	10035000
chr1	17275000	17300000	chr1	234775000	234800000		chr1	27610000	27615000	chr1	27660000	27665000		chr1	984000	986000	chr1	1244000	1246000		chr1	1033000	1034000	chr1	1060000	1061000		chr1	6720000	6730000	chr1	7070000	7080000		chr1	10030000	10040000	chr1	10320000	10330000
chr1	17500000	17505000	chr1	17605000	17610000		chr1	28240000	28250000	chr1	28360000	28370000		chr1	1122000	1124000	chr1	1250000	1252000		chr1	1035000	1040000	chr1	1060000	1065000		chr1	6794000	6796000	chr1	7208000	7210000		chr1	9940000	9945000	chr1	10425000	10430000
chr1	18600000	18605000	chr1	18820000	18825000		chr1	28625000	28650000	chr1	28850000	28875000		chr1	1116000	1118000	chr1	1264000	1266000		chr1	980000	985000	chr1	1060000	1065000		chr1	6995000	7000000	chr1	7215000	7220000		chr1	10520000	10530000	chr1	10600000	10610000
chr1	19910000	19920000	chr1	20150000	20160000		chr1	28880000	28885000	chr1	29030000	29035000		chr1	1000000	1002000	chr1	1282000	1284000		chr1	995000	1000000	chr1	1060000	1065000		chr1	6720000	6721000	chr1	7218000	7219000		chr1	10610000	10620000	chr1	10850000	10860000
chr1	20690000	20700000	chr1	21190000	21200000		chr1	28880000	28890000	chr1	29190000	29200000		chr1	1124000	1126000	chr1	1290000	1292000		chr1	905000	910000	chr1	1060000	1065000		chr1	7042000	7044000	chr1	7218000	7220000		chr1	11060000	11065000	chr1	11095000	11100000
chr1	20980000	20990000	chr1	21190000	21200000		chr1	29225000	29250000	chr1	30075000	30100000		chr1	1032000	1034000	chr1	1292000	1294000		chr1	1033000	1034000	chr1	1063000	1064000		chr1	7220000	7225000	chr1	7300000	7305000		chr1	11330000	11340000	chr1	11640000	11650000
chr1	21225000	21250000	chr1	21575000	21600000		chr1	29225000	29250000	chr1	30700000	30725000		chr1	1122000	1124000	chr1	1304000	1306000		chr1	1059000	1060000	chr1	1064000	1065000		chr1	7220000	7230000	chr1	7450000	7460000		chr1	11650000	11655000	chr1	11715000	11720000
chr1	21230000	21235000	chr1	21365000	21370000		chr1	29375000	29400000	chr1	30700000	30725000		chr1	1035000	1040000	chr1	1305000	1310000		chr1	1032000	1034000	chr1	1074000	1076000		chr1	7224000	7226000	chr1	7538000	7540000		chr1	11909000	11910000	chr1	11980000	11981000
chr1	21260000	21265000	chr1	21355000	21360000		chr1	30720000	30725000	chr1	30910000	30915000		chr1	910000	915000	chr1	1305000	1310000		chr1	1019000	1020000	chr1	1116000	1117000		chr1	7454000	7455000	chr1	7539000	7540000		chr1	12430000	12435000	chr1	12615000	12620000
chr1	21700000	21725000	chr1	21950000	21975000		chr1	30800000	30805000	chr1	30910000	30915000		chr1	1305000	1310000	chr1	1330000	1335000		chr1	1013000	1014000	chr1	1116000	1117000		chr1	7450000	7460000	chr1	7640000	7650000		chr1	12604000	12605000	chr1	12618000	12619000
chr1	22130000	22135000	chr1	22415000	22420000		chr1	31590000	31600000	chr1	94730000	94740000		chr1	1332000	1334000	chr1	1348000	1350000		chr1	1032000	1034000	chr1	1116000	1118000		chr1	7220000	7230000	chr1	7640000	7650000		chr1	12478000	12480000	chr1	12618000	12620000
chr1	22970000	22980000	chr1	23080000	23090000		chr1	31660000	31670000	chr1	31790000	31800000		chr1	1116000	1118000	chr1	1348000	1350000		chr1	1065000	1070000	chr1	1160000	1165000		chr1	7040000	7042000	chr1	7646000	7648000		chr1	12314000	12315000	chr1	12620000	12621000
chr1	22975000	22980000	chr1	23185000	23190000		chr1	33290000	33300000	chr1	33460000	33470000		chr1	1348000	1350000	chr1	1360000	1362000		chr1	1136000	1137000	chr1	1165000	1166000		chr1	7667000	7668000	chr1	7752000	7753000		chr1	13730000	13740000	chr1	13950000	13960000
chr1	23100000	23105000	chr1	23185000	23190000		chr1	33370000	33380000	chr1	33460000	33470000		chr1	1305000	1310000	chr1	1370000	1375000		chr1	995000	1000000	chr1	1165000	1170000		chr1	6780000	6790000	chr1	7870000	7880000		chr1	14830000	14840000	chr1	14900000	14910000
chr1	23545000	23550000	chr1	23635000	23640000		chr1	35570000	35575000	chr1	35715000	35720000		chr1	1348000	1350000	chr1	1372000	1374000		chr1	1166000	1167000	chr1	1206000	1207000		chr1	8030000	8035000	chr1	8165000	8170000		chr1	15128000	15130000	chr1	15152000	15154000
chr1	24200000	24205000	chr1	24390000	24395000		chr1	39100000	39105000	chr1	39190000	39195000		chr1	1360000	1362000	chr1	1372000	1374000		chr1	1116000	1118000	chr1	1206000	1208000		chr1	8165000	8170000	chr1	8310000	8315000		chr1	15152000	15154000	chr1	15178000	15180000
chr1	24685000	24690000	chr1	24835000	24840000		chr1	39100000	39105000	chr1	39255000	39260000		chr1	1348000	1350000	chr1	1400000	1402000		chr1	1116000	1118000	chr1	1214000	1216000		chr1	8031000	8032000	chr1	8314000	8315000		chr1	15120000	15130000	chr1	15490000	15500000
chr1	25280000	25290000	chr1	25400000	25410000		chr1	39100000	39125000	chr1	39375000	39400000		chr1	1415000	1416000	chr1	1420000	1421000		chr1	1116000	1118000	chr1	1230000	1232000		chr1	7982000	7984000	chr1	8314000	8316000		chr1	15525000	15530000	chr1	15740000	15745000
chr1	25830000	25840000	chr1	26000000	26010000		chr1	40080000	40090000	chr1	40330000	40340000		chr1	1355000	1360000	chr1	1430000	1435000		chr1	1205000	1210000	chr1	1230000	1235000		chr1	7975000	7980000	chr1	8340000	8345000		chr1	15795000	15800000	chr1	15845000	15850000
chr1	26105000	26110000	chr1	26145000	26150000		chr1	40140000	40150000	chr1	40330000	40340000		chr1	1345000	1350000	chr1	1435000	1440000		chr1	1030000	1035000	chr1	1230000	1235000		chr1	7680000	7690000	chr1	8350000	8360000		chr1	15836000	15837000	chr1	15849000	15850000
chr1	26600000	26610000	chr1	26780000	26790000		chr1	42570000	42580000	chr1	42740000	42750000		chr1	1348000	1350000	chr1	1510000	1512000		chr1	1162000	1164000	chr1	1232000	1234000		chr1	8561000	8562000	chr1	8671000	8672000		chr1	15952000	15954000	chr1	15976000	15978000
chr1	26600000	26610000	chr1	26880000	26890000		chr1	42780000	42790000	chr1	43070000	43080000		chr1	1510000	1512000	chr1	1598000	1600000		chr1	1231000	1232000	chr1	1244000	1245000		chr1	8370000	8380000	chr1	8720000	8730000		chr1	15795000	15800000	chr1	15985000	15990000
chr1	27045000	27050000	chr1	27095000	27100000		chr1	43520000	43530000	chr1	43930000	43940000		chr1	1305000	1310000	chr1	1615000	1620000		chr1	1116000	1118000	chr1	1244000	1246000		chr1	8560000	8562000	chr1	8726000	8728000		chr1	15800000	15805000	chr1	16005000	16010000
chr1	27100000	27105000	chr1	27280000	27285000		chr1	43750000	43760000	chr1	44040000	44050000		chr1	1510000	1515000	chr1	1615000	1620000		chr1	1246000	1248000	chr1	1262000	1264000		chr1	6250000	6260000	chr1	8810000	8820000		chr1	16012000	16014000	chr1	16056000	16058000
chr1	27100000	27110000	chr1	27380000	27390000		chr1	43770000	43775000	chr1	43930000	43935000		chr1	1230000	1235000	chr1	1615000	1620000		chr1	1244000	1245000	chr1	1263000	1264000		chr1	8720000	8730000	chr1	8840000	8850000		chr1	16040000	16041000	chr1	16062000	16063000
chr1	27300000	27305000	chr1	27390000	27395000		chr1	44830000	44840000	chr1	45000000	45010000		chr1	1630000	1635000	chr1	1675000	1680000		chr1	1060000	1065000	chr1	1270000	1275000		chr1	8561000	8562000	chr1	8849000	8850000		chr1	16000000	16010000	chr1	16210000	16220000
chr1	27390000	27395000	chr1	27605000	27610000		chr1	45010000	45015000	chr1	45295000	45300000		chr1	1615000	1620000	chr1	1680000	1685000		chr1	1035000	1040000	chr1	1270000	1275000		chr1	8918000	8920000	chr1	8988000	8990000		chr1	16206000	16208000	chr1	16236000	16238000
chr1	27610000	27615000	chr1	27660000	27665000		chr1	45010000	45015000	chr1	45490000	45495000		chr1	1695000	1700000	chr1	1745000	1750000		chr1	940000	945000	chr1	1270000	1275000		chr1	8962000	8964000	chr1	8988000	8990000		chr1	16205000	16210000	chr1	16365000	16370000
chr1	28240000	28250000	chr1	28360000	28370000		chr1	45360000	45365000	chr1	45490000	45495000		chr1	1470000	1475000	chr1	1775000	1780000		chr1	1208000	1210000	chr1	1272000	1274000		chr1	8560000	8570000	chr1	9000000	9010000		chr1	11900000	11910000	chr1	16900000	16910000
chr1	28400000	28410000	chr1	28600000	28610000		chr1	46035000	46040000	chr1	46175000	46180000		chr1	1435000	1440000	chr1	1775000	1780000		chr1	1166000	1168000	chr1	1272000	1274000		chr1	8918000	8919000	chr1	9005000	9006000		chr1	17050000	17060000	chr1	17400000	17410000
chr1	28625000	28650000	chr1	28850000	28875000		chr1	47175000	47200000	chr1	47700000	47725000		chr1	1766000	1768000	chr1	1778000	1780000		chr1	998000	1000000	chr1	1272000	1274000		chr1	9010000	9015000	chr1	9100000	9105000		chr1	17120000	17130000	chr1	17480000	17490000
chr1	28785000	28790000	chr1	28875000	28880000		chr1	52700000	52725000	chr1	53175000	53200000		chr1	1675000	1680000	chr1	1905000	1910000		chr1	1116000	1117000	chr1	1273000	1274000		chr1	8915000	8920000	chr1	9100000	9105000		chr1	17440000	17445000	chr1	17490000	17495000
chr1	28880000	28885000	chr1	29030000	29035000		chr1	54405000	54410000	chr1	54485000	54490000		chr1	1305000	1310000	chr1	1905000	1910000		chr1	1263000	1264000	chr1	1273000	1274000		chr1	9005000	9010000	chr1	9195000	9200000		chr1	18130000	18140000	chr1	18200000	18210000
chr1	28880000	28890000	chr1	29190000	29200000		chr1	55280000	55290000	chr1	56580000	56590000		chr1	1779000	1780000	chr1	1906000	1907000		chr1	1232000	1233000	chr1	1274000	1275000		chr1	9110000	9111000	chr1	9196000	9197000		chr1	18925000	18930000	chr1	19010000	19015000
chr1	29225000	29250000	chr1	30075000	30100000		chr1	58775000	58800000	chr1	59275000	59300000		chr1	1779000	1780000	chr1	1919000	1920000		chr1	1020000	1022000	chr1	1274000	1276000		chr1	9142000	9143000	chr1	9196000	9197000		chr1	18970000	18975000	chr1	19010000	19015000
chr1	29225000	29250000	chr1	30700000	30725000		chr1	62175000	62200000	chr1	62725000	62750000		chr1	1942000	1944000	chr1	1958000	1960000		chr1	1032000	1034000	chr1	1292000	1294000		chr1	9196000	9198000	chr1	9266000	9268000		chr1	18910000	18915000	chr1	19010000	19015000
chr1	29375000	29400000	chr1	30700000	30725000		chr1	63320000	63330000	chr1	63430000	63440000		chr1	1908000	1910000	chr1	2044000	2046000		chr1	1274000	1275000	chr1	1303000	1304000		chr1	9280000	9290000	chr1	9450000	9460000		chr1	19010000	19020000	chr1	19090000	19100000
chr1	29500000	29525000	chr1	30075000	30100000		chr1	65050000	65075000	chr1	65675000	65700000		chr1	1958000	1959000	chr1	2045000	2046000		chr1	1035000	1040000	chr1	1305000	1310000		chr1	9267000	9268000	chr1	9491000	9492000		chr1	18905000	18910000	chr1	19095000	19100000
chr1	29550000	29555000	chr1	30655000	30660000		chr1	65060000	65070000	chr1	65200000	65210000		chr1	1943000	1944000	chr1	2045000	2046000		chr1	910000	915000	chr1	1305000	1310000		chr1	9289000	9290000	chr1	9491000	9492000		chr1	18725000	18730000	chr1	19250000	19255000
chr1	30720000	30725000	chr1	30910000	30915000		chr1	66270000	66275000	chr1	66330000	66335000		chr1	1919000	1920000	chr1	2045000	2046000		chr1	1276000	1277000	chr1	1307000	1308000		chr1	9495000	9496000	chr1	9573000	9574000		chr1	19480000	19485000	chr1	19640000	19645000
chr1	30800000	30805000	chr1	30910000	30915000		chr1	66750000	66775000	chr1	67125000	67150000		chr1	1775000	1780000	chr1	2050000	2055000		chr1	1303000	1304000	chr1	1308000	1309000		chr1	9626000	9628000	chr1	9694000	9696000		chr1	19660000	19665000	chr1	19810000	19815000
chr1	31660000	31670000	chr1	31790000	31800000		chr1	84125000	84150000	chr1	84750000	84775000		chr1	2050000	2055000	chr1	2135000	2140000		chr1	1274000	1275000	chr1	1308000	1309000		chr1	9626000	9628000	chr1	9866000	9868000		chr1	19760000	19765000	chr1	19810000	19815000
chr1	33290000	33300000	chr1	33460000	33470000		chr1	88975000	89000000	chr1	89975000	90000000		chr1	1940000	1945000	chr1	2160000	2165000		chr1	1116000	1117000	chr1	1308000	1309000		chr1	9784000	9785000	chr1	9867000	9868000		chr1	19918000	19920000	chr1	20152000	20154000
chr1	33290000	33300000	chr1	33610000	33620000		chr1	89475000	89500000	chr1	89750000	89775000		chr1	2132000	2134000	chr1	2180000	2182000		chr1	1013000	1014000	chr1	1308000	1309000		chr1	9725000	9726000	chr1	9867000	9868000		chr1	20696000	20698000	chr1	20728000	20730000
chr1	33370000	33380000	chr1	33460000	33470000		chr1	91510000	91520000	chr1	92290000	92300000		chr1	1918000	1920000	chr1	2204000	2206000		chr1	1000000	1002000	chr1	1308000	1310000		chr1	9874000	9875000	chr1	9942000	9943000		chr1	20690000	20700000	chr1	20980000	20990000
chr1	39100000	39105000	chr1	39190000	39195000		chr1	91990000	92000000	chr1	92290000	92300000		chr1	2205000	2206000	chr1	2212000	2213000		chr1	1232000	1234000	chr1	1308000	1310000		chr1	9950000	9952000	chr1	10032000	10034000		chr1	20900000	20910000	chr1	21170000	21180000
chr1	39100000	39105000	chr1	39255000	39260000		chr1	93300000	93325000	chr1	93825000	93850000		chr1	2204000	2206000	chr1	2214000	2216000		chr1	1074000	1076000	chr1	1308000	1310000		chr1	9874000	9876000	chr1	10032000	10034000		chr1	20786000	20788000	chr1	21172000	21174000
chr1	39100000	39125000	chr1	39375000	39400000		chr1	93425000	93450000	chr1	93825000	93850000		chr1	2225000	2230000	chr1	2250000	2255000		chr1	958000	960000	chr1	1308000	1310000		chr1	9870000	9875000	chr1	10150000	10155000		chr1	21370000	21375000	chr1	21570000	21575000
chr1	40080000	40090000	chr1	40330000	40340000		chr1	94245000	94250000	chr1	94325000	94330000		chr1	2225000	2230000	chr1	2275000	2280000		chr1	1308000	1309000	chr1	1324000	1325000		chr1	10030000	10040000	chr1	10150000	10160000		chr1	22026000	22027000	chr1	22052000	22053000
chr1	40140000	40150000	chr1	40330000	40340000		chr1	94850000	94855000	chr1	95040000	95045000		chr1	2250000	2255000	chr1	2275000	2280000		chr1	1305000	1306000	chr1	1324000	1325000		chr1	10030000	10040000	chr1	10320000	10330000		chr1	22380000	22382000	chr1	22452000	22454000
chr1	41265000	41270000	chr1	41430000	41435000		chr1	107780000	107790000	chr1	108120000	108130000		chr1	2204000	2206000	chr1	2314000	2316000		chr1	1116000	1117000	chr1	1324000	1325000		chr1	9870000	9880000	chr1	10330000	10340000		chr1	22420000	22430000	chr1	22920000	22930000
chr1	41570000	41580000	chr1	41790000	41800000		chr1	108200000	108225000	chr1	108350000	108375000		chr1	2132000	2134000	chr1	2316000	2318000		chr1	1272000	1274000	chr1	1324000	1326000		chr1	9940000	9945000	chr1	10425000	10430000		chr1	22975000	22980000	chr1	23270000	23275000
chr1	42570000	42580000	chr1	42740000	42750000		chr1	109260000	109265000	chr1	109395000	109400000		chr1	2330000	2335000	chr1	2355000	2360000		chr1	1162000	1164000	chr1	1324000	1326000		chr1	10377000	10378000	chr1	10428000	10429000		chr1	23215000	23220000	chr1	23275000	23280000
chr1	42910000	42915000	chr1	43070000	43075000		chr1	109545000	109550000	chr1	109630000	109635000		chr1	2195000	2200000	chr1	2380000	2385000		chr1	1272000	1274000	chr1	1342000	1344000		chr1	10375000	10380000	chr1	10490000	10495000		chr1	23360000	23370000	chr1	23530000	23540000
chr1	43225000	43230000	chr1	43415000	43420000		chr1	109545000	109550000	chr1	109770000	109775000		chr1	2355000	2360000	chr1	2380000	2385000		chr1	1320000	1325000	chr1	1345000	1350000		chr1	10428000	10430000	chr1	10494000	10496000		chr1	23695000	23700000	chr1	23745000	23750000
chr1	43520000	43530000	chr1	43930000	43940000		chr1	109640000	109650000	chr1	109980000	109990000		chr1	2314000	2316000	chr1	2382000	2384000		chr1	1325000	1326000	chr1	1348000	1349000		chr1	10690000	10700000	chr1	10860000	10870000		chr1	23958000	23960000	chr1	23980000	23982000
chr1	44370000	44380000	chr1	44590000	44600000		chr1	109660000	109670000	chr1	109710000	109720000		chr1	2132000	2134000	chr1	2382000	2384000		chr1	1274000	1276000	chr1	1348000	1350000		chr1	10510000	10515000	chr1	10865000	10870000		chr1	23950000	23955000	chr1	24110000	24115000
chr1	44830000	44840000	chr1	45000000	45010000		chr1	109775000	109780000	chr1	109980000	109985000		chr1	2194000	2196000	chr1	2412000	2414000		chr1	1116000	1118000	chr1	1348000	1350000		chr1	11320000	11321000	chr1	11364000	11365000		chr1	24075000	24080000	chr1	24110000	24115000
chr1	45010000	45015000	chr1	45295000	45300000		chr1	110520000	110530000	chr1	110610000	110620000		chr1	2352000	2354000	chr1	2412000	2414000		chr1	1024000	1026000	chr1	1348000	1350000		chr1	11330000	11340000	chr1	11640000	11650000		chr1	24070000	24072000	chr1	24142000	24144000
chr1	45010000	45015000	chr1	45490000	45495000		chr1	111220000	111225000	chr1	111395000	111400000		chr1	2460000	2462000	chr1	2470000	2472000		chr1	1308000	1309000	chr1	1349000	1350000		chr1	11030000	11040000	chr1	11710000	11720000		chr1	24070000	24075000	chr1	24195000	24200000
chr1	45360000	45365000	chr1	45490000	45495000		chr1	111500000	111510000	chr1	111660000	111670000		chr1	2465000	2470000	chr1	2490000	2495000		chr1	1116000	1118000	chr1	1358000	1360000		chr1	11650000	11655000	chr1	11715000	11720000		chr1	24150000	24155000	chr1	24195000	24200000
chr1	46035000	46040000	chr1	46175000	46180000		chr1	112390000	112395000	chr1	112615000	112620000		chr1	2482000	2484000	chr1	2492000	2494000		chr1	1355000	1356000	chr1	1360000	1361000		chr1	11844000	11846000	chr1	11858000	11860000		chr1	24199000	24200000	chr1	24392000	24393000
chr1	46445000	46450000	chr1	46525000	46530000		chr1	112390000	112395000	chr1	112705000	112710000		chr1	2495000	2500000	chr1	2525000	2530000		chr1	1348000	1350000	chr1	1360000	1362000		chr1	11838000	11839000	chr1	11894000	11895000		chr1	24070000	24072000	chr1	24392000	24394000
chr1	47175000	47200000	chr1	47700000	47725000		chr1	112715000	112720000	chr1	112805000	112810000		chr1	2225000	2230000	chr1	2525000	2530000		chr1	1305000	1310000	chr1	1370000	1375000		chr1	11864000	11866000	chr1	11894000	11896000		chr1	24415000	24420000	chr1	24500000	24505000
chr1	47440000	47450000	chr1	47710000	47720000		chr1	115600000	115625000	chr1	115975000	116000000		chr1	2135000	2140000	chr1	2525000	2530000		chr1	1270000	1275000	chr1	1370000	1375000		chr1	11835000	11840000	chr1	11905000	11910000		chr1	24415000	24420000	chr1	24525000	24530000
chr1	48105000	48110000	chr1	48200000	48205000		chr1	115610000	115620000	chr1	115760000	115770000		chr1	1920000	1925000	chr1	2525000	2530000		chr1	1348000	1350000	chr1	1372000	1374000		chr1	12125000	12126000	chr1	12208000	12209000		chr1	24680000	24690000	chr1	24740000	24750000
chr1	50770000	50780000	chr1	51190000	51200000		chr1	115715000	115720000	chr1	115760000	115765000		chr1	2132000	2134000	chr1	2526000	2528000		chr1	1360000	1362000	chr1	1372000	1374000		chr1	12550000	12555000	chr1	12600000	12605000		chr1	24190000	24200000	chr1	24830000	24840000
chr1	52120000	52130000	chr1	52660000	52670000		chr1	115800000	115810000	chr1	115970000	115980000		chr1	2415000	2416000	chr1	2531000	2532000		chr1	1116000	1118000	chr1	1374000	1376000		chr1	12270000	12275000	chr1	12615000	12620000		chr1	24540000	24550000	chr1	24830000	24840000
chr1	52700000	52725000	chr1	53175000	53200000		chr1	117000000	117005000	chr1	117050000	117055000		chr1	2526000	2528000	chr1	2536000	2538000		chr1	998000	1000000	chr1	1374000	1376000		chr1	12415000	12420000	chr1	12615000	12620000		chr1	24930000	24940000	chr1	25030000	25040000
chr1	53275000	53280000	chr1	53390000	53395000		chr1	145780000	145790000	chr1	145840000	145850000		chr1	2530000	2532000	chr1	2540000	2542000		chr1	1308000	1309000	chr1	1375000	1376000		chr1	12540000	12541000	chr1	12619000	12620000		chr1	24850000	24855000	chr1	25035000	25040000
chr1	53485000	53490000	chr1	53680000	53685000		chr1	145850000	145860000	chr1	146010000	146020000		chr1	2520000	2525000	chr1	2545000	2550000		chr1	1325000	1326000	chr1	1375000	1376000		chr1	12314000	12315000	chr1	12620000	12621000		chr1	25239000	25240000	chr1	25247000	25248000
chr1	54950000	54955000	chr1	54995000	55000000		chr1	145890000	145900000	chr1	146010000	146020000		chr1	2225000	2230000	chr1	2545000	2550000		chr1	1370000	1375000	chr1	1395000	1400000		chr1	12314000	12315000	chr1	12659000	12660000		chr1	25245000	25250000	chr1	25355000	25360000
chr1	55140000	55150000	chr1	55270000	55280000		chr1	149960000	149970000	chr1	150160000	150170000		chr1	2250000	2255000	chr1	2545000	2550000		chr1	1345000	1350000	chr1	1395000	1400000		chr1	12272000	12273000	chr1	12659000	12660000		chr1	25544000	25546000	chr1	25568000	25570000
chr1	55280000	55290000	chr1	56580000	56590000		chr1	151880000	151890000	chr1	151990000	152000000		chr1	2536000	2538000	chr1	2546000	2548000		chr1	1270000	1275000	chr1	1395000	1400000		chr1	12800000	12810000	chr1	12850000	12860000		chr1	25605000	25610000	chr1	25795000	25800000
chr1	58510000	58520000	chr1	58640000	58650000		chr1	151925000	151930000	chr1	151995000	152000000		chr1	2204000	2206000	chr1	2546000	2548000		chr1	1115000	1120000	chr1	1395000	1400000		chr1	13755000	13760000	chr1	13810000	13815000		chr1	25835000	25840000	chr1	25890000	25895000
chr1	58725000	58750000	chr1	59700000	59725000		chr1	152050000	152055000	chr1	152180000	152185000		chr1	2214000	2216000	chr1	2546000	2548000		chr1	1308000	1310000	chr1	1398000	1400000		chr1	13665000	13666000	chr1	13813000	13814000		chr1	25858000	25860000	chr1	25892000	25894000
chr1	58740000	58750000	chr1	59750000	59760000		chr1	152180000	152190000	chr1	152440000	152450000		chr1	2414000	2415000	chr1	2547000	2548000		chr1	1375000	1376000	chr1	1399000	1400000		chr1	13730000	13740000	chr1	13950000	13960000		chr1	25835000	25840000	chr1	25995000	26000000
chr1	58775000	58800000	chr1	59275000	59300000		chr1	153480000	153485000	chr1	153530000	153535000		chr1	2412000	2414000	chr1	2554000	2556000		chr1	1360000	1361000	chr1	1399000	1400000		chr1	13828000	13829000	chr1	13960000	13961000		chr1	25815000	25820000	chr1	25995000	26000000
chr1	62170000	62180000	chr1	62400000	62410000		chr1	153510000	153515000	chr1	153565000	153570000		chr1	2547000	2548000	chr1	2556000	2557000		chr1	1324000	1325000	chr1	1399000	1400000		chr1	13665000	13666000	chr1	13960000	13961000		chr1	26170000	26172000	chr1	26234000	26236000
chr1	62175000	62200000	chr1	62725000	62750000		chr1	153570000	153575000	chr1	153615000	153620000		chr1	2132000	2134000	chr1	2556000	2558000		chr1	1348000	1350000	chr1	1400000	1402000		chr1	13760000	13765000	chr1	14775000	14780000		chr1	26284000	26286000	chr1	26320000	26322000
chr1	64260000	64270000	chr1	64820000	64830000		chr1	153680000	153690000	chr1	153740000	153750000		chr1	2556000	2557000	chr1	2561000	2562000		chr1	1399000	1400000	chr1	1406000	1407000		chr1	14830000	14840000	chr1	14900000	14910000		chr1	26274000	26276000	chr1	26320000	26322000
chr1	65050000	65075000	chr1	65675000	65700000		chr1	153790000	153800000	chr1	153980000	153990000		chr1	2556000	2557000	chr1	2578000	2579000		chr1	1324000	1326000	chr1	1406000	1408000		chr1	14775000	14780000	chr1	15025000	15030000		chr1	26320000	26325000	chr1	26360000	26365000
chr1	65060000	65070000	chr1	65200000	65210000		chr1	153820000	153830000	chr1	153980000	153990000		chr1	2545000	2550000	chr1	2630000	2635000		chr1	1360000	1362000	chr1	1406000	1408000		chr1	14924000	14925000	chr1	15027000	15028000		chr1	26280000	26290000	chr1	26360000	26370000
chr1	65210000	65220000	chr1	65680000	65690000		chr1	154180000	154190000	chr1	154270000	154280000		chr1	2410000	2415000	chr1	2630000	2635000		chr1	1272000	1274000	chr1	1406000	1408000		chr1	14565000	14570000	chr1	15035000	15040000		chr1	19840000	19850000	chr1	26660000	26670000
chr1	66240000	66250000	chr1	66440000	66450000		chr1	154330000	154340000	chr1	154390000	154400000		chr1	2632000	2634000	chr1	2642000	2644000		chr1	1304000	1306000	chr1	1406000	1408000		chr1	15060000	15065000	chr1	15100000	15105000		chr1	26600000	26605000	chr1	26690000	26695000
chr1	66240000	66250000	chr1	66720000	66730000		chr1	155930000	155940000	chr1	156060000	156070000		chr1	2548000	2550000	chr1	2642000	2644000		chr1	1397000	1398000	chr1	1407000	1408000		chr1	15128000	15130000	chr1	15152000	15154000		chr1	26698000	26700000	chr1	26788000	26790000
chr1	66750000	66775000	chr1	67125000	67150000		chr1	156090000	156100000	chr1	156220000	156230000		chr1	2598000	2599000	chr1	2643000	2644000		chr1	1376000	1377000	chr1	1407000	1408000		chr1	15154000	15155000	chr1	15200000	15201000		chr1	26600000	26605000	chr1	26860000	26865000
chr1	67340000	67350000	chr1	67490000	67500000		chr1	156095000	156100000	chr1	156130000	156135000		chr1	2556000	2557000	chr1	2643000	2644000		chr1	1415000	1416000	chr1	1420000	1421000		chr1	15128000	15129000	chr1	15200000	15201000		chr1	26135000	26140000	chr1	26865000	26870000
chr1	67540000	67545000	chr1	67755000	67760000		chr1	156155000	156160000	chr1	156220000	156225000		chr1	2545000	2550000	chr1	2785000	2790000		chr1	1270000	1275000	chr1	1420000	1425000		chr1	15128000	15129000	chr1	15272000	15273000		chr1	26785000	26790000	chr1	26870000	26875000
chr1	67850000	67860000	chr1	68010000	68020000		chr1	156385000	156390000	chr1	156440000	156445000		chr1	2195000	2200000	chr1	2785000	2790000		chr1	1308000	1310000	chr1	1430000	1432000		chr1	15152000	15153000	chr1	15272000	15273000		chr1	26600000	26605000	chr1	26875000	26880000
chr1	67850000	67875000	chr1	68325000	68350000		chr1	156710000	156720000	chr1	156860000	156870000		chr1	2414000	2416000	chr1	2786000	2788000		chr1	1355000	1360000	chr1	1430000	1435000		chr1	14730000	14735000	chr1	15275000	15280000		chr1	26889000	26890000	chr1	26900000	26901000
chr1	68115000	68120000	chr1	68340000	68345000		chr1	156725000	156730000	chr1	156765000	156770000		chr1	2820000	2825000	chr1	2920000	2925000		chr1	1406000	1407000	chr1	1431000	1432000		chr1	15128000	15129000	chr1	15304000	15305000		chr1	26966000	26968000	chr1	26996000	26998000
chr1	70130000	70140000	chr1	70480000	70490000		chr1	156925000	156930000	chr1	156975000	156980000		chr1	2865000	2870000	chr1	2920000	2925000		chr1	1345000	1350000	chr1	1435000	1440000		chr1	15324000	15325000	chr1	15433000	15434000		chr1	26890000	26891000	chr1	26997000	26998000
chr1	72295000	72300000	chr1	72365000	72370000		chr1	160110000	160120000	chr1	160240000	160250000		chr1	2820000	2825000	chr1	3280000	3285000		chr1	1431000	1432000	chr1	1436000	1437000		chr1	15320000	15325000	chr1	15500000	15505000		chr1	26998000	27000000	chr1	27012000	27014000
chr1	74770000	74780000	chr1	75200000	75210000		chr1	161200000	161225000	chr1	161725000	161750000		chr1	3065000	3070000	chr1	3320000	3325000		chr1	1406000	1408000	chr1	1436000	1438000		chr1	15594000	15596000	chr1	15740000	15742000		chr1	27341000	27342000	chr1	27349000	27350000
chr1	76150000	76160000	chr1	77120000	77130000		chr1	161210000	161220000	chr1	161370000	161380000		chr1	3320000	3325000	chr1	3355000	3360000		chr1	1374000	1376000	chr1	1436000	1438000		chr1	15810000	15820000	chr1	15900000	15910000		chr1	27340000	27350000	chr1	27390000	27400000
chr1	78140000	78150000	chr1	78600000	78610000		chr1	161480000	161490000	chr1	161730000	161740000		chr1	3012000	3014000	chr1	3410000	3412000		chr1	1375000	1376000	chr1	1438000	1439000		chr1	15952000	15954000	chr1	15976000	15978000		chr1	27410000	27420000	chr1	27480000	27490000
chr1	83900000	83925000	chr1	84750000	84775000		chr1	161550000	161555000	chr1	161630000	161635000		chr1	3320000	3325000	chr1	3410000	3415000		chr1	1406000	1408000	chr1	1470000	1472000		chr1	15800000	15805000	chr1	16005000	16010000		chr1	27556000	27557000	chr1	27606000	27607000
chr1	83920000	83930000	chr1	84130000	84140000		chr1	161800000	161810000	chr1	162020000	162030000		chr1	3065000	3070000	chr1	3415000	3420000		chr1	1434000	1436000	chr1	1470000	1472000		chr1	16009000	16010000	chr1	16033000	16034000		chr1	27392000	27394000	chr1	27606000	27608000
chr1	83925000	83950000	chr1	84425000	84450000		chr1	162050000	162075000	chr1	162375000	162400000		chr1	2410000	2415000	chr1	3415000	3420000		chr1	1324000	1326000	chr1	1470000	1472000		chr1	16012000	16014000	chr1	16056000	16058000		chr1	27295000	27300000	chr1	27660000	27665000
chr1	84125000	84150000	chr1	84750000	84775000		chr1	162060000	162070000	chr1	162260000	162270000		chr1	3010000	3015000	chr1	3420000	3425000		chr1	1348000	1350000	chr1	1470000	1472000		chr1	16082000	16083000	chr1	16188000	16189000		chr1	27390000	27395000	chr1	27660000	27665000
chr1	84130000	84140000	chr1	84610000	84620000		chr1	162850000	162875000	chr1	163175000	163200000		chr1	2875000	2880000	chr1	3425000	3430000		chr1	1116000	1118000	chr1	1470000	1472000		chr1	16082000	16083000	chr1	16244000	16245000		chr1	27670000	27675000	chr1	27725000	27730000
chr1	84940000	84950000	chr1	85240000	85250000		chr1	166900000	166925000	chr1	167425000	167450000		chr1	2820000	2825000	chr1	3430000	3435000		chr1	1270000	1275000	chr1	1470000	1475000		chr1	16188000	16190000	chr1	16244000	16246000		chr1	28248000	28250000	chr1	28328000	28330000
chr1	85300000	85310000	chr1	85690000	85700000		chr1	167060000	167070000	chr1	167440000	167450000		chr1	3453000	3454000	chr1	3482000	3483000		chr1	1376000	1377000	chr1	1471000	1472000		chr1	16188000	16189000	chr1	16363000	16364000		chr1	28090000	28095000	chr1	28365000	28370000
chr1	87300000	87325000	chr1	87950000	87975000		chr1	172450000	172460000	chr1	172720000	172730000		chr1	3480000	3481000	chr1	3491000	3492000		chr1	1398000	1399000	chr1	1471000	1472000		chr1	16620000	16625000	chr1	16900000	16905000		chr1	28245000	28250000	chr1	28510000	28515000
chr1	88975000	89000000	chr1	89975000	90000000		chr1	172740000	172750000	chr1	173200000	173210000		chr1	3454000	3456000	chr1	3516000	3518000		chr1	1308000	1309000	chr1	1471000	1472000		chr1	11900000	11910000	chr1	16900000	16910000		chr1	28240000	28250000	chr1	28570000	28580000
chr1	89475000	89500000	chr1	89750000	89775000		chr1	174250000	174275000	chr1	174975000	175000000		chr1	3454000	3456000	chr1	3554000	3556000		chr1	1348000	1350000	chr1	1510000	1512000		chr1	16720000	16730000	chr1	16900000	16910000		chr1	28518000	28520000	chr1	28580000	28582000
chr1	89800000	89810000	chr1	89980000	89990000		chr1	176550000	176560000	chr1	176880000	176890000		chr1	3530000	3535000	chr1	3555000	3560000		chr1	1270000	1275000	chr1	1510000	1515000		chr1	16620000	16625000	chr1	16945000	16950000		chr1	28258000	28260000	chr1	28582000	28584000
chr1	91510000	91520000	chr1	91920000	91930000		chr1	178300000	178325000	chr1	179000000	179025000		chr1	3490000	3495000	chr1	3555000	3560000		chr1	1020000	1025000	chr1	1510000	1515000		chr1	16951000	16952000	chr1	17046000	17047000		chr1	28648000	28650000	chr1	28668000	28670000
chr1	91510000	91520000	chr1	92290000	92300000		chr1	178540000	178550000	chr1	178750000	178760000		chr1	3450000	3455000	chr1	3565000	3570000		chr1	1493000	1494000	chr1	1511000	1512000		chr1	17058000	17060000	chr1	17124000	17126000		chr1	28650000	28660000	chr1	28750000	28760000
chr1	91990000	92000000	chr1	92290000	92300000		chr1	179075000	179100000	chr1	179800000	179825000		chr1	3491000	3492000	chr1	3614000	3615000		chr1	1399000	1400000	chr1	1511000	1512000		chr1	17125000	17126000	chr1	17237000	17238000		chr1	28510000	28520000	chr1	28870000	28880000
chr1	92310000	92320000	chr1	92620000	92630000		chr1	179110000	179120000	chr1	179360000	179370000		chr1	3565000	3570000	chr1	3615000	3620000		chr1	1471000	1472000	chr1	1511000	1512000		chr1	17237000	17238000	chr1	17274000	17275000		chr1	29120000	29125000	chr1	29180000	29185000
chr1	93300000	93325000	chr1	93825000	93850000		chr1	181085000	181090000	chr1	181140000	181145000		chr1	3452000	3454000	chr1	3618000	3620000		chr1	1324000	1325000	chr1	1511000	1512000		chr1	17125000	17126000	chr1	17274000	17275000		chr1	29240000	29250000	chr1	29340000	29350000
chr1	93425000	93450000	chr1	93825000	93850000		chr1	182085000	182090000	chr1	182395000	182400000		chr1	3491000	3492000	chr1	3619000	3620000		chr1	1308000	1309000	chr1	1511000	1512000		chr1	17125000	17130000	chr1	17335000	17340000		chr1	29510000	29515000	chr1	29700000	29705000
chr1	93620000	93630000	chr1	93820000	93830000		chr1	182140000	182150000	chr1	182390000	182400000		chr1	3614000	3615000	chr1	3619000	3620000		chr1	1304000	1306000	chr1	1512000	1514000		chr1	17235000	17240000	chr1	17335000	17340000		chr1	29395000	29400000	chr1	29875000	29880000
chr1	93630000	93640000	chr1	93800000	93810000		chr1	182425000	182450000	chr1	182775000	182800000		chr1	2130000	2135000	chr1	3620000	3625000		chr1	1470000	1475000	chr1	1570000	1575000		chr1	17060000	17062000	chr1	17336000	17338000		chr1	29230000	29240000	chr1	30080000	30090000
chr1	94025000	94050000	chr1	94775000	94800000		chr1	182595000	182600000	chr1	182785000	182790000		chr1	3490000	3495000	chr1	3720000	3725000		chr1	1562000	1563000	chr1	1574000	1575000		chr1	17050000	17060000	chr1	17400000	17410000		chr1	29910000	29920000	chr1	30080000	30090000
chr1	94520000	94525000	chr1	94800000	94805000		chr1	196325000	196350000	chr1	196650000	196675000		chr1	3450000	3455000	chr1	3720000	3725000		chr1	1540000	1542000	chr1	1574000	1576000		chr1	17124000	17126000	chr1	17406000	17408000		chr1	29690000	29700000	chr1	30110000	30120000
chr1	94850000	94855000	chr1	95040000	95045000		chr1	197520000	197530000	chr1	197900000	197910000		chr1	3720000	3722000	chr1	3732000	3734000		chr1	1348000	1350000	chr1	1574000	1576000		chr1	17230000	17240000	chr1	17480000	17490000		chr1	30405000	30410000	chr1	30520000	30525000
chr1	99175000	99200000	chr1	99450000	99475000		chr1	197610000	197620000	chr1	197910000	197920000		chr1	2205000	2210000	chr1	3855000	3860000		chr1	1406000	1408000	chr1	1574000	1576000		chr1	17120000	17130000	chr1	17480000	17490000		chr1	28880000	28890000	chr1	30610000	30620000
chr1	99800000	99810000	chr1	100450000	100460000		chr1	199675000	199700000	chr1	200475000	200500000		chr1	2410000	2415000	chr1	3900000	3905000		chr1	1436000	1438000	chr1	1574000	1576000		chr1	17420000	17422000	chr1	17484000	17486000		chr1	29230000	29240000	chr1	30700000	30710000
chr1	99800000	99825000	chr1	100850000	100875000		chr1	200610000	200620000	chr1	200800000	200810000		chr1	3855000	3860000	chr1	4085000	4090000		chr1	1398000	1400000	chr1	1574000	1576000		chr1	17502000	17503000	chr1	17606000	17607000		chr1	30110000	30120000	chr1	30700000	30710000
chr1	100920000	100930000	chr1	101280000	101290000		chr1	201710000	201715000	chr1	201785000	201790000		chr1	5510000	5515000	chr1	5690000	5695000		chr1	1274000	1276000	chr1	1574000	1576000		chr1	17490000	17495000	chr1	17625000	17630000		chr1	29690000	29700000	chr1	30700000	30710000
chr1	107780000	107790000	chr1	108120000	108130000		chr1	201890000	201900000	chr1	202120000	202130000		chr1	5635000	5640000	chr1	5745000	5750000		chr1	1511000	1512000	chr1	1575000	1576000		chr1	17820000	17830000	chr1	17910000	17920000		chr1	30080000	30090000	chr1	30700000	30710000
chr1	109260000	109265000	chr1	109395000	109400000		chr1	203030000	203040000	chr1	203210000	203220000		chr1	5510000	5512000	chr1	5746000	5748000		chr1	1574000	1575000	chr1	1579000	1580000		chr1	17922000	17923000	chr1	18100000	18101000		chr1	30718000	30719000	chr1	30909000	30910000
chr1	109545000	109550000	chr1	109630000	109635000		chr1	203325000	203350000	chr1	203700000	203725000		chr1	5510000	5515000	chr1	5905000	5910000		chr1	1540000	1542000	chr1	1598000	1600000		chr1	17980000	17985000	chr1	18100000	18105000		chr1	30715000	30720000	chr1	30925000	30930000
chr1	109545000	109550000	chr1	109770000	109775000		chr1	203340000	203350000	chr1	203480000	203490000		chr1	5510000	5515000	chr1	5970000	5975000		chr1	1510000	1512000	chr1	1598000	1600000		chr1	18130000	18140000	chr1	18200000	18210000		chr1	31060000	31070000	chr1	31150000	31160000
chr1	109640000	109650000	chr1	109980000	109990000		chr1	203625000	203630000	chr1	203700000	203705000		chr1	5745000	5750000	chr1	5975000	5980000		chr1	1575000	1576000	chr1	1600000	1601000		chr1	16905000	16910000	chr1	18580000	18585000		chr1	31762000	31763000	chr1	31788000	31789000
chr1	109660000	109670000	chr1	109710000	109720000		chr1	203850000	203875000	chr1	204375000	204400000		chr1	5510000	5515000	chr1	5990000	5995000		chr1	1398000	1400000	chr1	1614000	1616000		chr1	18608000	18610000	chr1	18674000	18676000		chr1	31700000	31705000	chr1	31930000	31935000
chr1	109775000	109780000	chr1	109980000	109985000		chr1	203860000	203865000	chr1	204125000	204130000		chr1	3900000	3905000	chr1	5990000	5995000		chr1	1374000	1376000	chr1	1614000	1616000		chr1	18596000	18598000	chr1	18680000	18682000		chr1	32070000	32075000	chr1	32105000	32110000
chr1	110200000	110205000	chr1	110310000	110315000		chr1	204445000	204450000	chr1	204500000	204505000		chr1	5990000	5995000	chr1	6040000	6045000		chr1	1436000	1438000	chr1	1614000	1616000		chr1	18820000	18822000	chr1	18874000	18876000		chr1	32240000	32250000	chr1	32390000	32400000
chr1	110200000	110205000	chr1	110460000	110465000		chr1	205270000	205275000	chr1	205320000	205325000		chr1	6040000	6045000	chr1	6095000	6100000		chr1	1272000	1274000	chr1	1614000	1616000		chr1	18596000	18598000	chr1	18874000	18876000		chr1	32445000	32450000	chr1	32535000	32540000
chr1	110520000	110530000	chr1	110610000	110620000		chr1	205390000	205400000	chr1	205520000	205530000		chr1	6162000	6164000	chr1	6178000	6180000		chr1	1574000	1575000	chr1	1615000	1616000		chr1	18925000	18930000	chr1	19010000	19015000		chr1	32400000	32410000	chr1	32610000	32620000
chr1	111220000	111225000	chr1	111395000	111400000		chr1	205590000	205595000	chr1	205655000	205660000		chr1	6179000	6180000	chr1	6185000	6186000		chr1	1597000	1598000	chr1	1615000	1616000		chr1	18970000	18975000	chr1	19010000	19015000		chr1	32445000	32450000	chr1	32650000	32655000
chr1	111500000	111510000	chr1	111660000	111670000		chr1	205920000	205930000	chr1	206100000	206110000		chr1	6180000	6185000	chr1	6205000	6210000		chr1	1471000	1472000	chr1	1615000	1616000		chr1	18910000	18915000	chr1	19010000	19015000		chr1	32520000	32530000	chr1	32690000	32700000
chr1	112390000	112395000	chr1	112615000	112620000		chr1	206485000	206490000	chr1	206580000	206585000		chr1	5990000	5995000	chr1	6205000	6210000		chr1	1575000	1580000	chr1	1615000	1620000		chr1	19010000	19020000	chr1	19090000	19100000		chr1	32440000	32450000	chr1	32690000	32700000
chr1	112390000	112395000	chr1	112705000	112710000		chr1	206735000	206740000	chr1	206910000	206915000		chr1	6100000	6105000	chr1	6205000	6210000		chr1	1305000	1310000	chr1	1615000	1620000		chr1	18905000	18910000	chr1	19095000	19100000		chr1	32724000	32726000	chr1	32758000	32760000
chr1	112715000	112720000	chr1	112805000	112810000		chr1	207085000	207090000	chr1	207405000	207410000		chr1	5990000	5995000	chr1	6235000	6240000		chr1	1510000	1515000	chr1	1615000	1620000		chr1	19180000	19185000	chr1	19240000	19245000		chr1	32520000	32530000	chr1	32760000	32770000
chr1	112800000	112810000	chr1	113040000	113050000		chr1	207650000	207655000	chr1	207755000	207760000		chr1	3855000	3860000	chr1	6235000	6240000		chr1	1230000	1235000	chr1	1615000	1620000		chr1	18900000	18910000	chr1	19240000	19250000		chr1	32710000	32715000	chr1	32785000	32790000
chr1	112880000	112885000	chr1	113040000	113045000		chr1	207880000	207890000	chr1	207960000	207970000		chr1	6210000	6212000	chr1	6244000	6246000		chr1	1399000	1400000	chr1	1616000	1617000		chr1	19390000	19395000	chr1	19580000	19585000		chr1	32690000	32700000	chr1	32870000	32880000
chr1	113125000	113150000	chr1	113675000	113700000		chr1	210575000	210600000	chr1	211125000	211150000		chr1	6052000	6053000	chr1	6245000	6246000		chr1	1617000	1618000	chr1	1626000	1627000		chr1	19486000	19488000	chr1	19582000	19584000		chr1	32450000	32460000	chr1	32880000	32890000
chr1	115130000	115140000	chr1	115460000	115470000		chr1	211675000	211700000	chr1	212325000	212350000		chr1	6041000	6042000	chr1	6245000	6246000		chr1	1615000	1616000	chr1	1627000	1628000		chr1	19344000	19346000	chr1	19650000	19652000		chr1	33110000	33120000	chr1	33340000	33350000
chr1	115130000	115140000	chr1	115590000	115600000		chr1	218325000	218350000	chr1	219375000	219400000		chr1	6105000	6106000	chr1	6245000	6246000		chr1	1470000	1472000	chr1	1628000	1630000		chr1	19390000	19395000	chr1	19650000	19655000		chr1	33347000	33348000	chr1	33431000	33432000
chr1	115600000	115625000	chr1	115975000	116000000		chr1	218325000	218350000	chr1	219800000	219825000		chr1	6180000	6185000	chr1	6245000	6250000		chr1	1575000	1580000	chr1	1655000	1660000		chr1	19485000	19490000	chr1	19650000	19655000		chr1	33295000	33300000	chr1	33455000	33460000
chr1	115610000	115620000	chr1	115760000	115770000		chr1	218340000	218350000	chr1	219070000	219080000		chr1	6104000	6106000	chr1	6248000	6250000		chr1	1616000	1617000	chr1	1656000	1657000		chr1	19662000	19664000	chr1	19704000	19706000		chr1	33430000	33432000	chr1	33456000	33458000
chr1	115715000	115720000	chr1	115760000	115765000		chr1	220290000	220300000	chr1	220770000	220780000		chr1	6235000	6240000	chr1	6260000	6265000		chr1	1615000	1616000	chr1	1659000	1660000		chr1	19714000	19716000	chr1	19810000	19812000		chr1	33345000	33350000	chr1	33470000	33475000
chr1	116155000	116160000	chr1	116485000	116490000		chr1	222450000	222475000	chr1	223075000	223100000		chr1	6245000	6250000	chr1	6270000	6275000		chr1	1574000	1575000	chr1	1659000	1660000		chr1	19660000	19665000	chr1	19810000	19815000		chr1	33430000	33435000	chr1	33470000	33475000
chr1	145850000	145860000	chr1	146010000	146020000		chr1	222460000	222470000	chr1	222710000	222720000		chr1	3855000	3860000	chr1	6270000	6275000		chr1	1615000	1620000	chr1	1680000	1685000		chr1	19760000	19765000	chr1	19810000	19815000		chr1	33110000	33115000	chr1	33470000	33475000
chr1	145890000	145900000	chr1	146010000	146020000		chr1	222465000	222470000	chr1	222640000	222645000		chr1	5990000	5995000	chr1	6280000	6285000		chr1	1615000	1620000	chr1	1720000	1725000		chr1	19918000	19920000	chr1	20152000	20154000		chr1	33295000	33300000	chr1	33610000	33615000
chr1	147500000	147525000	chr1	147875000	147900000		chr1	226625000	226630000	chr1	226825000	226830000		chr1	6300000	6305000	chr1	6330000	6335000		chr1	1680000	1685000	chr1	1720000	1725000		chr1	20100000	20102000	chr1	20152000	20154000		chr1	29940000	29950000	chr1	33630000	33640000
chr1	147510000	147520000	chr1	147620000	147630000		chr1	226630000	226640000	chr1	227430000	227440000		chr1	6040000	6045000	chr1	6340000	6345000		chr1	1510000	1515000	chr1	1720000	1725000		chr1	19918000	19920000	chr1	20194000	20196000		chr1	33730000	33740000	chr1	33860000	33870000
chr1	147640000	147650000	chr1	147880000	147890000		chr1	226825000	226850000	chr1	227425000	227450000		chr1	6246000	6247000	chr1	6343000	6344000		chr1	1305000	1310000	chr1	1720000	1725000		chr1	20220000	20230000	chr1	20340000	20350000		chr1	33730000	33740000	chr1	34010000	34020000
chr1	149960000	149970000	chr1	150050000	150060000		chr1	229250000	229275000	chr1	229475000	229500000		chr1	6249000	6250000	chr1	6343000	6344000		chr1	1657000	1658000	chr1	1722000	1723000		chr1	20377000	20378000	chr1	20430000	20431000		chr1	34114000	34116000	chr1	34162000	34164000
chr1	149960000	149970000	chr1	150160000	150170000		chr1	229250000	229275000	chr1	230300000	230325000		chr1	6205000	6210000	chr1	6345000	6350000		chr1	1695000	1700000	chr1	1745000	1750000		chr1	20360000	20362000	chr1	20430000	20432000		chr1	33640000	33642000	chr1	34162000	34164000
chr1	151880000	151890000	chr1	151990000	152000000		chr1	229560000	229565000	chr1	229625000	229630000		chr1	5990000	5995000	chr1	6345000	6350000		chr1	1614000	1616000	chr1	1758000	1760000		chr1	20375000	20380000	chr1	20490000	20495000		chr1	33734000	33736000	chr1	34162000	34164000
chr1	152050000	152055000	chr1	152180000	152185000		chr1	234580000	234590000	chr1	235080000	235090000		chr1	6343000	6344000	chr1	6348000	6349000		chr1	1574000	1576000	chr1	1758000	1760000		chr1	20360000	20365000	chr1	20490000	20495000		chr1	33630000	33640000	chr1	34590000	34600000
chr1	152180000	152190000	chr1	152440000	152450000		chr1	235100000	235110000	chr1	235410000	235420000		chr1	6205000	6210000	chr1	6395000	6400000		chr1	1724000	1726000	chr1	1758000	1760000		chr1	20212000	20214000	chr1	20494000	20496000		chr1	34110000	34120000	chr1	34590000	34600000
chr1	152870000	152880000	chr1	153190000	153200000		chr1	236600000	236625000	chr1	237550000	237575000		chr1	6246000	6248000	chr1	6396000	6398000		chr1	1470000	1475000	chr1	1775000	1780000		chr1	20575000	20576000	chr1	20633000	20634000		chr1	34740000	34745000	chr1	34780000	34785000
chr1	152990000	153000000	chr1	153050000	153060000		chr1	241600000	241625000	chr1	241975000	242000000		chr1	6362000	6364000	chr1	6404000	6406000		chr1	1435000	1440000	chr1	1775000	1780000		chr1	20522000	20523000	chr1	20640000	20641000		chr1	29490000	29500000	chr1	34960000	34970000
chr1	153350000	153355000	chr1	153495000	153500000		chr1	245150000	245160000	chr1	246000000	246010000		chr1	6348000	6349000	chr1	6405000	6406000		chr1	1758000	1759000	chr1	1778000	1779000		chr1	20696000	20698000	chr1	20728000	20730000		chr1	35568000	35570000	chr1	35642000	35644000
chr1	153480000	153485000	chr1	153530000	153535000		chr1	247120000	247125000	chr1	247170000	247175000		chr1	6246000	6247000	chr1	6405000	6406000		chr1	1614000	1616000	chr1	1778000	1780000		chr1	20690000	20700000	chr1	20980000	20990000		chr1	35640000	35645000	chr1	35715000	35720000
chr1	153510000	153515000	chr1	153565000	153570000		chr10	4840000	4850000	chr10	5280000	5290000		chr1	6348000	6349000	chr1	6414000	6415000		chr1	1724000	1726000	chr1	1778000	1780000		chr1	20690000	20700000	chr1	21070000	21080000		chr1	35568000	35570000	chr1	35716000	35718000
chr1	153570000	153575000	chr1	153615000	153620000		chr10	5440000	5450000	chr10	5620000	5630000		chr1	6205000	6210000	chr1	6420000	6425000		chr1	1574000	1576000	chr1	1778000	1780000		chr1	20982000	20984000	chr1	21194000	21196000		chr1	35715000	35720000	chr1	35770000	35775000
chr1	153680000	153690000	chr1	153740000	153750000		chr10	6200000	6210000	chr10	6400000	6410000		chr1	6414000	6416000	chr1	6424000	6426000		chr1	1398000	1400000	chr1	1778000	1780000		chr1	20697000	20698000	chr1	21195000	21196000		chr1	35883000	35884000	chr1	35930000	35931000
chr1	153790000	153800000	chr1	153980000	153990000		chr10	12250000	12275000	chr10	13075000	13100000		chr1	6245000	6250000	chr1	6435000	6440000		chr1	1308000	1310000	chr1	1778000	1780000		chr1	21260000	21270000	chr1	21320000	21330000		chr1	36150000	36155000	chr1	36220000	36225000
chr1	153820000	153830000	chr1	153980000	153990000		chr10	14525000	14550000	chr10	14800000	14825000		chr1	6348000	6350000	chr1	6436000	6438000		chr1	1720000	1725000	chr1	1780000	1785000		chr1	21232000	21233000	chr1	21368000	21369000		chr1	36386000	36387000	chr1	36397000	36398000
chr1	154180000	154190000	chr1	154270000	154280000		chr10	15430000	15440000	chr10	15720000	15730000		chr1	6424000	6425000	chr1	6437000	6438000		chr1	1510000	1515000	chr1	1780000	1785000		chr1	21255000	21256000	chr1	21368000	21369000		chr1	36149000	36150000	chr1	36420000	36421000
chr1	154330000	154340000	chr1	154390000	154400000		chr10	17600000	17625000	chr10	18225000	18250000		chr1	6424000	6426000	chr1	6448000	6450000		chr1	1777000	1778000	chr1	1782000	1783000		chr1	21370000	21375000	chr1	21570000	21575000		chr1	36365000	36370000	chr1	36420000	36425000
chr1	155090000	155095000	chr1	155165000	155170000		chr10	22000000	22010000	chr10	22420000	22430000		chr1	6352000	6354000	chr1	6448000	6450000		chr1	1759000	1760000	chr1	1782000	1783000		chr1	21655000	21660000	chr1	21960000	21965000		chr1	30840000	30850000	chr1	36450000	36460000
chr1	155930000	155940000	chr1	156060000	156070000		chr10	23300000	23325000	chr10	23675000	23700000		chr1	6420000	6425000	chr1	6470000	6475000		chr1	1779000	1780000	chr1	1919000	1920000		chr1	21703000	21704000	chr1	21964000	21965000		chr1	35830000	35835000	chr1	36740000	36745000
chr1	156090000	156100000	chr1	156220000	156230000		chr10	24200000	24225000	chr10	24500000	24525000		chr1	6205000	6210000	chr1	6470000	6475000		chr1	1942000	1944000	chr1	1958000	1960000		chr1	22130000	22135000	chr1	22415000	22420000		chr1	37515000	37520000	chr1	37550000	37555000
chr1	156095000	156100000	chr1	156130000	156135000		chr10	26325000	26350000	chr10	26850000	26875000		chr1	6424000	6426000	chr1	6476000	6478000		chr1	1919000	1920000	chr1	2045000	2046000		chr1	22420000	22421000	chr1	22642000	22643000		chr1	37470000	37480000	chr1	37550000	37560000
chr1	156385000	156390000	chr1	156440000	156445000		chr10	28660000	28670000	chr10	29300000	29310000		chr1	6474000	6476000	chr1	6484000	6486000		chr1	2045000	2046000	chr1	2050000	2051000		chr1	22704000	22705000	chr1	22862000	22863000		chr1	37690000	37695000	chr1	37750000	37755000
chr1	157190000	157200000	chr1	157490000	157500000		chr10	28665000	28670000	chr10	28985000	28990000		chr1	6445000	6450000	chr1	6485000	6490000		chr1	1922000	1924000	chr1	2050000	2052000		chr1	22704000	22705000	chr1	22889000	22890000		chr1	37690000	37695000	chr1	37805000	37810000
chr1	157375000	157380000	chr1	157485000	157490000		chr10	30390000	30400000	chr10	30530000	30540000		chr1	6245000	6250000	chr1	6485000	6490000		chr1	1775000	1780000	chr1	2050000	2055000		chr1	22674000	22675000	chr1	22889000	22890000		chr1	36380000	36390000	chr1	37820000	37830000
chr1	157965000	157970000	chr1	158125000	158130000		chr10	32795000	32800000	chr10	33005000	33010000		chr1	6205000	6210000	chr1	6485000	6490000		chr1	2045000	2050000	chr1	2070000	2075000		chr1	22704000	22705000	chr1	22930000	22931000		chr1	37808000	37809000	chr1	37859000	37860000
chr1	159795000	159800000	chr1	159890000	159895000		chr10	35120000	35130000	chr10	35210000	35220000		chr1	5990000	5995000	chr1	6485000	6490000		chr1	2050000	2051000	chr1	2132000	2133000		chr1	22674000	22675000	chr1	22930000	22931000		chr1	37690000	37695000	chr1	37860000	37865000
chr1	159935000	159940000	chr1	160005000	160010000		chr10	42850000	42875000	chr10	43450000	43475000		chr1	6343000	6344000	chr1	6486000	6487000		chr1	2112000	2113000	chr1	2133000	2134000		chr1	22665000	22666000	chr1	22930000	22931000		chr1	37860000	37870000	chr1	37930000	37940000
chr1	160425000	160450000	chr1	160600000	160625000		chr10	42870000	42880000	chr10	43100000	43110000		chr1	6420000	6422000	chr1	6486000	6488000		chr1	1919000	1920000	chr1	2133000	2134000		chr1	22975000	22980000	chr1	23080000	23085000		chr1	37690000	37695000	chr1	38010000	38015000
chr1	161200000	161225000	chr1	161725000	161750000		chr10	43290000	43300000	chr10	43450000	43460000		chr1	6485000	6486000	chr1	6490000	6491000		chr1	2115000	2116000	chr1	2133000	2134000		chr1	22976000	22977000	chr1	23098000	23099000		chr1	37390000	37400000	chr1	38010000	38020000
chr1	161210000	161220000	chr1	161370000	161380000		chr10	45720000	45730000	chr10	50060000	50070000		chr1	6472000	6473000	chr1	6490000	6491000		chr1	2050000	2055000	chr1	2135000	2140000		chr1	22976000	22977000	chr1	23184000	23185000		chr1	37990000	37992000	chr1	38012000	38014000
chr1	161480000	161490000	chr1	161730000	161740000		chr10	46105000	46110000	chr10	46280000	46285000		chr1	6348000	6349000	chr1	6490000	6491000		chr1	1575000	1580000	chr1	2135000	2140000		chr1	23098000	23099000	chr1	23184000	23185000		chr1	37988000	37989000	chr1	38019000	38020000
chr1	162050000	162075000	chr1	162375000	162400000		chr10	46105000	46110000	chr10	47380000	47385000		chr1	6440000	6442000	chr1	6490000	6492000		chr1	2133000	2134000	chr1	2138000	2139000		chr1	22685000	22690000	chr1	23225000	23230000		chr1	38380000	38385000	chr1	38435000	38440000
chr1	162850000	162875000	chr1	163175000	163200000		chr10	46280000	46285000	chr10	47380000	47385000		chr1	6424000	6426000	chr1	6490000	6492000		chr1	2050000	2052000	chr1	2164000	2166000		chr1	23100000	23110000	chr1	23290000	23300000		chr1	38990000	38995000	chr1	39025000	39030000
chr1	162870000	162880000	chr1	163310000	163320000		chr10	46550000	46575000	chr10	48425000	48450000		chr1	6354000	6356000	chr1	6490000	6492000		chr1	2132000	2134000	chr1	2166000	2168000		chr1	23100000	23110000	chr1	23530000	23540000		chr1	39100000	39110000	chr1	39720000	39730000
chr1	165375000	165400000	chr1	165900000	165925000		chr10	47025000	47050000	chr10	47300000	47325000		chr1	6490000	6492000	chr1	6500000	6502000		chr1	2133000	2134000	chr1	2189000	2190000		chr1	23190000	23200000	chr1	23530000	23540000		chr1	39270000	39280000	chr1	39720000	39730000
chr1	165400000	165405000	chr1	165590000	165595000		chr10	48650000	48675000	chr10	49500000	49525000		chr1	6490000	6492000	chr1	6524000	6526000		chr1	2045000	2050000	chr1	2190000	2195000		chr1	23497000	23498000	chr1	23539000	23540000		chr1	39816000	39818000	chr1	39902000	39904000
chr1	165600000	165605000	chr1	165910000	165915000		chr10	50725000	50750000	chr10	79875000	79900000		chr1	6490000	6495000	chr1	6635000	6640000		chr1	2189000	2190000	chr1	2194000	2195000		chr1	23544000	23545000	chr1	23637000	23638000		chr1	39815000	39820000	chr1	40030000	40035000
chr1	166900000	166925000	chr1	167425000	167450000		chr10	52300000	52325000	chr10	52725000	52750000		chr1	6485000	6490000	chr1	6645000	6650000		chr1	2179000	2180000	chr1	2194000	2195000		chr1	23544000	23545000	chr1	23665000	23666000		chr1	40160000	40165000	chr1	40255000	40260000
chr1	166910000	166915000	chr1	167055000	167060000		chr10	52310000	52320000	chr10	52480000	52490000		chr1	6490000	6492000	chr1	6646000	6648000		chr1	2132000	2134000	chr1	2198000	2200000		chr1	23770000	23775000	chr1	23805000	23810000		chr1	40630000	40635000	chr1	40665000	40670000
chr1	167060000	167070000	chr1	167440000	167450000		chr10	62610000	62620000	chr10	62810000	62820000		chr1	6490000	6492000	chr1	6700000	6702000		chr1	2194000	2195000	chr1	2199000	2200000		chr1	23808000	23810000	chr1	23868000	23870000		chr1	41120000	41130000	chr1	41230000	41240000
chr1	168340000	168350000	chr1	168580000	168590000		chr10	66650000	66660000	chr10	66920000	66930000		chr1	6205000	6210000	chr1	6700000	6705000		chr1	2189000	2190000	chr1	2199000	2200000		chr1	23772000	23773000	chr1	23916000	23917000		chr1	41900000	41905000	chr1	41950000	41955000
chr1	168430000	168440000	chr1	168580000	168590000		chr10	67850000	67875000	chr10	68200000	68225000		chr1	5990000	5995000	chr1	6700000	6705000		chr1	2199000	2200000	chr1	2204000	2205000		chr1	23950000	23955000	chr1	24110000	24115000		chr1	41910000	41920000	chr1	42030000	42040000
chr1	168600000	168625000	chr1	169325000	169350000		chr10	69230000	69235000	chr10	69385000	69390000		chr1	6702000	6704000	chr1	6726000	6728000		chr1	2194000	2195000	chr1	2204000	2205000		chr1	24075000	24080000	chr1	24110000	24115000		chr1	41950000	41960000	chr1	42030000	42040000
chr1	172000000	172025000	chr1	172400000	172425000		chr10	69410000	69420000	chr10	69630000	69640000		chr1	6580000	6585000	chr1	6780000	6785000		chr1	2133000	2134000	chr1	2204000	2205000		chr1	24070000	24075000	chr1	24195000	24200000		chr1	41950000	41960000	chr1	42130000	42140000
chr1	172450000	172460000	chr1	172720000	172730000		chr10	71310000	71320000	chr10	71690000	71700000		chr1	6794000	6796000	chr1	6888000	6890000		chr1	1918000	1920000	chr1	2204000	2206000		chr1	24150000	24155000	chr1	24195000	24200000		chr1	41570000	41580000	chr1	42140000	42150000
chr1	172610000	172620000	chr1	172720000	172730000		chr10	71310000	71320000	chr10	71810000	71820000		chr1	6725000	6730000	chr1	6890000	6895000		chr1	2205000	2206000	chr1	2212000	2213000		chr1	24200000	24205000	chr1	24265000	24270000		chr1	42340000	42350000	chr1	42460000	42470000
chr1	172740000	172750000	chr1	173200000	173210000		chr10	73260000	73270000	chr10	73640000	73650000		chr1	6700000	6705000	chr1	6960000	6965000		chr1	2204000	2206000	chr1	2214000	2216000		chr1	24200000	24205000	chr1	24320000	24325000		chr1	42659000	42660000	chr1	42682000	42683000
chr1	172740000	172750000	chr1	173410000	173420000		chr10	73530000	73535000	chr10	73640000	73645000		chr1	6794000	6796000	chr1	6962000	6964000		chr1	2216000	2217000	chr1	2227000	2228000		chr1	24320000	24325000	chr1	24380000	24385000		chr1	42140000	42150000	chr1	42750000	42760000
chr1	174250000	174275000	chr1	174975000	175000000		chr10	77920000	77930000	chr10	77980000	77990000		chr1	6792000	6794000	chr1	7070000	7072000		chr1	2204000	2205000	chr1	2227000	2228000		chr1	24202000	24203000	chr1	24391000	24392000		chr1	42942000	42944000	chr1	42958000	42960000
chr1	175030000	175040000	chr1	175140000	175150000		chr10	80125000	80150000	chr10	80225000	80250000		chr1	6726000	6728000	chr1	7070000	7072000		chr1	2194000	2196000	chr1	2228000	2230000		chr1	24150000	24151000	chr1	24392000	24393000		chr1	43146000	43148000	chr1	43170000	43172000
chr1	175155000	175160000	chr1	175320000	175325000		chr10	80450000	80455000	chr10	80500000	80505000		chr1	7040000	7045000	chr1	7220000	7225000		chr1	2133000	2134000	chr1	2229000	2230000		chr1	24199000	24200000	chr1	24392000	24393000		chr1	43230000	43240000	chr1	43350000	43360000
chr1	176550000	176560000	chr1	176880000	176890000		chr10	86390000	86400000	chr10	86580000	86590000		chr1	6420000	6425000	chr1	7220000	7225000		chr1	2205000	2210000	chr1	2230000	2235000		chr1	24070000	24072000	chr1	24392000	24394000		chr1	43530000	43540000	chr1	43580000	43590000
chr1	177950000	177960000	chr1	178280000	178290000		chr10	87410000	87420000	chr10	87500000	87510000		chr1	7224000	7226000	chr1	7346000	7348000		chr1	2227000	2228000	chr1	2232000	2233000		chr1	24415000	24420000	chr1	24500000	24505000		chr1	43580000	43590000	chr1	43650000	43660000
chr1	178300000	178310000	chr1	178530000	178540000		chr10	87850000	87875000	chr10	88375000	88400000		chr1	7220000	7225000	chr1	7530000	7535000		chr1	2229000	2230000	chr1	2234000	2235000		chr1	24415000	24420000	chr1	24525000	24530000		chr1	43835000	43840000	chr1	43885000	43890000
chr1	178300000	178325000	chr1	178750000	178775000		chr10	88825000	88850000	chr10	89200000	89225000		chr1	7220000	7225000	chr1	7645000	7650000		chr1	2229000	2230000	chr1	2248000	2249000		chr1	24527000	24528000	chr1	24541000	24542000		chr1	43045000	43050000	chr1	43920000	43925000
chr1	178300000	178325000	chr1	179000000	179025000		chr10	89250000	89260000	chr10	89370000	89380000		chr1	7042000	7044000	chr1	7646000	7648000		chr1	2237000	2238000	chr1	2248000	2249000		chr1	24410000	24420000	chr1	24580000	24590000		chr1	43640000	43650000	chr1	44030000	44040000
chr1	178540000	178550000	chr1	178750000	178760000		chr10	89775000	89800000	chr10	90850000	90875000		chr1	7640000	7645000	chr1	7680000	7685000		chr1	2194000	2195000	chr1	2248000	2249000		chr1	24391000	24392000	chr1	24587000	24588000		chr1	43940000	43950000	chr1	44040000	44050000
chr1	178770000	178780000	chr1	179000000	179010000		chr10	90300000	90325000	chr10	90850000	90875000		chr1	7667000	7668000	chr1	7752000	7753000		chr1	2225000	2230000	chr1	2250000	2255000		chr1	24392000	24394000	chr1	24634000	24636000		chr1	43760000	43765000	chr1	44045000	44050000
chr1	179075000	179100000	chr1	179800000	179825000		chr10	90910000	90920000	chr10	91240000	91250000		chr1	6780000	6785000	chr1	7765000	7770000		chr1	2248000	2249000	chr1	2256000	2257000		chr1	24592000	24594000	chr1	24634000	24636000		chr1	44090000	44095000	chr1	44210000	44215000
chr1	179860000	179870000	chr1	180170000	180180000		chr10	93075000	93100000	chr10	93275000	93300000		chr1	7680000	7685000	chr1	7785000	7790000		chr1	2132000	2134000	chr1	2258000	2260000		chr1	24415000	24420000	chr1	24635000	24640000		chr1	44210000	44220000	chr1	44590000	44600000
chr1	180250000	180260000	chr1	180470000	180480000		chr10	93380000	93385000	chr10	93480000	93485000		chr1	7665000	7670000	chr1	7900000	7905000		chr1	2204000	2206000	chr1	2270000	2272000		chr1	24195000	24200000	chr1	24635000	24640000		chr1	44615000	44620000	chr1	44650000	44655000
chr1	180510000	180520000	chr1	181140000	181150000		chr10	97775000	97800000	chr10	98025000	98050000		chr1	7750000	7755000	chr1	7900000	7905000		chr1	2225000	2230000	chr1	2275000	2280000		chr1	24680000	24690000	chr1	24740000	24750000		chr1	44721000	44722000	chr1	44730000	44731000
chr1	180880000	180890000	chr1	181160000	181170000		chr10	99845000	99850000	chr10	100045000	100050000		chr1	7670000	7672000	chr1	7902000	7904000		chr1	2250000	2255000	chr1	2275000	2280000		chr1	24688000	24690000	chr1	24830000	24832000		chr1	44730000	44735000	chr1	44775000	44780000
chr1	181085000	181090000	chr1	181140000	181145000		chr10	100560000	100565000	chr10	100740000	100745000		chr1	7808000	7810000	chr1	7902000	7904000		chr1	2248000	2249000	chr1	2276000	2277000		chr1	24592000	24594000	chr1	24830000	24832000		chr1	43770000	43775000	chr1	44790000	44795000
chr1	181185000	181190000	chr1	181420000	181425000		chr10	101210000	101215000	chr10	101570000	101575000		chr1	7784000	7786000	chr1	7902000	7904000		chr1	2198000	2200000	chr1	2314000	2316000		chr1	24190000	24200000	chr1	24830000	24840000		chr1	44807000	44808000	chr1	44819000	44820000
chr1	181470000	181480000	chr1	181930000	181940000		chr10	101210000	101215000	chr10	101780000	101785000		chr1	7795000	7800000	chr1	7940000	7945000		chr1	2204000	2206000	chr1	2314000	2316000		chr1	24540000	24550000	chr1	24830000	24840000		chr1	44731000	44732000	chr1	44819000	44820000
chr1	182085000	182090000	chr1	182395000	182400000		chr10	101600000	101605000	chr10	101780000	101785000		chr1	8025000	8030000	chr1	8165000	8170000		chr1	2228000	2230000	chr1	2314000	2316000		chr1	24930000	24940000	chr1	25030000	25040000		chr1	44830000	44840000	chr1	44960000	44970000
chr1	182140000	182150000	chr1	182390000	182400000		chr10	102910000	102920000	chr10	103240000	103250000		chr1	8016000	8018000	chr1	8166000	8168000		chr1	2132000	2134000	chr1	2316000	2318000		chr1	24850000	24855000	chr1	25035000	25040000		chr1	44790000	44795000	chr1	45010000	45015000
chr1	182425000	182450000	chr1	182775000	182800000		chr10	102915000	102920000	chr10	103070000	103075000		chr1	8174000	8176000	chr1	8238000	8240000		chr1	2050000	2052000	chr1	2386000	2388000		chr1	24930000	24935000	chr1	25100000	25105000		chr1	44835000	44840000	chr1	45010000	45015000
chr1	182595000	182600000	chr1	182785000	182790000		chr10	104300000	104305000	chr10	104345000	104350000		chr1	8166000	8168000	chr1	8238000	8240000		chr1	2194000	2195000	chr1	2388000	2389000		chr1	24845000	24850000	chr1	25100000	25105000		chr1	44720000	44730000	chr1	45010000	45020000
chr1	183650000	183660000	chr1	183910000	183920000		chr10	110135000	110140000	chr10	110220000	110225000		chr1	8015000	8016000	chr1	8314000	8315000		chr1	2314000	2316000	chr1	2390000	2392000		chr1	24848000	24850000	chr1	25204000	25206000		chr1	45010000	45020000	chr1	45200000	45210000
chr1	184800000	184825000	chr1	185650000	185675000		chr10	110300000	110325000	chr10	110525000	110550000		chr1	8031000	8032000	chr1	8314000	8315000		chr1	2270000	2272000	chr1	2390000	2392000		chr1	25036000	25038000	chr1	25204000	25206000		chr1	44835000	44840000	chr1	45300000	45305000
chr1	184805000	184810000	chr1	184980000	184985000		chr10	110300000	110325000	chr10	110875000	110900000		chr1	8016000	8018000	chr1	8314000	8316000		chr1	2045000	2050000	chr1	2390000	2395000		chr1	25167000	25168000	chr1	25205000	25206000		chr1	44790000	44795000	chr1	45300000	45305000
chr1	185800000	185825000	chr1	186200000	186225000		chr10	112125000	112150000	chr10	112425000	112450000		chr1	8166000	8168000	chr1	8314000	8316000		chr1	1395000	1400000	chr1	2390000	2395000		chr1	25117000	25118000	chr1	25205000	25206000		chr1	45300000	45305000	chr1	45335000	45340000
chr1	186480000	186490000	chr1	186980000	186990000		chr10	114300000	114310000	chr10	114540000	114550000		chr1	7975000	7976000	chr1	8315000	8316000		chr1	2194000	2195000	chr1	2391000	2392000		chr1	25503000	25504000	chr1	25518000	25519000		chr1	45010000	45015000	chr1	45355000	45360000
chr1	186610000	186620000	chr1	186980000	186990000		chr10	117530000	117540000	chr10	118240000	118250000		chr1	8025000	8030000	chr1	8315000	8320000		chr1	2199000	2200000	chr1	2391000	2392000		chr1	25400000	25405000	chr1	25520000	25525000		chr1	45014000	45016000	chr1	45490000	45492000
chr1	192470000	192480000	chr1	192580000	192590000		chr10	123130000	123140000	chr10	123550000	123560000		chr1	7980000	7985000	chr1	8345000	8350000		chr1	2205000	2206000	chr1	2391000	2392000		chr1	25544000	25546000	chr1	25568000	25570000		chr1	45300000	45305000	chr1	45490000	45495000
chr1	192470000	192480000	chr1	193010000	193020000		chr10	123990000	123995000	chr10	124385000	124390000		chr1	8025000	8030000	chr1	8395000	8400000		chr1	2189000	2190000	chr1	2391000	2392000		chr1	25605000	25610000	chr1	25795000	25800000		chr1	45522000	45524000	chr1	45550000	45552000
chr1	196140000	196150000	chr1	196660000	196670000		chr10	124530000	124540000	chr10	124730000	124740000		chr1	8330000	8332000	chr1	8412000	8414000		chr1	2227000	2228000	chr1	2391000	2392000		chr1	25835000	25840000	chr1	25995000	26000000		chr1	45520000	45525000	chr1	45560000	45565000
chr1	197520000	197530000	chr1	197900000	197910000		chr10	127710000	127720000	chr10	128070000	128080000		chr1	8560000	8565000	chr1	8665000	8670000		chr1	2133000	2134000	chr1	2391000	2392000		chr1	25815000	25820000	chr1	25995000	26000000		chr1	45750000	45755000	chr1	45800000	45805000
chr1	197610000	197620000	chr1	197910000	197920000		chr10	127905000	127910000	chr10	128015000	128020000		chr1	8438000	8440000	chr1	8666000	8668000		chr1	2392000	2393000	chr1	2397000	2398000		chr1	25895000	25896000	chr1	25998000	25999000		chr1	45680000	45690000	chr1	45800000	45810000
chr1	198750000	198775000	chr1	199225000	199250000		chr10	132220000	132230000	chr10	132450000	132460000		chr1	8598000	8599000	chr1	8670000	8671000		chr1	2391000	2392000	chr1	2412000	2413000		chr1	26035000	26036000	chr1	26145000	26146000		chr1	45750000	45755000	chr1	45880000	45885000
chr1	199675000	199700000	chr1	200475000	200500000		chr10	132380000	132390000	chr10	132450000	132460000		chr1	8595000	8600000	chr1	8725000	8730000		chr1	2397000	2398000	chr1	2412000	2413000		chr1	26105000	26106000	chr1	26145000	26146000		chr1	45600000	45610000	chr1	45880000	45890000
chr1	200280000	200290000	chr1	200490000	200500000		chr10	132450000	132460000	chr10	132630000	132640000		chr1	8718000	8719000	chr1	8726000	8727000		chr1	2204000	2205000	chr1	2412000	2413000		chr1	26105000	26110000	chr1	26160000	26165000		chr1	44985000	44990000	chr1	46160000	46165000
chr1	201140000	201150000	chr1	201360000	201370000		chr11	200000	210000	chr11	360000	370000		chr1	8790000	8795000	chr1	8815000	8820000		chr1	2133000	2134000	chr1	2412000	2413000		chr1	26284000	26286000	chr1	26320000	26322000		chr1	46132000	46134000	chr1	46198000	46200000
chr1	201560000	201565000	chr1	201705000	201710000		chr11	1850000	1875000	chr11	2150000	2175000		chr1	8725000	8730000	chr1	8845000	8850000		chr1	2199000	2200000	chr1	2412000	2413000		chr1	26274000	26276000	chr1	26320000	26322000		chr1	46300000	46305000	chr1	46340000	46345000
chr1	201560000	201570000	chr1	201780000	201790000		chr11	2430000	2435000	chr11	2885000	2890000		chr1	8670000	8672000	chr1	8848000	8850000		chr1	2194000	2196000	chr1	2412000	2414000		chr1	26320000	26325000	chr1	26360000	26365000		chr1	46406000	46408000	chr1	46442000	46444000
chr1	201890000	201900000	chr1	202120000	202130000		chr11	2530000	2535000	chr11	2885000	2890000		chr1	8848000	8850000	chr1	8862000	8864000		chr1	2188000	2190000	chr1	2412000	2414000		chr1	26280000	26290000	chr1	26360000	26370000		chr1	46665000	46670000	chr1	46715000	46720000
chr1	202000000	202005000	chr1	202120000	202125000		chr11	3855000	3860000	chr11	4065000	4070000		chr1	8885000	8890000	chr1	8910000	8915000		chr1	2435000	2440000	chr1	2460000	2465000		chr1	26276000	26277000	chr1	26391000	26392000		chr1	46440000	46450000	chr1	46720000	46730000
chr1	202200000	202205000	chr1	202310000	202315000		chr11	4175000	4200000	chr11	4475000	4500000		chr1	8920000	8925000	chr1	8985000	8990000		chr1	2465000	2470000	chr1	2490000	2495000		chr1	26105000	26106000	chr1	26391000	26392000		chr1	38790000	38800000	chr1	46790000	46800000
chr1	202320000	202330000	chr1	202380000	202390000		chr11	9750000	9775000	chr11	10300000	10325000		chr1	8918000	8919000	chr1	8988000	8989000		chr1	2225000	2230000	chr1	2525000	2530000		chr1	26105000	26106000	chr1	26417000	26418000		chr1	47525000	47530000	chr1	47620000	47625000
chr1	203030000	203040000	chr1	203210000	203220000		chr11	10500000	10525000	chr11	10725000	10750000		chr1	8963000	8964000	chr1	9005000	9006000		chr1	2135000	2140000	chr1	2525000	2530000		chr1	26602000	26604000	chr1	26676000	26678000		chr1	47436000	47438000	chr1	47704000	47706000
chr1	203325000	203350000	chr1	203700000	203725000		chr11	12045000	12050000	chr11	12285000	12290000		chr1	8918000	8919000	chr1	9005000	9006000		chr1	1920000	1925000	chr1	2525000	2530000		chr1	26602000	26603000	chr1	26789000	26790000		chr1	47190000	47200000	chr1	47710000	47720000
chr1	203340000	203350000	chr1	203480000	203490000		chr11	14520000	14530000	chr11	14890000	14900000		chr1	8916000	8918000	chr1	9100000	9102000		chr1	2412000	2413000	chr1	2526000	2527000		chr1	26678000	26679000	chr1	26789000	26790000		chr1	47170000	47180000	chr1	47720000	47730000
chr1	203505000	203510000	chr1	203700000	203705000		chr11	16790000	16800000	chr11	17060000	17070000		chr1	8920000	8925000	chr1	9100000	9105000		chr1	2391000	2392000	chr1	2526000	2527000		chr1	26600000	26605000	chr1	26860000	26865000		chr1	48202000	48204000	chr1	48236000	48238000
chr1	203625000	203630000	chr1	203700000	203705000		chr11	17380000	17390000	chr11	17490000	17500000		chr1	8960000	8965000	chr1	9100000	9105000		chr1	2189000	2190000	chr1	2526000	2527000		chr1	26785000	26790000	chr1	26870000	26875000		chr1	48690000	48700000	chr1	48790000	48800000
chr1	203850000	203875000	chr1	204375000	204400000		chr11	17605000	17610000	chr11	17720000	17725000		chr1	9005000	9006000	chr1	9101000	9102000		chr1	2132000	2134000	chr1	2526000	2528000		chr1	26600000	26605000	chr1	26875000	26880000		chr1	48890000	48895000	chr1	49010000	49015000
chr1	203860000	203865000	chr1	204125000	204130000		chr11	17730000	17735000	chr11	17975000	17980000		chr1	8985000	8990000	chr1	9180000	9185000		chr1	2198000	2200000	chr1	2526000	2528000		chr1	26853000	26854000	chr1	26878000	26879000		chr1	50960000	50961000	chr1	50968000	50969000
chr1	204445000	204450000	chr1	204500000	204505000		chr11	20125000	20150000	chr11	20600000	20625000		chr1	9065000	9070000	chr1	9180000	9185000		chr1	2526000	2527000	chr1	2531000	2532000		chr1	26966000	26968000	chr1	26996000	26998000		chr1	51330000	51340000	chr1	51530000	51540000
chr1	204560000	204570000	chr1	204800000	204810000		chr11	27675000	27700000	chr11	29325000	29350000		chr1	9005000	9010000	chr1	9180000	9185000		chr1	2415000	2416000	chr1	2531000	2532000		chr1	26996000	26998000	chr1	27096000	27098000		chr1	50630000	50635000	chr1	52080000	52085000
chr1	204970000	204980000	chr1	205250000	205260000		chr11	27700000	27725000	chr11	28675000	28700000		chr1	9163000	9164000	chr1	9182000	9183000		chr1	2526000	2528000	chr1	2536000	2538000		chr1	27045000	27046000	chr1	27097000	27098000		chr1	51890000	51900000	chr1	52120000	52130000
chr1	205270000	205275000	chr1	205320000	205325000		chr11	33160000	33170000	chr11	33320000	33330000		chr1	9146000	9147000	chr1	9182000	9183000		chr1	2526000	2527000	chr1	2544000	2545000		chr1	26967000	26968000	chr1	27097000	27098000		chr1	52420000	52430000	chr1	52660000	52670000
chr1	205390000	205400000	chr1	205520000	205530000		chr11	33160000	33170000	chr11	33680000	33690000		chr1	8915000	8920000	chr1	9195000	9200000		chr1	2530000	2531000	chr1	2544000	2545000		chr1	27100000	27110000	chr1	27190000	27200000		chr1	52700000	52710000	chr1	52910000	52920000
chr1	205395000	205400000	chr1	205485000	205490000		chr11	33360000	33365000	chr11	33685000	33690000		chr1	9163000	9164000	chr1	9196000	9197000		chr1	2520000	2525000	chr1	2545000	2550000		chr1	27045000	27046000	chr1	27284000	27285000		chr1	51850000	51860000	chr1	52970000	52980000
chr1	205485000	205490000	chr1	205520000	205525000		chr11	33540000	33550000	chr11	33680000	33690000		chr1	9146000	9147000	chr1	9196000	9197000		chr1	2225000	2230000	chr1	2545000	2550000		chr1	27102000	27103000	chr1	27284000	27285000		chr1	53260000	53270000	chr1	53450000	53460000
chr1	205590000	205595000	chr1	205655000	205660000		chr11	34175000	34180000	chr11	34355000	34360000		chr1	9101000	9102000	chr1	9196000	9197000		chr1	2250000	2255000	chr1	2545000	2550000		chr1	27198000	27200000	chr1	27284000	27286000		chr1	53270000	53280000	chr1	53470000	53480000
chr1	205920000	205930000	chr1	206100000	206110000		chr11	34550000	34575000	chr11	35400000	35425000		chr1	9005000	9006000	chr1	9196000	9197000		chr1	2391000	2392000	chr1	2546000	2547000		chr1	27341000	27342000	chr1	27349000	27350000		chr1	51940000	51950000	chr1	53470000	53480000
chr1	205985000	205990000	chr1	206105000	206110000		chr11	35615000	35620000	chr11	36255000	36260000		chr1	9196000	9197000	chr1	9234000	9235000		chr1	2194000	2195000	chr1	2546000	2547000		chr1	27100000	27105000	chr1	27385000	27390000		chr1	50120000	50130000	chr1	53730000	53740000
chr1	206485000	206490000	chr1	206580000	206585000		chr11	41450000	41475000	chr11	43275000	43300000		chr1	9163000	9164000	chr1	9234000	9235000		chr1	2536000	2538000	chr1	2546000	2548000		chr1	27301000	27302000	chr1	27388000	27389000		chr1	53680000	53690000	chr1	53740000	53750000
chr1	206735000	206740000	chr1	206910000	206915000		chr11	44620000	44625000	chr11	44905000	44910000		chr1	9181000	9182000	chr1	9234000	9235000		chr1	2204000	2206000	chr1	2546000	2548000		chr1	27340000	27350000	chr1	27390000	27400000		chr1	53860000	53870000	chr1	54050000	54060000
chr1	207085000	207090000	chr1	207405000	207410000		chr11	44725000	44730000	chr11	44905000	44910000		chr1	9234000	9236000	chr1	9244000	9246000		chr1	2214000	2216000	chr1	2546000	2548000		chr1	27528000	27529000	chr1	27547000	27548000		chr1	54180000	54185000	chr1	54405000	54410000
chr1	207880000	207890000	chr1	207960000	207970000		chr11	44935000	44940000	chr11	45105000	45110000		chr1	9195000	9200000	chr1	9245000	9250000		chr1	2526000	2527000	chr1	2547000	2548000		chr1	27300000	27302000	chr1	27604000	27606000		chr1	50550000	50560000	chr1	54410000	54420000
chr1	209570000	209580000	chr1	209690000	209700000		chr11	45350000	45360000	chr11	45760000	45770000		chr1	9180000	9185000	chr1	9245000	9250000		chr1	2414000	2415000	chr1	2547000	2548000		chr1	27415000	27420000	chr1	27605000	27610000		chr1	54716000	54717000	chr1	54764000	54765000
chr1	209850000	209875000	chr1	210300000	210325000		chr11	46240000	46245000	chr11	46310000	46315000		chr1	9244000	9245000	chr1	9250000	9251000		chr1	2530000	2531000	chr1	2547000	2548000		chr1	27556000	27557000	chr1	27606000	27607000		chr1	54490000	54500000	chr1	54800000	54810000
chr1	209860000	209870000	chr1	209980000	209990000		chr11	47170000	47180000	chr11	47350000	47360000		chr1	9234000	9236000	chr1	9250000	9252000		chr1	2412000	2414000	chr1	2554000	2556000		chr1	27392000	27394000	chr1	27606000	27608000		chr1	54765000	54770000	chr1	54810000	54815000
chr1	210575000	210600000	chr1	211125000	211150000		chr11	57100000	57125000	chr11	57225000	57250000		chr1	9182000	9184000	chr1	9250000	9252000		chr1	2547000	2548000	chr1	2556000	2557000		chr1	27295000	27300000	chr1	27660000	27665000		chr1	54820000	54830000	chr1	54930000	54940000
chr1	211510000	211520000	chr1	211650000	211660000		chr11	57450000	57475000	chr11	58500000	58525000		chr1	9234000	9236000	chr1	9266000	9268000		chr1	2526000	2527000	chr1	2556000	2557000		chr1	27390000	27395000	chr1	27660000	27665000		chr1	51890000	51900000	chr1	55440000	55450000
chr1	212450000	212475000	chr1	212975000	213000000		chr11	61335000	61340000	chr11	61385000	61390000		chr1	9234000	9236000	chr1	9272000	9274000		chr1	2132000	2134000	chr1	2556000	2558000		chr1	27608000	27609000	chr1	27663000	27664000		chr1	55375000	55380000	chr1	55480000	55485000
chr1	214200000	214225000	chr1	214575000	214600000		chr11	61890000	61900000	chr11	62060000	62070000		chr1	9266000	9268000	chr1	9280000	9282000		chr1	2556000	2557000	chr1	2561000	2562000		chr1	27644000	27645000	chr1	27663000	27664000		chr1	55720000	55730000	chr1	55890000	55900000
chr1	214210000	214220000	chr1	214330000	214340000		chr11	62420000	62430000	chr11	62550000	62560000		chr1	9230000	9235000	chr1	9290000	9295000		chr1	2556000	2557000	chr1	2578000	2579000		chr1	27670000	27675000	chr1	27725000	27730000		chr1	56100000	56101000	chr1	56139000	56140000
chr1	214250000	214260000	chr1	214310000	214320000		chr11	62490000	62500000	chr11	62550000	62560000		chr1	9267000	9268000	chr1	9292000	9293000		chr1	2225000	2230000	chr1	2585000	2590000		chr1	27858000	27860000	chr1	27946000	27948000		chr1	56510000	56515000	chr1	56575000	56580000
chr1	214330000	214340000	chr1	214580000	214590000		chr11	62720000	62730000	chr11	62770000	62780000		chr1	9196000	9198000	chr1	9292000	9294000		chr1	2578000	2579000	chr1	2586000	2587000		chr1	27858000	27860000	chr1	27978000	27980000		chr1	55890000	55900000	chr1	56580000	56590000
chr1	214650000	214660000	chr1	214710000	214720000		chr11	62900000	62910000	chr11	63210000	63220000		chr1	9272000	9274000	chr1	9400000	9402000		chr1	2556000	2557000	chr1	2586000	2587000		chr1	27940000	27942000	chr1	27978000	27980000		chr1	55030000	55040000	chr1	56580000	56590000
chr1	218325000	218350000	chr1	219375000	219400000		chr11	62905000	62910000	chr11	63020000	63025000		chr1	9292000	9294000	chr1	9452000	9454000		chr1	2526000	2527000	chr1	2586000	2587000		chr1	27850000	27860000	chr1	28200000	28210000		chr1	55376000	55378000	chr1	56584000	56586000
chr1	218325000	218350000	chr1	219800000	219825000		chr11	63830000	63840000	chr11	64140000	64150000		chr1	9265000	9270000	chr1	9455000	9460000		chr1	2546000	2547000	chr1	2586000	2587000		chr1	28091000	28092000	chr1	28209000	28210000		chr1	55440000	55445000	chr1	56685000	56690000
chr1	220290000	220300000	chr1	220770000	220780000		chr11	64240000	64245000	chr11	64300000	64305000		chr1	9292000	9293000	chr1	9456000	9457000		chr1	2581000	2582000	chr1	2586000	2587000		chr1	28090000	28095000	chr1	28365000	28370000		chr1	56645000	56650000	chr1	56695000	56700000
chr1	222450000	222475000	chr1	223075000	223100000		chr11	64845000	64850000	chr11	64890000	64895000		chr1	9455000	9460000	chr1	9485000	9490000		chr1	2412000	2413000	chr1	2586000	2587000		chr1	28248000	28249000	chr1	28368000	28369000		chr1	56585000	56590000	chr1	56705000	56710000
chr1	222790000	222800000	chr1	223090000	223100000		chr11	65350000	65360000	chr11	65510000	65520000		chr1	9180000	9185000	chr1	9485000	9490000		chr1	2392000	2394000	chr1	2586000	2588000		chr1	28410000	28420000	chr1	28470000	28480000		chr1	55780000	55790000	chr1	56800000	56810000
chr1	224500000	224525000	chr1	224625000	224650000		chr11	65420000	65430000	chr11	65500000	65510000		chr1	9234000	9236000	chr1	9490000	9492000		chr1	2204000	2206000	chr1	2586000	2588000		chr1	28245000	28250000	chr1	28600000	28605000		chr1	55280000	55290000	chr1	56820000	56830000
chr1	224510000	224515000	chr1	224850000	224855000		chr11	65530000	65535000	chr11	65565000	65570000		chr1	9290000	9295000	chr1	9490000	9495000		chr1	2132000	2134000	chr1	2586000	2588000		chr1	28355000	28360000	chr1	28600000	28605000		chr1	56867000	56868000	chr1	56885000	56886000
chr1	225475000	225480000	chr1	225770000	225775000		chr11	66400000	66410000	chr11	66670000	66680000		chr1	9195000	9200000	chr1	9490000	9495000		chr1	2587000	2588000	chr1	2592000	2593000		chr1	28650000	28660000	chr1	28750000	28760000		chr1	56885000	56890000	chr1	57015000	57020000
chr1	225475000	225480000	chr1	225970000	225975000		chr11	69105000	69110000	chr11	69670000	69675000		chr1	9267000	9268000	chr1	9491000	9492000		chr1	2592000	2593000	chr1	2597000	2598000		chr1	28785000	28786000	chr1	28846000	28847000		chr1	58784000	58785000	chr1	58816000	58817000
chr1	226625000	226630000	chr1	226825000	226830000		chr11	69295000	69300000	chr11	69640000	69645000		chr1	9456000	9458000	chr1	9494000	9496000		chr1	3065000	3070000	chr1	3320000	3325000		chr1	28510000	28520000	chr1	28870000	28880000		chr1	58815000	58816000	chr1	58848000	58849000
chr1	226630000	226640000	chr1	227430000	227440000		chr11	69700000	69710000	chr11	69880000	69890000		chr1	9250000	9252000	chr1	9494000	9496000		chr1	3065000	3070000	chr1	3415000	3420000		chr1	28410000	28420000	chr1	28870000	28880000		chr1	58784000	58786000	chr1	58848000	58850000
chr1	226825000	226850000	chr1	227425000	227450000		chr11	71600000	71625000	chr11	71725000	71750000		chr1	9267000	9268000	chr1	9495000	9496000		chr1	2410000	2415000	chr1	3415000	3420000		chr1	28648000	28650000	chr1	28876000	28878000		chr1	58780000	58790000	chr1	58880000	58890000
chr1	227480000	227490000	chr1	227950000	227960000		chr11	72710000	72720000	chr11	73170000	73180000		chr1	9288000	9289000	chr1	9495000	9496000		chr1	3322000	3324000	chr1	3454000	3456000		chr1	28785000	28786000	chr1	28877000	28878000		chr1	58848000	58850000	chr1	58882000	58884000
chr1	229250000	229275000	chr1	229475000	229500000		chr11	73185000	73190000	chr11	73285000	73290000		chr1	9292000	9294000	chr1	9572000	9574000		chr1	2130000	2135000	chr1	3455000	3460000		chr1	28882000	28883000	chr1	29033000	29034000		chr1	58815000	58816000	chr1	58883000	58884000
chr1	229250000	229275000	chr1	230300000	230325000		chr11	73960000	73970000	chr11	74450000	74460000		chr1	9495000	9496000	chr1	9574000	9575000		chr1	3454000	3456000	chr1	3464000	3466000		chr1	28882000	28884000	chr1	29116000	29118000		chr1	58780000	58790000	chr1	59140000	59150000
chr1	234490000	234500000	chr1	234830000	234840000		chr11	75275000	75280000	chr11	75380000	75385000		chr1	9495000	9496000	chr1	9588000	9589000		chr1	3454000	3455000	chr1	3477000	3478000		chr1	29033000	29034000	chr1	29202000	29203000		chr1	59070000	59080000	chr1	59290000	59300000
chr1	234580000	234590000	chr1	235080000	235090000		chr11	76730000	76740000	chr11	77030000	77040000		chr1	9574000	9575000	chr1	9588000	9589000		chr1	3492000	3494000	chr1	3530000	3532000		chr1	28882000	28884000	chr1	29202000	29204000		chr1	58780000	58790000	chr1	59290000	59300000
chr1	234750000	234760000	chr1	234830000	234840000		chr11	81625000	81650000	chr11	82675000	82700000		chr1	9234000	9236000	chr1	9588000	9590000		chr1	3455000	3460000	chr1	3530000	3535000		chr1	29240000	29250000	chr1	29340000	29350000		chr1	59290000	59300000	chr1	59420000	59430000
chr1	235100000	235110000	chr1	235410000	235420000		chr11	85850000	85875000	chr11	86200000	86225000		chr1	9266000	9268000	chr1	9588000	9590000		chr1	3530000	3535000	chr1	3555000	3560000		chr1	29510000	29515000	chr1	29700000	29705000		chr1	56830000	56840000	chr1	59440000	59450000
chr1	235250000	235260000	chr1	235410000	235420000		chr11	86925000	86950000	chr11	87275000	87300000		chr1	9248000	9250000	chr1	9588000	9590000		chr1	3490000	3495000	chr1	3555000	3560000		chr1	29236000	29238000	chr1	29702000	29704000		chr1	59290000	59300000	chr1	59480000	59490000
chr1	236100000	236125000	chr1	236475000	236500000		chr11	95150000	95155000	chr11	95760000	95765000		chr1	9588000	9589000	chr1	9593000	9594000		chr1	3450000	3455000	chr1	3565000	3570000		chr1	29790000	29800000	chr1	29840000	29850000		chr1	59903000	59904000	chr1	59947000	59948000
chr1	236100000	236125000	chr1	236850000	236875000		chr11	95150000	95160000	chr11	95700000	95710000		chr1	9588000	9590000	chr1	9600000	9602000		chr1	2130000	2135000	chr1	3620000	3625000		chr1	29395000	29400000	chr1	29875000	29880000		chr1	59970000	59980000	chr1	60150000	60160000
chr1	236600000	236625000	chr1	237550000	237575000		chr11	95825000	95850000	chr11	96375000	96400000		chr1	9588000	9590000	chr1	9614000	9616000		chr1	3454000	3455000	chr1	3624000	3625000		chr1	29230000	29240000	chr1	30080000	30090000		chr1	60150000	60160000	chr1	60260000	60270000
chr1	241600000	241625000	chr1	241975000	242000000		chr11	96450000	96475000	chr11	99000000	99025000		chr1	9585000	9590000	chr1	9625000	9630000		chr1	3531000	3532000	chr1	3625000	3626000		chr1	29910000	29920000	chr1	30080000	30090000		chr1	59975000	59980000	chr1	60280000	60285000
chr1	241610000	241620000	chr1	241830000	241840000		chr11	102325000	102350000	chr11	102600000	102625000		chr1	9627000	9628000	chr1	9652000	9653000		chr1	3624000	3625000	chr1	3630000	3631000		chr1	29792000	29794000	chr1	30084000	30086000		chr1	60280000	60290000	chr1	60520000	60530000
chr1	241895000	241900000	chr1	241985000	241990000		chr11	108120000	108130000	chr11	108650000	108660000		chr1	9615000	9616000	chr1	9652000	9653000		chr1	3625000	3626000	chr1	3648000	3649000		chr1	29695000	29700000	chr1	30085000	30090000		chr1	60545000	60550000	chr1	60620000	60625000
chr1	244600000	244610000	chr1	244790000	244800000		chr11	110195000	110200000	chr11	110430000	110435000		chr1	9626000	9628000	chr1	9718000	9720000		chr1	3625000	3630000	chr1	3650000	3655000		chr1	29512000	29514000	chr1	30106000	30108000		chr1	59970000	59980000	chr1	60760000	60770000
chr1	244600000	244625000	chr1	245025000	245050000		chr11	111600000	111610000	chr11	111760000	111770000		chr1	9650000	9655000	chr1	9720000	9725000		chr1	3530000	3535000	chr1	3650000	3655000		chr1	29690000	29700000	chr1	30110000	30120000		chr1	60270000	60280000	chr1	60850000	60860000
chr1	245150000	245160000	chr1	246000000	246010000		chr11	113300000	113325000	chr11	114250000	114275000		chr1	9626000	9628000	chr1	9724000	9726000		chr1	3640000	3641000	chr1	3652000	3653000		chr1	30405000	30410000	chr1	30520000	30525000		chr1	60855000	60860000	chr1	60940000	60945000
chr1	246490000	246500000	chr1	246750000	246760000		chr11	113310000	113320000	chr11	113530000	113540000		chr1	9625000	9630000	chr1	9775000	9780000		chr1	3650000	3651000	chr1	3655000	3656000		chr1	29230000	29240000	chr1	30700000	30710000		chr1	60150000	60160000	chr1	61010000	61020000
chr10	2925000	2930000	chr10	3040000	3045000		chr11	116790000	116795000	chr11	117105000	117110000		chr1	9784000	9786000	chr1	9824000	9826000		chr1	2585000	2590000	chr1	3670000	3675000		chr1	30110000	30120000	chr1	30700000	30710000		chr1	61058000	61059000	chr1	61077000	61078000
chr10	3225000	3250000	chr10	4750000	4775000		chr11	118690000	118700000	chr11	118950000	118960000		chr1	9588000	9590000	chr1	9824000	9826000		chr1	3650000	3651000	chr1	3672000	3673000		chr1	29690000	29700000	chr1	30700000	30710000		chr1	60850000	60860000	chr1	61200000	61210000
chr10	4840000	4850000	chr10	5280000	5290000		chr11	120170000	120175000	chr11	120225000	120230000		chr1	9824000	9826000	chr1	9834000	9836000		chr1	3530000	3532000	chr1	3672000	3674000		chr1	30080000	30090000	chr1	30700000	30710000		chr1	61050000	61060000	chr1	61210000	61220000
chr10	4840000	4850000	chr10	5620000	5630000		chr11	120170000	120175000	chr11	120300000	120305000		chr1	9824000	9826000	chr1	9866000	9868000		chr1	3672000	3673000	chr1	3677000	3678000		chr1	30408000	30410000	chr1	30706000	30708000		chr1	59085000	59090000	chr1	61220000	61225000
chr10	5440000	5450000	chr10	5620000	5630000		chr11	120510000	120520000	chr11	120950000	120960000		chr1	9792000	9794000	chr1	9866000	9868000		chr1	3490000	3495000	chr1	3770000	3775000		chr1	30719000	30720000	chr1	30779000	30780000		chr1	60970000	60980000	chr1	61220000	61230000
chr10	6100000	6110000	chr10	6390000	6400000		chr11	121315000	121320000	chr11	121590000	121595000		chr1	9626000	9628000	chr1	9866000	9868000		chr1	3624000	3626000	chr1	3772000	3774000		chr1	30800000	30805000	chr1	30855000	30860000		chr1	61050000	61060000	chr1	61240000	61250000
chr10	6200000	6210000	chr10	6400000	6410000		chr11	121650000	121660000	chr11	122200000	122210000		chr1	9724000	9726000	chr1	9866000	9868000		chr1	3772000	3773000	chr1	3796000	3797000		chr1	30801000	30802000	chr1	30911000	30912000		chr1	60840000	60850000	chr1	61330000	61340000
chr10	7525000	7530000	chr10	7685000	7690000		chr11	122630000	122635000	chr11	122780000	122785000		chr1	9784000	9785000	chr1	9867000	9868000		chr1	3776000	3777000	chr1	3796000	3797000		chr1	30782000	30783000	chr1	30911000	30912000		chr1	60975000	60980000	chr1	61585000	61590000
chr10	7850000	7875000	chr10	9200000	9225000		chr11	123405000	123410000	chr11	123475000	123480000		chr1	9784000	9786000	chr1	9874000	9876000		chr1	3650000	3655000	chr1	3855000	3860000		chr1	30715000	30720000	chr1	30925000	30930000		chr1	60845000	60850000	chr1	61585000	61590000
chr10	9325000	9350000	chr10	11250000	11275000		chr11	124670000	124680000	chr11	124830000	124840000		chr1	9875000	9880000	chr1	9940000	9945000		chr1	2205000	2210000	chr1	3855000	3860000		chr1	30782000	30783000	chr1	30929000	30930000		chr1	61725000	61726000	chr1	61743000	61744000
chr10	11510000	11520000	chr10	11720000	11730000		chr11	126425000	126450000	chr11	126975000	127000000		chr1	9824000	9826000	chr1	9942000	9944000		chr1	3774000	3776000	chr1	3856000	3858000		chr1	31060000	31070000	chr1	31150000	31160000		chr1	60280000	60285000	chr1	61845000	61850000
chr10	11510000	11520000	chr10	11750000	11760000		chr11	128180000	128190000	chr11	128620000	128630000		chr1	9950000	9952000	chr1	9996000	9998000		chr1	3624000	3626000	chr1	3856000	3858000		chr1	30780000	30790000	chr1	31330000	31340000		chr1	60845000	60850000	chr1	61850000	61855000
chr10	11795000	11800000	chr10	11985000	11990000		chr11	128285000	128290000	chr11	128625000	128630000		chr1	9775000	9780000	chr1	10030000	10035000		chr1	3796000	3797000	chr1	3857000	3858000		chr1	31185000	31186000	chr1	31335000	31336000		chr1	60975000	60980000	chr1	61850000	61855000
chr10	12250000	12275000	chr10	13075000	13100000		chr12	550000	575000	chr12	1575000	1600000		chr1	9650000	9655000	chr1	10030000	10035000		chr1	3856000	3858000	chr1	3866000	3868000		chr1	31184000	31185000	chr1	31422000	31423000		chr1	61055000	61060000	chr1	61850000	61855000
chr10	12260000	12270000	chr10	12710000	12720000		chr12	2050000	2060000	chr12	2280000	2290000		chr1	9625000	9630000	chr1	10030000	10035000		chr1	3857000	3858000	chr1	3889000	3890000		chr1	31396000	31397000	chr1	31422000	31423000		chr1	62175000	62180000	chr1	62290000	62295000
chr10	13650000	13660000	chr10	13770000	13780000		chr12	2050000	2060000	chr12	2580000	2590000		chr1	9735000	9740000	chr1	10030000	10035000		chr1	3857000	3858000	chr1	3900000	3901000		chr1	31460000	31465000	chr1	31545000	31550000		chr1	62230000	62240000	chr1	62330000	62340000
chr10	14525000	14550000	chr10	14800000	14825000		chr12	3070000	3080000	chr12	3130000	3140000		chr1	9590000	9595000	chr1	10030000	10035000		chr1	3772000	3774000	chr1	3900000	3902000		chr1	31422000	31424000	chr1	31548000	31550000		chr1	62230000	62235000	chr1	62405000	62410000
chr10	15110000	15115000	chr10	15195000	15200000		chr12	3880000	3890000	chr12	4270000	4280000		chr1	9230000	9235000	chr1	10030000	10035000		chr1	3796000	3798000	chr1	3900000	3902000		chr1	31394000	31395000	chr1	31549000	31550000		chr1	62294000	62296000	chr1	62406000	62408000
chr10	15430000	15440000	chr10	15720000	15730000		chr12	6060000	6070000	chr12	6190000	6200000		chr1	9950000	9951000	chr1	10032000	10033000		chr1	3624000	3626000	chr1	3900000	3902000		chr1	31564000	31565000	chr1	31594000	31595000		chr1	62175000	62176000	chr1	62407000	62408000
chr10	15875000	15900000	chr10	16775000	16800000		chr12	6200000	6205000	chr12	6275000	6280000		chr1	9875000	9876000	chr1	10032000	10033000		chr1	2410000	2415000	chr1	3900000	3905000		chr1	31666000	31668000	chr1	31704000	31706000		chr1	62405000	62410000	chr1	62745000	62750000
chr10	15875000	15900000	chr10	17275000	17300000		chr12	7100000	7110000	chr12	7160000	7170000		chr1	10014000	10016000	chr1	10032000	10034000		chr1	4684000	4686000	chr1	4702000	4704000		chr1	31710000	31720000	chr1	31780000	31790000		chr1	62390000	62395000	chr1	62745000	62750000
chr10	16825000	16850000	chr10	17575000	17600000		chr12	7860000	7870000	chr12	7990000	8000000		chr1	9996000	9998000	chr1	10032000	10034000		chr1	3900000	3905000	chr1	5990000	5995000		chr1	31663000	31664000	chr1	31789000	31790000		chr1	62045000	62050000	chr1	63410000	63415000
chr10	16840000	16850000	chr10	17250000	17260000		chr12	8100000	8125000	chr12	8225000	8250000		chr1	9792000	9794000	chr1	10032000	10034000		chr1	5891000	5892000	chr1	5992000	5993000		chr1	31700000	31705000	chr1	31930000	31935000		chr1	62130000	62140000	chr1	63520000	63530000
chr10	17600000	17610000	chr10	17730000	17740000		chr12	8675000	8700000	chr12	9025000	9050000		chr1	9702000	9704000	chr1	10032000	10034000		chr1	3856000	3858000	chr1	5992000	5994000		chr1	31816000	31817000	chr1	31964000	31965000		chr1	63317000	63318000	chr1	63536000	63537000
chr10	17600000	17625000	chr10	18225000	18250000		chr12	9405000	9410000	chr12	31115000	31120000		chr1	9588000	9590000	chr1	10032000	10034000		chr1	5992000	5993000	chr1	5997000	5998000		chr1	31940000	31941000	chr1	31964000	31965000		chr1	62840000	62842000	chr1	63538000	63540000
chr10	17840000	17850000	chr10	18210000	18220000		chr12	9550000	9575000	chr12	31100000	31125000		chr1	10032000	10034000	chr1	10110000	10112000		chr1	5992000	5993000	chr1	6025000	6026000		chr1	31975000	31980000	chr1	32060000	32065000		chr1	64000000	64005000	chr1	64135000	64140000
chr10	18535000	18540000	chr10	18580000	18585000		chr12	9725000	9750000	chr12	10125000	10150000		chr1	9995000	10000000	chr1	10150000	10155000		chr1	5992000	5994000	chr1	6026000	6028000		chr1	32235000	32240000	chr1	32315000	32320000		chr1	63775000	63780000	chr1	64240000	64245000
chr10	20860000	20870000	chr10	21260000	21270000		chr12	9760000	9770000	chr12	9820000	9830000		chr1	9950000	9952000	chr1	10152000	10154000		chr1	6178000	6180000	chr1	6196000	6198000		chr1	32240000	32250000	chr1	32390000	32400000		chr1	63000000	63010000	chr1	64240000	64250000
chr10	22550000	22575000	chr10	22975000	23000000		chr12	11575000	11600000	chr12	12325000	12350000		chr1	10030000	10035000	chr1	10210000	10215000		chr1	5992000	5994000	chr1	6198000	6200000		chr1	32400000	32410000	chr1	32610000	32620000		chr1	64130000	64140000	chr1	64240000	64250000
chr10	23150000	23160000	chr10	23290000	23300000		chr12	12070000	12080000	chr12	12330000	12340000		chr1	9625000	9630000	chr1	10210000	10215000		chr1	6200000	6201000	chr1	6205000	6206000		chr1	32520000	32525000	chr1	32620000	32625000		chr1	64260000	64270000	chr1	64480000	64490000
chr10	23300000	23325000	chr10	23675000	23700000		chr12	12790000	12800000	chr12	12980000	12990000		chr1	10032000	10034000	chr1	10338000	10340000		chr1	6180000	6185000	chr1	6205000	6210000		chr1	32520000	32530000	chr1	32690000	32700000		chr1	64269000	64270000	chr1	64675000	64676000
chr10	23310000	23320000	chr10	23520000	23530000		chr12	13000000	13010000	chr12	13200000	13210000		chr1	10030000	10035000	chr1	10475000	10480000		chr1	6125000	6130000	chr1	6205000	6210000		chr1	32440000	32450000	chr1	32690000	32700000		chr1	64740000	64745000	chr1	64820000	64825000
chr10	23990000	24000000	chr10	24500000	24510000		chr12	13095000	13100000	chr12	13205000	13210000		chr1	10376000	10378000	chr1	10494000	10496000		chr1	5990000	5995000	chr1	6205000	6210000		chr1	32712000	32713000	chr1	32773000	32774000		chr1	63680000	63685000	chr1	64855000	64860000
chr10	24200000	24225000	chr10	24500000	24525000		chr12	14840000	14850000	chr12	14980000	14990000		chr1	10210000	10215000	chr1	10640000	10645000		chr1	6100000	6105000	chr1	6205000	6210000		chr1	32710000	32715000	chr1	32785000	32790000		chr1	64740000	64750000	chr1	65000000	65010000
chr10	26325000	26350000	chr10	26850000	26875000		chr12	24975000	25000000	chr12	25375000	25400000		chr1	10635000	10636000	chr1	10686000	10687000		chr1	6075000	6080000	chr1	6205000	6210000		chr1	32690000	32700000	chr1	32870000	32880000		chr1	65060000	65070000	chr1	65170000	65180000
chr10	26330000	26340000	chr10	26550000	26560000		chr12	25430000	25440000	chr12	26010000	26020000		chr1	10510000	10515000	chr1	10755000	10760000		chr1	6196000	6198000	chr1	6206000	6208000		chr1	32933000	32934000	chr1	33007000	33008000		chr1	65235000	65240000	chr1	65420000	65425000
chr10	26890000	26895000	chr10	27355000	27360000		chr12	25800000	25805000	chr12	103980000	103985000		chr1	10692000	10693000	chr1	10794000	10795000		chr1	6206000	6207000	chr1	6235000	6236000		chr1	32933000	32934000	chr1	33055000	33056000		chr1	65260000	65265000	chr1	65420000	65425000
chr10	27550000	27560000	chr10	28240000	28250000		chr12	25800000	25805000	chr12	125315000	125320000		chr1	10686000	10688000	chr1	10794000	10796000		chr1	6218000	6219000	chr1	6235000	6236000		chr1	32876000	32877000	chr1	33086000	33087000		chr1	65060000	65065000	chr1	65420000	65425000
chr10	27550000	27575000	chr10	28375000	28400000		chr12	29775000	29800000	chr12	30800000	30825000		chr1	10494000	10496000	chr1	10794000	10796000		chr1	5990000	5995000	chr1	6235000	6240000		chr1	33218000	33219000	chr1	33298000	33299000		chr1	59190000	59200000	chr1	65660000	65670000
chr10	28660000	28670000	chr10	29300000	29310000		chr12	31650000	31660000	chr12	32300000	32310000		chr1	10835000	10840000	chr1	10865000	10870000		chr1	3855000	3860000	chr1	6235000	6240000		chr1	33215000	33220000	chr1	33375000	33380000		chr1	65420000	65430000	chr1	65810000	65820000
chr10	29385000	29390000	chr10	30590000	30595000		chr12	31650000	31675000	chr12	32650000	32675000		chr1	10495000	10500000	chr1	10865000	10870000		chr1	6210000	6212000	chr1	6244000	6246000		chr1	33365000	33370000	chr1	33455000	33460000		chr1	64335000	64340000	chr1	65830000	65835000
chr10	30390000	30400000	chr10	30530000	30540000		chr12	31960000	31970000	chr12	32300000	32310000		chr1	10692000	10694000	chr1	10866000	10868000		chr1	6236000	6237000	chr1	6245000	6246000		chr1	33295000	33300000	chr1	33455000	33460000		chr1	65715000	65720000	chr1	66240000	66245000
chr10	32795000	32800000	chr10	33005000	33010000		chr12	32375000	32400000	chr12	34025000	34050000		chr1	10794000	10796000	chr1	10866000	10868000		chr1	6105000	6106000	chr1	6245000	6246000		chr1	33215000	33220000	chr1	33455000	33460000		chr1	66332000	66333000	chr1	66350000	66351000
chr10	33300000	33325000	chr10	34625000	34650000		chr12	32750000	32760000	chr12	32810000	32820000		chr1	10506000	10508000	chr1	10866000	10868000		chr1	6180000	6185000	chr1	6245000	6250000		chr1	33430000	33432000	chr1	33456000	33458000		chr1	66450000	66455000	chr1	66500000	66505000
chr10	34650000	34660000	chr10	34820000	34830000		chr12	32750000	32775000	chr12	33200000	33225000		chr1	10514000	10516000	chr1	10866000	10868000		chr1	6246000	6247000	chr1	6260000	6261000		chr1	33295000	33296000	chr1	33470000	33471000		chr1	65950000	65960000	chr1	66720000	66730000
chr10	35120000	35130000	chr10	35210000	35220000		chr12	32750000	32775000	chr12	33275000	33300000		chr1	10494000	10495000	chr1	10867000	10868000		chr1	6235000	6240000	chr1	6260000	6265000		chr1	33367000	33368000	chr1	33470000	33471000		chr1	67410000	67415000	chr1	67485000	67490000
chr10	38500000	38525000	chr10	38600000	38625000		chr12	32750000	32775000	chr12	33400000	33425000		chr1	10866000	10868000	chr1	10908000	10910000		chr1	6260000	6261000	chr1	6265000	6266000		chr1	33095000	33096000	chr1	33470000	33471000		chr1	67530000	67540000	chr1	67680000	67690000
chr10	42850000	42875000	chr10	43450000	43475000		chr12	32750000	32775000	chr12	33475000	33500000		chr1	10494000	10496000	chr1	10910000	10912000		chr1	5990000	5995000	chr1	6280000	6285000		chr1	33430000	33435000	chr1	33470000	33475000		chr1	67561000	67562000	chr1	67686000	67687000
chr10	42870000	42880000	chr10	43100000	43110000		chr12	32750000	32775000	chr12	33625000	33650000		chr1	10885000	10890000	chr1	10910000	10915000		chr1	6260000	6262000	chr1	6324000	6326000		chr1	33215000	33220000	chr1	33470000	33475000		chr1	66520000	66525000	chr1	67985000	67990000
chr10	46105000	46110000	chr10	47380000	47385000		chr12	32750000	32775000	chr12	33750000	33775000		chr1	10505000	10510000	chr1	10910000	10915000		chr1	6205000	6210000	chr1	6325000	6330000		chr1	33110000	33115000	chr1	33470000	33475000		chr1	67530000	67540000	chr1	68070000	68080000
chr10	46160000	46170000	chr10	46220000	46230000		chr12	32750000	32775000	chr12	33875000	33900000		chr1	10794000	10796000	chr1	10938000	10940000		chr1	6260000	6262000	chr1	6342000	6344000		chr1	33295000	33300000	chr1	33610000	33615000		chr1	67530000	67535000	chr1	68110000	68115000
chr10	46550000	46575000	chr10	48425000	48450000		chr12	32755000	32760000	chr12	34020000	34025000		chr1	10865000	10870000	chr1	10940000	10945000		chr1	6246000	6247000	chr1	6343000	6344000		chr1	33730000	33740000	chr1	34010000	34020000		chr1	68010000	68015000	chr1	68110000	68115000
chr10	47025000	47050000	chr10	47300000	47325000		chr12	37650000	37675000	chr12	38300000	38325000		chr1	10510000	10515000	chr1	10940000	10945000		chr1	6205000	6210000	chr1	6345000	6350000		chr1	34114000	34116000	chr1	34162000	34164000		chr1	68115000	68120000	chr1	68540000	68545000
chr10	47350000	47360000	chr10	47440000	47450000		chr12	41270000	41280000	chr12	42020000	42030000		chr1	10210000	10215000	chr1	10940000	10945000		chr1	5990000	5995000	chr1	6345000	6350000		chr1	33640000	33642000	chr1	34162000	34164000		chr1	68496000	68498000	chr1	68550000	68552000
chr10	47370000	47380000	chr10	47430000	47440000		chr12	42130000	42140000	chr12	42330000	42340000		chr1	10946000	10948000	chr1	10960000	10962000		chr1	6343000	6344000	chr1	6348000	6349000		chr1	33734000	33736000	chr1	34162000	34164000		chr1	64420000	64430000	chr1	68980000	68990000
chr10	48650000	48675000	chr10	49500000	49525000		chr12	46260000	46270000	chr12	46490000	46500000		chr1	11245000	11250000	chr1	11270000	11275000		chr1	6260000	6261000	chr1	6348000	6349000		chr1	33630000	33640000	chr1	34590000	34600000		chr1	68145000	68150000	chr1	69255000	69260000
chr10	48975000	49000000	chr10	49500000	49525000		chr12	47070000	47080000	chr12	47300000	47310000		chr1	10030000	10035000	chr1	11270000	11275000		chr1	6245000	6250000	chr1	6390000	6395000		chr1	34110000	34120000	chr1	34590000	34600000		chr1	69070000	69080000	chr1	69730000	69740000
chr10	49410000	49420000	chr10	49510000	49520000		chr12	47710000	47720000	chr12	47830000	47840000		chr1	11430000	11435000	chr1	11475000	11480000		chr1	5990000	5995000	chr1	6390000	6395000		chr1	34460000	34461000	chr1	34598000	34599000		chr1	68470000	68480000	chr1	69730000	69740000
chr10	49575000	49600000	chr10	50200000	50225000		chr12	47720000	47730000	chr12	47770000	47780000		chr1	11315000	11320000	chr1	11475000	11480000		chr1	6210000	6212000	chr1	6392000	6394000		chr1	34680000	34682000	chr1	34742000	34744000		chr1	68115000	68120000	chr1	69735000	69740000
chr10	52300000	52310000	chr10	52560000	52570000		chr12	47740000	47745000	chr12	47775000	47780000		chr1	11340000	11345000	chr1	11475000	11480000		chr1	6360000	6361000	chr1	6393000	6394000		chr1	34646000	34648000	chr1	34742000	34744000		chr1	70204000	70206000	chr1	70220000	70222000
chr10	52300000	52325000	chr10	52725000	52750000		chr12	49365000	49370000	chr12	49515000	49520000		chr1	11270000	11275000	chr1	11475000	11480000		chr1	6374000	6375000	chr1	6393000	6394000		chr1	34460000	34462000	chr1	34742000	34744000		chr1	70240000	70250000	chr1	70410000	70420000
chr10	52310000	52320000	chr10	52480000	52490000		chr12	49770000	49780000	chr12	50050000	50060000		chr1	11478000	11480000	chr1	11594000	11596000		chr1	6348000	6349000	chr1	6393000	6394000		chr1	34786000	34787000	chr1	34852000	34853000		chr1	70260000	70270000	chr1	70510000	70520000
chr10	58775000	58800000	chr10	59575000	59600000		chr12	49965000	49970000	chr12	50055000	50060000		chr1	11036000	11038000	chr1	11640000	11642000		chr1	6343000	6344000	chr1	6393000	6394000		chr1	35202000	35203000	chr1	35298000	35299000		chr1	73490000	73495000	chr1	74505000	74510000
chr10	58775000	58800000	chr10	60025000	60050000		chr12	50100000	50110000	chr12	50310000	50320000		chr1	11240000	11245000	chr1	11640000	11645000		chr1	6261000	6262000	chr1	6393000	6394000		chr1	35452000	35453000	chr1	35545000	35546000		chr1	74950000	74960000	chr1	75030000	75040000
chr10	59620000	59630000	chr10	59800000	59810000		chr12	50505000	50510000	chr12	50635000	50640000		chr1	11035000	11040000	chr1	11645000	11650000		chr1	6348000	6349000	chr1	6414000	6415000		chr1	35452000	35453000	chr1	35564000	35565000		chr1	75233000	75234000	chr1	75632000	75633000
chr10	60090000	60100000	chr10	60430000	60440000		chr12	51270000	51275000	chr12	51345000	51350000		chr1	11335000	11340000	chr1	11650000	11655000		chr1	6360000	6362000	chr1	6414000	6416000		chr1	35568000	35570000	chr1	35642000	35644000		chr1	75724000	75725000	chr1	75786000	75787000
chr10	60440000	60450000	chr10	60650000	60660000		chr12	51420000	51430000	chr12	51810000	51820000		chr1	11060000	11065000	chr1	11650000	11655000		chr1	6348000	6349000	chr1	6419000	6420000		chr1	35640000	35645000	chr1	35715000	35720000		chr1	77320000	77330000	chr1	77530000	77540000
chr10	60810000	60820000	chr10	60960000	60970000		chr12	52025000	52030000	chr12	52080000	52085000		chr1	10940000	10945000	chr1	11650000	11655000		chr1	6390000	6395000	chr1	6420000	6425000		chr1	35568000	35570000	chr1	35716000	35718000		chr1	77220000	77225000	chr1	77535000	77540000
chr10	60820000	60830000	chr10	61280000	61290000		chr12	52025000	52030000	chr12	52115000	52120000		chr1	11664000	11665000	chr1	11673000	11674000		chr1	6205000	6210000	chr1	6420000	6425000		chr1	35200000	35205000	chr1	35770000	35775000		chr1	77210000	77220000	chr1	77760000	77770000
chr10	62610000	62620000	chr10	62810000	62820000		chr12	52885000	52890000	chr12	52975000	52980000		chr1	11685000	11686000	chr1	11690000	11691000		chr1	6419000	6420000	chr1	6424000	6425000		chr1	35715000	35720000	chr1	35770000	35775000		chr1	77740000	77750000	chr1	77900000	77910000
chr10	62610000	62620000	chr10	63150000	63160000		chr12	52905000	52910000	chr12	52950000	52955000		chr1	11646000	11648000	chr1	11690000	11692000		chr1	6414000	6416000	chr1	6424000	6426000		chr1	35569000	35570000	chr1	35774000	35775000		chr1	74700000	74705000	chr1	77955000	77960000
chr10	62615000	62620000	chr10	62680000	62685000		chr12	53210000	53215000	chr12	53285000	53290000		chr1	11690000	11695000	chr1	11715000	11720000		chr1	6424000	6426000	chr1	6448000	6450000		chr1	35858000	35860000	chr1	36088000	36090000		chr1	77680000	77690000	chr1	78000000	78010000
chr10	63160000	63170000	chr10	63710000	63720000		chr12	53700000	53705000	chr12	53740000	53745000		chr1	11240000	11245000	chr1	11715000	11720000		chr1	6260000	6262000	chr1	6470000	6472000		chr1	36100000	36101000	chr1	36134000	36135000		chr1	77979000	77980000	chr1	78004000	78005000
chr10	67850000	67875000	chr10	68200000	68225000		chr12	54005000	54010000	chr12	54190000	54195000		chr1	11335000	11340000	chr1	11715000	11720000		chr1	6358000	6360000	chr1	6470000	6472000		chr1	36100000	36110000	chr1	36280000	36290000		chr1	77530000	77540000	chr1	78110000	78120000
chr10	69410000	69420000	chr10	69630000	69640000		chr12	54010000	54020000	chr12	54360000	54370000		chr1	11475000	11480000	chr1	11715000	11720000		chr1	6420000	6425000	chr1	6470000	6475000		chr1	36188000	36189000	chr1	36285000	36286000		chr1	76410000	76415000	chr1	78155000	78160000
chr10	69515000	69520000	chr10	69635000	69640000		chr12	54220000	54225000	chr12	54365000	54370000		chr1	11650000	11651000	chr1	11719000	11720000		chr1	6205000	6210000	chr1	6470000	6475000		chr1	36149000	36150000	chr1	36285000	36286000		chr1	72730000	72740000	chr1	78300000	78310000
chr10	70550000	70555000	chr10	70760000	70765000		chr12	54290000	54300000	chr12	54360000	54370000		chr1	10210000	10215000	chr1	11735000	11740000		chr1	6348000	6349000	chr1	6471000	6472000		chr1	36200000	36205000	chr1	36285000	36290000		chr1	78140000	78150000	chr1	78320000	78330000
chr10	70550000	70560000	chr10	70870000	70880000		chr12	57260000	57270000	chr12	57450000	57460000		chr1	11690000	11692000	chr1	11748000	11750000		chr1	6419000	6420000	chr1	6472000	6473000		chr1	36343000	36344000	chr1	36369000	36370000		chr1	78330000	78340000	chr1	78600000	78610000
chr10	70920000	70925000	chr10	71285000	71290000		chr12	57300000	57310000	chr12	57450000	57460000		chr1	11735000	11740000	chr1	11760000	11765000		chr1	6445000	6450000	chr1	6485000	6490000		chr1	36149000	36150000	chr1	36420000	36421000		chr1	78145000	78146000	chr1	78607000	78608000
chr10	71310000	71320000	chr10	71690000	71700000		chr12	57835000	57840000	chr12	57905000	57910000		chr1	11650000	11655000	chr1	11785000	11790000		chr1	6245000	6250000	chr1	6485000	6490000		chr1	36342000	36343000	chr1	36420000	36421000		chr1	78130000	78131000	chr1	78607000	78608000
chr10	71310000	71320000	chr10	71810000	71820000		chr12	63650000	63675000	chr12	64250000	64275000		chr1	11859000	11860000	chr1	11881000	11882000		chr1	6205000	6210000	chr1	6485000	6490000		chr1	36365000	36370000	chr1	36420000	36425000		chr1	78130000	78140000	chr1	78830000	78840000
chr10	72360000	72365000	chr10	72830000	72835000		chr12	63840000	63845000	chr12	64250000	64255000		chr1	11838000	11839000	chr1	11893000	11894000		chr1	5990000	5995000	chr1	6485000	6490000		chr1	36600000	36610000	chr1	36650000	36660000		chr1	78680000	78690000	chr1	79190000	79200000
chr10	73260000	73270000	chr10	73640000	73650000		chr12	65300000	65325000	chr12	65825000	65850000		chr1	11864000	11866000	chr1	11898000	11900000		chr1	6343000	6344000	chr1	6486000	6487000		chr1	36700000	36705000	chr1	37320000	37325000		chr1	79495000	79500000	chr1	80215000	80220000
chr10	73530000	73535000	chr10	73640000	73645000		chr12	65630000	65640000	chr12	65820000	65830000		chr1	11856000	11858000	chr1	11898000	11900000		chr1	6420000	6422000	chr1	6486000	6488000		chr1	36550000	36560000	chr1	37320000	37330000		chr1	80450000	80460000	chr1	80530000	80540000
chr10	73880000	73890000	chr10	74080000	74090000		chr12	65945000	65950000	chr12	66020000	66025000		chr1	11835000	11840000	chr1	11905000	11910000		chr1	6485000	6486000	chr1	6490000	6491000		chr1	36610000	36615000	chr1	37430000	37435000		chr1	81365000	81370000	chr1	81665000	81670000
chr10	74250000	74260000	chr10	75010000	75020000		chr12	75325000	75350000	chr12	76025000	76050000		chr1	11735000	11740000	chr1	11905000	11910000		chr1	6472000	6473000	chr1	6490000	6491000		chr1	37340000	37350000	chr1	37430000	37440000		chr1	81717000	81718000	chr1	81894000	81895000
chr10	74260000	74270000	chr10	75090000	75100000		chr12	75500000	75525000	chr12	76025000	76050000		chr1	11835000	11840000	chr1	11965000	11970000		chr1	6348000	6349000	chr1	6490000	6491000		chr1	37455000	37456000	chr1	37487000	37488000		chr1	80215000	80220000	chr1	83515000	83520000
chr10	77170000	77175000	chr10	77640000	77645000		chr12	75530000	75540000	chr12	76340000	76350000		chr1	11785000	11790000	chr1	11980000	11985000		chr1	6360000	6361000	chr1	6490000	6491000		chr1	37455000	37456000	chr1	37682000	37683000		chr1	83905000	83906000	chr1	84122000	84123000
chr10	77920000	77930000	chr10	77980000	77990000		chr12	75630000	75640000	chr12	76030000	76040000		chr1	11735000	11740000	chr1	11980000	11985000		chr1	6440000	6442000	chr1	6490000	6492000		chr1	37603000	37604000	chr1	37682000	37683000		chr1	83931000	83932000	chr1	84122000	84123000
chr10	78050000	78075000	chr10	79200000	79225000		chr12	79450000	79455000	chr12	79500000	79505000		chr1	12048000	12050000	chr1	12208000	12210000		chr1	6424000	6426000	chr1	6490000	6492000		chr1	37560000	37562000	chr1	37682000	37684000		chr1	84146000	84147000	chr1	84302000	84303000
chr10	79370000	79380000	chr10	79480000	79490000		chr12	85460000	85470000	chr12	85870000	85880000		chr1	12124000	12125000	chr1	12209000	12210000		chr1	6418000	6420000	chr1	6490000	6492000		chr1	37860000	37870000	chr1	37930000	37940000		chr1	84145000	84150000	chr1	84500000	84505000
chr10	79550000	79575000	chr10	79925000	79950000		chr12	85575000	85600000	chr12	85850000	85875000		chr1	12406000	12408000	chr1	12594000	12596000		chr1	6354000	6356000	chr1	6490000	6492000		chr1	37810000	37820000	chr1	37970000	37980000		chr1	83990000	84000000	chr1	84690000	84700000
chr10	80125000	80150000	chr10	80225000	80250000		chr12	92775000	92800000	chr12	93375000	93400000		chr1	12590000	12595000	chr1	12615000	12620000		chr1	6392000	6394000	chr1	6490000	6492000		chr1	37390000	37400000	chr1	38010000	38020000		chr1	83930000	83940000	chr1	84750000	84760000
chr10	80375000	80400000	chr10	80900000	80925000		chr12	92980000	92990000	chr12	93380000	93390000		chr1	12540000	12545000	chr1	12615000	12620000		chr1	6260000	6262000	chr1	6490000	6492000		chr1	38020000	38030000	chr1	38830000	38840000		chr1	84140000	84145000	chr1	84770000	84775000
chr10	80450000	80455000	chr10	80500000	80505000		chr12	93560000	93570000	chr12	94100000	94110000		chr1	12130000	12135000	chr1	12615000	12620000		chr1	6490000	6491000	chr1	6496000	6497000		chr1	38605000	38610000	chr1	38835000	38840000		chr1	83905000	83910000	chr1	84935000	84940000
chr10	84260000	84265000	chr10	84535000	84540000		chr12	95110000	95120000	chr12	95330000	95340000		chr1	11980000	11985000	chr1	12615000	12620000		chr1	6486000	6488000	chr1	6496000	6498000		chr1	38846000	38847000	chr1	39092000	39093000		chr1	84710000	84715000	chr1	85370000	85375000
chr10	86390000	86400000	chr10	86580000	86590000		chr12	95110000	95120000	chr12	95520000	95530000		chr1	12406000	12408000	chr1	12618000	12620000		chr1	6485000	6490000	chr1	6550000	6555000		chr1	39136000	39138000	chr1	39190000	39192000		chr1	85300000	85310000	chr1	85880000	85890000
chr10	87850000	87875000	chr10	88375000	88400000		chr12	100350000	100360000	chr12	100550000	100560000		chr1	12314000	12316000	chr1	12658000	12660000		chr1	6425000	6430000	chr1	6550000	6555000		chr1	39102000	39103000	chr1	39191000	39192000		chr1	86470000	86475000	chr1	86505000	86510000
chr10	88825000	88850000	chr10	89200000	89225000		chr12	101410000	101420000	chr12	101830000	101840000		chr1	12775000	12780000	chr1	12805000	12810000		chr1	6345000	6350000	chr1	6550000	6555000		chr1	39184000	39185000	chr1	39192000	39193000		chr1	86515000	86520000	chr1	86685000	86690000
chr10	88930000	88940000	chr10	89210000	89220000		chr12	104175000	104200000	chr12	105050000	105075000		chr1	13510000	13515000	chr1	13540000	13545000		chr1	6490000	6491000	chr1	6554000	6555000		chr1	39102000	39103000	chr1	39258000	39259000		chr1	86415000	86420000	chr1	86685000	86690000
chr10	89030000	89035000	chr10	89210000	89215000		chr12	104215000	104220000	chr12	104290000	104295000		chr1	13666000	13667000	chr1	13726000	13727000		chr1	6554000	6555000	chr1	6579000	6580000		chr1	39098000	39099000	chr1	39258000	39259000		chr1	86470000	86475000	chr1	86685000	86690000
chr10	89250000	89260000	chr10	89370000	89380000		chr12	105420000	105430000	chr12	106130000	106140000		chr1	13666000	13668000	chr1	13806000	13808000		chr1	6554000	6555000	chr1	6582000	6583000		chr1	39192000	39193000	chr1	39258000	39259000		chr1	86500000	86505000	chr1	86685000	86690000
chr10	89260000	89270000	chr10	89550000	89560000		chr12	105700000	105710000	chr12	106130000	106140000		chr1	13666000	13667000	chr1	13814000	13815000		chr1	6579000	6580000	chr1	6584000	6585000		chr1	39266000	39268000	chr1	39378000	39380000		chr1	86395000	86400000	chr1	86685000	86690000
chr10	89420000	89430000	chr10	89550000	89560000		chr12	107680000	107690000	chr12	107880000	107890000		chr1	13700000	13705000	chr1	13950000	13955000		chr1	6260000	6262000	chr1	6600000	6602000		chr1	39102000	39104000	chr1	39386000	39388000		chr1	86510000	86520000	chr1	86740000	86750000
chr10	89775000	89800000	chr10	90850000	90875000		chr12	108565000	108570000	chr12	108615000	108620000		chr1	13829000	13830000	chr1	13960000	13961000		chr1	6575000	6580000	chr1	6600000	6605000		chr1	39190000	39195000	chr1	39395000	39400000		chr1	86380000	86385000	chr1	87025000	87030000
chr10	90300000	90325000	chr10	90850000	90875000		chr12	108660000	108670000	chr12	108800000	108810000		chr1	13664000	13666000	chr1	13960000	13962000		chr1	6485000	6490000	chr1	6600000	6605000		chr1	39390000	39400000	chr1	39530000	39540000		chr1	86830000	86835000	chr1	87025000	87030000
chr10	90750000	90760000	chr10	90860000	90870000		chr12	108820000	108830000	chr12	109090000	109100000		chr1	13965000	13970000	chr1	14730000	14735000		chr1	6470000	6475000	chr1	6600000	6605000		chr1	39190000	39195000	chr1	39535000	39540000		chr1	87130000	87135000	chr1	87290000	87295000
chr10	91290000	91300000	chr10	91740000	91750000		chr12	109110000	109120000	chr12	109380000	109390000		chr1	14924000	14926000	chr1	14946000	14948000		chr1	6390000	6395000	chr1	6600000	6605000		chr1	39258000	39260000	chr1	39538000	39540000		chr1	87325000	87330000	chr1	87390000	87395000
chr10	92080000	92085000	chr10	92430000	92435000		chr12	109425000	109430000	chr12	109770000	109775000		chr1	14920000	14925000	chr1	15025000	15030000		chr1	6205000	6210000	chr1	6600000	6605000		chr1	39102000	39104000	chr1	39538000	39540000		chr1	87155000	87160000	chr1	88845000	88850000
chr10	93075000	93100000	chr10	93275000	93300000		chr12	109590000	109600000	chr12	109770000	109780000		chr1	14775000	14780000	chr1	15025000	15030000		chr1	6355000	6360000	chr1	6600000	6605000		chr1	39102000	39104000	chr1	39652000	39654000		chr1	88685000	88686000	chr1	88892000	88893000
chr10	95245000	95250000	chr10	95365000	95370000		chr12	114650000	114675000	chr12	115750000	115775000		chr1	13965000	13970000	chr1	15045000	15050000		chr1	5990000	5995000	chr1	6600000	6605000		chr1	39606000	39607000	chr1	39653000	39654000		chr1	88990000	88995000	chr1	89760000	89765000
chr10	95425000	95430000	chr10	95600000	95605000		chr12	114650000	114675000	chr12	115900000	115925000		chr1	15062000	15064000	chr1	15100000	15102000		chr1	6582000	6583000	chr1	6601000	6602000		chr1	39605000	39610000	chr1	39700000	39705000		chr1	89634000	89636000	chr1	89762000	89764000
chr10	96020000	96030000	chr10	96290000	96300000		chr12	118170000	118180000	chr12	118370000	118380000		chr1	13960000	13965000	chr1	15100000	15105000		chr1	6490000	6491000	chr1	6601000	6602000		chr1	39606000	39608000	chr1	39718000	39720000		chr1	89520000	89525000	chr1	89985000	89990000
chr10	97070000	97080000	chr10	97200000	97210000		chr12	120575000	120600000	chr12	120950000	120975000		chr1	15125000	15130000	chr1	15150000	15155000		chr1	6554000	6555000	chr1	6603000	6604000		chr1	39653000	39654000	chr1	39720000	39721000		chr1	89460000	89470000	chr1	89990000	90000000
chr10	97775000	97800000	chr10	98025000	98050000		chr12	120580000	120585000	chr12	120710000	120715000		chr1	15154000	15155000	chr1	15159000	15160000		chr1	6602000	6603000	chr1	6612000	6613000		chr1	39100000	39110000	chr1	39720000	39730000		chr1	89630000	89640000	chr1	89990000	90000000
chr10	97790000	97795000	chr10	97870000	97875000		chr12	121550000	121555000	chr12	121625000	121630000		chr1	15154000	15155000	chr1	15168000	15169000		chr1	6554000	6556000	chr1	6612000	6614000		chr1	39702000	39704000	chr1	39798000	39800000		chr1	89480000	89490000	chr1	90260000	90270000
chr10	99845000	99850000	chr10	100045000	100050000		chr12	121550000	121555000	chr12	121670000	121675000		chr1	15154000	15155000	chr1	15200000	15201000		chr1	6392000	6394000	chr1	6612000	6614000		chr1	39605000	39610000	chr1	39800000	39805000		chr1	90720000	90730000	chr1	90850000	90860000
chr10	100330000	100340000	chr10	100500000	100510000		chr12	122875000	122880000	chr12	122950000	122955000		chr1	15152000	15154000	chr1	15214000	15216000		chr1	6580000	6581000	chr1	6613000	6614000		chr1	39816000	39818000	chr1	39902000	39904000		chr1	90615000	90620000	chr1	90960000	90965000
chr10	100340000	100345000	chr10	100430000	100435000		chr12	131330000	131335000	chr12	131625000	131630000		chr1	15200000	15202000	chr1	15230000	15232000		chr1	6580000	6582000	chr1	6624000	6626000		chr1	39815000	39820000	chr1	39915000	39920000		chr1	90575000	90580000	chr1	90960000	90965000
chr10	100560000	100565000	chr10	100740000	100745000		chr12	131600000	131610000	chr12	131830000	131840000		chr1	15128000	15129000	chr1	15272000	15273000		chr1	6615000	6616000	chr1	6625000	6626000		chr1	39816000	39817000	chr1	39973000	39974000		chr1	85800000	85810000	chr1	91390000	91400000
chr10	100560000	100565000	chr10	100880000	100885000		chr13	19345000	19350000	chr13	24535000	24540000		chr1	15200000	15201000	chr1	15272000	15273000		chr1	6601000	6602000	chr1	6625000	6626000		chr1	39919000	39920000	chr1	39973000	39974000		chr1	91273000	91274000	chr1	91405000	91406000
chr10	101210000	101215000	chr10	101570000	101575000		chr13	20925000	20950000	chr13	21475000	21500000		chr1	15202000	15203000	chr1	15273000	15274000		chr1	6582000	6583000	chr1	6625000	6626000		chr1	39815000	39820000	chr1	40030000	40035000		chr1	91402000	91404000	chr1	91500000	91502000
chr10	101210000	101215000	chr10	101780000	101785000		chr13	21275000	21300000	chr13	21475000	21500000		chr1	15152000	15154000	chr1	15304000	15306000		chr1	6554000	6555000	chr1	6625000	6626000		chr1	39919000	39920000	chr1	40032000	40033000		chr1	91165000	91170000	chr1	91500000	91505000
chr10	101215000	101220000	chr10	101295000	101300000		chr13	23910000	23920000	chr13	24220000	24230000		chr1	15272000	15274000	chr1	15304000	15306000		chr1	6490000	6495000	chr1	6635000	6640000		chr1	40153000	40154000	chr1	40305000	40306000		chr1	91510000	91515000	chr1	91880000	91885000
chr10	101300000	101310000	chr10	101430000	101440000		chr13	24025000	24050000	chr13	24200000	24225000		chr1	15128000	15129000	chr1	15305000	15306000		chr1	6602000	6603000	chr1	6636000	6637000		chr1	40080000	40085000	chr1	40335000	40340000		chr1	91620000	91630000	chr1	91880000	91890000
chr10	101600000	101605000	chr10	101780000	101785000		chr13	24500000	24510000	chr13	24560000	24570000		chr1	15200000	15205000	chr1	15305000	15310000		chr1	6602000	6604000	chr1	6700000	6702000		chr1	40143000	40144000	chr1	40338000	40339000		chr1	91160000	91170000	chr1	91920000	91930000
chr10	102835000	102840000	chr10	102900000	102905000		chr13	26175000	26200000	chr13	26675000	26700000		chr1	15150000	15155000	chr1	15360000	15365000		chr1	6612000	6614000	chr1	6700000	6702000		chr1	40144000	40145000	chr1	40404000	40405000		chr1	91525000	91530000	chr1	91925000	91930000
chr10	102910000	102920000	chr10	103240000	103250000		chr13	26950000	26975000	chr13	27950000	27975000		chr1	15416000	15418000	chr1	15426000	15428000		chr1	6578000	6580000	chr1	6700000	6702000		chr1	40338000	40339000	chr1	40404000	40405000		chr1	91880000	91885000	chr1	91925000	91930000
chr10	102915000	102920000	chr10	103070000	103075000		chr13	26980000	26985000	chr13	27360000	27365000		chr1	15152000	15154000	chr1	15426000	15428000		chr1	6490000	6492000	chr1	6700000	6702000		chr1	40084000	40086000	chr1	40404000	40406000		chr1	85810000	85820000	chr1	92270000	92280000
chr10	103700000	103725000	chr10	104600000	104625000		chr13	36920000	36930000	chr13	36980000	36990000		chr1	15323000	15324000	chr1	15427000	15428000		chr1	6655000	6660000	chr1	6700000	6705000		chr1	40630000	40635000	chr1	40665000	40670000		chr1	92320000	92330000	chr1	92420000	92430000
chr10	103710000	103715000	chr10	103860000	103865000		chr13	43900000	43910000	chr13	44460000	44470000		chr1	15322000	15324000	chr1	15500000	15502000		chr1	6205000	6210000	chr1	6700000	6705000		chr1	40612000	40613000	chr1	40669000	40670000		chr1	92310000	92315000	chr1	92485000	92490000
chr10	103710000	103720000	chr10	104200000	104210000		chr13	43900000	43925000	chr13	44950000	44975000		chr1	15325000	15330000	chr1	15500000	15505000		chr1	5990000	5995000	chr1	6700000	6705000		chr1	40612000	40614000	chr1	40768000	40770000		chr1	92310000	92315000	chr1	92595000	92600000
chr10	104050000	104060000	chr10	104200000	104210000		chr13	43905000	43910000	chr13	44435000	44440000		chr1	15320000	15325000	chr1	15510000	15515000		chr1	6554000	6555000	chr1	6701000	6702000		chr1	40590000	40600000	chr1	40840000	40850000		chr1	91995000	92000000	chr1	92620000	92625000
chr10	110135000	110140000	chr10	110220000	110225000		chr13	44050000	44060000	chr13	44430000	44440000		chr1	15270000	15275000	chr1	15510000	15515000		chr1	6580000	6585000	chr1	6780000	6785000		chr1	40610000	40620000	chr1	40850000	40860000		chr1	92310000	92320000	chr1	92800000	92810000
chr10	110300000	110325000	chr10	110525000	110550000		chr13	44230000	44240000	chr13	44430000	44440000		chr1	15410000	15415000	chr1	15615000	15620000		chr1	6701000	6702000	chr1	6784000	6785000		chr1	40862000	40863000	chr1	40949000	40950000		chr1	93078000	93079000	chr1	93180000	93181000
chr10	110300000	110325000	chr10	110875000	110900000		chr13	52345000	52350000	chr13	52450000	52455000		chr1	15150000	15155000	chr1	15615000	15620000		chr1	6612000	6614000	chr1	6784000	6786000		chr1	40848000	40849000	chr1	40952000	40953000		chr1	93020000	93030000	chr1	93180000	93190000
chr10	112125000	112150000	chr10	112425000	112450000		chr13	73830000	73840000	chr13	74280000	74290000		chr1	15584000	15586000	chr1	15622000	15624000		chr1	6600000	6602000	chr1	6784000	6786000		chr1	40774000	40776000	chr1	40952000	40954000		chr1	93304000	93306000	chr1	93438000	93440000
chr10	112140000	112150000	chr10	112300000	112310000		chr13	75690000	75700000	chr13	75860000	75870000		chr1	15615000	15620000	chr1	15735000	15740000		chr1	6784000	6786000	chr1	6850000	6852000		chr1	41265000	41270000	chr1	41415000	41420000		chr1	93440000	93445000	chr1	93680000	93685000
chr10	113700000	113710000	chr10	114100000	114110000		chr13	75870000	75880000	chr13	76470000	76480000		chr1	15584000	15586000	chr1	15740000	15742000		chr1	6784000	6786000	chr1	6890000	6892000		chr1	41323000	41324000	chr1	41417000	41418000		chr1	93304000	93305000	chr1	93844000	93845000
chr10	113795000	113800000	chr10	114100000	114105000		chr13	75870000	75880000	chr13	76900000	76910000		chr1	15700000	15705000	chr1	15755000	15760000		chr1	6612000	6614000	chr1	6890000	6892000		chr1	41310000	41315000	chr1	41430000	41435000		chr1	93442000	93444000	chr1	93844000	93846000
chr10	114300000	114310000	chr10	114540000	114550000		chr13	99170000	99180000	chr13	99430000	99440000		chr1	15425000	15430000	chr1	15755000	15760000		chr1	6725000	6730000	chr1	6890000	6895000		chr1	41268000	41270000	chr1	41432000	41434000		chr1	94026000	94028000	chr1	94060000	94062000
chr10	114470000	114475000	chr10	114545000	114550000		chr13	99270000	99275000	chr13	99435000	99440000		chr1	15800000	15805000	chr1	15905000	15910000		chr1	7040000	7045000	chr1	7220000	7225000		chr1	41260000	41270000	chr1	41470000	41480000		chr1	94060000	94065000	chr1	94235000	94240000
chr10	114470000	114475000	chr10	114695000	114700000		chr13	99650000	99675000	chr13	100500000	100525000		chr1	15885000	15890000	chr1	15935000	15940000		chr1	6420000	6425000	chr1	7220000	7225000		chr1	41650000	41660000	chr1	41780000	41790000		chr1	93340000	93345000	chr1	94245000	94250000
chr10	114550000	114555000	chr10	114690000	114695000		chr13	99910000	99920000	chr13	100510000	100520000		chr1	15938000	15940000	chr1	15962000	15964000		chr1	7640000	7645000	chr1	7680000	7685000		chr1	41574000	41575000	chr1	41795000	41796000		chr1	93845000	93850000	chr1	94320000	94325000
chr10	114550000	114560000	chr10	114780000	114790000		chr13	102590000	102600000	chr13	102840000	102850000		chr1	15755000	15760000	chr1	15975000	15980000		chr1	7755000	7756000	chr1	7760000	7761000		chr1	41812000	41814000	chr1	41868000	41870000		chr1	93845000	93850000	chr1	94335000	94340000
chr10	115140000	115150000	chr10	115410000	115420000		chr13	104600000	104625000	chr13	106525000	106550000		chr1	15615000	15620000	chr1	15975000	15980000		chr1	7760000	7762000	chr1	7770000	7772000		chr1	41490000	41500000	chr1	41870000	41880000		chr1	94165000	94170000	chr1	94335000	94340000
chr10	117530000	117540000	chr10	118240000	118250000		chr13	106090000	106100000	chr13	106520000	106530000		chr1	15814000	15816000	chr1	15994000	15996000		chr1	6600000	6605000	chr1	7780000	7785000		chr1	41510000	41515000	chr1	41875000	41880000		chr1	88930000	88940000	chr1	94530000	94540000
chr10	119190000	119200000	chr10	119410000	119420000		chr13	108950000	108975000	chr13	109775000	109800000		chr1	15800000	15805000	chr1	15995000	16000000		chr1	7771000	7772000	chr1	7784000	7785000		chr1	41570000	41580000	chr1	42140000	42150000		chr1	94854000	94855000	chr1	94927000	94928000
chr10	120940000	120950000	chr10	121730000	121740000		chr13	109125000	109150000	chr13	109775000	109800000		chr1	16005000	16010000	chr1	16030000	16035000		chr1	7680000	7685000	chr1	7785000	7790000		chr1	42146000	42148000	chr1	42172000	42174000		chr1	94924000	94926000	chr1	95040000	95042000
chr10	120940000	120950000	chr10	121880000	121890000		chr13	109780000	109790000	chr13	110110000	110120000		chr1	16027000	16028000	chr1	16032000	16033000		chr1	7770000	7772000	chr1	7942000	7944000		chr1	42340000	42350000	chr1	42570000	42580000		chr1	94480000	94490000	chr1	95040000	95050000
chr10	122290000	122300000	chr10	122560000	122570000		chr14	20325000	20350000	chr14	20600000	20625000		chr1	16012000	16014000	chr1	16032000	16034000		chr1	7720000	7725000	chr1	7950000	7955000		chr1	42578000	42579000	chr1	42731000	42732000		chr1	94850000	94855000	chr1	95230000	95235000
chr10	123130000	123140000	chr10	123550000	123560000		chr14	20325000	20350000	chr14	20825000	20850000		chr1	16006000	16008000	chr1	16054000	16056000		chr1	6600000	6605000	chr1	7960000	7965000		chr1	42140000	42150000	chr1	42750000	42760000		chr1	95110000	95120000	chr1	95230000	95240000
chr10	123580000	123585000	chr10	123965000	123970000		chr14	20610000	20615000	chr14	20680000	20685000		chr1	16010000	16015000	chr1	16055000	16060000		chr1	6700000	6705000	chr1	7960000	7965000		chr1	42575000	42580000	chr1	42755000	42760000		chr1	94820000	94830000	chr1	95230000	95240000
chr10	123990000	123995000	chr10	124385000	124390000		chr14	22390000	22395000	chr14	22470000	22475000		chr1	16007000	16008000	chr1	16056000	16057000		chr1	7954000	7955000	chr1	7961000	7962000		chr1	42775000	42780000	chr1	42920000	42925000		chr1	95462000	95464000	chr1	95804000	95806000
chr10	124530000	124540000	chr10	124730000	124740000		chr14	22550000	22575000	chr14	22850000	22875000		chr1	16073000	16074000	chr1	16078000	16079000		chr1	7942000	7943000	chr1	7961000	7962000		chr1	42778000	42780000	chr1	43072000	43074000		chr1	97185000	97190000	chr1	98050000	98055000
chr10	125980000	125990000	chr10	126500000	126510000		chr14	22565000	22570000	chr14	22650000	22655000		chr1	16095000	16100000	chr1	16120000	16125000		chr1	7784000	7785000	chr1	7961000	7962000		chr1	42913000	42914000	chr1	43073000	43074000		chr1	97180000	97190000	chr1	98460000	98470000
chr10	127710000	127720000	chr10	127850000	127860000		chr14	23120000	23125000	chr14	23180000	23185000		chr1	16080000	16085000	chr1	16150000	16155000		chr1	7954000	7955000	chr1	8015000	8016000		chr1	43230000	43240000	chr1	43350000	43360000		chr1	98000000	98005000	chr1	98465000	98470000
chr10	127710000	127720000	chr10	128070000	128080000		chr14	23970000	23975000	chr14	24015000	24020000		chr1	16150000	16151000	chr1	16155000	16156000		chr1	8020000	8021000	chr1	8026000	8027000		chr1	43238000	43240000	chr1	43414000	43416000		chr1	97820000	97825000	chr1	98465000	98470000
chr10	132220000	132230000	chr10	132370000	132380000		chr14	23970000	23980000	chr14	24090000	24100000		chr1	16155000	16160000	chr1	16180000	16185000		chr1	8017000	8018000	chr1	8026000	8027000		chr1	43226000	43228000	chr1	43414000	43416000		chr1	98790000	98800000	chr1	99700000	99710000
chr10	132220000	132230000	chr10	132450000	132460000		chr14	24010000	24020000	chr14	24090000	24100000		chr1	16073000	16074000	chr1	16187000	16188000		chr1	7961000	7962000	chr1	8026000	8027000		chr1	43450000	43455000	chr1	43525000	43530000		chr1	97680000	97690000	chr1	99710000	99720000
chr10	132380000	132390000	chr10	132450000	132460000		chr14	24055000	24060000	chr14	24090000	24095000		chr1	16083000	16084000	chr1	16187000	16188000		chr1	8026000	8027000	chr1	8035000	8036000		chr1	43530000	43540000	chr1	43580000	43590000		chr1	99828000	99830000	chr1	100100000	100102000
chr10	132450000	132460000	chr10	132630000	132640000		chr14	24240000	24245000	chr14	24290000	24295000		chr1	16079000	16080000	chr1	16187000	16188000		chr1	8026000	8027000	chr1	8061000	8062000		chr1	43580000	43590000	chr1	43650000	43660000		chr1	100266000	100267000	chr1	100305000	100306000
chr11	200000	210000	chr11	360000	370000		chr14	24330000	24335000	chr14	24430000	24435000		chr1	16078000	16080000	chr1	16188000	16190000		chr1	8026000	8027000	chr1	8202000	8203000		chr1	43529000	43530000	chr1	43763000	43764000		chr1	100265000	100270000	chr1	100350000	100355000
chr11	1595000	1600000	chr11	71560000	71565000		chr14	31500000	31525000	chr14	32250000	32275000		chr1	15615000	15620000	chr1	16205000	16210000		chr1	7960000	7965000	chr1	8215000	8220000		chr1	43763000	43764000	chr1	43934000	43935000		chr1	100130000	100140000	chr1	100350000	100360000
chr11	1850000	1875000	chr11	2150000	2175000		chr14	32250000	32260000	chr14	32460000	32470000		chr1	16078000	16080000	chr1	16236000	16238000		chr1	8142000	8144000	chr1	8216000	8218000		chr1	43843000	43844000	chr1	43934000	43935000		chr1	99800000	99810000	chr1	100350000	100360000
chr11	2200000	2205000	chr11	2425000	2430000		chr14	34650000	34675000	chr14	35400000	35425000		chr1	16012000	16014000	chr1	16236000	16238000		chr1	8202000	8203000	chr1	8217000	8218000		chr1	43528000	43530000	chr1	43934000	43936000		chr1	100030000	100040000	chr1	100350000	100360000
chr11	2425000	2430000	chr11	2530000	2535000		chr14	35125000	35150000	chr14	35400000	35425000		chr1	16238000	16239000	chr1	16244000	16245000		chr1	8026000	8027000	chr1	8269000	8270000		chr1	43640000	43650000	chr1	44030000	44040000		chr1	100248000	100250000	chr1	100352000	100354000
chr11	2530000	2535000	chr11	2885000	2890000		chr14	35230000	35240000	chr14	35400000	35410000		chr1	16073000	16074000	chr1	16244000	16245000		chr1	8216000	8218000	chr1	8296000	8298000		chr1	43520000	43530000	chr1	44030000	44040000		chr1	100540000	100550000	chr1	100860000	100870000
chr11	4175000	4200000	chr11	4475000	4500000		chr14	49850000	49875000	chr14	50525000	50550000		chr1	16079000	16080000	chr1	16244000	16245000		chr1	8026000	8027000	chr1	8297000	8298000		chr1	44005000	44006000	chr1	44036000	44037000		chr1	99900000	99905000	chr1	101155000	101160000
chr11	8010000	8015000	chr11	8090000	8095000		chr14	49865000	49870000	chr14	50100000	50105000		chr1	16188000	16190000	chr1	16244000	16246000		chr1	8025000	8030000	chr1	8315000	8320000		chr1	43760000	43765000	chr1	44045000	44050000		chr1	101020000	101030000	chr1	101230000	101240000
chr11	8220000	8230000	chr11	8560000	8570000		chr14	50320000	50325000	chr14	50530000	50535000		chr1	16154000	16156000	chr1	16248000	16250000		chr1	8025000	8030000	chr1	8420000	8425000		chr1	44004000	44006000	chr1	44046000	44048000		chr1	101200000	101205000	chr1	101235000	101240000
chr11	9750000	9775000	chr11	10300000	10325000		chr14	54570000	54580000	chr14	54770000	54780000		chr1	15755000	15760000	chr1	16435000	16440000		chr1	6600000	6605000	chr1	8420000	8425000		chr1	44210000	44220000	chr1	44590000	44600000		chr1	100310000	100315000	chr1	101345000	101350000
chr11	10405000	10410000	chr11	10735000	10740000		chr14	55425000	55450000	chr14	56325000	56350000		chr1	16236000	16238000	chr1	16440000	16442000		chr1	8025000	8030000	chr1	8525000	8530000		chr1	44378000	44379000	chr1	44595000	44596000		chr1	101105000	101110000	chr1	102795000	102800000
chr11	10500000	10525000	chr11	10725000	10750000		chr14	55425000	55450000	chr14	56475000	56500000		chr1	16205000	16210000	chr1	16440000	16445000		chr1	8422000	8424000	chr1	8526000	8528000		chr1	44615000	44620000	chr1	44650000	44655000		chr1	101650000	101660000	chr1	103510000	103520000
chr11	10620000	10630000	chr11	10730000	10740000		chr14	59625000	59650000	chr14	60175000	60200000		chr1	16440000	16445000	chr1	16510000	16515000		chr1	8670000	8675000	chr1	8700000	8705000		chr1	44217000	44218000	chr1	44653000	44654000		chr1	101506000	101508000	chr1	103514000	103516000
chr11	10795000	10800000	chr11	11020000	11025000		chr14	61450000	61475000	chr14	62100000	62125000		chr1	16510000	16515000	chr1	16695000	16700000		chr1	8525000	8530000	chr1	8700000	8705000		chr1	44655000	44660000	chr1	44700000	44705000		chr1	103106000	103108000	chr1	103514000	103516000
chr11	11020000	11030000	chr11	11780000	11790000		chr14	61460000	61470000	chr14	61730000	61740000		chr1	16701000	16702000	chr1	16707000	16708000		chr1	8625000	8630000	chr1	8700000	8705000		chr1	44790000	44795000	chr1	45010000	45015000		chr1	103230000	103240000	chr1	105890000	105900000
chr11	11400000	11410000	chr11	11780000	11790000		chr14	61460000	61470000	chr14	61820000	61830000		chr1	16707000	16708000	chr1	16718000	16719000		chr1	8568000	8569000	chr1	8701000	8702000		chr1	44835000	44840000	chr1	45010000	45015000		chr1	107150000	107155000	chr1	107390000	107395000
chr11	12045000	12050000	chr11	12285000	12290000		chr14	63790000	63800000	chr14	64290000	64300000		chr1	16544000	16545000	chr1	16728000	16729000		chr1	8422000	8424000	chr1	8702000	8704000		chr1	44720000	44730000	chr1	45010000	45020000		chr1	108512000	108513000	chr1	108561000	108562000
chr11	12325000	12350000	chr11	12875000	12900000		chr14	65400000	65425000	chr14	65950000	65975000		chr1	16544000	16546000	chr1	16862000	16864000		chr1	8564000	8566000	chr1	8702000	8704000		chr1	45010000	45020000	chr1	45200000	45210000		chr1	108555000	108560000	chr1	108745000	108750000
chr11	12410000	12420000	chr11	12880000	12890000		chr14	67580000	67590000	chr14	67700000	67710000		chr1	16705000	16710000	chr1	16885000	16890000		chr1	8582000	8584000	chr1	8702000	8704000		chr1	45015000	45020000	chr1	45230000	45235000		chr1	108692000	108694000	chr1	108746000	108748000
chr11	12960000	12970000	chr11	13170000	13180000		chr14	68240000	68250000	chr14	68790000	68800000		chr1	16617000	16618000	chr1	16889000	16890000		chr1	8790000	8795000	chr1	8815000	8820000		chr1	45014000	45015000	chr1	45300000	45301000		chr1	108830000	108831000	chr1	108877000	108878000
chr11	13205000	13210000	chr11	13345000	13350000		chr14	69575000	69600000	chr14	70000000	70025000		chr1	16621000	16622000	chr1	16889000	16890000		chr1	8420000	8425000	chr1	8815000	8820000		chr1	45018000	45019000	chr1	45300000	45301000		chr1	108512000	108514000	chr1	108962000	108964000
chr11	13955000	13960000	chr11	14245000	14250000		chr14	69585000	69590000	chr14	69725000	69730000		chr1	16510000	16515000	chr1	16895000	16900000		chr1	7960000	7965000	chr1	8815000	8820000		chr1	44835000	44840000	chr1	45300000	45305000		chr1	108910000	108920000	chr1	109110000	109120000
chr11	16790000	16800000	chr11	17060000	17070000		chr14	70620000	70630000	chr14	70810000	70820000		chr1	16700000	16702000	chr1	16902000	16904000		chr1	8796000	8798000	chr1	8816000	8818000		chr1	44790000	44795000	chr1	45300000	45305000		chr1	108828000	108830000	chr1	109112000	109114000
chr11	16945000	16950000	chr11	17060000	17065000		chr14	71130000	71140000	chr14	71740000	71750000		chr1	16695000	16700000	chr1	16910000	16915000		chr1	8702000	8704000	chr1	8816000	8818000		chr1	45010000	45015000	chr1	45355000	45360000		chr1	108960000	108970000	chr1	109190000	109200000
chr11	17230000	17240000	chr11	17520000	17530000		chr14	72500000	72525000	chr14	73450000	73475000		chr1	16888000	16890000	chr1	16914000	16916000		chr1	8809000	8810000	chr1	8817000	8818000		chr1	45300000	45305000	chr1	45490000	45495000		chr1	109100000	109102000	chr1	109192000	109194000
chr11	17380000	17390000	chr11	17490000	17500000		chr14	72510000	72515000	chr14	72895000	72900000		chr1	16915000	16916000	chr1	16921000	16922000		chr1	8725000	8730000	chr1	8845000	8850000		chr1	45512000	45513000	chr1	45570000	45571000		chr1	109370000	109371000	chr1	109393000	109394000
chr11	17600000	17610000	chr11	17970000	17980000		chr14	73150000	73175000	chr14	73450000	73475000		chr1	16625000	16626000	chr1	16947000	16948000		chr1	8420000	8425000	chr1	8845000	8850000		chr1	45010000	45015000	chr1	45570000	45575000		chr1	109100000	109105000	chr1	109395000	109400000
chr11	17730000	17735000	chr11	17975000	17980000		chr14	73290000	73300000	chr14	73460000	73470000		chr1	16621000	16622000	chr1	16951000	16952000		chr1	8817000	8818000	chr1	8848000	8849000		chr1	45350000	45360000	chr1	45570000	45580000		chr1	109426000	109428000	chr1	109484000	109486000
chr11	17760000	17770000	chr11	17970000	17980000		chr14	75125000	75130000	chr14	75295000	75300000		chr1	16618000	16619000	chr1	16951000	16952000		chr1	8730000	8732000	chr1	8848000	8850000		chr1	46037000	46038000	chr1	46179000	46180000		chr1	109545000	109550000	chr1	109615000	109620000
chr11	19560000	19565000	chr11	19900000	19905000		chr14	75130000	75140000	chr14	75480000	75490000		chr1	16914000	16916000	chr1	16960000	16962000		chr1	8702000	8704000	chr1	8848000	8850000		chr1	46037000	46038000	chr1	46223000	46224000		chr1	109655000	109660000	chr1	109770000	109775000
chr11	20125000	20150000	chr11	20600000	20625000		chr14	75710000	75720000	chr14	75980000	75990000		chr1	16960000	16962000	chr1	16970000	16972000		chr1	8524000	8526000	chr1	8848000	8850000		chr1	46245000	46250000	chr1	46345000	46350000		chr1	109546000	109547000	chr1	109984000	109985000
chr11	26275000	26300000	chr11	27150000	27175000		chr14	76050000	76075000	chr14	76375000	76400000		chr1	16980000	16985000	chr1	17010000	17015000		chr1	7960000	7962000	chr1	8848000	8850000		chr1	46333000	46334000	chr1	46348000	46349000		chr1	109195000	109200000	chr1	110180000	110185000
chr11	26275000	26300000	chr11	27475000	27500000		chr14	76910000	76915000	chr14	77055000	77060000		chr1	16440000	16445000	chr1	17010000	17015000		chr1	8420000	8425000	chr1	8875000	8880000		chr1	46406000	46408000	chr1	46442000	46444000		chr1	110030000	110040000	chr1	110330000	110340000
chr11	27675000	27700000	chr11	29325000	29350000		chr14	77140000	77150000	chr14	77310000	77320000		chr1	16960000	16962000	chr1	17044000	17046000		chr1	7960000	7965000	chr1	8875000	8880000		chr1	46446000	46448000	chr1	46476000	46478000		chr1	110200000	110205000	chr1	110405000	110410000
chr11	27700000	27725000	chr11	28675000	28700000		chr14	80990000	81000000	chr14	81160000	81170000		chr1	16950000	16952000	chr1	17046000	17048000		chr1	8816000	8818000	chr1	8878000	8880000		chr1	46444000	46446000	chr1	46488000	46490000		chr1	110030000	110040000	chr1	110460000	110470000
chr11	31100000	31125000	chr11	32150000	32175000		chr14	93940000	93945000	chr14	94000000	94005000		chr1	16705000	16710000	chr1	17055000	17060000		chr1	8702000	8704000	chr1	8878000	8880000		chr1	46446000	46447000	chr1	46528000	46529000		chr1	110630000	110635000	chr1	110780000	110785000
chr11	31475000	31500000	chr11	31850000	31875000		chr14	95440000	95445000	chr14	95525000	95530000		chr1	17059000	17060000	chr1	17126000	17127000		chr1	8879000	8880000	chr1	8890000	8891000		chr1	46477000	46478000	chr1	46528000	46529000		chr1	111505000	111510000	chr1	111555000	111560000
chr11	33160000	33170000	chr11	33320000	33330000		chr14	96100000	96125000	chr14	96400000	96425000		chr1	17126000	17127000	chr1	17237000	17238000		chr1	9040000	9045000	chr1	9065000	9070000		chr1	46488000	46490000	chr1	46528000	46530000		chr1	112394000	112395000	chr1	112466000	112467000
chr11	33160000	33170000	chr11	33680000	33690000		chr14	96580000	96585000	chr14	96740000	96745000		chr1	17059000	17060000	chr1	17237000	17238000		chr1	8875000	8880000	chr1	9065000	9070000		chr1	46475000	46480000	chr1	46545000	46550000		chr1	112465000	112470000	chr1	112505000	112510000
chr11	33360000	33365000	chr11	33685000	33690000		chr14	100900000	100925000	chr14	101225000	101250000		chr1	17125000	17126000	chr1	17273000	17274000		chr1	8700000	8705000	chr1	9125000	9130000		chr1	46445000	46450000	chr1	46545000	46550000		chr1	112500000	112510000	chr1	112610000	112620000
chr11	33540000	33550000	chr11	33680000	33690000		chr14	102235000	102240000	chr14	102310000	102315000		chr1	17285000	17290000	chr1	17335000	17340000		chr1	8878000	8880000	chr1	9128000	9130000		chr1	46440000	46450000	chr1	46720000	46730000		chr1	112500000	112510000	chr1	112700000	112710000
chr11	34170000	34180000	chr11	34480000	34490000		chr14	103075000	103100000	chr14	103275000	103300000		chr1	17010000	17015000	chr1	17335000	17340000		chr1	8816000	8818000	chr1	9128000	9130000		chr1	46878000	46880000	chr1	47174000	47176000		chr1	112618000	112619000	chr1	112705000	112706000
chr11	34360000	34370000	chr11	34890000	34900000		chr14	104130000	104140000	chr14	104560000	104570000		chr1	17058000	17060000	chr1	17338000	17340000		chr1	9065000	9070000	chr1	9180000	9185000		chr1	47192000	47194000	chr1	47262000	47264000		chr1	112465000	112470000	chr1	112705000	112710000
chr11	34365000	34370000	chr11	34485000	34490000		chr14	104135000	104140000	chr14	104640000	104645000		chr1	17238000	17240000	chr1	17338000	17340000		chr1	8625000	8630000	chr1	9180000	9185000		chr1	47388000	47390000	chr1	47424000	47426000		chr1	112390000	112392000	chr1	112706000	112708000
chr11	34550000	34575000	chr11	35400000	35425000		chr14	105370000	105380000	chr14	105480000	105490000		chr1	17126000	17128000	chr1	17338000	17340000		chr1	9129000	9130000	chr1	9182000	9183000		chr1	47175000	47180000	chr1	47425000	47430000		chr1	112394000	112395000	chr1	112707000	112708000
chr11	34920000	34930000	chr11	35380000	35390000		chr14	105585000	105590000	chr14	105705000	105710000		chr1	17335000	17340000	chr1	17390000	17395000		chr1	9170000	9175000	chr1	9195000	9200000		chr1	47525000	47530000	chr1	47620000	47625000		chr1	110070000	110080000	chr1	112790000	112800000
chr11	35615000	35620000	chr11	36255000	36260000		chr14	105670000	105680000	chr14	106000000	106010000		chr1	17420000	17421000	chr1	17460000	17461000		chr1	9129000	9130000	chr1	9196000	9197000		chr1	47436000	47438000	chr1	47704000	47706000		chr1	112716000	112717000	chr1	112804000	112805000
chr11	36305000	36310000	chr11	36490000	36495000		chr15	20175000	20200000	chr15	24800000	24825000		chr1	17420000	17421000	chr1	17477000	17478000		chr1	9180000	9185000	chr1	9205000	9210000		chr1	47190000	47200000	chr1	47710000	47720000		chr1	112390000	112392000	chr1	112804000	112806000
chr11	36700000	36705000	chr11	36745000	36750000		chr15	22825000	22850000	chr15	28450000	28475000		chr1	17420000	17425000	chr1	17485000	17490000		chr1	9196000	9198000	chr1	9206000	9208000		chr1	47170000	47180000	chr1	47720000	47730000		chr1	112715000	112716000	chr1	112954000	112955000
chr11	41450000	41475000	chr11	43275000	43300000		chr15	23625000	23650000	chr15	25275000	25300000		chr1	17418000	17420000	chr1	17488000	17490000		chr1	9182000	9184000	chr1	9210000	9212000		chr1	47388000	47389000	chr1	47726000	47727000		chr1	113390000	113395000	chr1	113450000	113455000
chr11	43890000	43900000	chr11	44030000	44040000		chr15	23625000	23650000	chr15	25450000	25475000		chr1	17489000	17490000	chr1	17494000	17495000		chr1	9196000	9197000	chr1	9234000	9235000		chr1	47436000	47438000	chr1	47726000	47728000		chr1	113220000	113230000	chr1	113450000	113460000
chr11	44120000	44130000	chr11	44540000	44550000		chr15	31330000	31335000	chr15	31395000	31400000		chr1	17502000	17503000	chr1	17572000	17573000		chr1	9129000	9130000	chr1	9234000	9235000		chr1	47735000	47740000	chr1	47930000	47935000		chr1	113300000	113310000	chr1	113450000	113460000
chr11	44285000	44290000	chr11	44535000	44540000		chr15	34050000	34075000	chr15	34575000	34600000		chr1	17576000	17578000	chr1	17586000	17588000		chr1	9211000	9212000	chr1	9234000	9235000		chr1	47784000	47786000	chr1	48060000	48062000		chr1	113370000	113380000	chr1	113670000	113680000
chr11	44620000	44625000	chr11	44905000	44910000		chr15	34225000	34250000	chr15	34575000	34600000		chr1	17502000	17503000	chr1	17606000	17607000		chr1	9181000	9182000	chr1	9234000	9235000		chr1	47998000	47999000	chr1	48061000	48062000		chr1	113760000	113762000	chr1	113794000	113796000
chr11	44725000	44730000	chr11	44905000	44910000		chr15	36875000	36900000	chr15	37875000	37900000		chr1	17420000	17422000	chr1	17606000	17608000		chr1	8878000	8880000	chr1	9234000	9236000		chr1	47735000	47740000	chr1	48200000	48205000		chr1	113905000	113906000	chr1	113929000	113930000
chr11	44935000	44940000	chr11	45105000	45110000		chr15	36880000	36890000	chr15	37120000	37130000		chr1	17630000	17632000	chr1	17660000	17662000		chr1	9234000	9235000	chr1	9239000	9240000		chr1	48093000	48094000	chr1	48202000	48203000		chr1	113830000	113835000	chr1	113930000	113935000
chr11	45875000	45880000	chr11	45925000	45930000		chr15	39175000	39180000	chr15	39575000	39580000		chr1	17660000	17665000	chr1	17825000	17830000		chr1	9230000	9235000	chr1	9290000	9295000		chr1	48109000	48110000	chr1	48202000	48203000		chr1	113830000	113840000	chr1	113960000	113970000
chr11	46885000	46890000	chr11	47150000	47155000		chr15	40040000	40050000	chr15	40270000	40280000		chr1	17980000	17985000	chr1	18100000	18105000		chr1	8875000	8880000	chr1	9290000	9295000		chr1	48092000	48094000	chr1	48236000	48238000		chr1	112800000	112805000	chr1	113975000	113980000
chr11	47170000	47180000	chr11	47350000	47360000		chr15	40510000	40520000	chr15	40570000	40580000		chr1	17660000	17665000	chr1	18100000	18105000		chr1	9196000	9198000	chr1	9292000	9294000		chr1	48202000	48204000	chr1	48236000	48238000		chr1	113970000	113980000	chr1	114210000	114220000
chr11	47935000	47940000	chr11	48105000	48110000		chr15	40855000	40860000	chr15	40890000	40895000		chr1	17920000	17925000	chr1	18215000	18220000		chr1	9292000	9294000	chr1	9302000	9304000		chr1	48496000	48498000	chr1	48530000	48532000		chr1	113978000	113979000	chr1	114283000	114284000
chr11	47960000	47970000	chr11	48100000	48110000		chr15	40900000	40910000	chr15	41170000	41180000		chr1	18364000	18366000	chr1	18374000	18376000		chr1	9230000	9235000	chr1	9425000	9430000		chr1	48572000	48573000	chr1	48697000	48698000		chr1	114345000	114350000	chr1	114425000	114430000
chr11	48150000	48175000	chr11	49975000	50000000		chr15	41770000	41775000	chr15	41810000	41815000		chr1	18530000	18535000	chr1	18555000	18560000		chr1	8875000	8880000	chr1	9425000	9430000		chr1	50125000	50130000	chr1	50185000	50190000		chr1	113978000	113980000	chr1	114670000	114672000
chr11	48300000	48325000	chr11	49975000	50000000		chr15	42740000	42750000	chr15	42920000	42930000		chr1	18295000	18300000	chr1	18570000	18575000		chr1	9128000	9130000	chr1	9428000	9430000		chr1	48675000	48680000	chr1	50330000	50335000		chr1	114580000	114585000	chr1	114670000	114675000
chr11	56840000	56850000	chr11	57250000	57260000		chr15	44580000	44590000	chr15	44730000	44740000		chr1	18322000	18324000	chr1	18574000	18576000		chr1	9240000	9242000	chr1	9428000	9430000		chr1	48495000	48500000	chr1	50345000	50350000		chr1	114511000	114512000	chr1	114671000	114672000
chr11	57100000	57125000	chr11	57225000	57250000		chr15	45450000	45460000	chr15	45610000	45620000		chr1	18595000	18600000	chr1	18680000	18685000		chr1	9293000	9294000	chr1	9429000	9430000		chr1	48675000	48680000	chr1	50345000	50350000		chr1	115275000	115280000	chr1	115460000	115465000
chr11	57450000	57475000	chr11	58500000	58525000		chr15	48850000	48875000	chr15	49400000	49425000		chr1	18580000	18585000	chr1	18820000	18825000		chr1	9422000	9423000	chr1	9429000	9430000		chr1	50368000	50370000	chr1	50604000	50606000		chr1	115620000	115630000	chr1	115670000	115680000
chr11	60350000	60375000	chr11	60600000	60625000		chr15	50670000	50680000	chr15	50870000	50880000		chr1	18680000	18685000	chr1	18820000	18825000		chr1	9428000	9429000	chr1	9439000	9440000		chr1	50368000	50369000	chr1	50704000	50705000		chr1	115608000	115609000	chr1	115764000	115765000
chr11	61335000	61340000	chr11	61385000	61390000		chr15	52250000	52260000	chr15	52730000	52740000		chr1	18597000	18598000	chr1	18821000	18822000		chr1	9292000	9294000	chr1	9452000	9454000		chr1	50620000	50622000	chr1	50704000	50706000		chr1	115800000	115810000	chr1	115860000	115870000
chr11	61890000	61900000	chr11	62060000	62070000		chr15	56475000	56500000	chr15	57125000	57150000		chr1	18595000	18600000	chr1	18875000	18880000		chr1	9428000	9430000	chr1	9452000	9454000		chr1	50925000	50930000	chr1	50965000	50970000		chr1	115805000	115810000	chr1	116075000	116080000
chr11	62720000	62730000	chr11	62770000	62780000		chr15	56490000	56500000	chr15	57300000	57310000		chr1	18884000	18885000	chr1	18895000	18896000		chr1	9292000	9293000	chr1	9459000	9460000		chr1	50928000	50930000	chr1	51044000	51046000		chr1	116090000	116100000	chr1	116150000	116160000
chr11	62900000	62910000	chr11	63210000	63220000		chr15	57530000	57540000	chr15	57590000	57600000		chr1	18914000	18916000	chr1	18926000	18928000		chr1	9234000	9235000	chr1	9459000	9460000		chr1	51085000	51090000	chr1	51185000	51190000		chr1	116150000	116155000	chr1	116375000	116380000
chr11	62905000	62910000	chr11	63020000	63025000		chr15	57730000	57740000	chr15	58060000	58070000		chr1	18900000	18905000	chr1	18970000	18975000		chr1	9439000	9440000	chr1	9466000	9467000		chr1	50750000	50755000	chr1	51185000	51190000		chr1	116570000	116572000	chr1	116666000	116668000
chr11	63470000	63480000	chr11	63630000	63640000		chr15	57860000	57870000	chr15	58060000	58070000		chr1	19040000	19045000	chr1	19065000	19070000		chr1	9230000	9235000	chr1	9535000	9540000		chr1	50929000	50930000	chr1	51189000	51190000		chr1	116850000	116860000	chr1	116960000	116970000
chr11	63830000	63840000	chr11	64140000	64150000		chr15	58225000	58250000	chr15	59500000	59525000		chr1	19010000	19015000	chr1	19065000	19070000		chr1	9425000	9430000	chr1	9535000	9540000		chr1	50873000	50874000	chr1	51189000	51190000		chr1	116720000	116725000	chr1	117055000	117060000
chr11	64555000	64560000	chr11	64645000	64650000		chr15	58980000	58990000	chr15	59490000	59500000		chr1	18884000	18885000	chr1	19096000	19097000		chr1	9292000	9294000	chr1	9538000	9540000		chr1	50775000	50776000	chr1	51189000	51190000		chr1	117060000	117070000	chr1	117190000	117200000
chr11	64845000	64850000	chr11	64890000	64895000		chr15	59160000	59170000	chr15	59490000	59500000		chr1	19395000	19400000	chr1	19435000	19440000		chr1	9128000	9130000	chr1	9538000	9540000		chr1	50368000	50369000	chr1	51189000	51190000		chr1	117120000	117130000	chr1	117750000	117760000
chr11	65350000	65360000	chr11	65510000	65520000		chr15	59675000	59700000	chr15	60500000	60525000		chr1	19435000	19440000	chr1	19465000	19470000		chr1	9539000	9540000	chr1	9548000	9549000		chr1	51192000	51193000	chr1	51297000	51298000		chr1	117060000	117070000	chr1	117750000	117760000
chr11	65530000	65535000	chr11	65565000	65570000		chr15	60330000	60340000	chr15	60520000	60530000		chr1	19395000	19400000	chr1	19485000	19490000		chr1	9292000	9294000	chr1	9572000	9574000		chr1	51330000	51340000	chr1	51530000	51540000		chr1	117610000	117620000	chr1	117750000	117760000
chr11	66400000	66410000	chr11	66670000	66680000		chr15	60575000	60600000	chr15	60900000	60925000		chr1	19390000	19395000	chr1	19580000	19585000		chr1	9539000	9540000	chr1	9588000	9589000		chr1	51569000	51570000	chr1	51769000	51770000		chr1	117595000	117600000	chr1	117835000	117840000
chr11	66690000	66695000	chr11	66830000	66835000		chr15	61170000	61180000	chr15	61830000	61840000		chr1	19486000	19488000	chr1	19582000	19584000		chr1	9574000	9575000	chr1	9588000	9589000		chr1	51627000	51628000	chr1	51769000	51770000		chr1	117840000	117845000	chr1	117885000	117890000
chr11	68255000	68260000	chr11	68295000	68300000		chr15	63450000	63475000	chr15	64050000	64075000		chr1	19344000	19346000	chr1	19582000	19584000		chr1	9556000	9557000	chr1	9588000	9589000		chr1	51620000	51630000	chr1	52000000	52010000		chr1	117520000	117530000	chr1	118380000	118390000
chr11	69295000	69300000	chr11	69640000	69645000		chr15	63610000	63620000	chr15	64060000	64070000		chr1	19465000	19470000	chr1	19640000	19645000		chr1	9234000	9236000	chr1	9588000	9590000		chr1	51897000	51898000	chr1	52002000	52003000		chr1	118150000	118155000	chr1	119365000	119370000
chr11	69700000	69710000	chr11	69880000	69890000		chr15	63750000	63775000	chr15	64050000	64075000		chr1	19385000	19390000	chr1	19640000	19645000		chr1	9428000	9430000	chr1	9588000	9590000		chr1	51890000	51900000	chr1	52120000	52130000		chr1	119405000	119410000	chr1	119440000	119445000
chr11	69710000	69720000	chr11	70190000	70200000		chr15	66925000	66950000	chr15	67825000	67850000		chr1	19582000	19584000	chr1	19648000	19650000		chr1	9290000	9292000	chr1	9588000	9590000		chr1	51895000	51900000	chr1	52295000	52300000		chr1	119400000	119410000	chr1	119460000	119470000
chr11	69910000	69915000	chr11	70195000	70200000		chr15	67010000	67015000	chr15	67160000	67165000		chr1	19390000	19392000	chr1	19650000	19652000		chr1	9128000	9130000	chr1	9588000	9590000		chr1	52127000	52128000	chr1	52296000	52297000		chr1	119613000	119614000	chr1	119663000	119664000
chr11	70470000	70475000	chr11	70755000	70760000		chr15	67760000	67770000	chr15	67820000	67830000		chr1	19340000	19342000	chr1	19652000	19654000		chr1	9588000	9589000	chr1	9593000	9594000		chr1	52125000	52130000	chr1	52345000	52350000		chr1	119610000	119620000	chr1	119740000	119750000
chr11	71600000	71625000	chr11	71725000	71750000		chr15	68780000	68790000	chr15	68870000	68880000		chr1	19582000	19584000	chr1	19654000	19656000		chr1	9652000	9654000	chr1	9688000	9690000		chr1	52700000	52702000	chr1	52748000	52750000		chr1	119120000	119130000	chr1	119740000	119750000
chr11	72000000	72025000	chr11	72400000	72425000		chr15	69050000	69075000	chr15	69250000	69275000		chr1	19344000	19346000	chr1	19664000	19666000		chr1	9588000	9590000	chr1	9688000	9690000		chr1	52701000	52702000	chr1	52826000	52827000		chr1	119475000	119480000	chr1	119760000	119765000
chr11	73185000	73190000	chr11	73235000	73240000		chr15	70580000	70590000	chr15	70810000	70820000		chr1	19665000	19666000	chr1	19704000	19705000		chr1	9688000	9690000	chr1	9718000	9720000		chr1	52700000	52710000	chr1	52910000	52920000		chr1	119740000	119745000	chr1	119870000	119875000
chr11	73185000	73190000	chr11	73285000	73290000		chr15	71110000	71120000	chr15	71440000	71450000		chr1	19390000	19392000	chr1	19704000	19706000		chr1	9538000	9540000	chr1	9822000	9824000		chr1	52904000	52906000	chr1	53184000	53186000		chr1	119880000	119890000	chr1	119940000	119950000
chr11	73400000	73425000	chr11	73650000	73675000		chr15	71800000	71810000	chr15	72150000	72160000		chr1	19704000	19705000	chr1	19715000	19716000		chr1	9652000	9654000	chr1	9822000	9824000		chr1	53320000	53322000	chr1	53392000	53394000		chr1	121440000	121450000	chr1	121500000	121510000
chr11	73960000	73970000	chr11	74450000	74460000		chr15	73635000	73640000	chr15	73695000	73700000		chr1	19773000	19774000	chr1	19785000	19786000		chr1	9588000	9590000	chr1	9824000	9826000		chr1	53278000	53279000	chr1	53393000	53394000		chr1	145730000	145740000	chr1	145800000	145810000
chr11	74450000	74455000	chr11	74570000	74575000		chr15	74125000	74130000	chr15	74305000	74310000		chr1	19485000	19490000	chr1	19815000	19820000		chr1	9736000	9738000	chr1	9840000	9842000		chr1	53260000	53270000	chr1	53450000	53460000		chr1	145918000	145920000	chr1	145978000	145980000
chr11	75020000	75025000	chr11	75245000	75250000		chr15	74370000	74375000	chr15	74620000	74625000		chr1	19485000	19490000	chr1	19880000	19885000		chr1	9820000	9825000	chr1	9860000	9865000		chr1	53270000	53280000	chr1	53470000	53480000		chr1	145977000	145978000	chr1	146007000	146008000
chr11	75275000	75280000	chr11	75380000	75385000		chr15	75025000	75030000	chr15	75200000	75205000		chr1	19285000	19290000	chr1	19880000	19885000		chr1	9824000	9826000	chr1	9866000	9868000		chr1	53430000	53435000	chr1	53680000	53685000		chr1	145920000	145930000	chr1	146010000	146020000
chr11	75445000	75450000	chr11	75530000	75535000		chr15	75025000	75050000	chr15	75300000	75325000		chr1	19882000	19884000	chr1	19892000	19894000		chr1	9900000	9901000	chr1	9910000	9911000		chr1	53485000	53486000	chr1	53682000	53683000		chr1	147170000	147180000	chr1	147220000	147230000
chr11	75800000	75810000	chr11	76330000	76340000		chr15	75330000	75335000	chr15	77945000	77950000		chr1	20075000	20080000	chr1	20100000	20105000		chr1	9823000	9824000	chr1	9910000	9911000		chr1	53485000	53486000	chr1	53754000	53755000		chr1	147172000	147173000	chr1	147242000	147243000
chr11	75890000	75900000	chr11	76310000	76320000		chr15	75735000	75740000	chr15	77905000	77910000		chr1	19915000	19920000	chr1	20100000	20105000		chr1	9770000	9772000	chr1	9910000	9912000		chr1	53860000	53862000	chr1	53958000	53960000		chr1	147535000	147540000	chr1	147600000	147605000
chr11	76730000	76740000	chr11	77030000	77040000		chr15	77990000	78000000	chr15	78100000	78110000		chr1	20101000	20102000	chr1	20152000	20153000		chr1	9538000	9540000	chr1	9910000	9912000		chr1	53878000	53879000	chr1	53959000	53960000		chr1	147724000	147726000	chr1	147888000	147890000
chr11	76810000	76820000	chr11	76910000	76920000		chr15	78300000	78310000	chr15	78700000	78710000		chr1	19918000	19919000	chr1	20152000	20153000		chr1	9910000	9911000	chr1	9942000	9943000		chr1	54120000	54125000	chr1	54485000	54490000		chr1	147535000	147540000	chr1	148330000	148335000
chr11	77190000	77200000	chr11	77550000	77560000		chr15	79350000	79375000	chr15	79975000	80000000		chr1	19882000	19884000	chr1	20152000	20154000		chr1	9824000	9826000	chr1	9942000	9944000		chr1	54070000	54072000	chr1	54488000	54490000		chr1	148334000	148336000	chr1	148360000	148362000
chr11	81625000	81650000	chr11	82675000	82700000		chr15	80450000	80460000	chr15	80770000	80780000		chr1	19815000	19820000	chr1	20180000	20185000		chr1	9704000	9706000	chr1	9942000	9944000		chr1	54181000	54182000	chr1	54489000	54490000		chr1	147160000	147170000	chr1	148360000	148370000
chr11	85850000	85875000	chr11	86200000	86225000		chr15	80565000	80570000	chr15	80775000	80780000		chr1	20160000	20165000	chr1	20185000	20190000		chr1	9890000	9895000	chr1	10030000	10035000		chr1	54670000	54675000	chr1	54790000	54795000		chr1	149880000	149890000	chr1	149930000	149940000
chr11	86455000	86460000	chr11	86570000	86575000		chr15	80980000	80990000	chr15	81100000	81110000		chr1	19915000	19920000	chr1	20190000	20195000		chr1	9650000	9655000	chr1	10030000	10035000		chr1	54490000	54500000	chr1	54800000	54810000		chr1	149935000	149940000	chr1	150065000	150070000
chr11	86455000	86460000	chr11	86815000	86820000		chr15	84600000	84625000	chr15	84925000	84950000		chr1	20184000	20186000	chr1	20194000	20196000		chr1	9735000	9740000	chr1	10030000	10035000		chr1	54672000	54673000	chr1	54810000	54811000		chr1	150127000	150128000	chr1	150150000	150151000
chr11	86925000	86950000	chr11	87275000	87300000		chr15	85740000	85750000	chr15	85830000	85840000		chr1	20152000	20154000	chr1	20194000	20196000		chr1	9590000	9595000	chr1	10030000	10035000		chr1	54765000	54770000	chr1	54810000	54815000		chr1	150256000	150257000	chr1	150281000	150282000
chr11	88000000	88025000	chr11	88525000	88550000		chr15	88475000	88480000	chr15	88610000	88615000		chr1	20185000	20190000	chr1	20210000	20215000		chr1	9535000	9540000	chr1	10030000	10035000		chr1	54950000	54951000	chr1	54996000	54997000		chr1	150475000	150480000	chr1	150515000	150520000
chr11	88000000	88025000	chr11	88875000	88900000		chr15	88875000	88900000	chr15	89175000	89200000		chr1	20100000	20105000	chr1	20210000	20215000		chr1	9230000	9235000	chr1	10030000	10035000		chr1	54950000	54951000	chr1	55022000	55023000		chr1	150255000	150260000	chr1	150530000	150535000
chr11	93230000	93240000	chr11	93640000	93650000		chr15	89355000	89360000	chr15	89475000	89480000		chr1	20235000	20240000	chr1	20260000	20265000		chr1	9910000	9911000	chr1	10032000	10033000		chr1	55071000	55072000	chr1	55277000	55278000		chr1	150578000	150579000	chr1	150598000	150599000
chr11	93890000	93900000	chr11	94500000	94510000		chr15	89750000	89760000	chr15	90080000	90090000		chr1	20212000	20214000	chr1	20328000	20330000		chr1	10020000	10022000	chr1	10032000	10034000		chr1	55140000	55141000	chr1	55277000	55278000		chr1	150560000	150570000	chr1	150690000	150700000
chr11	94620000	94630000	chr11	94890000	94900000		chr15	89895000	89900000	chr15	90070000	90075000		chr1	20212000	20214000	chr1	20366000	20368000		chr1	9996000	9998000	chr1	10032000	10034000		chr1	55285000	55286000	chr1	55338000	55339000		chr1	150630000	150635000	chr1	150695000	150700000
chr11	95150000	95155000	chr11	95760000	95765000		chr15	90155000	90160000	chr15	90215000	90220000		chr1	20366000	20368000	chr1	20376000	20378000		chr1	9822000	9824000	chr1	10032000	10034000		chr1	51890000	51900000	chr1	55440000	55450000		chr1	150565000	150570000	chr1	150920000	150925000
chr11	95150000	95160000	chr11	95700000	95710000		chr15	90325000	90350000	chr15	90875000	90900000		chr1	20213000	20214000	chr1	20430000	20431000		chr1	9588000	9590000	chr1	10032000	10034000		chr1	55375000	55380000	chr1	55480000	55485000		chr1	150875000	150880000	chr1	150975000	150980000
chr11	95825000	95850000	chr11	96375000	96400000		chr15	90645000	90650000	chr15	90885000	90890000		chr1	20366000	20368000	chr1	20430000	20432000		chr1	9943000	9944000	chr1	10033000	10034000		chr1	55478000	55480000	chr1	55892000	55894000		chr1	150926000	150927000	chr1	150979000	150980000
chr11	96450000	96475000	chr11	99000000	99025000		chr15	91860000	91870000	chr15	92070000	92080000		chr1	19915000	19920000	chr1	20430000	20435000		chr1	10032000	10034000	chr1	10052000	10054000		chr1	55284000	55286000	chr1	55892000	55894000		chr1	150470000	150480000	chr1	150990000	151000000
chr11	100570000	100580000	chr11	100930000	100940000		chr15	96325000	96350000	chr15	97225000	97250000		chr1	20255000	20260000	chr1	20480000	20485000		chr1	10032000	10034000	chr1	10116000	10118000		chr1	55378000	55380000	chr1	55892000	55894000		chr1	150820000	150830000	chr1	150990000	151000000
chr11	100670000	100680000	chr11	100850000	100860000		chr15	98510000	98520000	chr15	98650000	98660000		chr1	20150000	20155000	chr1	20490000	20495000		chr1	10196000	10197000	chr1	10210000	10211000		chr1	56510000	56515000	chr1	56575000	56580000		chr1	150560000	150565000	chr1	150995000	151000000
chr11	102325000	102350000	chr11	102600000	102625000		chr15	98650000	98660000	chr15	98840000	98850000		chr1	19920000	19925000	chr1	20490000	20495000		chr1	9942000	9944000	chr1	10210000	10212000		chr1	56409000	56410000	chr1	56579000	56580000		chr1	151024000	151025000	chr1	151156000	151157000
chr11	107570000	107580000	chr11	107690000	107700000		chr15	98785000	98790000	chr15	98835000	98840000		chr1	20434000	20436000	chr1	20492000	20494000		chr1	9910000	9912000	chr1	10210000	10212000		chr1	55890000	55900000	chr1	56580000	56590000		chr1	151090000	151100000	chr1	151250000	151260000
chr11	108120000	108130000	chr11	108650000	108660000		chr15	99100000	99105000	chr15	99210000	99215000		chr1	20376000	20378000	chr1	20492000	20494000		chr1	10030000	10035000	chr1	10210000	10215000		chr1	55030000	55040000	chr1	56580000	56590000		chr1	151196000	151198000	chr1	151280000	151282000
chr11	110195000	110200000	chr11	110365000	110370000		chr15	99275000	99300000	chr15	99725000	99750000		chr1	20212000	20213000	chr1	20494000	20495000		chr1	9425000	9430000	chr1	10210000	10215000		chr1	55376000	55378000	chr1	56584000	56586000		chr1	151281000	151282000	chr1	151327000	151328000
chr11	110195000	110200000	chr11	110430000	110435000		chr15	100625000	100650000	chr15	101250000	101275000		chr1	20430000	20432000	chr1	20494000	20496000		chr1	10210000	10212000	chr1	10266000	10268000		chr1	55478000	55480000	chr1	56584000	56586000		chr1	151326000	151328000	chr1	151346000	151348000
chr11	110470000	110480000	chr11	111230000	111240000		chr15	100660000	100670000	chr15	100870000	100880000		chr1	20522000	20524000	chr1	20586000	20588000		chr1	10210000	10212000	chr1	10292000	10294000		chr1	56585000	56590000	chr1	56705000	56710000		chr1	151280000	151285000	chr1	151400000	151405000
chr11	111600000	111610000	chr11	111760000	111770000		chr15	100830000	100835000	chr15	100880000	100885000		chr1	20585000	20590000	chr1	20630000	20635000		chr1	9820000	9825000	chr1	10395000	10400000		chr1	56408000	56410000	chr1	56708000	56710000		chr1	151458000	151460000	chr1	151512000	151514000
chr11	113300000	113325000	chr11	114250000	114275000		chr15	100920000	100925000	chr15	101005000	101010000		chr1	20470000	20475000	chr1	20630000	20635000		chr1	10388000	10389000	chr1	10398000	10399000		chr1	55284000	55285000	chr1	56709000	56710000		chr1	151300000	151310000	chr1	151730000	151740000
chr11	113990000	113995000	chr11	114260000	114265000		chr15	101100000	101110000	chr15	101250000	101260000		chr1	20365000	20370000	chr1	20630000	20635000		chr1	10033000	10034000	chr1	10398000	10399000		chr1	55280000	55290000	chr1	56820000	56830000		chr1	151690000	151700000	chr1	151830000	151840000
chr11	116790000	116795000	chr11	117105000	117110000		chr15	101290000	101300000	chr15	101640000	101650000		chr1	20522000	20523000	chr1	20633000	20634000		chr1	10210000	10212000	chr1	10398000	10400000		chr1	58012000	58014000	chr1	58546000	58548000		chr1	151250000	151260000	chr1	151830000	151840000
chr11	116870000	116880000	chr11	117100000	117110000		chr16	710000	715000	chr16	785000	790000		chr1	20575000	20576000	chr1	20633000	20634000		chr1	9942000	9944000	chr1	10398000	10400000		chr1	58516000	58517000	chr1	58652000	58653000		chr1	151195000	151200000	chr1	151835000	151840000
chr11	117420000	117430000	chr11	117800000	117810000		chr16	710000	720000	chr16	1060000	1070000		chr1	20633000	20634000	chr1	20640000	20641000		chr1	10292000	10294000	chr1	10398000	10400000		chr1	58516000	58517000	chr1	58739000	58740000		chr1	151763000	151764000	chr1	151836000	151837000
chr11	117830000	117840000	chr11	118050000	118060000		chr16	1710000	1715000	chr16	1760000	1765000		chr1	20522000	20523000	chr1	20640000	20641000		chr1	9910000	9912000	chr1	10398000	10400000		chr1	58740000	58741000	chr1	58769000	58770000		chr1	151734000	151736000	chr1	151836000	151838000
chr11	117840000	117845000	chr11	117945000	117950000		chr16	2020000	2025000	chr16	2140000	2145000		chr1	20575000	20576000	chr1	20640000	20641000		chr1	10194000	10196000	chr1	10398000	10400000		chr1	58515000	58516000	chr1	58769000	58770000		chr1	151992000	151994000	chr1	152034000	152036000
chr11	118190000	118200000	chr11	118290000	118300000		chr16	2090000	2100000	chr16	2140000	2150000		chr1	20520000	20525000	chr1	20660000	20665000		chr1	9688000	9690000	chr1	10398000	10400000		chr1	58780000	58790000	chr1	58880000	58890000		chr1	152035000	152036000	chr1	152048000	152049000
chr11	118690000	118700000	chr11	118950000	118960000		chr16	2475000	2480000	chr16	2510000	2515000		chr1	20630000	20635000	chr1	20695000	20700000		chr1	10398000	10399000	chr1	10415000	10416000		chr1	58780000	58790000	chr1	59140000	59150000		chr1	152185000	152190000	chr1	152440000	152445000
chr11	119350000	119360000	chr11	119470000	119480000		chr16	3980000	3990000	chr16	4250000	4260000		chr1	20585000	20590000	chr1	20730000	20735000		chr1	10398000	10399000	chr1	10430000	10431000		chr1	59070000	59080000	chr1	59290000	59300000		chr1	152580000	152585000	chr1	152615000	152620000
chr11	120170000	120175000	chr11	120225000	120230000		chr16	5230000	5240000	chr16	5490000	5500000		chr1	20640000	20642000	chr1	20732000	20734000		chr1	10414000	10415000	chr1	10430000	10431000		chr1	58780000	58790000	chr1	59290000	59300000		chr1	152740000	152750000	chr1	152870000	152880000
chr11	120170000	120175000	chr11	120300000	120305000		chr16	8565000	8570000	chr16	8785000	8790000		chr1	20728000	20729000	chr1	20733000	20734000		chr1	10210000	10211000	chr1	10430000	10431000		chr1	58780000	58785000	chr1	59695000	59700000		chr1	152480000	152490000	chr1	152920000	152930000
chr11	120500000	120510000	chr11	120680000	120690000		chr16	8650000	8675000	chr16	8875000	8900000		chr1	20696000	20697000	chr1	20733000	20734000		chr1	10032000	10034000	chr1	10430000	10432000		chr1	58516000	58518000	chr1	59698000	59700000		chr1	152870000	152880000	chr1	153030000	153040000
chr11	120510000	120520000	chr11	120950000	120960000		chr16	8650000	8675000	chr16	9125000	9150000		chr1	20695000	20700000	chr1	20980000	20985000		chr1	9942000	9944000	chr1	10430000	10432000		chr1	58740000	58741000	chr1	59699000	59700000		chr1	153545000	153546000	chr1	153565000	153566000
chr11	121315000	121320000	chr11	121590000	121595000		chr16	10520000	10530000	chr16	10910000	10920000		chr1	20982000	20984000	chr1	21188000	21190000		chr1	10430000	10431000	chr1	10472000	10473000		chr1	58515000	58520000	chr1	59755000	59760000		chr1	153533000	153534000	chr1	153568000	153569000
chr11	121650000	121660000	chr11	122200000	122210000		chr16	10950000	10975000	chr16	11350000	11375000		chr1	20730000	20735000	chr1	21190000	21195000		chr1	10398000	10399000	chr1	10472000	10473000		chr1	58735000	58740000	chr1	59755000	59760000		chr1	153572000	153574000	chr1	153616000	153618000
chr11	122210000	122220000	chr11	122500000	122510000		chr16	10965000	10970000	chr16	11255000	11260000		chr1	20982000	20983000	chr1	21194000	21195000		chr1	10210000	10212000	chr1	10474000	10476000		chr1	59780000	59781000	chr1	59947000	59948000		chr1	153572000	153574000	chr1	153626000	153628000
chr11	122600000	122625000	chr11	123000000	123025000		chr16	11325000	11350000	chr16	11425000	11450000		chr1	20695000	20700000	chr1	21195000	21200000		chr1	10398000	10399000	chr1	10475000	10476000		chr1	59903000	59904000	chr1	59947000	59948000		chr1	153573000	153574000	chr1	153659000	153660000
chr11	122630000	122635000	chr11	122780000	122785000		chr16	11390000	11400000	chr16	11800000	11810000		chr1	20585000	20590000	chr1	21215000	21220000		chr1	10430000	10431000	chr1	10475000	10476000		chr1	59970000	59980000	chr1	60150000	60160000		chr1	153505000	153510000	chr1	153660000	153665000
chr11	123110000	123115000	chr11	123245000	123250000		chr16	11410000	11420000	chr16	11640000	11650000		chr1	20982000	20984000	chr1	21216000	21218000		chr1	10030000	10035000	chr1	10475000	10480000		chr1	59975000	59980000	chr1	60280000	60285000		chr1	153570000	153575000	chr1	153670000	153675000
chr11	123405000	123410000	chr11	123475000	123480000		chr16	11500000	11510000	chr16	11560000	11570000		chr1	21230000	21235000	chr1	21255000	21260000		chr1	10550000	10555000	chr1	10600000	10605000		chr1	59970000	59980000	chr1	60760000	60770000		chr1	153505000	153510000	chr1	153985000	153990000
chr11	124070000	124075000	chr11	124190000	124195000		chr16	13920000	13925000	chr16	14285000	14290000		chr1	21298000	21300000	chr1	21332000	21334000		chr1	10600000	10605000	chr1	10625000	10630000		chr1	60281000	60282000	chr1	60765000	60766000		chr1	153570000	153575000	chr1	153985000	153990000
chr11	124400000	124425000	chr11	124575000	124600000		chr16	14300000	14310000	chr16	14520000	14530000		chr1	21322000	21324000	chr1	21332000	21334000		chr1	10430000	10435000	chr1	10670000	10675000		chr1	60970000	60975000	chr1	61040000	61045000		chr1	153967000	153968000	chr1	153986000	153987000
chr11	124670000	124680000	chr11	124830000	124840000		chr16	14650000	14675000	chr16	14950000	14975000		chr1	21254000	21256000	chr1	21334000	21336000		chr1	10430000	10435000	chr1	10690000	10695000		chr1	60155000	60160000	chr1	61040000	61045000		chr1	153774000	153776000	chr1	153986000	153988000
chr11	126425000	126450000	chr11	126975000	127000000		chr16	14650000	14675000	chr16	15050000	15075000		chr1	21232000	21234000	chr1	21334000	21336000		chr1	10472000	10474000	chr1	10694000	10696000		chr1	60848000	60849000	chr1	61042000	61043000		chr1	153677000	153678000	chr1	153987000	153988000
chr11	128180000	128190000	chr11	128620000	128630000		chr16	15000000	15025000	chr16	15450000	15475000		chr1	20730000	20735000	chr1	21350000	21355000		chr1	10694000	10696000	chr1	10704000	10706000		chr1	60850000	60860000	chr1	61200000	61210000		chr1	154145000	154150000	chr1	154180000	154185000
chr11	128285000	128290000	chr11	128625000	128630000		chr16	15000000	15025000	chr16	70000000	70025000		chr1	21232000	21233000	chr1	21368000	21369000		chr1	10692000	10693000	chr1	10794000	10795000		chr1	61050000	61060000	chr1	61210000	61220000		chr1	154182000	154184000	chr1	154206000	154208000
chr11	128885000	128890000	chr11	128945000	128950000		chr16	15870000	15880000	chr16	15930000	15940000		chr1	21254000	21256000	chr1	21368000	21370000		chr1	10635000	10640000	chr1	10795000	10800000		chr1	61050000	61060000	chr1	61240000	61250000		chr1	154270000	154280000	chr1	154330000	154340000
chr11	129110000	129120000	chr11	129330000	129340000		chr16	15950000	15960000	chr16	16010000	16020000		chr1	21370000	21371000	chr1	21468000	21469000		chr1	9820000	9825000	chr1	10795000	10800000		chr1	60840000	60850000	chr1	61330000	61340000		chr1	154326000	154327000	chr1	154335000	154336000
chr11	129920000	129925000	chr11	130130000	130135000		chr16	19080000	19090000	chr16	19170000	19180000		chr1	21370000	21375000	chr1	21490000	21495000		chr1	10791000	10792000	chr1	10796000	10797000		chr1	61045000	61050000	chr1	61335000	61340000		chr1	154404000	154406000	chr1	154422000	154424000
chr11	130200000	130225000	chr11	130850000	130875000		chr16	19085000	19090000	chr16	19375000	19380000		chr1	21370000	21375000	chr1	21510000	21515000		chr1	10430000	10435000	chr1	10905000	10910000		chr1	60970000	60975000	chr1	61335000	61340000		chr1	154200000	154210000	chr1	154540000	154550000
chr11	130435000	130440000	chr11	130860000	130865000		chr16	19090000	19100000	chr16	19510000	19520000		chr1	21509000	21510000	chr1	21535000	21536000		chr1	10395000	10400000	chr1	10965000	10970000		chr1	61050000	61060000	chr1	61450000	61460000		chr1	154350000	154360000	chr1	154540000	154550000
chr11	134040000	134050000	chr11	134140000	134150000		chr16	19210000	19220000	chr16	19370000	19380000		chr1	21510000	21515000	chr1	21535000	21540000		chr1	10695000	10700000	chr1	11010000	11015000		chr1	60970000	60972000	chr1	61452000	61454000		chr1	154550000	154560000	chr1	154660000	154670000
chr12	445000	450000	chr12	535000	540000		chr16	19605000	19610000	chr16	19885000	19890000		chr1	21370000	21375000	chr1	21535000	21540000		chr1	10210000	10215000	chr1	11010000	11015000		chr1	60848000	60850000	chr1	61452000	61454000		chr1	154555000	154560000	chr1	154760000	154765000
chr12	550000	575000	chr12	1575000	1600000		chr16	19900000	19910000	chr16	20380000	20390000		chr1	21535000	21540000	chr1	21570000	21575000		chr1	10980000	10981000	chr1	11012000	11013000		chr1	60975000	60980000	chr1	61585000	61590000		chr1	154760000	154770000	chr1	154930000	154940000
chr12	570000	580000	chr12	810000	820000		chr16	21150000	21175000	chr16	22325000	22350000		chr1	21510000	21515000	chr1	21570000	21575000		chr1	10988000	10990000	chr1	11012000	11014000		chr1	60845000	60850000	chr1	61585000	61590000		chr1	154559000	154560000	chr1	154937000	154938000
chr12	1110000	1120000	chr12	1580000	1590000		chr16	21600000	21610000	chr16	21660000	21670000		chr1	21495000	21500000	chr1	21570000	21575000		chr1	10908000	10910000	chr1	11012000	11014000		chr1	61050000	61051000	chr1	61588000	61589000		chr1	154960000	154965000	chr1	154995000	155000000
chr12	1640000	1650000	chr12	1930000	1940000		chr16	22000000	22005000	chr16	22185000	22190000		chr1	21370000	21371000	chr1	21574000	21575000		chr1	10398000	10400000	chr1	11012000	11014000		chr1	59880000	59885000	chr1	61645000	61650000		chr1	154605000	154610000	chr1	155000000	155005000
chr12	2050000	2060000	chr12	2280000	2290000		chr16	22000000	22010000	chr16	22090000	22100000		chr1	21534000	21536000	chr1	21594000	21596000		chr1	10474000	10476000	chr1	11012000	11014000		chr1	60845000	60850000	chr1	61850000	61855000		chr1	154974000	154976000	chr1	155002000	155004000
chr12	2050000	2060000	chr12	2580000	2590000		chr16	22240000	22250000	chr16	22290000	22300000		chr1	20730000	20735000	chr1	21650000	21655000		chr1	10792000	10794000	chr1	11012000	11014000		chr1	60975000	60980000	chr1	61850000	61855000		chr1	155000000	155005000	chr1	155050000	155055000
chr12	3070000	3080000	chr12	3130000	3140000		chr16	27225000	27250000	chr16	27350000	27375000		chr1	21570000	21575000	chr1	21655000	21660000		chr1	10430000	10432000	chr1	11012000	11014000		chr1	61655000	61660000	chr1	61850000	61855000		chr1	154970000	154980000	chr1	155060000	155070000
chr12	3140000	3145000	chr12	3255000	3260000		chr16	28190000	28200000	chr16	28250000	28260000		chr1	21535000	21540000	chr1	21655000	21660000		chr1	11014000	11015000	chr1	11060000	11061000		chr1	61450000	61460000	chr1	61850000	61860000		chr1	155045000	155050000	chr1	155080000	155085000
chr12	3295000	3300000	chr12	3800000	3805000		chr16	28880000	28885000	chr16	28915000	28920000		chr1	21215000	21220000	chr1	21655000	21660000		chr1	11060000	11061000	chr1	11071000	11072000		chr1	61588000	61589000	chr1	61852000	61853000		chr1	155065000	155066000	chr1	155081000	155082000
chr12	3880000	3890000	chr12	4270000	4280000		chr16	29690000	29695000	chr16	30020000	30025000		chr1	20660000	20665000	chr1	21655000	21660000		chr1	11080000	11082000	chr1	11098000	11100000		chr1	61950000	61955000	chr1	62070000	62075000		chr1	155063000	155064000	chr1	155084000	155085000
chr12	5200000	5210000	chr12	5440000	5450000		chr16	30425000	30450000	chr16	30600000	30625000		chr1	21648000	21650000	chr1	21658000	21660000		chr1	11072000	11074000	chr1	11098000	11100000		chr1	61600000	61610000	chr1	62070000	62080000		chr1	155205000	155210000	chr1	155240000	155245000
chr12	6060000	6065000	chr12	6275000	6280000		chr16	30975000	31000000	chr16	31425000	31450000		chr1	21586000	21588000	chr1	21658000	21660000		chr1	11012000	11013000	chr1	11099000	11100000		chr1	62082000	62084000	chr1	62110000	62112000		chr1	155278000	155279000	chr1	155307000	155308000
chr12	6060000	6070000	chr12	6190000	6200000		chr16	31200000	31225000	chr16	31425000	31450000		chr1	21596000	21598000	chr1	21658000	21660000		chr1	11060000	11061000	chr1	11099000	11100000		chr1	62082000	62083000	chr1	62131000	62132000		chr1	155275000	155280000	chr1	155320000	155325000
chr12	6200000	6205000	chr12	6275000	6280000		chr16	31390000	31395000	chr16	31440000	31445000		chr1	21254000	21256000	chr1	21658000	21660000		chr1	11012000	11014000	chr1	11146000	11148000		chr1	61950000	61960000	chr1	62140000	62150000		chr1	155200000	155210000	chr1	155320000	155330000
chr12	7100000	7110000	chr12	7160000	7170000		chr16	47125000	47150000	chr16	48150000	48175000		chr1	21370000	21371000	chr1	21659000	21660000		chr1	11095000	11100000	chr1	11260000	11265000		chr1	62082000	62083000	chr1	62144000	62145000		chr1	155252000	155254000	chr1	155324000	155326000
chr12	7220000	7225000	chr12	7640000	7645000		chr16	48350000	48375000	chr16	48600000	48625000		chr1	21511000	21512000	chr1	21659000	21660000		chr1	11012000	11013000	chr1	11262000	11263000		chr1	62175000	62180000	chr1	62290000	62295000		chr1	155670000	155680000	chr1	155720000	155730000
chr12	7220000	7230000	chr12	7460000	7470000		chr16	48500000	48525000	chr16	48600000	48625000		chr1	21250000	21255000	chr1	21665000	21670000		chr1	11060000	11062000	chr1	11262000	11264000		chr1	62230000	62240000	chr1	62330000	62340000		chr1	155850000	155860000	chr1	155930000	155940000
chr12	7860000	7870000	chr12	7990000	8000000		chr16	55760000	55765000	chr16	55830000	55835000		chr1	21648000	21650000	chr1	21668000	21670000		chr1	11245000	11250000	chr1	11270000	11275000		chr1	62230000	62235000	chr1	62405000	62410000		chr1	155940000	155945000	chr1	155975000	155980000
chr12	8100000	8125000	chr12	8225000	8250000		chr16	57075000	57100000	chr16	57400000	57425000		chr1	21659000	21660000	chr1	21669000	21670000		chr1	10030000	10035000	chr1	11270000	11275000		chr1	62080000	62085000	chr1	62405000	62410000		chr1	155962000	155964000	chr1	155976000	155978000
chr12	8675000	8700000	chr12	9025000	9050000		chr16	57590000	57595000	chr16	57645000	57650000		chr1	21896000	21898000	chr1	21956000	21958000		chr1	11012000	11014000	chr1	11272000	11274000		chr1	62294000	62296000	chr1	62406000	62408000		chr1	155938000	155939000	chr1	155989000	155990000
chr12	9460000	9470000	chr12	31050000	31060000		chr16	57895000	57900000	chr16	58000000	58005000		chr1	21668000	21670000	chr1	21956000	21958000		chr1	11262000	11263000	chr1	11273000	11274000		chr1	62175000	62176000	chr1	62407000	62408000		chr1	155990000	155991000	chr1	156013000	156014000
chr12	9550000	9575000	chr12	31100000	31125000		chr16	66950000	66975000	chr16	67150000	67175000		chr1	21668000	21670000	chr1	21964000	21966000		chr1	11430000	11435000	chr1	11475000	11480000		chr1	62405000	62410000	chr1	62745000	62750000		chr1	156020000	156022000	chr1	156054000	156056000
chr12	9725000	9750000	chr12	10125000	10150000		chr16	67540000	67550000	chr16	67640000	67650000		chr1	21816000	21818000	chr1	21964000	21966000		chr1	11270000	11275000	chr1	11475000	11480000		chr1	62390000	62395000	chr1	62745000	62750000		chr1	156114000	156115000	chr1	156123000	156124000
chr12	10230000	10240000	chr12	10560000	10570000		chr16	67670000	67680000	chr16	67930000	67940000		chr1	21964000	21966000	chr1	21982000	21984000		chr1	11478000	11480000	chr1	11594000	11596000		chr1	62508000	62509000	chr1	62746000	62747000		chr1	156096000	156097000	chr1	156130000	156131000
chr12	10770000	10780000	chr12	11190000	11200000		chr16	70115000	70120000	chr16	74360000	74365000		chr1	21981000	21982000	chr1	22005000	22006000		chr1	11475000	11480000	chr1	11635000	11640000		chr1	62840000	62842000	chr1	62906000	62908000		chr1	155930000	155935000	chr1	156130000	156135000
chr12	11575000	11580000	chr12	12030000	12035000		chr16	72120000	72130000	chr16	72470000	72480000		chr1	22134000	22135000	chr1	22142000	22143000		chr1	11262000	11264000	chr1	11648000	11650000		chr1	62840000	62850000	chr1	62960000	62970000		chr1	156145000	156150000	chr1	156190000	156195000
chr12	11575000	11600000	chr12	12325000	12350000		chr16	74700000	74710000	chr16	74850000	74860000		chr1	22142000	22144000	chr1	22162000	22164000		chr1	11335000	11340000	chr1	11650000	11655000		chr1	63000000	63010000	chr1	63140000	63150000		chr1	155930000	155940000	chr1	156220000	156230000
chr12	12070000	12080000	chr12	12330000	12340000		chr16	75200000	75210000	chr16	75380000	75390000		chr1	22170000	22175000	chr1	22215000	22220000		chr1	11060000	11065000	chr1	11650000	11655000		chr1	62841000	62842000	chr1	63149000	63150000		chr1	156246000	156248000	chr1	156280000	156282000
chr12	12370000	12380000	chr12	12700000	12710000		chr16	75625000	75650000	chr16	75750000	75775000		chr1	22130000	22135000	chr1	22275000	22280000		chr1	11010000	11015000	chr1	11650000	11655000		chr1	62370000	62375000	chr1	63260000	63265000		chr1	156283000	156284000	chr1	156295000	156296000
chr12	13000000	13010000	chr12	13200000	13210000		chr16	75625000	75650000	chr16	77175000	77200000		chr1	22235000	22240000	chr1	22285000	22290000		chr1	11648000	11649000	chr1	11654000	11655000		chr1	63185000	63190000	chr1	63440000	63445000		chr1	156338000	156340000	chr1	156406000	156408000
chr12	13095000	13100000	chr12	13205000	13210000		chr16	78500000	78525000	chr16	79275000	79300000		chr1	22105000	22106000	chr1	22416000	22417000		chr1	11262000	11264000	chr1	11654000	11656000		chr1	62840000	62845000	chr1	63440000	63445000		chr1	156457000	156458000	chr1	156505000	156506000
chr12	13250000	13275000	chr12	14150000	14175000		chr16	78775000	78800000	chr16	78875000	78900000		chr1	22131000	22132000	chr1	22416000	22417000		chr1	11654000	11656000	chr1	11664000	11666000		chr1	63325000	63330000	chr1	63440000	63445000		chr1	156500000	156505000	chr1	156590000	156595000
chr12	14225000	14250000	chr12	14600000	14625000		chr16	81375000	81400000	chr16	81725000	81750000		chr1	22106000	22108000	chr1	22416000	22418000		chr1	11060000	11062000	chr1	11680000	11682000		chr1	62130000	62140000	chr1	63520000	63530000		chr1	156660000	156661000	chr1	156678000	156679000
chr12	14840000	14850000	chr12	14980000	14990000		chr16	83950000	83975000	chr16	84050000	84075000		chr1	22130000	22135000	chr1	22635000	22640000		chr1	11654000	11655000	chr1	11681000	11682000		chr1	62960000	62965000	chr1	63535000	63540000		chr1	156689000	156690000	chr1	156705000	156706000
chr12	15275000	15300000	chr12	15850000	15875000		chr16	84080000	84090000	chr16	84300000	84310000		chr1	22420000	22421000	chr1	22641000	22642000		chr1	11262000	11263000	chr1	11681000	11682000		chr1	62840000	62842000	chr1	63538000	63540000		chr1	153680000	153690000	chr1	156710000	156720000
chr12	15530000	15540000	chr12	15850000	15860000		chr16	84080000	84090000	chr16	84480000	84490000		chr1	22760000	22765000	chr1	22785000	22790000		chr1	11681000	11682000	chr1	11690000	11691000		chr1	63190000	63192000	chr1	63538000	63540000		chr1	156706000	156708000	chr1	156724000	156726000
chr12	18425000	18450000	chr12	19175000	19200000		chr16	84510000	84515000	chr16	84615000	84620000		chr1	22710000	22715000	chr1	22785000	22790000		chr1	11646000	11648000	chr1	11690000	11692000		chr1	63625000	63630000	chr1	63660000	63665000		chr1	156693000	156694000	chr1	156726000	156727000
chr12	21700000	21710000	chr12	21980000	21990000		chr16	84510000	84520000	chr16	84720000	84730000		chr1	22716000	22718000	chr1	22786000	22788000		chr1	11691000	11692000	chr1	11698000	11699000		chr1	63615000	63620000	chr1	63690000	63695000		chr1	156689000	156690000	chr1	156726000	156727000
chr12	22080000	22090000	chr12	22440000	22450000		chr16	85030000	85035000	chr16	85080000	85085000		chr1	22710000	22715000	chr1	22860000	22865000		chr1	11650000	11651000	chr1	11715000	11716000		chr1	63690000	63700000	chr1	63770000	63780000		chr1	156741000	156742000	chr1	156750000	156751000
chr12	24975000	25000000	chr12	25375000	25400000		chr16	85820000	85830000	chr16	85980000	85990000		chr1	22704000	22705000	chr1	22862000	22863000		chr1	11654000	11655000	chr1	11715000	11716000		chr1	63770000	63780000	chr1	63910000	63920000		chr1	156726000	156727000	chr1	156750000	156751000
chr12	25430000	25440000	chr12	26010000	26020000		chr16	86075000	86080000	chr16	86515000	86520000		chr1	22670000	22675000	chr1	22885000	22890000		chr1	11690000	11695000	chr1	11715000	11720000		chr1	63692000	63694000	chr1	63914000	63916000		chr1	156495000	156500000	chr1	156750000	156755000
chr12	26090000	26100000	chr12	26650000	26660000		chr16	86330000	86340000	chr16	86510000	86520000		chr1	22710000	22715000	chr1	22970000	22975000		chr1	11335000	11340000	chr1	11715000	11720000		chr1	63674000	63675000	chr1	63915000	63916000		chr1	156725000	156730000	chr1	156765000	156770000
chr12	27430000	27440000	chr12	27650000	27660000		chr16	86560000	86565000	chr16	87060000	87065000		chr1	22975000	22980000	chr1	23180000	23185000		chr1	11475000	11480000	chr1	11715000	11720000		chr1	63615000	63620000	chr1	63915000	63920000		chr1	156685000	156690000	chr1	156765000	156770000
chr12	27730000	27740000	chr12	27940000	27950000		chr16	86560000	86570000	chr16	87270000	87280000		chr1	23098000	23099000	chr1	23184000	23185000		chr1	11680000	11682000	chr1	11718000	11720000		chr1	63670000	63675000	chr1	64135000	64140000		chr1	156741000	156742000	chr1	156767000	156768000
chr12	29075000	29100000	chr12	29300000	29325000		chr16	87775000	87780000	chr16	87865000	87870000		chr1	23095000	23100000	chr1	23215000	23220000		chr1	11654000	11655000	chr1	11719000	11720000		chr1	63692000	63694000	chr1	64136000	64138000		chr1	156688000	156690000	chr1	156860000	156862000
chr12	29525000	29550000	chr12	30275000	30300000		chr16	88745000	88750000	chr16	88795000	88800000		chr1	22970000	22975000	chr1	23215000	23220000		chr1	11650000	11651000	chr1	11719000	11720000		chr1	63935000	63936000	chr1	64137000	64138000		chr1	156620000	156630000	chr1	156860000	156870000
chr12	29525000	29550000	chr12	30825000	30850000		chr17	790000	795000	chr17	980000	985000		chr1	23206000	23208000	chr1	23216000	23218000		chr1	11730000	11731000	chr1	11735000	11736000		chr1	63921000	63922000	chr1	64137000	64138000		chr1	156790000	156800000	chr1	156860000	156870000
chr12	29775000	29800000	chr12	30800000	30825000		chr17	880000	890000	chr17	970000	980000		chr1	23165000	23170000	chr1	23400000	23405000		chr1	11260000	11265000	chr1	11735000	11740000		chr1	63920000	63925000	chr1	64240000	64245000		chr1	156620000	156630000	chr1	156890000	156900000
chr12	31400000	31410000	chr12	31630000	31640000		chr17	1900000	1910000	chr17	2240000	2250000		chr1	22970000	22975000	chr1	23400000	23405000		chr1	11010000	11015000	chr1	11735000	11740000		chr1	63935000	63940000	chr1	64240000	64245000		chr1	156790000	156800000	chr1	156890000	156900000
chr12	31400000	31425000	chr12	32300000	32325000		chr17	2060000	2065000	chr17	2245000	2250000		chr1	23216000	23218000	chr1	23402000	23404000		chr1	10210000	10215000	chr1	11735000	11740000		chr1	63775000	63780000	chr1	64240000	64245000		chr1	157370000	157380000	chr1	157690000	157700000
chr12	31650000	31660000	chr12	32300000	32310000		chr17	3070000	3080000	chr17	3230000	3240000		chr1	23178000	23180000	chr1	23404000	23406000		chr1	11719000	11720000	chr1	11736000	11737000		chr1	63000000	63010000	chr1	64240000	64250000		chr1	157992000	157993000	chr1	158087000	158088000
chr12	31650000	31675000	chr12	32650000	32675000		chr17	4730000	4735000	chr17	4880000	4885000		chr1	23175000	23180000	chr1	23420000	23425000		chr1	11681000	11682000	chr1	11736000	11737000		chr1	64130000	64140000	chr1	64240000	64250000		chr1	157625000	157630000	chr1	158105000	158110000
chr12	31960000	31970000	chr12	32300000	32310000		chr17	5585000	5590000	chr17	6425000	6430000		chr1	23165000	23170000	chr1	23480000	23485000		chr1	11692000	11693000	chr1	11736000	11737000		chr1	62900000	62910000	chr1	64240000	64250000		chr1	158086000	158088000	chr1	158120000	158122000
chr12	32050000	32060000	chr12	32300000	32310000		chr17	6665000	6670000	chr17	7010000	7015000		chr1	23215000	23220000	chr1	23480000	23485000		chr1	11654000	11656000	chr1	11736000	11738000		chr1	63692000	63693000	chr1	64243000	64244000		chr1	157992000	157993000	chr1	158121000	158122000
chr12	32360000	32370000	chr12	32650000	32660000		chr17	7025000	7050000	chr17	7300000	7325000		chr1	23497000	23498000	chr1	23540000	23541000		chr1	11650000	11655000	chr1	11785000	11790000		chr1	63616000	63617000	chr1	64243000	64244000		chr1	157770000	157775000	chr1	158125000	158130000
chr12	32375000	32400000	chr12	34025000	34050000		chr17	7050000	7055000	chr17	7130000	7135000		chr1	23540000	23541000	chr1	23545000	23546000		chr1	11736000	11738000	chr1	11786000	11788000		chr1	63575000	63576000	chr1	64246000	64247000		chr1	158200000	158210000	chr1	158520000	158530000
chr12	32450000	32460000	chr12	32650000	32660000		chr17	7910000	7915000	chr17	8040000	8045000		chr1	23175000	23180000	chr1	23545000	23550000		chr1	11680000	11682000	chr1	11788000	11790000		chr1	63557000	63558000	chr1	64246000	64247000		chr1	158204000	158205000	chr1	158998000	158999000
chr12	32750000	32775000	chr12	33200000	33225000		chr17	8120000	8125000	chr17	8220000	8225000		chr1	23540000	23541000	chr1	23554000	23555000		chr1	11766000	11768000	chr1	11804000	11806000		chr1	63674000	63675000	chr1	64246000	64247000		chr1	160262000	160263000	chr1	160284000	160285000
chr12	32750000	32775000	chr12	33275000	33300000		chr17	8185000	8190000	chr17	8220000	8225000		chr1	23420000	23425000	chr1	23635000	23640000		chr1	11680000	11682000	chr1	11804000	11806000		chr1	64260000	64270000	chr1	64480000	64490000		chr1	160100000	160105000	chr1	160285000	160290000
chr12	32750000	32775000	chr12	33400000	33425000		chr17	8380000	8390000	chr17	8740000	8750000		chr1	22970000	22975000	chr1	23635000	23640000		chr1	11650000	11652000	chr1	11804000	11806000		chr1	64390000	64400000	chr1	64650000	64660000		chr1	160775000	160780000	chr1	160950000	160955000
chr12	32750000	32775000	chr12	33625000	33650000		chr17	8830000	8835000	chr17	8865000	8870000		chr1	23554000	23556000	chr1	23636000	23638000		chr1	11012000	11014000	chr1	11804000	11806000		chr1	64269000	64270000	chr1	64675000	64676000		chr1	161040000	161045000	chr1	161095000	161100000
chr12	32750000	32775000	chr12	33875000	33900000		chr17	8830000	8840000	chr17	8890000	8900000		chr1	23496000	23498000	chr1	23636000	23638000		chr1	11272000	11274000	chr1	11804000	11806000		chr1	64740000	64745000	chr1	64820000	64825000		chr1	160830000	160840000	chr1	161110000	161120000
chr12	32975000	33000000	chr12	33975000	34000000		chr17	9590000	9595000	chr17	9640000	9645000		chr1	23545000	23546000	chr1	23637000	23638000		chr1	11262000	11264000	chr1	11804000	11806000		chr1	64686000	64687000	chr1	64824000	64825000		chr1	161118000	161120000	chr1	161132000	161134000
chr12	34300000	34310000	chr12	34360000	34370000		chr17	9950000	9975000	chr17	10600000	10625000		chr1	23690000	23695000	chr1	23790000	23795000		chr1	11787000	11788000	chr1	11805000	11806000		chr1	64268000	64270000	chr1	64824000	64826000		chr1	161132000	161134000	chr1	161152000	161154000
chr12	38125000	38150000	chr12	39100000	39125000		chr17	10300000	10310000	chr17	10610000	10620000		chr1	23525000	23530000	chr1	23800000	23805000		chr1	11736000	11737000	chr1	11805000	11806000		chr1	64740000	64750000	chr1	65000000	65010000		chr1	160910000	160920000	chr1	161340000	161350000
chr12	38125000	38150000	chr12	39250000	39275000		chr17	13575000	13600000	chr17	14300000	14325000		chr1	23690000	23695000	chr1	23865000	23870000		chr1	11810000	11812000	chr1	11858000	11860000		chr1	65060000	65070000	chr1	65170000	65180000		chr1	161540000	161550000	chr1	161620000	161630000
chr12	38135000	38140000	chr12	38310000	38315000		chr17	13575000	13600000	chr17	14925000	14950000		chr1	23420000	23425000	chr1	23865000	23870000		chr1	11735000	11740000	chr1	11905000	11910000		chr1	65075000	65080000	chr1	65205000	65210000		chr1	161560000	161570000	chr1	161730000	161740000
chr12	38325000	38350000	chr12	39100000	39125000		chr17	14575000	14600000	chr17	14700000	14725000		chr1	23811000	23812000	chr1	23868000	23869000		chr1	11805000	11806000	chr1	11908000	11909000		chr1	65060000	65062000	chr1	65208000	65210000		chr1	160540000	160550000	chr1	161770000	161780000
chr12	38660000	38670000	chr12	38720000	38730000		chr17	15255000	15260000	chr17	15500000	15505000		chr1	23772000	23773000	chr1	23868000	23869000		chr1	11680000	11682000	chr1	11908000	11910000		chr1	65060000	65065000	chr1	65230000	65235000		chr1	161790000	161800000	chr1	162270000	162280000
chr12	38910000	38920000	chr12	39100000	39110000		chr17	15680000	15690000	chr17	18700000	18710000		chr1	23772000	23773000	chr1	23917000	23918000		chr1	11786000	11788000	chr1	11908000	11910000		chr1	65235000	65240000	chr1	65420000	65425000		chr1	163070000	163075000	chr1	163105000	163110000
chr12	38910000	38920000	chr12	39270000	39280000		chr17	15750000	15755000	chr17	18630000	18635000		chr1	23635000	23640000	chr1	23955000	23960000		chr1	11012000	11014000	chr1	11908000	11910000		chr1	65060000	65065000	chr1	65420000	65425000		chr1	157760000	157770000	chr1	163200000	163210000
chr12	40620000	40630000	chr12	40920000	40930000		chr17	16800000	16825000	chr17	18400000	18425000		chr1	23865000	23870000	chr1	24035000	24040000		chr1	11908000	11909000	chr1	11926000	11927000		chr1	65236000	65237000	chr1	65430000	65431000		chr1	163361000	163362000	chr1	163528000	163529000
chr12	40770000	40780000	chr12	40830000	40840000		chr17	16840000	16850000	chr17	20510000	20520000		chr1	23865000	23870000	chr1	24110000	24115000		chr1	11908000	11909000	chr1	11934000	11935000		chr1	65430000	65432000	chr1	65458000	65460000		chr1	161980000	161990000	chr1	164550000	164560000
chr12	41270000	41280000	chr12	42020000	42030000		chr17	17355000	17360000	chr17	17495000	17500000		chr1	24071000	24072000	chr1	24112000	24113000		chr1	11805000	11806000	chr1	11934000	11935000		chr1	64686000	64688000	chr1	65686000	65688000		chr1	163530000	163540000	chr1	164660000	164670000
chr12	42130000	42140000	chr12	42330000	42340000		chr17	17890000	17900000	chr17	18030000	18040000		chr1	24070000	24075000	chr1	24150000	24155000		chr1	11908000	11909000	chr1	11980000	11981000		chr1	65236000	65237000	chr1	65687000	65688000		chr1	164510000	164515000	chr1	164785000	164790000
chr12	43500000	43525000	chr12	43875000	43900000		chr17	18600000	18625000	chr17	18850000	18875000		chr1	24150000	24151000	chr1	24155000	24156000		chr1	11805000	11806000	chr1	11980000	11981000		chr1	65431000	65432000	chr1	65687000	65688000		chr1	162420000	162430000	chr1	164960000	164970000
chr12	45150000	45175000	chr12	45375000	45400000		chr17	18975000	19000000	chr17	19725000	19750000		chr1	24150000	24151000	chr1	24197000	24198000		chr1	11262000	11264000	chr1	11980000	11982000		chr1	65060000	65062000	chr1	65688000	65690000		chr1	163535000	163540000	chr1	165070000	165075000
chr12	46240000	46250000	chr12	46300000	46310000		chr17	19320000	19330000	chr17	19380000	19390000		chr1	24071000	24072000	chr1	24199000	24200000		chr1	11785000	11790000	chr1	11980000	11985000		chr1	65420000	65430000	chr1	65810000	65820000		chr1	164510000	164515000	chr1	165070000	165075000
chr12	46325000	46350000	chr12	47400000	47425000		chr17	19360000	19365000	chr17	19445000	19450000		chr1	24304000	24305000	chr1	24309000	24310000		chr1	11735000	11740000	chr1	11980000	11985000		chr1	65715000	65720000	chr1	66240000	66245000		chr1	164790000	164800000	chr1	165070000	165080000
chr12	46350000	46360000	chr12	46670000	46680000		chr17	19360000	19370000	chr17	19760000	19770000		chr1	24202000	24204000	chr1	24322000	24324000		chr1	11934000	11935000	chr1	11982000	11983000		chr1	65959000	65960000	chr1	66242000	66243000		chr1	165120000	165130000	chr1	165250000	165260000
chr12	47025000	47050000	chr12	47525000	47550000		chr17	19505000	19510000	chr17	19750000	19755000		chr1	24150000	24152000	chr1	24322000	24324000		chr1	11934000	11936000	chr1	12018000	12020000		chr1	66350000	66355000	chr1	66435000	66440000		chr1	165490000	165500000	chr1	165580000	165590000
chr12	47030000	47035000	chr12	47305000	47310000		chr17	20465000	20470000	chr17	20695000	20700000		chr1	24322000	24324000	chr1	24384000	24386000		chr1	11806000	11808000	chr1	12018000	12020000		chr1	65710000	65720000	chr1	66440000	66450000		chr1	162570000	162575000	chr1	165725000	165730000
chr12	47070000	47080000	chr12	47300000	47310000		chr17	21200000	21225000	chr17	21300000	21325000		chr1	24294000	24296000	chr1	24384000	24386000		chr1	11980000	11981000	chr1	12019000	12020000		chr1	65959000	65960000	chr1	66446000	66447000		chr1	165610000	165620000	chr1	165820000	165830000
chr12	47710000	47720000	chr12	47830000	47840000		chr17	21290000	21300000	chr17	22220000	22230000		chr1	24070000	24072000	chr1	24388000	24390000		chr1	11908000	11909000	chr1	12019000	12020000		chr1	66253000	66254000	chr1	66446000	66447000		chr1	166910000	166915000	chr1	167120000	167125000
chr12	47740000	47745000	chr12	47775000	47780000		chr17	21290000	21300000	chr17	22430000	22440000		chr1	24384000	24385000	chr1	24389000	24390000		chr1	12143000	12144000	chr1	12167000	12168000		chr1	66242000	66244000	chr1	66446000	66448000		chr1	166910000	166920000	chr1	167220000	167230000
chr12	49365000	49370000	chr12	49515000	49520000		chr17	27240000	27250000	chr17	27340000	27350000		chr1	24202000	24203000	chr1	24389000	24390000		chr1	12167000	12168000	chr1	12173000	12174000		chr1	66450000	66455000	chr1	66500000	66505000		chr1	166910000	166915000	chr1	167440000	167445000
chr12	49770000	49780000	chr12	50050000	50060000		chr17	27250000	27255000	chr17	27300000	27305000		chr1	24150000	24151000	chr1	24389000	24390000		chr1	12166000	12168000	chr1	12176000	12178000		chr1	65958000	65960000	chr1	66502000	66504000		chr1	167440000	167445000	chr1	167530000	167535000
chr12	49965000	49970000	chr12	50055000	50060000		chr17	27350000	27375000	chr17	27875000	27900000		chr1	24150000	24155000	chr1	24390000	24395000		chr1	12172000	12174000	chr1	12182000	12184000		chr1	66253000	66254000	chr1	66504000	66505000		chr1	166910000	166920000	chr1	167530000	167540000
chr12	50100000	50110000	chr12	50310000	50320000		chr17	27370000	27380000	chr17	27530000	27540000		chr1	24070000	24075000	chr1	24390000	24395000		chr1	11980000	11982000	chr1	12228000	12230000		chr1	65950000	65960000	chr1	66720000	66730000		chr1	167120000	167125000	chr1	167555000	167560000
chr12	51420000	51430000	chr12	51810000	51820000		chr17	27425000	27450000	chr17	27875000	27900000		chr1	23955000	23960000	chr1	24390000	24395000		chr1	12125000	12126000	chr1	12230000	12231000		chr1	66250000	66255000	chr1	66725000	66730000		chr1	167715000	167720000	chr1	167935000	167940000
chr12	52025000	52030000	chr12	52080000	52085000		chr17	27450000	27460000	chr17	27510000	27520000		chr1	24199000	24200000	chr1	24391000	24392000		chr1	12230000	12231000	chr1	12242000	12243000		chr1	66500000	66505000	chr1	66725000	66730000		chr1	167800000	167805000	chr1	168080000	168085000
chr12	52025000	52030000	chr12	52115000	52120000		chr17	27450000	27475000	chr17	28325000	28350000		chr1	24392000	24394000	chr1	24414000	24416000		chr1	12360000	12362000	chr1	12370000	12372000		chr1	66765000	66766000	chr1	66996000	66997000		chr1	167715000	167720000	chr1	168080000	168085000
chr12	52140000	52150000	chr12	52970000	52980000		chr17	27455000	27460000	chr17	27550000	27555000		chr1	24322000	24324000	chr1	24414000	24416000		chr1	12166000	12168000	chr1	12406000	12408000		chr1	66996000	66997000	chr1	67149000	67150000		chr1	167935000	167940000	chr1	168135000	168140000
chr12	52155000	52160000	chr12	52325000	52330000		chr17	27560000	27565000	chr17	27610000	27615000		chr1	24199000	24200000	chr1	24415000	24416000		chr1	12405000	12410000	chr1	12475000	12480000		chr1	66765000	66766000	chr1	67149000	67150000		chr1	168175000	168180000	chr1	168225000	168230000
chr12	52370000	52375000	chr12	52875000	52880000		chr17	27650000	27675000	chr17	27875000	27900000		chr1	24150000	24155000	chr1	24415000	24420000		chr1	12478000	12480000	chr1	12528000	12530000		chr1	67145000	67150000	chr1	67210000	67215000		chr1	168440000	168442000	chr1	168570000	168572000
chr12	52375000	52400000	chr12	52975000	53000000		chr17	27775000	27800000	chr17	27875000	27900000		chr1	24415000	24420000	chr1	24440000	24445000		chr1	12406000	12408000	chr1	12594000	12596000		chr1	66765000	66766000	chr1	67211000	67212000		chr1	168625000	168630000	chr1	169105000	169110000
chr12	52575000	52600000	chr12	52975000	53000000		chr17	28255000	28260000	chr17	28305000	28310000		chr1	24415000	24416000	chr1	24471000	24472000		chr1	12528000	12530000	chr1	12594000	12596000		chr1	66996000	66997000	chr1	67212000	67213000		chr1	168405000	168410000	chr1	169110000	169115000
chr12	52580000	52585000	chr12	52875000	52880000		chr17	29640000	29650000	chr17	29770000	29780000		chr1	23800000	23805000	chr1	24500000	24505000		chr1	12590000	12595000	chr1	12615000	12620000		chr1	67230000	67240000	chr1	67330000	67340000		chr1	169112000	169114000	chr1	169162000	169164000
chr12	52885000	52890000	chr12	52975000	52980000		chr17	31010000	31020000	chr17	31210000	31220000		chr1	24415000	24420000	chr1	24525000	24530000		chr1	12540000	12545000	chr1	12615000	12620000		chr1	66760000	66770000	chr1	67490000	67500000		chr1	169130000	169140000	chr1	169340000	169350000
chr12	52905000	52910000	chr12	52950000	52955000		chr17	31240000	31250000	chr17	31300000	31310000		chr1	24185000	24190000	chr1	24535000	24540000		chr1	11980000	11985000	chr1	12615000	12620000		chr1	67234000	67235000	chr1	67500000	67501000		chr1	169105000	169110000	chr1	169345000	169350000
chr12	53210000	53215000	chr12	53285000	53290000		chr17	34400000	34425000	chr17	35100000	35125000		chr1	24415000	24420000	chr1	24555000	24560000		chr1	12604000	12605000	chr1	12618000	12619000		chr1	67347000	67348000	chr1	67500000	67501000		chr1	169466000	169468000	chr1	169710000	169712000
chr12	53700000	53705000	chr12	53740000	53745000		chr17	35005000	35010000	chr17	35120000	35125000		chr1	24415000	24416000	chr1	24568000	24569000		chr1	12611000	12612000	chr1	12618000	12619000		chr1	67210000	67215000	chr1	67500000	67505000		chr1	168400000	168410000	chr1	169790000	169800000
chr12	54005000	54010000	chr12	54190000	54195000		chr17	35150000	35175000	chr17	35525000	35550000		chr1	24195000	24200000	chr1	24585000	24590000		chr1	12314000	12315000	chr1	12618000	12619000		chr1	66990000	67000000	chr1	67500000	67510000		chr1	167715000	167720000	chr1	169890000	169895000
chr12	54010000	54020000	chr12	54360000	54370000		chr17	35150000	35175000	chr17	35725000	35750000		chr1	24415000	24416000	chr1	24587000	24588000		chr1	12230000	12231000	chr1	12618000	12619000		chr1	67535000	67536000	chr1	67561000	67562000		chr1	168825000	168830000	chr1	169980000	169985000
chr12	54220000	54225000	chr12	54365000	54370000		chr17	35310000	35320000	chr17	35530000	35540000		chr1	24542000	24543000	chr1	24587000	24588000		chr1	12406000	12408000	chr1	12618000	12620000		chr1	67570000	67575000	chr1	67610000	67615000		chr1	170765000	170770000	chr1	170880000	170885000
chr12	54290000	54300000	chr12	54360000	54370000		chr17	35765000	35770000	chr17	35805000	35810000		chr1	24198000	24200000	chr1	24634000	24636000		chr1	12528000	12530000	chr1	12618000	12620000		chr1	67535000	67536000	chr1	67760000	67761000		chr1	170545000	170550000	chr1	171310000	171315000
chr12	54990000	54995000	chr12	55070000	55075000		chr17	35950000	35975000	chr17	36475000	36500000		chr1	24588000	24589000	chr1	24635000	24636000		chr1	12430000	12435000	chr1	12660000	12665000		chr1	67561000	67562000	chr1	67760000	67761000		chr1	171560000	171570000	chr1	171710000	171720000
chr12	55190000	55200000	chr12	55610000	55620000		chr17	36110000	36115000	chr17	36180000	36185000		chr1	24414000	24416000	chr1	24744000	24746000		chr1	12618000	12620000	chr1	12662000	12664000		chr1	67535000	67536000	chr1	67849000	67850000		chr1	171740000	171742000	chr1	171780000	171782000
chr12	56510000	56515000	chr12	56590000	56595000		chr17	36175000	36200000	chr17	36475000	36500000		chr1	24705000	24706000	chr1	24745000	24746000		chr1	12230000	12232000	chr1	12662000	12664000		chr1	67766000	67767000	chr1	67850000	67851000		chr1	171645000	171650000	chr1	171800000	171805000
chr12	57260000	57270000	chr12	57450000	57460000		chr17	37525000	37550000	chr17	37625000	37650000		chr1	24685000	24690000	chr1	24745000	24750000		chr1	13666000	13667000	chr1	13699000	13700000		chr1	67766000	67767000	chr1	68010000	68011000		chr1	171645000	171650000	chr1	171900000	171905000
chr12	57300000	57310000	chr12	57450000	57460000		chr17	38445000	38450000	chr17	38485000	38490000		chr1	24195000	24200000	chr1	24745000	24750000		chr1	13666000	13668000	chr1	13748000	13750000		chr1	67850000	67851000	chr1	68010000	68011000		chr1	171715000	171720000	chr1	171980000	171985000
chr12	57975000	58000000	chr12	59075000	59100000		chr17	38980000	38990000	chr17	39150000	39160000		chr1	24685000	24690000	chr1	24835000	24840000		chr1	13731000	13732000	chr1	13749000	13750000		chr1	67530000	67535000	chr1	68110000	68115000		chr1	172010000	172015000	chr1	172130000	172135000
chr12	58540000	58550000	chr12	59080000	59090000		chr17	38990000	39000000	chr17	39050000	39060000		chr1	24745000	24750000	chr1	24835000	24840000		chr1	13701000	13702000	chr1	13749000	13750000		chr1	68010000	68015000	chr1	68110000	68115000		chr1	172080000	172090000	chr1	172140000	172150000
chr12	62425000	62450000	chr12	63050000	63075000		chr17	40360000	40365000	chr17	40535000	40540000		chr1	24415000	24420000	chr1	24835000	24840000		chr1	13745000	13750000	chr1	13815000	13820000		chr1	67853000	67854000	chr1	68111000	68112000		chr1	167740000	167750000	chr1	172150000	172160000
chr12	62430000	62440000	chr12	62790000	62800000		chr17	40435000	40440000	chr17	40530000	40535000		chr1	24500000	24505000	chr1	24835000	24840000		chr1	13892000	13894000	chr1	13912000	13914000		chr1	68160000	68162000	chr1	68320000	68322000		chr1	171800000	171810000	chr1	172410000	172420000
chr12	62580000	62590000	chr12	62790000	62800000		chr17	40610000	40620000	chr17	41660000	41670000		chr1	24848000	24850000	chr1	24862000	24864000		chr1	13700000	13705000	chr1	13950000	13955000		chr1	68116000	68117000	chr1	68321000	68322000		chr1	172480000	172485000	chr1	172530000	172535000
chr12	63650000	63675000	chr12	64250000	64275000		chr17	40615000	40620000	chr17	40790000	40795000		chr1	24848000	24849000	chr1	24898000	24899000		chr1	13890000	13895000	chr1	13955000	13960000		chr1	68120000	68121000	chr1	68321000	68322000		chr1	172360000	172370000	chr1	172530000	172540000
chr12	64550000	64560000	chr12	64700000	64710000		chr17	40800000	40825000	chr17	41650000	41675000		chr1	24848000	24849000	chr1	24911000	24912000		chr1	13748000	13750000	chr1	13956000	13958000		chr1	68116000	68117000	chr1	68342000	68343000		chr1	172450000	172451000	chr1	172532000	172533000
chr12	65300000	65325000	chr12	65825000	65850000		chr17	40900000	40910000	chr17	41660000	41670000		chr1	24845000	24850000	chr1	24930000	24935000		chr1	14318000	14320000	chr1	14328000	14330000		chr1	68120000	68121000	chr1	68342000	68343000		chr1	172450000	172460000	chr1	172600000	172610000
chr12	68860000	68870000	chr12	69070000	69080000		chr17	41320000	41330000	chr17	41490000	41500000		chr1	24845000	24850000	chr1	24970000	24975000		chr1	14678000	14679000	chr1	14697000	14698000		chr1	67850000	67851000	chr1	68342000	68343000		chr1	172654000	172655000	chr1	172691000	172692000
chr12	69150000	69155000	chr12	118295000	118300000		chr17	41320000	41330000	chr17	41660000	41670000		chr1	24970000	24972000	chr1	24980000	24982000		chr1	14878000	14880000	chr1	14924000	14926000		chr1	68120000	68121000	chr1	68346000	68347000		chr1	172000000	172010000	chr1	172710000	172720000
chr12	69880000	69890000	chr12	70580000	70590000		chr17	41735000	41740000	chr17	41800000	41805000		chr1	24960000	24965000	chr1	24990000	24995000		chr1	14788000	14790000	chr1	14924000	14926000		chr1	68346000	68348000	chr1	68384000	68386000		chr1	168650000	168660000	chr1	173790000	173800000
chr12	69880000	69890000	chr12	70710000	70720000		chr17	41780000	41790000	chr17	41840000	41850000		chr1	25016000	25018000	chr1	25026000	25028000		chr1	14924000	14926000	chr1	14936000	14938000		chr1	68120000	68122000	chr1	68384000	68386000		chr1	173714000	173716000	chr1	173824000	173826000
chr12	70575000	70600000	chr12	71000000	71025000		chr17	42320000	42325000	chr17	42405000	42410000		chr1	24965000	24970000	chr1	25030000	25035000		chr1	14929000	14930000	chr1	14946000	14947000		chr1	68340000	68350000	chr1	68440000	68450000		chr1	173824000	173825000	chr1	173868000	173869000
chr12	70590000	70595000	chr12	70725000	70730000		chr17	42320000	42325000	chr17	42525000	42530000		chr1	25027000	25028000	chr1	25032000	25033000		chr1	14924000	14926000	chr1	14946000	14948000		chr1	68120000	68121000	chr1	68443000	68444000		chr1	173820000	173830000	chr1	174070000	174080000
chr12	71200000	71225000	chr12	71725000	71750000		chr17	42575000	42580000	chr17	42675000	42680000		chr1	24932000	24934000	chr1	25032000	25034000		chr1	14947000	14948000	chr1	14955000	14956000		chr1	68470000	68471000	chr1	68590000	68591000		chr1	173420000	173422000	chr1	174074000	174076000
chr12	71410000	71420000	chr12	71740000	71750000		chr17	42875000	42900000	chr17	43300000	43325000		chr1	25012000	25014000	chr1	25032000	25034000		chr1	14920000	14925000	chr1	15105000	15110000		chr1	68600000	68610000	chr1	68750000	68760000		chr1	173868000	173870000	chr1	174074000	174076000
chr12	74100000	74125000	chr12	74400000	74425000		chr17	43200000	43225000	chr17	43300000	43325000		chr1	24848000	24850000	chr1	25032000	25034000		chr1	15125000	15130000	chr1	15150000	15155000		chr1	69070000	69080000	chr1	69730000	69740000		chr1	173860000	173870000	chr1	174210000	174220000
chr12	75325000	75350000	chr12	76025000	76050000		chr17	43395000	43400000	chr17	43480000	43485000		chr1	24848000	24849000	chr1	25038000	25039000		chr1	15105000	15110000	chr1	15150000	15155000		chr1	68470000	68480000	chr1	69730000	69740000		chr1	171040000	171050000	chr1	174430000	174440000
chr12	75500000	75525000	chr12	76025000	76050000		chr17	43575000	43580000	chr17	43670000	43675000		chr1	24862000	24864000	chr1	25042000	25044000		chr1	15154000	15155000	chr1	15159000	15160000		chr1	69300000	69310000	chr1	69730000	69740000		chr1	174260000	174270000	chr1	174450000	174460000
chr12	76620000	76630000	chr12	76790000	76800000		chr17	43925000	43950000	chr17	44325000	44350000		chr1	25040000	25045000	chr1	25100000	25105000		chr1	15150000	15155000	chr1	15175000	15180000		chr1	68810000	68820000	chr1	69730000	69740000		chr1	173420000	173425000	chr1	174740000	174745000
chr12	77720000	77725000	chr12	77925000	77930000		chr17	44210000	44215000	chr17	44320000	44325000		chr1	24848000	24849000	chr1	25101000	25102000		chr1	13745000	13750000	chr1	15245000	15250000		chr1	68115000	68120000	chr1	69735000	69740000		chr1	174815000	174820000	chr1	174995000	175000000
chr12	79400000	79425000	chr12	79725000	79750000		chr17	44775000	44780000	chr17	44860000	44865000		chr1	25083000	25084000	chr1	25101000	25102000		chr1	15152000	15154000	chr1	15304000	15306000		chr1	70133000	70134000	chr1	70488000	70489000		chr1	174770000	174771000	chr1	174998000	174999000
chr12	79400000	79425000	chr12	80175000	80200000		chr17	45210000	45220000	chr17	45380000	45390000		chr1	24932000	24933000	chr1	25101000	25102000		chr1	15150000	15155000	chr1	15360000	15365000		chr1	70133000	70134000	chr1	70510000	70511000		chr1	175370000	175380000	chr1	175740000	175750000
chr12	81625000	81650000	chr12	82325000	82350000		chr17	45240000	45250000	chr17	45300000	45310000		chr1	24848000	24850000	chr1	25148000	25150000		chr1	15360000	15365000	chr1	15405000	15410000		chr1	70685000	70686000	chr1	71049000	71050000		chr1	175480000	175490000	chr1	175740000	175750000
chr12	84870000	84880000	chr12	85020000	85030000		chr17	45315000	45320000	chr17	45365000	45370000		chr1	24932000	24934000	chr1	25166000	25168000		chr1	15364000	15366000	chr1	15410000	15412000		chr1	70528000	70529000	chr1	71050000	71051000		chr1	175615000	175620000	chr1	176240000	176245000
chr12	84875000	84900000	chr12	85425000	85450000		chr17	45340000	45350000	chr17	45400000	45410000		chr1	25168000	25169000	chr1	25198000	25199000		chr1	15152000	15154000	chr1	15410000	15412000		chr1	71975000	71980000	chr1	73995000	74000000		chr1	175370000	175380000	chr1	176460000	176470000
chr12	85070000	85080000	chr12	85440000	85450000		chr17	45575000	45600000	chr17	46700000	46725000		chr1	24932000	24934000	chr1	25198000	25200000		chr1	15409000	15410000	chr1	15414000	15415000		chr1	74504000	74505000	chr1	74689000	74690000		chr1	176045000	176050000	chr1	176995000	177000000
chr12	85150000	85175000	chr12	85425000	85450000		chr17	45575000	45600000	chr17	46825000	46850000		chr1	24848000	24849000	chr1	25199000	25200000		chr1	15325000	15330000	chr1	15500000	15505000		chr1	71080000	71090000	chr1	74690000	74700000		chr1	176890000	176900000	chr1	177350000	177360000
chr12	85460000	85470000	chr12	85870000	85880000		chr17	45580000	45585000	chr17	64920000	64925000		chr1	24415000	24420000	chr1	25235000	25240000		chr1	15435000	15440000	chr1	15510000	15515000		chr1	75050000	75055000	chr1	75200000	75205000		chr1	176895000	176900000	chr1	177780000	177785000
chr12	85575000	85600000	chr12	85850000	85875000		chr17	45975000	46000000	chr17	64900000	64925000		chr1	25295000	25300000	chr1	25395000	25400000		chr1	15410000	15411000	chr1	15524000	15525000		chr1	74772000	74773000	chr1	75203000	75204000		chr1	177420000	177430000	chr1	177780000	177790000
chr12	85950000	85975000	chr12	86900000	86925000		chr17	46265000	46270000	chr17	64920000	64925000		chr1	25287000	25288000	chr1	25405000	25406000		chr1	15328000	15330000	chr1	15524000	15526000		chr1	75233000	75234000	chr1	75632000	75633000		chr1	177780000	177782000	chr1	177946000	177948000
chr12	88150000	88175000	chr12	88975000	89000000		chr17	46770000	46780000	chr17	46830000	46840000		chr1	25480000	25485000	chr1	25520000	25525000		chr1	15410000	15415000	chr1	15525000	15530000		chr1	75265000	75266000	chr1	75632000	75633000		chr1	178096000	178098000	chr1	178110000	178112000
chr12	89040000	89050000	chr12	89450000	89460000		chr17	47840000	47845000	chr17	47890000	47895000		chr1	25285000	25290000	chr1	25520000	25525000		chr1	15154000	15156000	chr1	15526000	15528000		chr1	75990000	75995000	chr1	76150000	76155000		chr1	178093000	178094000	chr1	178126000	178127000
chr12	90980000	90990000	chr12	91350000	91360000		chr17	47840000	47845000	chr17	48015000	48020000		chr1	25400000	25405000	chr1	25520000	25525000		chr1	15524000	15526000	chr1	15562000	15564000		chr1	76900000	76902000	chr1	77030000	77032000		chr1	178030000	178040000	chr1	178510000	178520000
chr12	91375000	91400000	chr12	92550000	92575000		chr17	48340000	48350000	chr17	48580000	48590000		chr1	25503000	25504000	chr1	25521000	25522000		chr1	15526000	15528000	chr1	15572000	15574000		chr1	75990000	76000000	chr1	77120000	77130000		chr1	178542000	178543000	chr1	178753000	178754000
chr12	92775000	92800000	chr12	93375000	93400000		chr17	48800000	48810000	chr17	49030000	49040000		chr1	25540000	25545000	chr1	25565000	25570000		chr1	15526000	15528000	chr1	15584000	15586000		chr1	75905000	75910000	chr1	77125000	77130000		chr1	178542000	178544000	chr1	179000000	179002000
chr12	92980000	92990000	chr12	93380000	93390000		chr17	49560000	49570000	chr17	49780000	49790000		chr1	25285000	25290000	chr1	25570000	25575000		chr1	15585000	15586000	chr1	15603000	15604000		chr1	76150000	76155000	chr1	77125000	77130000		chr1	178770000	178775000	chr1	179075000	179080000
chr12	93520000	93530000	chr12	94100000	94110000		chr17	49560000	49570000	chr17	49840000	49850000		chr1	25700000	25705000	chr1	25725000	25730000		chr1	15525000	15526000	chr1	15603000	15604000		chr1	76035000	76040000	chr1	77125000	77130000		chr1	179230000	179235000	chr1	179290000	179295000
chr12	93560000	93570000	chr12	94100000	94110000		chr17	49570000	49575000	chr17	49680000	49685000		chr1	25726000	25728000	chr1	25736000	25738000		chr1	15410000	15415000	chr1	15615000	15620000		chr1	76901000	76902000	chr1	77126000	77127000		chr1	178100000	178110000	chr1	179290000	179300000
chr12	94135000	94140000	chr12	94530000	94535000		chr17	49570000	49580000	chr17	49990000	50000000		chr1	25750000	25755000	chr1	25795000	25800000		chr1	15150000	15155000	chr1	15615000	15620000		chr1	76331000	76332000	chr1	77126000	77127000		chr1	179100000	179110000	chr1	179360000	179370000
chr12	94550000	94560000	chr12	94870000	94880000		chr17	49860000	49865000	chr17	49995000	50000000		chr1	25540000	25545000	chr1	25795000	25800000		chr1	15584000	15586000	chr1	15616000	15618000		chr1	76900000	76905000	chr1	77140000	77145000		chr1	178770000	178780000	chr1	179360000	179370000
chr12	95110000	95120000	chr12	95330000	95340000		chr17	50025000	50030000	chr17	50090000	50095000		chr1	25610000	25612000	chr1	25796000	25798000		chr1	15603000	15604000	chr1	15617000	15618000		chr1	75840000	75845000	chr1	77140000	77145000		chr1	179292000	179294000	chr1	179368000	179370000
chr12	95580000	95590000	chr12	95810000	95820000		chr17	50480000	50490000	chr17	50620000	50630000		chr1	25530000	25535000	chr1	25810000	25815000		chr1	15526000	15527000	chr1	15617000	15618000		chr1	76331000	76332000	chr1	77142000	77143000		chr1	178340000	178350000	chr1	179520000	179530000
chr12	96060000	96070000	chr12	96510000	96520000		chr17	50540000	50550000	chr17	50840000	50850000		chr1	25540000	25545000	chr1	25995000	26000000		chr1	15584000	15586000	chr1	15682000	15684000		chr1	76154000	76155000	chr1	77143000	77144000		chr1	179250000	179260000	chr1	179590000	179600000
chr12	100225000	100250000	chr12	100400000	100425000		chr17	50545000	50550000	chr17	50625000	50630000		chr1	25896000	25897000	chr1	25998000	25999000		chr1	15603000	15604000	chr1	15683000	15684000		chr1	77148000	77150000	chr1	77312000	77314000		chr1	178770000	178780000	chr1	179590000	179600000
chr12	100275000	100300000	chr12	100375000	100400000		chr17	50545000	50550000	chr17	50685000	50690000		chr1	25837000	25838000	chr1	25998000	25999000		chr1	15526000	15527000	chr1	15683000	15684000		chr1	77412000	77413000	chr1	77533000	77534000		chr1	179878000	179880000	chr1	179954000	179956000
chr12	101410000	101420000	chr12	101830000	101840000		chr17	50560000	50570000	chr17	50830000	50840000		chr1	26030000	26031000	chr1	26035000	26036000		chr1	15617000	15618000	chr1	15684000	15685000		chr1	77148000	77149000	chr1	77533000	77534000		chr1	179866000	179868000	chr1	180178000	180180000
chr12	103320000	103330000	chr12	103540000	103550000		chr17	50785000	50790000	chr17	50950000	50955000		chr1	25998000	25999000	chr1	26035000	26036000		chr1	15615000	15620000	chr1	15735000	15740000		chr1	77410000	77420000	chr1	77680000	77690000		chr1	174980000	174990000	chr1	180250000	180260000
chr12	104175000	104200000	chr12	105050000	105075000		chr17	50860000	50865000	chr17	50955000	50960000		chr1	25540000	25545000	chr1	26035000	26040000		chr1	15680000	15685000	chr1	15735000	15740000		chr1	77148000	77149000	chr1	77900000	77901000		chr1	180520000	180530000	chr1	181030000	181040000
chr12	104215000	104220000	chr12	104290000	104295000		chr17	51000000	51010000	chr17	51150000	51160000		chr1	26035000	26040000	chr1	26060000	26065000		chr1	15603000	15604000	chr1	15756000	15757000		chr1	77415000	77420000	chr1	77900000	77905000		chr1	181035000	181040000	chr1	181080000	181085000
chr12	104380000	104390000	chr12	105050000	105060000		chr17	57810000	57820000	chr17	57870000	57880000		chr1	26035000	26036000	chr1	26145000	26146000		chr1	15526000	15528000	chr1	15756000	15758000		chr1	77740000	77750000	chr1	77900000	77910000		chr1	180880000	180885000	chr1	181085000	181090000
chr12	105420000	105430000	chr12	106130000	106140000		chr17	57850000	57855000	chr17	58105000	58110000		chr1	26104000	26105000	chr1	26145000	26146000		chr1	15616000	15618000	chr1	15756000	15758000		chr1	77145000	77150000	chr1	78110000	78115000		chr1	180530000	180535000	chr1	181165000	181170000
chr12	105700000	105710000	chr12	106130000	106140000		chr17	59300000	59325000	chr17	60025000	60050000		chr1	25896000	25898000	chr1	26160000	26162000		chr1	15682000	15684000	chr1	15758000	15760000		chr1	77530000	77540000	chr1	78110000	78120000		chr1	181320000	181330000	chr1	181420000	181430000
chr12	106380000	106390000	chr12	106910000	106920000		chr17	59755000	59760000	chr17	59845000	59850000		chr1	26145000	26146000	chr1	26161000	26162000		chr1	15756000	15757000	chr1	15761000	15762000		chr1	77825000	77826000	chr1	78114000	78115000		chr1	179230000	179240000	chr1	181800000	181810000
chr12	107130000	107140000	chr12	107400000	107410000		chr17	60125000	60150000	chr17	60400000	60425000		chr1	26156000	26157000	chr1	26161000	26162000		chr1	15617000	15618000	chr1	15761000	15762000		chr1	77900000	77902000	chr1	78114000	78116000		chr1	182080000	182090000	chr1	182140000	182150000
chr12	107680000	107690000	chr12	107880000	107890000		chr17	60720000	60730000	chr17	61390000	61400000		chr1	26036000	26037000	chr1	26161000	26162000		chr1	15755000	15760000	chr1	15795000	15800000		chr1	78140000	78150000	chr1	78320000	78330000		chr1	182080000	182090000	chr1	182300000	182310000
chr12	108660000	108670000	chr12	108800000	108810000		chr17	60980000	60990000	chr17	61390000	61400000		chr1	26036000	26037000	chr1	26164000	26165000		chr1	15756000	15758000	chr1	15834000	15836000		chr1	78270000	78280000	chr1	78570000	78580000		chr1	182140000	182150000	chr1	182300000	182310000
chr12	108820000	108830000	chr12	109090000	109100000		chr17	61410000	61420000	chr17	61840000	61850000		chr1	26104000	26105000	chr1	26164000	26165000		chr1	15602000	15604000	chr1	15834000	15836000		chr1	78330000	78340000	chr1	78600000	78610000		chr1	182720000	182721000	chr1	182732000	182733000
chr12	109110000	109120000	chr12	109380000	109390000		chr17	62700000	62725000	chr17	62950000	62975000		chr1	26164000	26165000	chr1	26169000	26170000		chr1	15524000	15526000	chr1	15834000	15836000		chr1	78145000	78146000	chr1	78607000	78608000		chr1	182910000	182911000	chr1	183021000	183022000
chr12	109260000	109265000	chr12	109385000	109390000		chr17	63435000	63440000	chr17	63475000	63480000		chr1	26145000	26146000	chr1	26169000	26170000		chr1	15800000	15801000	chr1	15835000	15836000		chr1	78130000	78131000	chr1	78607000	78608000		chr1	183140000	183150000	chr1	183230000	183240000
chr12	109425000	109430000	chr12	109770000	109775000		chr17	63900000	63925000	chr17	64275000	64300000		chr1	26190000	26192000	chr1	26200000	26202000		chr1	15680000	15685000	chr1	15835000	15840000		chr1	78130000	78131000	chr1	78676000	78677000		chr1	183020000	183030000	chr1	183230000	183240000
chr12	109515000	109520000	chr12	109775000	109780000		chr17	63920000	63930000	chr17	64130000	64140000		chr1	25995000	26000000	chr1	26230000	26235000		chr1	15803000	15804000	chr1	15836000	15837000		chr1	78617000	78618000	chr1	78676000	78677000		chr1	183188000	183190000	chr1	183232000	183234000
chr12	109590000	109600000	chr12	109770000	109780000		chr17	64660000	64665000	chr17	64730000	64735000		chr1	25835000	25840000	chr1	26230000	26235000		chr1	15615000	15620000	chr1	15845000	15850000		chr1	78145000	78146000	chr1	78676000	78677000		chr1	183280000	183290000	chr1	183470000	183480000
chr12	113980000	113990000	chr12	114500000	114510000		chr17	65230000	65235000	chr17	65555000	65560000		chr1	26169000	26170000	chr1	26233000	26234000		chr1	15600000	15605000	chr1	15845000	15850000		chr1	78130000	78140000	chr1	78830000	78840000		chr1	182960000	182970000	chr1	183470000	183480000
chr12	114650000	114675000	chr12	115750000	115775000		chr17	65285000	65290000	chr17	65555000	65560000		chr1	26145000	26146000	chr1	26233000	26234000		chr1	15836000	15837000	chr1	15847000	15848000		chr1	78680000	78690000	chr1	79190000	79200000		chr1	183609000	183610000	chr1	183633000	183634000
chr12	114650000	114675000	chr12	115900000	115925000		chr17	67370000	67380000	chr17	67690000	67700000		chr1	26177000	26178000	chr1	26234000	26235000		chr1	15756000	15758000	chr1	15848000	15850000		chr1	78838000	78840000	chr1	79352000	79354000		chr1	183470000	183475000	chr1	184050000	184055000
chr12	116700000	116710000	chr12	117110000	117120000		chr17	68250000	68260000	chr17	68760000	68770000		chr1	26036000	26037000	chr1	26234000	26235000		chr1	15526000	15528000	chr1	15848000	15850000		chr1	79259000	79260000	chr1	79353000	79354000		chr1	183630000	183640000	chr1	184050000	184060000
chr12	117020000	117030000	chr12	117110000	117120000		chr17	68260000	68265000	chr17	68430000	68435000		chr1	26034000	26036000	chr1	26234000	26236000		chr1	15682000	15684000	chr1	15848000	15850000		chr1	78839000	78840000	chr1	79497000	79498000		chr1	184270000	184280000	chr1	184530000	184540000
chr12	117210000	117215000	chr12	117835000	117840000		chr17	71100000	71125000	chr17	72100000	72125000		chr1	26230000	26235000	chr1	26275000	26280000		chr1	15799000	15800000	chr1	15849000	15850000		chr1	79495000	79500000	chr1	80215000	80220000		chr1	184375000	184380000	chr1	184575000	184580000
chr12	117360000	117370000	chr12	117580000	117590000		chr17	71450000	71475000	chr17	72500000	72525000		chr1	26035000	26040000	chr1	26275000	26280000		chr1	15845000	15850000	chr1	15870000	15875000		chr1	81549000	81550000	chr1	81760000	81761000		chr1	184210000	184220000	chr1	184660000	184670000
chr12	117870000	117875000	chr12	118030000	118035000		chr17	71460000	71470000	chr17	72110000	72120000		chr1	26234000	26235000	chr1	26311000	26312000		chr1	15848000	15850000	chr1	15912000	15914000		chr1	83905000	83906000	chr1	84122000	84123000		chr1	184380000	184390000	chr1	184660000	184670000
chr12	118170000	118180000	chr12	118370000	118380000		chr17	72550000	72575000	chr17	73175000	73200000		chr1	26288000	26290000	chr1	26320000	26322000		chr1	15848000	15850000	chr1	15948000	15950000		chr1	83931000	83932000	chr1	84122000	84123000		chr1	184750000	184755000	chr1	185155000	185160000
chr12	119100000	119125000	chr12	119400000	119425000		chr17	73310000	73320000	chr17	74200000	74210000		chr1	26234000	26236000	chr1	26320000	26322000		chr1	15845000	15850000	chr1	15950000	15955000		chr1	84140000	84145000	chr1	84185000	84190000		chr1	185045000	185050000	chr1	185155000	185160000
chr12	120575000	120600000	chr12	120950000	120975000		chr17	74375000	74380000	chr17	74460000	74465000		chr1	26160000	26165000	chr1	26320000	26325000		chr1	15848000	15850000	chr1	15974000	15976000		chr1	84350000	84355000	chr1	84430000	84435000		chr1	184690000	184695000	chr1	185625000	185630000
chr12	120580000	120585000	chr12	120710000	120715000		chr17	75675000	75680000	chr17	75745000	75750000		chr1	26275000	26276000	chr1	26321000	26322000		chr1	15834000	15835000	chr1	15975000	15976000		chr1	83900000	83910000	chr1	84430000	84440000		chr1	185310000	185320000	chr1	185670000	185680000
chr12	121550000	121555000	chr12	121625000	121630000		chr17	76860000	76870000	chr17	77060000	77070000		chr1	26169000	26170000	chr1	26321000	26322000		chr1	15755000	15760000	chr1	15975000	15980000		chr1	84246000	84248000	chr1	84432000	84434000		chr1	185720000	185730000	chr1	186150000	186160000
chr12	121550000	121555000	chr12	121670000	121675000		chr17	77085000	77090000	chr17	77245000	77250000		chr1	26286000	26287000	chr1	26322000	26323000		chr1	15615000	15620000	chr1	15975000	15980000		chr1	84141000	84142000	chr1	84434000	84435000		chr1	186155000	186160000	chr1	186295000	186300000
chr12	122050000	122055000	chr12	122115000	122120000		chr17	77325000	77330000	chr17	77495000	77500000		chr1	26034000	26036000	chr1	26322000	26324000		chr1	15600000	15605000	chr1	15975000	15980000		chr1	83931000	83932000	chr1	84434000	84435000		chr1	186482000	186484000	chr1	186682000	186684000
chr12	124025000	124050000	chr12	124300000	124325000		chr17	78860000	78870000	chr17	78970000	78980000		chr1	26234000	26236000	chr1	26360000	26362000		chr1	15525000	15530000	chr1	15975000	15980000		chr1	84442000	84444000	chr1	84540000	84542000		chr1	186480000	186490000	chr1	186820000	186830000
chr12	124040000	124050000	chr12	124760000	124770000		chr17	79090000	79100000	chr17	79390000	79400000		chr1	26335000	26340000	chr1	26360000	26365000		chr1	15836000	15837000	chr1	15976000	15977000		chr1	83900000	83910000	chr1	84600000	84610000		chr1	187050000	187055000	chr1	187260000	187265000
chr12	124320000	124330000	chr12	124770000	124780000		chr17	79790000	79800000	chr17	81640000	81650000		chr1	26165000	26170000	chr1	26360000	26365000		chr1	15848000	15850000	chr1	16012000	16014000		chr1	83930000	83940000	chr1	84600000	84610000		chr1	187260000	187270000	chr1	187410000	187420000
chr12	127110000	127120000	chr12	127290000	127300000		chr17	81255000	81260000	chr17	81460000	81465000		chr1	26035000	26040000	chr1	26360000	26365000		chr1	16008000	16009000	chr1	16013000	16014000		chr1	84141000	84142000	chr1	84604000	84605000		chr1	187265000	187270000	chr1	187475000	187480000
chr12	130025000	130050000	chr12	130725000	130750000		chr17	81290000	81295000	chr17	81480000	81485000		chr1	26321000	26322000	chr1	26364000	26365000		chr1	16013000	16014000	chr1	16018000	16019000		chr1	84442000	84443000	chr1	84604000	84605000		chr1	187260000	187270000	chr1	187790000	187800000
chr12	131225000	131230000	chr12	131435000	131440000		chr17	82650000	82675000	chr17	82750000	82775000		chr1	26275000	26276000	chr1	26364000	26365000		chr1	15835000	15840000	chr1	16040000	16045000		chr1	84442000	84443000	chr1	84621000	84622000		chr1	188245000	188250000	chr1	188295000	188300000
chr12	131600000	131610000	chr12	131830000	131840000		chr17	82790000	82800000	chr17	82850000	82860000		chr1	26364000	26365000	chr1	26370000	26371000		chr1	16010000	16015000	chr1	16055000	16060000		chr1	84660000	84670000	chr1	84720000	84730000		chr1	188295000	188300000	chr1	188685000	188690000
chr12	132410000	132420000	chr12	132600000	132610000		chr18	850000	875000	chr18	2550000	2575000		chr1	26364000	26365000	chr1	26391000	26392000		chr1	16040000	16041000	chr1	16062000	16063000		chr1	84665000	84670000	chr1	84750000	84755000		chr1	192310000	192315000	chr1	192440000	192445000
chr12	132415000	132420000	chr12	132565000	132570000		chr18	2930000	2940000	chr18	3240000	3250000		chr1	26275000	26280000	chr1	26415000	26420000		chr1	16145000	16146000	chr1	16150000	16151000		chr1	84620000	84625000	chr1	84750000	84755000		chr1	190630000	190635000	chr1	192445000	192450000
chr13	19345000	19350000	chr13	24535000	24540000		chr18	2950000	2960000	chr18	3010000	3020000		chr1	26320000	26325000	chr1	26415000	26420000		chr1	16145000	16146000	chr1	16155000	16156000		chr1	83930000	83940000	chr1	84750000	84760000		chr1	192610000	192620000	chr1	192800000	192810000
chr13	20180000	20190000	chr13	20920000	20930000		chr18	3275000	3300000	chr18	3850000	3875000		chr1	26160000	26162000	chr1	26416000	26418000		chr1	16150000	16151000	chr1	16155000	16156000		chr1	84140000	84142000	chr1	84752000	84754000		chr1	191740000	191750000	chr1	192860000	192870000
chr13	20185000	20190000	chr13	20490000	20495000		chr18	3275000	3300000	chr18	4000000	4025000		chr1	26360000	26365000	chr1	26470000	26475000		chr1	15845000	15850000	chr1	16155000	16160000		chr1	84140000	84145000	chr1	84770000	84775000		chr1	192805000	192810000	chr1	192975000	192980000
chr13	20490000	20495000	chr13	20920000	20925000		chr18	3280000	3285000	chr18	3665000	3670000		chr1	25995000	26000000	chr1	26500000	26505000		chr1	15835000	15840000	chr1	16205000	16210000		chr1	84442000	84444000	chr1	84772000	84774000		chr1	192580000	192590000	chr1	193010000	193020000
chr13	20925000	20950000	chr13	21475000	21500000		chr18	3280000	3290000	chr18	3580000	3590000		chr1	26416000	26418000	chr1	26530000	26532000		chr1	15615000	15620000	chr1	16205000	16210000		chr1	83905000	83910000	chr1	84935000	84940000		chr1	192710000	192720000	chr1	193010000	193020000
chr13	21275000	21300000	chr13	21475000	21500000		chr18	3440000	3450000	chr18	3660000	3670000		chr1	26500000	26501000	chr1	26531000	26532000		chr1	15525000	15530000	chr1	16205000	16210000		chr1	84772000	84773000	chr1	84936000	84937000		chr1	192800000	192810000	chr1	193100000	193110000
chr13	21625000	21650000	chr13	22725000	22750000		chr18	3450000	3460000	chr18	3590000	3600000		chr1	26500000	26501000	chr1	26537000	26538000		chr1	16155000	16156000	chr1	16206000	16207000		chr1	84945000	84946000	chr1	85028000	85029000		chr1	193058000	193060000	chr1	193104000	193106000
chr13	22940000	22945000	chr13	24365000	24370000		chr18	5350000	5375000	chr18	5450000	5475000		chr1	26500000	26501000	chr1	26542000	26543000		chr1	16073000	16074000	chr1	16206000	16207000		chr1	84944000	84946000	chr1	85078000	85080000		chr1	192805000	192810000	chr1	193120000	193125000
chr13	23910000	23920000	chr13	24220000	24230000		chr18	8650000	8675000	chr18	9475000	9500000		chr1	26500000	26501000	chr1	26598000	26599000		chr1	16151000	16152000	chr1	16206000	16207000		chr1	84945000	84946000	chr1	85240000	85241000		chr1	192470000	192480000	chr1	193120000	193130000
chr13	24025000	24050000	chr13	24200000	24225000		chr18	10620000	10630000	chr18	12200000	12210000		chr1	26500000	26501000	chr1	26602000	26603000		chr1	16144000	16146000	chr1	16206000	16208000		chr1	85105000	85110000	chr1	85240000	85245000		chr1	193105000	193106000	chr1	193121000	193122000
chr13	25000000	25010000	chr13	25110000	25120000		chr18	11300000	11325000	chr18	12025000	12050000		chr1	26500000	26502000	chr1	26676000	26678000		chr1	16207000	16208000	chr1	16212000	16213000		chr1	85020000	85030000	chr1	85240000	85250000		chr1	193059000	193060000	chr1	193122000	193123000
chr13	25570000	25580000	chr13	26060000	26070000		chr18	11720000	11730000	chr18	11990000	12000000		chr1	26602000	26603000	chr1	26677000	26678000		chr1	16155000	16160000	chr1	16215000	16220000		chr1	84945000	84946000	chr1	85254000	85255000		chr1	193060000	193061000	chr1	193183000	193184000
chr13	26175000	26200000	chr13	26675000	26700000		chr18	11800000	11825000	chr18	11900000	11925000		chr1	26470000	26475000	chr1	26700000	26705000		chr1	15755000	15760000	chr1	16215000	16220000		chr1	85308000	85310000	chr1	85344000	85346000		chr1	193180000	193190000	chr1	193750000	193760000
chr13	26180000	26190000	chr13	26480000	26490000		chr18	13200000	13225000	chr18	13775000	13800000		chr1	26677000	26678000	chr1	26719000	26720000		chr1	15848000	15850000	chr1	16216000	16218000		chr1	85308000	85309000	chr1	85399000	85400000		chr1	191890000	191900000	chr1	193860000	193870000
chr13	26950000	26975000	chr13	27950000	27975000		chr18	21175000	21200000	chr18	21825000	21850000		chr1	26470000	26475000	chr1	26785000	26790000		chr1	16206000	16207000	chr1	16217000	16218000		chr1	85308000	85310000	chr1	85502000	85504000		chr1	193180000	193190000	chr1	194290000	194300000
chr13	26980000	26985000	chr13	27360000	27365000		chr18	23130000	23140000	chr18	23380000	23390000		chr1	26035000	26040000	chr1	26785000	26790000		chr1	16212000	16213000	chr1	16217000	16218000		chr1	85495000	85500000	chr1	85580000	85585000		chr1	195760000	195770000	chr1	195820000	195830000
chr13	27370000	27380000	chr13	27980000	27990000		chr18	23620000	23630000	chr18	23810000	23820000		chr1	26538000	26540000	chr1	26788000	26790000		chr1	16073000	16074000	chr1	16217000	16218000		chr1	85495000	85500000	chr1	85690000	85695000		chr1	189810000	189820000	chr1	196210000	196220000
chr13	27380000	27385000	chr13	27825000	27830000		chr18	24540000	24550000	chr18	24720000	24730000		chr1	26788000	26790000	chr1	26808000	26810000		chr1	16206000	16208000	chr1	16226000	16228000		chr1	85606000	85608000	chr1	85692000	85694000		chr1	196140000	196150000	chr1	196370000	196380000
chr13	28320000	28330000	chr13	28630000	28640000		chr18	25925000	25950000	chr18	26150000	26175000		chr1	26500000	26505000	chr1	26825000	26830000		chr1	16217000	16218000	chr1	16228000	16229000		chr1	85308000	85310000	chr1	85692000	85694000		chr1	197030000	197035000	chr1	197135000	197140000
chr13	28320000	28330000	chr13	28790000	28800000		chr18	26090000	26095000	chr18	26140000	26145000		chr1	26821000	26822000	chr1	26826000	26827000		chr1	16227000	16228000	chr1	16236000	16237000		chr1	85606000	85608000	chr1	85850000	85852000		chr1	195530000	195535000	chr1	197190000	197195000
chr13	28800000	28810000	chr13	29360000	29370000		chr18	34650000	34660000	chr18	34710000	34720000		chr1	26810000	26811000	chr1	26826000	26827000		chr1	16078000	16080000	chr1	16236000	16238000		chr1	85705000	85710000	chr1	85850000	85855000		chr1	190390000	190400000	chr1	197740000	197750000
chr13	29505000	29510000	chr13	29705000	29710000		chr18	35750000	35775000	chr18	36275000	36300000		chr1	26788000	26790000	chr1	26826000	26828000		chr1	16144000	16146000	chr1	16236000	16238000		chr1	85290000	85300000	chr1	85850000	85860000		chr1	197520000	197522000	chr1	197868000	197870000
chr13	29770000	29780000	chr13	30110000	30120000		chr18	48340000	48350000	chr18	48400000	48410000		chr1	26530000	26532000	chr1	26826000	26828000		chr1	16012000	16014000	chr1	16236000	16238000		chr1	85300000	85310000	chr1	85880000	85890000		chr1	197520000	197530000	chr1	198080000	198090000
chr13	30125000	30150000	chr13	30550000	30575000		chr18	48475000	48480000	chr18	48660000	48665000		chr1	26676000	26678000	chr1	26826000	26828000		chr1	15836000	15838000	chr1	16236000	16238000		chr1	85606000	85608000	chr1	85910000	85912000		chr1	198155000	198160000	chr1	198275000	198280000
chr13	30130000	30140000	chr13	30330000	30340000		chr18	49500000	49510000	chr18	49850000	49860000		chr1	26500000	26502000	chr1	26852000	26854000		chr1	16206000	16207000	chr1	16237000	16238000		chr1	85705000	85710000	chr1	85910000	85915000		chr1	197615000	197620000	chr1	198355000	198360000
chr13	31230000	31240000	chr13	31420000	31430000		chr18	55410000	55420000	chr18	56570000	56580000		chr1	26853000	26854000	chr1	26864000	26865000		chr1	16217000	16218000	chr1	16237000	16238000		chr1	85305000	85310000	chr1	86015000	86020000		chr1	197618000	197620000	chr1	198464000	198466000
chr13	33925000	33950000	chr13	35150000	35175000		chr18	58175000	58200000	chr18	58475000	58500000		chr1	26859000	26860000	chr1	26864000	26865000		chr1	16072000	16074000	chr1	16270000	16272000		chr1	85910000	85915000	chr1	86015000	86020000		chr1	197520000	197522000	chr1	198464000	198466000
chr13	33930000	33940000	chr13	34070000	34080000		chr18	58190000	58200000	chr18	58310000	58320000		chr1	26788000	26790000	chr1	26864000	26866000		chr1	16070000	16075000	chr1	16350000	16355000		chr1	85605000	85610000	chr1	86015000	86020000		chr1	198155000	198160000	chr1	198465000	198470000
chr13	34075000	34100000	chr13	35150000	35175000		chr18	58525000	58550000	chr18	59050000	59075000		chr1	26500000	26502000	chr1	26864000	26866000		chr1	16005000	16010000	chr1	16350000	16355000		chr1	85894000	85896000	chr1	86018000	86020000		chr1	198275000	198280000	chr1	198465000	198470000
chr13	36920000	36930000	chr13	36980000	36990000		chr18	63140000	63150000	chr18	63430000	63440000		chr1	26598000	26600000	chr1	26864000	26866000		chr1	15845000	15850000	chr1	16350000	16355000		chr1	86380000	86381000	chr1	86474000	86475000		chr1	194910000	194920000	chr1	198620000	198630000
chr13	39140000	39150000	chr13	39610000	39620000		chr18	70200000	70210000	chr18	70430000	70440000		chr1	26676000	26678000	chr1	26864000	26866000		chr1	16206000	16207000	chr1	16352000	16353000		chr1	86380000	86382000	chr1	86500000	86502000		chr1	197610000	197620000	chr1	198680000	198690000
chr13	39610000	39620000	chr13	39670000	39680000		chr18	70280000	70290000	chr18	70430000	70440000		chr1	26853000	26854000	chr1	26878000	26879000		chr1	16236000	16237000	chr1	16352000	16353000		chr1	86470000	86475000	chr1	86505000	86510000		chr1	198370000	198380000	chr1	198680000	198690000
chr13	39675000	39700000	chr13	40675000	40700000		chr18	74625000	74650000	chr18	75725000	75750000		chr1	26470000	26475000	chr1	26885000	26890000		chr1	16217000	16218000	chr1	16352000	16353000		chr1	86380000	86381000	chr1	86508000	86509000		chr1	198465000	198470000	chr1	198685000	198690000
chr13	39775000	39800000	chr13	40675000	40700000		chr18	76400000	76410000	chr18	76680000	76690000		chr1	26500000	26505000	chr1	26900000	26905000		chr1	16078000	16080000	chr1	16352000	16354000		chr1	86515000	86520000	chr1	86685000	86690000		chr1	198770000	198775000	chr1	198935000	198940000
chr13	39925000	39950000	chr13	40675000	40700000		chr18	76800000	76825000	chr18	77100000	77125000		chr1	26852000	26854000	chr1	26944000	26946000		chr1	16150000	16152000	chr1	16352000	16354000		chr1	86415000	86420000	chr1	86685000	86690000		chr1	198770000	198775000	chr1	199460000	199465000
chr13	40070000	40080000	chr13	40680000	40690000		chr18	76975000	77000000	chr18	77200000	77225000		chr1	26945000	26946000	chr1	26960000	26961000		chr1	16155000	16160000	chr1	16365000	16370000		chr1	86470000	86475000	chr1	86685000	86690000		chr1	199680000	199690000	chr1	200130000	200140000
chr13	43900000	43910000	chr13	44460000	44470000		chr18	77040000	77050000	chr18	77100000	77110000		chr1	26864000	26866000	chr1	26960000	26962000		chr1	16005000	16010000	chr1	16365000	16370000		chr1	86500000	86505000	chr1	86685000	86690000		chr1	200410000	200411000	chr1	200483000	200484000
chr13	43900000	43925000	chr13	44950000	44975000		chr19	665000	670000	chr19	725000	730000		chr1	26852000	26854000	chr1	26960000	26962000		chr1	15975000	15980000	chr1	16365000	16370000		chr1	86510000	86520000	chr1	86740000	86750000		chr1	200621000	200622000	chr1	200670000	200671000
chr13	43905000	43910000	chr13	44435000	44440000		chr19	920000	925000	chr19	980000	985000		chr1	26500000	26502000	chr1	26960000	26962000		chr1	15755000	15760000	chr1	16365000	16370000		chr1	86474000	86475000	chr1	86742000	86743000		chr1	200670000	200675000	chr1	200735000	200740000
chr13	44050000	44060000	chr13	44430000	44440000		chr19	1105000	1110000	chr19	1185000	1190000		chr1	26935000	26940000	chr1	26960000	26965000		chr1	16352000	16353000	chr1	16366000	16367000		chr1	86380000	86382000	chr1	86742000	86744000		chr1	200720000	200725000	chr1	200770000	200775000
chr13	44230000	44240000	chr13	44430000	44440000		chr19	2330000	2340000	chr19	2610000	2620000		chr1	26960000	26961000	chr1	26968000	26969000		chr1	16078000	16080000	chr1	16366000	16368000		chr1	86780000	86782000	chr1	86832000	86834000		chr1	200620000	200630000	chr1	200830000	200840000
chr13	47550000	47560000	chr13	47610000	47620000		chr19	2465000	2470000	chr19	2610000	2615000		chr1	26960000	26961000	chr1	26993000	26994000		chr1	16072000	16074000	chr1	16366000	16368000		chr1	86780000	86782000	chr1	86964000	86966000		chr1	200550000	200560000	chr1	200960000	200970000
chr13	48125000	48150000	chr13	48750000	48775000		chr19	2950000	2960000	chr19	3100000	3110000		chr1	26470000	26475000	chr1	26995000	27000000		chr1	15834000	15836000	chr1	16366000	16368000		chr1	86833000	86834000	chr1	86965000	86966000		chr1	200890000	200895000	chr1	200970000	200975000
chr13	48325000	48350000	chr13	48750000	48775000		chr19	4555000	4560000	chr19	4630000	4635000		chr1	26993000	26994000	chr1	26998000	26999000		chr1	15526000	15528000	chr1	16366000	16368000		chr1	86380000	86385000	chr1	86965000	86970000		chr1	200972000	200974000	chr1	201114000	201116000
chr13	48590000	48600000	chr13	48760000	48770000		chr19	4575000	4580000	chr19	4635000	4640000		chr1	26993000	26994000	chr1	27044000	27045000		chr1	16217000	16218000	chr1	16367000	16368000		chr1	86380000	86385000	chr1	87025000	87030000		chr1	201154000	201156000	chr1	201170000	201172000
chr13	49300000	49310000	chr13	49600000	49610000		chr19	4730000	4735000	chr19	4790000	4795000		chr1	26966000	26968000	chr1	27044000	27046000		chr1	16206000	16207000	chr1	16367000	16368000		chr1	86830000	86835000	chr1	87025000	87030000		chr1	201140000	201150000	chr1	201220000	201230000
chr13	49670000	49680000	chr13	49840000	49850000		chr19	4810000	4820000	chr19	4910000	4920000		chr1	26996000	26997000	chr1	27045000	27046000		chr1	16237000	16238000	chr1	16367000	16368000		chr1	86781000	86782000	chr1	87084000	87085000		chr1	201714000	201716000	chr1	201738000	201740000
chr13	51120000	51130000	chr13	51280000	51290000		chr19	4870000	4875000	chr19	4910000	4915000		chr1	26993000	26994000	chr1	27047000	27048000		chr1	16367000	16368000	chr1	16440000	16441000		chr1	86833000	86834000	chr1	87084000	87085000		chr1	201528000	201529000	chr1	201795000	201796000
chr13	51430000	51440000	chr13	51790000	51800000		chr19	6950000	6975000	chr19	7325000	7350000		chr1	27045000	27050000	chr1	27095000	27100000		chr1	16352000	16354000	chr1	16440000	16442000		chr1	86380000	86382000	chr1	87084000	87086000		chr1	202750000	202760000	chr1	202840000	202850000
chr13	69525000	69550000	chr13	70550000	70575000		chr19	7010000	7020000	chr19	7060000	7070000		chr1	26995000	27000000	chr1	27095000	27100000		chr1	16236000	16238000	chr1	16440000	16442000		chr1	87130000	87135000	chr1	87290000	87295000		chr1	202958000	202959000	chr1	202968000	202969000
chr13	72825000	72850000	chr13	73700000	73725000		chr19	7100000	7110000	chr19	7340000	7350000		chr1	26960000	26965000	chr1	27095000	27100000		chr1	16205000	16210000	chr1	16440000	16445000		chr1	87325000	87330000	chr1	87390000	87395000		chr1	202750000	202760000	chr1	202990000	203000000
chr13	73750000	73775000	chr13	75200000	75225000		chr19	7350000	7375000	chr19	7800000	7825000		chr1	26992000	26994000	chr1	27096000	27098000		chr1	16440000	16445000	chr1	16465000	16470000		chr1	87292000	87294000	chr1	87952000	87954000		chr1	202888000	202890000	chr1	202998000	203000000
chr13	73830000	73840000	chr13	74280000	74290000		chr19	7940000	7950000	chr19	8250000	8260000		chr1	27044000	27045000	chr1	27097000	27098000		chr1	16365000	16370000	chr1	16495000	16500000		chr1	87326000	87328000	chr1	87952000	87954000		chr1	203040000	203050000	chr1	203110000	203120000
chr13	75675000	75700000	chr13	76450000	76475000		chr19	9620000	9630000	chr19	9790000	9800000		chr1	27044000	27045000	chr1	27100000	27101000		chr1	16442000	16444000	chr1	16498000	16500000		chr1	87792000	87793000	chr1	87954000	87955000		chr1	203030000	203032000	chr1	203268000	203270000
chr13	75680000	75690000	chr13	76010000	76020000		chr19	9930000	9940000	chr19	10020000	10030000		chr1	26960000	26962000	chr1	27100000	27102000		chr1	16352000	16354000	chr1	16498000	16500000		chr1	87293000	87294000	chr1	88061000	88062000		chr1	203270000	203275000	chr1	203325000	203330000
chr13	75690000	75700000	chr13	75860000	75870000		chr19	10270000	10275000	chr19	10385000	10390000		chr1	27102000	27104000	chr1	27112000	27114000		chr1	16440000	16445000	chr1	16510000	16515000		chr1	87326000	87327000	chr1	88061000	88062000		chr1	203620000	203630000	chr1	203860000	203870000
chr13	75870000	75880000	chr13	76470000	76480000		chr19	10580000	10585000	chr19	10640000	10645000		chr1	26990000	26995000	chr1	27135000	27140000		chr1	16367000	16368000	chr1	16514000	16515000		chr1	88060000	88065000	chr1	88180000	88185000		chr1	204070000	204080000	chr1	204120000	204130000
chr13	75870000	75880000	chr13	76900000	76910000		chr19	11135000	11140000	chr19	11200000	11205000		chr1	27126000	27128000	chr1	27136000	27138000		chr1	16581000	16582000	chr1	16588000	16589000		chr1	88180000	88182000	chr1	88302000	88304000		chr1	204214000	204215000	chr1	204363000	204364000
chr13	78125000	78150000	chr13	78975000	79000000		chr19	12975000	12980000	chr19	13090000	13095000		chr1	27045000	27050000	chr1	27195000	27200000		chr1	16455000	16460000	chr1	16610000	16615000		chr1	88180000	88182000	chr1	88548000	88550000		chr1	204170000	204175000	chr1	204375000	204380000
chr13	84900000	84925000	chr13	85800000	85825000		chr19	13270000	13280000	chr19	13580000	13590000		chr1	27102000	27104000	chr1	27198000	27200000		chr1	16400000	16405000	chr1	16610000	16615000		chr1	87670000	87680000	chr1	88590000	88600000		chr1	204448000	204450000	chr1	204494000	204496000
chr13	94430000	94440000	chr13	94610000	94620000		chr19	13780000	13790000	chr19	13860000	13870000		chr1	26990000	26995000	chr1	27280000	27285000		chr1	16205000	16210000	chr1	16610000	16615000		chr1	88180000	88181000	chr1	88595000	88596000		chr1	204506000	204507000	chr1	204516000	204517000
chr13	94675000	94700000	chr13	95400000	95425000		chr19	13880000	13885000	chr19	14070000	14075000		chr1	27198000	27199000	chr1	27284000	27285000		chr1	15845000	15850000	chr1	16610000	16615000		chr1	87290000	87295000	chr1	88595000	88600000		chr1	200680000	200690000	chr1	204580000	204590000
chr13	95190000	95195000	chr13	95400000	95405000		chr19	14570000	14575000	chr19	14685000	14690000		chr1	27044000	27045000	chr1	27284000	27285000		chr1	15755000	15760000	chr1	16610000	16615000		chr1	87130000	87135000	chr1	88595000	88600000		chr1	204565000	204570000	chr1	204790000	204795000
chr13	97100000	97110000	chr13	97350000	97360000		chr19	15250000	15275000	chr19	15550000	15575000		chr1	27102000	27104000	chr1	27284000	27286000		chr1	15525000	15530000	chr1	16610000	16615000		chr1	88736000	88737000	chr1	88877000	88878000		chr1	204080000	204090000	chr1	204820000	204830000
chr13	97120000	97130000	chr13	97340000	97350000		chr19	15410000	15420000	chr19	15550000	15560000		chr1	27100000	27105000	chr1	27295000	27300000		chr1	11980000	11985000	chr1	16610000	16615000		chr1	88608000	88609000	chr1	88877000	88878000		chr1	205354000	205355000	chr1	205397000	205398000
chr13	97850000	97860000	chr13	98420000	98430000		chr19	15600000	15625000	chr19	16375000	16400000		chr1	27296000	27298000	chr1	27306000	27308000		chr1	16594000	16596000	chr1	16612000	16614000		chr1	88655000	88656000	chr1	88877000	88878000		chr1	205397000	205398000	chr1	205524000	205525000
chr13	97850000	97875000	chr13	98650000	98675000		chr19	15630000	15640000	chr19	16180000	16190000		chr1	27338000	27340000	chr1	27348000	27350000		chr1	16498000	16500000	chr1	16612000	16614000		chr1	88995000	89000000	chr1	89085000	89090000		chr1	206460000	206470000	chr1	206520000	206530000
chr13	98450000	98475000	chr13	98650000	98675000		chr19	15670000	15675000	chr19	15775000	15780000		chr1	27333000	27334000	chr1	27349000	27350000		chr1	16078000	16080000	chr1	16612000	16614000		chr1	88995000	89000000	chr1	89145000	89150000		chr1	206685000	206690000	chr1	206725000	206730000
chr13	99170000	99180000	chr13	99430000	99440000		chr19	16040000	16045000	chr19	16185000	16190000		chr1	27300000	27301000	chr1	27349000	27350000		chr1	16603000	16604000	chr1	16613000	16614000		chr1	88995000	89000000	chr1	89275000	89280000		chr1	207032000	207034000	chr1	207050000	207052000
chr13	99270000	99275000	chr13	99435000	99440000		chr19	16245000	16250000	chr19	16380000	16385000		chr1	27044000	27046000	chr1	27350000	27352000		chr1	16514000	16515000	chr1	16613000	16614000		chr1	88984000	88985000	chr1	89358000	89359000		chr1	206980000	206990000	chr1	207070000	207080000
chr13	99650000	99675000	chr13	100225000	100250000		chr19	17070000	17080000	chr19	17280000	17290000		chr1	27296000	27298000	chr1	27356000	27358000		chr1	16440000	16441000	chr1	16613000	16614000		chr1	89086000	89087000	chr1	89358000	89359000		chr1	206725000	206730000	chr1	207075000	207080000
chr13	99650000	99675000	chr13	100500000	100525000		chr19	17875000	17880000	chr19	17925000	17930000		chr1	27044000	27046000	chr1	27356000	27358000		chr1	16367000	16368000	chr1	16613000	16614000		chr1	88998000	88999000	chr1	89358000	89359000		chr1	206910000	206915000	chr1	207075000	207080000
chr13	99910000	99920000	chr13	100230000	100240000		chr19	18015000	18020000	chr19	18055000	18060000		chr1	27349000	27350000	chr1	27357000	27358000		chr1	16352000	16353000	chr1	16613000	16614000		chr1	89084000	89085000	chr1	89455000	89456000		chr1	207698000	207700000	chr1	207796000	207798000
chr13	99910000	99920000	chr13	100510000	100520000		chr19	18270000	18280000	chr19	18410000	18420000		chr1	27333000	27334000	chr1	27357000	27358000		chr1	16216000	16218000	chr1	16614000	16616000		chr1	89358000	89359000	chr1	89455000	89456000		chr1	207025000	207030000	chr1	207805000	207810000
chr13	101125000	101150000	chr13	102450000	102475000		chr19	18275000	18280000	chr19	18320000	18325000		chr1	27110000	27115000	chr1	27365000	27370000		chr1	16612000	16613000	chr1	16617000	16618000		chr1	88998000	88999000	chr1	89455000	89456000		chr1	207828000	207829000	chr1	207869000	207870000
chr13	101125000	101150000	chr13	102550000	102575000		chr19	19525000	19550000	chr19	19925000	19950000		chr1	27332000	27334000	chr1	27366000	27368000		chr1	16613000	16614000	chr1	16631000	16632000		chr1	88973000	88974000	chr1	89455000	89456000		chr1	207670000	207675000	chr1	208090000	208095000
chr13	102590000	102600000	chr13	102840000	102850000		chr19	19540000	19545000	chr19	19640000	19645000		chr1	27306000	27308000	chr1	27366000	27368000		chr1	16613000	16614000	chr1	16644000	16645000		chr1	89483000	89484000	chr1	89516000	89517000		chr1	207880000	207890000	chr1	208240000	208250000
chr13	106090000	106100000	chr13	106520000	106530000		chr19	19675000	19700000	chr19	21750000	21775000		chr1	27044000	27046000	chr1	27366000	27368000		chr1	16631000	16632000	chr1	16644000	16645000		chr1	89483000	89484000	chr1	89599000	89600000		chr1	207090000	207100000	chr1	209430000	209440000
chr13	108325000	108350000	chr13	108875000	108900000		chr19	23375000	23380000	chr19	23795000	23800000		chr1	27357000	27358000	chr1	27388000	27389000		chr1	16440000	16442000	chr1	16644000	16646000		chr1	88990000	89000000	chr1	89610000	89620000		chr1	209200000	209205000	chr1	209490000	209495000
chr13	108950000	108975000	chr13	109775000	109800000		chr19	33225000	33250000	chr19	33750000	33775000		chr1	27295000	27300000	chr1	27390000	27395000		chr1	16514000	16516000	chr1	16644000	16646000		chr1	89483000	89484000	chr1	89763000	89764000		chr1	209330000	209340000	chr1	209560000	209570000
chr13	108950000	108975000	chr13	110100000	110125000		chr19	35350000	35360000	chr19	35460000	35470000		chr1	27110000	27115000	chr1	27390000	27395000		chr1	16510000	16515000	chr1	16695000	16700000		chr1	89520000	89525000	chr1	89985000	89990000		chr1	209645000	209650000	chr1	209745000	209750000
chr13	109125000	109150000	chr13	109775000	109800000		chr19	36225000	36250000	chr19	36350000	36375000		chr1	27040000	27045000	chr1	27390000	27395000		chr1	16644000	16646000	chr1	16700000	16702000		chr1	89483000	89484000	chr1	89987000	89988000		chr1	209784000	209785000	chr1	209828000	209829000
chr13	109780000	109790000	chr13	110110000	110120000		chr19	37900000	37925000	chr19	38325000	38350000		chr1	26990000	26995000	chr1	27390000	27395000		chr1	16602000	16604000	chr1	16700000	16702000		chr1	89804000	89805000	chr1	89987000	89988000		chr1	210605000	210610000	chr1	210715000	210720000
chr13	110225000	110250000	chr13	110400000	110425000		chr19	38225000	38250000	chr19	38625000	38650000		chr1	27367000	27368000	chr1	27392000	27393000		chr1	16366000	16368000	chr1	16700000	16702000		chr1	89780000	89781000	chr1	89987000	89988000		chr1	210710000	210720000	chr1	211130000	211140000
chr13	111500000	111525000	chr13	112425000	112450000		chr19	38240000	38245000	chr19	38330000	38335000		chr1	27333000	27334000	chr1	27392000	27393000		chr1	16610000	16615000	chr1	16705000	16710000		chr1	89460000	89470000	chr1	89990000	90000000		chr1	210448000	210450000	chr1	211134000	211136000
chr14	20325000	20350000	chr14	20600000	20625000		chr19	39110000	39120000	chr19	39320000	39330000		chr1	27300000	27301000	chr1	27392000	27393000		chr1	16602000	16604000	chr1	16706000	16708000		chr1	89630000	89640000	chr1	89990000	90000000		chr1	210445000	210450000	chr1	211510000	211515000
chr14	20325000	20350000	chr14	20825000	20850000		chr19	39215000	39220000	chr19	39315000	39320000		chr1	27357000	27358000	chr1	27392000	27393000		chr1	16644000	16646000	chr1	16706000	16708000		chr1	88980000	88990000	chr1	89990000	90000000		chr1	210400000	210410000	chr1	211650000	211660000
chr14	20690000	20700000	chr14	20850000	20860000		chr19	40140000	40145000	chr19	40220000	40225000		chr1	27392000	27393000	chr1	27402000	27403000		chr1	16700000	16702000	chr1	16714000	16716000		chr1	89780000	89790000	chr1	90110000	90120000		chr1	212012000	212013000	chr1	212035000	212036000
chr14	22390000	22395000	chr14	22470000	22475000		chr19	40650000	40675000	chr19	41125000	41150000		chr1	27415000	27420000	chr1	27525000	27530000		chr1	16612000	16614000	chr1	16718000	16720000		chr1	89480000	89490000	chr1	90260000	90270000		chr1	212062000	212064000	chr1	212290000	212292000
chr14	22550000	22575000	chr14	22850000	22875000		chr19	40660000	40670000	chr19	40820000	40830000		chr1	27295000	27300000	chr1	27525000	27530000		chr1	16644000	16646000	chr1	16718000	16720000		chr1	90110000	90120000	chr1	90570000	90580000		chr1	211680000	211685000	chr1	212290000	212295000
chr14	22565000	22570000	chr14	22650000	22655000		chr19	40810000	40815000	chr19	41130000	41135000		chr1	27403000	27404000	chr1	27528000	27529000		chr1	16647000	16648000	chr1	16759000	16760000		chr1	90720000	90730000	chr1	90850000	90860000		chr1	211680000	211685000	chr1	212365000	212370000
chr14	22990000	22995000	chr14	23050000	23055000		chr19	41200000	41205000	chr19	41260000	41265000		chr1	27392000	27394000	chr1	27528000	27530000		chr1	16612000	16614000	chr1	16882000	16884000		chr1	90615000	90620000	chr1	90960000	90965000		chr1	209820000	209830000	chr1	212600000	212610000
chr14	23970000	23980000	chr14	24090000	24100000		chr19	42245000	42250000	chr19	42295000	42300000		chr1	27428000	27430000	chr1	27528000	27530000		chr1	16705000	16710000	chr1	16885000	16890000		chr1	90110000	90115000	chr1	90960000	90965000		chr1	212566000	212568000	chr1	212608000	212610000
chr14	24010000	24020000	chr14	24090000	24100000		chr19	42445000	42450000	chr19	42525000	42530000		chr1	27366000	27368000	chr1	27528000	27530000		chr1	16514000	16516000	chr1	16888000	16890000		chr1	90575000	90580000	chr1	90960000	90965000		chr1	208220000	208230000	chr1	213270000	213280000
chr14	24055000	24060000	chr14	24090000	24095000		chr19	43450000	43455000	chr19	43520000	43525000		chr1	27528000	27530000	chr1	27554000	27556000		chr1	16883000	16884000	chr1	16889000	16890000		chr1	90721000	90722000	chr1	90964000	90965000		chr1	213120000	213130000	chr1	213370000	213380000
chr14	24330000	24335000	chr14	24430000	24435000		chr19	44580000	44590000	chr19	44770000	44780000		chr1	27402000	27403000	chr1	27557000	27558000		chr1	16613000	16614000	chr1	16889000	16890000		chr1	90721000	90722000	chr1	91165000	91166000		chr1	213240000	213250000	chr1	213370000	213380000
chr14	31500000	31525000	chr14	32250000	32275000		chr19	45440000	45445000	chr19	45475000	45480000		chr1	27528000	27529000	chr1	27568000	27569000		chr1	16617000	16618000	chr1	16889000	16890000		chr1	90114000	90116000	chr1	91166000	91168000		chr1	213370000	213380000	chr1	213560000	213570000
chr14	31930000	31940000	chr14	32250000	32260000		chr19	46025000	46030000	chr19	46075000	46080000		chr1	27392000	27393000	chr1	27568000	27569000		chr1	16644000	16645000	chr1	16889000	16890000		chr1	91166000	91167000	chr1	91278000	91279000		chr1	213120000	213130000	chr1	213690000	213700000
chr14	32250000	32260000	chr14	32460000	32470000		chr19	46400000	46405000	chr19	46485000	46490000		chr1	27366000	27368000	chr1	27568000	27570000		chr1	16889000	16890000	chr1	16894000	16895000		chr1	91166000	91167000	chr1	91402000	91403000		chr1	214260000	214265000	chr1	214635000	214640000
chr14	32575000	32600000	chr14	33775000	33800000		chr19	46850000	46860000	chr19	46990000	47000000		chr1	27402000	27403000	chr1	27569000	27570000		chr1	16510000	16515000	chr1	16895000	16900000		chr1	91282000	91283000	chr1	91402000	91403000		chr1	215170000	215180000	chr1	215280000	215290000
chr14	33835000	33840000	chr14	34095000	34100000		chr19	47960000	47970000	chr19	48100000	48110000		chr1	27568000	27569000	chr1	27575000	27576000		chr1	16700000	16702000	chr1	16902000	16904000		chr1	91165000	91170000	chr1	91500000	91505000		chr1	215170000	215175000	chr1	215515000	215520000
chr14	34330000	34340000	chr14	34490000	34500000		chr19	47960000	47970000	chr19	48260000	48270000		chr1	27557000	27558000	chr1	27575000	27576000		chr1	16896000	16897000	chr1	16904000	16905000		chr1	91280000	91285000	chr1	91505000	91510000		chr1	215568000	215570000	chr1	215582000	215584000
chr14	34650000	34675000	chr14	35400000	35425000		chr19	48505000	48510000	chr19	48585000	48590000		chr1	27295000	27300000	chr1	27600000	27605000		chr1	16644000	16645000	chr1	16904000	16905000		chr1	91525000	91530000	chr1	91735000	91740000		chr1	215525000	215530000	chr1	215605000	215610000
chr14	35125000	35150000	chr14	35400000	35425000		chr19	48790000	48795000	chr19	48835000	48840000		chr1	27366000	27368000	chr1	27606000	27608000		chr1	16894000	16896000	chr1	16904000	16906000		chr1	91550000	91560000	chr1	91800000	91810000		chr1	215290000	215295000	chr1	218215000	218220000
chr14	35230000	35240000	chr14	35400000	35410000		chr19	50050000	50075000	chr19	50150000	50175000		chr1	27296000	27298000	chr1	27606000	27608000		chr1	16602000	16604000	chr1	16904000	16906000		chr1	91805000	91810000	chr1	91880000	91885000		chr1	218773000	218774000	chr1	218809000	218810000
chr14	37240000	37250000	chr14	37870000	37880000		chr19	50700000	50710000	chr19	50910000	50920000		chr1	27568000	27570000	chr1	27634000	27636000		chr1	16706000	16708000	chr1	16904000	16906000		chr1	91510000	91515000	chr1	91880000	91885000		chr1	216390000	216400000	chr1	218940000	218950000
chr14	37710000	37715000	chr14	37870000	37875000		chr19	52815000	52820000	chr19	52855000	52860000		chr1	27634000	27636000	chr1	27644000	27646000		chr1	16889000	16890000	chr1	16905000	16906000		chr1	91620000	91630000	chr1	91880000	91890000		chr1	218330000	218340000	chr1	219380000	219390000
chr14	49850000	49875000	chr14	50525000	50550000		chr19	53800000	53825000	chr19	54025000	54050000		chr1	27100000	27105000	chr1	27655000	27660000		chr1	16613000	16614000	chr1	16905000	16906000		chr1	91160000	91170000	chr1	91920000	91930000		chr1	218610000	218615000	chr1	219785000	219790000
chr14	49865000	49870000	chr14	50100000	50105000		chr19	54290000	54300000	chr19	54630000	54640000		chr1	27609000	27610000	chr1	27663000	27664000		chr1	16612000	16614000	chr1	16938000	16940000		chr1	91525000	91530000	chr1	91925000	91930000		chr1	219210000	219215000	chr1	219810000	219815000
chr14	51290000	51300000	chr14	51770000	51780000		chr19	54295000	54300000	chr19	54575000	54580000		chr1	27712000	27714000	chr1	27724000	27726000		chr1	16612000	16614000	chr1	17010000	17012000		chr1	91880000	91885000	chr1	91925000	91930000		chr1	219210000	219220000	chr1	220110000	220120000
chr14	51370000	51375000	chr14	51775000	51780000		chr19	54450000	54475000	chr19	55650000	55675000		chr1	27366000	27368000	chr1	27724000	27726000		chr1	16644000	16646000	chr1	17010000	17012000		chr1	91511000	91512000	chr1	91927000	91928000		chr1	219990000	220000000	chr1	220160000	220170000
chr14	52800000	52825000	chr14	53300000	53325000		chr19	55140000	55150000	chr19	55620000	55630000		chr1	27672000	27673000	chr1	27725000	27726000		chr1	16980000	16985000	chr1	17010000	17015000		chr1	91407000	91408000	chr1	91927000	91928000		chr1	213190000	213200000	chr1	220540000	220550000
chr14	52820000	52830000	chr14	53050000	53060000		chr19	55220000	55225000	chr19	55255000	55260000		chr1	27686000	27687000	chr1	27725000	27726000		chr1	16440000	16445000	chr1	17010000	17015000		chr1	91441000	91442000	chr1	91927000	91928000		chr1	220295000	220300000	chr1	220775000	220780000
chr14	53525000	53550000	chr14	54325000	54350000		chr2	850000	875000	chr2	1525000	1550000		chr1	27390000	27395000	chr1	27725000	27730000		chr1	17011000	17012000	chr1	17030000	17031000		chr1	91997000	91998000	chr1	92291000	92292000		chr1	220215000	220220000	chr1	220775000	220780000
chr14	54570000	54580000	chr14	54770000	54780000		chr2	9140000	9150000	chr2	9330000	9340000		chr1	27940000	27942000	chr1	27950000	27952000		chr1	16612000	16614000	chr1	17052000	17054000		chr1	92310000	92315000	chr1	92485000	92490000		chr1	220748000	220750000	chr1	220802000	220804000
chr14	55425000	55450000	chr14	56325000	56350000		chr2	9800000	9825000	chr2	10025000	10050000		chr1	27872000	27874000	chr1	27960000	27962000		chr1	17012000	17013000	chr1	17053000	17054000		chr1	92460000	92470000	chr1	92520000	92530000		chr1	220296000	220297000	chr1	220803000	220804000
chr14	55425000	55450000	chr14	56475000	56500000		chr2	10825000	10850000	chr2	11425000	11450000		chr1	27826000	27828000	chr1	27960000	27962000		chr1	16644000	16646000	chr1	17054000	17056000		chr1	92310000	92315000	chr1	92595000	92600000		chr1	219580000	219585000	chr1	221570000	221575000
chr14	57690000	57700000	chr14	57870000	57880000		chr2	10835000	10840000	chr2	11120000	11125000		chr1	27858000	27860000	chr1	27978000	27980000		chr1	16610000	16615000	chr1	17115000	17120000		chr1	91995000	92000000	chr1	92620000	92625000		chr1	221470000	221480000	chr1	221740000	221750000
chr14	59125000	59130000	chr14	59440000	59445000		chr2	11125000	11150000	chr2	11400000	11425000		chr1	27960000	27961000	chr1	27980000	27981000		chr1	16610000	16615000	chr1	17320000	17325000		chr1	92749000	92750000	chr1	92818000	92819000		chr1	221470000	221480000	chr1	221850000	221860000
chr14	59625000	59650000	chr14	60175000	60200000		chr2	11130000	11135000	chr2	11580000	11585000		chr1	27960000	27962000	chr1	28208000	28210000		chr1	17285000	17290000	chr1	17335000	17340000		chr1	92859000	92860000	chr1	92994000	92995000		chr1	221740000	221750000	chr1	221850000	221860000
chr14	59960000	59970000	chr14	60180000	60190000		chr2	11825000	11850000	chr2	12700000	12725000		chr1	28091000	28092000	chr1	28209000	28210000		chr1	17010000	17015000	chr1	17335000	17340000		chr1	92968000	92969000	chr1	92994000	92995000		chr1	221760000	221770000	chr1	222000000	222010000
chr14	60330000	60340000	chr14	60560000	60570000		chr2	13025000	13050000	chr2	15575000	15600000		chr1	28205000	28210000	chr1	28230000	28235000		chr1	17054000	17056000	chr1	17438000	17440000		chr1	92290000	92300000	chr1	93060000	93070000		chr1	221540000	221550000	chr1	222000000	222010000
chr14	60350000	60360000	chr14	60550000	60560000		chr2	19360000	19370000	chr2	19860000	19870000		chr1	28035000	28040000	chr1	28230000	28235000		chr1	17429000	17430000	chr1	17439000	17440000		chr1	93021000	93022000	chr1	93062000	93063000		chr1	221865000	221870000	chr1	222165000	222170000
chr14	60620000	60630000	chr14	61020000	61030000		chr2	20440000	20450000	chr2	20630000	20640000		chr1	28245000	28250000	chr1	28405000	28410000		chr1	17508000	17510000	chr1	17540000	17542000		chr1	92859000	92860000	chr1	93062000	93063000		chr1	222095000	222100000	chr1	222165000	222170000
chr14	60620000	60630000	chr14	61250000	61260000		chr2	20660000	20670000	chr2	20960000	20970000		chr1	28408000	28410000	chr1	28602000	28604000		chr1	17425000	17430000	chr1	17540000	17545000		chr1	93304000	93306000	chr1	93438000	93440000		chr1	222280000	222290000	chr1	222450000	222460000
chr14	61450000	61475000	chr14	62100000	62125000		chr2	25975000	26000000	chr2	26125000	26150000		chr1	28365000	28370000	chr1	28640000	28645000		chr1	18132000	18134000	chr1	18142000	18144000		chr1	93750000	93752000	chr1	93768000	93770000		chr1	221260000	221270000	chr1	222450000	222460000
chr14	61460000	61470000	chr14	61730000	61740000		chr2	26965000	26970000	chr2	27010000	27015000		chr1	28649000	28650000	chr1	28654000	28655000		chr1	18106000	18108000	chr1	18144000	18146000		chr1	93438000	93439000	chr1	93814000	93815000		chr1	221470000	221480000	chr1	222450000	222460000
chr14	62150000	62175000	chr14	63250000	63275000		chr2	28955000	28960000	chr2	29195000	29200000		chr1	28804000	28806000	chr1	28814000	28816000		chr1	18145000	18150000	chr1	18170000	18175000		chr1	93629000	93630000	chr1	93814000	93815000		chr1	220870000	220880000	chr1	222450000	222460000
chr14	63790000	63800000	chr14	64290000	64300000		chr2	37395000	37400000	chr2	37825000	37830000		chr1	28785000	28786000	chr1	28877000	28878000		chr1	18480000	18485000	chr1	18555000	18560000		chr1	93550000	93560000	chr1	93840000	93850000		chr1	222124000	222126000	chr1	222454000	222456000
chr14	65160000	65170000	chr14	65820000	65830000		chr2	37550000	37575000	chr2	37650000	37675000		chr1	28648000	28650000	chr1	28878000	28880000		chr1	18295000	18300000	chr1	18570000	18575000		chr1	93304000	93305000	chr1	93844000	93845000		chr1	222105000	222110000	chr1	222455000	222460000
chr14	65160000	65170000	chr14	65950000	65960000		chr2	38300000	38325000	chr2	38500000	38525000		chr1	28882000	28883000	chr1	29034000	29035000		chr1	18125000	18130000	chr1	18815000	18820000		chr1	93629000	93630000	chr1	93844000	93845000		chr1	222170000	222175000	chr1	222455000	222460000
chr14	65400000	65425000	chr14	65950000	65975000		chr2	38300000	38325000	chr2	38725000	38750000		chr1	29030000	29035000	chr1	29120000	29125000		chr1	18892000	18894000	chr1	18902000	18904000		chr1	93814000	93816000	chr1	93844000	93846000		chr1	222645000	222650000	chr1	222695000	222700000
chr14	66600000	66625000	chr14	67100000	67125000		chr2	38525000	38550000	chr2	38725000	38750000		chr1	28790000	28795000	chr1	29120000	29125000		chr1	18902000	18904000	chr1	18926000	18928000		chr1	94046000	94048000	chr1	94060000	94062000		chr1	222644000	222645000	chr1	222713000	222714000
chr14	67160000	67170000	chr14	67270000	67280000		chr2	39060000	39070000	chr2	39220000	39230000		chr1	29120000	29122000	chr1	29196000	29198000		chr1	18902000	18904000	chr1	18950000	18952000		chr1	94026000	94028000	chr1	94060000	94062000		chr1	222790000	222795000	chr1	222985000	222990000
chr14	67580000	67590000	chr14	67700000	67710000		chr2	42830000	42840000	chr2	43230000	43240000		chr1	28785000	28790000	chr1	29200000	29205000		chr1	18928000	18930000	chr1	18954000	18956000		chr1	94061000	94062000	chr1	94330000	94331000		chr1	223700000	223701000	chr1	223708000	223709000
chr14	67940000	67950000	chr14	68810000	68820000		chr2	42970000	42980000	chr2	43230000	43240000		chr1	28882000	28883000	chr1	29202000	29203000		chr1	18950000	18951000	chr1	18955000	18956000		chr1	94045000	94046000	chr1	94335000	94336000		chr1	223701000	223702000	chr1	223715000	223716000
chr14	68910000	68915000	chr14	69095000	69100000		chr2	43120000	43130000	chr2	43480000	43490000		chr1	29034000	29036000	chr1	29202000	29204000		chr1	18902000	18904000	chr1	18956000	18958000		chr1	94061000	94062000	chr1	94335000	94336000		chr1	223700000	223710000	chr1	223840000	223850000
chr14	69575000	69600000	chr14	70000000	70025000		chr2	43125000	43130000	chr2	43225000	43230000		chr1	28648000	28650000	chr1	29202000	29204000		chr1	18900000	18905000	chr1	18970000	18975000		chr1	94025000	94026000	chr1	94336000	94337000		chr1	223810000	223820000	chr1	223990000	224000000
chr14	69585000	69590000	chr14	69725000	69730000		chr2	43230000	43240000	chr2	43480000	43490000		chr1	29258000	29260000	chr1	29282000	29284000		chr1	18955000	18960000	chr1	18995000	19000000		chr1	94045000	94050000	chr1	94460000	94465000		chr1	223700000	223702000	chr1	224112000	224114000
chr14	70620000	70630000	chr14	70810000	70820000		chr2	45640000	45650000	chr2	45770000	45780000		chr1	29236000	29238000	chr1	29338000	29340000		chr1	18955000	18960000	chr1	19010000	19015000		chr1	94336000	94338000	chr1	94462000	94464000		chr1	224116000	224118000	chr1	224182000	224184000
chr14	72500000	72525000	chr14	73450000	73475000		chr2	45640000	45650000	chr2	45930000	45940000		chr1	29235000	29240000	chr1	29395000	29400000		chr1	18995000	19000000	chr1	19040000	19045000		chr1	88930000	88940000	chr1	94530000	94540000		chr1	219320000	219330000	chr1	224560000	224570000
chr14	73150000	73175000	chr14	73450000	73475000		chr2	46625000	46650000	chr2	47300000	47325000		chr1	29235000	29240000	chr1	29510000	29515000		chr1	18902000	18903000	chr1	19096000	19097000		chr1	94540000	94545000	chr1	94580000	94585000		chr1	224525000	224530000	chr1	224640000	224645000
chr14	75130000	75140000	chr14	75480000	75490000		chr2	47855000	47860000	chr2	48105000	48110000		chr1	29235000	29240000	chr1	29710000	29715000		chr1	18955000	18960000	chr1	19160000	19165000		chr1	94540000	94545000	chr1	94605000	94610000		chr1	224644000	224645000	chr1	224922000	224923000
chr14	75315000	75320000	chr14	75490000	75495000		chr2	48110000	48115000	chr2	48415000	48420000		chr1	29236000	29238000	chr1	29792000	29794000		chr1	18902000	18904000	chr1	19162000	19164000		chr1	94605000	94610000	chr1	94695000	94700000		chr1	225485000	225490000	chr1	225550000	225555000
chr14	75710000	75720000	chr14	75980000	75990000		chr2	56175000	56200000	chr2	57500000	57525000		chr1	29236000	29237000	chr1	29849000	29850000		chr1	19160000	19165000	chr1	19185000	19190000		chr1	94620000	94625000	chr1	94705000	94710000		chr1	225555000	225560000	chr1	225655000	225660000
chr14	76050000	76075000	chr14	76375000	76400000		chr2	58750000	58775000	chr2	60550000	60575000		chr1	29236000	29238000	chr1	30082000	30084000		chr1	18902000	18904000	chr1	19210000	19212000		chr1	94480000	94482000	chr1	94802000	94804000		chr1	225655000	225656000	chr1	225700000	225701000
chr14	76880000	76885000	chr14	77065000	77070000		chr2	63675000	63700000	chr2	63850000	63875000		chr1	29910000	29915000	chr1	30105000	30110000		chr1	19162000	19164000	chr1	19210000	19212000		chr1	94698000	94700000	chr1	94802000	94804000		chr1	225810000	225815000	chr1	225880000	225885000
chr14	76910000	76915000	chr14	77055000	77060000		chr2	64325000	64350000	chr2	64875000	64900000		chr1	29912000	29914000	chr1	30110000	30112000		chr1	19128000	19130000	chr1	19210000	19212000		chr1	94522000	94524000	chr1	94802000	94804000		chr1	225770000	225780000	chr1	225880000	225890000
chr14	77140000	77150000	chr14	77310000	77320000		chr2	64900000	64925000	chr2	65550000	65575000		chr1	29790000	29795000	chr1	30110000	30115000		chr1	19185000	19190000	chr1	19210000	19215000		chr1	94514000	94516000	chr1	94804000	94806000		chr1	225999000	226000000	chr1	226064000	226065000
chr14	77650000	77660000	chr14	77810000	77820000		chr2	65050000	65075000	chr2	65550000	65575000		chr1	29236000	29237000	chr1	30111000	30112000		chr1	18955000	18960000	chr1	19210000	19215000		chr1	94527000	94528000	chr1	94806000	94807000		chr1	226060000	226065000	chr1	226120000	226125000
chr14	80990000	81000000	chr14	81160000	81170000		chr2	68460000	68470000	chr2	68720000	68730000		chr1	29235000	29240000	chr1	30180000	30185000		chr1	18902000	18904000	chr1	19250000	19252000		chr1	94805000	94810000	chr1	95040000	95045000		chr1	226125000	226130000	chr1	226180000	226185000
chr14	81270000	81275000	chr14	81460000	81465000		chr2	69000000	69025000	chr2	69300000	69325000		chr1	29235000	29240000	chr1	30230000	30235000		chr1	19160000	19165000	chr1	19250000	19255000		chr1	94480000	94490000	chr1	95040000	95050000		chr1	226128000	226129000	chr1	226201000	226202000
chr14	89025000	89050000	chr14	89900000	89925000		chr2	69900000	69925000	chr2	70275000	70300000		chr1	29450000	29455000	chr1	30370000	30375000		chr1	18995000	19000000	chr1	19250000	19255000		chr1	94522000	94523000	chr1	95041000	95042000		chr1	226215000	226220000	chr1	226330000	226335000
chr14	90900000	90910000	chr14	91140000	91150000		chr2	69915000	69920000	chr2	70140000	70145000		chr1	29235000	29240000	chr1	30375000	30380000		chr1	19210000	19211000	chr1	19251000	19252000		chr1	94854000	94855000	chr1	95043000	95044000		chr1	226200000	226202000	chr1	226332000	226334000
chr14	90900000	90910000	chr14	91170000	91180000		chr2	70090000	70095000	chr2	70140000	70145000		chr1	29236000	29238000	chr1	30380000	30382000		chr1	19223000	19224000	chr1	19251000	19252000		chr1	95110000	95120000	chr1	95230000	95240000		chr1	226124000	226125000	chr1	226333000	226334000
chr14	92710000	92720000	chr14	92780000	92790000		chr2	70300000	70310000	chr2	70640000	70650000		chr1	29790000	29795000	chr1	30380000	30385000		chr1	19250000	19252000	chr1	19272000	19274000		chr1	95309000	95310000	chr1	95467000	95468000		chr1	226545000	226550000	chr1	226605000	226610000
chr14	93940000	93945000	chr14	94000000	94005000		chr2	70300000	70310000	chr2	70780000	70790000		chr1	29790000	29795000	chr1	30705000	30710000		chr1	19251000	19252000	chr1	19288000	19289000		chr1	96071000	96072000	chr1	96096000	96097000		chr1	227235000	227240000	chr1	227315000	227320000
chr14	95440000	95445000	chr14	95525000	95530000		chr2	70860000	70865000	chr2	70945000	70950000		chr1	29120000	29125000	chr1	30715000	30720000		chr1	19272000	19274000	chr1	19288000	19290000		chr1	96230000	96240000	chr1	96490000	96500000		chr1	227318000	227320000	chr1	227396000	227398000
chr14	95560000	95570000	chr14	95770000	95780000		chr2	71525000	71550000	chr2	72125000	72150000		chr1	28640000	28645000	chr1	30715000	30720000		chr1	19270000	19275000	chr1	19310000	19315000		chr1	96236000	96237000	chr1	96845000	96846000		chr1	227310000	227320000	chr1	227430000	227440000
chr14	95560000	95570000	chr14	95990000	96000000		chr2	71920000	71925000	chr2	72150000	72155000		chr1	28245000	28250000	chr1	30715000	30720000		chr1	19160000	19165000	chr1	19310000	19315000		chr1	96945000	96946000	chr1	97050000	97051000		chr1	228210000	228220000	chr1	228450000	228460000
chr14	96100000	96110000	chr14	96270000	96280000		chr2	72150000	72160000	chr2	72580000	72590000		chr1	29236000	29238000	chr1	30718000	30720000		chr1	18955000	18960000	chr1	19310000	19315000		chr1	96966000	96967000	chr1	97050000	97051000		chr1	228408000	228410000	chr1	228456000	228458000
chr14	96100000	96125000	chr14	96400000	96425000		chr2	72990000	73000000	chr2	73150000	73160000		chr1	30752000	30754000	chr1	30778000	30780000		chr1	18875000	18880000	chr1	19310000	19315000		chr1	92500000	92510000	chr1	97080000	97090000		chr1	228458000	228459000	chr1	228485000	228486000
chr14	96300000	96305000	chr14	96425000	96430000		chr2	73080000	73085000	chr2	73155000	73160000		chr1	30719000	30720000	chr1	30779000	30780000		chr1	19251000	19252000	chr1	19312000	19313000		chr1	97186000	97188000	chr1	97524000	97526000		chr1	227785000	227790000	chr1	228735000	228740000
chr14	96580000	96585000	chr14	96740000	96745000		chr2	74900000	74925000	chr2	75225000	75250000		chr1	30719000	30720000	chr1	30782000	30783000		chr1	19210000	19211000	chr1	19312000	19313000		chr1	97244000	97245000	chr1	97525000	97526000		chr1	224380000	224390000	chr1	229410000	229420000
chr14	99525000	99550000	chr14	99875000	99900000		chr2	74900000	74925000	chr2	75400000	75425000		chr1	29235000	29240000	chr1	30800000	30805000		chr1	19288000	19289000	chr1	19312000	19313000		chr1	97244000	97245000	chr1	97820000	97821000		chr1	229559000	229560000	chr1	229626000	229627000
chr14	100400000	100425000	chr14	100625000	100650000		chr2	74900000	74925000	chr2	75600000	75625000		chr1	30718000	30720000	chr1	30802000	30804000		chr1	19312000	19313000	chr1	19317000	19318000		chr1	97138000	97139000	chr1	97820000	97821000		chr1	229780000	229790000	chr1	230160000	230170000
chr14	100850000	100855000	chr14	101235000	101240000		chr2	85060000	85070000	chr2	85280000	85290000		chr1	30780000	30785000	chr1	30805000	30810000		chr1	19310000	19315000	chr1	19335000	19340000		chr1	96965000	96970000	chr1	97820000	97825000		chr1	223420000	223430000	chr1	230790000	230800000
chr14	100900000	100925000	chr14	101225000	101250000		chr2	85420000	85425000	chr2	85545000	85550000		chr1	30718000	30720000	chr1	30846000	30848000		chr1	19160000	19165000	chr1	19365000	19370000		chr1	97185000	97190000	chr1	98050000	98055000		chr1	230798000	230799000	chr1	230917000	230918000
chr14	101225000	101250000	chr14	101625000	101650000		chr2	86220000	86230000	chr2	86360000	86370000		chr1	30846000	30848000	chr1	30908000	30910000		chr1	19310000	19315000	chr1	19385000	19390000		chr1	97665000	97670000	chr1	98050000	98055000		chr1	230865000	230870000	chr1	230975000	230980000
chr14	102235000	102240000	chr14	102310000	102315000		chr2	86800000	86825000	chr2	87200000	87225000		chr1	30802000	30803000	chr1	30911000	30912000		chr1	19395000	19400000	chr1	19435000	19440000		chr1	97135000	97140000	chr1	98050000	98055000		chr1	231015000	231020000	chr1	231090000	231095000
chr14	103075000	103100000	chr14	103275000	103300000		chr2	88190000	88200000	chr2	88450000	88460000		chr1	30782000	30783000	chr1	30911000	30912000		chr1	19430000	19431000	chr1	19436000	19437000		chr1	97244000	97245000	chr1	98051000	98052000		chr1	230915000	230920000	chr1	231090000	231095000
chr14	103800000	103810000	chr14	103980000	103990000		chr2	96000000	96025000	chr2	96525000	96550000		chr1	30719000	30720000	chr1	30911000	30912000		chr1	19436000	19438000	chr1	19446000	19448000		chr1	97820000	97821000	chr1	98051000	98052000		chr1	224180000	224190000	chr1	231440000	231450000
chr14	103805000	103810000	chr14	103910000	103915000		chr2	96050000	96075000	chr2	97650000	97675000		chr1	30782000	30783000	chr1	30929000	30930000		chr1	19425000	19430000	chr1	19450000	19455000		chr1	96966000	96967000	chr1	98051000	98052000		chr1	231420000	231425000	chr1	231525000	231530000
chr14	104130000	104140000	chr14	104560000	104570000		chr2	96410000	96415000	chr2	96505000	96510000		chr1	30719000	30720000	chr1	30929000	30930000		chr1	19435000	19440000	chr1	19465000	19470000		chr1	98054000	98055000	chr1	98103000	98104000		chr1	231860000	231870000	chr1	232300000	232310000
chr14	104135000	104140000	chr14	104640000	104645000		chr2	96855000	96860000	chr2	96950000	96955000		chr1	30976000	30978000	chr1	31154000	31156000		chr1	19463000	19464000	chr1	19468000	19469000		chr1	97180000	97190000	chr1	98460000	98470000		chr1	231065000	231070000	chr1	232365000	232370000
chr14	105370000	105380000	chr14	105480000	105490000		chr2	97590000	97600000	chr2	97680000	97690000		chr1	30928000	30930000	chr1	31154000	31156000		chr1	19312000	19313000	chr1	19468000	19469000		chr1	97240000	97245000	chr1	98465000	98470000		chr1	232020000	232030000	chr1	232620000	232630000
chr14	105550000	105560000	chr14	105930000	105940000		chr2	101020000	101030000	chr2	101150000	101160000		chr1	31154000	31156000	chr1	31166000	31168000		chr1	19458000	19460000	chr1	19468000	19470000		chr1	98000000	98005000	chr1	98465000	98470000		chr1	232370000	232380000	chr1	232620000	232630000
chr14	105585000	105590000	chr14	105705000	105710000		chr2	108200000	108225000	chr2	108575000	108600000		chr1	30720000	30725000	chr1	31180000	31185000		chr1	19460000	19462000	chr1	19476000	19478000		chr1	97820000	97825000	chr1	98465000	98470000		chr1	232630000	232640000	chr1	232790000	232800000
chr14	105670000	105680000	chr14	106000000	106010000		chr2	113240000	113250000	chr2	113360000	113370000		chr1	31180000	31185000	chr1	31325000	31330000		chr1	19477000	19478000	chr1	19482000	19483000		chr1	97669000	97670000	chr1	98468000	98469000		chr1	232630000	232640000	chr1	232950000	232960000
chr15	19970000	19980000	chr15	20190000	20200000		chr2	120340000	120350000	chr2	120670000	120680000		chr1	31184000	31186000	chr1	31334000	31336000		chr1	19469000	19470000	chr1	19485000	19486000		chr1	98054000	98056000	chr1	98468000	98470000		chr1	233300000	233305000	chr1	233375000	233380000
chr15	19975000	20000000	chr15	20325000	20350000		chr2	130180000	130185000	chr2	130335000	130340000		chr1	31180000	31185000	chr1	31370000	31375000		chr1	19477000	19478000	chr1	19485000	19486000		chr1	96966000	96968000	chr1	98468000	98470000		chr1	233300000	233305000	chr1	233520000	233525000
chr15	20175000	20200000	chr15	23475000	23500000		chr2	147975000	148000000	chr2	148975000	149000000		chr1	31373000	31374000	chr1	31394000	31395000		chr1	19463000	19464000	chr1	19485000	19486000		chr1	98794000	98795000	chr1	99179000	99180000		chr1	233440000	233445000	chr1	234065000	234070000
chr15	20175000	20200000	chr15	24800000	24825000		chr2	148550000	148575000	chr2	148975000	149000000		chr1	31182000	31183000	chr1	31394000	31395000		chr1	19395000	19400000	chr1	19485000	19490000		chr1	98745000	98750000	chr1	99480000	99485000		chr1	233390000	233395000	chr1	234210000	234215000
chr15	20225000	20250000	chr15	20375000	20400000		chr2	149600000	149625000	chr2	150475000	150500000		chr1	31184000	31186000	chr1	31394000	31396000		chr1	19310000	19315000	chr1	19485000	19490000		chr1	98790000	98800000	chr1	99480000	99490000		chr1	234611000	234612000	chr1	234724000	234725000
chr15	20250000	20260000	chr15	22240000	22250000		chr2	153160000	153170000	chr2	153470000	153480000		chr1	31395000	31396000	chr1	31400000	31401000		chr1	19250000	19255000	chr1	19485000	19490000		chr1	99180000	99181000	chr1	99481000	99482000		chr1	234724000	234725000	chr1	234974000	234975000
chr15	20325000	20350000	chr15	23525000	23550000		chr2	155375000	155400000	chr2	156300000	156325000		chr1	30715000	30720000	chr1	31420000	31425000		chr1	19436000	19437000	chr1	19486000	19487000		chr1	99180000	99182000	chr1	99684000	99686000		chr1	234600000	234605000	chr1	234975000	234980000
chr15	20325000	20350000	chr15	25500000	25525000		chr2	157780000	157785000	chr2	158005000	158010000		chr1	31395000	31396000	chr1	31422000	31423000		chr1	19486000	19488000	chr1	19510000	19512000		chr1	98790000	98800000	chr1	99700000	99710000		chr1	234975000	234980000	chr1	235075000	235080000
chr15	20375000	20400000	chr15	25275000	25300000		chr2	168340000	168350000	chr2	168910000	168920000		chr1	31373000	31374000	chr1	31422000	31423000		chr1	19310000	19315000	chr1	19595000	19600000		chr1	99180000	99181000	chr1	99707000	99708000		chr1	234720000	234725000	chr1	235075000	235080000
chr15	20385000	20390000	chr15	22240000	22245000		chr2	170230000	170240000	chr2	170810000	170820000		chr1	31184000	31186000	chr1	31422000	31424000		chr1	19486000	19488000	chr1	19596000	19598000		chr1	99808000	99809000	chr1	100034000	100035000		chr1	234598000	234600000	chr1	235078000	235080000
chr15	22825000	22850000	chr15	28450000	28475000		chr2	170370000	170380000	chr2	170810000	170820000		chr1	31395000	31396000	chr1	31425000	31426000		chr1	19468000	19470000	chr1	19596000	19598000		chr1	100130000	100140000	chr1	100350000	100360000		chr1	234610000	234612000	chr1	235082000	235084000
chr15	23000000	23025000	chr15	28450000	28475000		chr2	171575000	171600000	chr2	172100000	172125000		chr1	31370000	31375000	chr1	31425000	31430000		chr1	19436000	19438000	chr1	19596000	19598000		chr1	99800000	99810000	chr1	100350000	100360000		chr1	235130000	235140000	chr1	235320000	235330000
chr15	23075000	23100000	chr15	23450000	23475000		chr2	172800000	172810000	chr2	172930000	172940000		chr1	31394000	31396000	chr1	31460000	31462000		chr1	19504000	19506000	chr1	19596000	19598000		chr1	100030000	100040000	chr1	100350000	100360000		chr1	235329000	235330000	chr1	235367000	235368000
chr15	23450000	23475000	chr15	28450000	28475000		chr2	173400000	173410000	chr2	174340000	174350000		chr1	31180000	31185000	chr1	31460000	31465000		chr1	19250000	19252000	chr1	19596000	19598000		chr1	100130000	100140000	chr1	100450000	100460000		chr1	235360000	235370000	chr1	235500000	235510000
chr15	23625000	23650000	chr15	25275000	25300000		chr2	175360000	175370000	chr2	176090000	176100000		chr1	31180000	31182000	chr1	31540000	31542000		chr1	19465000	19470000	chr1	19640000	19645000		chr1	100270000	100280000	chr1	100450000	100460000		chr1	235100000	235110000	chr1	235500000	235510000
chr15	24675000	24700000	chr15	25250000	25275000		chr2	175675000	175700000	chr2	176075000	176100000		chr1	31460000	31461000	chr1	31548000	31549000		chr1	19385000	19390000	chr1	19640000	19645000		chr1	100035000	100040000	chr1	100455000	100460000		chr1	235595000	235600000	chr1	235780000	235785000
chr15	26875000	26900000	chr15	28025000	28050000		chr2	176120000	176130000	chr2	177140000	177150000		chr1	31424000	31426000	chr1	31548000	31550000		chr1	19210000	19215000	chr1	19640000	19645000		chr1	99808000	99809000	chr1	100459000	100460000		chr1	235430000	235440000	chr1	235780000	235790000
chr15	28250000	28275000	chr15	28450000	28475000		chr2	176125000	176130000	chr2	176635000	176640000		chr1	31184000	31186000	chr1	31548000	31550000		chr1	19485000	19486000	chr1	19643000	19644000		chr1	99805000	99810000	chr1	100540000	100545000		chr1	235866000	235868000	chr1	235970000	235972000
chr15	29000000	29010000	chr15	29090000	29100000		chr2	176135000	176140000	chr2	176455000	176460000		chr1	31394000	31395000	chr1	31549000	31550000		chr1	19596000	19597000	chr1	19644000	19645000		chr1	100540000	100550000	chr1	100860000	100870000		chr1	234220000	234225000	chr1	236205000	236210000
chr15	29680000	29690000	chr15	29920000	29930000		chr2	177160000	177165000	chr2	177325000	177330000		chr1	31548000	31550000	chr1	31564000	31566000		chr1	19504000	19506000	chr1	19644000	19646000		chr1	100750000	100755000	chr1	100865000	100870000		chr1	236100000	236110000	chr1	236270000	236280000
chr15	31200000	31210000	chr15	31480000	31490000		chr2	177325000	177350000	chr2	177725000	177750000		chr1	30715000	30720000	chr1	31570000	31575000		chr1	19390000	19392000	chr1	19644000	19646000		chr1	100463000	100464000	chr1	100866000	100867000		chr1	236105000	236110000	chr1	236345000	236350000
chr15	31330000	31335000	chr15	31395000	31400000		chr2	178130000	178140000	chr2	178410000	178420000		chr1	31564000	31565000	chr1	31576000	31577000		chr1	19485000	19486000	chr1	19647000	19648000		chr1	100606000	100607000	chr1	100866000	100867000		chr1	236280000	236290000	chr1	236480000	236490000
chr15	32660000	32670000	chr15	32990000	33000000		chr2	181100000	181125000	chr2	181700000	181725000		chr1	31395000	31396000	chr1	31576000	31577000		chr1	19310000	19315000	chr1	19705000	19710000		chr1	99809000	99810000	chr1	100868000	100869000		chr1	236610000	236620000	chr1	236770000	236780000
chr15	32775000	32800000	chr15	32875000	32900000		chr2	181770000	181780000	chr2	181890000	181900000		chr1	31548000	31550000	chr1	31576000	31578000		chr1	19310000	19315000	chr1	19795000	19800000		chr1	100835000	100836000	chr1	100868000	100869000		chr1	236605000	236610000	chr1	236795000	236800000
chr15	33230000	33240000	chr15	33700000	33710000		chr2	186875000	186900000	chr2	187425000	187450000		chr1	31460000	31465000	chr1	31585000	31590000		chr1	19720000	19722000	chr1	19798000	19800000		chr1	100920000	100922000	chr1	101238000	101240000		chr1	236905000	236910000	chr1	241470000	241475000
chr15	34050000	34075000	chr15	34575000	34600000		chr2	196130000	196140000	chr2	196270000	196280000		chr1	31394000	31396000	chr1	31588000	31590000		chr1	19485000	19490000	chr1	19815000	19820000		chr1	100868000	100869000	chr1	101288000	101289000		chr1	241530000	241535000	chr1	241995000	242000000
chr15	34225000	34250000	chr15	34575000	34600000		chr2	199980000	199990000	chr2	200460000	200470000		chr1	31180000	31185000	chr1	31590000	31595000		chr1	19799000	19800000	chr1	19816000	19817000		chr1	100921000	100922000	chr1	101288000	101289000		chr1	242415000	242416000	chr1	242455000	242456000
chr15	34610000	34620000	chr15	34910000	34920000		chr2	201235000	201240000	chr2	201360000	201365000		chr1	31564000	31565000	chr1	31593000	31594000		chr1	19848000	19850000	chr1	19860000	19862000		chr1	100920000	100922000	chr1	101356000	101358000		chr1	243255000	243256000	chr1	243268000	243269000
chr15	35290000	35300000	chr15	35440000	35450000		chr2	206800000	206805000	chr2	207475000	207480000		chr1	31394000	31396000	chr1	31594000	31596000		chr1	19814000	19815000	chr1	19861000	19862000		chr1	101309000	101310000	chr1	101357000	101358000		chr1	242840000	242850000	chr1	243320000	243330000
chr15	36875000	36900000	chr15	37875000	37900000		chr2	219050000	219060000	chr2	219300000	219310000		chr1	31180000	31185000	chr1	31615000	31620000		chr1	19799000	19800000	chr1	19861000	19862000		chr1	101309000	101310000	chr1	101438000	101439000		chr1	243268000	243270000	chr1	243324000	243326000
chr15	36880000	36890000	chr15	37120000	37130000		chr2	219170000	219175000	chr2	219205000	219210000		chr1	31576000	31577000	chr1	31618000	31619000		chr1	19815000	19816000	chr1	19864000	19865000		chr1	101305000	101310000	chr1	101505000	101510000		chr1	242455000	242456000	chr1	243325000	243326000
chr15	37990000	38000000	chr15	38380000	38390000		chr2	219540000	219545000	chr2	219640000	219645000		chr1	31564000	31565000	chr1	31618000	31619000		chr1	19814000	19816000	chr1	19866000	19868000		chr1	101993000	101994000	chr1	102191000	102192000		chr1	243344000	243346000	chr1	243408000	243410000
chr15	37990000	38000000	chr15	38690000	38700000		chr2	222300000	222325000	chr2	222550000	222575000		chr1	31592000	31594000	chr1	31618000	31620000		chr1	19310000	19315000	chr1	19880000	19885000		chr1	101653000	101654000	chr1	102191000	102192000		chr1	240950000	240960000	chr1	243450000	243460000
chr15	40040000	40050000	chr15	40270000	40280000		chr2	225670000	225680000	chr2	226800000	226810000		chr1	31394000	31396000	chr1	31618000	31620000		chr1	19485000	19490000	chr1	19880000	19885000		chr1	101520000	101525000	chr1	102430000	102435000		chr1	243488000	243490000	chr1	243512000	243514000
chr15	40215000	40220000	chr15	40270000	40275000		chr2	230905000	230910000	chr2	230985000	230990000		chr1	31560000	31565000	chr1	31630000	31635000		chr1	19285000	19290000	chr1	19880000	19885000		chr1	101650000	101660000	chr1	103510000	103520000		chr1	242830000	242840000	chr1	244610000	244620000
chr15	40855000	40860000	chr15	40890000	40895000		chr2	231670000	231675000	chr2	231705000	231710000		chr1	31180000	31185000	chr1	31630000	31635000		chr1	19815000	19816000	chr1	19882000	19883000		chr1	101506000	101508000	chr1	103514000	103516000		chr1	244440000	244450000	chr1	244650000	244660000
chr15	41770000	41775000	chr15	41810000	41815000		chr2	232850000	232860000	chr2	233250000	233260000		chr1	31615000	31620000	chr1	31640000	31645000		chr1	19724000	19725000	chr1	19882000	19883000		chr1	103106000	103108000	chr1	103514000	103516000		chr1	244440000	244450000	chr1	244790000	244800000
chr15	43900000	43910000	chr15	44230000	44240000		chr2	234280000	234290000	chr2	234490000	234500000		chr1	31570000	31575000	chr1	31640000	31645000		chr1	19860000	19862000	chr1	19882000	19884000		chr1	101520000	101521000	chr1	103515000	103516000		chr1	244650000	244660000	chr1	244860000	244870000
chr15	44580000	44590000	chr15	44730000	44740000		chr2	237150000	237160000	chr2	237410000	237420000		chr1	31585000	31590000	chr1	31640000	31645000		chr1	19764000	19766000	chr1	19882000	19884000		chr1	107782000	107783000	chr1	108125000	108126000		chr1	244834000	244836000	chr1	244862000	244864000
chr15	45450000	45460000	chr15	45610000	45620000		chr2	237150000	237160000	chr2	237570000	237580000		chr1	31670000	31671000	chr1	31675000	31676000		chr1	19798000	19800000	chr1	19882000	19884000		chr1	107780000	107785000	chr1	108200000	108205000		chr1	244864000	244865000	chr1	244970000	244971000
chr15	48850000	48875000	chr15	49400000	49425000		chr2	240150000	240155000	chr2	240435000	240440000		chr1	31670000	31672000	chr1	31680000	31682000		chr1	19882000	19883000	chr1	19889000	19890000		chr1	107782000	107783000	chr1	108561000	108562000		chr1	244830000	244840000	chr1	244970000	244980000
chr15	49225000	49250000	chr15	50125000	50150000		chr2	240230000	240235000	chr2	240435000	240440000		chr1	31674000	31676000	chr1	31704000	31706000		chr1	19882000	19884000	chr1	19892000	19894000		chr1	108512000	108513000	chr1	108561000	108562000		chr1	244970000	244975000	chr1	245040000	245045000
chr15	50145000	50150000	chr15	50315000	50320000		chr20	800000	825000	chr20	1100000	1125000		chr1	31692000	31694000	chr1	31704000	31706000		chr1	19880000	19885000	chr1	20060000	20065000		chr1	108512000	108513000	chr1	108645000	108646000		chr1	245152000	245154000	chr1	245380000	245382000
chr15	50670000	50680000	chr15	50870000	50880000		chr20	1310000	1320000	chr20	1430000	1440000		chr1	31674000	31676000	chr1	31714000	31716000		chr1	20075000	20080000	chr1	20100000	20105000		chr1	108745000	108750000	chr1	108895000	108900000		chr1	245090000	245100000	chr1	245380000	245390000
chr15	52160000	52165000	chr15	52210000	52215000		chr20	3850000	3855000	chr20	3900000	3905000		chr1	31666000	31667000	chr1	31715000	31716000		chr1	19915000	19920000	chr1	20100000	20105000		chr1	108512000	108513000	chr1	108898000	108899000		chr1	245150000	245160000	chr1	245490000	245500000
chr15	52250000	52260000	chr15	52730000	52740000		chr20	4105000	4110000	chr20	4170000	4175000		chr1	31690000	31695000	chr1	31715000	31720000		chr1	19882000	19884000	chr1	20138000	20140000		chr1	108828000	108829000	chr1	108898000	108899000		chr1	245153000	245154000	chr1	246003000	246004000
chr15	56475000	56500000	chr15	57125000	57150000		chr20	4225000	4250000	chr20	4575000	4600000		chr1	31714000	31716000	chr1	31724000	31726000		chr1	19918000	19919000	chr1	20152000	20153000		chr1	108828000	108830000	chr1	109112000	109114000		chr1	245150000	245160000	chr1	246280000	246290000
chr15	56475000	56500000	chr15	57525000	57550000		chr20	4760000	4770000	chr20	5100000	5110000		chr1	31714000	31716000	chr1	31744000	31746000		chr1	19882000	19884000	chr1	20152000	20154000		chr1	109200000	109205000	chr1	109235000	109240000		chr1	245150000	245155000	chr1	246450000	246455000
chr15	56490000	56500000	chr15	57300000	57310000		chr20	5530000	5540000	chr20	5780000	5790000		chr1	31660000	31665000	chr1	31745000	31750000		chr1	19978000	19980000	chr1	20154000	20156000		chr1	109263000	109264000	chr1	109399000	109400000		chr1	246270000	246280000	chr1	246450000	246460000
chr15	57340000	57345000	chr15	57525000	57530000		chr20	8110000	8120000	chr20	8170000	8180000		chr1	31715000	31720000	chr1	31760000	31765000		chr1	19815000	19820000	chr1	20180000	20185000		chr1	109277000	109278000	chr1	109399000	109400000		chr1	246505000	246510000	chr1	246620000	246625000
chr15	57730000	57740000	chr15	58060000	58070000		chr20	10650000	10675000	chr20	11525000	11550000		chr1	31735000	31740000	chr1	31760000	31765000		chr1	19814000	19816000	chr1	20186000	20188000		chr1	109201000	109202000	chr1	109399000	109400000		chr1	247079000	247080000	chr1	247104000	247105000
chr15	57860000	57870000	chr15	58060000	58070000		chr20	10675000	10700000	chr20	11200000	11225000		chr1	31759000	31760000	chr1	31764000	31765000		chr1	19915000	19920000	chr1	20190000	20195000		chr1	109275000	109280000	chr1	109530000	109535000		chr1	247390000	247391000	chr1	247576000	247577000
chr15	58225000	58250000	chr15	59500000	59525000		chr20	17670000	17680000	chr20	17890000	17900000		chr1	31754000	31756000	chr1	31764000	31766000		chr1	20472000	20474000	chr1	20484000	20486000		chr1	109500000	109501000	chr1	109532000	109533000		chr1	246210000	246220000	chr1	248000000	248010000
chr15	58980000	58990000	chr15	59490000	59500000		chr20	20860000	20870000	chr20	21500000	21510000		chr1	31764000	31765000	chr1	31772000	31773000		chr1	20476000	20477000	chr1	20485000	20486000		chr1	109262000	109264000	chr1	109532000	109534000		chr1	248838000	248839000	chr1	248859000	248860000
chr15	59160000	59170000	chr15	59490000	59500000		chr20	22335000	22340000	chr20	22585000	22590000		chr1	31664000	31665000	chr1	31772000	31773000		chr1	20460000	20465000	chr1	20485000	20490000		chr1	109492000	109494000	chr1	109532000	109534000		chr10	930000	935000	chr10	985000	990000
chr15	59530000	59535000	chr15	59620000	59625000		chr20	22690000	22700000	chr20	23340000	23350000		chr1	31762000	31764000	chr1	31772000	31774000		chr1	19815000	19820000	chr1	20485000	20490000		chr1	109560000	109565000	chr1	109595000	109600000		chr10	3190000	3200000	chr10	3280000	3290000
chr15	59675000	59700000	chr15	60500000	60525000		chr20	24990000	25000000	chr20	25400000	25410000		chr1	31470000	31475000	chr1	31785000	31790000		chr1	19960000	19965000	chr1	20550000	20555000		chr1	109545000	109550000	chr1	109615000	109620000		chr10	3190000	3200000	chr10	3420000	3430000
chr15	60575000	60600000	chr15	60900000	60925000		chr20	25300000	25310000	chr20	25360000	25370000		chr1	31778000	31780000	chr1	31788000	31790000		chr1	20553000	20554000	chr1	20574000	20575000		chr1	109546000	109547000	chr1	109649000	109650000		chr10	3630000	3640000	chr10	3770000	3780000
chr15	61170000	61180000	chr15	61830000	61840000		chr20	25300000	25310000	chr20	25390000	25400000		chr1	31704000	31706000	chr1	31788000	31790000		chr1	20574000	20576000	chr1	20588000	20590000		chr1	109640000	109641000	chr1	109773000	109774000		chr10	3787000	3788000	chr10	3805000	3806000
chr15	61875000	61900000	chr15	62275000	62300000		chr20	25975000	26000000	chr20	26250000	26275000		chr1	31576000	31578000	chr1	31788000	31790000		chr1	20585000	20590000	chr1	20630000	20635000		chr1	109546000	109547000	chr1	109773000	109774000		chr10	3787000	3788000	chr10	3810000	3811000
chr15	62780000	62790000	chr15	63080000	63090000		chr20	31560000	31565000	chr20	31610000	31615000		chr1	31394000	31396000	chr1	31788000	31790000		chr1	20470000	20475000	chr1	20630000	20635000		chr1	109640000	109645000	chr1	109980000	109985000		chr10	3190000	3200000	chr10	4350000	4360000
chr15	63450000	63475000	chr15	64050000	64075000		chr20	31560000	31570000	chr20	31720000	31730000		chr1	31548000	31550000	chr1	31788000	31790000		chr1	20626000	20627000	chr1	20633000	20634000		chr1	109777000	109778000	chr1	109984000	109985000		chr10	4525000	4530000	chr10	4565000	4570000
chr15	63610000	63620000	chr15	64060000	64070000		chr20	31850000	31860000	chr20	31950000	31960000		chr1	31460000	31462000	chr1	31788000	31790000		chr1	20634000	20635000	chr1	20661000	20662000		chr1	109546000	109547000	chr1	109984000	109985000		chr10	4390000	4400000	chr10	4650000	4660000
chr15	63750000	63775000	chr15	64050000	64075000		chr20	31850000	31860000	chr20	32030000	32040000		chr1	31666000	31667000	chr1	31789000	31790000		chr1	20661000	20662000	chr1	20666000	20667000		chr1	110045000	110050000	chr1	110105000	110110000		chr10	4350000	4360000	chr10	4760000	4770000
chr15	64730000	64735000	chr15	64810000	64815000		chr20	32525000	32530000	chr20	32650000	32655000		chr1	31663000	31664000	chr1	31789000	31790000		chr1	20630000	20635000	chr1	20695000	20700000		chr1	110088000	110089000	chr1	110116000	110117000		chr10	3230000	3240000	chr10	4760000	4770000
chr15	65195000	65200000	chr15	65280000	65285000		chr20	32670000	32675000	chr20	32780000	32785000		chr1	31715000	31716000	chr1	31789000	31790000		chr1	20661000	20662000	chr1	20696000	20697000		chr1	109195000	109200000	chr1	110180000	110185000		chr10	5090000	5095000	chr10	5280000	5285000
chr15	66925000	66950000	chr15	67825000	67850000		chr20	34300000	34305000	chr20	34515000	34520000		chr1	31760000	31765000	chr1	31815000	31820000		chr1	20696000	20697000	chr1	20717000	20718000		chr1	110207000	110208000	chr1	110312000	110313000		chr10	5090000	5100000	chr10	5380000	5390000
chr15	67850000	67860000	chr15	68150000	68160000		chr20	34310000	34320000	chr20	34470000	34480000		chr1	31760000	31765000	chr1	31930000	31935000		chr1	20585000	20590000	chr1	20730000	20735000		chr1	110203000	110204000	chr1	110312000	110313000		chr10	4850000	4852000	chr10	5384000	5386000
chr15	68550000	68555000	chr15	68670000	68675000		chr20	34825000	34850000	chr20	35250000	35275000		chr1	31835000	31840000	chr1	31935000	31940000		chr1	20718000	20719000	chr1	20733000	20734000		chr1	110412000	110413000	chr1	110460000	110461000		chr10	4820000	4830000	chr10	5410000	5420000
chr15	68550000	68555000	chr15	68875000	68880000		chr20	34870000	34875000	chr20	34955000	34960000		chr1	31815000	31820000	chr1	31935000	31940000		chr1	20728000	20729000	chr1	20733000	20734000		chr1	110203000	110204000	chr1	110460000	110461000		chr10	4850000	4860000	chr10	5430000	5440000
chr15	68780000	68790000	chr15	68870000	68880000		chr20	35145000	35150000	chr20	35205000	35210000		chr1	31880000	31882000	chr1	31938000	31940000		chr1	20696000	20697000	chr1	20733000	20734000		chr1	110030000	110040000	chr1	110460000	110470000		chr10	5440000	5450000	chr10	5540000	5550000
chr15	69050000	69075000	chr15	69250000	69275000		chr20	37270000	37280000	chr20	37380000	37390000		chr1	31670000	31672000	chr1	31938000	31940000		chr1	20661000	20662000	chr1	20733000	20734000		chr1	110412000	110413000	chr1	110496000	110497000		chr10	5545000	5550000	chr10	5595000	5600000
chr15	69060000	69070000	chr15	69380000	69390000		chr20	40950000	40975000	chr20	41325000	41350000		chr1	31938000	31939000	chr1	31954000	31955000		chr1	20718000	20720000	chr1	20786000	20788000		chr1	110463000	110464000	chr1	110496000	110497000		chr10	5680000	5685000	chr10	5810000	5815000
chr15	69470000	69480000	chr15	70480000	70490000		chr20	41170000	41175000	chr20	41330000	41335000		chr1	31788000	31790000	chr1	31956000	31958000		chr1	20660000	20662000	chr1	20786000	20788000		chr1	110477000	110478000	chr1	110496000	110497000		chr10	5685000	5690000	chr10	5870000	5875000
chr15	70580000	70590000	chr15	70810000	70820000		chr20	41725000	41750000	chr20	43175000	43200000		chr1	31815000	31820000	chr1	31960000	31965000		chr1	20696000	20698000	chr1	20786000	20788000		chr1	110202000	110204000	chr1	110496000	110498000		chr10	6200000	6205000	chr10	6275000	6280000
chr15	71000000	71025000	chr15	71425000	71450000		chr20	43450000	43460000	chr20	44080000	44090000		chr1	31835000	31840000	chr1	31960000	31965000		chr1	20733000	20734000	chr1	20787000	20788000		chr1	109850000	109860000	chr1	110550000	110560000		chr10	6314000	6315000	chr10	6342000	6343000
chr15	71110000	71120000	chr15	71440000	71450000		chr20	44115000	44120000	chr20	44185000	44190000		chr1	31760000	31765000	chr1	31960000	31965000		chr1	20732000	20734000	chr1	20848000	20850000		chr1	110200000	110210000	chr1	110610000	110620000		chr10	6590000	6600000	chr10	7410000	7420000
chr15	71800000	71810000	chr15	72150000	72160000		chr20	44215000	44220000	chr20	44380000	44385000		chr1	31880000	31885000	chr1	31960000	31965000		chr1	20825000	20830000	chr1	20860000	20865000		chr1	110524000	110525000	chr1	110615000	110616000		chr10	8405000	8410000	chr10	9255000	9260000
chr15	72620000	72625000	chr15	72680000	72685000		chr20	44220000	44230000	chr20	44460000	44470000		chr1	31700000	31705000	chr1	31960000	31965000		chr1	20787000	20788000	chr1	20867000	20868000		chr1	110630000	110632000	chr1	110766000	110768000		chr10	9330000	9340000	chr10	10620000	10630000
chr15	72790000	72800000	chr15	73080000	73090000		chr20	44395000	44400000	chr20	44445000	44450000		chr1	31665000	31670000	chr1	31960000	31965000		chr1	20786000	20788000	chr1	20884000	20886000		chr1	110630000	110635000	chr1	110780000	110785000		chr10	9340000	9345000	chr10	11035000	11040000
chr15	73300000	73310000	chr15	73690000	73700000		chr20	45810000	45820000	chr20	45960000	45970000		chr1	31960000	31965000	chr1	32010000	32015000		chr1	20695000	20700000	chr1	20980000	20985000		chr1	110524000	110526000	chr1	110782000	110784000		chr10	11610000	11612000	chr10	11684000	11686000
chr15	73555000	73560000	chr15	73695000	73700000		chr20	47780000	47790000	chr20	48290000	48300000		chr1	31835000	31840000	chr1	32010000	32015000		chr1	20785000	20790000	chr1	21035000	21040000		chr1	110783000	110784000	chr1	111032000	111033000		chr10	11874000	11876000	chr10	12042000	12044000
chr15	73635000	73640000	chr15	73695000	73700000		chr20	47780000	47790000	chr20	48610000	48620000		chr1	31665000	31670000	chr1	32010000	32015000		chr1	20785000	20790000	chr1	21150000	21155000		chr1	111223000	111224000	chr1	111334000	111335000		chr10	11820000	11825000	chr10	12125000	12130000
chr15	73960000	73970000	chr15	74320000	74330000		chr20	49130000	49135000	chr20	49215000	49220000		chr1	31785000	31790000	chr1	32105000	32110000		chr1	20732000	20734000	chr1	21174000	21176000		chr1	111030000	111040000	chr1	111340000	111350000		chr10	12720000	12730000	chr10	12840000	12850000
chr15	74125000	74130000	chr15	74305000	74310000		chr20	49325000	49350000	chr20	49875000	49900000		chr1	32010000	32015000	chr1	32200000	32205000		chr1	21150000	21155000	chr1	21175000	21180000		chr1	111223000	111224000	chr1	111399000	111400000		chr10	12720000	12725000	chr10	12900000	12905000
chr15	74370000	74375000	chr15	74620000	74625000		chr20	49980000	49985000	chr20	50070000	50075000		chr1	32108000	32110000	chr1	32216000	32218000		chr1	20695000	20700000	chr1	21175000	21180000		chr1	111330000	111335000	chr1	111400000	111405000		chr10	12780000	12790000	chr10	12900000	12910000
chr15	74380000	74385000	chr15	74435000	74440000		chr20	50180000	50190000	chr20	50570000	50580000		chr1	32216000	32217000	chr1	32248000	32249000		chr1	20786000	20788000	chr1	21178000	21180000		chr1	111505000	111510000	chr1	111555000	111560000		chr10	12900000	12910000	chr10	13050000	13060000
chr15	74630000	74635000	chr15	74765000	74770000		chr20	50185000	50190000	chr20	50460000	50465000		chr1	32215000	32216000	chr1	32316000	32317000		chr1	20695000	20700000	chr1	21195000	21200000		chr1	111550000	111560000	chr1	111650000	111660000		chr10	5820000	5830000	chr10	13130000	13140000
chr15	75025000	75030000	chr15	75200000	75205000		chr20	50190000	50200000	chr20	50370000	50380000		chr1	32110000	32112000	chr1	32316000	32318000		chr1	20730000	20735000	chr1	21275000	21280000		chr1	111508000	111509000	chr1	111656000	111657000		chr10	13220000	13230000	chr10	13270000	13280000
chr15	75025000	75050000	chr15	75300000	75325000		chr20	53550000	53575000	chr20	54050000	54075000		chr1	32010000	32015000	chr1	32350000	32355000		chr1	21280000	21282000	chr1	21290000	21292000		chr1	111715000	111716000	chr1	111747000	111748000		chr10	13220000	13225000	chr10	13300000	13305000
chr15	75330000	75335000	chr15	77945000	77950000		chr20	53570000	53580000	chr20	53930000	53940000		chr1	32216000	32217000	chr1	32351000	32352000		chr1	20785000	20790000	chr1	21330000	21335000		chr1	111508000	111509000	chr1	111747000	111748000		chr10	13161000	13162000	chr10	13302000	13303000
chr15	75715000	75720000	chr15	77875000	77880000		chr20	53925000	53950000	chr20	54175000	54200000		chr1	32351000	32352000	chr1	32357000	32358000		chr1	21288000	21290000	chr1	21332000	21334000		chr1	111481000	111482000	chr1	111747000	111748000		chr10	13302000	13303000	chr10	13347000	13348000
chr15	75810000	75820000	chr15	76140000	76150000		chr20	57080000	57090000	chr20	57480000	57490000		chr1	32105000	32110000	chr1	32360000	32365000		chr1	20786000	20788000	chr1	21344000	21346000		chr1	111220000	111230000	chr1	111760000	111770000		chr10	12930000	12935000	chr10	13520000	13525000
chr15	77110000	77115000	chr15	77495000	77500000		chr20	57380000	57390000	chr20	57590000	57600000		chr1	32351000	32352000	chr1	32362000	32363000		chr1	21339000	21340000	chr1	21345000	21346000		chr1	111505000	111510000	chr1	111765000	111770000		chr10	14195000	14200000	chr10	14325000	14330000
chr15	77950000	77975000	chr15	78225000	78250000		chr20	57385000	57390000	chr20	57490000	57495000		chr1	32357000	32358000	chr1	32362000	32363000		chr1	21291000	21292000	chr1	21345000	21346000		chr1	111715000	111716000	chr1	111769000	111770000		chr10	14380000	14390000	chr10	14470000	14480000
chr15	77960000	77970000	chr15	78100000	78110000		chr20	57600000	57625000	chr20	58175000	58200000		chr1	32216000	32217000	chr1	32362000	32363000		chr1	21344000	21346000	chr1	21398000	21400000		chr1	112394000	112395000	chr1	112466000	112467000		chr10	14560000	14562000	chr10	14602000	14604000
chr15	77990000	78000000	chr15	78100000	78110000		chr20	58475000	58500000	chr20	58825000	58850000		chr1	32362000	32364000	chr1	32372000	32374000		chr1	21334000	21336000	chr1	21440000	21442000		chr1	112465000	112470000	chr1	112505000	112510000		chr10	14838000	14840000	chr10	14878000	14880000
chr15	78110000	78115000	chr15	78240000	78245000		chr20	58850000	58875000	chr20	59200000	59225000		chr1	32390000	32395000	chr1	32610000	32615000		chr1	16595000	16596000	chr1	21465000	21466000		chr1	112500000	112510000	chr1	112610000	112620000		chr10	14835000	14840000	chr10	15095000	15100000
chr15	78300000	78310000	chr15	78700000	78710000		chr20	58850000	58875000	chr20	59400000	59425000		chr1	32540000	32541000	chr1	32612000	32613000		chr1	21440000	21442000	chr1	21468000	21470000		chr1	112394000	112395000	chr1	112614000	112615000		chr10	14490000	14500000	chr10	15100000	15110000
chr15	78790000	78800000	chr15	82290000	82300000		chr20	62305000	62310000	chr20	62375000	62380000		chr1	32520000	32522000	chr1	32612000	32614000		chr1	21370000	21375000	chr1	21490000	21495000		chr1	112466000	112467000	chr1	112614000	112615000		chr10	14870000	14880000	chr10	15100000	15110000
chr15	78900000	78925000	chr15	79175000	79200000		chr21	25600000	25625000	chr21	25850000	25875000		chr1	32712000	32713000	chr1	32772000	32773000		chr1	21370000	21375000	chr1	21510000	21515000		chr1	112500000	112510000	chr1	112700000	112710000		chr10	15260000	15265000	chr10	15370000	15375000
chr15	79030000	79035000	chr15	79180000	79185000		chr21	26840000	26850000	chr21	28740000	28750000		chr1	32729000	32730000	chr1	32773000	32774000		chr1	21506000	21507000	chr1	21511000	21512000		chr1	112465000	112470000	chr1	112705000	112710000		chr10	15425000	15430000	chr10	15725000	15730000
chr15	79350000	79375000	chr15	79975000	80000000		chr21	29080000	29090000	chr21	29370000	29380000		chr1	32712000	32714000	chr1	32870000	32872000		chr1	21344000	21346000	chr1	21530000	21532000		chr1	112390000	112392000	chr1	112706000	112708000		chr10	15645000	15650000	chr10	15725000	15730000
chr15	80450000	80460000	chr15	80770000	80780000		chr21	31200000	31210000	chr21	31560000	31570000		chr1	32770000	32775000	chr1	32870000	32875000		chr1	21510000	21515000	chr1	21535000	21540000		chr1	112394000	112395000	chr1	112707000	112708000		chr10	15649000	15650000	chr10	15824000	15825000
chr15	80560000	80570000	chr15	80970000	80980000		chr21	31810000	31820000	chr21	31870000	31880000		chr1	32400000	32405000	chr1	32870000	32875000		chr1	21370000	21375000	chr1	21535000	21540000		chr1	110070000	110080000	chr1	112790000	112800000		chr10	17020000	17030000	chr10	17100000	17110000
chr15	80565000	80570000	chr15	80775000	80780000		chr21	32400000	32410000	chr21	32590000	32600000		chr1	32520000	32522000	chr1	32872000	32874000		chr1	21558000	21560000	chr1	21568000	21570000		chr1	112716000	112717000	chr1	112804000	112805000		chr10	16890000	16895000	chr10	17180000	17185000
chr15	80970000	80980000	chr15	81260000	81270000		chr21	34725000	34750000	chr21	35825000	35850000		chr1	32612000	32614000	chr1	32872000	32874000		chr1	21535000	21540000	chr1	21570000	21575000		chr1	112390000	112392000	chr1	112804000	112806000		chr10	17215000	17220000	chr10	17350000	17355000
chr15	80980000	80990000	chr15	81100000	81110000		chr21	34890000	34900000	chr21	35400000	35410000		chr1	32770000	32775000	chr1	32885000	32890000		chr1	21510000	21515000	chr1	21570000	21575000		chr1	112735000	112740000	chr1	112805000	112810000		chr10	17617000	17618000	chr10	17643000	17644000
chr15	81105000	81110000	chr15	81265000	81270000		chr21	37200000	37210000	chr21	37260000	37270000		chr1	32881000	32882000	chr1	32886000	32887000		chr1	21495000	21500000	chr1	21570000	21575000		chr1	112710000	112720000	chr1	112860000	112870000		chr10	13390000	13400000	chr10	18120000	18130000
chr15	81275000	81280000	chr15	81400000	81405000		chr21	38500000	38525000	chr21	39125000	39150000		chr1	32877000	32878000	chr1	32886000	32887000		chr1	20730000	20735000	chr1	21650000	21655000		chr1	112881000	112882000	chr1	113042000	113043000		chr10	21070000	21080000	chr10	21170000	21180000
chr15	82275000	82300000	chr15	82400000	82425000		chr21	41670000	41680000	chr21	41730000	41740000		chr1	32886000	32887000	chr1	32892000	32893000		chr1	21622000	21623000	chr1	21651000	21652000		chr1	112716000	112717000	chr1	113042000	113043000		chr10	20858000	20859000	chr10	21270000	21271000
chr15	83240000	83250000	chr15	83430000	83440000		chr21	41800000	41825000	chr21	42100000	42125000		chr1	32893000	32894000	chr1	32924000	32925000		chr1	21250000	21255000	chr1	21665000	21670000		chr1	112809000	112810000	chr1	113042000	113043000		chr10	21170000	21175000	chr10	21270000	21275000
chr15	83435000	83440000	chr15	83555000	83560000		chr21	41880000	41890000	chr21	42110000	42120000		chr1	32876000	32878000	chr1	32924000	32926000		chr1	21665000	21670000	chr1	21780000	21785000		chr1	113300000	113310000	chr1	113450000	113460000		chr10	21360000	21370000	chr10	21490000	21500000
chr15	84600000	84625000	chr15	84925000	84950000		chr21	42830000	42840000	chr21	42890000	42900000		chr1	32886000	32887000	chr1	32925000	32926000		chr1	21565000	21570000	chr1	21780000	21785000		chr1	113140000	113141000	chr1	113453000	113454000		chr10	21293000	21294000	chr10	21528000	21529000
chr15	84830000	84840000	chr15	84890000	84900000		chr21	44325000	44350000	chr21	44425000	44450000		chr1	32900000	32905000	chr1	32925000	32930000		chr1	21670000	21671000	chr1	21782000	21783000		chr1	113370000	113380000	chr1	113670000	113680000		chr10	21498000	21500000	chr10	21530000	21532000
chr15	84830000	84840000	chr15	84920000	84930000		chr21	44340000	44345000	chr21	44375000	44380000		chr1	32925000	32926000	chr1	32932000	32933000		chr1	21734000	21736000	chr1	21782000	21784000		chr1	113070000	113075000	chr1	113675000	113680000		chr10	21495000	21500000	chr10	21730000	21735000
chr15	85175000	85200000	chr15	85275000	85300000		chr21	44500000	44525000	chr21	44775000	44800000		chr1	32892000	32894000	chr1	32932000	32934000		chr1	21692000	21694000	chr1	21782000	21784000		chr1	113140000	113141000	chr1	113678000	113679000		chr10	21070000	21080000	chr10	21730000	21740000
chr15	85740000	85750000	chr15	85830000	85840000		chr21	45275000	45300000	chr21	45800000	45825000		chr1	32886000	32888000	chr1	32932000	32934000		chr1	21344000	21346000	chr1	21782000	21784000		chr1	113830000	113840000	chr1	113960000	113970000		chr10	20860000	20870000	chr10	21950000	21960000
chr15	85850000	85875000	chr15	86750000	86775000		chr21	45290000	45300000	chr21	45450000	45460000		chr1	32870000	32872000	chr1	32932000	32934000		chr1	21532000	21534000	chr1	21782000	21784000		chr1	112800000	112805000	chr1	113975000	113980000		chr10	21990000	22000000	chr10	22240000	22250000
chr15	85850000	85875000	chr15	88225000	88250000		chr22	17830000	17835000	chr22	17880000	17885000		chr1	32924000	32926000	chr1	32984000	32986000		chr1	21332000	21334000	chr1	21782000	21784000		chr1	113970000	113980000	chr1	114210000	114220000		chr10	22245000	22250000	chr10	22320000	22325000
chr15	88475000	88480000	chr15	88610000	88615000		chr22	17830000	17835000	chr22	18075000	18080000		chr1	32924000	32926000	chr1	33002000	33004000		chr1	20786000	20788000	chr1	21782000	21784000		chr1	114090000	114095000	chr1	114280000	114285000		chr10	18870000	18880000	chr10	22340000	22350000
chr15	88475000	88500000	chr15	88825000	88850000		chr22	18025000	18030000	chr22	18065000	18070000		chr1	32892000	32894000	chr1	33002000	33004000		chr1	21782000	21784000	chr1	21866000	21868000		chr1	113835000	113840000	chr1	114280000	114285000		chr10	18530000	18540000	chr10	22560000	22570000
chr15	88875000	88900000	chr15	89175000	89200000		chr22	19720000	19725000	chr22	19900000	19905000		chr1	32870000	32875000	chr1	33005000	33010000		chr1	21782000	21784000	chr1	21904000	21906000		chr1	113978000	113979000	chr1	114283000	114284000		chr10	21990000	22000000	chr10	22580000	22590000
chr15	88900000	88910000	chr15	89020000	89030000		chr22	19970000	19975000	chr22	20020000	20025000		chr1	32932000	32934000	chr1	33006000	33008000		chr1	21782000	21784000	chr1	21910000	21912000		chr1	114345000	114350000	chr1	114425000	114430000		chr10	22570000	22575000	chr10	22815000	22820000
chr15	89055000	89060000	chr15	89175000	89180000		chr22	21630000	21635000	chr22	21665000	21670000		chr1	32924000	32926000	chr1	33054000	33056000		chr1	21906000	21907000	chr1	21911000	21912000		chr1	114345000	114350000	chr1	114555000	114560000		chr10	22315000	22320000	chr10	22985000	22990000
chr15	89750000	89760000	chr15	90080000	90090000		chr22	21710000	21715000	chr22	21945000	21950000		chr1	32892000	32894000	chr1	33054000	33056000		chr1	21904000	21906000	chr1	21914000	21916000		chr1	114346000	114348000	chr1	114670000	114672000		chr10	22255000	22260000	chr10	22985000	22990000
chr15	89760000	89765000	chr15	89875000	89880000		chr22	22345000	22350000	chr22	22395000	22400000		chr1	32876000	32878000	chr1	33054000	33056000		chr1	21914000	21916000	chr1	21926000	21928000		chr1	113978000	113980000	chr1	114670000	114672000		chr10	22615000	22620000	chr10	22985000	22990000
chr15	89895000	89900000	chr15	90070000	90075000		chr22	23845000	23850000	chr22	23895000	23900000		chr1	32933000	32934000	chr1	33055000	33056000		chr1	21782000	21783000	chr1	21927000	21928000		chr1	114340000	114350000	chr1	115040000	115050000		chr10	22550000	22560000	chr10	23060000	23070000
chr15	90155000	90160000	chr15	90215000	90220000		chr22	24195000	24200000	chr22	24245000	24250000		chr1	32876000	32878000	chr1	33080000	33082000		chr1	21927000	21928000	chr1	21932000	21933000		chr1	114979000	114980000	chr1	115041000	115042000		chr10	23150000	23160000	chr10	24190000	24200000
chr15	90325000	90350000	chr15	90875000	90900000		chr22	24940000	24950000	chr22	25170000	25180000		chr1	32870000	32872000	chr1	33080000	33082000		chr1	21904000	21905000	chr1	21936000	21937000		chr1	115060000	115070000	chr1	115110000	115120000		chr10	24196000	24198000	chr10	24502000	24504000
chr15	90340000	90350000	chr15	90470000	90480000		chr22	24950000	24955000	chr22	25040000	25045000		chr1	32930000	32935000	chr1	33080000	33085000		chr1	21783000	21784000	chr1	21936000	21937000		chr1	114979000	114980000	chr1	115112000	115113000		chr10	24462000	24464000	chr10	24502000	24504000
chr15	90645000	90650000	chr15	90885000	90890000		chr22	26750000	26775000	chr22	27800000	27825000		chr1	32890000	32895000	chr1	33080000	33085000		chr1	21920000	21922000	chr1	21936000	21938000		chr1	115275000	115280000	chr1	115460000	115465000		chr10	23310000	23320000	chr10	24510000	24520000
chr15	91050000	91060000	chr15	91220000	91230000		chr22	26825000	26850000	chr22	27800000	27825000		chr1	32710000	32715000	chr1	33080000	33085000		chr1	21914000	21916000	chr1	21936000	21938000		chr1	114978000	114980000	chr1	115468000	115470000		chr10	24360000	24365000	chr10	24515000	24520000
chr15	91055000	91060000	chr15	91270000	91275000		chr22	27410000	27420000	chr22	27800000	27810000		chr1	32390000	32395000	chr1	33085000	33090000		chr1	21927000	21928000	chr1	21937000	21938000		chr1	115139000	115140000	chr1	115469000	115470000		chr10	24355000	24360000	chr10	24735000	24740000
chr15	91300000	91310000	chr15	92070000	92080000		chr22	28600000	28625000	chr22	29025000	29050000		chr1	33055000	33056000	chr1	33086000	33087000		chr1	21932000	21933000	chr1	21937000	21938000		chr1	114978000	114980000	chr1	115594000	115596000		chr10	24730000	24732000	chr10	24810000	24812000
chr15	91860000	91870000	chr15	92070000	92080000		chr22	30100000	30110000	chr22	30250000	30260000		chr1	32925000	32926000	chr1	33086000	33087000		chr1	21937000	21938000	chr1	21952000	21953000		chr1	115546000	115547000	chr1	115595000	115596000		chr10	24640000	24650000	chr10	24810000	24820000
chr15	92090000	92100000	chr15	92380000	92390000		chr22	30100000	30125000	chr22	30375000	30400000		chr1	32876000	32878000	chr1	33086000	33088000		chr1	21937000	21938000	chr1	21956000	21957000		chr1	115135000	115140000	chr1	115595000	115600000		chr10	24640000	24650000	chr10	24950000	24960000
chr15	93025000	93050000	chr15	94100000	94125000		chr22	30630000	30640000	chr22	30750000	30760000		chr1	33119000	33120000	chr1	33125000	33126000		chr1	21782000	21783000	chr1	21956000	21957000		chr1	115470000	115475000	chr1	115595000	115600000		chr10	25015000	25020000	chr10	25060000	25065000
chr15	94160000	94170000	chr15	94320000	94330000		chr22	30760000	30770000	chr22	30920000	30930000		chr1	33096000	33098000	chr1	33126000	33128000		chr1	21896000	21898000	chr1	21956000	21958000		chr1	115620000	115630000	chr1	115670000	115680000		chr10	24724000	24726000	chr10	25226000	25228000
chr15	96325000	96350000	chr15	97225000	97250000		chr22	30760000	30770000	chr22	31080000	31090000		chr1	33080000	33082000	chr1	33126000	33128000		chr1	21668000	21670000	chr1	21956000	21958000		chr1	115608000	115609000	chr1	115706000	115707000		chr10	25020000	25030000	chr10	25710000	25720000
chr15	97900000	97925000	chr15	98400000	98425000		chr22	31660000	31670000	chr22	31960000	31970000		chr1	32886000	32888000	chr1	33126000	33128000		chr1	21697000	21698000	chr1	21960000	21961000		chr1	115608000	115609000	chr1	115764000	115765000		chr10	27157000	27158000	chr10	27242000	27243000
chr15	98300000	98310000	chr15	98420000	98430000		chr22	36310000	36320000	chr22	36460000	36470000		chr1	32870000	32875000	chr1	33180000	33185000		chr1	21668000	21670000	chr1	21964000	21966000		chr1	115135000	115140000	chr1	115770000	115775000		chr10	26330000	26335000	chr10	27355000	27360000
chr15	98440000	98450000	chr15	99070000	99080000		chr22	36545000	36550000	chr22	36855000	36860000		chr1	33295000	33296000	chr1	33364000	33365000		chr1	21782000	21784000	chr1	22008000	22010000		chr1	115715000	115720000	chr1	115770000	115775000		chr10	27780000	27790000	chr10	28110000	28120000
chr15	98510000	98520000	chr15	98650000	98660000		chr22	38870000	38875000	chr22	39000000	39005000		chr1	33125000	33130000	chr1	33365000	33370000		chr1	21936000	21938000	chr1	22024000	22026000		chr1	115608000	115610000	chr1	115772000	115774000		chr10	28430000	28440000	chr10	28620000	28630000
chr15	99100000	99105000	chr15	99210000	99215000		chr22	39015000	39020000	chr22	39065000	39070000		chr1	33295000	33296000	chr1	33368000	33369000		chr1	22008000	22010000	chr1	22024000	22026000		chr1	115807000	115808000	chr1	115981000	115982000		chr10	28215000	28220000	chr10	29065000	29070000
chr15	99275000	99300000	chr15	99725000	99750000		chr22	40040000	40050000	chr22	40340000	40350000		chr1	33218000	33220000	chr1	33368000	33370000		chr1	21783000	21784000	chr1	22025000	22026000		chr1	115805000	115810000	chr1	116075000	116080000		chr10	28625000	28630000	chr10	29300000	29305000
chr15	99790000	99800000	chr15	101760000	101770000		chr22	40430000	40440000	chr22	40640000	40650000		chr1	33368000	33370000	chr1	33430000	33432000		chr1	21810000	21815000	chr1	22025000	22030000		chr1	116020000	116025000	chr1	116130000	116135000		chr10	29634000	29636000	chr10	29648000	29650000
chr15	100625000	100650000	chr15	101000000	101025000		chr22	40520000	40530000	chr22	40640000	40650000		chr1	33294000	33296000	chr1	33430000	33432000		chr1	22025000	22026000	chr1	22052000	22053000		chr1	116139000	116140000	chr1	116485000	116486000		chr10	30000000	30010000	chr10	30380000	30390000
chr15	100625000	100650000	chr15	101250000	101275000		chr22	41960000	41970000	chr22	42430000	42440000		chr1	33126000	33128000	chr1	33430000	33432000		chr1	21782000	21784000	chr1	22052000	22054000		chr1	116415000	116420000	chr1	116485000	116490000		chr10	30380000	30390000	chr10	31030000	31040000
chr15	100660000	100670000	chr15	100870000	100880000		chr22	42165000	42170000	chr22	42430000	42435000		chr1	32930000	32935000	chr1	33430000	33435000		chr1	22052000	22053000	chr1	22062000	22063000		chr1	116139000	116140000	chr1	116499000	116500000		chr10	31080000	31090000	chr10	31310000	31320000
chr15	100900000	100910000	chr15	101260000	101270000		chr22	42370000	42375000	chr22	42420000	42425000		chr1	33431000	33432000	chr1	33456000	33457000		chr1	22052000	22053000	chr1	22076000	22077000		chr1	116130000	116140000	chr1	116550000	116560000		chr10	31090000	31100000	chr10	31480000	31490000
chr15	100920000	100925000	chr15	101005000	101010000		chr22	43010000	43020000	chr22	43070000	43080000		chr1	33368000	33370000	chr1	33470000	33472000		chr1	22241000	22242000	chr1	22247000	22248000		chr1	116138000	116140000	chr1	116574000	116576000		chr10	31320000	31325000	chr10	31770000	31775000
chr15	101025000	101030000	chr15	101255000	101260000		chr22	43990000	44000000	chr22	44620000	44630000		chr1	33218000	33220000	chr1	33470000	33472000		chr1	22235000	22240000	chr1	22285000	22290000		chr1	116574000	116575000	chr1	116596000	116597000		chr10	30750000	30760000	chr10	31800000	31810000
chr15	101100000	101110000	chr15	101250000	101260000		chr22	43995000	44000000	chr22	44085000	44090000		chr1	33180000	33185000	chr1	33470000	33475000		chr1	22428000	22430000	chr1	22450000	22452000		chr1	116574000	116575000	chr1	116672000	116673000		chr10	32020000	32030000	chr10	32080000	32090000
chr15	101290000	101300000	chr15	101640000	101650000		chr22	45100000	45110000	chr22	45260000	45270000		chr1	33095000	33100000	chr1	33470000	33475000		chr1	22050000	22055000	chr1	22450000	22455000		chr1	116574000	116575000	chr1	116724000	116725000		chr10	32383000	32384000	chr10	32446000	32447000
chr16	710000	715000	chr16	785000	790000		chr22	45260000	45270000	chr22	45550000	45560000		chr1	33470000	33475000	chr1	33610000	33615000		chr1	22105000	22110000	chr1	22450000	22455000		chr1	116737000	116738000	chr1	116817000	116818000		chr10	32961000	32962000	chr10	32982000	32983000
chr16	810000	815000	chr16	1050000	1055000		chr22	45645000	45650000	chr22	45975000	45980000		chr1	33295000	33300000	chr1	33610000	33615000		chr1	22020000	22025000	chr1	22450000	22455000		chr1	116574000	116575000	chr1	116817000	116818000		chr10	32983000	32984000	chr10	33005000	33006000
chr16	1110000	1115000	chr16	1195000	1200000		chr22	45990000	45995000	chr22	46115000	46120000		chr1	33430000	33432000	chr1	33612000	33614000		chr1	21900000	21905000	chr1	22450000	22455000		chr1	116574000	116575000	chr1	117055000	117056000		chr10	32959000	32960000	chr10	33005000	33006000
chr16	2020000	2025000	chr16	2140000	2145000		chr22	46360000	46365000	chr22	46540000	46545000		chr1	33635000	33640000	chr1	34160000	34165000		chr1	21780000	21785000	chr1	22450000	22455000		chr1	116737000	116738000	chr1	117055000	117056000		chr10	32795000	32796000	chr10	33008000	33009000
chr16	2090000	2100000	chr16	2140000	2150000		chr22	46360000	46370000	chr22	46420000	46430000		chr1	33734000	33736000	chr1	34162000	34164000		chr1	22452000	22453000	chr1	22465000	22466000		chr1	116720000	116725000	chr1	117055000	117060000		chr10	32710000	32720000	chr10	33010000	33020000
chr16	3980000	3990000	chr16	4250000	4260000		chr22	49930000	49935000	chr22	50030000	50035000		chr1	34545000	34550000	chr1	34595000	34600000		chr1	22452000	22453000	chr1	22474000	22475000		chr1	117066000	117068000	chr1	117128000	117130000		chr10	29140000	29150000	chr10	34140000	34150000
chr16	5230000	5240000	chr16	5490000	5500000		chr22	50145000	50150000	chr22	50210000	50215000		chr1	34600000	34605000	chr1	34680000	34685000		chr1	22450000	22455000	chr1	22560000	22565000		chr1	117067000	117068000	chr1	117284000	117285000		chr10	33330000	33340000	chr10	34520000	34530000
chr16	8650000	8675000	chr16	8875000	8900000		chr22	50625000	50630000	chr22	50690000	50695000		chr1	34545000	34550000	chr1	34680000	34685000		chr1	22450000	22452000	chr1	22638000	22640000		chr1	117128000	117130000	chr1	117284000	117286000		chr10	34520000	34530000	chr10	34580000	34590000
chr16	8650000	8675000	chr16	9125000	9150000		chr3	13075000	13100000	chr3	13625000	13650000		chr1	34600000	34605000	chr1	34740000	34745000		chr1	22452000	22454000	chr1	22642000	22644000		chr1	117120000	117130000	chr1	117750000	117760000		chr10	34250000	34260000	chr10	34630000	34640000
chr16	8655000	8660000	chr16	8790000	8795000		chr3	13485000	13490000	chr3	13880000	13885000		chr1	34640000	34645000	chr1	34740000	34745000		chr1	22700000	22702000	chr1	22710000	22712000		chr1	117060000	117070000	chr1	117750000	117760000		chr10	34665000	34670000	chr10	34800000	34805000
chr16	9710000	9720000	chr16	9770000	9780000		chr3	13495000	13500000	chr3	13645000	13650000		chr1	33635000	33640000	chr1	34740000	34745000		chr1	22450000	22455000	chr1	22710000	22715000		chr1	117512000	117513000	chr1	117758000	117759000		chr10	34730000	34735000	chr10	34810000	34815000
chr16	10250000	10260000	chr16	10500000	10510000		chr3	13655000	13660000	chr3	13880000	13885000		chr1	34460000	34461000	chr1	34742000	34743000		chr1	22680000	22681000	chr1	22711000	22712000		chr1	117536000	117538000	chr1	117758000	117760000		chr10	34660000	34670000	chr10	34820000	34830000
chr16	10250000	10260000	chr16	10730000	10740000		chr3	14650000	14675000	chr3	14900000	14925000		chr1	34548000	34550000	chr1	34742000	34744000		chr1	22712000	22714000	chr1	22722000	22724000		chr1	117595000	117600000	chr1	117835000	117840000		chr10	34665000	34670000	chr10	34935000	34940000
chr16	10520000	10525000	chr16	10725000	10730000		chr3	15100000	15125000	chr3	15400000	15425000		chr1	34786000	34787000	chr1	34852000	34853000		chr1	22722000	22724000	chr1	22732000	22734000		chr1	117816000	117818000	chr1	117894000	117896000		chr10	34655000	34660000	chr10	34985000	34990000
chr16	10520000	10530000	chr16	10910000	10920000		chr3	15260000	15270000	chr3	15380000	15390000		chr1	34786000	34787000	chr1	34866000	34867000		chr1	22710000	22715000	chr1	22785000	22790000		chr1	117755000	117760000	chr1	117895000	117900000		chr10	35000000	35010000	chr10	35090000	35100000
chr16	10950000	10975000	chr16	11350000	11375000		chr3	15625000	15650000	chr3	15800000	15825000		chr1	34852000	34853000	chr1	34866000	34867000		chr1	22140000	22145000	chr1	22920000	22925000		chr1	118076000	118078000	chr1	118150000	118152000		chr10	35126000	35128000	chr10	35196000	35198000
chr16	10965000	10970000	chr16	11255000	11260000		chr3	16050000	16060000	chr3	16170000	16180000		chr1	34866000	34868000	chr1	34884000	34886000		chr1	22920000	22925000	chr1	22950000	22955000		chr1	118825000	118830000	chr1	118860000	118865000		chr10	37855000	37860000	chr10	37975000	37980000
chr16	11390000	11400000	chr16	11720000	11730000		chr3	27700000	27725000	chr3	28300000	28325000		chr1	34865000	34870000	chr1	35295000	35300000		chr1	23019000	23020000	chr1	23062000	23063000		chr1	118150000	118152000	chr1	119008000	119010000		chr10	37976000	37978000	chr10	38010000	38012000
chr16	11390000	11400000	chr16	11800000	11810000		chr3	32500000	32510000	chr3	32660000	32670000		chr1	35202000	35203000	chr1	35298000	35299000		chr1	23128000	23129000	chr1	23133000	23134000		chr1	118076000	118078000	chr1	119008000	119010000		chr10	38010000	38011000	chr10	38094000	38095000
chr16	11410000	11420000	chr16	11640000	11650000		chr3	32500000	32525000	chr3	32925000	32950000		chr1	35451000	35452000	chr1	35563000	35564000		chr1	23140000	23145000	chr1	23165000	23170000		chr1	118150000	118155000	chr1	119365000	119370000		chr10	37976000	37978000	chr10	38094000	38096000
chr16	11500000	11510000	chr16	11560000	11570000		chr3	32950000	32975000	chr3	33775000	33800000		chr1	35558000	35559000	chr1	35564000	35565000		chr1	23160000	23161000	chr1	23167000	23168000		chr1	119286000	119287000	chr1	119367000	119368000		chr10	42552000	42553000	chr10	42638000	42639000
chr16	12570000	12580000	chr16	12810000	12820000		chr3	33125000	33150000	chr3	33775000	33800000		chr1	35450000	35452000	chr1	35564000	35566000		chr1	23152000	23154000	chr1	23168000	23170000		chr1	119275000	119276000	chr1	119367000	119368000		chr10	43130000	43140000	chr10	43200000	43210000
chr16	13920000	13925000	chr16	14285000	14290000		chr3	37850000	37860000	chr3	37970000	37980000		chr1	35558000	35560000	chr1	35568000	35570000		chr1	23019000	23020000	chr1	23169000	23170000		chr1	119280000	119290000	chr1	119470000	119480000		chr10	43208000	43210000	chr10	43342000	43344000
chr16	13925000	13950000	chr16	14525000	14550000		chr3	38100000	38125000	chr3	38475000	38500000		chr1	35565000	35570000	chr1	35715000	35720000		chr1	22450000	22455000	chr1	23175000	23180000		chr1	119470000	119480000	chr1	119540000	119550000		chr10	43397000	43398000	chr10	43405000	43406000
chr16	14300000	14310000	chr16	14520000	14530000		chr3	38520000	38530000	chr3	38650000	38660000		chr1	35640000	35645000	chr1	35715000	35720000		chr1	23169000	23170000	chr1	23177000	23178000		chr1	119613000	119614000	chr1	119663000	119664000		chr10	43410000	43411000	chr10	43436000	43437000
chr16	14650000	14675000	chr16	14950000	14975000		chr3	39120000	39130000	chr3	39280000	39290000		chr1	35702000	35704000	chr1	35726000	35728000		chr1	23018000	23020000	chr1	23178000	23180000		chr1	119540000	119550000	chr1	119670000	119680000		chr10	43350000	43360000	chr10	43450000	43460000
chr16	14650000	14675000	chr16	15050000	15075000		chr3	39190000	39195000	chr3	39285000	39290000		chr1	35450000	35452000	chr1	35726000	35728000		chr1	23095000	23100000	chr1	23215000	23220000		chr1	119613000	119614000	chr1	119675000	119676000		chr10	43405000	43410000	chr10	43455000	43460000
chr16	15000000	15025000	chr16	15450000	15475000		chr3	40190000	40195000	chr3	40310000	40315000		chr1	35569000	35570000	chr1	35727000	35728000		chr1	23168000	23170000	chr1	23266000	23268000		chr1	119610000	119620000	chr1	119740000	119750000		chr10	43135000	43140000	chr10	43460000	43465000
chr16	15000000	15025000	chr16	70000000	70025000		chr3	45025000	45050000	chr3	45650000	45675000		chr1	35565000	35570000	chr1	35770000	35775000		chr1	23175000	23180000	chr1	23275000	23280000		chr1	119740000	119745000	chr1	119870000	119875000		chr10	43200000	43205000	chr10	43460000	43465000
chr16	15770000	15780000	chr16	16120000	16130000		chr3	45040000	45045000	chr3	45505000	45510000		chr1	35450000	35455000	chr1	35770000	35775000		chr1	23175000	23180000	chr1	23340000	23345000		chr1	119880000	119890000	chr1	119940000	119950000		chr10	44040000	44045000	chr10	44805000	44810000
chr16	15870000	15880000	chr16	15930000	15940000		chr3	45500000	45525000	chr3	45650000	45675000		chr1	35555000	35560000	chr1	35880000	35885000		chr1	23215000	23220000	chr1	23340000	23345000		chr1	119880000	119890000	chr1	120140000	120150000		chr10	43670000	43680000	chr10	44980000	44990000
chr16	19080000	19090000	chr16	19170000	19180000		chr3	49160000	49170000	chr3	49440000	49450000		chr1	35883000	35884000	chr1	35888000	35889000		chr1	22975000	22980000	chr1	23340000	23345000		chr1	119940000	119950000	chr1	120140000	120150000		chr10	44980000	44982000	chr10	44998000	45000000
chr16	19085000	19090000	chr16	19375000	19380000		chr3	49540000	49550000	chr3	49670000	49680000		chr1	35883000	35884000	chr1	35900000	35901000		chr1	23304000	23305000	chr1	23344000	23345000		chr1	145977000	145978000	chr1	146007000	146008000		chr10	45250000	45260000	chr10	45440000	45450000
chr16	19090000	19100000	chr16	19510000	19520000		chr3	50190000	50195000	chr3	50260000	50265000		chr1	36082000	36083000	chr1	36088000	36089000		chr1	23330000	23332000	chr1	23344000	23346000		chr1	145892000	145893000	chr1	146012000	146013000		chr10	45000000	45010000	chr10	45460000	45470000
chr16	19210000	19220000	chr16	19370000	19380000		chr3	50570000	50575000	chr3	50610000	50615000		chr1	35882000	35884000	chr1	36088000	36090000		chr1	23018000	23020000	chr1	23344000	23346000		chr1	145844000	145846000	chr1	146012000	146014000		chr10	45520000	45530000	chr10	45670000	45680000
chr16	19900000	19910000	chr16	20380000	20390000		chr3	50610000	50620000	chr3	51370000	51380000		chr1	35856000	35858000	chr1	36088000	36090000		chr1	23276000	23278000	chr1	23344000	23346000		chr1	147170000	147180000	chr1	147220000	147230000		chr10	43170000	43180000	chr10	46060000	46070000
chr16	20850000	20860000	chr16	21080000	21090000		chr3	51500000	51505000	chr3	51665000	51670000		chr1	36088000	36090000	chr1	36098000	36100000		chr1	23168000	23170000	chr1	23344000	23346000		chr1	147272000	147274000	chr1	147390000	147392000		chr10	48360000	48362000	chr10	48656000	48658000
chr16	22000000	22005000	chr16	22185000	22190000		chr3	52230000	52240000	chr3	52340000	52350000		chr1	36099000	36100000	chr1	36134000	36135000		chr1	23300000	23305000	chr1	23365000	23370000		chr1	147272000	147274000	chr1	147496000	147498000		chr10	48608000	48610000	chr10	48656000	48658000
chr16	22000000	22010000	chr16	22090000	22100000		chr3	56710000	56715000	chr3	56795000	56800000		chr1	35882000	35884000	chr1	36134000	36136000		chr1	23225000	23230000	chr1	23365000	23370000		chr1	147515000	147516000	chr1	147627000	147628000		chr10	48980000	48990000	chr10	49510000	49520000
chr16	23290000	23300000	chr16	23350000	23360000		chr3	88200000	88225000	chr3	89100000	89125000		chr1	36099000	36100000	chr1	36149000	36150000		chr1	23020000	23025000	chr1	23365000	23370000		chr1	147495000	147496000	chr1	147627000	147628000		chr10	49590000	49600000	chr10	49780000	49790000
chr16	24040000	24045000	chr16	24500000	24505000		chr3	98575000	98600000	chr3	98975000	99000000		chr1	36149000	36150000	chr1	36161000	36162000		chr1	21780000	21785000	chr1	23365000	23370000		chr1	147494000	147496000	chr1	147640000	147642000		chr10	50415000	50420000	chr10	50625000	50630000
chr16	25670000	25680000	chr16	25730000	25740000		chr3	98895000	98900000	chr3	98980000	98985000		chr1	36100000	36102000	chr1	36186000	36188000		chr1	23344000	23345000	chr1	23368000	23369000		chr1	147495000	147496000	chr1	147700000	147701000		chr10	50170000	50180000	chr10	50760000	50770000
chr16	25825000	25850000	chr16	27100000	27125000		chr3	104600000	104625000	chr3	105350000	105375000		chr1	36149000	36150000	chr1	36188000	36189000		chr1	23168000	23170000	chr1	23368000	23370000		chr1	147640000	147642000	chr1	147700000	147702000		chr10	51870000	51880000	chr10	52210000	52220000
chr16	27225000	27250000	chr16	27350000	27375000		chr3	107250000	107275000	chr3	107525000	107550000		chr1	36188000	36190000	chr1	36284000	36286000		chr1	23018000	23020000	chr1	23368000	23370000		chr1	147724000	147726000	chr1	147888000	147890000		chr10	51690000	51700000	chr10	52210000	52220000
chr16	27730000	27740000	chr16	27790000	27800000		chr3	111700000	111725000	chr3	112000000	112025000		chr1	36149000	36150000	chr1	36285000	36286000		chr1	23175000	23180000	chr1	23420000	23425000		chr1	147642000	147644000	chr1	147890000	147892000		chr10	52000000	52005000	chr10	52215000	52220000
chr16	27970000	27975000	chr16	28070000	28075000		chr3	111720000	111725000	chr3	111860000	111865000		chr1	36085000	36090000	chr1	36285000	36290000		chr1	23368000	23369000	chr1	23422000	23423000		chr1	147700000	147705000	chr1	147890000	147895000		chr10	51010000	51015000	chr10	52215000	52220000
chr16	28880000	28885000	chr16	28915000	28920000		chr3	111900000	111910000	chr3	112040000	112050000		chr1	35880000	35885000	chr1	36305000	36310000		chr1	23344000	23345000	chr1	23424000	23425000		chr1	147515000	147520000	chr1	147890000	147895000		chr10	50995000	51000000	chr10	52215000	52220000
chr16	29190000	29195000	chr16	88155000	88160000		chr3	112320000	112330000	chr3	112530000	112540000		chr1	35640000	35645000	chr1	36305000	36310000		chr1	23365000	23370000	chr1	23435000	23440000		chr1	147495000	147496000	chr1	147892000	147893000		chr10	51970000	51975000	chr10	52215000	52220000
chr16	29225000	29230000	chr16	88190000	88195000		chr3	112640000	112650000	chr3	112980000	112990000		chr1	36300000	36301000	chr1	36306000	36307000		chr1	23425000	23426000	chr1	23436000	23437000		chr1	149962000	149963000	chr1	150050000	150051000		chr10	52215000	52220000	chr10	52565000	52570000
chr16	29690000	29695000	chr16	30020000	30025000		chr3	118875000	118900000	chr3	119675000	119700000		chr1	36149000	36150000	chr1	36306000	36307000		chr1	23344000	23346000	chr1	23436000	23438000		chr1	150010000	150015000	chr1	150050000	150055000		chr10	52490000	52500000	chr10	52720000	52730000
chr16	30425000	30450000	chr16	30600000	30625000		chr3	121550000	121575000	chr3	122250000	122275000		chr1	36160000	36162000	chr1	36306000	36308000		chr1	23344000	23346000	chr1	23452000	23454000		chr1	150080000	150085000	chr1	150115000	150120000		chr10	53690000	53691000	chr10	53709000	53710000
chr16	30975000	31000000	chr16	31425000	31450000		chr3	122390000	122400000	chr3	122670000	122680000		chr1	36306000	36308000	chr1	36342000	36344000		chr1	23435000	23440000	chr1	23480000	23485000		chr1	149962000	149964000	chr1	150168000	150170000		chr10	55090000	55100000	chr10	55160000	55170000
chr16	31200000	31225000	chr16	31425000	31450000		chr3	122550000	122560000	chr3	122670000	122680000		chr1	36088000	36090000	chr1	36342000	36344000		chr1	23165000	23170000	chr1	23480000	23485000		chr1	150073000	150074000	chr1	150169000	150170000		chr10	55120000	55130000	chr10	55190000	55200000
chr16	34025000	34050000	chr16	34150000	34175000		chr3	124550000	124575000	chr3	124900000	124925000		chr1	36306000	36308000	chr1	36352000	36354000		chr1	23215000	23220000	chr1	23480000	23485000		chr1	149960000	149965000	chr1	150185000	150190000		chr10	58065000	58070000	chr10	58150000	58155000
chr16	34060000	34065000	chr16	34095000	34100000		chr3	124750000	124775000	chr3	125575000	125600000		chr1	36342000	36344000	chr1	36368000	36370000		chr1	23344000	23345000	chr1	23483000	23484000		chr1	150070000	150075000	chr1	150185000	150190000		chr10	58175000	58180000	chr10	58385000	58390000
chr16	35590000	35600000	chr16	35900000	35910000		chr3	124760000	124765000	chr3	124900000	124905000		chr1	36085000	36090000	chr1	36410000	36415000		chr1	23368000	23369000	chr1	23484000	23485000		chr1	150256000	150257000	chr1	150281000	150282000		chr10	58550000	58560000	chr10	58600000	58610000
chr16	47125000	47150000	chr16	48150000	48175000		chr3	125925000	125950000	chr3	126375000	126400000		chr1	36306000	36308000	chr1	36414000	36416000		chr1	23424000	23425000	chr1	23484000	23485000		chr1	150255000	150260000	chr1	150530000	150535000		chr10	58410000	58420000	chr10	58760000	58770000
chr16	47860000	47870000	chr16	47920000	47930000		chr3	126125000	126150000	chr3	126375000	126400000		chr1	36149000	36150000	chr1	36420000	36421000		chr1	23344000	23346000	chr1	23484000	23486000		chr1	150464000	150465000	chr1	150532000	150533000		chr10	58780000	58790000	chr10	58950000	58960000
chr16	48350000	48375000	chr16	48600000	48625000		chr3	128970000	128980000	chr3	129240000	129250000		chr1	36095000	36100000	chr1	36420000	36425000		chr1	23366000	23368000	chr1	23526000	23528000		chr1	150560000	150562000	chr1	150620000	150622000		chr10	58782000	58784000	chr10	59180000	59182000
chr16	48500000	48525000	chr16	48600000	48625000		chr3	129480000	129490000	chr3	129820000	129830000		chr1	36343000	36344000	chr1	36421000	36422000		chr1	23436000	23437000	chr1	23528000	23529000		chr1	150620000	150625000	chr1	150810000	150815000		chr10	58410000	58420000	chr10	59230000	59240000
[truncated: 90,455 more rows]

## Sheet: Fig 1F
Left matrix
[truncated: 203 more rows]
[truncated: 51 more columns]
