# Supplementary material for: Global loss of promoter–enhancer connectivity and rebalancing of gene expression during early colorectal cancer carcinogenesis
Source: Nat Cancer. 2024 Oct 30;5(11):1697–712. doi: 10.1038/s43018-024-00823-z (PMC11584406; doi:10.1038/s43018-024-00823-z)
Supplement: Supplementary file 4 — Statistical source data. [file 43018_2024_823_MOESM4_ESM.zip › Fig2.xlsx]

## Sheet: Fig 2A
	Loop	Stripe A	Stripe B	Loop_SEM	Stripe A_SEM	Stripe B_SEM
TSS-TSS	5.40268	2.87632	2.78442	0.0065765	0.00327569	0.00364013
TSS-Enh	4.42582	2.96077	1.28517	0.0149906	0.00966495	0.00515367
CTCF-CTCF	2.41608	0.911115	0.979696	0.00989529	0.00358852	0.00401244

## Sheet: Fig 2B
	Gene	Target	Count
8:127397899:127402900_8:127585900:127586700	CCAT2	8:127585900:127586700	1.19131
8:127397899:127402900_8:127589300:127590100	CCAT2	8:127589300:127590100	0.770848
8:127732934:127737935_8:127508800:127510100	MYC	8:127508800:127510100	1.26139
8:127732934:127737935_8:127570000:127570900	MYC	8:127570000:127570900	3.22355
8:127732934:127737935_8:127589300:127590100	MYC	8:127589300:127590100	1.5417
8:127732934:127737935_8:127651500:127653300	MYC	8:127651500:127653300	1.61177
8:127736486:127741487_8:127508800:127510100	CASC11	8:127508800:127510100	1.19131
8:127320683:127322684_8:127508800:127510100	POU5F1B	8:127508800:127510100	0.210231
8:127398899:127400900_8:127508800:127510100	CCAT2	8:127508800:127510100	1.19131
8:127398899:127400900_8:127570000:127570900	CCAT2	8:127570000:127570900	1.89208
8:127398899:127400900_8:127585900:127586700	CCAT2	8:127585900:127586700	1.19131
8:127398899:127400900_8:127589300:127590100	CCAT2	8:127589300:127590100	0.770848
8:127481638:127483639_8:127508800:127510100	CASC8	8:127508800:127510100	0.840925
8:127481638:127483639_8:127570000:127570900	CASC8	8:127570000:127570900	0.840925
8:127481638:127483639_8:127585900:127586700	CASC8	8:127585900:127586700	0.49054
8:127481638:127483639_8:127589300:127590100	CASC8	8:127589300:127590100	0.420463
8:127481638:127483639_8:127651500:127653300	CASC8	8:127651500:127653300	0.49054
8:127733934:127735935_8:127570000:127570900	MYC	8:127570000:127570900	3.22355
8:127733934:127735935_8:127585900:127586700	MYC	8:127585900:127586700	2.17239
8:127733934:127735935_8:127589300:127590100	MYC	8:127589300:127590100	1.5417
8:127733934:127735935_8:127651500:127653300	MYC	8:127651500:127653300	1.61177
8:127738486:127740487_8:127570000:127570900	CASC11	8:127570000:127570900	2.17239
8:127738486:127740487_8:127585900:127586700	CASC11	8:127585900:127586700	1.05116
8:127738486:127740487_8:127589300:127590100	CASC11	8:127589300:127590100	0.630694
8:127738486:127740487_8:127651500:127653300	CASC11	8:127651500:127653300	0.770848
8:127320683:127322684_8:127589300:127590100	POU5F1B	8:127589300:127590100	0.210231

## Sheet: Fig 2D
	P-E Connectivity	P Stripe Strength	P Accessibility	E Accessibility	P Demethylation	Expression
0	55.1251	0.294456	3.3692	155.522	73.3143	1.35812
1	106.248	0.224323	3.55153	138.558	86.4828	2.08081
2	2.92522	0	0.182349	109.344	16.452	0.732485
3	44.7163	0.238611	1.99163	178.669	56.7537	1.9826
4	0.924835	0	2.03321	16.5512	39.5873	2.65439
5	93.2691	0.216288	3.07569	124.777	67.3559	0.271436
6	11.773	-0.0668217	3.05506	125.405	16.743	2.97142
7	128.203	0.228973	3.14404	133.467	97.3944	-0.573536
8	32.7528	0.183132	2.79495	143.374	66.9521	2.43809
9	78.1249	0.183132	2.92767	164.851	65.4235	2.8599
10	58.7919	0.316962	3.43886	123.449	92.8829	2.01567
11	72.3484	0.212621	2.34792	192.495	94.5194	2.59842
12	2.10695	0	-0.128771	60.3434	14.9559	4.16257
13	75.0317	0.194049	3.45296	81.9808	97.1283	1.8415
14	88.7166	0.28965	3.32096	95.0604	78.5313	4.04616
15	76.5566	0.194049	3.45296	85.4068	96.9561	2.89918
16	119.709	0.300727	3.66241	117.716	95.1137	1.88548
17	9.69021	0	0.538623	162.819	18.1005	-4.91486
18	56.9117	0.29791	3.38515	89.2455	84.7953	5.41636
19	83.9412	0.277166	3.96235	149.238	90.3578	1.84021
20	11.9382	-0.00526952	2.2727	165.109	12.7217	6.18559
21	37.9792	0.257774	2.26373	51.1962	88.5129	0.750111
22	98.9916	0.278323	3.46014	185.284	77.0509	3.86559
23	102.117	0.273322	3.08419	202.055	32.7079	2.00196
24	59.6355	0.240856	2.45601	175.613	87.6192	7.6481
25	104.531	0.293133	2.98577	91.0938	96.1647	5.31578
26	28.0328	0.345418	2.99567	104.089	85.5937	5.00168
27	64.9061	0.280496	1.42211	158.64	87.4928	-2.16244
28	99.8951	0.292802	3.94816	116.888	49.4835	0.918328
29	31.9013	0.100664	2.8715	163.018	49.2206	2.06871
30	136.972	0.200245	2.22994	197.569	82.7613	5.57674
31	1.80507	0	0.710085	37.7557	11.0692	2.74026
32	126.294	0.234451	3.59952	115.138	97.6921	2.53507
33	40.7609	0.238241	3.55466	177.962	56.981	4.85788
34	17.816	0.276501	1.7948	86.6014	80.4027	-1.68774
35	52.5725	0.278747	3.17697	79.2947	81.5875	7.21836
36	19.6305	0	0.715946	174.423	11.431	1.52601
37	63.2943	0.314251	1.94673	137.39	91.3764	4.03456
38	51.1467	0.192498	3.40645	211.646	88.9938	5.89543
39	74.4251	0.219811	2.62121	129.054	78.8554	1.24361
40	69.7689	0.289113	3.23443	147.297	82.3975	4.64971
41	52.2467	0.260512	3.50797	114.787	91.782	3.93861
42	60.3761	0.302586	3.73749	123.767	78.7158	6.04749
43	30.3244	0	2.2803	188.632	31.4376	0.53558
44	80.5159	0.263231	3.83102	48.2523	96.3922	1.64256
45	8.15925	0.110012	3.77202	64.8388	95.8844	2.20412
46	94.2095	0.298679	3.39639	181.892	84.0289	7.30914
47	91.6701	0.274219	3.74755	157.794	91.544	4.81009
48	13.6618	0.308354	2.25265	95.5669	62.2623	-3.14846
49	2.29418	0	-0.451475	39.2591	16.9593	-1.76233
50	88.6066	0.281206	3.43288	66.1499	84.8073	0.83606
51	90.593	0.330937	3.10102	174.036	82.5247	2.25466
52	58.5957	0.168731	3.55609	101.98	88.671	2.34672
53	46.7856	0.0882715	3.07475	247.512	81.6672	1.14601
54	100.819	0.246893	2.94552	217.969	86.0076	3.73386
55	6.84639	0	0.182349	142.673	21.2221	3.1203
56	2.71716	0.467377	3.0292	201.926	98.1011	6.32848
57	48.222	0.213928	3.1548	94.4208	78.0171	0.990294
58	14.3432	0	0.984214	153.391	31.228	-0.654025
59	121.047	0.236138	3.31607	110.226	88.7686	1.28528
60	16.064	0.111898	1.41956	54.2411	27.2829	4.60457
61	49.4183	0.2121	3.0654	107.463	89.247	-0.518604
62	103.46	0.236751	3.67383	213.899	93.9483	4.15003
63	88.9413	0.216486	2.51651	245.532	88.1457	6.46146
64	152.164	0.16643	2.40029	130.225	87.9404	2.57966
65	56.2277	0.176349	3.32158	195.393	83.5497	3.23035
66	87.7752	0.278619	3.05527	107.18	87.7421	2.04864
67	43.9216	0.288502	3.27278	133.973	82.8096	0.204176
68	19.9174	0	1.53691	136.492	58.5136	3.20573
69	28.4389	0.301794	4.04001	50.302	66.7752	1.81652
70	90.5008	0.219141	3.98739	92.5917	95.661	0.35245
71	7.76257	0	0.150891	96.6787	20.8826	-0.498028
72	15.6474	0	2.4463	178.593	22.9321	4.99318
73	57.9463	0.28167	1.61352	173.561	95.0636	2.18276
74	66.9406	0.263219	3.32801	61.8496	86.15	2.55543
75	36.3911	0.234123	3.58101	77.703	86.1912	2.6628
76	110.128	0.271022	3.30376	84.6077	94.6225	2.53946
77	79.6256	0.261005	3.42823	122.241	89.4716	3.48674
78	30.4306	0	2.62494	219.604	41.5599	2.31642
79	113.455	0.19482	2.50961	187.345	84.1931	5.22239
80	19.6114	0	0.273223	149.006	25.3284	-2.30058
81	30.1389	0.167299	3.02791	110.29	64.3592	-2.59615
82	70.0729	0.222012	3.10924	170.253	77.4669	5.30807
83	64.7012	0.189255	0.834909	190.717	90.6821	0.656965
84	42.291	0.0617142	2.97783	184.551	65.2526	4.74426
85	47.4725	0.210581	2.34002	172.573	84.9024	6.09766
86	37.6595	0.227779	2.1781	100.691	89.327	-0.685778
87	59.636	0.129499	2.445	182.693	83.1001	2.33713
88	35.8813	0.266877	1.39297	57.2005	86.5942	-0.296664
89	110.462	0.202655	3.72279	179.871	70.3165	3.172
90	22.2984	0.0858319	3.22231	172.419	47.748	2.07423
91	63.4869	0.144358	2.67118	213.688	87.6658	5.18126
92	85.6966	0.259331	3.1234	145.367	90.975	-2.66745
93	61.3497	0.261828	3.22576	108.607	90.8357	4.11035
94	26.8443	0.212394	3.05471	149.768	83.4741	4.44641
95	70.3954	0.321435	3.03631	176.224	92.6755	1.86568
96	71.7462	0.229248	3.33279	47.9644	80.73	-0.770617
97	71.0059	0.279398	3.13202	92.3135	76.4831	2.5216
98	75.6622	0	1.98766	121.397	36.2203	2.81725
99	41.7915	0.232928	2.32559	178.641	79.2245	4.59105
100	132.852	0.301546	3.36969	140.785	96.7633	1.83475
101	4.12838	0	3.00109	172.082	13.7095	-1.81837
102	83.1269	0.227497	2.6935	179.55	91.5722	3.74557
103	55.5361	0.155046	2.96333	122.346	62.0177	5.53465
104	105.715	0.295638	3.39516	181.099	89.4397	5.201
105	155.833	0.323101	3.79384	83.7995	97.3356	1.51216
106	43.8851	0.133568	3.0119	204.369	90.8481	-0.0365928
107	17.2264	0.0766971	2.87437	74.6176	39.4486	4.11815
108	36.1288	0.233402	3.41828	66.457	88.5701	2.91163
109	69.6346	0.245552	2.22366	203.923	91.5371	1.87487
110	110.726	0.154835	3.79126	216.141	87.4865	4.483
111	12.8106	0.10201	1.52754	30.766	42.9362	2.81471
112	59.1127	0.35733	2.71617	93.887	86.777	3.73634
113	45.1165	0.236554	3.50531	93.9347	95.1213	4.27039
114	76.1594	0.272007	3.10496	105.753	94.34	4.68341
115	29.869	0	3.2085	143.108	8.41607	4.28246
116	125.226	0.2279	2.92295	157.808	97.0555	0.27494
117	18.0824	0.0154135	0.941531	238.09	26.2305	0.800392
118	43.7267	0.0811861	2.05483	209.017	78.0064	2.52763
119	69.148	0.271413	2.79449	157.779	70.5202	4.2873
120	110.03	0.1959	3.97328	237.598	92.6762	6.17741
121	24.9369	0	2.02852	217.577	65.9965	1.84836
122	11.8877	0	2.64216	128.981	37.4971	-2.34467
123	53.7498	0.261069	3.82719	55.4117	83.691	-1.39743
124	8.42899	0.310393	2.21304	98.06	86.1754	1.24681
125	12.0003	0.0967066	2.8186	164.099	47.2832	2.36645
126	24.9696	0.0537606	2.48033	234.287	70.5996	9.10726
127	28.5475	0	2.82004	186.171	30.287	5.03741
128	27.1328	0.212324	3.6925	99.1261	42.8938	3.26163
129	48.3452	0.213303	2.14485	133.421	82.7121	4.29494
130	83.2486	0.26591	3.47059	207.789	68.0398	5.83484
131	55.0508	0.327724	3.3293	188.581	69.0649	0.998052
132	38.834	0	1.87006	217.848	52.5002	4.27253
133	8.09787	0	2.618	95.808	23.0379	-2.65075
134	74.1605	0.321723	2.74472	167	79.1767	4.47777
135	4.34661	0	0.0692141	64.8216	22.9521	-0.30985
136	64.7445	0.264177	3.28546	136.761	83.8763	2.95911
137	87.735	0.254656	2.25981	201.013	93.4691	1.1568
138	83.9328	0.222281	3.8554	113.573	97.524	7.08987
139	34.0093	0.237062	2.97494	169.84	95.9684	1.17583
140	21.2584	0	2.82334	119.335	63.7048	-3.02296
141	53.7754	0.410158	3.02846	198.555	98.3248	5.89757
142	132.888	0.170076	2.21306	202.494	50.6615	5.78441
143	81.5724	0.247736	2.8426	155.641	92.8424	-0.963908
144	67.9208	0.23024	2.93606	159.504	88.3155	2.21253
145	115.275	0.354673	3.50299	57.356	96.0163	-0.33189
146	74.6512	0.300569	3.30835	140.842	69.634	0.252491
147	89.3828	0.27963	2.30234	128.079	92.7865	4.49926
148	53.9332	0.281871	2.90527	130.022	96.2884	3.10874
149	74.848	0.214723	3.32068	167.145	94.9675	-0.737678
150	46.0693	0.258015	3.76081	35.0961	91.3572	0.00642069
151	25.3884	0.10457	2.56992	205.006	73.3498	5.46398
152	94.7027	0.227299	3.67709	181.729	95.7508	0.469768
153	28.0812	0.201802	3.44296	60.087	57.0172	7.25744
154	124.842	0.258719	3.6907	120.001	94.661	2.04666
155	18.3761	0.0238376	1.88248	131.095	56.3373	-2.64453
156	48.7129	0.249197	1.97281	256.355	90.5039	3.42565
157	122.131	0.264377	2.74319	189.183	95.6085	1.51053
158	67.933	0.189719	2.18681	240.099	85.86	1.99317
159	43.2442	0	2.99818	234.665	32.0956	9.53967
160	35.395	0.188445	2.61689	240.837	72.1625	5.60015
161	48.9073	0.21401	1.73031	198.433	65.5798	5.33848
162	14.1562	0	1.49361	142.181	20.1839	0.840732
163	158.17	0.272217	3.61099	88.6914	97.1086	1.94134
164	153.092	0.245222	3.2809	180.247	85.227	4.72293
165	63.4156	0.239924	3.64468	119.753	72.1522	9.00043
166	15.3505	0.1927	3.71093	50.6828	45.903	6.26879
167	110.571	0.291792	3.0296	159.011	85.03	3.27281
168	129.246	0.317884	3.00328	181.382	97.146	2.11462
169	8.70256	0	1.13637	111.944	10.9002	-3.59811
170	13.0435	0.0767912	3.49745	119.05	38.7932	1.73715
171	126.417	0.251196	3.28934	191.568	80.8055	0.957595
172	23.3065	0	2.74163	161.04	26.3225	4.0553
173	154.493	0.268913	2.95107	127.011	96.9845	1.75467
174	57.4859	0.239958	3.52132	38.3263	83.0273	3.99551
175	58.3812	0.270878	3.0569	177.877	72.7756	3.02883
176	116.376	0.332219	3.81844	173.83	79.6632	2.67397
177	103.697	0.296135	2.87612	160.189	94.8636	3.30687
178	74.1156	0.286886	2.81614	178.134	85.1991	2.11274
179	77.6617	0.24158	3.57667	114.534	76.1538	0.841669
180	95.0996	0.249747	3.43732	74.29	87.62	3.72863
181	30.2035	0.112555	3.42729	95.3423	57.4578	4.25057
182	52.8001	0.211804	3.41235	149.003	64.6064	5.02141
183	23.3384	0	3.50092	168.931	12.0305	8.12703
184	57.9075	0.266053	3.63696	151.316	92.1342	1.5249
185	72.2981	0.214218	2.17723	188.571	72.2513	8.46641
186	54.7908	0.100066	2.63215	207.868	51.3907	2.70899
187	53.454	0.0736449	2.71507	231.32	67.1505	2.52418
188	128.155	0.281646	2.76177	199.131	96.3183	2.68256
189	17.05	0	2.60133	146.501	51.8957	-1.10832
190	85.5304	0.251497	2.64193	151.704	77.3933	4.75084
191	10.8463	0	1.37036	131.444	32.4768	5.61724
192	31.5719	0.21598	3.03725	125.644	74.4939	3.71355
193	96.903	0.292919	4.17932	176.832	17.0433	0.738633
194	24.3858	0	2.15149	228.73	12.6961	3.86622
195	65.6984	0.197651	2.92028	247.171	85.6946	-1.6149
196	45.3745	0.268321	2.83482	127.49	88.8461	3.53634
197	62.7549	0.295415	3.5193	178.627	96.3099	4.48614
198	17.1093	0	1.07908	110.654	10.4818	0.316075
199	4.23512	0	1.91812	68.771	21.3564	-2.50161
200	82.8363	0.214186	3.55813	200.299	90.1558	2.57314
201	60.1555	0.14109	2.60667	187.014	66.0852	6.06702
202	100.536	0.19667	2.98371	189.848	96.88	2.38757
203	51.3615	0.251951	1.86222	114.903	90.4884	3.29255
204	94.0701	0.252886	3.55312	126.064	67.9938	1.94568
205	40.8737	0.214358	1.29689	176.426	81.244	2.32501
206	61.7875	0.295058	3.29822	150.503	85.2011	1.99532
207	126.808	0.332562	3.61382	151.632	81.6558	1.47344
208	74.9223	0.285981	3.63158	133.54	72.3194	2.90177
209	89.3207	0.176602	3.50434	161.278	81.9191	5.16041
210	73.3665	0.352232	3.20494	86.667	97.4716	1.65381
211	70.0994	0.352232	3.63268	84.2717	97.5955	3.64783
212	47.9944	0.32091	3.32434	137.225	73.336	2.23586
213	83.383	0.285977	3.23989	140.887	96.6767	4.12737
214	61.5938	0.237891	2.30617	190.878	91.7989	-1.90118
215	77.186	0.261131	3.29959	216.339	96.1968	1.68898
216	55.6918	0.225746	3.73075	144.79	87.2029	2.53975
217	75.1504	0.251358	3.41637	107.279	95.9066	1.75773
218	30.9828	0.238178	2.71677	180.065	67.0717	4.81236
219	62.3872	0.239341	3.45978	121.122	80.7311	0.826851
220	24.7511	0.157235	2.38121	150.256	91.0508	2.07005
221	25.4298	0.167288	3.30842	104.843	86.5294	3.07824
222	4.67798	0	1.42319	44.693	15.6519	5.80933
223	107.228	0.252409	3.02491	193.167	79.1038	3.20311
224	125.186	0.229378	3.21663	106.427	96.465	1.90102
225	21.6811	0.183765	3.55586	201.071	47.7524	0.342588
226	71.0911	0.227015	3.11415	126.894	84.4756	3.35968
227	103.55	0.212937	3.22177	135.846	97.3218	2.08263
228	10.7654	0	1.96654	188.37	26.1679	5.04822
229	21.0835	0	1.87991	173.398	35.7163	4.73707
230	5.44764	0	2.55534	86.5799	20.0389	2.33613
231	2.96659	0	1.38623	96.8862	30.9038	3.20343
232	94.0179	0.31585	2.99333	140.846	82.5986	3.41289
233	57.0515	0.257563	2.7343	91.6537	93.3103	2.673
234	105.939	0.193098	3.45161	145.841	79.2942	4.93884
235	105.075	0.282777	3.93455	165.598	90.2541	2.92875
236	118.582	0.327088	3.74437	105.753	77.1811	-0.302486
237	22.49	0.269277	3.87787	64.3729	88.9817	-0.200952
238	45.4376	0.18714	3.13968	111.99	85.1522	0.374836
239	21.369	0.254268	2.36989	62.7095	72.1792	0.350995
240	32.1439	0.180204	2.0554	81.8352	78.1771	-1.02933
241	77.485	0.177477	3.40661	204.693	80.0665	3.09686
242	49.2509	0.239391	4.16725	52.5078	91.8224	2.62965
243	50.6824	0.239391	3.54294	55.1277	79.5123	0.146791
244	104.397	0.301421	3.18954	80.933	88.7756	0.841791
245	11.3899	0	1.97219	149.723	15.0732	-0.318661
246	12.5244	0	2.79922	151.264	31.2554	3.94476
247	51.7779	0.270828	3.21993	124.883	85.3209	5.09112
248	58.3532	0.257794	3.15426	167.56	96.6228	4.89245
249	94.0698	0.132356	2.90033	202.884	87.7583	5.1423
250	36.0721	0.0952122	3.03208	188.965	44.3636	3.34865
251	48.9509	0.333006	3.7118	15.1355	93.615	2.53758
252	72.0962	0.235018	3.08979	189.265	79.4038	3.06101
253	8.83147	0.0972395	3.05013	85.7475	37.8324	0.867143
254	91.7756	0.263762	3.21575	73.5648	96.6603	6.53316
255	57.3509	0.319591	3.53334	38.8282	95.3172	3.65269
256	47.1669	0.0239583	2.74769	149.247	61.5696	5.90304
257	98.9211	0.306397	3.60208	171.113	88.7893	3.24343
258	96.9371	0.304082	2.29153	182.292	96.4413	3.8222
259	76.3153	0.35307	3.52009	62.6384	86.1538	1.17974
260	20.3625	0.302266	2.70098	66.1706	90.1407	2.85703
261	21.5287	0	1.95255	207.526	26.7837	3.25339
262	54.9541	0.281837	2.09862	175.737	69.7304	3.6365
263	124.633	0.232626	3.32845	207.707	70.8424	4.94635
264	11.4045	0.0334585	1.63433	124.332	14.0654	-4.12432
265	8.59762	0	3.59182	115.339	22.4155	-0.241837
266	98.0139	0.275493	3.45233	140.28	89.3757	4.05327
267	69.2738	0.240118	3.34073	19.8534	91.5331	-1.33327
268	68.8836	0.252681	2.26661	131.204	85.1405	3.02626
269	27.741	0.171331	2.29372	141.319	63.7107	2.10121
270	5.99455	0.0370142	1.47247	94.6131	30.9103	-3.60159
271	9.76684	0.0463739	2.76251	111.876	8.96571	8.34771
272	95.8086	0.289683	2.95965	135.929	93.3171	3.95642
273	13.0697	0.13909	3.93352	76.7462	55.1386	3.84644
274	2.9721	0	2.42389	27.6298	40.4969	-0.210148
275	192.865	0.314082	3.20351	164.813	81.7869	3.98379
276	44.072	0.216232	3.21755	85.9414	83.0529	3.35109
277	18.9722	0.237365	2.00273	9.63945	78.3617	-0.301935
278	22.6448	0	1.99398	159.915	22.062	1.53148
279	13.9646	0	0.258018	84.9587	34.3521	1.57365
280	123.103	0.27681	3.35276	129.032	92.559	1.25748
281	20.0296	0	1.59073	147.853	50.1872	0.119267
282	63.4278	0.288222	3.60515	47.1416	78.192	1.71218
283	162.587	0.286587	3.48142	115.024	80.0469	-0.255619
284	30.7799	0	1.97708	149.237	57.9168	7.50412
285	53.4503	0	1.81509	154.532	33.6754	5.03821
286	48.0911	0.289502	1.77949	107.639	93.223	-5.36251
287	13.62	0	1.3411	141.345	19.6415	-1.15527
288	28.0479	0.17841	3.14212	109.866	87.0116	2.04294
289	64.1427	0.218478	2.44545	93.0839	96.3716	1.77167
290	40.213	0.142849	2.67167	195.567	67.254	9.28314
291	0.912875	-0.022188	2.7143	11.8361	47.4855	-1.52297
292	13.813	0.0623502	1.29578	131.29	17.9559	0.691836
293	50.6765	0.197184	3.71144	91.4647	93.9431	1.92073
294	19.6578	0	1.69585	192.392	28.9984	0.325842
295	3.70702	0	-0.167912	56.52	8.58759	2.35257
296	42.143	0.155377	3.29233	51.8	92.3658	2.54021
297	139.2	0.319584	2.90678	147.184	97.0912	0.614326
298	22.4406	0.0953162	2.6883	141	29.6652	0.274199
299	39.2151	0.131337	3.94783	89.948	95.2369	-1.14652
300	22.9145	0	3.19394	81.8683	28.0406	2.81238
301	67.2697	0.183349	3.03239	206.129	89.4514	6.1599
302	13.3172	0	2.73031	141.268	18.3163	-1.27583
303	6.19359	0	0.86724	132.959	24.5947	-0.882241
304	78.1419	0.287469	3.55683	75.0877	93.1094	0.996714
305	2.1063	0.123587	2.12905	25.9646	68.1492	-0.548174
306	12.3167	0.167633	1.83332	139.766	27.6171	3.94744
307	26.3274	0.21742	3.60446	21.6312	73.0483	2.49621
308	21.3154	0.288142	4.53032	32.2296	94.2724	-0.806409
309	42.4393	0.267075	3.4872	93.8833	87.51	5.55536
310	3.63058	0	-0.0906646	110.737	15.7812	-1.06383
311	66.4756	0.263697	2.68382	192.992	87.8502	1.90085
312	18.0633	0	2.70942	197.411	22.2209	5.83293
313	42.6595	0.21099	2.64182	158.19	88.1371	1.82249
314	31.4792	0.212468	3.98395	154.087	90.7326	4.44502
315	18.8108	0.245913	1.78971	107.461	84.0424	-0.286755
316	74.1478	0.289311	3.3135	81.8778	96.8465	4.44934
317	9.50594	0.139492	0.0522837	34.3714	10.2058	1.90842
318	85.2929	0.21086	4.02354	74.7589	95.3315	3.81848
319	79.307	0.259748	3.0433	109.535	89.953	1.44959
320	32.7928	0.235318	3.75361	102.437	21.8462	0.961299
321	106.288	0.21983	3.53288	166.204	77.5235	0.727391
322	74.0702	0.306003	3.57917	154.878	91.4017	4.99338
323	41.9471	0.218098	3.26791	149.935	85.5136	5.2799
324	11.9984	0	2.1383	134.573	14.0664	-0.493819
325	40.5355	0.289742	2.7907	139.517	70.2774	4.48099
326	94.9336	0.305165	3.678	143.864	94.0371	1.47447
327	58.9583	0.189038	3.13631	125.332	90.9905	-2.10551
328	18.6225	0.195784	2.69162	164.88	76.1494	3.16089
329	96.2489	0.292864	3.61478	60.4407	95.5583	0.0932416
330	85.1552	0.329675	3.76295	56.3117	96.4185	-0.778712
331	40.9413	0.147993	2.71129	124.761	66.4751	3.4442
332	57.1817	0.303316	2.88786	115.858	89.7092	1.59858
333	43.7116	0.127314	3.82494	156.247	56.413	5.01946
334	100.453	0.17904	2.59265	210.041	93.6882	4.59293
335	56.1031	0.268715	3.32066	148.814	93.6717	3.16462
336	63.7963	0.269823	3.51638	131.833	78.8103	4.03293
337	90.1196	0.196168	2.6707	180.892	74.0034	2.22927
338	31.7227	0.295198	2.61163	99.8793	86.8505	7.62552
339	135.263	0.21061	2.92086	190.689	95.0712	3.46011
340	137.355	0.266983	3.69229	184.493	80.9374	4.62008
341	98.2885	0.200264	2.90555	213.161	92.7282	4.38775
342	80.5302	0.29675	3.38393	136.924	85.8147	2.42051
343	14.3098	0.130448	3.34399	90.9279	76.6203	0.475116
344	9.47605	0	2.28679	164.971	21.0912	2.96126
345	66.6136	0.119583	3.38312	240.355	62.6887	3.62922
346	112.41	0.295506	3.25729	159.105	91.3761	3.86
347	11.3892	0.135382	2.11287	86.4891	23.2657	1.76032
348	26.6408	0.18515	3.43202	152.115	87.4641	1.41654
349	55.7862	0.270248	2.591	136.586	95.2906	4.03541
350	17.8657	0.0658757	2.50653	38.5856	14.8952	1.10163
351	48.2264	0.276347	2.24687	157.273	83.3738	3.73415
352	86.4033	0.300845	3.08951	108.444	97.1354	3.62021
353	18.3439	0	2.01508	185.309	16.8496	2.06241
354	129.367	0.265763	2.90574	210.672	92.0672	3.69514
355	49.9602	0.148445	3.0561	161.885	93.4148	5.55337
356	77.9486	0.307807	4.09727	153.582	93.8886	4.14302
357	76.7946	0.229791	2.39876	160.583	93.8798	-0.342563
358	119.323	0.291673	3.10892	147.538	95.9185	3.43633
359	51.4936	0.249609	3.88127	113.324	89.8182	3.25836
360	11.4353	0.327307	3.05289	100.238	94.4216	-1.75479
361	44.25	0.221928	3.2833	107.405	96.4726	3.09008
362	78.4996	0.290601	3.19142	144.836	85.1115	2.43863
363	55.1291	0.256722	3.57078	156.632	68.6815	2.42395
364	35.3745	0	2.36348	160.026	61.7324	4.90664
365	2.18797	0	0.901626	38.453	20.3594	-1.53435
366	54.901	0.251694	3.55485	103.798	96.1232	-0.429677
367	90.751	0.0491082	3.32908	157.812	73.6106	8.3865
368	5.68959	0	0.655164	84.7589	15.4917	1.63825
369	48.9275	0.297629	3.84167	80.8352	93.6753	0.855762
370	82.5701	0.262972	2.83211	173.534	86.6019	5.77716
371	159.243	0.293082	3.78121	123.377	97.2882	-0.866526
372	124.59	0.254356	3.36062	164.225	67.3223	1.26249
373	113.895	0.307465	3.15825	162.579	89.2235	2.07668
374	65.6937	0.210645	2.81099	147.227	89.2444	-0.467911
375	64.3557	0.247349	3.44409	136.468	79.6773	2.1218
376	53.3241	0.357164	2.97263	9.98501	93.0585	-1.3287
377	82.8949	0	3.25779	137.212	14.0156	3.57687
378	30.0739	0.22152	3.53895	31.7781	93.4424	1.13554
379	97.4375	0.289138	2.54936	168.843	89.4923	1.83178
380	125.703	0.202301	3.11896	250.081	71.0619	4.64533
381	98.2945	0.318939	3.37176	171.826	93.0425	2.27806
382	78.3964	0.340409	3.39731	145.209	85.0593	0.529564
383	3.57852	0	1.74945	67.8934	12.2862	-0.706791
384	98.7433	0.180372	2.24388	169.692	89.7337	3.73844
385	31.0458	0.21375	3.09062	105.253	76.9652	-1.77622
386	71.936	0.215743	2.75757	180.926	91.3718	12.118
387	57.4073	0.279034	4.21217	59.3307	18.561	-0.218797
388	16.8877	0.0118948	3.29054	165.779	47.793	3.73812
389	41.4705	0.217506	3.45174	83.4946	95.1593	1.9896
390	87.867	0.195698	3.1276	175.061	93.4326	6.28231
391	54.5297	0	3.38346	92.3338	18.8161	4.96985
392	67.7488	0.177388	3.10233	133.553	80.9989	4.38265
393	25.6644	0	2.83945	194.153	7.84385	1.67944
394	107.455	0.303603	3.2781	70.9763	88.1583	0.961724
395	8.50088	-0.0107567	2.06269	156.204	20.42	4.34932
396	39.2226	0.260264	2.88616	104.25	91.153	3.09273
397	114.679	0.212131	3.21318	147.061	91.1872	3.96635
398	10.9368	0.0368595	2.39022	54.5372	13.0762	1.84118
399	79.4265	0.249516	2.83328	218.258	82.2876	5.44908
400	100.34	0.310957	3.30232	107.759	76.1614	3.16442
401	45.3849	0.221125	3.47535	98.9078	85.116	3.21621
402	101.886	0.286778	4.03843	124.958	97.4029	5.32776
403	16.8267	0.0551371	2.1064	142.27	65.3027	-1.21551
404	114.252	0.261125	3.20495	155.14	97.3935	-2.3742
405	92.2537	0.270018	3.31308	89.9248	90.4259	2.26733
406	6.65472	0	2.23933	63.6579	29.9413	-0.554946
407	49.3804	0.229316	3.20089	141.559	78.8325	3.22477
408	17.3618	0.315673	1.08741	86.0464	94.4358	1.25161
409	121.649	0.324	3.52757	123.557	96.8907	4.63486
410	87.1676	0.280938	3.2057	180.681	87.4549	2.14047
411	55.5215	0.264126	3.80854	73.9205	97.0467	1.34173
412	59.315	0.189198	2.37197	190.605	68.9576	3.43388
413	62.3049	0.292319	3.2742	67.6001	90.9434	2.97939
414	54.1057	0.285349	3.23983	95.2942	79.3008	2.60132
415	67.1032	0.299392	3.42049	66.0884	97.0947	2.76472
416	6.12946	0.202476	3.11668	84.7993	37.8385	5.07371
417	57.1539	0.306193	2.82066	138.947	94.2377	3.93042
418	42.0491	0.280263	2.3504	62.6951	92.2799	1.25111
419	48.0016	0.238799	2.79789	195.941	90.5813	2.38119
420	0.72267	0	-0.0535461	3.07931	19.6384	1.83019
421	59.8996	0.243422	3.34933	117.248	95.0685	3.5994
422	133.729	0.300081	3.55655	125.895	86.1232	2.09418
423	61.1992	0.237692	3.31697	162.629	77.3714	-1.57884
424	28.8132	0	2.36386	263.187	59.5018	2.04295
425	85.8349	0.306504	2.97714	149.906	46.5719	2.32871
426	65.4158	0.344281	3.50867	56.2413	93.6473	1.15873
427	55.8206	0.312977	3.23958	97.356	67.4583	2.90759
428	144.862	0.321911	2.76997	230.257	95.4296	3.24114
429	93.5813	0.293271	3.24231	163.219	80.3052	-1.17672
430	20.1641	0	2.52402	140	29.4787	1.02167
431	0.959438	0.160965	0.476527	0.863425	76.9334	-2.72247
432	48.7863	0.305463	2.80097	167.624	93.0794	1.97844
433	5.10995	0.0900894	1.99835	63.5835	50.8706	0.179576
434	47.8406	0.193712	3.28901	125.573	74.1418	6.93535
435	64.0136	0.19904	3.04222	169.588	81.0107	3.22174
436	8.64785	0.129418	2.41731	95.6911	91.5308	1.13188
437	74.5369	0.191234	3.24869	170.482	64.1197	3.41824
438	8.20088	0.0941433	2.21583	185.564	71.7629	0.0282121
439	74.7735	0.28475	3.42053	94.9402	87.8713	1.23099
440	40.9453	0.202031	2.87861	127.508	78.8563	3.68668
441	5.86518	0	0.27271	150.389	9.38507	-1.9844
442	53.1447	0.132333	4.37279	100.583	77.6818	0.996601
443	107.699	0.302994	3.51756	128.989	87.7785	2.82288
444	4.46185	0	0.329916	113.196	15.9165	-1.77131
445	16.0476	0.176938	3.11327	67.3198	55.9714	2.8421
446	72.0915	0.285274	2.50399	114.551	94.6355	-1.64298
447	12.9921	-0.00742371	0.0898439	90.4187	9.07604	-0.0304206
448	54.3393	0.15051	2.34635	135.493	96.058	-4.09327
449	12.1035	0.0689571	1.9351	101.636	35.7504	2.17551
450	82.4364	0.217394	3.50092	197.63	63.8496	1.68111
451	23.2461	0.0578402	3.32621	89.8724	35.3742	8.24322
452	5.53877	0	1.58743	99.1802	32.8568	6.79495
453	77.2441	0.335372	3.55822	34.5431	89.7298	-0.661124
454	12.4886	0.17613	3.01629	11.4057	88.0879	-0.289929
455	68.2551	0.201535	3.99819	120.257	89.236	6.36455
456	74.6778	0.288109	3.09237	139.98	83.1397	5.69466
457	21.4892	0.279233	2.58574	11.6405	90.5544	-1.57628
458	128.246	0.265235	3.61242	149.514	97.2994	1.36874
459	93.8704	0.234712	3.43592	68.1064	88.3241	1.81917
460	60.6485	0.245081	3.77044	86.4611	78.9306	4.70075
461	114.05	0.289933	3.0789	180.614	97.1569	4.29349
462	11.7453	0	3.55517	64.9154	51.5383	3.71001
463	38.8116	0.317415	2.52563	107.168	87.8668	0.935675
464	62.2272	0.263075	3.06641	46.9318	96.2143	3.74248
465	7.41825	0	1.70006	122.585	35.1527	2.94306
466	33.0097	0.260824	3.50539	119.542	85.9782	2.8331
467	82.2238	0.330217	3.3546	128.974	87.5637	1.63677
468	8.4763	0.222469	2.11695	62.7036	39.0343	-2.31039
469	90.6939	0.184312	4.1084	125.483	96.7083	1.98988
470	105.243	0.22788	3.88829	162.223	82.4393	4.60429
471	94.5662	0.245414	3.29061	87.3665	89.4793	2.98126
472	57.0269	0.29952	3.46478	111.342	79.7691	1.57082
473	49.415	0.341302	2.06732	69.343	90.7606	1.67748
474	76.983	0.255773	3.096	145.108	86.922	3.98235
475	85.3957	0.186954	2.9498	135.988	83.0493	3.1039
476	16.439	0.114667	3.32533	62.4963	74.9924	1.15017
477	91.8156	0.270518	3.48169	154.724	96.803	-1.3325
478	2.21547	0	0.213142	76.5082	18.3964	2.18762
479	10.9253	0	2.74538	140.617	27.1376	3.87556
480	48.5115	0.224057	3.2901	142.525	79.448	1.50434
481	4.26919	0	0.677414	9.88763	52.2233	-0.48745
482	37.7687	0.230533	3.48087	187.701	66.7665	3.6661
483	150.296	0.303715	3.09414	69.4745	90.9981	2.25061
484	48.7234	0.32051	3.10231	145.491	81.963	3.21945
485	3.76414	0.0897131	1.87255	41.8364	31.7178	2.32809
486	131.524	0.268457	2.87197	219.887	95.0759	4.92078
487	68.1843	0.278549	3.48618	50.169	94.0119	2.63216
488	66.4036	0.287501	2.57256	151.621	55.0087	4.07356
489	139.842	0.297231	3.99107	91.6769	77.9342	1.88969
490	52.6095	0.284361	3.89417	42.7753	96.7645	0.00293895
491	64.5126	0.161977	3.03568	69.3332	97.5899	-2.28675
492	46.4524	0.273104	3.29727	114.437	86.7909	0.359297
493	4.94806	0	1.53365	128.821	18.3454	-0.270773
494	29.9029	0.139243	2.90891	156.104	36.8672	-0.388507
495	78.9393	0.0984721	2.58736	208.971	76.1269	4.05313
496	89.327	0.302195	3.47025	85.6578	94.8078	2.51644
497	32.1572	0.297118	3.17637	54.5584	77.9712	1.48993
498	27.0836	0.0686267	2.3184	166.858	59.562	4.3636
499	107.679	0.331566	3.6172	197.98	89.4882	3.60742
500	50.0325	0.307413	1.96765	161.622	45.2262	2.98878
501	80.1171	0.314451	2.81733	182.433	84.6017	5.80768
502	114.264	0.312092	2.53297	230.31	93.9635	5.49826
503	116.389	0.282319	3.05975	147.916	96.0095	7.05852
504	15.6443	0.247892	3.91407	97.0165	90.8047	0.125865
505	84.5506	0.234651	3.55438	128.614	96.7976	4.2592
506	15.8214	0.299453	2.02572	163.979	67.6847	2.95775
507	36.2059	0.277546	2.67948	134.064	84.4708	2.56576
508	66.188	0.323451	2.84151	108.343	94.4788	3.62733
509	118.916	0.2439	3.44151	168.482	75.8688	6.15008
510	65.7566	0.140262	4.02643	122.811	63.5608	4.92068
511	30.5344	0.234835	2.65828	123.115	83.334	-0.499589
512	26.1659	0.287474	1.79553	139.672	74.3174	0.69577
513	80.1729	0.264074	2.95986	42.8451	92.5573	-0.212607
514	11.3887	0	1.18372	89.2006	23.2146	-0.984326
515	59.2481	0.265843	2.89028	108.06	96.6713	3.27621
516	29.5826	0.296608	2.52435	57.6379	92.3442	-0.612997
517	25.0624	0	2.55023	177.174	24.3076	5.00866
518	92.4982	0.197368	3.0176	104.384	91.5414	5.66195
519	70.4485	0.2051	3.00027	190.203	90.936	6.40035
520	40.0633	0.231735	2.47136	171.882	80.527	2.91642
521	63.3042	0.107024	3.11933	66.2805	81.4631	0.606554
522	80.4017	0.31208	3.35703	127.123	78.7237	2.75628
523	53.6327	0.322952	3.69558	166.977	70.5748	5.32949
524	15.204	0	1.21339	144.019	8.60455	2.51939
525	35.8984	0.307452	2.94908	64.8469	95.0646	2.377
526	59.0088	0.24627	3.53122	57.8164	76.6319	3.56338
527	116.813	0.211791	3.069	171.431	94.9338	2.54559
528	81.9437	0.284214	3.07215	124.899	94.5047	2.71573
529	112.012	0.330281	3.8823	86.2906	93.9041	3.71784
530	36.1834	0.280121	3.55489	47.7503	86.3692	3.86824
531	13.443	0.31689	3.30968	51.4004	89.1741	-0.875212
532	58.2118	0.205953	2.6431	160.967	90.0684	2.95274
533	145.944	0.321911	2.75252	232.404	91.2726	3.83887
534	148.954	0.317314	3.05961	197.427	95.3889	3.82229
535	18.115	0.106478	2.0722	106.912	20.0813	0.408391
536	106.529	0.187433	2.74899	247.974	71.171	5.01244
537	56.813	0.335091	2.9074	167.972	77.8547	-0.448583
538	16.3249	0	2.43901	133.671	51.3729	0.947997
539	74.3541	0.289127	2.6652	183.807	86.9276	4.3485
540	76.8888	0.305095	3.48651	35.2853	97.5386	3.07963
541	54.5101	0.279336	3.19062	86.7376	85.0049	2.18894
542	86.3408	0.227496	2.08341	145.354	89.0387	-1.39703
543	57.276	0.232592	2.08171	154.608	97.3196	5.28444
544	85.9962	0.114034	2.83476	242.11	85.2392	4.32755
545	94.3843	0.267516	2.9815	129.495	87.7041	2.93669
546	161.499	0.248689	3.3631	148.193	97.3687	2.17614
547	14.0244	0	2.26004	77.9913	29.0407	4.03396
548	93.2431	0.30121	3.33155	47.6652	97.4606	3.24979
549	35.0944	0.194282	2.49718	209.939	64.4888	-0.90046
550	134.411	0.292187	3.42944	145.061	93.7511	1.4282
551	31.3533	0.247389	2.21109	129.734	95.6585	-1.11735
552	79.078	0.24883	2.89442	191.68	89.1573	4.18724
553	10.4609	0	2.79033	123.733	12.2272	4.47358
554	74.3547	0.243852	3.0293	166.408	88.7194	3.29342
555	67.9769	0.310695	3.85119	138.607	92.2951	2.37516
556	42.1477	0.222867	0.991499	120.475	83.8732	-0.561433
557	82.7928	0.273975	3.36592	121.02	84.7748	1.50868
558	107.191	0.24871	2.80666	174.616	86.7777	2.09638
559	25.4815	0.25164	3.18667	62.7364	75.6809	3.31014
560	60.9623	0.273481	3.2163	110.59	84.5288	4.45422
561	87.3146	0.280938	3.2057	180.681	95.3644	5.11012
562	42.6187	0.18228	1.88539	180.803	96.1845	-0.295595
563	76.553	0.32394	3.61355	73.665	75.5807	3.70992
564	55.5215	0.264126	3.80854	75.093	96.5268	1.86662
565	62.647	0.27609	3.02735	158.348	89.0534	4.02223
566	8.38457	0	2.60258	123.184	10.3429	3.59421
567	87.303	0.288194	3.34784	125.928	91.8636	4.52625
568	22.8747	0.167157	3.6048	117.93	63.8988	1.73538
569	50.2576	0.357661	2.67445	85.8319	94.9002	-2.24986
570	91.1267	0.283499	2.51837	137.685	94.6635	-0.639209
571	67.3315	0.29854	3.63219	25.3932	87.2209	-1.54775
572	119.051	0.301339	3.14969	220.191	50.0601	2.52672
573	74.5903	0.194583	2.64012	132.212	79.4508	6.06531
574	16.9995	0	1.40898	118.845	16.3451	-1.23261
575	102.877	0.309154	3.46521	88.1987	69.7803	3.27097
576	51.6607	0.193029	3.02685	154.497	76.3299	3.10873
577	5.54705	0.179421	0.655164	11.1327	69.7139	-3.21113
578	61.6023	0.168403	2.68289	114.377	75.5736	1.58815
579	76.4553	0.206142	3.65271	107.184	80.5363	2.33679
580	68.4959	0.252681	2.26661	131.204	92.4023	3.05052
581	28.5714	0.145774	2.53752	186.081	39.0654	5.12528
582	98.436	0.239157	3.47079	64.2021	95.5311	1.97355
583	62.941	0.201161	3.42463	103.288	84.3918	1.41979
584	62.5474	0.250312	3.00543	81.0452	92.5801	2.36024
585	7.05565	0	2.32118	159.634	11.8426	6.36154
586	73.6186	0.272866	3.66105	159.974	77.8896	2.41964
587	97.133	0.290815	3.03112	182.224	76.2152	3.82125
588	49.6183	0.355131	3.10639	155.813	85.6226	4.18815
589	107.66	0.194857	2.97143	188.907	85.6483	4.62327
590	79.371	0.3299	3.11603	116.188	92.926	3.90311
591	78.0872	0.307136	2.55955	92.1224	93.2821	-0.584425
592	67.534	0.295301	2.76641	137.116	86.4747	3.06252
593	38.0346	0.182647	3.33632	136.938	71.6161	0.441697
594	14.7279	0.0695548	2.24487	77.8928	18.1464	0.209074
595	132.584	0.239956	4.00879	168.488	90.2367	5.50983
596	90.9989	0.278171	3.29031	45.5027	95.3147	2.76621
597	64.7638	0.28415	1.0281	80.0597	93.4726	-1.91674
598	8.37735	0	0.720918	96.3843	20.4458	-1.83376
599	50.5053	0.27151	3.28058	138.449	97.4331	3.67369
600	47.8134	0.122723	2.74765	167.487	92.3398	1.98691
601	56.7186	0.231808	3.62433	118.856	72.7389	4.11536
602	101.447	0.228833	2.98268	112.415	89.515	3.23455
603	78.9578	0.226939	3.32085	123.11	86.8103	3.95077
604	82.7766	0.24766	3.54533	111.88	87.8555	2.17033
605	22.1494	0.256653	2.46051	75.3144	82.7536	-2.34285
606	100.25	0.255492	2.57281	221.78	81.1594	2.29747
607	34.3789	0.325095	2.53538	172.509	92.2642	1.62462
608	110.481	0.314003	2.71942	175.491	83.0593	4.99328
609	90.194	0.302109	3.46049	169.553	95.0025	5.63725
610	121.377	0.347158	3.14297	173.157	91.1501	3.75654
611	52.5311	0.253492	3.9053	91.9706	81.2146	3.31815
612	13.235	0	0.403355	138.016	11.6666	4.73762
613	111.038	0.208702	2.87748	153.408	97.0163	1.91744
614	71.5467	0.290571	3.27895	100.58	96.2917	2.13619
615	55.1361	0.142992	3.20455	113.996	35.3268	2.22212
616	142.955	0.291004	3.52772	155.113	96.1317	2.28066
617	131.71	0.304076	3.18999	106.482	95.6944	5.9089
618	51.1803	0.142864	3.18017	91.2472	87.7106	3.47202
619	141.581	0.269193	2.90759	154.045	97.1054	2.694
620	94.1441	0.269014	3.78358	76.0645	72.5275	3.75712
621	68.9173	0.22762	1.73187	198.403	86.8626	4.84981
622	11.5853	0	1.85219	216.963	44.3976	1.98763
623	59.7214	0.213937	3.23354	196.937	71.4136	0.10452
624	63.0511	0.243426	2.51005	90.8036	88.7022	0.388682
625	133.463	0.254543	3.4804	138.968	96.3925	4.03191
626	14.2905	0.219888	1.50481	80.9562	85.4532	-1.11963
627	6.96543	0.150625	1.43918	0	75.6398	-3.71964
628	76.6842	0.265629	2.42123	110.273	94.8388	-0.0355387
629	9.17376	0.175261	2.32184	56.4034	84.1595	0.393444
630	20.0107	0	1.00069	187.934	16.2752	3.92249
631	33.612	0.236782	3.1868	76.9666	90.657	-2.20681
632	84.5885	0.2414	1.97592	41.9788	93.4626	-2.5328
633	34.4559	0.311791	3.2345	65.9535	91.2205	3.60668
634	90.0473	0.170623	3.28165	161.071	86.4739	5.08784
635	113.786	0.313893	3.4378	130.275	88.684	1.79776
636	20.6898	0	2.25523	161.994	14.2132	0.679926
637	59.1533	0.246873	3.72738	67.4202	87.445	2.53429
638	22.1176	0.00541625	1.85942	153.326	28.579	1.19954
639	25.7282	0	2.60838	143.064	16.349	1.53365
640	73.9704	0.181093	2.04335	139.658	61.4831	2.96538
641	84.2664	0.270565	3.63145	176.011	77.2461	7.07975
642	4.57216	0.0192544	-0.335699	98.7051	18.6978	2.56572
643	82.0716	0.306294	3.29602	124.405	92.5781	3.02131
644	110.742	0.18017	4.22215	156.74	90.5591	6.75066
645	60.3243	0.244834	3.14561	112.873	84.1358	1.73996
646	76.4724	0.268012	3.29905	185.178	82.9445	4.24266
647	12.6553	0	1.38267	216.392	14.1962	0.467288
648	96.3671	0.287258	2.90702	203.623	81.6262	2.33562
649	63.0591	0.0863365	3.38438	271.677	88.3488	2.53523
650	84.7593	0.203147	2.96892	178.736	87.3255	6.85949
651	117.35	0.154835	3.28818	216.141	91.2473	3.3455
652	70.3006	0.212154	2.1737	172.051	92.6267	-3.66725
653	90.9191	0.282682	2.56326	136.507	93.4972	2.72779
654	75.561	0.35491	3.891	121.44	66.666	2.92054
655	39.8231	0.23579	3.42552	146.293	64.1133	4.14457
656	57.7227	0.100528	3.1692	195.949	83.8037	3.58885
657	109.096	0.321601	3.11122	109.826	33.3406	0.430301
658	125.322	0.234401	3.16263	148.474	97.6599	2.95214
659	122.155	0.252685	3.19095	131.912	92.4953	4.56392
660	73.2549	0.187713	2.18156	193.477	88.1427	-3.80495
661	72.9176	0.222374	3.16242	131.065	91.1382	-0.888859
662	32.4535	0.11312	2.00308	142.624	48.0126	1.17696
663	11.8561	0.0608986	2.8126	175.584	48.3515	0.175495
664	65.9673	0.313663	2.50043	95.6263	69.8277	0.226181
665	78.3623	0.203461	2.88011	200.85	88.5836	4.83627
666	72.9644	0.286455	2.91658	153.499	86.1612	1.24734
667	8.47333	0.0827257	3.41945	109.209	68.7063	1.80082
668	89.2977	0.325095	2.53538	201.303	93.4084	0.839835
669	108.411	0.248947	3.59712	162.635	68.0444	-0.011686
670	64.2849	0.196919	3.07654	166.308	91.6354	2.42281
671	64.2849	0.196919	3.07654	166.308	84.7093	5.95444
672	95.9291	0.123676	3.28135	184.537	85.3127	2.63611
673	61.4276	0.224386	2.89238	163.583	64.429	3.83803
674	116.606	0.301001	3.24917	212.361	76.6271	4.83024
675	96.0389	0.219046	3.31908	161.482	97.2917	3.89167
676	10.191	0	2.9307	42.6264	6.99883	2.89384
677	43.7312	0.267884	1.97301	124.629	85.8736	1.90319
678	10.4704	0.249466	2.70017	102.457	61.5924	0.774035
679	94.4028	0.229289	3.92203	134.746	70.9041	1.05891
680	112.825	0.266785	3.44276	99.2397	81.0562	0.465371
681	121.6	0.310003	3.22113	108.834	93.4089	3.96775
682	13.7035	0	3.17069	139.837	44.697	5.36582
683	151.031	0.270298	4.23012	89.8489	96.5616	1.96729
684	71.3279	0.178169	3.00634	219.633	85.7082	6.20469
685	0.767754	0	2.35961	37.7345	53.3838	1.14272
686	102.545	0.229259	3.36449	171.463	97.3264	0.896046
687	106.98	0.229259	3.36449	171.463	97.3207	2.60796
688	119.418	0.22101	3.05599	249.151	95.5573	4.52002
689	64.4418	0.285986	3.84202	166.953	67.9874	3.80625
690	112.594	0.299825	3.19499	153.508	86.794	-0.406736
691	1.87007	0	0.804021	34.2834	21.8943	2.97417
692	65.8657	0.259374	3.40087	156.833	84.8834	1.32242
693	44.5594	0.266858	3.46074	78.823	94.9435	0.978119
694	56.2769	0.261089	3.35011	66.2827	94.4949	2.92384
695	100.605	0.248944	2.80079	152.119	94.7428	1.96725
696	69.2064	0.27262	2.19278	149.077	91.0155	1.19381
697	3.2695	0	0.343897	78.8067	29.453	0.274722
698	68.3334	0.210259	3.55229	92.9343	80.2582	-2.2518
699	26.4342	0	1.30327	214.439	11.8907	5.15745
700	3.13918	0.145308	2.99451	84.5709	58.6882	-1.74975
701	90.6886	0.297904	3.23639	172.9	90.1863	1.75214
702	52.521	0.24943	3.88264	170.78	97.1156	2.62616
703	57.0718	0.27529	2.97582	131.715	89.1336	4.21644
704	35.6496	0.206278	3.62243	148.948	93.579	1.81746
705	147.031	0.308645	3.43238	163.648	92.1416	7.83666
706	62.4594	0.327459	3.18072	156.928	94.6071	2.88001
707	34.2262	0.22342	3.29151	60.3236	97.6546	4.31406
708	43.437	0.215027	3.63604	40.0335	90.5987	2.32838
709	83.887	0.249586	3.11881	167.565	87.201	-0.519918
710	100.228	0.240164	3.10972	189.622	87.4311	2.65635
711	47.9373	0.163588	3.62295	59.7874	97.288	2.98616
712	28.2045	0	2.38754	129.181	23.9748	6.177
713	56.3262	0.135071	3.54562	115.016	80.9801	3.40731
714	78.1045	0.305579	3.5429	116.975	82.7913	1.26775
715	58.336	0.319775	2.90535	108.498	93.6667	-0.819886
716	25.3563	0.103074	2.35239	190.395	67.2845	4.44396
717	101.154	0.274171	2.62768	174.003	84.664	3.36713
718	31.1976	0.0739529	2.5916	144.128	11.4144	4.63101
719	54.5251	0.219999	2.99942	54.9367	79.8948	0.775855
720	109.3	0.269923	3.13144	167.347	87.4614	4.31301
721	127.421	0.30288	3.26335	80.9102	97.3682	3.57528
722	8.21144	0	2.3768	130.744	25.7259	3.54271
723	121.033	0.281172	2.93685	144.194	74.1904	1.6366
724	81.3867	0.216102	3.39825	120.847	96.5892	8.66039
725	2.30457	0.0708745	-0.380972	36.0001	14.2589	-1.16987
726	61.8295	0.269265	3.35245	152.411	89	4.28679
727	16.8662	0	2.6882	158.19	20.5496	1.88741
728	119.06	0.280317	3.19547	137.247	64.6806	1.73741
729	62.9551	0.237514	3.00879	196.015	86.0147	3.21661
730	110.34	0.232888	3.74213	177.929	94.1858	3.38658
731	100.246	0.212621	2.9094	164.643	88.7582	4.70463
732	125.075	0.278363	3.51371	121.927	87.5104	0.298764
733	68.0155	0.260585	0.795472	174.654	87.0564	6.95424
734	41.7249	0.128485	2.9251	157.89	49.9455	3.98606
735	47.7027	0.232428	3.68834	20.1112	72.3461	-1.84824
736	16.1286	0.0887623	2.35949	164.874	61.8064	-0.0749798
737	85.6619	0.253267	2.82917	194.709	78.813	6.38533
738	23.3809	0.0653552	2.15592	180.317	37.2029	3.63903
739	33.9958	0	2.90927	184.504	8.9919	3.44232
740	13.4807	0.24514	2.52106	39.2897	87.8373	-3.82607
741	4.58683	0.0607551	0.3984	71.7967	14.0296	-3.35823
742	79.0349	0.26391	3.74445	134.564	75.4362	-0.5445
743	35.4349	0.15763	3.48638	67.7948	74.5807	2.35468
744	94.4665	0.216828	3.0895	167.837	94.1878	3.78049
745	107.85	0.314955	3.33019	121.106	93.3972	3.00963
746	152.819	0.272866	3.59065	48.6485	88.8713	1.33234
747	80.8182	0.347145	3.43899	25.7654	92.1243	3.57231
748	6.98923	0.0688929	1.90247	112.245	74.4559	-0.255945
749	119.021	0.212087	3.29436	175.545	96.1391	2.38459
750	72.8192	0.255451	3.81863	108.201	51.0472	2.76291
751	54.8397	0.29423	2.68822	80.548	94.5742	0.986488
752	108.888	0.29576	2.89732	156.61	96.0853	0.943311
753	51.0904	0.275738	3.33078	87.2453	97.4213	3.46184
754	118.266	0.309407	3.22989	137.62	91.955	1.25647
755	69.1815	0.235955	3.24973	62.4212	94.5111	3.13734
756	69.8717	0.209696	3.19082	239.529	80.824	3.23519
757	33.9171	0.233316	3.02104	140.874	87.0929	1.7093
758	84.474	0.247613	3.07936	102.828	76.2145	0.639692
759	31.1815	0.319447	2.32429	135.119	56.2515	5.87316
760	122.331	0.265235	2.96445	148.235	96.4909	1.43075
761	21.8183	0.176009	2.80979	111.619	55.2328	4.92349
762	120.892	0.295184	3.48755	149.007	95.7141	6.04073
763	93.8378	0.334735	3.09985	165.843	95.5371	4.44734
764	69.807	0.339528	3.32618	91.3201	87.4924	4.7983
765	54.3471	0	2.00233	224.101	57.4193	3.45171
766	54.6768	0.19748	2.52889	159.845	89.1771	2.55705
767	19.1364	0	2.50697	110.662	33.4483	1.87799
768	32.4248	0.186986	3.1027	139.936	93.3662	3.026
769	102.46	0.253323	2.76025	125.621	71.8678	7.88448
770	59.8996	0.243422	3.18382	117.248	97.6639	1.85769
771	68.9272	0.196522	4.00926	142.117	34.0706	4.00983
772	41.6327	0.257203	3.55854	118.657	82.6162	3.15175
773	77.9286	0.234899	3.8493	95.3957	93.0699	1.95547
774	33.1478	0.290979	3.56766	36.9574	80.8994	1.02753
775	117.789	0.239173	3.40702	190.565	77.0096	3.0634
776	64.3619	0.30595	3.12663	88.1237	95.8681	1.60575
777	70.6428	0.290164	2.47279	171.117	90.6133	4.91637
778	22.7914	0.214048	2.95487	17.5439	95.3624	-1.07503
779	61.8951	0.318835	3.31908	38.6413	88.7448	0.337678
780	66.1745	0.257403	2.99295	171.414	84.8365	4.95802
781	71.7982	0.282916	3.35567	58.859	95.9418	2.34687
782	121.43	0.313022	3.25226	204.94	79.7582	3.09043
783	98.0492	0.33609	3.21329	168.375	86.1	0.907866
784	52.6676	0.301272	2.10184	149.232	86.091	3.75439
785	48.6776	0.0974863	2.53029	151.796	36.5894	5.0963
786	82.2094	0.233718	3.75833	133.623	91.5903	-1.01113
787	27.5995	0	2.69831	210.944	20.1027	5.37721
788	178.888	0.338107	2.8471	167.341	91.3928	2.58335
789	116.084	0.249214	2.85237	216.526	95.1975	3.30028
790	57.6179	0.265113	3.57829	113.696	97.5408	0.977391
791	47.4307	0.306973	1.92775	135.999	82.2041	0.375108
792	75.9126	0.278446	2.69114	122.112	90.3568	0.910846
793	115.244	0.311231	3.73148	190.332	95.8089	0.881578
794	52.772	0.268477	3.39129	178.32	94.5052	3.18982
795	70.1671	0.0738749	2.71916	170.306	45.611	6.5266
796	48.2964	0.272503	3.97517	127.149	30.5039	2.00133
797	105.49	0.33346	3.4073	113.369	84.879	-0.238473
798	56.0779	0.200673	2.04227	194.716	87.7207	5.20729
799	56.6732	0.235344	3.36192	91.7351	77.6994	3.70602
800	105.344	0.273146	3.79362	75.5209	97.384	2.02381
801	38.115	0.171667	3.35596	52.9268	90.4162	4.3266
802	16.7155	0	1.54293	180.009	31.6617	0.833582
803	61.2926	0.327788	3.46044	44.0017	92.9156	0.906273
804	3.94212	0	0.47662	120.262	23.0651	-0.217214
805	106.988	0.275929	3.27162	151.043	83.1052	2.66999
806	64.1756	0.258194	3.40055	150.981	85.7422	4.39819
807	153.227	0.285986	3.77686	110.76	97.1009	3.94354
808	110.881	0.31857	3.37656	149.634	85.9418	4.10141
809	77.7167	0.166489	2.63929	246.996	89.2174	5.73221
810	49.0137	0.327185	3.2729	105.541	26.0459	2.91165
811	24.0035	0.245162	2.72966	119.926	43.0296	2.59872
812	13.7691	0	1.00078	112.79	14.0143	2.616
813	42.0436	0.349244	2.52292	55.3319	84.0506	0.121363
814	2.02106	0	0.0179504	98.0561	7.17371	1.44906
815	89.3185	0.30956	3.30819	171.869	93.4376	7.8112
816	85.5408	0.413018	3.20542	59.9603	86.9549	3.44259
817	57.2773	0.296578	3.41409	101.933	63.0161	3.29414
818	9.97544	0	0.437942	179.471	6.90929	3.27283
819	5.54464	0	0.731592	179.079	13.5539	2.31132
820	57.2773	0.296578	3.41409	101.933	94.7015	3.9314
821	8.62354	0	0.338168	123.23	15.4347	4.42464
822	131.537	0.247607	3.77249	136.719	96.8449	5.4475
823	109.287	0.284983	3.17559	157.347	89.2426	1.332
824	9.59843	0	3.26627	153.096	48.0645	4.22999
825	116.611	0.357459	3.042	120.321	96.6443	2.08759
826	75.1504	0.251358	3.38567	107.279	96.5261	5.08893
827	3.38607	0	0.0692141	67.797	15.2934	3.57776
828	106.747	0.298958	2.96092	177.429	96.345	-1.53619
829	29.276	0.031582	3.22389	72.1	48.3174	2.22445
830	91.3746	0.298744	3.13066	204.149	93.5211	4.19205
831	5.28066	0	1.25197	56.6201	38.1452	2.24971
832	102.08	0.260537	3.51092	172.964	76.5189	3.16897
833	76.8888	0.305095	3.48651	35.2853	91.3312	2.00879
834	110.288	0.29299	2.69419	137.693	86.63	0.0948203
835	65.6455	0.223299	2.96239	198.674	77.8104	-1.26458
836	67.8625	0.147162	1.03156	217.225	86.3541	3.22565
837	133.759	0.229508	3.04055	134.497	88.1139	4.79071
838	86.302	0.294754	2.89716	127.604	92.2007	2.70674
839	64.5431	0.284835	3.40381	189.832	96.6098	3.22881
840	38.4438	0.0946329	2.76244	216.889	47.5572	6.5499
841	36.417	0.19317	3.1782	130.584	96.5852	5.03754
842	80.7511	0.279342	3.44115	138.218	85.0015	2.1809
843	49.6937	0.271582	1.81293	204.088	78.0092	2.36003
844	70.1745	0.255602	3.57575	72.3887	82.569	3.35763
845	121.743	0.325536	3.60712	174.865	85.1653	7.73107
846	78.2063	0.250949	3.10315	139.389	70.4663	4.25829
847	61.8124	0.224625	3.12244	120.813	93.9425	2.46157
848	33.0734	0.206586	2.16536	83.0489	93.7732	2.12607
849	10.8218	0	0.786186	171.131	47.8449	-1.68958
850	74.2632	0.292783	3.03341	198.264	87.9278	2.18106
851	73.7344	0.233799	3.3766	168.638	91.8616	2.10223
852	20.7985	0	1.19398	183.295	18.6799	-2.6907
853	93.4854	0.268555	2.94571	86.0101	85.4182	0.647408
854	181.216	0.334912	3.05843	134.654	97.3211	3.10737
855	24.6536	0	2.41722	134.254	34.7275	0.967806
856	108.737	0.230348	2.48268	232.534	95.2043	4.90737
857	111.125	0.304266	3.22443	173.03	85.6053	2.71626
858	65.1944	0.316348	2.59848	174.687	95.4823	3.87
859	113.254	0.221413	3.226	188.734	75.7193	10.9182
860	111.996	0.300053	2.93668	146.156	94.0119	7.05446
861	104.041	0.345006	3.37276	66.499	94.69	2.22684
862	3.72381	0	3.09015	83.3019	17.775	7.98927
863	52.9806	0.299063	2.93301	104.817	84.7828	0.413861
864	6.91425	0	1.6729	115.557	15.5344	1.32914
865	124.737	0.354225	3.90433	80.3441	95.3979	2.21294
866	67.6182	0.320347	2.18585	122.259	87.1546	1.58259
867	76.7542	0.295464	3.15537	105.925	88.7883	2.59432
868	85.724	0.201595	3.30873	201.868	85.5143	3.81425
869	91.6355	0.279427	4.10274	94.3977	93.6538	2.99541
870	133.307	0.265763	2.90574	217.821	86.7096	1.31967
871	96.8404	0.270087	3.69895	189.953	88.8067	5.12242
872	96.1176	0.305267	2.81679	92.7684	93.5434	1.888
873	66.6884	0.272589	3.70011	102.307	61.1767	1.72173
874	0.483445	0	0.643907	31.097	20.8184	-2.61437
875	43.9429	0.314058	2.94633	101.293	81.1211	4.00075
876	44.5353	0.322553	3.59538	83.9648	87.8287	4.46762
877	38.6313	0.0686358	3.52276	146.55	72.959	3.2869
878	72.2134	0.232191	3.44367	182.939	94.1515	0.18408
879	56.0461	0.309437	3.02024	208.519	97.5627	2.72557
880	4.392	0.0582239	-0.10946	92.7883	16.4796	0.238628
881	52.5402	0.167152	2.84815	141.912	66.3925	1.42333
882	50.4412	0.253921	3.39337	124.523	92.0324	5.56056
883	12.6283	0	1.34378	142.177	39.1126	3.27698
884	18.8158	0.0752874	0.808179	172.872	88.4506	-4.21455
885	27.8394	0.134276	2.06857	194.582	74.5298	2.77955
886	14.3465	0.0734359	2.94841	113.921	47.4818	-2.62607
887	122.471	0.235129	4.15094	160.14	87.1887	3.54748
888	115.749	0.25298	3.1115	188.846	86.3237	5.72596
889	92.8644	0.197759	2.72327	197.448	93.2629	4.92862
890	117.641	0.25017	3.66132	160.593	80.9448	2.2419
891	91.3585	0.302644	3.55707	109.161	88.192	2.56939
892	111.367	0.291121	3.92543	109.028	69.8177	2.38735
893	29.3136	0.170633	2.82082	64.9874	84.8738	1.13665
894	111.491	0.211169	3.51668	158.811	93.674	1.6709
895	55.0359	0.240367	3.75702	108.695	96.6437	1.09274
896	107.527	0.339831	3.08614	132.759	71.2518	3.17632
897	0.898639	0.0772173	-0.167766	10.7931	18.8094	-1.18886
898	61.8269	0.210161	3.41332	65.1732	75.0626	2.48479
899	129.455	0.337805	3.41145	168.948	88.9573	3.71305
900	97.8059	0.258357	3.11584	164.189	87.6762	2.76105
901	42.5825	0	3.03189	228.959	40.7617	5.34693
902	2.76592	0.26048	1.49534	41.8423	77.0335	0.897028
903	5.36344	0.219501	2.53736	28.0645	89.5825	-0.921654
904	87.432	0.248344	3.24355	96.4294	76.739	5.52699
905	67.639	0.215058	2.58224	112.595	87.3454	1.51332
906	54.65	0.222341	3.30786	139.524	96.0746	2.19242
907	9.09812	0.00769508	2.71181	156.197	32.7725	1.58195
908	112.915	0.260302	4.03821	168.631	97.1077	1.29675
909	79.0391	0.214997	2.86148	207.748	91.0827	3.8577
910	35.8632	0.303221	2.96947	191.008	80.775	3.01812
911	24.3451	0.0107007	2.68906	170.667	14.4844	4.8206
912	33.6365	0	1.61588	209.789	50.5453	1.19428
913	74.3433	0.246022	3.43723	141.002	79.8854	2.96899
914	9.80172	0	0.74211	180.468	33.6438	-0.994703
915	1.65943	0.0801867	1.22206	35.6607	42.3436	-1.31037
916	90.6537	0.274107	3.38602	101.911	97.5055	2.34468
917	63.9005	0.288359	3.34186	139.92	77.8465	2.22957
918	70.2681	0.295427	3.22745	121.466	96.9241	7.13844
919	52.3392	0.271443	3.65665	121.81	70.8518	4.78414
920	18.8829	-0.00793371	2.80936	181.837	29.0982	6.12107
921	28.0101	0.221116	3.50974	122.782	94.719	0.545773
922	14.823	0.207979	1.2069	109.036	89.7982	-3.01274
923	51.5955	0.309065	3.56605	53.4995	92.7374	1.46454
924	62.6101	0.264681	3.29992	79.7721	52.3665	1.94208
925	5.13722	0	0.44669	88.7375	17.5311	1.68325
926	10.5691	0.0653084	2.73409	82.2491	9.37807	6.20473
927	60.6014	0.170555	4.21531	56.2745	87.8914	-1.12476
928	97.6699	0.319475	2.84371	164.959	96.1806	1.60634
929	80.6703	0.280596	3.68121	139.627	80.0612	3.51707
930	125.573	0.240339	3.00005	200.406	78.9524	4.364
931	21.269	0.294967	2.73603	130.766	90.0035	-0.674366
932	81.5658	0.36824	3.58862	87.5504	88.3286	1.3944
933	63.607	0.23097	3.6195	140.666	75.1872	4.67362
934	99.0348	0.332281	3.62407	119.668	97.4916	1.0349
935	111.038	0.251397	2.22895	241.373	93.2284	5.24175
936	36.5234	0.202426	1.36988	139.268	70.0979	1.34686
937	41.039	0.221525	3.42098	96.3477	58.9955	5.32173
938	20.4405	0.278925	1.33177	107.724	89.8775	-2.60108
939	77.9503	0.198846	3.61039	212.066	96.1426	2.15837
940	145.061	0.250302	3.73972	160.489	89.8751	3.34675
941	80.7342	0.202831	3.79272	128.754	90.7466	5.29124
942	55.0112	0.233915	3.225	202.834	82.9533	3.58399
943	76.8882	0.269171	2.70322	184.431	96.1595	6.48953
944	42.4648	0.186375	2.42667	189.172	74.2916	5.99613
945	132.803	0.239956	3.45214	170.355	96.8081	6.26349
946	118.023	0.26423	2.68997	140.912	93.4007	2.32033
947	40.6858	0.199813	4.1499	126.532	55.1115	4.55148
948	138.598	0.26365	3.79941	118.566	83.4097	2.12814
949	108.466	0.256139	3.49229	93.6543	84.1902	0.851909
950	24.121	0.173695	2.19813	143.52	20.4727	2.26657
951	64.9461	0.299926	3.59228	46.5745	88.3619	3.00696
952	50.3031	0.271675	3.07604	94.6368	74.5679	3.28729
953	4.45634	0	2.10468	109.563	26.7588	0.57263
954	82.8605	0.238339	2.86639	173.976	96.8759	3.89069
955	86.105	0.256062	3.45003	211.38	93.7257	8.3734
956	50.9249	0.261292	3.39913	205.622	86.5431	-1.43285
957	37.8931	0.222345	3.58413	136.694	93.2458	1.99601
958	47.9388	0.27647	1.86076	144.11	92.4549	5.32012
959	8.12348	0	1.1762	116.787	15.9663	0.693924
960	12.707	0	2.0974	130.446	25.2729	-1.19311
961	79.8232	0.296044	3.41989	92.6666	56.008	3.17715
962	20.9964	0.0504446	2.98091	97.8517	36.2654	9.31269
963	23.5666	0.234147	3.17158	139.921	77.063	3.62967
964	92.5461	0.332038	3.82083	60.3383	96.8886	3.6183
965	0.428849	0	-0.270356	10.0681	21.7814	-1.17697
966	10.0718	0.22108	2.30628	55.4994	33.329	3.70712
967	19.9673	0	3.16952	76.0019	38.8252	3.83984
968	66.257	0.123914	1.67117	216.269	33.6927	4.99194
969	58.5545	0.309497	1.68126	185.13	96.4956	-4.20369
970	87.9637	0.320011	3.96776	101.643	82.3503	5.04492
971	155.833	0.323101	3.28591	83.7995	97.2172	2.22452
972	181.561	0.339911	3.67694	107.893	95.936	4.38015
973	18.1565	0.287746	2.19603	88.6969	92.08	-2.12954
974	87.6721	0.286934	2.917	113.162	95.5129	-0.219644
975	107.198	0.319404	3.63392	41.2734	79.903	0.94804
976	119.269	0.236096	3.4101	201.976	87.2028	3.81758
977	98.253	0.290584	3.47699	138.597	70.4588	5.33295
978	56.5565	0.255202	2.97863	185.522	92.4147	2.69722
979	45.9525	0.313321	2.2669	97.3577	92.614	-3.4188
980	95.2464	0.2259	3.13288	152.665	93.1892	4.53711
981	124.612	0.311583	3.83226	128.224	85.297	3.80165
982	87.6632	0.264194	2.06588	185.693	89.7128	3.20919
983	128.405	0.301604	3.25872	85.8399	84.221	0.35324
984	56.3548	0.209328	3.22118	127.333	68.6103	3.08892
985	45.5128	0.252607	1.83679	108.948	79.9644	-4.75486
986	11.9905	0	2.23403	142.968	21.0908	3.91843
987	81.1385	0.263104	3.12272	97.4042	82.144	4.15956
988	20.0793	0.248178	2.66387	119.365	60.2608	2.70288
989	117.498	0.291735	3.17965	160.454	97.3421	3.31696
990	7.68891	0	-0.0535461	57.8056	30.3376	2.98467
991	2.9377	0	0.752624	76.0307	4.72977	-3.30246
992	64.2172	0.272409	3.24939	155.436	86.1161	4.54874
993	7.60507	0	0.69933	71.2577	23.5748	3.40965
994	59.3315	0.270149	3.42071	161.572	90.8289	2.53616
995	135.018	0.392582	3.61935	112.648	68.8658	2.47197
996	107.297	0.272692	3.8237	152.942	84.9064	5.03833
997	34.5366	0.265486	3.86986	153.229	92.311	2.32193
998	60.6325	0.134144	3.05791	158.846	65.9959	2.01405
999	73.8679	0.11208	2.50507	151.651	86.1074	3.6205
1000	118.345	0.273605	2.85864	163.093	85.9697	3.46061
1001	133.785	0.249616	3.01938	150.055	92.321	1.54507
1002	22.2667	0.172774	4.13448	83.6269	61.2727	1.69419
1003	68.2144	0.274819	3.97432	44.0083	93.9984	1.92507
1004	72.4879	0.203842	2.50864	194.46	72.091	2.75689
1005	64.8652	0.239712	2.35147	196.488	23.8895	2.51761
1006	100.029	0.293883	2.68309	163.264	96.3901	3.29719
1007	104.015	0.182748	3.52732	198.33	87.4727	3.53501
1008	64.2086	0.200778	3.16418	207.404	87.7802	3.3106
1009	18.2973	0.0423379	3.37148	164.404	18.612	5.639
1010	11.1564	0	2.58943	111.391	40.3795	2.65562
1011	114.102	0.294464	3.36382	217.742	88.2328	2.80496
1012	56.7841	0.219932	3.24914	180.102	65.67	1.52262
1013	24.6227	0	1.06671	192.002	27.6463	5.3464
1014	56.6564	0.252614	1.76917	147.462	87.433	4.26766
1015	69.6687	0.222107	1.90627	171.217	77.0303	3.36373
1016	49.1647	0.242458	3.11929	203.38	83.1299	4.70189
1017	55.7569	0.201613	2.81834	149.256	89.8696	3.4507
1018	90.4899	0.234619	3.09131	211.832	86.2409	4.62222
1019	62.674	0.176206	3.69257	201.057	64.8045	7.05903
1020	79.3653	0.28177	2.39342	184.335	83.6812	3.74135
1021	66.9377	0.309931	2.97768	74.6522	86.5929	-0.537487
1022	0.940574	0	0.118725	29.3579	12.3625	-0.776062
1023	70.6931	0.247359	3.46627	75.7847	95.9964	4.54601
1024	69.0705	0.26585	2.84459	168.179	96.4201	5.15588
1025	34.1967	0.223471	3.64356	130.73	82.4379	3.58735
1026	56.6991	0.207443	3.37625	133.301	87.6015	2.37702
1027	78.0579	0.253515	3.31215	67.7119	91.8111	-0.864438
1028	33.0097	0.260824	3.51184	119.542	94.9899	4.31556
1029	79.4851	0.296056	2.37874	181.135	85.1144	5.18885
1030	82.7314	0.292678	3.7609	66.4404	81.3241	3.7251
1031	102.653	0.266164	3.79215	238.592	95.7541	4.2055
1032	50.7308	0.212335	3.77487	57.9987	83.188	4.6806
1033	33.5039	0.221826	2.5996	86.2181	81.9843	3.18056
1034	131.983	0.267371	3.44913	111.809	94.6939	2.52724
1035	107.531	0.217612	2.77445	234.516	79.8262	6.47113
1036	109.933	0.303352	4.10355	193.62	90.6344	1.45688
1037	4.16492	0	0.301541	19.1885	17.6343	-1.33085
1038	68.2321	0.35312	2.81815	104.594	81.6296	1.22998
1039	79.4123	0.312532	2.73633	177.778	71.8954	3.51482
1040	5.45469	0	1.53582	123.293	6.18487	-1.33316
1041	20.943	0.136873	2.05432	126.417	42.9812	6.59153
1042	33.4506	0.29959	2.9076	80.1286	81.8588	0.485526
1043	8.23988	0	2.45706	121.368	33.4636	3.04932
1044	30.2058	0.190909	3.247	34.4438	90.7164	-1.78519
1045	12.0909	0	2.94709	53.6871	10.1139	1.47199
1046	14.9883	0.301424	2.05462	35.1396	85.3866	-1.15907
1047	49.1798	0.229564	2.75974	137.298	69.918	3.79575
1048	34.1189	0.224064	3.60937	122.377	14.7331	1.5024
1049	11.2766	0.0413686	1.3312	101.81	23.2686	-0.910842
1050	8.44258	0	1.3312	65.2395	65.2705	0.0747575
1051	70.9018	0.216274	3.25436	207.283	78.6237	1.86182
1052	99.3327	0.186766	3.33555	139.686	83.4751	5.33274
1053	0.361263	0.190186	3.59081	33.8716	65.7575	3.65181
1054	91.2591	0.281674	2.65345	158.607	97.3467	-0.592535
1055	25.3454	0.0448248	3.14848	112.208	49.995	0.332015
1056	71.4276	0.236447	3.32963	151.235	87.8931	1.63558
1057	112.606	0.307269	2.7533	197.434	93.5175	3.12055
1058	14.8585	0.285556	1.24273	25.0031	88.0137	-1.99875
1059	83.9897	0.279529	3.35332	172.389	97.0908	5.44516
1060	8.32269	0.376963	1.45219	67.3144	79.9788	0.995377
1061	79.8471	0.273709	1.91079	187.769	91.9711	6.36268
1062	60.3029	0.147707	2.54454	140.803	92.7238	2.70959
1063	40.8696	0.250788	2.81582	80.6622	53.0309	2.56731
1064	21.5778	0.327592	2.40029	37.2987	86.1547	-4.95994
1065	60.2995	0.224459	3.17295	114.68	82.4031	4.61466
1066	157.394	0.309309	3.27125	201.849	88.9028	6.17742
1067	108.511	0.24419	3.15831	148.264	86.8785	4.31694
1068	145.374	0.319522	4.35568	188.288	97.091	0.880997
1069	69.3738	0.327957	3.22589	143.602	77.8349	2.63181
1070	1.61233	0.260452	1.71649	20.2777	89.6933	-3.61393
1071	103.679	0.269657	3.68469	177.003	87.2358	0.865437
1072	12.4936	0	3.81751	80.5493	14.6956	0.657175
1073	76.2266	0.234562	3.17652	152.52	88.6159	0.261523
1074	86.3696	0.305316	2.86182	153.909	93.5368	-2.25673
1075	104.156	0.265326	3.10584	171.54	87.9879	4.64863
1076	108.143	0.293417	3.22845	188.946	88.8594	2.39362
1077	27.1442	0.17177	3.48694	123.523	73.9425	-0.459563
1078	38.2531	0.293525	2.89249	34.1198	93.3916	-1.36323
1079	7.32566	0	1.73779	113.859	22.4933	7.4746
1080	121.719	0.266557	3.27624	93.4038	87.3029	3.67288
1081	38.8103	0.280186	3.37637	73.2336	86.5729	1.7541
1082	89.1416	0.289562	3.30549	79.8967	91.526	-0.0970009
1083	2.22337	0	-0.0906723	71.9218	19.4827	-0.439219
1084	17.1454	0	3.01682	97.4777	11.0187	5.50421
1085	47.9729	0.146952	3.48953	115.114	72.2752	4.4525
1086	3.63838	0	2.60256	69.3093	24.6214	2.74327
1087	31.0773	0.211126	2.718	160.219	90.5418	4.22997
1088	10.0462	0.12811	3.39199	141.669	58.057	2.38792
1089	60.3104	0.152104	2.1313	201.366	85.6983	4.52598
1090	56.4235	0.241889	3.53532	134.253	87.3088	3.90783
1091	5.96623	0	0.920408	105.199	20.9994	1.8561
1092	48.4747	0.296565	2.29796	164.375	15.929	2.37485
1093	14.3551	0.0546858	2.2595	122.23	26.9104	7.64421
1094	71.2332	0.192039	3.07684	160.006	93.525	0.939449
1095	20.6362	0	1.59336	145.888	12.1981	5.45732
1096	48.6296	0.118719	3.75048	211.047	15.8031	2.97768
1097	12.9247	0.242811	3.38546	73.1322	86.3741	2.92848
1098	36.8434	0.354682	2.92848	99.4812	90.2594	5.41229
1099	28.7329	0.273302	4.18651	60.178	16.8337	4.04304
1100	52.785	0.33111	2.95368	146.346	96.2266	4.74944
1101	9.24084	0.198303	0.948126	8.5181	91.2379	-3.61707
1102	33.2809	0.284572	3.22686	79.0781	90.5541	1.05725
1103	78.049	0.220394	3.40046	93.2661	95.5774	3.63794
1104	0	0.359468	3.36944	81.3136	98.1496	3.73178
1105	7.39566	0	2.88874	88.7045	16.0009	-1.86994
1106	53.6112	0.095014	3.31895	239.86	44.4984	5.85974
1107	35.584	0.168478	3.73852	120.708	83.1816	4.89644
1108	95.8363	0.301469	3.47159	80.6403	93.2755	0.638675
1109	13.4366	0.221802	1.17598	122.626	19.4784	-0.264216
1110	139.393	0.285859	3.43591	69.4695	97.1335	-0.982538
1111	52.5314	0.264218	3.47325	63.8535	60.1428	1.06004
1112	87.9714	0.300492	3.38233	91.12	89.6014	3.3151
1113	3.11609	0.14917	0.538623	86.4368	9.65268	4.10401
1114	6.79097	0.0755513	1.16026	51.4843	30.5323	4.37435
1115	13.641	0.222033	2.28756	156.173	37.3356	-3.51351
1116	139.363	0.258574	3.41808	208.149	96.3151	3.80103
1117	24.2153	0.222033	2.2018	154.98	71.7735	1.22752
1118	37.5403	0.171782	3.45982	69.5601	93.0097	3.8036
1119	40.3347	0.301664	2.4914	125.967	81.4332	0.552864
1120	25.4487	0.303733	2.50028	9.07688	89.0787	-1.35809
1121	69.0889	0.216526	3.61835	98.7307	85.8356	1.45503
1122	44.1271	0.1957	3.69656	107.876	84.3942	4.64074
1123	100.282	0.293342	3.82966	101.685	84.1635	3.17138
1124	82.7986	0.2309	3.48837	83.2665	77.2449	4.67509
1125	48.1818	0.167686	3.39268	138.707	75.0181	2.66619
1126	90.4221	0.270137	3.44958	160.753	96.8432	1.78895
1127	9.51175	0.338807	1.07914	101.535	91.3375	3.90994
1128	97.6358	0.308755	3.28231	103.367	91.1005	-1.88613
1129	5.05313	0.133515	0.609689	7.99369	27.3743	-1.3116
1130	44.9775	0.2801	2.75992	158.445	85.1639	0.358808
1131	88.6325	0.274222	2.95144	97.6601	95.4979	2.13866
1132	97.6028	0.238597	2.78525	155.483	96.2994	0.730827
1133	164.17	0.285544	3.12235	155.749	78.6333	1.62283
1134	177.141	0.290639	3.36567	192.1	96.2512	2.13607
1135	48.8791	0.171487	2.88849	161.712	91.4565	3.01365
1136	2.88132	0	1.92592	79.729	21.5447	-2.83825
1137	84.164	0.299114	3.00398	179.303	92.6831	3.15434
1138	57.4513	0.190495	1.99861	95.3605	88.1674	2.84184
1139	15.5452	0.265677	1.65058	26.9424	78.6535	-3.15675
1140	3.09468	0.0661502	0.243291	56.0467	16.1493	-3.87595
1141	45.0998	0.11856	3.49144	86.0827	94.9948	3.68307
1142	33.7135	0.246304	3.23407	115.985	85.1587	2.20181
1143	109.053	0.240227	3.33238	171.801	94.0637	0.937122
1144	18.445	0.145724	3.09248	116.775	71.0814	3.95194
1145	15.9117	0	0.609689	70.7933	14.9909	3.65183
1146	27.1095	0	1.85443	122.485	41.5186	3.4147
1147	49.0674	0.285377	2.82632	97.9935	85.6681	1.37259
1148	66.895	0.234347	3.51321	105.378	94.8997	-3.05153
1149	42.08	0.258965	3.86754	71.542	81.7835	3.09433
1150	91.5195	0.304715	2.96489	83.7291	91.9348	-0.608804
1151	27.8992	0.190526	3.46157	118.239	88.8504	1.65364
1152	32.966	0.198439	3.22407	129.862	81.2473	3.60264
1153	42.4973	0.217846	3.09366	167.922	73.4509	4.83939
1154	3.40864	0	1.01068	37.7209	44.1763	-2.32806
1155	122.023	0.311976	3.28996	32.0844	96.3909	1.58177
1156	15.1634	0	0.609689	102.089	73.0452	-3.0245
1157	147.427	0.330969	3.3879	154.383	97.439	2.30178
1158	80.2953	0.290833	3.05845	149.295	90.3428	1.69534
1159	86.894	0.267772	3.27493	202.442	88.0325	0.833229
1160	29.1355	0.294212	2.44953	99.7821	84.7153	-2.1519
1161	34.6395	0.297238	2.42588	184.334	30.218	3.5292
1162	10.8786	0.314561	3.55821	60.0916	65.5029	3.46103
1163	4.87585	0.0982226	3.14347	125.368	27.07	1.23998
1164	9.14725	0.129077	0.371458	55.188	24.6784	-1.70189
1165	15.5925	0.0838884	0.343897	113.097	8.90727	4.20798
1166	81.8309	0.194578	3.61083	138.472	46.4725	5.03151
1167	18.2519	0.10291	2.06288	56.116	22.4383	2.66436
1168	71.2299	0.281667	3.28369	141.767	96.5763	4.45078
1169	81.0576	0.259606	3.4479	34.4325	93.9944	2.02528
1170	128.808	0.304981	3.01299	133.917	88.3075	2.29882
1171	76.3818	0.299509	3.90455	112.497	75.4538	3.39141
1172	73.1865	0.250831	3.51953	44.0451	89.1187	-0.0213281
1173	41.2122	0.321475	2.92071	37.0482	86.05	3.99957
1174	18.0846	0	3.03387	111.402	12.1314	0.590559
1175	82.0083	0.220451	2.37708	113.584	73.8259	3.07297
1176	50.5628	0.209327	3.42669	110.454	73.0165	5.25195
1177	58.9737	0.228658	2.9812	105.334	72.8538	0.679175
1178	60.921	0.289944	2.23033	159.606	89.5128	-2.30515
1179	165.426	0.321791	3.10708	107.261	97.3137	0.446226
1180	30.8127	0.0925546	2.06671	167.381	47.7467	4.98722
1181	122.621	0.300727	3.66241	117.716	90.3541	1.74868
1182	117.245	0.29263	3.0878	117.28	91.215	0.603835
1183	50.7848	0.252118	3.879	85.2759	84.4915	3.1448
1184	44.236	0.305219	2.85679	47.2647	84.3056	-2.1212
1185	111.463	0.288928	3.7125	182.053	86.6034	1.16528
1186	80.0473	0.327356	3.34855	79.2346	89.4196	1.59526
1187	90.7457	0.272149	3.65849	109.377	84.8688	3.03712
1188	59.5035	0.265775	3.7783	88.0932	94.6822	3.7443
1189	68.3867	0.254667	3.56078	132.368	84.2862	1.77108
1190	103.689	0.293665	3.3475	77.9926	92.2841	2.84341
1191	62.9447	0.392744	3.08713	97.8321	75.3448	0.785708
1192	91.0878	0.251776	3.24784	169.312	85.3061	1.72859
1193	77.2142	0.259139	3.78127	109.779	97.3529	0.616085
1194	42.7737	0.206126	3.77654	187.776	51.8044	4.09296
1195	50.017	0.24976	2.11081	176.337	83.6214	4.58802
1196	16.522	0	1.21331	196.297	15.6897	4.66585
1197	66.1467	0.313515	3.55271	39.7305	94.5637	1.94272
1198	65.8738	0.313515	3.55271	36.8706	95.3689	1.94277
1199	67.9165	0.27049	3.40013	78.3177	96.8482	2.1895
1200	23.8311	0.186052	3.44959	115.353	83.3561	0.00647728
1201	138.802	0.249226	3.87101	109.36	92.9114	1.70706
1202	110.584	0.305661	3.38106	57.3148	89.8904	2.7513
1203	108.507	0.302772	3.87693	162.901	94.5137	1.93234
1204	48.8383	0.248914	3.79612	167.145	79.6122	1.07983
1205	105.218	0.276435	3.46166	189.849	70.0138	2.44743
1206	54.5988	0.169903	3.43295	88.1779	81.5168	1.91197
1207	92.8974	0.341785	2.58915	177.307	92.2247	5.68234
1208	68.5236	0.250829	3.73844	58.1688	94.4608	4.85024
1209	31.2114	0.148039	2.38922	142.362	35.0481	5.13991
1210	71.1878	0.195632	4.05972	197.368	90.3198	3.26882
1211	46.2452	0.165355	3.37403	147.848	96.9995	3.68411
1212	120.959	0.239891	3.065	189.873	86.6586	2.24671
1213	114.98	0.289933	3.0789	180.614	96.5672	3.57477
1214	142.448	0.338855	2.78983	178.301	94.9231	0.118568
1215	16.2821	0	2.90433	129.847	30.6124	-1.74467
1216	80.7851	0.254621	2.75446	190.642	95.4905	1.12845
1217	88.3466	0.257555	2.98438	179.32	87.0611	5.70857
1218	32.3325	0.266739	2.94856	139.17	22.8219	7.17509
1219	71.8471	0.263617	2.15267	167.386	85.3491	-1.21191
1220	1.03593	0	-0.744802	36.2104	14.1869	-0.424314
1221	87.4493	0.242889	3.68737	184.108	93.5481	3.27832
1222	31.5428	0.118517	2.15506	180.906	84.9883	4.35748
1223	67.2498	0.33504	3.17604	105.145	93.2747	2.00667
1224	33.717	0	2.45392	159.09	24.3476	2.68433
1225	99.7861	0.321148	3.22781	164.248	92.2722	-1.71055
1226	110.655	0.32643	2.82905	151.613	76.012	-0.5125
1227	33.1056	0.107264	1.68227	118.087	49.0399	-3.36412
1228	66.4607	0.185658	3.27904	124.137	97.3803	6.52269
1229	52.2558	0.221972	3.13099	159.891	82.4268	3.32527
1230	109.796	0.2758	2.87249	117.2	91.0293	7.29012
1231	52.4848	0.242785	3.64644	109.596	47.1925	5.21527
1232	6.65435	0.0426204	0.47662	76.1398	21.1881	-0.412157
1233	103.155	0.274717	3.03666	145.534	97.4273	1.58342
1234	89.9694	0.196895	2.98555	111.097	79.9596	3.06222
1235	52.4479	0.30435	3.39555	79.2245	84.9179	2.20006
1236	5.00505	0.0590576	2.65392	95.2388	28.2109	4.18564
1237	13.4423	0.288936	3.60734	26.4433	85.6548	0.203306
1238	99.408	0.312493	3.88747	147.833	83.1989	2.86136
1239	78.6823	0.271346	3.1499	160.615	86.8401	-0.248147
1240	74.2632	0.299499	2.96706	144.374	93.4112	3.50113
1241	8.59978	0	0.917711	110.571	32.2789	-2.50956
1242	103.338	0.284601	3.63567	84.1898	84.4983	4.1779
1243	40.4579	0.307931	3.17401	70.2937	95.9703	2.5266
1244	22.1261	0.111446	2.46629	210.905	21.5792	1.64487
1245	48.4717	0.116468	3.09518	182.646	87.6466	3.86546
1246	2.23023	0.0861905	-0.60395	52.3005	19.3616	4.1434
1247	61.0403	0	2.06758	227.962	77.5309	1.5607
1248	59.2684	0.320052	3.35021	125.457	92.1057	4.72027
1249	47.4844	0.266953	3.22551	61.6122	74.1296	3.26461
1250	39.7364	0.259215	2.9127	125.209	91.4596	6.10395
1251	69.4955	0.147338	3.72943	101.261	67.2762	3.32675
1252	17.0156	0	0.96625	157.446	9.13219	2.19789
1253	38.1686	0.144153	2.55857	108.661	77.215	3.92316
1254	65.2358	0.205261	2.9666	132.553	92.2386	3.00195
1255	147.253	0.253861	3.32735	94.6973	94.8758	0.519736
1256	40.1945	0.188421	3.05894	148.759	68.6365	7.05309
1257	18.8185	0.0727816	3.03979	183.79	23.435	3.36814
1258	60.5365	0.355661	3.48983	184.513	97.0316	2.95876
1259	24.339	0	0.748436	134.59	14.9737	4.44191
1260	45.1813	0.212336	3.79257	150.472	18.5178	2.05078
1261	11.1254	0	1.88832	122.941	23.254	4.88284
1262	75.0699	0.2398	3.37755	94.3927	91.6426	2.50701
1263	75.0699	0.2398	3.37755	94.3927	93.7199	1.70094
1264	1.7523	0.336867	1.95353	17.0991	75.9783	-0.101873
1265	59.1997	0.273728	3.67573	124.345	72.0569	4.84434
1266	1.00693	0	1.56378	35.797	26.6652	2.15971
1267	58.6465	0.278555	2.86749	132.682	79.0836	0.256103
1268	69.2003	0.292324	2.48758	112.846	97.2766	3.76081
1269	47.2609	0.0793036	3.39807	204.02	17.9543	2.52906
1270	95.726	0.287872	3.25687	198.152	75.87	-3.60742
1271	112.43	0.201336	2.6247	211.936	96.8095	3.32502
1272	17.5482	0	1.68733	219.221	43.1743	7.41441
1273	102.285	0.223588	3.68944	162.94	96.5074	4.07511
1274	133.785	0.22317	3.31534	177.887	94.5252	6.06317
1275	102.622	0.317578	3.12745	138.871	93.2585	5.56626
1276	21.6256	0.0631928	3.40393	123.175	56.6115	6.91052
1277	13.5202	0	0.633259	177.096	10.5948	3.51818
1278	74.2567	0.304756	3.65819	94.8765	97.7339	1.57735
1279	86.2384	0.237653	3.56204	162.37	84.3493	2.86623
1280	56.3018	0.232555	3.01164	158.251	94.2475	-1.70299
1281	0.758767	0	1.83	41.7622	22.79	-2.58195
1282	60.7034	0.171072	3.30061	176.421	86.8373	3.1554
1283	36.2973	0.280417	3.59962	112.025	27.6684	1.74204
1284	57.4892	0.16672	2.41143	243.673	69.6049	5.17042
1285	50.466	0.156603	3.36187	250.457	71.7274	2.1219
1286	40.9921	0.0477741	3.12217	186.762	79.1214	4.58925
1287	68.3997	0.259631	2.25047	180.043	87.4777	4.12244
1288	80.5198	0.20719	2.69879	262.476	87.3039	7.36444
1289	32.5349	0.240143	3.08376	105.626	87.5833	2.33053
1290	19.4263	0.279596	1.905	70.9911	87.8189	0.429954
1291	134.917	0.227673	3.0767	188.052	91.269	6.11213
1292	76.0177	0.266853	3.07694	115.79	95.0811	3.49929
1293	23.3219	0	1.52922	172.125	23.4539	0.00716823
1294	2.53938	0	-0.148209	73.0826	24.3082	5.30803
1295	93.3105	0.253673	3.03042	195.85	74.1953	0.0708119
1296	47.4125	0.150049	3.0933	90.3425	81.9531	1.52615
1297	48.1758	0.298103	2.27712	65.6425	95.6198	0.663913
1298	66.0545	0.212369	3.60988	170.312	90.9929	1.26875
1299	65.5037	0.145039	1.67926	175.144	78.7791	4.32818
1300	152.266	0.277662	3.23244	213.274	96.1203	3.04836
1301	76.1855	0.231221	3.47601	180.965	93.6383	6.35022
1302	107.432	0.254693	3.23015	115.253	95.1368	1.31091
1303	122.509	0.315259	3.39406	132.27	97.2943	0.656441
1304	66.0212	0.235154	3.64806	122.859	92.0444	6.66257
1305	97.685	0.253498	2.50133	152.077	87.2428	1.62898
1306	160.127	0.278542	3.2586	184.886	89.4815	2.42103
1307	98.8259	0	3.28649	194.089	21.8242	4.99949
1308	87.2969	0.246941	3.25457	137.525	79.969	2.02651
1309	23.9164	0.140312	1.20685	110.835	43.1936	7.83144
1310	101.043	0.3359	3.76316	155.563	65.3915	3.59395
1311	36.2876	0.230172	2.36522	68.0793	51.7955	-0.807058
1312	7.34312	0.155311	0.863982	68.2566	80.5237	-0.943041
1313	57.1923	0.242308	3.17856	104.479	96.4284	4.2067
1314	76.7329	0.272128	2.93838	93.5921	93.1887	-2.28492
1315	78.5151	0.250286	3.14907	103.359	92.6496	2.59124
1316	20.3136	0	2.50342	94.9967	24.8888	-0.747695
1317	169.514	0.303715	3.66526	73.5637	97.6149	5.69364
1318	20.002	0.233612	3.38386	69.4125	79.7506	2.38912
1319	41.9429	0.0660563	3.10987	270.797	52.6971	-0.0255488
1320	65.7245	0.280515	3.43373	56.8256	87.3853	2.64334
1321	84.5891	0.239961	3.30631	76.9771	91.8335	1.41051
1322	73.3545	0.308686	3.63463	63.9965	96.1982	3.34514
1323	47.1857	0.226068	2.20161	198.616	83.8416	6.36194
1324	73.0119	0.258362	3.29772	178.383	83.9692	3.23536
1325	96.2515	0.273073	3.20686	173.962	78.1649	3.88766
1326	67.2059	0.222938	2.78043	120.013	93.9042	-1.21985
1327	13.7184	0.123097	2.25635	108.325	81.184	0.206655
1328	70.4633	0.179757	3.6095	171.688	80.5895	2.20514
1329	24.2718	0	1.54187	160.458	18.384	2.45936
1330	131.185	0.23188	3.4062	146.876	81.4596	3.06429
1331	85.0932	0.247614	1.76064	148.551	30.3179	3.59471
1332	11.1812	0.174005	2.75931	120.892	88.353	2.95217
1333	119.596	0.288141	3.74556	180.316	97.4734	2.98049
1334	128.689	0.290931	2.71503	145.672	97.2476	6.05475
1335	34.8346	0.212571	3.63468	59.7513	70.8207	2.23263
1336	45.3829	0.287454	2.9478	91.5294	91.1106	-3.64052
1337	26.1427	0	2.73074	112.896	26.9562	0.745032
1338	103.289	0.236751	3.67383	211.093	85.1865	5.78151
1339	8.28818	0.141435	0.655164	141.874	25.7979	-0.912907
1340	114.076	0.259972	3.68154	139.822	71.6355	3.49744
1341	46.4333	0.290082	3.08661	32.3719	92.4445	-0.365034
1342	80.5401	0.328374	3.50029	131.445	96.3448	4.30436
1343	92.7002	0.269948	3.22732	155.537	92.7847	2.96245
1344	53.6048	0.284377	3.49969	89.7557	80.0203	1.93908
1345	6.91152	0	0.166703	130.283	22.6472	2.0061
1346	17.7943	0	2.22372	139.2	24.7455	0.639623
1347	88.1617	0.288197	3.14221	155.528	80.7569	7.16206
1348	8.27016	0	0.563763	146.741	12.5801	5.49218
1349	85.1793	0.258848	2.25731	153.755	88.013	-0.365183
1350	68.4867	0.213049	2.87411	110.492	96.685	1.15124
1351	78.0255	0.281981	1.9455	138.693	91.5543	1.00563
1352	63.4555	0.16646	1.30588	137.437	88.0018	2.57569
1353	93.8209	0.259019	2.93436	155.079	95.3379	-1.12526
1354	95.8905	0.2898	3.68333	72.5094	89.7357	3.53147
1355	57.0246	0.212792	3.70001	73.9739	89.2205	2.13794
1356	124.495	0.255284	3.08103	212.194	96.524	8.56499
1357	69.5428	0.286705	2.23221	117.796	86.812	2.85349
1358	92.6841	0.238906	3.46425	219.491	97.3165	5.00674
1359	32.1248	0.306326	3.24115	60.9126	96.8891	5.50358
1360	8.72469	0	1.86428	119.46	25.7968	2.43743
1361	105.109	0.243142	3.22177	155.284	95.4381	4.40063
1362	59.8534	0.205438	2.86467	200.874	75.0291	-0.529128
1363	60.8168	0.189004	3.4299	60.5497	95.4037	1.42703
1364	66.063	0.236751	3.61229	87.9484	75.732	1.15345
1365	109.507	0.295213	3.54021	179.821	97.2009	5.75968
1366	11.3891	0	1.45859	165.279	15.0592	0.995845
1367	98.2284	0.281824	4.05007	150.751	45.5207	4.24869
1368	79.4754	0.168116	3.18682	156.058	92.8662	5.55717
1369	83.5952	0.266542	3.50641	105.494	82.1893	0.455005
1370	84.6939	0.27185	2.37334	167.262	69.075	2.37712
1371	47.0251	0.248648	3.50195	75.7827	86.6716	1.78329
1372	37.2579	0	3.52316	103.302	29.8982	6.38086
1373	24.4185	0.126074	3.03168	164.24	85.2712	3.19041
1374	122.721	0.280128	3.33808	184.651	94.0592	10.4876
1375	59.5627	0.226884	2.78685	203.157	90.2966	5.54362
1376	28.2918	0	3.23099	206.341	60.9618	-0.559601
1377	0.294305	0	-0.358158	37.477	25.7508	-2.01185
1378	56.1614	0.263463	3.35217	126.789	71.176	3.04558
1379	117.342	0.285109	3.53723	158.109	97.3271	1.91473
1380	51.347	0.28645	3.40224	141.369	90.8629	1.79938
1381	61.4008	0.288821	3.49763	105.563	76.3877	7.19599
1382	67.5822	0.226082	3.40309	114.985	94.9223	2.30654
1383	2.64171	0	0.438735	38.4739	19.7005	-3.07758
1384	60.7629	0.206221	2.712	224.597	91.8434	4.06016
1385	149.515	0.325941	3.37668	121.227	89.4082	3.70039
1386	61.3899	0.0988954	2.51391	201.118	71.5079	11.5639
1387	14.0253	0	0.911116	174.508	6.32974	0.150822
1388	53.4313	0.058817	2.79078	149.631	80.8167	4.10831
1389	67.1357	0.269222	3.60055	197.621	73.4823	2.88864
1390	39.1002	0	0.982908	232.371	34.2483	1.87139
1391	66.0061	0.234908	3.21871	171.753	84.3811	-1.65156
1392	89.913	0.256519	3.65256	162.296	91.4204	4.84291
1393	83.8537	0.237601	2.62294	173.234	92.8995	-0.055546
1394	112.893	0.217612	3.28478	234.516	81.9871	-0.0644334
1395	26.9264	0.296535	2.67645	115.031	66.9334	3.04552
1396	130.909	0.296288	3.01328	189.634	97.1451	2.29407
1397	11.3568	0.126426	3.83304	52.2209	77.1461	1.22479
1398	12.0014	0	1.94792	189.323	11.1289	7.33997
1399	6.74689	0	0.309054	174.321	15.0034	5.01003
1400	84.4173	0.283795	3.83223	85.0488	93.9095	4.46185
1401	53.3099	0.250149	3.97906	82.5881	66.8897	4.45092
1402	118.248	0.305505	3.70446	165.774	97.4988	3.96912
1403	8.50006	0.0999901	2.67795	81.6306	39.6383	5.90579
1404	96.8468	0.256234	3.37486	67.1324	90.9848	6.36912
1405	21.193	0	0.771357	112.281	7.55075	8.85213
1406	37.0287	0.0702145	3.44826	199.279	87.1167	5.41432
1407	125.57	0.246538	3.47709	165.694	86.6937	5.28887
1408	65.278	0.185793	2.15773	206.817	60.9406	4.8229
1409	12.5849	0	2.86291	89.2116	13.9729	-1.05864
1410	7.62038	0.0668295	3.23791	133.607	75.5406	4.05052
1411	87.8482	0.271435	2.77189	221.353	95.6803	2.55359
1412	57.8258	0.235162	3.28728	157.855	82.6608	2.51979
1413	33.02	0.252232	3.78851	158.959	81.0883	5.1217
1414	78.2824	0.238504	2.35253	127.428	88.5693	-2.42347
1415	47.1057	0	3.31588	112.029	16.186	2.67424
1416	33.8931	0.237593	1.72566	181.087	59.3479	-1.6591
1417	53.837	0.237593	1.72566	182.269	82.683	0.999736
1418	88.5373	0.139894	2.42626	229.317	68.8285	3.63689
1419	97.579	0.201555	2.84545	208.84	94.0515	3.46387
1420	97.6362	0.262669	3.38456	60.2033	89.7204	-0.550149
1421	115.467	0.27666	3.20809	164.802	77.4475	3.24101
1422	49.8862	0.340112	2.96394	175.127	80.2198	5.55538
1423	10.4891	0	1.26673	191.588	47.6123	0.946717
1424	18.0798	0	2.36708	151.229	19.4302	3.81033
1425	163.437	0.279765	3.12953	192.38	66.3301	2.09402
1426	3.81426	0.40146	3.52861	130.275	98.0333	-2.16386
1427	68.3597	0.185573	3.5579	178.961	67.5458	-2.13198
1428	58.9464	0.243087	3.59063	173.448	87.0365	2.13578
1429	3.99393	0.219886	1.53365	57.3191	82.5488	2.63444
1430	91.3437	0.127664	1.75434	200.298	96.492	2.50598
1431	68.0147	0.178433	1.88893	235.928	68.3628	2.43462
1432	83.7702	0.27182	2.36344	161.566	87.4822	1.00009
1433	93.6043	0.26371	3.63904	91.7879	88.7642	3.36032
1434	34.4066	0.176443	3.73967	67.0658	94.5949	1.06664
1435	67.7941	0.271734	3.45261	91.2254	84.7054	1.69896
1436	4.70974	0	3.28408	70.267	11.0791	-1.28581
1437	68.1792	0.35124	3.56716	146.603	71.2967	0.834711
1438	2.75087	0	0.357743	103.238	11.7773	-1.5559
1439	21.6952	0.342571	2.05296	55.9051	92.9811	-2.037
1440	69.2417	0.275505	2.3523	181.1	86.8068	3.54005
1441	13.9631	0	2.32088	144.453	27.0664	5.73728
1442	118.022	0.243618	3.22811	171.733	95.2119	5.46766
1443	33.7847	0.239365	3.1875	52.7349	90.6174	1.06906
1444	33.1398	0.239365	3.1875	52.7349	95.9298	4.91214
1445	43.8148	0.246218	3.3938	125.563	79.467	4.24698
1446	5.18925	0.254962	1.54575	83.8947	73.5407	-0.793117
1447	24.7394	0.194345	3.24821	105.45	81.0833	1.26575
1448	74.781	0.304585	3.79769	78.4303	97.2178	-0.992174
1449	67.2783	0.33261	2.73093	173.491	63.2409	5.0951
1450	8.98194	0.240848	1.42615	91.0789	74.8465	0.3653
1451	95.3967	0.260274	3.11643	152.762	89.4945	3.92664
1452	11.8897	0	0.964524	150.577	18.8767	-0.574744
1453	11.5985	0	2.81796	118.322	13.9293	-0.952889
1454	1.97189	0	-0.0535461	75.4622	25.7245	2.35273
1455	40.9237	0.26051	1.86747	153.803	90.0754	1.45032
1456	159.086	0.285986	3.77686	110.76	97.6225	2.84541
1457	22.0616	0.151952	3.5667	122.582	52.9262	0.245361
1458	2.69635	0	-0.291813	69.0529	7.52214	-2.32735
1459	38.8269	0.282296	2.57532	57.4389	90.2628	-2.42961
1460	12.0451	0.106109	2.46134	94.9706	34.7434	-0.453951
1461	16.5866	0	2.05887	196.615	15.5104	4.09226
1462	24.8321	0.285017	3.45053	126.959	11.1962	2.42482
1463	10.1346	0	1.77946	109.712	11.3966	4.51085
1464	3.24941	0	0.243291	135.985	34.522	1.37519
1465	117.802	0.25234	3.5129	141.069	94.3102	3.06408
1466	116.22	0.204123	3.45294	237.276	59.64	3.71639
1467	21.6746	0	1.47758	109.346	59.7314	-1.46309
1468	34.3697	0.0756623	2.94426	195.179	60.8273	2.75297
1469	50.0783	0.243678	2.88943	149.066	83.8065	1.111
1470	44.4806	0.150219	3.56984	59.9882	84.862	3.49383
1471	62.4998	0.269005	3.82467	56.3306	76.9771	0.853862
1472	127.705	0.318728	3.02338	152.404	90.2455	4.09007
1473	127.08	0.240391	3.89244	161.454	74.8261	6.50751
1474	10.2365	0	0.688337	120.144	11.8112	-1.3659
1475	101.623	0.252579	4.01978	143.88	96.1926	4.19598
1476	56.3781	0.21302	4.07792	97.0502	87.3563	3.73974
1477	20.3165	0	0.662848	261.853	17.1623	-0.214589
1478	108.972	0.325526	3.05234	102.021	93.3997	2.34647
1479	26.2582	0	2.56976	111.58	39.2721	0.368065
1480	45.6769	0.237018	3.37795	108.038	68.0132	1.56507
1481	7.33139	0	0.398498	100.639	9.16381	2.26372
1482	43.3698	0.218772	2.10318	91.0186	84.5515	4.72536
1483	80.0743	0.255923	3.22604	155.57	93.7478	2.59722
1484	51.8524	0.184495	1.24372	208.343	78.4618	3.253
1485	3.79664	0	0.514107	72.8162	8.75187	0.681237
1486	78.2338	0.31077	3.87246	103.118	73.3998	-0.151562
1487	71.9507	0.0883228	2.68255	224.441	74.2158	3.19282
1488	89.5497	0.244554	3.06878	194.398	95.6993	3.63645
1489	70.0188	0.312367	2.29494	141.58	93.0981	2.15054
1490	50.8716	0.241966	3.0371	43.0391	89.127	-2.82499
1491	128.882	0.287017	2.96362	150.471	83.9823	3.16528
1492	130.254	0.247607	3.77249	134.952	97.0231	1.82584
1493	58.9868	0.213065	3.24171	193.858	66.0392	6.01589
1494	43.7231	0.0952517	2.76738	118.333	57.6527	3.6565
1495	7.86561	0	2.57321	87.0993	9.99987	-1.44935
1496	111.629	0.256093	2.86994	108.422	90.603	4.94215
1497	9.50415	0	0.938948	103.113	7.66012	5.10673
1498	114.963	0.254328	3.40448	184.093	95.7177	2.63787
1499	108.121	0.317432	3.45323	128.765	82.2391	1.12953
1500	5.35997	0	-0.167766	92.2697	23.2636	-1.86165
1501	4.07597	0	-0.270512	69.8471	12.2718	1.81365
1502	32.6275	0.137258	3.60738	98.7539	77.7665	2.56521
1503	85.6146	0.247367	3.62314	133.415	93.9603	1.67462
1504	149.058	0.209974	3.45735	188.555	72.0687	-2.00052
1505	116.528	0.306529	2.81921	153.561	97.3592	1.65885
1506	24.3227	0.0271259	3.52982	273.173	32.3793	5.37721
1507	28.4765	0.0834389	2.20677	126.004	43.7943	5.08248
1508	76.3861	0.222017	3.1376	141.951	93.6924	4.86488
1509	76.5033	0.301107	2.18475	176.496	88.52	5.21573
1510	80.398	0.292474	3.13399	76.1489	96.7938	2.50498
1511	91.4196	0.255466	3.49021	120.827	81.3817	2.56881
1512	26.5562	0.160658	2.40561	94.9277	52.2303	2.13007
1513	106.349	0.263583	3.21348	196.439	84.3629	2.84334
1514	107.914	0.238221	2.70731	176.483	93.9648	4.57464
1515	28.5599	0	1.88292	217.165	41.3223	2.21914
1516	45.2533	0.177365	3.45289	192.866	85.6113	7.26605
1517	89.3808	0.30384	3.63482	173.175	97.2959	3.03113
1518	109.234	0.278045	2.96222	108.153	70.2804	2.86491
1519	116.671	0.263098	3.26289	105.687	76.4456	2.2223
1520	44.387	0.195807	3.36219	88.2727	95.8025	-0.0831119
1521	5.80961	0	2.47028	109.684	63.3365	2.75779
1522	99.867	0.268986	3.18161	143.361	94.4622	-0.189622
1523	41.5177	0.261717	2.58822	73.0675	90.6501	-1.63355
1524	117.728	0.296097	3.40494	120.702	95.2641	2.83498
1525	33.4956	0.129045	2.0122	230.114	66.5067	-1.23155
1526	12.1212	0.325594	2.6595	10.6112	72.3563	-1.79877
1527	128.233	0.311086	3.48287	161.705	96.5515	4.27009
1528	97.1737	0.293556	3.70913	101.433	81.2611	3.40139
1529	16.5683	-0.001772	1.31867	197.431	35.6753	3.56632
1530	49.4299	0.0630573	2.65736	200.193	48.9861	4.82273
1531	19.3688	0.285358	2.69467	107.567	80.9019	1.90367
1532	60.2603	0.197525	2.3251	140.899	86.7333	1.69142
1533	65.2732	0.268097	3.30767	135.165	92.2794	3.56839
1534	102.219	0.312175	3.82092	176.956	95.956	3.54595
1535	44.7059	0.142041	2.73785	190.095	80.6107	2.05822
1536	15.1341	0	0.98421	127.28	15.6336	-3.40103
1537	101.464	0.233176	3.62926	167.363	77.2043	4.0959
1538	92.8518	0.270747	2.85638	152.309	87.9097	3.03995
1539	60.6005	0.120962	3.1376	188.565	73.9215	7.35498
1540	48.4873	0.269002	2.91221	167.042	92.9616	2.0327
1541	88.8209	0.242028	2.80629	197.375	88.756	4.04662
1542	165.532	0.249297	3.35201	130.532	84.4499	0.517001
1543	100.329	0.335934	2.91901	199.084	88.5302	4.78169
1544	82.2379	0.265201	2.97365	81.1555	89.9726	2.16377
1545	84.5321	0.283362	3.43648	124.824	63.8398	5.26735
1546	73.2595	0.299271	3.45691	94.2597	96.5653	1.78803
1547	203.358	0.328211	3.52727	116.861	87.6831	-0.800904
1548	55.8496	0.133707	3.01629	198.268	69.3028	1.70278
1549	58.2498	0.237134	3.12635	124.336	83.6933	4.17999
1550	95.4062	0.307978	2.88769	219.785	87.228	5.19903
1551	102.16	0.293769	3.12067	110.162	94.2199	4.86687
1552	104.492	0.298991	3.29993	105.268	89.9761	0.905797
1553	61.3254	0.32006	3.19693	143.788	97.3705	0.0132962
1554	84.3807	0.270945	3.01395	104.386	97.0441	1.96847
1555	106.751	0.266367	2.97698	140.322	93.7952	2.25507
1556	53.3587	0.266696	3.71843	145.119	90.0292	3.59481
1557	106.776	0.319175	2.73908	140.564	92.1315	2.96447
1558	115.502	0.273387	3.58006	95.908	94.8066	4.14075
1559	97.4782	0.329911	2.79243	70.2672	93.0722	1.8195
1560	3.89522	0.303224	3.61732	20.004	75.758	0.932643
1561	30.4886	0.221724	2.42616	117.504	86.3305	2.11025
1562	3.73921	0.0857726	2.79479	83.2882	64.0007	0.894614
1563	46.9253	0.232776	2.85249	139.884	79.1692	6.32703
1564	55.0296	0.324539	3.03286	141.746	85.2883	2.92413
1565	66.086	0.133707	3.01629	207.954	71.2134	2.44586
1566	69.9498	0.203066	0.988496	177.104	81.9971	3.01762
1567	109.761	0.244987	3.24786	185.414	70.6788	1.80412
1568	100.112	0.176922	3.45956	189.532	73.0985	6.42803
1569	21.7899	0.0720642	1.25937	231.654	74.6911	-0.921357
1570	33.0241	0.0608455	3.3527	227.264	43.8884	3.70045
1571	87.4216	0.262488	3.0572	230.987	88.7115	2.14805
1572	50.5059	0.146717	2.72952	219.081	89.4047	3.67773
1573	113.671	0.285544	3.4278	223.244	76.3481	6.61403
1574	66.0051	0.261987	3.65876	201.502	90.0657	3.1567
1575	38.215	0.280797	3.44332	142.034	79.1737	8.72066
1576	27.1892	0.239074	2.84529	179.143	59.9633	6.87627
1577	135.505	0.24733	2.43928	176.818	90.9407	5.80133
1578	88.1124	0.254891	3.30228	88.973	86.2201	2.05868
1579	63.8287	0.0914764	2.40356	219.539	39.8111	7.59696
1580	113.885	0.279787	2.64563	177.431	95.7773	4.59588
1581	31.9265	0.196567	2.12347	189.669	92.2974	-1.26916
1582	55.271	0.264506	1.50513	222.165	80.2502	2.44615
1583	84.2111	0.203513	3.2291	176.913	85.4345	2.21415
1584	74.3681	0.276467	2.26136	173.45	90.8672	2.31573
1585	25.2794	0	2.48731	163.145	42.4491	3.7681
1586	108.242	0.298868	3.16271	137.665	87.3748	2.56717
1587	108.242	0.298868	3.16271	137.665	93.0991	4.93813
1588	9.31923	0	0.410499	115.415	8.09474	-4.3766
1589	136.718	0.291837	3.11826	189.944	96.3013	3.83901
1590	128.373	0.25309	3.5293	182.711	88.7403	3.11945
1591	6.35257	0	-0.148065	95.6532	22.4047	-3.90445
1592	130.173	0.212483	3.07614	177.89	82.8178	1.44132
1593	22.347	0	1.08977	125.273	19.1679	-0.388734
1594	30.4976	0.137325	2.64028	125.977	71.354	-0.959758
1595	68.0472	0.232694	3.39892	139.833	80.1222	3.36088
1596	63.4469	0.12094	2.45216	174.497	46.2696	-2.28209
1597	125.713	0.234987	3.58207	192.064	85.702	4.70948
1598	21.6671	0	2.42111	154.425	41.0598	0.0272025
1599	41.9219	0	3.09713	145.647	31.5378	3.06996
1600	51.4089	0.226358	2.59253	194.323	57.2197	1.10191
1601	42.543	0.140358	2.6437	187.261	71.7876	0.0684785
1602	14.8048	0	0.609689	183.397	38.1108	-3.63393
1603	165.62	0.276605	3.36716	198.114	78.9625	3.17352
1604	83.6897	0.211903	3.15833	201.315	72.341	4.37668
1605	23.3274	0.145149	1.91563	143.521	39.7577	-0.737284
1606	94.311	0.352695	3.20818	199.64	88.1934	0.456949
1607	134.432	0.277834	3.41389	186.14	97.483	5.61604
1608	30.9098	0.0817097	2.88247	143.679	64.3648	5.08208
1609	78.4934	0.26626	3.60146	160.561	83.7257	2.35168
1610	98.9334	0.271195	2.78325	171.987	36.6074	4.62286
1611	15.0746	0.263067	3.23217	85.6307	75.3498	0.929231
1612	32.8563	0.266945	2.91865	140.225	81.5623	2.461
1613	88.2867	0.250841	3.19067	145.142	94.301	1.74945
1614	34.7669	0.310598	2.86486	137.191	69.9611	3.18506
1615	9.35353	0	2.18944	142.542	17.6049	1.14325
1616	19.3807	0	2.73915	173.124	36.5678	3.41333
1617	27.202	0.163065	3.47005	109.083	74.8594	4.33865
1618	17.3048	0.0677204	2.68783	210.46	66.722	1.67289
1619	27.0634	0.246507	2.2732	209.062	82.3576	4.25275
1620	41.3468	0.266125	1.77525	111.52	85.2712	2.32214
1621	86.3172	0.263169	2.5654	129.682	96.5196	0.224152
1622	31.6503	0	1.2461	190.29	46.7755	-4.74557
1623	11.8591	0	3.12967	196.528	13.3447	7.53381
1624	113.925	0.159164	2.82824	229.412	97.0022	5.22494
1625	137.136	0.260982	3.66511	138.667	91.6032	2.68533
1626	64.2988	0.136732	2.9105	216.989	67.2075	8.34583
1627	121.446	0.248843	2.71577	160.64	91.5809	2.59387
1628	52.3598	0.250202	2.7669	168.032	64.5957	2.47967
1629	121.446	0.248843	2.71577	160.64	91.2503	1.55374
1630	165.539	0.320747	2.22353	201.565	97.438	2.93757
1631	59.5113	0.143787	3.31114	221.091	71.4036	5.1067
1632	109.975	0.236582	3.36206	153.107	92.962	3.63395
1633	10.0973	0	2.32676	149.966	13.8176	-1.40133
1634	84.5825	0.165374	3.24176	196.271	81.5696	3.80785
1635	84.5825	0.165374	3.24176	194.74	48.4056	7.35584
1636	15.9763	0	3.09844	163.943	11.2818	5.95858
1637	73.1153	0.264766	3.13796	186.308	67.4756	2.1255
1638	16.5499	0	0.674985	191.2	10.9659	-1.8293
1639	37.0023	0.111586	3.55545	180.458	15.301	4.41292
1640	31.3337	0.272039	1.37265	89.8674	84.1173	0.152428
1641	39.5697	0	2.4903	189.112	31.3555	-2.73616
1642	33.5241	0.119466	3.2703	142.641	67.1969	0.680062
1643	7.3564	0.407076	2.44956	0.878014	79.682	0.520238
1644	48.715	0.21848	2.68804	155.084	84.0027	3.24899
1645	22.2223	0	2.45268	169.458	22.7975	-0.227803
1646	97.9906	0.279067	3.54857	193.156	5.18327	3.59712
1647	105.078	0.217862	3.65282	142.874	85.3664	3.67248
1648	105.059	0.322524	2.92294	162.897	88.2747	4.36243
1649	59.2976	0.227933	3.65109	152.818	81.4763	5.19215
1650	37.9941	0.157846	2.46222	138.909	82.6325	-3.10091
1651	84.2926	0.259177	2.99467	144.429	88.2933	6.20863
1652	49.73	0.237933	3.1833	101.799	75.4423	5.63487
1653	61.4155	0.220331	1.95377	149.84	57.2421	4.78593
1654	60.6522	0.290502	3.3116	110.185	91.7153	5.02512
1655	108.696	0.191621	2.49927	181.036	92.4473	4.05194
1656	72.9325	0.209389	2.55734	183.403	89.8434	4.26631
1657	37.9941	0.157846	2.46222	139.611	79.1123	-4.35783
1658	117.487	0.395417	3.36634	218.617	89.3475	5.0011
1659	23.4347	0.132734	3.27365	178.201	82.2672	6.02242
1660	49.1299	0.258838	2.2984	184.195	69.1771	6.16943
1661	23.4347	0.132734	3.27365	178.201	81.3476	3.61658
1662	100.453	0.17904	2.90397	210.041	97.1339	5.45582
1663	95.9154	0.245246	3.05833	193.39	97.6203	3.87621
1664	80.2848	0.294693	2.93611	220.957	77.2914	1.2099
1665	8.57405	0	0.594281	146.116	8.85571	0.452641
1666	61.5652	0.229357	3.21269	157.345	76.6958	4.7008
1667	53.0573	0.286011	2.9986	140.711	89.8268	1.76736
1668	34.0942	0.240841	3.80081	141.692	69.3527	4.77543
1669	55.3123	0.239629	2.53606	213.377	88.0268	4.67358
1670	61.3343	0.178399	2.82725	157.962	41.5015	5.31762
1671	65.8365	0.261341	3.0071	201.639	70.8392	3.31383
1672	19.2187	0	4.01059	128.743	18.5461	3.38458
1673	81.4811	0.288866	3.23922	172.773	72.8424	4.3084
1674	78.9782	0.220448	2.6843	187.187	90.3383	5.67002
1675	44.0936	0.174316	3.03747	188.211	79.1474	8.47621
1676	86.5103	0.304491	2.72288	202.097	94.3633	1.66147
1677	56.2096	0.290068	2.96963	194.739	92.9679	5.20154
1678	58.0571	0.289363	1.17037	202.497	85.3175	-4.19102
1679	29.4248	0.260587	0.852163	143.792	87.4498	-3.33257
1680	88.3201	0.196943	3.28566	151.194	94.9896	-1.24231
1681	86.2198	0.267734	3.07934	171.893	90.8405	2.4937
1682	45.4208	0.272204	1.75536	200.878	89.9886	1.64802
1683	124.086	0.320519	3.41229	212.641	78.035	2.97838
1684	61.3234	0.161584	3.60122	165.964	83.6235	4.89742
1685	81.6258	0.311656	3.57336	201.715	78.2491	2.57316
1686	13.4055	0	2.50885	152.604	26.1189	2.43299
1687	20.1849	0	1.6972	175.185	32.8816	1.39713
1688	14.4753	0.275507	0.731509	98.839	77.9485	-3.7629
1689	27.8506	0	2.87597	189.809	40.9752	2.90301
1690	83.9173	0.212547	2.90771	224.259	89.1316	2.8123
1691	68.8267	0.270992	3.59479	107.138	95.6699	5.03959
1692	31.6226	0.174049	3.56978	166.964	76.6164	6.13443
1693	66.5179	0.274162	2.75319	163.146	71.0856	-1.92462
1694	14.7403	0.0662459	3.12667	134.982	23.7096	1.17627
1695	67.6783	0.253552	3.04512	160.588	87.6103	6.24227
1696	101.445	0.221097	3.27106	179.997	92.5886	1.02405
1697	62.3236	0.240716	3.01172	173.06	85.6518	6.28424
1698	62.9539	0.236912	3.09208	118.324	76.1419	4.61034
1699	53.4426	0.185377	2.08433	142.47	88.3881	3.61427
1700	26.7926	0.0670651	2.46944	136.476	48.6577	3.93654
1701	11.7494	0	2.89663	154.386	30.7595	2.18956
1702	81.2162	0.199798	2.6416	166.36	76.4412	-0.226642
1703	105.631	0.235557	3.52765	154.301	37.1887	4.37416
1704	66.9416	0.229801	2.42782	188.233	89.7288	3.56909
1705	139.932	0.23145	3.73011	125.469	96.458	5.986
1706	26.2624	0	1.59507	187.176	25.5455	1.60908
1707	72.6244	0.0972613	3.52452	147.125	75.1157	3.20892
1708	13.6416	0	0.677247	130.228	22.6309	0.314992
1709	123.956	0.207758	3.98966	166.228	93.565	0.622147
1710	79.5309	0.250548	3.45718	173.027	90.0809	3.20684
1711	21.3581	0	0.720042	157.553	7.15405	4.35251
1712	105.008	0.207326	3.185	191.495	79.1462	5.75673
1713	73.7493	0.251301	2.17123	201.764	91.756	4.13295
1714	69.3251	0.220432	1.99981	168.838	88.0148	3.42901
1715	91.0116	0.241523	3.16531	167.202	93.2652	1.26681
1716	4.73041	0.24474	0.710085	75.2878	86.0245	-1.38179
1717	82.434	0.203182	3.15669	249.874	82.5809	3.16126
1718	69.7934	0.173607	2.57256	166	39.2301	3.76478
1719	74.6949	0.179065	4.06697	67.162	96.8893	5.34362
1720	123.788	0.213585	3.18662	193.321	93.9147	5.48214
1721	2.9926	0.05682	0.586356	94.9857	35.6126	2.88582
1722	6.82597	0.0691451	1.56567	90.2835	14.1521	0.529695
1723	6.89344	0	1.95547	77.0155	25.0757	2.04619
1724	95.4842	0.168094	3.09642	222.257	93.3728	4.25404
1725	96.7405	0.293144	2.81286	90.0819	84.3374	0.41129
1726	35.4999	0.261809	4.01399	91.5952	95.5962	-1.26964
1727	131.524	0.323634	3.46196	179.9	96.1139	1.9225
1728	113.308	0.288238	2.98967	168.406	92.6613	2.59056
1729	7.61961	0	0.538618	97.9873	4.77048	1.98565
1730	140.902	0.307683	3.20387	179.428	96.0592	0.415086
1731	62.9907	0.301456	3.0382	150.844	91.7413	3.45132
1732	65.0804	0.286594	4.2706	98.6235	84.7391	-1.32069
1733	51.8455	0.139361	3.49588	75.5566	65.5698	5.20303
1734	169.289	0.283602	3.06129	113.703	85.8373	2.54704
1735	77.8096	0.309883	2.9745	80.2818	94.2505	0.343656
1736	102.948	0.349879	3.36766	142.713	87.4971	3.46577
1737	110.293	0.303301	3.54602	128.63	93.0134	5.41072
1738	50.3911	0.176678	3.60218	136.837	95.7132	3.10172
1739	128.918	0.252793	4.01547	149.792	96.3521	5.40496
1740	0.633959	0.0933705	0.824108	14.8738	35.0479	-0.352148
1741	53.8019	0.191735	2.8155	135.549	80.5872	4.4071
1742	88.0552	0.224843	3.68198	166.31	68.2752	3.37131
1743	11.1581	0	1.97219	147.355	13.7557	-3.26232
1744	62.5159	0.187435	3.51614	121.401	97.367	5.9592
1745	104.149	0.324017	3.43192	175.018	81.1509	5.98866
1746	95.8371	0.189225	3.2354	88.1678	97.4328	4.11578
1747	155.551	0.268913	2.95107	127.377	95.3792	4.53307
1748	95.7568	0.189225	3.2354	88.1678	74.4202	1.62001
1749	116.086	0.238965	3.2056	107.322	90.7782	0.846351
1750	116.086	0.238965	3.71429	107.322	86.6937	-2.45815
1751	112.243	0.201881	3.18536	145.976	97.1299	5.96852
1752	114.663	0.238517	3.18235	171.597	96.2006	2.13581
1753	73.6107	0.285163	2.07761	147.787	91.4129	-4.68477
1754	105.446	0.255153	3.20689	173.456	94.8358	-2.37036
1755	68.6984	0.276746	2.05117	169.541	86.5916	3.0236
1756	44.2528	0.209188	3.3022	153.274	90.9231	6.06715
1757	92.9653	0.210827	3.49063	149.328	95.1166	2.05619
1758	97.1705	0.310883	3.3244	142.315	80.8681	3.46948
1759	34.5768	0.276768	3.00103	146	79.4014	6.10359
1760	109.667	0.233164	3.06654	185.469	73.2626	5.25229
1761	20.0606	0	0.437942	71.3792	6.96649	6.54017
1762	26.2515	0	1.78721	90.6168	20.582	4.62595
1763	110.661	0.325068	2.5487	60.4068	91.5835	-2.95753
1764	23.7145	0.326403	2.23171	104.14	62.3973	-0.227302
1765	8.66496	0	2.23574	146.394	43.0511	1.938
1766	14.3234	0	2.46098	32.6198	67.6898	-0.517408
1767	57.7594	0.249609	3.07589	113.324	95.8833	6.81165
1768	106.095	0.170577	3.21556	203.199	92.1927	4.183
1769	68.402	0.263125	2.95578	182.025	76.1649	7.89569
1770	4.66459	-0.0473379	3.50762	128.75	18.0697	-3.42683
1771	135.748	0.307749	3.79301	156.201	72.8578	0.647296
1772	130.153	0.259971	2.69916	197.193	93.6069	2.79584
1773	86.5379	0.259059	3.09626	140.839	82.5324	4.15999
1774	5.42121	0.110558	1.58743	64.2746	55.1098	4.66613
1775	78.8824	0.299238	3.52673	96.4062	85.1662	3.23913
1776	68.5594	0.317932	2.80072	117.85	94.1695	0.550804
1777	11.1468	0.0231095	1.85357	126.879	29.8746	2.44556
1778	108.888	0.29576	2.89732	156.61	96.8876	4.833
1779	63.7694	0.318634	3.61945	65.5752	74.6728	2.45987
1780	59.2324	0.230525	3.2796	127.655	75.9211	5.73359
1781	105.675	0.326318	3.10781	146.081	84.8725	4.51571
1782	107.823	0.179574	3.91949	219.559	62.7304	4.45673
1783	87.5484	0.298661	3.37759	223.135	97.3012	3.75687
1784	69.4945	0.128125	3.39462	116.577	84.2048	3.93582
1785	48.0717	0.312373	4.07516	86.4918	61.2405	1.69458
1786	60.0819	0.160662	3.43051	144.967	84.4742	5.18425
1787	48.869	0.219152	2.51102	139.22	80.3694	1.39784
1788	153.422	0.289593	3.48155	142.555	92.4312	3.13355
1789	29.0712	0.205329	3.4	144.856	93.9926	4.32819
1790	18.1971	0	3.03948	114.846	23.8054	-2.39419
1791	172.772	0.242522	3.96498	121.103	80.4467	3.95965
1792	21.6935	0	1.5662	244.553	20.6205	-2.54047
1793	61.5412	0.191145	3.42897	118.293	71.9468	4.10689
1794	129.172	0.25234	3.40572	141.461	74.4121	2.85674
1795	11.178	0	1.29578	127.863	7.78365	3.27104
1796	23.8808	0.246093	3.92114	89.459	72.5217	0.375656
1797	54.2837	0.159447	2.63054	271.925	44.2418	4.05098
1798	71.3158	0.126075	3.6038	192.866	75.0589	4.2197
1799	76.2266	0.234562	3.17652	152.52	67.8632	5.3967
1800	17.7201	0	0.882377	172.557	40.9796	4.15894
1801	94.6262	0.217371	3.34812	166.454	87.6191	4.57662
1802	23.4349	0.0330993	3.79923	140.114	47.9242	4.06826
1803	112.203	0.226244	3.37757	168.514	78.4439	1.06084
1804	69.3594	0.284874	3.19858	89.3436	77.0177	0.712374
1805	13.8711	0.167504	3.0423	132.942	71.9342	2.21417
1806	65.8361	0.266042	3.47222	179.829	68.0974	3.75566
1807	36.8574	0.0844065	3.09486	125.329	41.8068	4.39754
1808	152.048	0.293763	3.36852	141.719	81.396	2.53529
1809	53.6952	0.262402	2.9127	130.261	86.6594	3.15107
1810	25.4953	0.113243	2.73481	179.784	53.3646	2.87306
1811	101.814	0.292204	3.45124	199.693	79.2098	3.02777
1812	15.5079	0.0450892	2.80673	140.974	31.8276	0.65165
1813	45.4238	0.299917	2.43404	167.932	91.0854	0.763094
1814	86.5597	0.232237	3.24893	163.714	88.3963	3.4672
1815	105.195	0.234574	3.00806	178.673	91.7379	2.4874
1816	11.8094	0.333165	2.77474	107.463	52.5315	-2.31837
1817	49.0982	0.246711	3.17621	160.591	94.1707	3.39131
1818	37.1597	0.256316	2.93366	99.1522	92.9544	4.20569
1819	78.5151	0.250286	3.14907	103.359	94.7728	2.50858
1820	39.7695	0.295831	2.20928	130.168	89.047	0.991501
1821	68.3473	0.269755	3.08565	172.247	80.3584	3.26505
1822	76.8463	0.18984	2.95136	135.812	84.8264	3.60678
1823	61.1108	0.218407	2.21474	142.939	21.8537	8.1108
1824	90.2528	0.297738	3.22831	164.295	88.5794	5.1057
1825	125.278	0.30835	3.24803	174.01	94.7187	3.99376
1826	48.4289	0.260865	1.16576	191.689	88.9823	-4.51817
1827	97.9845	0.293358	4.02543	216.773	81.329	-0.83346
1828	34.3	0.073121	2.69797	176.918	65.9096	3.2762
1829	12.416	-0.0262906	1.78223	122.785	54.8347	-1.41447
1830	88.0487	0.259205	3.17704	140.178	94.9665	-2.43889
1831	88.0487	0.259205	3.17414	140.178	85.2953	5.41039
1832	53.5803	0.17364	1.6068	144.611	84.5474	1.02277
1833	114.147	0.280478	2.98614	201.881	95.9325	2.18211
1834	56.1665	0	2.10445	146.859	53.8696	-4.30516
1835	86.0471	0.284292	2.71991	156.632	80.6788	3.03022
1836	87.0884	0.337844	2.75031	63.6017	96.0411	-3.46436
1837	143.844	0.261522	3.21161	187.516	79.8157	0.212653
1838	60.8168	0.189004	3.4299	60.5497	83.6974	3.83725
1839	35.3559	0	2.96758	157.466	27.71	-2.32215
1840	78.2383	0.300299	3.0571	144.513	85.8137	2.16314
1841	43.4766	0.128471	3.29696	159.34	84.5412	4.28728
1842	13.9	0	3.02995	105.305	40.1391	2.78532
1843	30.7225	0.201141	0.730566	115.387	58.8174	-2.28079
1844	6.13978	0	0.655164	90.7243	45.4602	-3.61461
1845	65.1979	0.325704	3.17366	138.47	82.6045	6.54916
1846	50.4935	0.208122	3.39593	153.34	89.9368	0.376909
1847	10.6375	0.113571	2.28593	117.972	40.1105	-0.303382
1848	122.734	0.240016	3.1825	115.917	86.0933	4.04295
1849	43.2089	0.241107	3.38582	90.0173	87.3926	3.21399
1850	71.7165	0.303403	3.21739	97.2186	94.2327	2.33418
1851	26.1101	0.179872	2.60567	118.707	66.4255	7.43857
1852	11.5116	0.193797	2.66277	148.804	88.4593	2.60125
1853	58.8769	0.175676	3.00457	166.316	86.3149	0.579736
1854	43.1771	0.0331344	3.25686	149.188	34.9412	3.57534
1855	2.58623	0	-0.404372	110.545	19.4359	2.63387
1856	83.9481	0.247368	2.77486	183.112	96.0758	3.21255
1857	104.776	0.286934	3.62192	160.858	90.0395	2.83155
1858	46.7997	0.214287	2.93704	158.95	78.7673	2.87499
1859	87.6794	0.253667	3.43843	167.044	85.411	0.83307
1860	77.1	0.252564	3.09802	150.638	77.8142	2.83215
1861	33.7275	0.21387	3.21284	128.645	59.1697	6.43849
1862	35.1896	0.274443	3.19319	103.374	78.8707	4.84396
1863	103.33	0.271711	2.80758	193.83	97.0332	4.0337
1864	37.8987	0.221462	3.28427	102.218	80.9043	3.90588
1865	30.4736	0.210638	2.8963	140.587	60.6493	-1.21216
1866	80.9015	0.223231	3.25074	171.51	95.8068	1.96696
1867	87.3736	0.236997	3.15502	181.288	85.7618	2.36445
1868	81.3162	0.223231	3.31261	171.51	88.8836	-0.100633
1869	89.2159	0.180497	3.42215	174.353	67.3879	1.91324
1870	52.2282	0.266594	3.0677	105.506	62.5163	10.5249
1871	124.777	0.239124	4.03545	142.599	87.6317	1.83283
1872	64.8172	0.186279	2.62544	174.424	77.8636	6.97344
1873	95.8364	0.167845	3.42332	134.759	92.2771	5.20401
1874	81.0077	0.305725	2.88119	154.637	83.774	1.96401
1875	76.7704	0.340014	3.6799	161.033	73.2319	1.41728
1876	67.8051	0.291723	3.78084	152.271	91.4291	2.07647
1877	72.8299	0.248597	3.01766	162.963	82.9296	4.87528
1878	13.4622	0	2.51372	128.358	26.2513	6.04793
1879	52.2569	0.28647	1.62794	54.2772	85.6287	0.0113336
1880	97.6494	0.191956	2.85416	179.269	83.8171	4.1583
1881	65.0682	0.0595489	3.3895	174.945	82.3328	5.47974
1882	9.93101	0.315422	2.27892	34.0506	92.9958	-1.3165
1883	76.4927	0.252409	2.56587	144.097	94.2185	1.51427
1884	75.1516	0.23741	3.00129	147.147	78.3639	1.76599
1885	133.256	0.349309	3.27091	152.284	93.3677	3.61323
1886	95.7851	0.331767	3.67673	62.9379	86.0325	2.54936
1887	88.6325	0.274222	2.95144	97.6601	94.6362	1.2884
1888	107.75	0.303476	2.54523	209.521	88.7297	3.10742
1889	53.8109	0.184412	2.63254	101.504	95.7185	2.33255
1890	11.1147	0	3.15518	165.082	14.932	2.05769
1891	71.1082	0.214691	3.02879	213.068	87.1038	6.06163
1892	115.286	0.273934	3.07315	122.498	97.5507	0.717303
1893	5.03714	0.359479	1.32417	45.7058	49.5471	-3.13752
1894	147.219	0.309591	3.24153	146.843	92.5636	2.65365
1895	136.591	0.322025	3.19913	180.105	95.9151	2.90916
1896	126.388	0.25793	2.82996	191.289	80.9311	1.56107
1897	6.18096	0.340355	0.98421	55.2677	82.7293	2.97704
1898	121.906	0.279816	3.09966	120.368	83.8007	2.0286
1899	89.6358	0.261015	3.68498	131.894	92.2184	2.81471
1900	51.8131	0.254562	3.30126	99.6395	94.182	1.18337
1901	89.8546	0.299391	3.2126	101.309	96.5338	-3.52441
1902	13.115	0.119115	2.8896	110.147	22.2604	3.03524
1903	18.0662	0.10515	3.2921	173.66	89.1166	5.30951
1904	42.8508	0.198616	2.54595	150.675	33.1264	-2.20552
1905	1.6587	0	1.03674	109.857	29.6889	3.04345
1906	83.6007	0.328623	2.89844	110.072	88.4273	4.77682
1907	2.67286	0	-0.0353426	54.5972	27.3443	-1.51696
1908	105.497	0.296235	3.22557	101.815	93.9255	2.55881
1909	99.2422	0.26911	3.36794	154.87	93.8431	1.94526
1910	121.791	0.240217	3.4615	159.992	97.3657	1.23054
1911	14.046	0	0.407815	113.595	20.9913	6.26824
1912	92.4614	0.275617	2.3405	187.755	70.7654	5.92973
1913	35.2195	0.0390185	2.0724	171.122	60.8321	4.84079
1914	120.554	0.302271	3.55388	107.534	97.1971	2.81516
1915	68.1129	0.323916	3.80748	41.2276	81.0271	1.87431
1916	42.3232	0.344655	2.39697	130.251	79.3953	3.66998
1917	56.9413	0.238742	3.68567	60.6979	84.3783	3.42215
1918	92.8708	0.24638	3.46093	158.941	80.9146	1.98386
1919	70.6556	0.290369	3.05888	146.425	85.2213	1.59887
1920	165.048	0.333539	3.01577	152.325	93.1668	2.17916
1921	40.7084	0.256963	2.07529	120.884	90.6325	0.0873395
1922	122.853	0.338072	3.13185	132.318	91.8083	4.01289
1923	63.5785	0.280386	3.52385	76.5243	74.557	0.733878
1924	108.832	0.322055	4.03955	153.687	93.3794	-0.791438
1925	124.958	0.312969	3.49357	135.911	62.0166	2.72187
1926	135.809	0.22768	2.86545	188.331	90.2743	2.82162
1927	32.2063	0.237402	2.40434	123.696	79.1648	0.274521
1928	160.156	0.289852	2.92188	141.825	96.4136	6.93571
1929	45.6899	0	3.9736	136.82	8.22149	2.27406
1930	9.78817	0	2.59713	91.2905	36.1377	6.61572
1931	31.6663	0	1.46092	201.435	35.7265	2.86986
1932	79.3551	0.140857	2.7559	239.257	84.0347	1.39905
1933	56.6834	0.240237	2.17605	176.152	63.5721	5.25445
1934	93.3232	0.219834	2.20361	176.717	81.4313	7.17274
1935	54.594	-0.07677	2.7506	168.32	32.7717	5.7135
1936	53.2158	0.0708511	3.01718	179.218	54.6081	4.8835
1937	102.554	0.246436	3.17386	73.0026	94.1384	4.29053
1938	51.9271	0.187977	3.4682	110.386	75.3676	3.30078
1939	53.3228	0.253742	3.27021	216.077	92.5946	4.1751
1940	89.4782	0.209152	3.14778	230.381	94.6737	-1.12521
1941	81.1117	0.287178	3.57954	182.694	74.9293	1.23064
1942	73.9689	0.293786	3.46193	144.255	71.1144	2.04608
1943	14.2851	0	0.682906	93.2405	16.8206	3.14191
1944	77.9814	0.264557	3.10031	82.9333	95.2721	-1.94245
1945	114.816	0.268432	3.36297	190.757	81.4762	3.71618
1946	107.41	0.303466	2.55712	163.332	97.0267	-0.975826
1947	14.4491	0	1.85517	174.132	24.3976	1.293
1948	96.8592	0.327924	3.77807	155.001	64.3752	1.6941
1949	10.612	0	1.01476	177.002	18.1526	0.991503
1950	88.9008	0.196511	3.21429	217.153	87.8654	4.66114
1951	100.02	0.23896	3.39079	164.564	97.1426	2.79114
1952	137.073	0.291765	2.54441	149.206	91.2004	5.51827
1953	95.7039	0.249916	2.86515	152.615	31.8971	2.05408
1954	52.6783	0.180141	3.29097	163.446	56.9503	0.389574
1955	6.84959	0	1.29573	103.119	17.1312	-0.766652
1956	13.0855	0.277993	1.55723	97.8418	49.2914	1.66109
1957	67.3196	0.311126	3.1422	97.5443	95.7188	5.35959
1958	86.4434	0.29399	2.99334	130.24	84.6486	3.00911
1959	38.3469	0.157035	3.07335	96.2922	66.0285	1.66138
1960	32.5076	0.230603	3.48712	90.5952	87.2658	4.06341
1961	49.1351	0.320071	2.85351	140.373	76.5478	2.06552
1962	81.8979	0.245358	3.07441	152.306	65.7269	2.77995
1963	82.6034	0.229208	2.97035	163.813	97.2003	4.63709
1964	74.0309	0.245183	3.28048	185.126	77.0113	4.45112
1965	75.4853	0.230835	3.54942	187.05	86.6111	2.52504
1966	42.0693	0.276108	3.08377	112.244	86.0784	4.33744
1967	54.9125	0.318018	3.13684	135.617	90.7609	4.1166
1968	44.0407	0.190237	3.73114	55.6128	84.439	2.70454
1969	10.8461	0	0.166703	119.982	5.40113	5.5163
1970	81.7057	0.316973	3.7251	126.316	94.9665	1.94858
1971	49.019	0.213303	2.27594	133.421	71.3298	1.46054
1972	101.224	0.304622	3.16308	187.763	84.0593	2.11293
1973	106.78	0.255028	3.26474	198.763	76.4436	4.7179
1974	65.6937	0.210645	2.81099	144.136	75.75	3.96913
1975	8.82168	0	2.4851	155.852	70.1864	3.43684
1976	109.148	0.163595	3.64063	195.077	84.8674	-1.38239
1977	95.7652	0.336629	2.8091	209.456	95.1067	6.48869
1978	45.7816	0.285986	2.74456	199.852	84.2207	3.5449
1979	56.6012	0.22314	2.97548	201.803	68.1535	3.23906
1980	127.257	0.248077	3.54688	197.417	91.9462	0.433187
1981	53.3473	0.199636	2.47179	151.38	83.2184	1.10322
1982	58.7955	0.28167	1.61352	173.561	94.4742	2.84013
1983	86.7373	0.200186	2.27555	133.286	96.2782	2.58234
1984	43.6329	0.166016	3.41631	98.7503	79.2083	2.30815
1985	46.0568	0.213888	2.33067	180.111	74.7647	1.68865
1986	49.9137	0.203931	2.42518	173.452	97.208	4.33164
1987	84.7748	0.240366	2.81689	202.51	96.2866	5.62354
1988	4.43036	0	0.424949	126.916	21.2932	-3.59386
1989	31.7408	0	1.75474	180.835	21.1195	-0.800944
1990	39.0721	0	3.02357	112.662	37.6935	2.92725
1991	60.9845	0.257138	3.32131	142.571	83.0386	0.0337262
1992	128.1	0.261704	3.04575	189.934	80.394	4.17623
1993	124.019	0.35166	4.04525	149.133	95.1373	1.49147
1994	105.163	0.305826	3.38454	197.462	87.7345	2.69237
1995	21.7529	0	1.49203	230.922	34.3907	-3.49827
1996	105.163	0.305826	3.38454	197.462	89.9135	2.52572
1997	29.5035	0.0659234	1.33504	171.218	16.0491	4.30962
1998	9.21222	0	3.27577	102.066	19.1115	9.57742
[truncated: 12,693 more rows]

## Sheet: Fig 2E
motif_alt_ID	Connectivity	Stripe Strength	TSS Accessibility	Open Enhancer	Demethylation	Expression
Nrf1	70.7235	42.3936	2.22695	0	48.8962	0
SP2	62.3675	73.556	10.3251	32.8928	96.7235	8.55752
KLF15	61.3526	98.8729	3.9431	24.9747	108.116	0
KLF12	54.8861	84.6021	2.16558	27.1249	72.3635	3.97062
SP1	48.5072	62.3316	0	29.7825	84.224	3.36653
ZBTB14	43.5719	88.9066	0	2.91009	63.382	0
ZNF610	40.8477	111.015	0	7.66756	93.2373	0
TFDP1	40.6716	60.7352	0	2.53165	85.8761	0
SP4	38.7144	56.7258	0	33.6421	76.1878	4.81248
KLF14	38.4647	57.6498	2.00524	33.7799	67.9957	6.92812
KLF10	37.6021	61.0841	0	30.2062	70.0721	8.29843
KLF7	37.5719	63.5258	0	32.1844	71.5935	8.18575
TCFL5	34.8182	54.7212	0	0	39.5186	0
PATZ1	33.3152	72.7011	0	35.9172	74.1891	4.74232
SP9	32.6073	40.4191	2.96257	31.7959	58.8297	9.7167
ZNF93	27.5607	87.618	0	4.16877	84.2097	0
KLF2	26	29.0851	0	46.6003	19.3883	10.8794
E2F6	25.9393	44.5622	0	25.2749	56.1707	3.41341
EGR1	25.8894	63.3206	0	21.8894	60.7212	0
ETV4	24.6882	0	18.0835	0	22.5331	6.02457
KLF5	24.2984	29.5901	0	47.9066	43.1325	8.51004
SP3	23.8827	22.4112	0	25.7747	39.7905	4.71444
ELK4	23.5591	0	20.0535	0	19.7282	7.65365
ZBTB7A	23.3401	0	11.52	4.00966	29.8356	7.19382
ZNF148	23.0841	52.7696	0	34.2941	59.2984	4.73518
Foxn1	22.9172	20.3251	0	0	52.9747	0
YY2	21.8665	2.21538	0	0	17.4179	4.52871
KLF1	20.2255	39.7496	0	39.9706	45.1555	9.80134
HES1	18.7305	28.4584	0	4.27165	19.3979	0
KLF11	16.9586	21.4157	0	25.06	40.0405	3.91009
KLF4	16.7375	25.821	0	45.1891	28.3645	11.5436
ZBTB33	15.6882	0	0	0	31.4045	0
KLF16	15.6696	21.8894	0	27.8996	47.2076	5.00966
ELK3	15.202	0	17.4855	2.35754	13.4067	6.0655
CTCFL	13.6421	43.752	0	25.6882	39.5935	0
KLF6	13.2967	4.20551	0	29.1952	8.31426	6.55596
ELK1	11.8861	0	15.8665	0	13.6882	3.57675
Ahr::Arnt	11.7077	6.97469	0	0	9.5986	0
ETV3	11.6615	0	16.7645	0	12.1379	2.68194
E2F8	10.9547	5.37059	0	0	8.13727	0
ETS1	10.9172	0	11.4123	0	10.7595	2.83565
ETV6	10.5817	0	9.30016	0	9.54975	2.63827
HINFP	10.5719	23.4522	0	0	17.4101	0
ETV5	10.2255	0	16.2027	0	12.2154	3.26281
SP5	9.97881	11.4776	0	45.0414	23.5058	4.66959
Thap11	9.8729	0	4.61618	0	0	0
FEV	9.64207	0	15.3516	0	11.757	5.50864
SP8	9.37882	11.0329	0	25.6364	24.1302	4.45346
ZNF76	9.11464	0	0	0	3.74473	0
FLI1	8.82681	0	12.5751	0	13.2716	2.31069
Zfx	7.9431	3.87615	0	39.3605	0	7.45346
TFAP2E	7.7986	31.1972	0	19.041	32.857	0
ETS2	7.77469	0	8.32148	0	10.8697	4.27327
ZNF454	7.70997	27.2449	0	15.5702	32.0434	0
TFAP2A	7.68825	36.0857	0	28.6925	25.983	0
HES2	7.41794	8.04383	0	2.48413	3.00393	0
ETV7	7.12726	0	6.68825	0	9.45593	3.50864
KLF3	6.51713	8.39362	0	13.4179	0	0
Atf1	6.37986	0	4.72584	0	0	0
CREB3L4	6.1986	0	0	0	2.44129	0
JUN::JUNB	5.78516	0	0	0	0	0
ELF4	5.77469	0	16.3188	0	3.96257	0
ERF	5.7167	0	9.23508	0	6.92812	2.50031
E2F2	5.48678	0	2.20551	0	0	0
FOSL2::JUNB	5.44855	0	0	0	0	0
ELF2	5.3851	0	15.3915	0	8.70333	0
ATF3	5.35164	0	0	0	0	0
Wt1	5.24185	18.2161	0	24.8665	35.6517	0
ZNF417	5.24033	11.6271	0	0	4.48678	0
ATF7	5.21896	0	0	0	0	0
ZBED2	5.19723	0	2.21396	0	0	0
TFEC	5.04048	0	0	0	3.11862	0
FOSB::JUN	4.99568	0	0	0	0	0
JDP2	4.86967	0	0	0	0	0
E2F4	4.84164	0	0	0	0	0
JUNB	4.82391	0	0	0	0	0
E2F1	4.75203	0	0	0	0	0
FOSL2::JUN	4.3279	0	0	0	0	0
FOSB::JUNB	4.00966	0	0	0	0	0
ELK1::SREBF2	3.95078	0	0	0	9.12901	0
ETV2	3.83268	0	7.75449	0	2.26922	0
ARNT2	3.76955	0	0	0	0	0
FOSL2::JUND	3.767	0	0	0	0	0
BHLHE41	3.71897	0	0	0	0	0
CREM	3.6517	0	0	0	0	0
ZNF281	3.63451	27.6696	0	26.6655	36.2041	0
Creb5	3.60906	0	0	0	0	0
Arntl	3.59176	0	0	0	0	0
PAX5	3.55752	0	0	7.29585	0	0
OVOL2	3.49894	0	2.74958	0	3.51286	0
Arnt	3.45967	0	0	3.92445	6.88606	0
MLXIPL	3.45469	0	0	0	0	0
FOS	3.42946	0	0	0	0	0
EGR2	3.32057	4.51004	0	0	9.81816	0
TFE3	3.2636	0	0	0	0	0
EGR4	2.94692	4.54821	0	2.12901	10.341	0
FOSL1::JUN	2.92082	0	0	0	0	0
OVOL1	2.89279	0	2.3098	0	0	0
SPDEF	2.86012	0	7.92812	0	3.78516	0
MLX	2.71444	0	0	0	0	0
MAZ	2.58838	13.0255	0	24.71	35.8013	0
ZNF343	2.45223	3.47756	0	0	5.30016	0
BHLHE40	2.44733	0	0	0	0	0
E2F3	2.20551	0	0	0	0	0
NFYA	2.17587	0	3.10735	0	2.64397	0
USF2	2.03953	0	0	0	0	0
ZNF263	2.03858	7.42946	0	22.091	14.0915	0
ELK1::HOXA1	2.02136	0	4.4437	0	2.58838	0
TFAP2C	0	14.8447	0	26.7305	13.9747	0
TFAP2B	0	13.556	0	25.1403	13.2604	0
TFAP2B	0	11.1029	0	10.7959	10.1249	0
TFAP2A	0	10.1175	0	11.0958	14.7721	0
EGR3	0	9.27165	0	0	11.5719	0
TFAP2C	0	8.40561	0	7.56543	12.9101	0
TFAP2C	0	4.80134	0	46.6676	0	5.87615
TFAP2B	0	4.12552	0	8.46344	11.3883	0
ZNF740	0	3.83863	0	13.0044	19.4547	0
ZFP57	0	3.22695	0	0	5.2993	0
ZIC4	0	3.12668	0	4.4389	2.93181	0
PRDM9	0	2.44612	0	5.10568	11.065	0
PLAGL2	0	2.15552	0	27.0862	4.10403	2.28567
HES5	0	1.99568	0	2.67366	0	0
Arid3b	0	0	13.0106	0	0	0
FOXD3	0	0	12.1361	0	0	0
ZNF354A	0	0	10.9469	0	0	0
Arid3a	0	0	10.71	0	0	0
BARX2	0	0	8.55752	0	0	0
FOXC2	0	0	8.31158	0	0	0
FOXP3	0	0	7.82974	0	0	0
SOX15	0	0	7.53313	0	0	0
LIN54	0	0	7.50307	0	0	0
BARHL2	0	0	6.49349	0	0	0
SRY	0	0	6.34486	0	0	0
NKX6-2	0	0	6.25337	0	0	0
GSX1	0	0	5.91364	0	0	0
Dlx3	0	0	5.77211	0	0	0
MEF2A	0	0	5.72584	6.81816	0	0
BARHL1	0	0	5.34872	0	0	0
HOXA10	0	0	5.15989	0	0	0
ALX3	0	0	4.90658	0	0	0
HOXA7	0	0	4.65956	0	0	0
FOXD2	0	0	4.62342	0	0	0
VAX2	0	0	4.59688	0	0	0
Dlx4	0	0	4.59517	0	0	0
FOXL1	0	0	4.55596	0	0	0
UNCX	0	0	4.37263	0	0	0
HOXB13	0	0	4.35952	0	0	0
Arid5a	0	0	4.23582	0	0	0
SHOX	0	0	4.13847	0	0	0
FOXP1	0	0	3.67572	0	0	0
PHOX2B	0	0	3.52433	0	0	0
Foxl2	0	0	3.52288	0	0	0
ZNF384	0	0	3.45967	0	0	0
FOXA3	0	0	3.39469	0	0	0
DLX6	0	0	3.34679	0	0	0
VAX1	0	0	3.31695	0	0	0
ISL2	0	0	3.11295	0	0	0
FOXG1	0	0	3.09963	0	0	0
HOXA9	0	0	2.97062	0	0	0
LHX2	0	0	2.90658	0	0	0
FOXC1	0	0	2.8962	0	0	0
Foxo3	0	0	2.70553	0	0	0
RAX2	0	0	2.6925	0	0	0
MEF2C	0	0	2.67985	0	0	0
Foxf1	0	0	2.56703	0	0	0
PRRX1	0	0	2.55909	0	0	0
MIXL1	0	0	2.55129	0	0	0
Pax7	0	0	2.47366	0	0	0
FOXB1	0	0	2.3098	0	0	0
Foxj2	0	0	2.30892	0	0	0
FOXE1	0	0	2.30539	0	0	0
NFYC	0	0	2.29671	0	0	0
FOXO4	0	0	2.20831	0	0	0
OTX1	0	0	2.13077	0	0	0
FOXK2	0	0	2.08407	0	0	0
TLX2	0	0	2.07624	0	0	0
FOXA2	0	0	2.02273	0	0	0
DLX1	0	0	1.99568	0	0	0
RAX	0	0	1.97062	0	0	0
NKX6-1	0	0	1.97062	0	0	0
Plagl1	0	0	0	29.2716	0	0
TFAP2A	0	0	0	26.2526	0	3.54061
ZNF460	0	0	0	19.9469	0	0
ZNF692	0	0	0	19.7878	0	0
ZEB1	0	0	0	19.6861	0	0
ZBTB6	0	0	0	18.8996	0	0
ZNF320	0	0	0	17.821	0	0
ZNF135	0	0	0	17.752	0	0
ZNF257	0	0	0	15.7305	0	0
TCF12	0	0	0	14.5686	0	0
TCF4	0	0	0	14.248	0	0
NR2C1	0	0	0	14.0186	0	6.39469
VEZF1	0	0	0	13.7852	13.6055	0
ZNF682	0	0	0	13.2495	0	0
EBF1	0	0	0	13.1113	0	0
ZNF354C	0	0	0	12.3391	0	3.44977
EBF3	0	0	0	11.9136	0	0
HIC2	0	0	0	11.6556	0	0
Ebf2	0	0	0	11.0635	0	0
THAP1	0	0	0	10.8097	0	0
ZNF530	0	0	0	10.2676	10.5287	0
INSM1	0	0	0	10.2628	0	0
KLF9	0	0	0	10.0026	0	2.61979
NR2F1	0	0	0	9.9431	0	0
ZNF549	0	0	0	9.63264	0	0
TCF3	0	0	0	8.92445	0	0
ASCL1	0	0	0	8.86012	0	0
ZNF449	0	0	0	8.81248	0	0
Rbpjl	0	0	0	8.61618	0	0
SREBF1	0	0	0	8.51713	0	0
ZNF416	0	0	0	7.82974	0	0
SNAI2	0	0	0	7.61979	0	0
PLAG1	0	0	0	7.20273	3.41908	0
Zic3	0	0	0	7.17914	0	0
Ptf1A	0	0	0	6.90658	0	0
MEF2B	0	0	0	6.89963	0	0
THRA	0	0	0	6.67572	0	0
Gli2	0	0	0	5.98297	0	0
MYOD1	0	0	0	5.98297	0	0
Zic1::Zic2	0	0	0	5.68825	0	0
Tfcp2l1	0	0	0	5.47366	0	0
SNAI1	0	0	0	5.42946	0	0
NR2C2	0	0	0	5.35556	0	6.62342
MYC	0	0	0	5.08197	0	0
MEF2D	0	0	0	4.8962	0	0
Nr2F6	0	0	0	4.70115	0	0
Nr1H4	0	0	0	4.64016	0	0
MAFK	0	0	0	4.266	0	2.00789
SNAI3	0	0	0	4.24949	0	0
ESR2	0	0	0	4.16494	0	0
MYCN	0	0	0	3.75945	0	0
Gli1	0	0	0	3.64975	0	0
ASCL1	0	0	0	3.63827	0	0
ZNF816	0	0	0	3.62893	0	0
Rarg	0	0	0	3.53165	0	0
NFKB2	0	0	0	3.42481	0	0
Zic2	0	0	0	3.42022	0	0
SREBF1	0	0	0	3.27491	0	0
ARNT::HIF1A	0	0	0	3.1549	0	0
Mlxip	0	0	0	3.0575	0	0
TBX15	0	0	0	2.96658	0	0
ZFP14	0	0	0	2.89963	0	0
NR5A1	0	0	0	2.77469	0	0
ZBTB7C	0	0	0	2.50169	4.84164	0
SMAD2	0	0	0	2.49485	0	0
Twist2	0	0	0	2.47886	0	0
HEY1	0	0	0	2.27084	0	0
FIGLA	0	0	0	2.18977	0	0
Nr1H2	0	0	0	2.09151	0	0
TFAP4::ETV1	0	0	0	0	5.70997	0
KLF17	0	0	0	0	4.62709	0
ZBTB7B	0	0	0	0	3.93554	0
NFYB	0	0	0	0	2.14935	0
ETV2::FIGLA	0	0	0	0	2.04672	0

## Sheet: Fig 2F
FP							TP							Threshold
	P-E Connectivity	Stripe Strength	TSS Accessibility	Open Enhancer	TSS Demethylation			P-E Connectivity	Stripe Strength	TSS Accessibility	Open Enhancer	TSS Demethylation			P-E Connectivity	Stripe Strength	TSS Accessibility	Open Enhancer	TSS Demethylation
0	0	0	0	0	0		0	0	0	0	0	0		0	inf	inf	inf	inf	inf
1	0.000248201	0.000248201	0.000248201	0.000248201	0		1	0	0	0	0	0.000187564		1	928.189	0.54498	4.72718	292.843	-1.67524
2	0.000496401	0.000248201	0.000496401	0.000496401	0		2	0	9.37822e-05	0	0	0.000468911		2	658.527	0.533202	4.7095	291.204	-1.8989
3	0.000496401	0.000496401	0.000992802	0.000496401	0		3	0.000187564	9.37822e-05	0	0.000187564	0.000656476		3	472.355	0.51763	4.66854	289.063	-1.91429
4	0.000744602	0.000496401	0.001241	0.000992802	0		4	0.000187564	0.000187564	0	0.000187564	0.000750258		4	470.535	0.513253	4.66451	280.371	-1.9523
5	0.000744602	0.000496401	0.001241	0.000992802	0.000496401		5	0.000375129	0.000468911	9.37822e-05	0.00121917	0.000750258		5	268.252	0.504019	4.61235	270.062	-1.97445
6	0.000992802	0.000496401	0.0014892	0.0019856	0.000744602		6	0.000375129	0.000750258	0.000187564	0.00121917	0.00084404		6	258.265	0.467377	4.53032	268.512	-1.99256
7	0.000992802	0.000744602	0.0014892	0.0019856	0.000744602		7	0.000468911	0.000750258	0.000468911	0.00131295	0.00206321		7	251.693	0.46279	4.47588	267.953	-2.19071
8	0.001241	0.000744602	0.0017374	0.0022338	0.000992802		8	0.000468911	0.00112539	0.000468911	0.00131295	0.00215699		8	251.191	0.435968	4.47209	266.542	-2.19121
9	0.001241	0.000992802	0.0017374	0.0022338	0.000992802		9	0.000656476	0.00112539	0.000562693	0.00140673	0.00243834		9	248.334	0.433064	4.42575	263.806	-2.23938
10	0.0017374	0.000992802	0.0022338	0.0022338	0.000992802		10	0.000656476	0.00178186	0.000562693	0.0015943	0.0026259		10	235.217	0.422228	4.39163	263.687	-2.24566
11	0.0017374	0.001241	0.0022338	0.0022338	0.000992802		11	0.00131295	0.00178186	0.000750258	0.00206321	0.00281347		11	229.97	0.420529	4.38431	261.321	-2.26126
12	0.0017374	0.001241	0.00248201	0.00248201	0.001241		12	0.00150052	0.00187564	0.000750258	0.00206321	0.00281347		12	229.765	0.413018	4.38422	261.204	-2.26223
13	0.0017374	0.0014892	0.00248201	0.00248201	0.001241		13	0.00187564	0.00187564	0.00140673	0.00225077	0.00365751		13	227.033	0.410464	4.35568	258.535	-2.29751
14	0.0019856	0.0014892	0.00273021	0.00273021	0.001241		14	0.00187564	0.00206321	0.00140673	0.00234456	0.00384507		14	226.995	0.410158	4.35233	258.306	-2.29754
15	0.0019856	0.0014892	0.00273021	0.00273021	0.001241		15	0.00225077	0.00215699	0.00150052	0.00243834	0.00525181		15	223.174	0.409636	4.34182	257.984	-2.34978
16	0.0019856	0.0017374	0.00297841	0.00347481	0.0017374		16	0.00243834	0.00215699	0.00150052	0.00243834	0.00525181		16	223.023	0.409453	4.34145	256.988	-2.35505
17	0.0019856	0.0017374	0.00297841	0.00347481	0.0017374		17	0.00253212	0.00234456	0.0015943	0.00253212	0.00572072		17	222.522	0.40768	4.33741	256.355	-2.36143
18	0.0022338	0.0017374	0.00322661	0.00372301	0.0019856		18	0.00253212	0.00271968	0.0015943	0.00253212	0.00572072		18	221.561	0.402331	4.33056	255.866	-2.36362
19	0.0022338	0.0019856	0.00322661	0.00372301	0.0019856		19	0.00290725	0.00271968	0.00234456	0.0026259	0.0074088		19	219.472	0.40146	4.29527	254.92	-2.3986
20	0.0022338	0.0022338	0.00347481	0.00397121	0.0022338		20	0.00309481	0.00281347	0.00234456	0.0026259	0.0074088		20	219.247	0.399459	4.28479	254.315	-2.4012
21	0.0022338	0.0022338	0.00347481	0.00397121	0.0022338		21	0.0031886	0.0031886	0.00253212	0.0031886	0.00750258		21	218.131	0.395417	4.27261	252.67	-2.40453
22	0.0022338	0.00248201	0.00372301	0.00446761	0.00248201		22	0.00337616	0.0031886	0.00253212	0.0031886	0.00750258		22	217.608	0.395215	4.2706	251.646	-2.41014
23	0.0022338	0.00248201	0.00372301	0.00446761	0.00248201		23	0.00393885	0.00562693	0.00281347	0.00440777	0.00797149		23	215.951	0.375378	4.26139	249.755	-2.41996
24	0.0022338	0.00273021	0.00397121	0.00471581	0.00273021		24	0.00412642	0.00562693	0.00281347	0.00440777	0.00797149		24	215.665	0.375359	4.25935	249.741	-2.4229
25	0.0022338	0.00273021	0.00397121	0.00471581	0.00273021		25	0.00506424	0.00600206	0.00300103	0.00487668	0.00834662		25	211.544	0.373965	4.25557	249.055	-2.42964
26	0.00248201	0.00273021	0.00446761	0.00496401	0.00297841		26	0.00506424	0.00618963	0.00300103	0.00487668	0.00834662		26	211.427	0.373469	4.2479	248.83	-2.43083
27	0.00248201	0.00273021	0.00446761	0.00496401	0.00297841		27	0.00553315	0.00628341	0.00309481	0.00515802	0.00862797		27	210.494	0.373341	4.24147	248.309	-2.43735
28	0.00248201	0.00297841	0.00471581	0.00496401	0.00322661		28	0.00572072	0.00637719	0.00309481	0.00534559	0.00862797		28	210.027	0.372711	4.24031	248.156	-2.43909
29	0.00248201	0.00297841	0.00471581	0.00496401	0.00322661		29	0.00712745	0.00647097	0.00337616	0.00562693	0.0101285		29	207.252	0.37166	4.23453	247.674	-2.46144
30	0.00297841	0.00297841	0.00496401	0.00521221	0.00347481		30	0.00712745	0.00665854	0.00337616	0.00562693	0.0101285		30	206.873	0.371329	4.23223	247.591	-2.4652
31	0.00297841	0.00322661	0.00496401	0.00521221	0.00347481		31	0.00750258	0.00665854	0.00403264	0.00572072	0.0104098		31	206.103	0.3712	4.21574	247.512	-2.46672
32	0.00322661	0.00322661	0.00521221	0.00546041	0.00397121		32	0.00750258	0.00675232	0.00403264	0.00572072	0.0104098		32	206.068	0.371054	4.21531	247.171	-2.46769
33	0.00322661	0.00347481	0.00521221	0.00546041	0.00397121		33	0.00787771	0.00675232	0.00543937	0.0058145	0.010785		33	205.409	0.369641	4.1811	246.996	-2.47421
34	0.00322661	0.00347481	0.00546041	0.00570861	0.00397121		34	0.00806527	0.00722123	0.00543937	0.0058145	0.0109725		34	205.2	0.369049	4.17979	246.801	-2.47603
35	0.00322661	0.00372301	0.00546041	0.00570861	0.00421941		35	0.00900309	0.00722123	0.00553315	0.00618963	0.0109725		35	202.972	0.369029	4.17932	246.239	-2.47638
36	0.00347481	0.00372301	0.00570861	0.00595681	0.00421941		36	0.00900309	0.00769014	0.00553315	0.00618963	0.0112539		36	202.811	0.368173	4.17604	246.131	-2.48758
37	0.00347481	0.00397121	0.00570861	0.00620501	0.00446761		37	0.0104098	0.00769014	0.00572072	0.00628341	0.0112539		37	200.12	0.367651	4.17591	246.009	-2.48908
38	0.00347481	0.00397121	0.00595681	0.00620501	0.00446761		38	0.0105974	0.00778393	0.00572072	0.00647097	0.0139736		38	200.063	0.366043	4.17242	245.85	-2.5253
39	0.00347481	0.00421941	0.00595681	0.00645321	0.00471581		39	0.0106912	0.00787771	0.0068461	0.00647097	0.0139736		39	199.797	0.365812	4.14777	245.586	-2.5254
40	0.00347481	0.00421941	0.00620501	0.00645321	0.00471581		40	0.0108787	0.00937822	0.0068461	0.00656476	0.01463		40	199.749	0.362372	4.14706	245.532	-2.53251
41	0.00347481	0.00471581	0.00620501	0.00645321	0.00496401		41	0.0112539	0.00937822	0.00693989	0.00675232	0.01463		41	199.582	0.361943	4.14628	245.527	-2.5333
42	0.00372301	0.00471581	0.00645321	0.00645321	0.00496401		42	0.0112539	0.0100347	0.00693989	0.0068461	0.0151927		42	199.346	0.360479	4.1442	245.521	-2.54091
43	0.00372301	0.00496401	0.00645321	0.00670141	0.00521221		43	0.0114414	0.0100347	0.00750258	0.0068461	0.0151927		43	199.191	0.360128	4.1333	245.222	-2.54701
44	0.00397121	0.00521221	0.00694962	0.00670141	0.00521221		44	0.0114414	0.0101285	0.00750258	0.00693989	0.0185689		44	198.936	0.360007	4.12932	245.185	-2.57941
45	0.00397121	0.00546041	0.00694962	0.00694962	0.00546041		45	0.0136922	0.0101285	0.00778393	0.00693989	0.0185689		45	195.514	0.360003	4.12644	245.11	-2.58071
46	0.00446761	0.00546041	0.00719782	0.00694962	0.00546041		46	0.0136922	0.010316	0.00778393	0.00703367	0.0197881		46	195.424	0.359832	4.12636	244.555	-2.59356
47	0.00446761	0.00570861	0.00719782	0.00719782	0.00570861		47	0.0142549	0.010316	0.00787771	0.00703367	0.0197881		47	194.299	0.359479	4.12078	244.553	-2.59407
48	0.00446761	0.00570861	0.00744602	0.00719782	0.00570861		48	0.0144425	0.0105974	0.00787771	0.00975335	0.020257		48	194.146	0.359309	4.1205	240.762	-2.59815
49	0.00446761	0.00595681	0.00744602	0.00744602	0.00595681		49	0.0150989	0.0105974	0.00797149	0.00975335	0.020257		49	193.547	0.358961	4.12044	240.432	-2.59951
50	0.00471581	0.00595681	0.00769422	0.00744602	0.00595681		50	0.0150989	0.0108787	0.00797149	0.0101285	0.0205383		50	193.546	0.358792	4.11902	240.099	-2.59998
51	0.00471581	0.00620501	0.00769422	0.00794242	0.00620501		51	0.0154741	0.0108787	0.00853418	0.0101285	0.0205383		51	192.914	0.358766	4.11314	239.929	-2.60128
52	0.00471581	0.00620501	0.00794242	0.00794242	0.00620501		52	0.0156616	0.0113477	0.00853418	0.0112539	0.0206321		52	192.87	0.357892	4.11064	238.592	-2.60439
53	0.00471581	0.00670141	0.00794242	0.00819062	0.00645321		53	0.0157554	0.0113477	0.00909688	0.0112539	0.0206321		53	192.825	0.357661	4.10461	238.586	-2.60558
54	0.00496401	0.00670141	0.00794242	0.00819062	0.00645321		54	0.0157554	0.0115352	0.00928444	0.0113477	0.0207259		54	192.784	0.357459	4.10355	238.461	-2.60632
55	0.00496401	0.00670141	0.00794242	0.00843882	0.00670141		55	0.0161305	0.0118166	0.010785	0.0113477	0.0207259		55	192.346	0.357215	4.08027	238.456	-2.60651
56	0.00521221	0.00694962	0.00819062	0.00843882	0.00670141		56	0.0161305	0.0118166	0.010785	0.0114414	0.021101		56	192.332	0.357164	4.07994	238.451	-2.61189
57	0.00521221	0.00694962	0.00819062	0.00868702	0.00719782		57	0.0175373	0.0120979	0.0117228	0.0114414	0.021101		57	191.077	0.357006	4.07516	238.429	-2.61529
58	0.00546041	0.00719782	0.00843882	0.00868702	0.00719782		58	0.0175373	0.0120979	0.0118166	0.011629	0.0221326		58	190.794	0.356966	4.07407	238.402	-2.62659
59	0.00546041	0.00719782	0.00843882	0.00893522	0.00744602		59	0.0188502	0.0122855	0.0120041	0.011629	0.0221326		59	189.648	0.356905	4.07006	238.292	-2.62673
60	0.00546041	0.00744602	0.00868702	0.00893522	0.00744602		60	0.0190378	0.0122855	0.0120041	0.0117228	0.0243834		60	189.556	0.356806	4.06885	238.123	-2.64831
61	0.00546041	0.00744602	0.00868702	0.00918342	0.00769422		61	0.0192254	0.0127544	0.0125668	0.0117228	0.0243834		61	189.279	0.356047	4.06433	238.12	-2.65331
62	0.00546041	0.00769422	0.00918342	0.00918342	0.00769422		62	0.0194129	0.0127544	0.0125668	0.0120979	0.0269155		62	189.179	0.355713	4.06283	237.971	-2.67928
63	0.00546041	0.00769422	0.00918342	0.00943162	0.00794242		63	0.0196005	0.0135046	0.0130357	0.0120979	0.0269155		63	188.834	0.354772	4.05882	237.738	-2.68011
64	0.00570861	0.00769422	0.00943162	0.00943162	0.00794242		64	0.0196005	0.0136922	0.0130357	0.0122855	0.0295414		64	188.822	0.354682	4.05879	237.591	-2.70832
65	0.00570861	0.00794242	0.00943162	0.00967982	0.00819062		65	0.0197881	0.0136922	0.0134109	0.0122855	0.0295414		65	188.785	0.354673	4.05524	237.555	-2.70911
66	0.00570861	0.00794242	0.00967982	0.00967982	0.00819062		66	0.0198818	0.0138798	0.0134109	0.0125668	0.029729		66	188.685	0.354565	4.05421	237.276	-2.71005
67	0.00595681	0.00794242	0.00967982	0.00992802	0.00868702		67	0.0199756	0.0140673	0.0138798	0.0125668	0.029729		67	188.666	0.354427	4.04525	237.124	-2.71178
68	0.00595681	0.00794242	0.00992802	0.00992802	0.00868702		68	0.0206321	0.0142549	0.0138798	0.0129419	0.0301041		68	188.098	0.354073	4.04353	236.802	-2.7143
69	0.00595681	0.00819062	0.00992802	0.0101762	0.00893522		69	0.0208197	0.0142549	0.0139736	0.0129419	0.0301041		69	187.949	0.354039	4.04339	236.669	-2.71599
70	0.00595681	0.00819062	0.0101762	0.0101762	0.00893522		70	0.0212886	0.0145362	0.0140673	0.0130357	0.031886		70	187.553	0.35312	4.04307	236.621	-2.73734
71	0.00595681	0.00819062	0.0104244	0.0104244	0.00918342		71	0.0214761	0.0147238	0.0140673	0.0130357	0.031886		71	187.502	0.35307	4.0419	236.598	-2.74171
72	0.00595681	0.00819062	0.0104244	0.0104244	0.00918342		72	0.0216637	0.0150052	0.0143487	0.0147238	0.0326362		72	187.463	0.352695	4.03993	234.665	-2.75257
73	0.00620501	0.00843882	0.0109208	0.0104244	0.00943162		73	0.0216637	0.0150052	0.0143487	0.0149114	0.0326362		73	187.457	0.352674	4.03955	234.516	-2.75331
74	0.00620501	0.00843882	0.0109208	0.0104244	0.00943162		74	0.022414	0.0150989	0.0145362	0.0150989	0.03273		74	186.893	0.352332	4.03821	234.505	-2.7556
75	0.00645321	0.00843882	0.011169	0.0109208	0.00992802		75	0.022414	0.0152865	0.0145362	0.0150989	0.03273		75	186.872	0.352232	4.03659	234.496	-2.75765
76	0.00645321	0.00843882	0.011169	0.0109208	0.00992802		76	0.0226953	0.0154741	0.0152865	0.0154741	0.0342305		76	186.767	0.351746	4.02883	234.483	-2.77874
77	0.00670141	0.00843882	0.0114172	0.0109208	0.0101762		77	0.0226953	0.0156616	0.0152865	0.0155679	0.0342305		77	186.672	0.35166	4.02647	234.303	-2.78222
78	0.00670141	0.00868702	0.0114172	0.0109208	0.0101762		78	0.0230704	0.0156616	0.0154741	0.0157554	0.0350746		78	186.331	0.351522	4.02575	234.287	-2.79339
79	0.00694962	0.00868702	0.0116654	0.0109208	0.0104244		79	0.0230704	0.0163181	0.0154741	0.0158492	0.0350746		79	186.265	0.350687	4.02543	233.969	-2.79651
80	0.00694962	0.00893522	0.0116654	0.011169	0.0104244		80	0.0240083	0.0163181	0.0165995	0.0158492	0.0359186		80	185.719	0.350606	4.0175	233.948	-2.80627
81	0.00694962	0.00893522	0.0119136	0.011169	0.0106726		81	0.0241958	0.0170684	0.0165995	0.0165995	0.0359186		81	185.689	0.349618	4.01741	233.045	-2.80649
82	0.00694962	0.00918342	0.0119136	0.0114172	0.0106726		82	0.0247585	0.0172559	0.016787	0.0165995	0.0372315		82	185.15	0.349309	4.01612	232.922	-2.81953
83	0.00719782	0.00918342	0.0119136	0.0114172	0.0109208		83	0.0247585	0.0174435	0.0169746	0.016787	0.0372315		83	185.058	0.34908	4.01547	232.909	-2.81987
84	0.00719782	0.00943162	0.0119136	0.0114172	0.0109208		84	0.0251336	0.0174435	0.0172559	0.0170684	0.0376067		84	184.926	0.34895	4.01435	232.534	-2.82551
85	0.00744602	0.00943162	0.0121618	0.0119136	0.011169		85	0.0251336	0.0176311	0.0172559	0.0170684	0.0376067		85	184.926	0.348851	4.01399	232.52	-2.82836
86	0.00744602	0.00967982	0.0121618	0.0119136	0.011169		86	0.0252274	0.0177248	0.0178186	0.0171621	0.0410766		86	184.908	0.34885	4.00861	232.404	-2.86615
87	0.00769422	0.00992802	0.01241	0.0121618	0.0116654		87	0.0253212	0.0177248	0.0178186	0.0171621	0.0410766		87	184.907	0.348759	4.00792	232.372	-2.86709
88	0.00769422	0.00992802	0.01241	0.0121618	0.0116654		88	0.025415	0.0178186	0.0198818	0.0172559	0.0415455		88	184.892	0.348476	3.9862	232.371	-2.87368
89	0.00769422	0.0101762	0.01241	0.01241	0.0121618		89	0.0256963	0.0178186	0.0200694	0.0172559	0.0415455		89	184.861	0.348372	3.98408	232.327	-2.8767
90	0.00769422	0.0104244	0.01241	0.01241	0.0121618		90	0.0261652	0.0179124	0.020257	0.0179124	0.0421082		90	184.64	0.348259	3.98388	231.898	-2.88655
91	0.00794242	0.0104244	0.0126582	0.0126582	0.01241		91	0.0261652	0.0182875	0.020257	0.0179124	0.0421082		91	184.618	0.347781	3.98343	231.852	-2.88819
92	0.00794242	0.0109208	0.0126582	0.0126582	0.01241		92	0.0263528	0.0182875	0.021101	0.0181	0.0422958		92	184.605	0.347371	3.97626	231.702	-2.89144
93	0.00794242	0.0109208	0.0129064	0.0129064	0.01241		93	0.0266342	0.0184751	0.021101	0.0181	0.0424834		93	184.459	0.347359	3.97612	231.654	-2.89227
94	0.00819062	0.0109208	0.0129064	0.0129064	0.01241		94	0.0266342	0.0188502	0.0221326	0.0181938	0.0427647		94	184.452	0.347009	3.97194	231.609	-2.89689
95	0.00819062	0.0114172	0.0134028	0.0134028	0.0126582		95	0.0267279	0.0188502	0.0221326	0.0181938	0.0427647		95	184.094	0.346793	3.97095	231.439	-2.89726
96	0.00843882	0.0114172	0.0134028	0.0134028	0.0126582		96	0.0267279	0.018944	0.0222264	0.0190378	0.0433274		96	184.068	0.346769	3.9709	230.957	-2.90597
97	0.00843882	0.0116654	0.013651	0.013651	0.0129064		97	0.0274782	0.018944	0.0223202	0.0190378	0.0433274		97	183.636	0.346753	3.9698	230.922	-2.90605
98	0.00868702	0.0116654	0.013651	0.013651	0.0129064		98	0.0274782	0.0201632	0.0228829	0.0192254	0.0438901		98	183.619	0.34594	3.96776	230.722	-2.9099
99	0.00868702	0.0119136	0.013651	0.0141474	0.0131546		99	0.0277595	0.0201632	0.0230704	0.0192254	0.0438901		99	183.58	0.345836	3.96736	230.693	-2.91068
100	0.00893522	0.0119136	0.013651	0.0143956	0.0131546		100	0.0277595	0.0208197	0.023258	0.0193191	0.0442652		100	183.459	0.345388	3.96498	230.381	-2.91945
101	0.00893522	0.0119136	0.0141474	0.0143956	0.013651		101	0.0281347	0.0211948	0.023258	0.0196943	0.0442652		101	183.261	0.345252	3.96455	230.257	-2.92098
102	0.00893522	0.0119136	0.0141474	0.014892	0.013651		102	0.0283222	0.0212886	0.0233518	0.0196943	0.0447341		102	183.219	0.345251	3.96443	229.959	-2.92858
103	0.00893522	0.0121618	0.0143956	0.014892	0.0138992		103	0.0287911	0.0212886	0.0233518	0.0199756	0.0447341		103	182.758	0.345043	3.96393	229.798	-2.936
104	0.00893522	0.0121618	0.0143956	0.0151402	0.0138992		104	0.0289787	0.021945	0.0235393	0.0199756	0.0449217		104	182.751	0.344281	3.96392	229.778	-2.93789
105	0.00893522	0.0121618	0.0143956	0.0151402	0.0141474		105	0.0294476	0.0221326	0.0243834	0.0200694	0.0449217		105	182.626	0.344196	3.95797	229.752	-2.93941
106	0.00918342	0.01241	0.014892	0.0153884	0.0141474		106	0.0294476	0.0221326	0.0243834	0.0200694	0.0463284		106	182.595	0.343967	3.95417	229.674	-2.9574
107	0.00918342	0.01241	0.014892	0.0153884	0.0143956		107	0.0295414	0.0225077	0.0244772	0.0204445	0.0463284		107	182.588	0.343573	3.95355	229.412	-2.95821
108	0.00943162	0.0126582	0.0153884	0.0156366	0.0143956		108	0.0295414	0.0226015	0.0244772	0.0204445	0.0470787		108	182.321	0.343557	3.94951	229.383	-2.96679
109	0.00943162	0.0126582	0.0153884	0.0156366	0.0146438		109	0.0296352	0.0227891	0.0246647	0.021101	0.0470787		109	182.279	0.343499	3.94933	228.643	-2.96757
110	0.00967982	0.0126582	0.0156366	0.016133	0.0146438		110	0.0296352	0.0228829	0.0246647	0.021101	0.0474538		110	182.207	0.343351	3.94861	228.506	-2.97231
111	0.00967982	0.0126582	0.0156366	0.016133	0.014892		111	0.0301979	0.0230704	0.0247585	0.0216637	0.0474538		111	181.92	0.343315	3.94816	228.167	-2.97332
112	0.00992802	0.0126582	0.0158848	0.0163812	0.014892		112	0.0301979	0.0234456	0.0247585	0.0216637	0.0490481		112	181.851	0.343267	3.94783	228.109	-3.01555
113	0.00992802	0.0126582	0.0158848	0.0163812	0.0156366		113	0.0304792	0.0236331	0.0250399	0.0220388	0.0490481		113	181.805	0.34325	3.9458	227.945	-3.02067
114	0.00992802	0.0126582	0.0158848	0.0166294	0.0156366		114	0.0306668	0.0241958	0.0252274	0.0220388	0.0497046		114	181.79	0.34288	3.94574	227.752	-3.02702
115	0.00992802	0.0126582	0.0158848	0.0166294	0.0158848		115	0.031886	0.0243834	0.0257901	0.0222264	0.0497046		115	180.935	0.342625	3.93821	227.685	-3.02905
116	0.0104244	0.0131546	0.016133	0.0166294	0.0158848		116	0.031886	0.0243834	0.0257901	0.022414	0.0507362		116	180.905	0.342571	3.93813	227.622	-3.04167
117	0.0104244	0.0131546	0.016133	0.0166294	0.016133		117	0.0324487	0.0246647	0.0259777	0.0226015	0.0507362		117	180.711	0.34234	3.93746	227.573	-3.04231
118	0.0104244	0.0134028	0.0166294	0.0168776	0.016133		118	0.0326362	0.0246647	0.0259777	0.0226015	0.0512051		118	180.706	0.342297	3.93662	227.559	-3.05065
119	0.0104244	0.0134028	0.0166294	0.0168776	0.0163812		119	0.0334803	0.025415	0.0268217	0.0226953	0.0512051		119	180.452	0.341633	3.93206	227.511	-3.0521
120	0.0106726	0.0138992	0.0168776	0.0171258	0.0163812		120	0.0334803	0.025415	0.0270093	0.0226953	0.0512989		120	180.413	0.341514	3.93138	227.496	-3.05355
121	0.0106726	0.0138992	0.017374	0.0171258	0.0166294		121	0.0343243	0.0257901	0.0270093	0.0235393	0.0512989		121	180.008	0.341302	3.93103	227.015	-3.05445
122	0.0106726	0.0138992	0.017374	0.0176222	0.0166294		122	0.0345119	0.0259777	0.0280409	0.0235393	0.0520491		122	179.93	0.341109	3.92543	227.008	-3.07592
123	0.0106726	0.0141474	0.0176222	0.0176222	0.0168776		123	0.0346056	0.0259777	0.0280409	0.0236331	0.0520491		123	179.876	0.34104	3.9245	227.006	-3.07636
124	0.0106726	0.0141474	0.0176222	0.0176222	0.0168776		124	0.0347932	0.0261652	0.0282285	0.0238207	0.0523305		124	179.431	0.340875	3.92299	226.613	-3.08304
125	0.0106726	0.0143956	0.0176222	0.0176222	0.017374		125	0.0352621	0.0261652	0.028416	0.0241958	0.0523305		125	179.144	0.340872	3.92282	226.527	-3.08489
126	0.0109208	0.0143956	0.0176222	0.0178704	0.017374		126	0.0352621	0.026259	0.0292601	0.0241958	0.0531745		126	179.107	0.340838	3.91931	226.514	-3.09585
127	0.0109208	0.0146438	0.0178704	0.0178704	0.0176222		127	0.0374191	0.026259	0.0292601	0.0244772	0.0531745		127	177.902	0.340607	3.91857	226.38	-3.09603
128	0.011169	0.0146438	0.0178704	0.0181186	0.0176222		128	0.0374191	0.0270093	0.0293538	0.0244772	0.0543937		128	177.818	0.340162	3.91797	226.284	-3.11554
129	0.011169	0.014892	0.0181186	0.0181186	0.0178704		129	0.0379818	0.0270093	0.0293538	0.0247585	0.0543937		129	177.678	0.340159	3.91744	226.17	-3.11894
130	0.011169	0.014892	0.0181186	0.0183668	0.0178704		130	0.0381694	0.0278533	0.029729	0.0247585	0.0553315		130	177.677	0.339914	3.91407	226.049	-3.12689
131	0.011169	0.0151402	0.018615	0.0183668	0.0181186		131	0.0382632	0.0279471	0.029729	0.0248523	0.0553315		131	177.67	0.339911	3.91356	226.047	-3.13102
132	0.0114172	0.0153884	0.018615	0.018615	0.0181186		132	0.0382632	0.0279471	0.0300103	0.0248523	0.0555191		132	177.566	0.339886	3.9089	226.019	-3.13754
133	0.0114172	0.0153884	0.018615	0.018615	0.018615		133	0.0394823	0.0281347	0.0301979	0.0249461	0.0555191		133	177.144	0.339831	3.90868	226.003	-3.14145
134	0.0116654	0.0153884	0.018615	0.0188632	0.018615		134	0.0394823	0.0282285	0.0302917	0.0249461	0.0573009		134	177.14	0.33962	3.90858	225.912	-3.17778
135	0.0116654	0.0153884	0.018615	0.0188632	0.0188632		135	0.040045	0.028416	0.0304792	0.0252274	0.0573009		135	176.861	0.339593	3.9084	225.782	-3.18102
136	0.0116654	0.0153884	0.018615	0.0191114	0.0188632		136	0.0402326	0.0286036	0.030573	0.0252274	0.0580512		136	176.781	0.339521	3.90828	225.644	-3.18693
137	0.0116654	0.0156366	0.0188632	0.0191114	0.0191114		137	0.0415455	0.0286036	0.030573	0.025415	0.0580512		137	175.995	0.339437	3.9073	225.563	-3.18841
138	0.0119136	0.0156366	0.0188632	0.0193596	0.0191114		138	0.0415455	0.0289787	0.0311357	0.025415	0.0585201		138	175.926	0.339156	3.9051	225.417	-3.1962
139	0.0119136	0.0158848	0.0191114	0.0193596	0.0193596		139	0.0417331	0.0290725	0.0311357	0.0256026	0.0585201		139	175.899	0.33915	3.90476	225.317	-3.19697
140	0.0121618	0.0158848	0.0191114	0.0196078	0.0193596		140	0.0417331	0.0294476	0.0313233	0.0256026	0.0588015		140	175.877	0.338807	3.90433	225.266	-3.20363
141	0.0121618	0.0158848	0.0193596	0.0196078	0.0196078		141	0.0419207	0.0296352	0.0313233	0.026259	0.0588015		141	175.861	0.338779	3.90406	225.061	-3.20485
142	0.01241	0.0158848	0.0196078	0.0201042	0.0196078		142	0.0420144	0.029729	0.031417	0.026259	0.0596455		142	175.807	0.33875	3.90349	225.04	-3.23106
143	0.01241	0.016133	0.0196078	0.0201042	0.019856		143	0.043046	0.029729	0.0317922	0.0276658	0.0596455		143	175.51	0.338697	3.90321	224.101	-3.23404
144	0.0126582	0.016133	0.019856	0.0206006	0.019856		144	0.043046	0.0300103	0.0317922	0.0276658	0.0602082		144	175.483	0.338526	3.90311	223.945	-3.24513
145	0.0126582	0.0168776	0.019856	0.0206006	0.0201042		145	0.0436087	0.0300103	0.031886	0.0279471	0.0602082		145	175.406	0.338415	3.90295	223.772	-3.24653
146	0.0126582	0.0168776	0.0201042	0.0208488	0.0201042		146	0.0439839	0.0301041	0.031886	0.0279471	0.060302		146	175.28	0.338387	3.90262	223.579	-3.24671
147	0.0126582	0.0171258	0.0201042	0.0208488	0.0203524		147	0.0440777	0.0301041	0.0320735	0.0280409	0.060302		147	175.274	0.338199	3.90109	223.521	-3.2473
148	0.0126582	0.0171258	0.0201042	0.0213452	0.0203524		148	0.0442652	0.0302917	0.0322611	0.0280409	0.0605833		148	175.269	0.338072	3.90077	223.382	-3.25025
149	0.0126582	0.0171258	0.0203524	0.0213452	0.0206006		149	0.044359	0.0304792	0.0323549	0.0286036	0.0605833		149	175.258	0.337931	3.90053	223.244	-3.25508
150	0.0126582	0.017374	0.0203524	0.0215934	0.0206006		150	0.0445466	0.0304792	0.0329176	0.0286974	0.0606771		150	175.244	0.337844	3.89819	223.24	-3.25531
151	0.0126582	0.017374	0.0206006	0.0215934	0.0208488		151	0.0449217	0.030573	0.0329176	0.0293538	0.0606771		151	174.848	0.337833	3.89786	223.042	-3.25815
152	0.0129064	0.0176222	0.0206006	0.0218416	0.0208488		152	0.0449217	0.030573	0.033574	0.0294476	0.0609585		152	174.813	0.337828	3.89485	222.897	-3.26445
153	0.0129064	0.0176222	0.0208488	0.0218416	0.021097		153	0.0459533	0.0311357	0.033574	0.029729	0.0609585		153	174.492	0.337332	3.89451	222.829	-3.26541
154	0.0131546	0.0178704	0.0208488	0.0220898	0.021097		154	0.0459533	0.0312295	0.0336678	0.029729	0.0615211		154	174.451	0.337231	3.89417	222.779	-3.27886
155	0.0131546	0.0178704	0.021097	0.0220898	0.0215934		155	0.0463284	0.0315108	0.0336678	0.0306668	0.0615211		155	174.388	0.337113	3.89391	222.257	-3.28254
156	0.0131546	0.0181186	0.021097	0.0225862	0.0215934		156	0.0467036	0.0315108	0.034043	0.0306668	0.0616149		156	174.271	0.337087	3.89083	222.232	-3.28315
157	0.0134028	0.0181186	0.0215934	0.0225862	0.0218416		157	0.0467036	0.0319797	0.034043	0.0309481	0.0616149		157	174.184	0.33675	3.89048	221.981	-3.28702
158	0.0134028	0.0181186	0.0215934	0.0228345	0.0218416		158	0.0467973	0.0321673	0.034887	0.0309481	0.0619901		158	174.165	0.336662	3.88661	221.973	-3.29913
159	0.013651	0.0181186	0.0218416	0.0228345	0.0220898		159	0.0467973	0.0324487	0.034887	0.0310419	0.0620838		159	174.147	0.336416	3.88654	221.95	-3.29987
160	0.013651	0.0181186	0.0218416	0.0230827	0.0220898		160	0.0471725	0.0326362	0.0366689	0.0310419	0.0621776		160	174.022	0.336355	3.87787	221.903	-3.30291
161	0.0138992	0.0181186	0.0220898	0.0230827	0.0225862		161	0.0472662	0.03273	0.0366689	0.0323549	0.0621776		161	173.986	0.336332	3.87768	221.332	-3.31156
162	0.0138992	0.0183668	0.0220898	0.0233309	0.0225862		162	0.0487668	0.03273	0.0369502	0.0323549	0.0635844		162	173.367	0.336331	3.87684	221.327	-3.34588
163	0.0141474	0.0183668	0.022338	0.0233309	0.0228345		163	0.0487668	0.0332927	0.0369502	0.0326362	0.0635844		163	173.359	0.33609	3.87598	220.957	-3.34787
164	0.0141474	0.018615	0.022338	0.0235791	0.0228345		164	0.0498922	0.0333865	0.0371378	0.0326362	0.0640533		164	173.112	0.33608	3.87584	220.928	-3.35635
165	0.0141474	0.018615	0.022338	0.0235791	0.0230827		165	0.0500797	0.0345119	0.0374191	0.0331051	0.0640533		165	173.106	0.335423	3.87467	220.739	-3.35784
166	0.0141474	0.0188632	0.0225862	0.0235791	0.0230827		166	0.0503611	0.0345119	0.0375129	0.0332927	0.0641471		166	173.021	0.335372	3.87433	220.702	-3.36052
167	0.0141474	0.0188632	0.0225862	0.0235791	0.0233309		167	0.0505486	0.0346994	0.0387321	0.0341367	0.0641471		167	172.957	0.335244	3.86777	220.351	-3.36239
168	0.0141474	0.0191114	0.0228345	0.0238273	0.0233309		168	0.0512989	0.0346994	0.0387321	0.0341367	0.0644284		168	172.749	0.335091	3.86773	220.304	-3.37715
169	0.0141474	0.0191114	0.0228345	0.0238273	0.0238273		169	0.0514864	0.0350746	0.0389196	0.0342305	0.0644284		169	172.733	0.334912	3.86701	220.191	-3.38628
170	0.0141474	0.0193596	0.0230827	0.0240755	0.0238273		170	0.0527994	0.0350746	0.0389196	0.0342305	0.0651787		170	172.105	0.334902	3.86654	220.185	-3.39699
171	0.0143956	0.0193596	0.0230827	0.0240755	0.0240755		171	0.052987	0.0352621	0.039201	0.0343243	0.0651787		171	172.096	0.334883	3.86572	220.062	-3.3972
172	0.0143956	0.0196078	0.0230827	0.0243237	0.0240755		172	0.0531745	0.0352621	0.0393885	0.0343243	0.0652724		172	172.054	0.33483	3.86293	220.032	-3.40053
173	0.0143956	0.0196078	0.0233309	0.0243237	0.0243237		173	0.0534559	0.0355435	0.0393885	0.0346056	0.0652724		173	171.857	0.334681	3.86251	219.822	-3.40684
174	0.0146438	0.019856	0.0233309	0.0248201	0.0243237		174	0.0535497	0.0355435	0.0395761	0.0346056	0.0668667		174	171.841	0.334647	3.86139	219.788	-3.42731
175	0.0146438	0.019856	0.0235791	0.0248201	0.0245719		175	0.0536434	0.0364813	0.0395761	0.0347932	0.0668667		175	171.774	0.334371	3.85933	219.703	-3.42774
176	0.0146438	0.019856	0.0235791	0.0250683	0.0245719		176	0.053831	0.0366689	0.0396699	0.0347932	0.0670543		176	171.769	0.33436	3.8593	219.654	-3.42923
177	0.014892	0.019856	0.0238273	0.0250683	0.0248201		177	0.053831	0.0367626	0.0396699	0.0352621	0.0670543		177	171.755	0.334355	3.85921	219.601	-3.42944
178	0.014892	0.0201042	0.0238273	0.0253165	0.0248201		178	0.0543937	0.0367626	0.0397637	0.0352621	0.0678983		178	171.592	0.334345	3.85748	219.561	-3.44177
179	0.0151402	0.0201042	0.0240755	0.0253165	0.0250683		179	0.0543937	0.0368564	0.0397637	0.0359186	0.0678983		179	171.552	0.334289	3.85727	219.406	-3.44315
180	0.0151402	0.0203524	0.0240755	0.0258129	0.0250683		180	0.0548626	0.0368564	0.0403264	0.0359186	0.0680859		180	171.425	0.334284	3.85465	219.293	-3.4455
181	0.0153884	0.0203524	0.0243237	0.0258129	0.0253165		181	0.0548626	0.0375129	0.0403264	0.0361062	0.0680859		181	171.394	0.333963	3.85454	219.221	-3.44719
182	0.0153884	0.0203524	0.0243237	0.0260611	0.0253165		182	0.055144	0.037888	0.0409828	0.0361062	0.0682735		182	171.269	0.333851	3.8493	219.219	-3.44847
183	0.0156366	0.0203524	0.0248201	0.0260611	0.0255647		183	0.055144	0.0381694	0.0409828	0.0361999	0.0682735		183	171.254	0.333783	3.84867	219.13	-3.45159
184	0.0156366	0.0206006	0.0248201	0.0263093	0.0255647		184	0.0567383	0.0381694	0.0411704	0.0361999	0.0686486		184	170.775	0.333728	3.84859	219.121	-3.46516
185	0.0156366	0.0206006	0.0250683	0.0263093	0.0260611		185	0.0569258	0.0382632	0.0411704	0.0362937	0.0686486		185	170.773	0.333704	3.84769	219.081	-3.46621
186	0.0156366	0.021097	0.0250683	0.0265575	0.0260611		186	0.0573009	0.0382632	0.041358	0.0362937	0.0693989		186	170.718	0.333583	3.84759	219.026	-3.47505
187	0.0158848	0.021097	0.0253165	0.0265575	0.0263093		187	0.0573009	0.0387321	0.0414517	0.0364813	0.0693989		187	170.7	0.33346	3.8475	218.933	-3.47553
188	0.0158848	0.0215934	0.0253165	0.0268057	0.0263093		188	0.0576761	0.0387321	0.0419207	0.0364813	0.0704305		188	170.629	0.333379	3.84527	218.91	-3.49694
189	0.016133	0.0215934	0.0258129	0.0268057	0.0265575		189	0.0576761	0.0388258	0.0419207	0.0368564	0.0704305		189	170.543	0.333352	3.84364	218.665	-3.49749
190	0.016133	0.0218416	0.0258129	0.0268057	0.0265575		190	0.0579574	0.0388258	0.042202	0.037044	0.0708994		190	170.39	0.333293	3.84202	218.661	-3.50387
191	0.0163812	0.0218416	0.0258129	0.0268057	0.0268057		191	0.0579574	0.0391072	0.0423896	0.0377005	0.0708994		191	170.389	0.333236	3.84167	218.457	-3.50441
192	0.0163812	0.022338	0.0258129	0.0270539	0.0268057		192	0.0582388	0.0391072	0.0428585	0.0377005	0.0731501		192	170.335	0.333165	3.84111	218.366	-3.55241
193	0.0166294	0.022338	0.0260611	0.0270539	0.0270539		193	0.0583326	0.039201	0.0429523	0.037888	0.0731501		193	170.197	0.333047	3.84051	218.237	-3.55305
194	0.0166294	0.022338	0.0260611	0.0273021	0.0270539		194	0.0584263	0.0393885	0.0434212	0.037888	0.0741817		194	170.193	0.333023	3.83844	218.043	-3.57987
195	0.0166294	0.022338	0.0263093	0.0273021	0.0275503		195	0.0586139	0.0394823	0.0434212	0.0381694	0.0741817		195	170.192	0.333006	3.83779	217.923	-3.58149
196	0.0166294	0.0225862	0.0263093	0.0275503	0.0275503		196	0.0588015	0.0394823	0.0447341	0.0381694	0.0744631		196	170.156	0.332914	3.83182	217.871	-3.58656
197	0.0166294	0.0225862	0.0263093	0.0275503	0.0277985		197	0.0591766	0.0396699	0.0449217	0.0382632	0.0744631		197	170.017	0.332902	3.83102	217.854	-3.58714
198	0.0166294	0.0225862	0.0263093	0.0277985	0.0277985		198	0.0592704	0.040045	0.0456719	0.0383569	0.0751196		198	170.011	0.33267	3.82884	217.848	-3.60909
199	0.0168776	0.0228345	0.0265575	0.0277985	0.0280467		199	0.0592704	0.0401388	0.0456719	0.0385445	0.0751196		199	170.006	0.332658	3.82851	217.82	-3.60988
200	0.0168776	0.0228345	0.0268057	0.0277985	0.0280467		200	0.0594579	0.0403264	0.0457657	0.0387321	0.0752134		200	169.979	0.332616	3.82745	217.796	-3.60995
201	0.0168776	0.0228345	0.0268057	0.0277985	0.0282949		201	0.0596455	0.0405139	0.0459533	0.0391072	0.0752134		201	169.977	0.33261	3.8273	217.708	-3.61333
202	0.0171258	0.0230827	0.0270539	0.0277985	0.0282949		202	0.0596455	0.0406077	0.0459533	0.0392948	0.0758698		202	169.972	0.332562	3.82719	217.659	-3.63379
203	0.0171258	0.0230827	0.0270539	0.0277985	0.0285431		203	0.0606771	0.0407015	0.0474538	0.0394823	0.0758698		203	169.757	0.33254	3.82314	217.595	-3.63486
204	0.0171258	0.0233309	0.0275503	0.0280467	0.0285431		204	0.0608647	0.0407015	0.0474538	0.0394823	0.0768077		204	169.632	0.332528	3.82177	217.583	-3.6541
205	0.0171258	0.0233309	0.0275503	0.0280467	0.0287913		205	0.0618025	0.0408891	0.048673	0.0402326	0.0768077		205	169.362	0.332527	3.81844	217.318	-3.65502
206	0.017374	0.0233309	0.0277985	0.0282949	0.0287913		206	0.0618025	0.0410766	0.048673	0.0402326	0.0769952		206	169.356	0.332517	3.81839	217.271	-3.65801
207	0.017374	0.0233309	0.0277985	0.0282949	0.0290395		207	0.0619901	0.0412642	0.0487668	0.0419207	0.0769952		207	169.335	0.332469	3.81823	216.801	-3.66207
208	0.017374	0.0233309	0.0282949	0.0285431	0.0290395		208	0.0640533	0.0419207	0.0487668	0.0419207	0.0781206		208	168.609	0.332219	3.81786	216.773	-3.68674
209	0.017374	0.0235791	0.0282949	0.0285431	0.0292877		209	0.0642408	0.0419207	0.0494232	0.042202	0.0781206		209	168.588	0.332168	3.81475	216.606	-3.68955
210	0.017374	0.0235791	0.0285431	0.0285431	0.0292877		210	0.0643346	0.0420144	0.0494232	0.0423896	0.0783082		210	168.523	0.332132	3.81416	216.597	-3.69148
211	0.017374	0.0235791	0.0285431	0.0287913	0.0295359		211	0.0645222	0.042202	0.0499859	0.0423896	0.0783082		211	168.487	0.332038	3.81233	216.541	-3.69173
212	0.017374	0.0235791	0.0287913	0.0287913	0.0295359		212	0.064616	0.0429523	0.0500797	0.0432336	0.0803714		212	168.486	0.331709	3.81131	216.309	-3.729
213	0.0176222	0.0238273	0.0287913	0.0290395	0.0300323		213	0.064616	0.0429523	0.0501735	0.0432336	0.0803714		213	168.419	0.331632	3.81079	216.294	-3.73287
214	0.0176222	0.0238273	0.0290395	0.0290395	0.0300323		214	0.0648035	0.043046	0.0502673	0.0437963	0.0827159		214	168.337	0.331566	3.81052	216.152	-3.78938
215	0.0178704	0.0238273	0.0290395	0.0290395	0.0302805		215	0.0648035	0.0432336	0.05083	0.0439839	0.0827159		215	168.289	0.331504	3.80928	216.141	-3.78957
216	0.0178704	0.0238273	0.0292877	0.0290395	0.0302805		216	0.0653662	0.0434212	0.05083	0.044359	0.0831848		216	168.138	0.331468	3.809	216.016	-3.80181
217	0.0181186	0.0240755	0.0292877	0.0295359	0.0305287		217	0.0653662	0.0434212	0.0509238	0.044359	0.0831848		217	168.1	0.331444	3.80861	215.956	-3.80194
218	0.0181186	0.0240755	0.0292877	0.0295359	0.0305287		218	0.0660227	0.0436087	0.0511113	0.0446403	0.0837475		218	167.948	0.331379	3.80854	215.837	-3.80871
219	0.0181186	0.0240755	0.0292877	0.0297841	0.0310251		219	0.0662103	0.0438901	0.0517678	0.0446403	0.0837475		219	167.911	0.331243	3.80661	215.824	-3.81139
220	0.0181186	0.0240755	0.0295359	0.0297841	0.0310251		220	0.0666792	0.0440777	0.0517678	0.0448279	0.0838413		220	167.733	0.331231	3.80632	215.787	-3.81206
221	0.0181186	0.0240755	0.0295359	0.0300323	0.0312733		221	0.0668667	0.0445466	0.0520491	0.0448279	0.0838413		221	167.712	0.331051	3.80494	215.758	-3.8125
222	0.0181186	0.0240755	0.0297841	0.0300323	0.0312733		222	0.0673356	0.0447341	0.0520491	0.0449217	0.0847791		222	167.466	0.330969	3.80474	215.709	-3.83223
223	0.0183668	0.0240755	0.0300323	0.0302805	0.0315215		223	0.0673356	0.0451093	0.0521429	0.0449217	0.0847791		223	167.403	0.330921	3.80463	215.681	-3.83518
224	0.0183668	0.0243237	0.0300323	0.0302805	0.0315215		224	0.0674294	0.0451093	0.0524243	0.0451093	0.0856232		224	167.389	0.330864	3.80219	215.629	-3.85435
225	0.018615	0.0243237	0.0302805	0.0305287	0.0317697		225	0.0674294	0.0452968	0.0524243	0.0451093	0.0856232		225	167.274	0.33077	3.80212	215.627	-3.85442
226	0.018615	0.0245719	0.0302805	0.0305287	0.0317697		226	0.0682735	0.0452968	0.0526118	0.0464222	0.0860921		226	167.041	0.330762	3.80186	215.011	-3.86398
227	0.018615	0.0245719	0.0302805	0.0307769	0.0320179		227	0.068461	0.0453906	0.0527994	0.0464222	0.0860921		227	167.041	0.330601	3.80081	214.958	-3.86495
228	0.018615	0.0250683	0.0305287	0.0307769	0.0320179		228	0.0688362	0.0453906	0.0527994	0.046516	0.0864672		228	166.913	0.330518	3.80057	214.936	-3.87349
229	0.0188632	0.0250683	0.0305287	0.0310251	0.0322661		229	0.0688362	0.0455782	0.0530807	0.046516	0.0864672		229	166.91	0.330482	3.79923	214.933	-3.87493
230	0.0188632	0.0250683	0.0307769	0.0310251	0.0322661		230	0.0691175	0.0461409	0.0530807	0.0467973	0.086561		230	166.68	0.330072	3.79891	214.813	-3.8763
231	0.0191114	0.0253165	0.0307769	0.0310251	0.0327625		231	0.0692113	0.0461409	0.0532683	0.0469849	0.086561		231	166.672	0.330033	3.79818	214.788	-3.87724
232	0.0191114	0.0253165	0.0312733	0.0310251	0.0327625		232	0.0699615	0.0464222	0.0532683	0.0477352	0.0872175		232	166.451	0.329992	3.79763	214.432	-3.88963
233	0.0193596	0.0255647	0.0312733	0.0312733	0.0330107		233	0.0699615	0.0464222	0.053831	0.0477352	0.0872175		233	166.367	0.329961	3.79596	214.332	-3.89029
234	0.0193596	0.0255647	0.0315215	0.0312733	0.0330107		234	0.0705242	0.046516	0.053831	0.0478289	0.0874988		234	166.228	0.329944	3.79458	214.322	-3.89725
235	0.0196078	0.0258129	0.0315215	0.0312733	0.0332589		235	0.0705242	0.046516	0.0539248	0.0480165	0.0874988		235	166.218	0.329944	3.79458	214.313	-3.90054
236	0.0196078	0.0260611	0.0317697	0.0312733	0.0332589		236	0.0708056	0.0466098	0.0540186	0.0490481	0.0890931		236	166.145	0.329943	3.79453	213.899	-3.93407
237	0.0196078	0.0260611	0.0317697	0.0315215	0.0335071		237	0.0709932	0.0467036	0.0541124	0.0490481	0.0890931		237	166.097	0.329927	3.79392	213.848	-3.93754
238	0.0196078	0.0263093	0.0317697	0.0315215	0.0335071		238	0.0711807	0.0467036	0.0542999	0.0503611	0.0894683		238	165.968	0.32992	3.79385	213.368	-3.94091
239	0.019856	0.0263093	0.0317697	0.0315215	0.0337553		239	0.0712745	0.0467973	0.0548626	0.0505486	0.0894683		239	165.947	0.329911	3.79301	213.326	-3.94199
240	0.019856	0.0265575	0.0320179	0.0315215	0.0337553		240	0.0716496	0.0468911	0.0548626	0.0507362	0.089562		240	165.866	0.3299	3.79287	213.274	-3.94505
241	0.019856	0.0265575	0.0320179	0.0317697	0.0340035		241	0.0718372	0.0470787	0.0549564	0.0507362	0.089562		241	165.855	0.329884	3.79272	213.204	-3.95044
242	0.019856	0.0268057	0.0325143	0.0317697	0.0340035		242	0.071931	0.0470787	0.0549564	0.0515802	0.0896558		242	165.819	0.329855	3.79265	212.978	-3.95519
243	0.019856	0.0268057	0.0325143	0.0320179	0.0344999		243	0.0721185	0.0471725	0.0555191	0.0515802	0.0896558		243	165.744	0.329838	3.78951	212.93	-3.95889
244	0.019856	0.0270539	0.0327625	0.0320179	0.0344999		244	0.0723999	0.0471725	0.0555191	0.0517678	0.0901247		244	165.644	0.32981	3.78932	212.814	-3.97338
245	0.0201042	0.0270539	0.0327625	0.0322661	0.0347481		245	0.0723999	0.0472662	0.0558004	0.0517678	0.0901247		245	165.614	0.329799	3.78851	212.808	-3.97522
246	0.0201042	0.0270539	0.0330107	0.0322661	0.0347481		246	0.0730564	0.0474538	0.0558004	0.0518616	0.0904999		246	165.445	0.32977	3.78802	212.785	-3.9804
247	0.0201042	0.0270539	0.0330107	0.0325143	0.0354927		247	0.0732439	0.0475476	0.055988	0.0518616	0.0904999		247	165.402	0.329702	3.78711	212.777	-3.98368
248	0.0201042	0.0273021	0.0332589	0.0325143	0.0354927		248	0.0734315	0.0475476	0.0560818	0.0519554	0.0906874		248	165.363	0.329675	3.78656	212.717	-3.99049
249	0.0203524	0.0273021	0.0332589	0.0327625	0.0357409		249	0.0735253	0.0480165	0.0565507	0.0519554	0.0906874		249	165.268	0.329347	3.78474	212.713	-3.9919
250	0.0203524	0.0277985	0.0335071	0.0327625	0.0357409		250	0.0736191	0.0480165	0.0565507	0.0525181	0.090875		250	165.267	0.329336	3.78443	212.406	-3.99271
251	0.0206006	0.0280467	0.0335071	0.0327625	0.0359891		251	0.0736191	0.0480165	0.056832	0.0527056	0.090875		251	165.264	0.329236	3.78441	212.398	-3.9939
252	0.0206006	0.0280467	0.0335071	0.0327625	0.0359891		252	0.0737128	0.0490481	0.0573009	0.0534559	0.0909688		252	165.24	0.328576	3.78243	212.249	-4.00206
253	0.0208488	0.0282949	0.0337553	0.0330107	0.0362373		253	0.0737128	0.0492357	0.0573947	0.0534559	0.0909688		253	165.233	0.328562	3.782	212.249	-4.00293
254	0.0208488	0.0282949	0.0337553	0.0330107	0.0362373		254	0.0739942	0.0494232	0.0574885	0.0536434	0.0915315		254	165.213	0.328519	3.78189	212.194	-4.01223
255	0.0208488	0.0285431	0.0340035	0.0332589	0.0367337		255	0.0741817	0.0494232	0.0574885	0.0536434	0.0915315		255	165.183	0.328516	3.78145	212.185	-4.01914
256	0.0208488	0.0285431	0.0340035	0.0332589	0.0367337		256	0.0746507	0.049517	0.0576761	0.0539248	0.0916252		256	165.002	0.3285	3.78127	212.09	-4.01925
257	0.0208488	0.0287913	0.0342517	0.0332589	0.0369819		257	0.0748382	0.049517	0.0576761	0.0541124	0.0916252		257	164.982	0.328448	3.78121	212.088	-4.01973
258	0.021097	0.0287913	0.0342517	0.0335071	0.0369819		258	0.0750258	0.0499859	0.0586139	0.0542061	0.0920942		258	164.979	0.328279	3.77771	212.066	-4.03384
259	0.021097	0.0287913	0.0352445	0.0347481	0.0372301		259	0.0751196	0.0501735	0.0586139	0.0542061	0.0920942		259	164.97	0.328238	3.77697	211.995	-4.0341
260	0.021097	0.0290395	0.0352445	0.0347481	0.0372301		260	0.0753071	0.0501735	0.0588015	0.0544875	0.0922817		260	164.928	0.328211	3.77686	211.872	-4.03757
261	0.021097	0.0290395	0.0352445	0.0349963	0.0374783		261	0.0776517	0.05083	0.0594579	0.0544875	0.0922817		261	164.107	0.327859	3.77551	211.87	-4.03947
262	0.0213452	0.0292877	0.0354927	0.0349963	0.0374783		262	0.0776517	0.05083	0.0594579	0.0545813	0.0924693		262	164.104	0.327834	3.77523	211.841	-4.04399
263	0.0213452	0.0292877	0.0354927	0.0349963	0.0377265		263	0.077933	0.0511113	0.0601144	0.0547688	0.0924693		263	164.068	0.327668	3.77399	211.832	-4.04547
264	0.0215934	0.0295359	0.0357409	0.0352445	0.0377265		264	0.077933	0.0511113	0.0601144	0.0547688	0.0925631		264	164.016	0.327665	3.77398	211.81	-4.04753
265	0.0215934	0.0295359	0.0357409	0.0352445	0.0382229		265	0.0782144	0.0514864	0.0602082	0.0549564	0.0925631		265	163.994	0.3276	3.77384	211.773	-4.04882
266	0.0215934	0.0297841	0.0359891	0.0354927	0.0382229		266	0.0785895	0.0514864	0.0602082	0.0550502	0.0927506		266	163.978	0.327592	3.77378	211.732	-4.0495
267	0.0215934	0.0297841	0.0359891	0.0359891	0.0384711		267	0.0793398	0.0517678	0.0603958	0.0550502	0.0927506		267	163.726	0.327358	3.77258	211.722	-4.0557
268	0.0218416	0.0297841	0.0359891	0.0359891	0.0384711		268	0.0793398	0.0519554	0.0605833	0.0553315	0.0937822		268	163.726	0.327356	3.77249	211.552	-4.08001
269	0.0218416	0.0297841	0.0359891	0.0362373	0.0387193		269	0.0799025	0.0522367	0.0615211	0.0553315	0.0937822		269	163.539	0.32732	3.76958	211.493	-4.08065
270	0.022338	0.0300323	0.0362373	0.0362373	0.0387193		270	0.0799025	0.0522367	0.0615211	0.0558942	0.093876		270	163.517	0.327307	3.76956	211.35	-4.08153
271	0.022338	0.0300323	0.0362373	0.0364855	0.0389675		271	0.0799962	0.0523305	0.0619901	0.0558942	0.093876		271	163.496	0.327261	3.76798	211.35	-4.08367
272	0.0225862	0.0302805	0.0364855	0.0364855	0.0389675		272	0.0799962	0.0523305	0.0619901	0.0572072	0.0946263		272	163.485	0.327228	3.76778	210.766	-4.09342
273	0.0225862	0.0302805	0.0364855	0.0367337	0.0394639		273	0.0803714	0.0525181	0.0623652	0.0572072	0.0946263		273	163.408	0.327185	3.76704	210.724	-4.10388
274	0.0230827	0.0310251	0.0364855	0.0367337	0.0394639		274	0.0803714	0.0525181	0.0625528	0.0583326	0.0948138		274	163.35	0.327088	3.76693	210.46	-4.10984
275	0.0230827	0.0310251	0.0364855	0.0369819	0.0397121		275	0.0820595	0.0528932	0.0627403	0.0583326	0.0948138		275	162.967	0.327017	3.76687	210.431	-4.11148
276	0.0233309	0.0310251	0.0367337	0.0369819	0.0397121		276	0.0820595	0.0530807	0.0627403	0.0591766	0.0954703		276	162.953	0.326909	3.76644	210.055	-4.12258
277	0.0233309	0.0310251	0.0367337	0.0369819	0.0399603		277	0.082247	0.0533621	0.0630217	0.0593642	0.0954703		277	162.882	0.32682	3.76586	210.041	-4.12895
278	0.0235791	0.0310251	0.0367337	0.0369819	0.0399603		278	0.082247	0.0537372	0.0632092	0.0597393	0.0962206		278	162.852	0.326537	3.76578	209.984	-4.14462
279	0.0235791	0.0310251	0.0367337	0.0372301	0.0402085		279	0.0826222	0.0539248	0.0634906	0.0597393	0.0962206		279	162.683	0.326484	3.76475	209.939	-4.14508
280	0.0238273	0.0312733	0.0367337	0.0372301	0.0402085		280	0.0827159	0.0539248	0.0636781	0.0603958	0.0967833		280	162.559	0.32643	3.7646	209.725	-4.16432
281	0.0238273	0.0312733	0.0367337	0.0374783	0.0404567		281	0.0830911	0.0540186	0.0639595	0.0603958	0.0967833		281	162.431	0.326421	3.76308	209.616	-4.16806
282	0.0240755	0.0315215	0.0369819	0.0374783	0.0404567		282	0.0831848	0.0540186	0.0639595	0.0606771	0.0968771		282	162.426	0.326414	3.76295	209.521	-4.1683
283	0.0243237	0.0315215	0.0369819	0.0377265	0.0409531		283	0.0831848	0.0542061	0.0643346	0.0606771	0.0968771		283	162.369	0.326414	3.7618	209.511	-4.17119
284	0.0243237	0.0315215	0.0369819	0.0377265	0.0409531		284	0.0833724	0.0543937	0.0645222	0.0607709	0.0970646		284	162.361	0.326403	3.7617	209.481	-4.17578
285	0.0243237	0.0320179	0.0369819	0.0377265	0.0412013		285	0.0840289	0.0543937	0.0649911	0.0609585	0.0970646		285	162.164	0.326355	3.75912	209.465	-4.1802
286	0.0243237	0.0320179	0.0372301	0.0377265	0.0412013		286	0.0842164	0.0544875	0.0649911	0.0610522	0.0971584		286	162.139	0.326353	3.75833	209.456	-4.18198
287	0.0243237	0.0320179	0.0372301	0.0382229	0.0414495		287	0.0852481	0.054675	0.0650849	0.0610522	0.0971584		287	162.02	0.326341	3.75723	209.277	-4.18578
288	0.0243237	0.0320179	0.0372301	0.0382229	0.0414495		288	0.0854356	0.0548626	0.0652724	0.0616149	0.0978149		288	161.996	0.326298	3.75702	209.062	-4.19752
289	0.0243237	0.0320179	0.0372301	0.0382229	0.0416977		289	0.0863734	0.0550502	0.0657413	0.0618025	0.0978149		289	161.632	0.326297	3.75447	209.017	-4.19832
290	0.0245719	0.0320179	0.0374783	0.0384711	0.0416977		290	0.0864672	0.0555191	0.0657413	0.0618025	0.0980024		290	161.626	0.326086	3.75424	209.006	-4.20008
291	0.0245719	0.0320179	0.0374783	0.0384711	0.0416977		291	0.086561	0.0557066	0.066304	0.0640533	0.09819		291	161.59	0.326078	3.75295	208.378	-4.20327
292	0.0245719	0.0320179	0.0377265	0.0387193	0.0421941		292	0.0867486	0.0558942	0.066304	0.0640533	0.09819		292	161.582	0.325999	3.75133	208.373	-4.20691
293	0.0248201	0.0322661	0.0377265	0.0387193	0.0421941		293	0.0867486	0.055988	0.0666792	0.064616	0.0984713		293	161.581	0.325941	3.75094	208.276	-4.20907
294	0.0248201	0.0322661	0.0379747	0.0389675	0.0426905		294	0.0870299	0.0569258	0.0666792	0.064616	0.0984713		294	161.477	0.325611	3.75082	208.271	-4.21522
295	0.0248201	0.0325143	0.0379747	0.0389675	0.0426905		295	0.0872175	0.0569258	0.0674294	0.0647097	0.099503		295	161.456	0.325594	3.74872	208.261	-4.23185
296	0.0248201	0.0325143	0.0379747	0.0392157	0.0429387		296	0.0874988	0.0577699	0.067617	0.0647097	0.099503		296	161.314	0.325145	3.74756	208.259	-4.23259
297	0.0248201	0.0327625	0.0379747	0.0392157	0.0429387		297	0.0876864	0.0577699	0.0681797	0.0652724	0.101285		297	161.306	0.325127	3.746	208.098	-4.27026
298	0.0250683	0.0327625	0.0379747	0.0394639	0.0431869		298	0.0876864	0.0579574	0.0683673	0.0652724	0.101285		298	161.295	0.325114	3.74561	208.094	-4.28073
299	0.0250683	0.0327625	0.0379747	0.0394639	0.0431869		299	0.087874	0.058145	0.068461	0.06546	0.101754		299	161.287	0.325095	3.74556	208.004	-4.28328
300	0.0250683	0.0330107	0.0382229	0.0394639	0.0434351		300	0.0881553	0.058145	0.068461	0.0656476	0.101754		300	161.231	0.325068	3.74549	208	-4.28492
301	0.0253165	0.0330107	0.0382229	0.0394639	0.0434351		301	0.0882491	0.0586139	0.0686486	0.0660227	0.10241		301	161.182	0.324668	3.74545	207.954	-4.30514
302	0.0253165	0.0332589	0.0389675	0.0397121	0.0436833		302	0.0883429	0.0586139	0.0686486	0.0660227	0.10241		302	161.097	0.324654	3.74437	207.893	-4.30526
303	0.0253165	0.0332589	0.0389675	0.0397121	0.0436833		303	0.0885304	0.0587077	0.0688362	0.0662103	0.10316		303	161.094	0.324652	3.74356	207.868	-4.31969
304	0.0253165	0.0335071	0.0392157	0.0399603	0.0439315		304	0.0889056	0.0587077	0.0688362	0.0662103	0.10316		304	160.976	0.324565	3.74308	207.802	-4.3217
305	0.0255647	0.0335071	0.0392157	0.0399603	0.0439315		305	0.0889056	0.0595517	0.0690237	0.0664916	0.103254		305	160.94	0.324211	3.74294	207.737	-4.32597
306	0.0255647	0.0335071	0.0392157	0.0402085	0.0441797		306	0.0904061	0.0597393	0.0693051	0.0664916	0.103254		306	160.252	0.324165	3.74213	207.731	-4.3281
307	0.0255647	0.0340035	0.0394639	0.0402085	0.0441797		307	0.0905936	0.0597393	0.0693051	0.0671481	0.103723		307	160.206	0.324154	3.74195	207.526	-4.33092
308	0.0255647	0.0340035	0.0394639	0.0404567	0.0444279		308	0.090875	0.0598331	0.0693989	0.0671481	0.103723		308	160.059	0.324146	3.74178	207.517	-4.33239
309	0.0258129	0.0342517	0.0399603	0.0404567	0.0444279		309	0.090875	0.0598331	0.0693989	0.0675232	0.103911		309	160.025	0.3241	3.74099	207.404	-4.33896
310	0.0258129	0.0342517	0.0399603	0.0407049	0.0446761		310	0.0910626	0.0600206	0.0695864	0.0675232	0.103911		310	160.021	0.324097	3.73972	207.393	-4.34146
311	0.0260611	0.0344999	0.0402085	0.0407049	0.0446761		311	0.0910626	0.0600206	0.0696802	0.0681797	0.105036		311	160.009	0.324069	3.73967	207.217	-4.37075
312	0.0263093	0.0344999	0.0402085	0.0409531	0.0449243		312	0.0911563	0.060302	0.0708056	0.0681797	0.105036		312	160.005	0.324036	3.73766	207.212	-4.37272
313	0.0263093	0.0347481	0.0404567	0.0409531	0.0449243		313	0.0916252	0.060302	0.0708056	0.0688362	0.105224		313	159.885	0.324021	3.73759	206.983	-4.37591
314	0.0263093	0.0347481	0.0404567	0.0412013	0.0451725		314	0.0918128	0.0604895	0.0708994	0.0688362	0.105224		314	159.883	0.324002	3.73749	206.982	-4.3783
315	0.0263093	0.0347481	0.0407049	0.0412013	0.0451725		315	0.0920004	0.0606771	0.0708994	0.0690237	0.105411		315	159.866	0.324	3.73735	206.874	-4.38024
316	0.0265575	0.0347481	0.0407049	0.0412013	0.0454207		316	0.0920004	0.0623652	0.0713683	0.0692113	0.105411		316	159.865	0.323424	3.73672	206.817	-4.38546
317	0.0265575	0.0349963	0.0409531	0.0412013	0.0454207		317	0.0925631	0.0623652	0.0713683	0.0694926	0.10588		317	159.713	0.323411	3.73633	206.758	-4.39152
318	0.0268057	0.0349963	0.0409531	0.0414495	0.0456689		318	0.0925631	0.063303	0.0717434	0.0694926	0.10588		318	159.71	0.323104	3.73535	206.752	-4.39531
319	0.0268057	0.0349963	0.0409531	0.0414495	0.0456689		319	0.0926569	0.0634906	0.071931	0.0695864	0.106255		319	159.704	0.323101	3.73491	206.748	-4.40359
320	0.0268057	0.0349963	0.0409531	0.0416977	0.0459171		320	0.0928444	0.0637719	0.0721185	0.0695864	0.106255		320	159.686	0.323044	3.73447	206.746	-4.40379
321	0.0268057	0.0352445	0.0409531	0.0416977	0.0459171		321	0.0933133	0.0638657	0.0723061	0.0701491	0.107099		321	159.545	0.322952	3.7343	206.557	-4.42426
322	0.0270539	0.0352445	0.0409531	0.0419459	0.0461653		322	0.0933133	0.0645222	0.0726812	0.0701491	0.107099		322	159.515	0.322737	3.73308	206.552	-4.42438
323	0.0270539	0.0354927	0.0412013	0.0419459	0.0461653		323	0.0952828	0.0645222	0.0726812	0.0702429	0.107381		323	158.976	0.322736	3.73297	206.548	-4.43194
324	0.0273021	0.0354927	0.0412013	0.0421941	0.0469099		324	0.0952828	0.0648973	0.0728688	0.0702429	0.107381		324	158.95	0.322644	3.73248	206.522	-4.43731
325	0.0273021	0.0357409	0.0414495	0.0421941	0.0469099		325	0.0953765	0.0648973	0.0728688	0.0703367	0.108787		325	158.934	0.322631	3.73239	206.472	-4.46292
326	0.0273021	0.0357409	0.0414495	0.0424423	0.0474063		326	0.0955641	0.0649911	0.0733377	0.0703367	0.108787		326	158.905	0.322624	3.73164	206.465	-4.46524
327	0.0275503	0.0364855	0.0414495	0.0424423	0.0474063		327	0.0955641	0.0649911	0.0735253	0.0707118	0.108881		327	158.878	0.322578	3.73148	206.414	-4.46551
328	0.0275503	0.0364855	0.0414495	0.0426905	0.0476545		328	0.0957517	0.06546	0.0755885	0.0707118	0.108881		328	158.865	0.322537	3.72562	206.406	-4.46681
329	0.0277985	0.0367337	0.0414495	0.0426905	0.0476545		329	0.0957517	0.0655538	0.075776	0.0708056	0.109256		329	158.846	0.322524	3.72549	206.362	-4.47233
330	0.0277985	0.0367337	0.0414495	0.0431869	0.0479027		330	0.0959392	0.0659289	0.0765263	0.0708056	0.109256		330	158.843	0.322463	3.72379	206.331	-4.4746
331	0.0280467	0.0367337	0.0416977	0.0431869	0.0479027		331	0.0959392	0.0661165	0.0765263	0.0711807	0.110382		331	158.841	0.322378	3.72377	206.268	-4.49062
332	0.0280467	0.0367337	0.0416977	0.0434351	0.0481509		332	0.0972522	0.0664916	0.0766201	0.0711807	0.110382		332	158.449	0.322314	3.72366	206.264	-4.49202
333	0.0282949	0.0372301	0.0416977	0.0434351	0.0481509		333	0.097346	0.0664916	0.0768077	0.0730564	0.11207		333	158.426	0.322277	3.7236	205.691	-4.52742
334	0.0282949	0.0372301	0.0419459	0.0434351	0.0486473		334	0.0974397	0.0666792	0.0768077	0.0732439	0.11207		334	158.374	0.322272	3.72316	205.665	-4.53256
335	0.0285431	0.0374783	0.0419459	0.0439315	0.0486473		335	0.0974397	0.0666792	0.0769014	0.0732439	0.112539		335	158.283	0.322219	3.72279	205.622	-4.5468
336	0.0285431	0.0374783	0.0419459	0.0439315	0.0491437		336	0.0978149	0.0669605	0.0772766	0.0733377	0.112539		336	158.273	0.322102	3.72243	205.589	-4.54859
337	0.0285431	0.0377265	0.0419459	0.0441797	0.0491437		337	0.0980962	0.0669605	0.0774641	0.0733377	0.113289		337	158.222	0.322055	3.7222	205.524	-4.5651
338	0.0285431	0.0377265	0.0421941	0.0441797	0.0493919		338	0.0982838	0.0671481	0.0774641	0.0735253	0.113289		338	158.187	0.322025	3.72195	205.499	-4.56845
339	0.0285431	0.0377265	0.0421941	0.0446761	0.0493919		339	0.0987527	0.0672419	0.0777455	0.0735253	0.11357		339	158.093	0.321973	3.72008	205.381	-4.57137
340	0.0287913	0.0377265	0.0421941	0.0446761	0.0498883		340	0.0987527	0.0674294	0.077933	0.0738066	0.11357		340	158.038	0.321944	3.71997	205.319	-4.57849
341	0.0287913	0.0377265	0.0424423	0.0446761	0.0498883		341	0.0989403	0.0675232	0.077933	0.0739942	0.115071		341	158.01	0.321919	3.71986	205.303	-4.60949
342	0.0287913	0.0377265	0.0424423	0.0446761	0.0501365		342	0.0991278	0.0677108	0.0781206	0.0743693	0.115071		342	157.953	0.321911	3.71965	205.159	-4.60968
343	0.0287913	0.0382229	0.0424423	0.0449243	0.0501365		343	0.099503	0.0677108	0.0784957	0.0743693	0.116384		343	157.828	0.321903	3.71925	205.126	-4.63756
344	0.0290395	0.0382229	0.0424423	0.0449243	0.0503847		344	0.099503	0.0683673	0.0786833	0.0744631	0.116384		344	157.826	0.32172	3.71916	205.104	-4.63757
345	0.0290395	0.0384711	0.0426905	0.0451725	0.0503847		345	0.0995967	0.068461	0.0786833	0.0744631	0.116478		345	157.816	0.321676	3.71867	205.049	-4.63936
346	0.0292877	0.0387193	0.0426905	0.0451725	0.0506329		346	0.0995967	0.068461	0.0790584	0.0748382	0.116478		346	157.794	0.321633	3.71781	204.94	-4.64142
347	0.0292877	0.0387193	0.0429387	0.0456689	0.0506329		347	0.0998781	0.0685548	0.0790584	0.0748382	0.116571		347	157.769	0.321601	3.71779	204.937	-4.6424
348	0.0295359	0.0392157	0.0429387	0.0456689	0.0511293		348	0.0998781	0.0685548	0.0793398	0.074932	0.116571		348	157.731	0.321502	3.71765	204.915	-4.64307
349	0.0295359	0.0392157	0.0429387	0.0461653	0.0511293		349	0.100066	0.0686486	0.0797149	0.074932	0.11704		349	157.701	0.321475	3.71663	204.89	-4.65107
350	0.0295359	0.0394639	0.0431869	0.0461653	0.0513775		350	0.100253	0.0686486	0.0797149	0.0756823	0.11704		350	157.699	0.321466	3.7166	204.665	-4.65178
351	0.0295359	0.0394639	0.0431869	0.0464135	0.0513775		351	0.101003	0.0688362	0.0799962	0.0756823	0.117228		351	157.4	0.321407	3.71605	204.608	-4.65347
352	0.0297841	0.0397121	0.0434351	0.0464135	0.0516257		352	0.101003	0.0688362	0.0799962	0.0766201	0.117228		352	157.392	0.321405	3.71563	204.423	-4.65624
353	0.0297841	0.0397121	0.0434351	0.0466617	0.0516257		353	0.101285	0.0692113	0.08009	0.0766201	0.117415		353	157.308	0.321249	3.71524	204.406	-4.66064
354	0.0297841	0.0399603	0.0436833	0.0466617	0.0521221		354	0.101566	0.0692113	0.08009	0.0769952	0.117415		354	157.306	0.321224	3.71429	204.313	-4.66351
355	0.0297841	0.0399603	0.0436833	0.0476545	0.0521221		355	0.102598	0.0693051	0.0801838	0.0769952	0.117884		355	157.147	0.321215	3.71384	204.198	-4.67018
356	0.0300323	0.0404567	0.0439315	0.0476545	0.0523703		356	0.102598	0.0693051	0.0801838	0.0771828	0.117884		356	157.056	0.321148	3.71383	204.194	-4.67472
357	0.0300323	0.0404567	0.0439315	0.0476545	0.0523703		357	0.103911	0.0693989	0.0808403	0.0772766	0.118916		357	156.783	0.32107	3.71282	204.16	-4.69621
358	0.0302805	0.0407049	0.0441797	0.0479027	0.0526185		358	0.103911	0.0694926	0.0808403	0.0772766	0.118916		358	156.755	0.32105	3.71277	204.152	-4.70724
359	0.0302805	0.0409531	0.0444279	0.0479027	0.0526185		359	0.104098	0.0694926	0.0809341	0.0784957	0.119291		359	156.754	0.320987	3.71265	203.923	-4.71535
360	0.0302805	0.0409531	0.0444279	0.0481509	0.0531149		360	0.104942	0.0696802	0.081403	0.0784957	0.119291		360	156.626	0.320937	3.71144	203.907	-4.71948
361	0.0307769	0.0409531	0.0446761	0.0481509	0.0531149		361	0.10513	0.0702429	0.0814968	0.0785895	0.119385		361	156.568	0.320877	3.71109	203.858	-4.72557
362	0.0307769	0.0419459	0.0446761	0.0483991	0.0533631		362	0.106161	0.0702429	0.0816843	0.0785895	0.119385		362	156.163	0.320786	3.71092	203.796	-4.72787
363	0.0307769	0.0419459	0.0449243	0.0483991	0.0533631		363	0.106349	0.0705242	0.0816843	0.0787771	0.120229		363	156.083	0.32056	3.71077	203.772	-4.74534
364	0.0307769	0.0421941	0.0449243	0.0486473	0.0536113		364	0.106443	0.070618	0.0817781	0.0787771	0.120229		364	156.065	0.320532	3.71003	203.772	-4.74857
365	0.0310251	0.0421941	0.0451725	0.0486473	0.0536113		365	0.106443	0.0716496	0.0817781	0.08009	0.120323		365	156.054	0.320104	3.70945	203.32	-4.74918
366	0.0310251	0.0421941	0.0451725	0.0488955	0.0543559		366	0.107381	0.0718372	0.0819657	0.08009	0.120323		366	155.833	0.320076	3.70892	203.308	-4.76315
367	0.0310251	0.0421941	0.0451725	0.0488955	0.0543559		367	0.107568	0.0723999	0.0821532	0.081403	0.12051		367	155.824	0.320011	3.70888	203.059	-4.77243
368	0.0310251	0.0424423	0.0451725	0.0488955	0.0546041		368	0.109538	0.0723999	0.0823408	0.0815905	0.12051		368	155.362	0.32001	3.70818	202.971	-4.7829
369	0.0310251	0.0424423	0.0454207	0.0488955	0.0546041		369	0.109725	0.072775	0.0823408	0.0824346	0.120604		369	155.351	0.319864	3.70799	202.798	-4.78619
370	0.0310251	0.0426905	0.0454207	0.0491437	0.0548523		370	0.1101	0.072775	0.0834662	0.0824346	0.120604		370	155.28	0.319775	3.70391	202.775	-4.78723
371	0.0315215	0.0426905	0.0456689	0.0491437	0.0548523		371	0.1101	0.0730564	0.0834662	0.0829035	0.120885		371	155.234	0.319657	3.70381	202.668	-4.79269
372	0.0315215	0.0429387	0.0456689	0.0496401	0.0551005		372	0.110288	0.0730564	0.08356	0.0829035	0.120885		372	155.196	0.319635	3.70365	202.564	-4.7934
373	0.0315215	0.0429387	0.0459171	0.0496401	0.0551005		373	0.110475	0.0737128	0.08356	0.0830911	0.121167		373	155.154	0.319424	3.70327	202.51	-4.80296
374	0.0315215	0.0431869	0.0459171	0.0498883	0.0553487		374	0.111038	0.0737128	0.0842164	0.0830911	0.121167		374	155.015	0.319407	3.69998	202.497	-4.80703
375	0.0320179	0.0434351	0.0461653	0.0498883	0.0553487		375	0.111038	0.0738066	0.0842164	0.0836538	0.122198		375	155.005	0.319404	3.69963	202.432	-4.82622
376	0.0320179	0.0434351	0.0461653	0.0501365	0.0555969		376	0.111132	0.074088	0.0848729	0.0836538	0.122198		376	155.002	0.319369	3.69791	202.335	-4.8263
377	0.0320179	0.0439315	0.0464135	0.0501365	0.0555969		377	0.11132	0.074088	0.0848729	0.0852481	0.125199		377	154.989	0.319363	3.69791	201.976	-4.89815
378	0.0322661	0.0439315	0.0464135	0.0506329	0.0563415		378	0.11132	0.0743693	0.0852481	0.0852481	0.125199		378	154.982	0.319279	3.69702	201.942	-4.90771
379	0.0322661	0.0441797	0.0464135	0.0506329	0.0563415		379	0.111507	0.0743693	0.0854356	0.0853418	0.127356		379	154.936	0.319239	3.69681	201.926	-4.94562
380	0.0322661	0.0441797	0.0464135	0.0508811	0.0565897		380	0.112351	0.0746507	0.0860921	0.0853418	0.127356		380	154.738	0.319093	3.6956	201.921	-4.94584
381	0.0325143	0.0444279	0.0466617	0.0508811	0.0565897		381	0.112351	0.0746507	0.0861859	0.0854356	0.12745		381	154.716	0.319008	3.69558	201.917	-4.94727
382	0.0325143	0.0444279	0.0466617	0.0508811	0.0568379		382	0.113195	0.074932	0.0862797	0.0856232	0.12745		382	154.501	0.318999	3.69545	201.915	-4.94926
383	0.0327625	0.0446761	0.0466617	0.0508811	0.0568379		383	0.113195	0.074932	0.0864672	0.0859983	0.127638		383	154.492	0.318969	3.69513	201.849	-4.95686
384	0.0327625	0.0446761	0.0469099	0.0511293	0.0570861		384	0.113383	0.0751196	0.086561	0.0859983	0.127638		384	154.447	0.318939	3.6949	201.836	-4.95823
385	0.0330107	0.0449243	0.0469099	0.0511293	0.0570861		385	0.113383	0.0751196	0.0882491	0.0864672	0.128575		385	154.445	0.318918	3.69229	201.66	-4.99745
386	0.0330107	0.0449243	0.0471581	0.0513775	0.0573343		386	0.11357	0.0754009	0.0883429	0.0864672	0.128575		386	154.367	0.318835	3.6922	201.642	-4.9983
387	0.0332589	0.0451725	0.0471581	0.0513775	0.0573343		387	0.11357	0.0754009	0.0892807	0.0868424	0.128857		387	154.361	0.318829	3.69014	201.582	-5.0101
388	0.0332589	0.0451725	0.0479027	0.0516257	0.0575825		388	0.114227	0.0755885	0.0892807	0.0868424	0.128857		388	154.197	0.318819	3.68965	201.579	-5.0104
389	0.0335071	0.0451725	0.0479027	0.0516257	0.0575825		389	0.114227	0.0758698	0.0894683	0.0889056	0.129607		389	154.192	0.318728	3.68944	201.118	-5.03231
390	0.0335071	0.0454207	0.0479027	0.0518739	0.0578307		390	0.114696	0.0758698	0.0896558	0.0889056	0.129607		390	154.109	0.318695	3.6892	201.117	-5.03249
391	0.0335071	0.0454207	0.0479027	0.0518739	0.0578307		391	0.114883	0.0760574	0.0898434	0.0899372	0.129701		391	154.104	0.31869	3.68876	200.874	-5.03278
392	0.0335071	0.0454207	0.0483991	0.0521221	0.0580789		392	0.115727	0.0765263	0.0898434	0.0899372	0.129701		392	153.928	0.318432	3.68834	200.874	-5.03349
393	0.0335071	0.0459171	0.0483991	0.0521221	0.0580789		393	0.115915	0.0765263	0.0901247	0.0902185	0.13017		393	153.926	0.318426	3.68756	200.798	-5.04099
394	0.0335071	0.0459171	0.0486473	0.0523703	0.0583271		394	0.117134	0.0772766	0.0902185	0.0902185	0.13017		394	153.655	0.318079	3.68737	200.734	-5.04584
395	0.0335071	0.0461653	0.0486473	0.0523703	0.0583271		395	0.117322	0.0772766	0.0915315	0.0904061	0.130357		395	153.649	0.318061	3.68468	200.728	-5.04918
396	0.0335071	0.0461653	0.0491437	0.0526185	0.0585753		396	0.117509	0.0773703	0.0915315	0.0904061	0.130357		396	153.608	0.318049	3.68464	200.697	-5.04931
397	0.0337553	0.0461653	0.0491437	0.0526185	0.0585753		397	0.117509	0.0775579	0.0920004	0.0905936	0.131201		397	153.606	0.318018	3.68321	200.663	-5.06932
398	0.0337553	0.0461653	0.0493919	0.0528667	0.0588235		398	0.118166	0.0777455	0.0920004	0.0905936	0.131201		398	153.443	0.31792	3.68282	200.65	-5.07158
399	0.0337553	0.0461653	0.0493919	0.0528667	0.0588235		399	0.118541	0.077933	0.0920942	0.0912501	0.13167		399	153.399	0.317915	3.6824	200.406	-5.08229
400	0.0337553	0.0461653	0.0496401	0.0533631	0.0593199		400	0.119291	0.0785895	0.0921879	0.0912501	0.13167		400	153.162	0.317817	3.68217	200.375	-5.0923
401	0.0340035	0.0461653	0.0496401	0.0533631	0.0593199		401	0.119385	0.0787771	0.0929382	0.0915315	0.132045		401	153.153	0.317816	3.68145	200.298	-5.09952
402	0.0340035	0.0464135	0.0498883	0.0536113	0.0600645		402	0.12126	0.0787771	0.0929382	0.0915315	0.132045		402	152.756	0.317815	3.6813	200.287	-5.10717
403	0.0342517	0.0464135	0.0498883	0.0536113	0.0600645		403	0.121354	0.0789646	0.0933133	0.091719	0.132139		403	152.742	0.317711	3.6803	200.266	-5.10729
404	0.0342517	0.0466617	0.0501365	0.0541077	0.0603127		404	0.12248	0.0789646	0.0934071	0.091719	0.132139		404	152.442	0.317682	3.68028	200.195	-5.11359
405	0.0344999	0.0466617	0.0501365	0.0541077	0.0603127		405	0.12248	0.0793398	0.0935009	0.0919066	0.133452		405	152.393	0.317585	3.6802	200.165	-5.16247
406	0.0344999	0.0466617	0.0506329	0.0541077	0.0605609		406	0.124449	0.0795273	0.0935009	0.0920942	0.133452		406	151.957	0.317581	3.67994	200.14	-5.16293
407	0.0347481	0.0466617	0.0506329	0.0541077	0.0605609		407	0.124543	0.0797149	0.0937822	0.0924693	0.13364		407	151.956	0.317578	3.67961	200.026	-5.16388
408	0.0347481	0.0469099	0.0508811	0.0546041	0.0608091		408	0.126512	0.0797149	0.0937822	0.0924693	0.13364		408	151.479	0.317569	3.67945	199.973	-5.16421
409	0.0349963	0.0469099	0.0508811	0.0546041	0.0608091		409	0.126512	0.0798087	0.0950014	0.093032	0.133921		409	151.425	0.317567	3.67709	199.819	-5.16833
410	0.0349963	0.0471581	0.0511293	0.0548523	0.0610573		410	0.1267	0.0798087	0.0950014	0.093032	0.133921		410	151.402	0.317548	3.67704	199.786	-5.17073
411	0.0349963	0.0471581	0.0511293	0.0548523	0.0610573		411	0.126887	0.0801838	0.0952828	0.0935009	0.134202		411	151.376	0.317339	3.67667	199.693	-5.17438
412	0.0349963	0.0471581	0.0513775	0.0551005	0.0613055		412	0.127169	0.0803714	0.0952828	0.0935009	0.134202		412	151.335	0.317314	3.67633	199.66	-5.17613
413	0.0349963	0.0471581	0.0513775	0.0551005	0.0613055		413	0.127356	0.0807465	0.0953765	0.093876	0.135797		413	151.241	0.317269	3.67613	199.614	-5.20302
414	0.0349963	0.0474063	0.0513775	0.0553487	0.0615537		414	0.128482	0.0807465	0.0955641	0.093876	0.135797		414	151.028	0.317263	3.67602	199.599	-5.20365
415	0.0352445	0.0474063	0.0513775	0.0553487	0.0615537		415	0.128482	0.0808403	0.0961268	0.0945325	0.136172		415	151.028	0.31723	3.67533	199.504	-5.2165
416	0.0352445	0.0476545	0.0516257	0.0555969	0.0618019		416	0.129795	0.0808403	0.0962206	0.0945325	0.136172		416	150.759	0.317166	3.67497	199.448	-5.21726
417	0.0354927	0.0476545	0.0516257	0.0555969	0.0618019		417	0.129795	0.0813092	0.0964081	0.0947201	0.13711		417	150.618	0.31691	3.67398	199.426	-5.23536
418	0.0354927	0.0479027	0.0516257	0.0558451	0.0620501		418	0.13017	0.0813092	0.0965957	0.0947201	0.13711		418	150.606	0.31689	3.67383	199.363	-5.23604
419	0.0354927	0.0479027	0.0518739	0.0558451	0.0620501		419	0.130264	0.0816843	0.0965957	0.0948138	0.139642		419	150.604	0.316726	3.67319	199.36	-5.30278
420	0.0357409	0.0481509	0.0518739	0.0560933	0.0622983		420	0.130357	0.0816843	0.0971584	0.0948138	0.139642		420	150.583	0.316723	3.67216	199.339	-5.30387
421	0.0357409	0.0481509	0.0521221	0.0560933	0.0622983		421	0.130545	0.0820595	0.0971584	0.0950952	0.140673		421	150.517	0.31659	3.67156	199.279	-5.31779
422	0.0362373	0.0481509	0.0521221	0.0560933	0.0625465		422	0.130545	0.082247	0.0972522	0.0952828	0.140673		422	150.455	0.316579	3.67127	199.131	-5.32138
423	0.0362373	0.0481509	0.0521221	0.0565897	0.0625465		423	0.131389	0.0825284	0.0974397	0.0952828	0.140767		423	150.296	0.316368	3.67106	199.126	-5.32256
424	0.0362373	0.0481509	0.0521221	0.0565897	0.0635393		424	0.131576	0.0827159	0.0979087	0.0954703	0.140767		424	150.288	0.316363	3.67	199.061	-5.32671
425	0.0362373	0.0481509	0.0523703	0.0568379	0.0635393		425	0.13167	0.0829973	0.0979087	0.0954703	0.140861		425	150.266	0.316253	3.66995	199.049	-5.32942
426	0.0364855	0.0481509	0.0523703	0.0568379	0.0645321		426	0.13167	0.0831848	0.0980962	0.0956579	0.140861		426	150.234	0.316224	3.66925	199.038	-5.33822
427	0.0364855	0.0481509	0.0526185	0.0570861	0.0645321		427	0.131764	0.0832786	0.09819	0.0956579	0.14133		427	150.196	0.316192	3.66908	199.027	-5.35736
428	0.0367337	0.0486473	0.0526185	0.0570861	0.0647803		428	0.131764	0.0832786	0.0983776	0.0961268	0.14133		428	150.179	0.316164	3.6687	198.865	-5.36005
429	0.0367337	0.0486473	0.0526185	0.0570861	0.0647803		429	0.131952	0.0834662	0.0985651	0.0963144	0.141705		429	150.114	0.316145	3.66845	198.846	-5.36384
430	0.0367337	0.0488955	0.0528667	0.0570861	0.0650285		430	0.132233	0.0834662	0.0986589	0.0967833	0.141705		430	150.086	0.316094	3.6683	198.763	-5.36448
431	0.0369819	0.0488955	0.0528667	0.0578307	0.0650285		431	0.132233	0.0839351	0.0989403	0.0967833	0.143487		431	150.083	0.315934	3.66808	198.666	-5.40821
432	0.0369819	0.0491437	0.0531149	0.0578307	0.0652767		432	0.132514	0.0839351	0.0989403	0.0969708	0.143487		432	150.039	0.315928	3.66749	198.616	-5.4107
433	0.0369819	0.0491437	0.0531149	0.0580789	0.0652767		433	0.132702	0.0840289	0.099034	0.0969708	0.143956		433	150.035	0.315918	3.66676	198.608	-5.41985
434	0.0369819	0.0493919	0.0536113	0.0580789	0.0655249		434	0.135234	0.0840289	0.099034	0.0971584	0.143956		434	149.384	0.315916	3.66642	198.564	-5.42582
435	0.0374783	0.0493919	0.0536113	0.0580789	0.0655249		435	0.135234	0.0842164	0.0998781	0.097346	0.14405		435	149.353	0.315894	3.66486	198.555	-5.42584
436	0.0374783	0.0496401	0.0538595	0.0580789	0.0657731		436	0.135515	0.0842164	0.0998781	0.0979087	0.14405		436	149.316	0.315878	3.66458	198.403	-5.42895
437	0.0374783	0.0496401	0.0538595	0.0580789	0.0657731		437	0.13589	0.084404	0.100816	0.0980962	0.145362		437	149.239	0.315818	3.66279	198.35	-5.45644
438	0.0374783	0.0501365	0.0538595	0.0580789	0.0662695		438	0.136547	0.084404	0.101003	0.09819	0.145362		438	149.139	0.315731	3.66241	198.33	-5.46293
439	0.0377265	0.0501365	0.0538595	0.0580789	0.0662695		439	0.136547	0.0847791	0.101848	0.0983776	0.145456		439	149.111	0.31565	3.66105	198.323	-5.47054
440	0.0377265	0.0501365	0.0541077	0.0580789	0.0665177		440	0.136735	0.0849667	0.101848	0.0989403	0.145456		440	149.087	0.315619	3.66102	198.23	-5.47257
441	0.0377265	0.0506329	0.0541077	0.0580789	0.0665177		441	0.136922	0.0849667	0.102035	0.0991278	0.147707		441	149.076	0.315554	3.6598	198.221	-5.52763
442	0.0379747	0.0506329	0.0541077	0.0580789	0.0667659		442	0.136922	0.0852481	0.102223	0.099503	0.147707		442	149.071	0.3155	3.65971	198.186	-5.52906
443	0.0379747	0.0508811	0.0541077	0.0583271	0.0667659		443	0.137203	0.0853418	0.102973	0.099503	0.149676		443	149.015	0.315487	3.65819	198.152	-5.57111
444	0.0379747	0.0508811	0.0543559	0.0585753	0.0670141		444	0.137391	0.0855294	0.102973	0.0995967	0.149676		444	149.014	0.31546	3.65814	198.114	-5.57836
445	0.0379747	0.0513775	0.0543559	0.0585753	0.0670141		445	0.137672	0.0855294	0.103067	0.0997843	0.150427		445	148.987	0.315422	3.65686	198.092	-5.60483
446	0.0382229	0.0513775	0.0546041	0.0588235	0.0675105		446	0.137672	0.085717	0.103067	0.0997843	0.150427		446	148.959	0.315402	3.65673	198.064	-5.61028
447	0.0382229	0.0516257	0.0546041	0.0588235	0.0675105		447	0.137954	0.0858107	0.104005	0.101191	0.150802		447	148.897	0.315353	3.65439	197.678	-5.62312
448	0.0382229	0.0523703	0.0548523	0.0590717	0.0677587		448	0.138141	0.0858107	0.104005	0.101191	0.150802		448	148.888	0.315314	3.65388	197.678	-5.62682
449	0.0382229	0.0526185	0.0548523	0.0590717	0.0677587		449	0.138235	0.0859045	0.104192	0.102223	0.152209		449	148.875	0.315259	3.65359	197.567	-5.65342
450	0.0382229	0.0526185	0.0551005	0.0593199	0.0680069		450	0.138423	0.0862797	0.104286	0.102223	0.152209		450	148.866	0.3151	3.65349	197.557	-5.65547
451	0.0382229	0.0528667	0.0551005	0.0593199	0.0680069		451	0.139173	0.0862797	0.104567	0.10241	0.153053		451	148.642	0.315093	3.653	197.462	-5.6649
452	0.0384711	0.0528667	0.0553487	0.0593199	0.0682552		452	0.139173	0.0869361	0.104567	0.102598	0.153053		452	148.629	0.31495	3.6529	197.434	-5.6655
453	0.0384711	0.0531149	0.0553487	0.0593199	0.0682552		453	0.139736	0.0869361	0.104755	0.102785	0.153146		453	148.519	0.31492	3.65271	197.431	-5.66843
454	0.0387193	0.0531149	0.0553487	0.0593199	0.0685034		454	0.139736	0.0870299	0.104942	0.103817	0.153146		454	148.5	0.31492	3.65256	197.357	-5.66912
455	0.0387193	0.0531149	0.0553487	0.0595681	0.0685034		455	0.139923	0.0872175	0.10513	0.103817	0.153428		455	148.441	0.314895	3.65208	197.355	-5.67074
456	0.0389675	0.0531149	0.0555969	0.0595681	0.0687516		456	0.139923	0.0873113	0.10513	0.104192	0.153428		456	148.436	0.314886	3.65205	197.304	-5.67367
457	0.0389675	0.0533631	0.0555969	0.0598163	0.0687516		457	0.140017	0.0873113	0.106161	0.104192	0.153615		457	148.426	0.314886	3.65082	197.301	-5.67966
458	0.0389675	0.0533631	0.0558451	0.0598163	0.0689998		458	0.140204	0.0874988	0.106349	0.104849	0.153615		458	148.425	0.314833	3.65072	197.124	-5.67996
459	0.0389675	0.0536113	0.0558451	0.0600645	0.0689998		459	0.140861	0.0874988	0.106724	0.104849	0.154272		459	148.195	0.314829	3.64882	197.115	-5.69163
460	0.0392157	0.0536113	0.0560933	0.0600645	0.069248		460	0.140861	0.0885304	0.106724	0.105599	0.154272		460	148.192	0.314451	3.6488	197.034	-5.69445
461	0.0392157	0.0538595	0.0560933	0.0603127	0.069248		461	0.14208	0.0885304	0.106912	0.105599	0.154553		461	148.01	0.314365	3.6486	197.027	-5.70334
462	0.0394639	0.0538595	0.0563415	0.0603127	0.0694962		462	0.14208	0.0890931	0.106912	0.106537	0.154553		462	148.005	0.314226	3.64833	196.867	-5.70401
463	0.0394639	0.0541077	0.0563415	0.0605609	0.0694962		463	0.142455	0.0890931	0.107099	0.106537	0.15521		463	147.922	0.314224	3.6483	196.805	-5.72441
464	0.0394639	0.0541077	0.0563415	0.0605609	0.0697444		464	0.142643	0.0902185	0.108131	0.107287	0.15521		464	147.918	0.314003	3.64459	196.64	-5.72755
465	0.0394639	0.0541077	0.0568379	0.0608091	0.0697444		465	0.14405	0.0904061	0.108131	0.107287	0.155772		465	147.579	0.313999	3.6444	196.63	-5.74953
466	0.0399603	0.0541077	0.0568379	0.0608091	0.0699926		466	0.14405	0.0909688	0.108225	0.109069	0.155772		466	147.578	0.313878	3.64434	196.297	-5.75245
467	0.0399603	0.0543559	0.0570861	0.0610573	0.0699926		467	0.144237	0.0909688	0.108225	0.109069	0.155866		467	147.514	0.313855	3.64425	196.288	-5.75575
468	0.0402085	0.0543559	0.0570861	0.0610573	0.0702408		468	0.144425	0.0910626	0.109163	0.109256	0.155866		468	147.487	0.313848	3.64276	196.271	-5.75792
469	0.0402085	0.0546041	0.0573343	0.0613055	0.0702408		469	0.144706	0.0911563	0.109256	0.109256	0.156523		469	147.379	0.313839	3.64259	196.237	-5.76728
470	0.0402085	0.0546041	0.0573343	0.0613055	0.070489		470	0.144894	0.0914377	0.109444	0.110288	0.156523		470	147.376	0.313777	3.64249	195.984	-5.76813
471	0.0404567	0.0548523	0.0573343	0.0615537	0.070489		471	0.144987	0.0914377	0.109631	0.110288	0.156616		471	147.327	0.313753	3.64219	195.972	-5.77239
472	0.0404567	0.0548523	0.0573343	0.0615537	0.0709854		472	0.145456	0.0916252	0.109819	0.110382	0.156616		472	147.236	0.313745	3.64172	195.968	-5.77723
473	0.0407049	0.0548523	0.0578307	0.0618019	0.0709854		473	0.145456	0.091719	0.109819	0.110382	0.158867		473	147.23	0.313731	3.64058	195.961	-5.82456
474	0.0407049	0.0551005	0.0578307	0.0618019	0.0712336		474	0.146394	0.091719	0.1101	0.111038	0.158867		474	147.02	0.31371	3.63974	195.887	-5.82656
475	0.0407049	0.0551005	0.0583271	0.0620501	0.0712336		475	0.146582	0.0922817	0.1101	0.111038	0.159055		475	146.972	0.31357	3.6395	195.881	-5.82932
476	0.0409531	0.0553487	0.0583271	0.0620501	0.0714818		476	0.146675	0.0922817	0.110569	0.11132	0.159055		476	146.914	0.313531	3.6386	195.771	-5.82977
477	0.0412013	0.0553487	0.0585753	0.0622983	0.0714818		477	0.146675	0.0924693	0.110569	0.11132	0.159336		477	146.901	0.313515	3.63814	195.747	-5.84053
478	0.0412013	0.0553487	0.0585753	0.0622983	0.07173		478	0.147144	0.0926569	0.110944	0.111413	0.159336		478	146.841	0.313441	3.63604	195.73	-5.84361
479	0.0412013	0.0553487	0.0588235	0.0625465	0.07173		479	0.147332	0.0928444	0.110944	0.111413	0.159711		479	146.804	0.313439	3.63592	195.675	-5.84849
480	0.0412013	0.0558451	0.0588235	0.0625465	0.0719782		480	0.148082	0.0928444	0.111601	0.111882	0.159711		480	146.629	0.313434	3.63463	195.641	-5.84967
481	0.0412013	0.0560933	0.0590717	0.0627947	0.0719782		481	0.14827	0.0928444	0.111601	0.111882	0.159899		481	146.555	0.313429	3.63455	195.631	-5.85488
482	0.0412013	0.0560933	0.0590717	0.0627947	0.0722264		482	0.148739	0.093032	0.111976	0.11207	0.159899		482	146.514	0.313414	3.63422	195.629	-5.85559
483	0.0414495	0.0560933	0.0593199	0.0630429	0.0722264		483	0.148739	0.0933133	0.11207	0.11207	0.160461		483	146.506	0.313381	3.63392	195.576	-5.87535
484	0.0414495	0.0563415	0.0593199	0.0630429	0.0724746		484	0.149583	0.0933133	0.112351	0.11282	0.160461		484	146.36	0.313321	3.63268	195.463	-5.87759
485	0.0416977	0.0563415	0.0595681	0.0630429	0.0724746		485	0.149583	0.0934071	0.112351	0.113008	0.160837		485	146.346	0.313306	3.63219	195.455	-5.88951
486	0.0416977	0.0563415	0.0595681	0.0630429	0.072971		486	0.14977	0.0937822	0.112539	0.113758	0.160837		486	146.336	0.313249	3.63205	195.265	-5.89798
487	0.0416977	0.0563415	0.0598163	0.0635393	0.072971		487	0.149958	0.0940636	0.112539	0.113758	0.161868		487	146.301	0.313126	3.63204	195.194	-5.92525
488	0.0419459	0.0565897	0.0598163	0.0635393	0.0732192		488	0.149958	0.0941574	0.112914	0.113945	0.161868		488	146.294	0.31311	3.63158	195.151	-5.9322
489	0.0419459	0.0565897	0.0600645	0.0637875	0.0732192		489	0.150333	0.0944387	0.112914	0.113945	0.1629		489	146.173	0.312977	3.63151	195.077	-5.96155
490	0.0421941	0.0565897	0.0600645	0.0637875	0.0734674		490	0.15052	0.0946263	0.113195	0.114039	0.1629		490	146.166	0.312969	3.63119	195.076	-5.96232
491	0.0421941	0.0565897	0.0600645	0.0640357	0.0734674		491	0.151552	0.0950014	0.113383	0.114039	0.164306		491	145.859	0.312901	3.63108	195.048	-5.99468
492	0.0424423	0.0568379	0.0603127	0.0640357	0.0737156		492	0.151552	0.0950014	0.113383	0.117228	0.164306		492	145.839	0.312844	3.6308	194.43	-5.99894
493	0.0424423	0.0568379	0.0603127	0.0645321	0.0737156		493	0.152209	0.0956579	0.113477	0.117228	0.1644		493	145.702	0.312774	3.6307	194.423	-6.00162
494	0.0424423	0.0570861	0.0605609	0.0645321	0.0739638		494	0.152396	0.0956579	0.113477	0.117697	0.1644		494	145.694	0.31269	3.63069	194.363	-6.00269
495	0.0424423	0.0570861	0.0605609	0.0647803	0.0739638		495	0.152677	0.0961268	0.114227	0.117697	0.164963		495	145.613	0.312645	3.62926	194.353	-6.01186
496	0.0429387	0.0573343	0.0608091	0.0650285	0.074212		496	0.152677	0.0961268	0.114227	0.11779	0.164963		496	145.563	0.312594	3.62897	194.338	-6.01199
497	0.0429387	0.0573343	0.0608091	0.0650285	0.074212		497	0.152865	0.0970646	0.114321	0.118353	0.165057		497	145.554	0.312446	3.6285	194.239	-6.01695
498	0.0431869	0.0573343	0.0608091	0.0652767	0.0744602		498	0.152865	0.0972522	0.114508	0.118353	0.165057		498	145.544	0.31241	3.62836	194.234	-6.01774
499	0.0431869	0.0573343	0.0608091	0.0652767	0.0744602		499	0.15324	0.0975335	0.114696	0.118447	0.165432		499	145.485	0.312373	3.62818	194.229	-6.03209
500	0.0434351	0.0575825	0.0610573	0.0655249	0.0747084		500	0.15324	0.0976273	0.114696	0.118447	0.165432		500	145.414	0.312367	3.62794	194.225	-6.03368
501	0.0434351	0.0575825	0.0610573	0.0655249	0.0747084		501	0.153428	0.0980962	0.114977	0.118916	0.165901		501	145.406	0.312299	3.62714	194.147	-6.04896
502	0.0434351	0.0578307	0.0613055	0.0657731	0.0749566		502	0.154272	0.0980962	0.114977	0.119103	0.165901		502	145.176	0.31228	3.62588	194.138	-6.04971
503	0.0434351	0.0578307	0.0613055	0.0657731	0.0749566		503	0.154459	0.09819	0.115446	0.119385	0.16637		503	145.158	0.312272	3.6254	194.067	-6.05748
504	0.0434351	0.0580789	0.0618019	0.0657731	0.0752048		504	0.154928	0.09819	0.115446	0.119572	0.16637		504	145.059	0.312225	3.62526	194.05	-6.0606
505	0.0436833	0.0580789	0.0618019	0.0657731	0.0752048		505	0.154928	0.0982838	0.116009	0.119666	0.167589		505	144.99	0.312216	3.62426	194.025	-6.0943
506	0.0439315	0.0583271	0.0618019	0.0660213	0.075453		506	0.155022	0.0982838	0.116196	0.119666	0.167589		506	144.959	0.312212	3.6241	194.012	-6.09584
507	0.0439315	0.0583271	0.0618019	0.0660213	0.075453		507	0.156054	0.0993154	0.118353	0.119854	0.167776		507	144.78	0.311959	3.62082	193.978	-6.09655
508	0.0441797	0.0585753	0.0618019	0.0662695	0.0759494		508	0.156054	0.0993154	0.118541	0.119947	0.167776		508	144.774	0.311959	3.62074	193.972	-6.10087
509	0.0441797	0.0585753	0.0618019	0.0662695	0.0759494		509	0.156616	0.0995967	0.118728	0.120416	0.168058		509	144.707	0.311872	3.62045	193.83	-6.10555
510	0.0441797	0.0588235	0.0620501	0.0665177	0.0761976		510	0.156804	0.0996905	0.118728	0.120416	0.168058		510	144.682	0.311868	3.62026	193.829	-6.10555
511	0.0444279	0.0590717	0.0620501	0.0665177	0.0761976		511	0.156898	0.0996905	0.119854	0.12051	0.168152		511	144.675	0.311813	3.61917	193.811	-6.11141
512	0.0444279	0.0590717	0.0622983	0.0667659	0.0764458		512	0.15746	0.0998781	0.119854	0.12051	0.168152		512	144.568	0.311774	3.61882	193.776	-6.11237
513	0.0446761	0.0590717	0.0622983	0.0667659	0.0764458		513	0.15746	0.100066	0.120229	0.120979	0.168433		513	144.562	0.31171	3.61824	193.628	-6.1179
514	0.0446761	0.0590717	0.0622983	0.0667659	0.076694		514	0.158117	0.100628	0.120416	0.121167	0.168433		514	144.458	0.311611	3.61824	193.62	-6.12018
515	0.0449243	0.0593199	0.0622983	0.0667659	0.076694		515	0.158117	0.100628	0.121073	0.12126	0.168996		515	144.449	0.311602	3.61663	193.586	-6.12891
516	0.0449243	0.0593199	0.0625465	0.0672623	0.0771904		516	0.158211	0.101097	0.121073	0.12126	0.168996		516	144.447	0.311475	3.61647	193.549	-6.1387
517	0.0449243	0.0593199	0.0625465	0.0672623	0.0771904		517	0.158398	0.101285	0.12248	0.121542	0.169371		517	144.432	0.311458	3.61355	193.488	-6.14501
518	0.0449243	0.0595681	0.0625465	0.0675105	0.0774386		518	0.159336	0.101285	0.122667	0.121542	0.169371		518	144.238	0.31144	3.61334	193.477	-6.15386
519	0.0449243	0.0595681	0.0627947	0.0675105	0.0774386		519	0.159524	0.10166	0.122667	0.121729	0.169933		519	144.228	0.311375	3.61295	193.474	-6.16179
520	0.0449243	0.0595681	0.0627947	0.0677587	0.0776868		520	0.159899	0.101848	0.122855	0.121729	0.169933		520	144.187	0.311319	3.61262	193.452	-6.16206
521	0.0454207	0.0595681	0.0627947	0.0677587	0.0776868		521	0.159899	0.102035	0.12323	0.122292	0.171059		521	144.169	0.311284	3.61229	193.318	-6.19869
522	0.0454207	0.0600645	0.0627947	0.0680069	0.077935		522	0.160555	0.102035	0.123417	0.122386	0.171059		522	143.987	0.311249	3.61205	193.315	-6.20243
523	0.0456689	0.0600645	0.0627947	0.0680069	0.077935		523	0.160555	0.102223	0.123511	0.122573	0.172841		523	143.958	0.311231	3.61199	193.305	-6.2301
524	0.0456689	0.0600645	0.0627947	0.0682552	0.0781832		524	0.162243	0.102692	0.123699	0.122573	0.172841		524	143.655	0.311074	3.61186	193.295	-6.23057
525	0.0456689	0.0603127	0.0627947	0.0682552	0.0781832		525	0.162431	0.102692	0.124637	0.12323	0.173778		525	143.645	0.31107	3.60978	193.228	-6.2489
526	0.0456689	0.0603127	0.0630429	0.0685034	0.0784314		526	0.164119	0.102879	0.124637	0.12323	0.173778		526	143.422	0.311041	3.60966	193.193	-6.24927
527	0.0459171	0.0605609	0.0630429	0.0685034	0.0784314		527	0.164119	0.102879	0.125481	0.123699	0.173872		527	143.407	0.311019	3.60882	193.156	-6.25219
528	0.0459171	0.0605609	0.0632911	0.0687516	0.0786796		528	0.164494	0.103348	0.125481	0.123699	0.173872		528	143.371	0.310892	3.60872	193.151	-6.25356
529	0.0461653	0.0608091	0.0632911	0.0687516	0.0786796		529	0.164494	0.103442	0.125574	0.123886	0.17406		529	143.321	0.310883	3.60832	193.111	-6.25989
530	0.0461653	0.0608091	0.0635393	0.0689998	0.0789278		530	0.164963	0.104661	0.125574	0.123886	0.17406		530	143.157	0.310426	3.60808	193.091	-6.26248
531	0.0464135	0.0610573	0.0635393	0.0689998	0.0789278		531	0.164963	0.104661	0.125856	0.124543	0.174716		531	143.15	0.310409	3.60753	192.936	-6.2821
532	0.0464135	0.0610573	0.0637875	0.0689998	0.079176		532	0.165338	0.104942	0.125856	0.12473	0.174716		532	143.058	0.310355	3.60747	192.917	-6.28276
533	0.0466617	0.0615537	0.0637875	0.0689998	0.079176		533	0.165338	0.104942	0.127075	0.124824	0.175091		533	143.049	0.310296	3.60666	192.916	-6.29309
534	0.0466617	0.0615537	0.0640357	0.069248	0.0794242		534	0.165526	0.105036	0.127075	0.124824	0.175091		534	143.036	0.310293	3.60658	192.891	-6.29438
535	0.0466617	0.0618019	0.0640357	0.069248	0.0794242		535	0.165807	0.105036	0.127262	0.125199	0.176123		535	143.003	0.31029	3.60563	192.862	-6.32827
536	0.0466617	0.0618019	0.0642839	0.0694962	0.0801688		536	0.165995	0.105786	0.127262	0.125199	0.176123		536	142.978	0.310165	3.60517	192.837	-6.3333
537	0.0466617	0.0620501	0.0642839	0.0697444	0.0801688		537	0.166463	0.105786	0.127638	0.125293	0.176686		537	142.939	0.310135	3.60446	192.833	-6.3462
538	0.0469099	0.0620501	0.0645321	0.0699926	0.080417		538	0.166463	0.106349	0.127638	0.125293	0.176686		538	142.933	0.309967	3.60435	192.824	-6.34706
539	0.0469099	0.0622983	0.0645321	0.0699926	0.080417		539	0.166651	0.106349	0.127825	0.125574	0.179405		539	142.887	0.309931	3.6038	192.776	-6.4134
540	0.0469099	0.0622983	0.0647803	0.0702408	0.0806652		540	0.167589	0.10663	0.127825	0.125574	0.179405		540	142.694	0.309863	3.60369	192.771	-6.41645
541	0.0471581	0.0625465	0.0647803	0.0702408	0.0806652		541	0.167589	0.10663	0.127919	0.125668	0.180062		541	142.686	0.309861	3.6034	192.761	-6.43295
542	0.0471581	0.0625465	0.0650285	0.070489	0.0809134		542	0.168245	0.106724	0.127919	0.125668	0.180062		542	142.501	0.30984	3.60312	192.741	-6.43333
543	0.0474063	0.0625465	0.0650285	0.070489	0.0809134		543	0.168245	0.107099	0.1282	0.127075	0.180718		543	142.499	0.30971	3.60262	192.552	-6.45191
544	0.0474063	0.0625465	0.0652767	0.0707372	0.0811616		544	0.168527	0.108131	0.1282	0.127075	0.180718		544	142.464	0.309552	3.60233	192.506	-6.45402
545	0.0476545	0.0627947	0.0652767	0.0707372	0.0811616		545	0.168527	0.108131	0.128482	0.128294	0.180812		545	142.449	0.309497	3.60215	192.333	-6.45662
546	0.0476545	0.0627947	0.0655249	0.07173	0.081658		546	0.168714	0.108975	0.128575	0.128294	0.180812		546	142.445	0.30928	3.60208	192.284	-6.45887
547	0.0476545	0.0630429	0.0657731	0.07173	0.081658		547	0.170027	0.109069	0.128575	0.128388	0.181		547	142.142	0.309271	3.60205	192.202	-6.46202
548	0.0476545	0.0630429	0.0657731	0.07173	0.0819062		548	0.170215	0.109538	0.128669	0.128575	0.181		548	142.124	0.309154	3.60146	192.194	-6.46317
549	0.0476545	0.0630429	0.0660213	0.07173	0.0819062		549	0.171153	0.109725	0.128669	0.128763	0.182688		549	141.919	0.309129	3.60128	192.175	-6.50284
550	0.0479027	0.0630429	0.0660213	0.07173	0.0821544		550	0.171153	0.110382	0.129513	0.128951	0.182688		550	141.914	0.309006	3.59971	192.162	-6.50451
551	0.0479027	0.0632911	0.0662695	0.0719782	0.0821544		551	0.171621	0.110382	0.129513	0.128951	0.183157		551	141.833	0.308969	3.5997	192.132	-6.52578
552	0.0479027	0.0632911	0.0662695	0.0719782	0.0824026		552	0.171809	0.111038	0.129701	0.129419	0.183157		552	141.83	0.308829	3.59962	192.082	-6.52739
553	0.0479027	0.0632911	0.0665177	0.0722264	0.0824026		553	0.171903	0.111226	0.129701	0.129419	0.183438		553	141.811	0.308819	3.59961	192.07	-6.53085
554	0.0479027	0.0632911	0.0665177	0.0722264	0.0826508		554	0.17209	0.11132	0.129888	0.130076	0.183438		554	141.8	0.308782	3.59952	192	-6.53744
555	0.0479027	0.0635393	0.0665177	0.0724746	0.0826508		555	0.172466	0.11132	0.13017	0.130076	0.183907		555	141.766	0.308755	3.59885	191.973	-6.54314
556	0.0481509	0.0635393	0.0667659	0.0724746	0.082899		556	0.172466	0.111413	0.13017	0.130732	0.183907		556	141.735	0.30875	3.5988	191.844	-6.5444
557	0.0481509	0.0637875	0.0667659	0.0727228	0.082899		557	0.172559	0.111413	0.130264	0.130732	0.184939		557	141.734	0.30869	3.59879	191.795	-6.56799
558	0.0481509	0.0637875	0.0672623	0.0727228	0.0831472		558	0.172747	0.112445	0.130264	0.130826	0.184939		558	141.723	0.308474	3.59864	191.792	-6.57241
559	0.0481509	0.0640357	0.0672623	0.072971	0.0831472		559	0.17406	0.112445	0.130357	0.130826	0.18597		559	141.487	0.30845	3.59837	191.77	-6.59646
560	0.0483991	0.0640357	0.0675105	0.072971	0.0833954		560	0.17406	0.112726	0.130357	0.131014	0.186064		560	141.48	0.308404	3.59827	191.723	-6.59714
561	0.0483991	0.0640357	0.0675105	0.0732192	0.0833954		561	0.174623	0.112914	0.130451	0.131014	0.186252		561	141.396	0.308388	3.59815	191.689	-6.59979
562	0.0486473	0.0640357	0.0677587	0.0732192	0.0836436		562	0.174623	0.113101	0.130451	0.131483	0.186252		562	141.377	0.308359	3.59805	191.624	-6.60006
563	0.0486473	0.0642839	0.0680069	0.0734674	0.0836436		563	0.175279	0.113101	0.130545	0.131483	0.186814		563	141.328	0.308354	3.59778	191.623	-6.60811
564	0.0488955	0.0642839	0.0680069	0.0734674	0.08414		564	0.175279	0.115165	0.130826	0.132421	0.186814		564	141.287	0.307683	3.59727	191.466	-6.60989
565	0.0488955	0.0645321	0.0682552	0.0737156	0.08414		565	0.176592	0.115165	0.13092	0.132421	0.187377		565	141.096	0.307658	3.59726	191.398	-6.61871
566	0.0491437	0.0645321	0.0682552	0.0737156	0.0846364		566	0.176592	0.115352	0.131295	0.132514	0.187377		566	141.021	0.307638	3.59715	191.396	-6.62058
567	0.0491437	0.0645321	0.0685034	0.0739638	0.0846364		567	0.178468	0.116571	0.131389	0.132608	0.187471		567	140.688	0.307318	3.59712	191.365	-6.62181
568	0.0496401	0.0647803	0.0685034	0.0739638	0.0848846		568	0.178468	0.116571	0.13167	0.132796	0.187471		568	140.676	0.307277	3.59634	191.311	-6.62444
569	0.0496401	0.0647803	0.0687516	0.074212	0.0848846		569	0.178561	0.116759	0.13167	0.132796	0.18794		569	140.674	0.307224	3.59627	191.295	-6.62819
570	0.0498883	0.0652767	0.0687516	0.0747084	0.0851328		570	0.178561	0.116759	0.131764	0.132796	0.188033		570	140.666	0.307136	3.59626	191.295	-6.63232
571	0.0498883	0.0652767	0.0689998	0.0747084	0.0856292		571	0.178749	0.116853	0.131764	0.133452	0.188033		571	140.662	0.307135	3.59623	191.201	-6.63276
572	0.0498883	0.0655249	0.0689998	0.0749566	0.0856292		572	0.180062	0.116853	0.133077	0.133452	0.188409		572	140.383	0.307115	3.59388	191.2	-6.63629
573	0.0498883	0.0655249	0.0689998	0.0749566	0.0858774		573	0.180249	0.117322	0.133265	0.135328	0.188409		573	140.344	0.306973	3.59358	190.96	-6.64071
574	0.0498883	0.0657731	0.0689998	0.0752048	0.0858774		574	0.181656	0.117322	0.13364	0.135328	0.189534		574	140.207	0.30695	3.59259	190.95	-6.67412
575	0.0498883	0.0657731	0.069248	0.0752048	0.0861256		575	0.181844	0.117603	0.13364	0.135422	0.189534		575	140.186	0.306831	3.59242	190.945	-6.68099
576	0.0498883	0.0657731	0.069248	0.075453	0.0861256		576	0.183438	0.11779	0.134015	0.135422	0.189909		576	139.939	0.306824	3.59182	190.878	-6.70309
577	0.0498883	0.0657731	0.0694962	0.075453	0.0873666		577	0.183626	0.117884	0.134015	0.135609	0.189909		577	139.902	0.306806	3.59144	190.876	-6.71052
578	0.0498883	0.0657731	0.0694962	0.0759494	0.0873666		578	0.185126	0.118072	0.134202	0.135609	0.190378		578	139.652	0.3067	3.5913	190.859	-6.71782
579	0.0501365	0.0657731	0.0697444	0.0759494	0.0876148		579	0.185126	0.118166	0.134296	0.136641	0.190378		579	139.621	0.306625	3.59105	190.689	-6.71795
580	0.0501365	0.0667659	0.0697444	0.0761976	0.0876148		580	0.185783	0.118166	0.135046	0.136641	0.191128		580	139.537	0.306551	3.58919	190.645	-6.7289
581	0.0501365	0.0667659	0.0699926	0.0761976	0.087863		581	0.18597	0.118259	0.13514	0.138141	0.191128		581	139.505	0.306539	3.58885	190.426	-6.72935
582	0.0501365	0.0670141	0.0699926	0.0764458	0.087863		582	0.187471	0.118259	0.135234	0.138141	0.191222		582	139.255	0.30653	3.58862	190.42	-6.72963
583	0.0503847	0.0670141	0.0702408	0.0764458	0.0881112		583	0.187471	0.118916	0.135234	0.138329	0.191222		583	139.251	0.306449	3.58844	190.416	-6.73119
584	0.0503847	0.0670141	0.0702408	0.0764458	0.0881112		584	0.187658	0.119103	0.135422	0.138704	0.191316		584	139.191	0.306427	3.58773	190.36	-6.73355
585	0.0503847	0.0672623	0.070489	0.076694	0.0883594		585	0.187846	0.119103	0.135422	0.138704	0.191316		585	139.138	0.306408	3.58771	190.344	-6.73477
586	0.0506329	0.0675105	0.070489	0.076694	0.0883594		586	0.187846	0.119197	0.135984	0.138891	0.191597		586	139.113	0.306397	3.58709	190.332	-6.7371
587	0.0506329	0.0675105	0.0707372	0.076694	0.0886076		587	0.188784	0.119291	0.135984	0.138985	0.191597		587	138.964	0.306367	3.58693	190.315	-6.73858
588	0.0508811	0.0677587	0.0707372	0.0769422	0.0886076		588	0.188784	0.119291	0.136266	0.138985	0.192066		588	138.938	0.306352	3.58624	190.29	-6.75419
589	0.0508811	0.0677587	0.0707372	0.0769422	0.0888558		589	0.189346	0.119479	0.136453	0.139173	0.192066		589	138.785	0.306329	3.58576	190.258	-6.75645
590	0.0511293	0.0677587	0.0707372	0.0774386	0.0888558		590	0.189346	0.119666	0.136922	0.139173	0.192347		590	138.767	0.306326	3.58415	190.216	-6.76392
591	0.0511293	0.0680069	0.0707372	0.0774386	0.089104		591	0.189534	0.119666	0.13711	0.140017	0.192347		591	138.705	0.30632	3.58413	190.082	-6.76499
592	0.0513775	0.0680069	0.0707372	0.0776868	0.089104		592	0.189628	0.120604	0.137766	0.140017	0.19291		592	138.693	0.30607	3.58319	190.043	-6.77547
593	0.0513775	0.0682552	0.0709854	0.0776868	0.0893522		593	0.190284	0.120604	0.137766	0.140486	0.19291		593	138.58	0.306066	3.58312	189.953	-6.77702
594	0.0513775	0.0682552	0.0709854	0.0776868	0.0893522		594	0.190472	0.120698	0.138891	0.140673	0.194129		594	138.571	0.306049	3.58188	189.944	-6.79563
595	0.0513775	0.0685034	0.0712336	0.0776868	0.0896004		595	0.190847	0.120698	0.138891	0.140861	0.194129		595	138.538	0.306041	3.58109	189.934	-6.79594
596	0.0516257	0.0687516	0.0712336	0.077935	0.0896004		596	0.190847	0.120792	0.139173	0.140861	0.194317		596	138.532	0.306024	3.58081	189.896	-6.80337
597	0.0516257	0.0687516	0.0714818	0.077935	0.0900968		597	0.19141	0.121167	0.139173	0.140955	0.194317		597	138.47	0.305983	3.58056	189.88	-6.81059
598	0.0518739	0.0687516	0.0714818	0.0781832	0.0900968		598	0.19141	0.121354	0.13936	0.140955	0.194504		598	138.415	0.30595	3.58055	189.875	-6.81092
599	0.0518739	0.0689998	0.0714818	0.0781832	0.090345		599	0.191785	0.121448	0.139829	0.141048	0.194504		599	138.348	0.305935	3.58006	189.873	-6.81129
600	0.0518739	0.0689998	0.07173	0.0784314	0.090345		600	0.191972	0.121917	0.139829	0.141048	0.194786		600	138.347	0.305845	3.57984	189.866	-6.81981
601	0.0518739	0.0689998	0.07173	0.0784314	0.0905932		601	0.19216	0.122104	0.139923	0.141236	0.194786		601	138.328	0.305826	3.57971	189.849	-6.82245
602	0.0521221	0.0689998	0.0719782	0.0784314	0.0905932		602	0.19216	0.122573	0.139923	0.141424	0.195161		602	138.328	0.305725	3.57965	189.848	-6.83668
603	0.0521221	0.069248	0.0719782	0.0784314	0.0908414		603	0.192629	0.122573	0.140486	0.142174	0.195161		603	138.222	0.305708	3.57887	189.748	-6.83733
604	0.0521221	0.0694962	0.0722264	0.0784314	0.0908414		604	0.192816	0.122667	0.140486	0.142361	0.196192		604	138.218	0.305677	3.57859	189.735	-6.86218
605	0.0521221	0.0694962	0.0722264	0.0784314	0.0913378		605	0.193285	0.122855	0.14058	0.142737	0.196192		605	138.13	0.305666	3.57829	189.705	-6.86676
606	0.0523703	0.0694962	0.0727228	0.0786796	0.0913378		606	0.193285	0.122949	0.14058	0.142737	0.196849		606	138.097	0.305661	3.57731	189.669	-6.88479
607	0.0523703	0.0694962	0.0727228	0.0786796	0.091586		607	0.193567	0.123136	0.140861	0.143768	0.196849		607	138.05	0.305645	3.57654	189.427	-6.88538
608	0.0523703	0.0699926	0.0727228	0.0786796	0.091586		608	0.193754	0.123136	0.141048	0.143956	0.197412		608	138.045	0.305634	3.57652	189.413	-6.89643
609	0.0526185	0.0699926	0.0727228	0.0786796	0.0918342		609	0.193754	0.123511	0.141236	0.14405	0.197412		609	138.031	0.305584	3.57637	189.413	-6.89678
610	0.0526185	0.0702408	0.072971	0.0786796	0.0918342		610	0.193942	0.123511	0.141236	0.144237	0.197693		610	138.009	0.305583	3.57632	189.4	-6.9019
611	0.0528667	0.0702408	0.072971	0.0789278	0.0925788		611	0.194035	0.123699	0.141799	0.144237	0.197693		611	137.975	0.305576	3.57448	189.396	-6.90374
612	0.0528667	0.0702408	0.0732192	0.0789278	0.0925788		612	0.194317	0.123886	0.141799	0.145362	0.198256		612	137.905	0.305505	3.57446	189.117	-6.91187
613	0.0528667	0.0707372	0.0732192	0.079176	0.092827		613	0.194504	0.123886	0.142174	0.145362	0.198256		613	137.897	0.305486	3.57398	189.112	-6.91286
614	0.0528667	0.0707372	0.0734674	0.079176	0.092827		614	0.195348	0.124543	0.142174	0.146207	0.198631		614	137.836	0.305359	3.5737	188.959	-6.92149
615	0.0531149	0.0709854	0.0734674	0.079176	0.0930752		615	0.195348	0.124543	0.142268	0.146394	0.198631		615	137.827	0.305343	3.57336	188.946	-6.92496
616	0.0531149	0.0709854	0.0734674	0.079176	0.0930752		616	0.195724	0.12473	0.142455	0.146582	0.199381		616	137.723	0.305322	3.57326	188.907	-6.94097
617	0.0533631	0.0709854	0.0734674	0.0794242	0.0933234		617	0.195724	0.124824	0.142924	0.146675	0.199381		617	137.716	0.305318	3.57174	188.877	-6.94147
618	0.0533631	0.0712336	0.0737156	0.0794242	0.0933234		618	0.196192	0.124918	0.143112	0.147426	0.199756		618	137.634	0.305316	3.57157	188.783	-6.94906
619	0.0533631	0.0712336	0.0739638	0.0794242	0.094068		619	0.19638	0.125012	0.143112	0.147613	0.199756		619	137.633	0.305314	3.57134	188.782	-6.95096
620	0.0536113	0.0714818	0.0739638	0.0794242	0.094068		620	0.19638	0.125012	0.143205	0.148457	0.200225		620	137.618	0.305305	3.57088	188.665	-6.95745
621	0.0536113	0.0714818	0.074212	0.0794242	0.0943162		621	0.196943	0.125199	0.143205	0.148645	0.200225		621	137.511	0.305225	3.57082	188.657	-6.95841
622	0.0538595	0.07173	0.074212	0.0794242	0.0943162		622	0.196943	0.125199	0.143674	0.149114	0.201632		622	137.507	0.305219	3.57023	188.601	-6.99029
623	0.0538595	0.0719782	0.074212	0.0796724	0.0945644		623	0.197224	0.125387	0.143862	0.149114	0.201632		623	137.479	0.305213	3.5699	188.598	-6.99544
624	0.0538595	0.0719782	0.074212	0.0796724	0.0945644		624	0.197412	0.125574	0.144706	0.149676	0.201819		624	137.467	0.305204	3.5684	188.557	-6.99852
625	0.0538595	0.0719782	0.074212	0.080417	0.0948126		625	0.197505	0.125668	0.144894	0.149676	0.201819		625	137.465	0.30519	3.56837	188.521	-7.00305
626	0.0541077	0.0722264	0.074212	0.080417	0.0948126		626	0.197505	0.125668	0.145175	0.14977	0.201913		626	137.431	0.305174	3.56815	188.496	-7.00346
627	0.0541077	0.0722264	0.074212	0.0806652	0.0950608		627	0.197693	0.12595	0.145362	0.14977	0.201913		627	137.408	0.305112	3.56813	188.475	-7.00417
628	0.0543559	0.0722264	0.074212	0.0806652	0.0950608		628	0.197693	0.126137	0.145925	0.149864	0.202007		628	137.4	0.305095	3.5671	188.456	-7.00447
629	0.0543559	0.0724746	0.0744602	0.0809134	0.095309		629	0.197787	0.126137	0.145925	0.149958	0.202007		629	137.396	0.30503	3.56709	188.454	-7.00732
630	0.0546041	0.0724746	0.0744602	0.0809134	0.095309		630	0.197881	0.126794	0.146207	0.151271	0.202288		630	137.349	0.304756	3.56644	188.257	-7.01739
631	0.0546041	0.072971	0.0747084	0.0811616	0.0958054		631	0.197974	0.126794	0.146207	0.151365	0.202288		631	137.341	0.304715	3.56631	188.24	-7.02156
632	0.0546041	0.072971	0.0747084	0.0811616	0.0958054		632	0.198349	0.126981	0.146488	0.152115	0.203883		632	137.334	0.304687	3.56598	188.175	-7.05229
633	0.0546041	0.0732192	0.0749566	0.0814098	0.0960536		633	0.199662	0.126981	0.146488	0.152115	0.203883		633	137.166	0.304662	3.56597	188.174	-7.05232
634	0.0546041	0.0732192	0.0749566	0.0814098	0.0960536		634	0.19985	0.127169	0.146582	0.153897	0.204164		634	137.156	0.304622	3.56591	187.767	-7.05837
635	0.0546041	0.0734674	0.0749566	0.0814098	0.0963018		635	0.200788	0.127169	0.146769	0.154084	0.204164		635	137.016	0.304585	3.56591	187.763	-7.05864
636	0.0548523	0.0734674	0.0752048	0.0814098	0.0963018		636	0.200788	0.12745	0.146769	0.154366	0.204539		636	136.994	0.304504	3.56567	187.747	-7.06354
637	0.0548523	0.0734674	0.0752048	0.081658	0.09655		637	0.201163	0.127638	0.147051	0.154366	0.204539		637	136.909	0.304497	3.56523	187.738	-7.06367
638	0.0548523	0.0734674	0.0752048	0.081658	0.09655		638	0.20135	0.127731	0.147238	0.154553	0.206415		638	136.895	0.304491	3.56511	187.73	-7.10739
639	0.0548523	0.0734674	0.0752048	0.0819062	0.0967982		639	0.201819	0.127919	0.148457	0.154553	0.206415		639	136.831	0.304482	3.56299	187.722	-7.10754
640	0.0548523	0.0737156	0.0752048	0.0819062	0.0967982		640	0.202195	0.127919	0.148645	0.155116	0.207353		640	136.756	0.30445	3.56297	187.633	-7.1377
641	0.0551005	0.0737156	0.0752048	0.0819062	0.0970464		641	0.202195	0.128013	0.148832	0.155303	0.207353		641	136.746	0.304427	3.56262	187.588	-7.14041
642	0.0551005	0.0737156	0.0752048	0.0819062	0.0970464		642	0.203039	0.1282	0.14902	0.156147	0.20754		642	136.656	0.304406	3.56257	187.364	-7.14264
643	0.0551005	0.0737156	0.0752048	0.0821544	0.0972946		643	0.203226	0.128388	0.149208	0.156147	0.20754		643	136.648	0.304326	3.56244	187.362	-7.14279
644	0.0551005	0.0739638	0.075453	0.0821544	0.0972946		644	0.203601	0.128388	0.149208	0.15671	0.20829		644	136.58	0.304304	3.56217	187.318	-7.15562
645	0.0553487	0.0739638	0.075453	0.0824026	0.097791		645	0.203601	0.129419	0.14977	0.15671	0.20829		645	136.53	0.304082	3.56051	187.307	-7.15762
646	0.0553487	0.074212	0.0761976	0.0824026	0.097791		646	0.205196	0.129513	0.14977	0.157836	0.208759		646	136.278	0.304082	3.56011	187.089	-7.16961
647	0.0555969	0.074212	0.0761976	0.0826508	0.0980392		647	0.205289	0.130732	0.15052	0.157836	0.208759		647	136.268	0.30393	3.55854	187.066	-7.17049
648	0.0558451	0.0744602	0.0764458	0.0826508	0.0980392		648	0.205289	0.130732	0.15052	0.158023	0.208947		648	136.261	0.303904	3.55822	187.05	-7.17447
649	0.0560933	0.0744602	0.0764458	0.0826508	0.0982874		649	0.205477	0.131483	0.150614	0.158398	0.208947		649	136.258	0.303741	3.55821	187.014	-7.17475
650	0.0560933	0.0747084	0.0764458	0.082899	0.0982874		650	0.205758	0.131483	0.150802	0.158398	0.209603		650	136.226	0.303733	3.55813	186.974	-7.18586
651	0.0563415	0.0747084	0.0764458	0.082899	0.0987838		651	0.205758	0.13167	0.150989	0.158492	0.209603		651	136.215	0.303715	3.55805	186.966	-7.19141
652	0.0563415	0.0747084	0.076694	0.0831472	0.0987838		652	0.206415	0.131764	0.151083	0.158492	0.210072		652	136.009	0.303698	3.5579	186.96	-7.19809
653	0.0565897	0.0747084	0.076694	0.0831472	0.099032		653	0.206415	0.131952	0.151177	0.159711	0.210072		653	136.007	0.303662	3.55774	186.783	-7.20206
654	0.0565897	0.0747084	0.076694	0.0833954	0.099032		654	0.206696	0.132139	0.151365	0.159711	0.210166		654	135.947	0.303603	3.55772	186.78	-7.20299
655	0.0570861	0.0749566	0.0769422	0.0833954	0.0995284		655	0.206696	0.132139	0.151365	0.161118	0.210166		655	135.921	0.303573	3.5576	186.495	-7.20887
656	0.0570861	0.0749566	0.0769422	0.0836436	0.0995284		656	0.20679	0.132421	0.151552	0.161118	0.210635		656	135.888	0.303476	3.55712	186.481	-7.21533
657	0.0575825	0.0752048	0.0771904	0.0836436	0.0997766		657	0.206977	0.132421	0.151552	0.161212	0.210635		657	135.826	0.303466	3.55712	186.472	-7.21676
658	0.0575825	0.0752048	0.0771904	0.0838918	0.0997766		658	0.207353	0.132796	0.15174	0.161212	0.210916		658	135.781	0.303392	3.55699	186.442	-7.2271
659	0.0575825	0.0752048	0.0774386	0.0838918	0.100025		659	0.20754	0.133358	0.15174	0.161305	0.210916		659	135.777	0.303352	3.55695	186.423	-7.22722
660	0.0578307	0.0752048	0.0774386	0.08414	0.100025		660	0.207634	0.133452	0.152302	0.161305	0.212417		660	135.773	0.303318	3.55625	186.392	-7.27281
661	0.0578307	0.0752048	0.0776868	0.08414	0.100273		661	0.207728	0.13364	0.152302	0.161587	0.212417		661	135.738	0.303316	3.55618	186.379	-7.27607
662	0.0580789	0.0752048	0.0776868	0.0843882	0.100273		662	0.207728	0.133733	0.15249	0.161587	0.212698		662	135.702	0.303301	3.55609	186.374	-7.27998
663	0.0580789	0.075453	0.077935	0.0843882	0.100521		663	0.207821	0.133733	0.152677	0.161681	0.212698		663	135.7	0.30327	3.55608	186.365	-7.2817
664	0.0580789	0.075453	0.077935	0.0846364	0.100521		664	0.208009	0.134296	0.152959	0.161681	0.213073		664	135.686	0.3031	3.55568	186.355	-7.28686
665	0.0580789	0.0757012	0.0781832	0.0846364	0.100769		665	0.208665	0.134296	0.152959	0.162149	0.213073		665	135.558	0.303095	3.55565	186.285	-7.2919
666	0.0583271	0.0757012	0.0781832	0.0848846	0.100769		666	0.208665	0.134671	0.153522	0.162149	0.213824		666	135.546	0.303038	3.55489	186.279	-7.31007
667	0.0583271	0.0757012	0.0784314	0.0848846	0.101018		667	0.208759	0.134859	0.153522	0.163087	0.213824		667	135.506	0.302994	3.55485	186.146	-7.31083
668	0.0585753	0.0757012	0.0784314	0.0848846	0.101018		668	0.208759	0.135703	0.153615	0.163275	0.213917		668	135.505	0.30283	3.55466	186.14	-7.31142
669	0.0585753	0.0759494	0.0784314	0.0848846	0.101266		669	0.209134	0.135703	0.153803	0.16365	0.213917		669	135.44	0.30282	3.55438	186.081	-7.31393
670	0.0588235	0.0759494	0.0784314	0.0851328	0.101266		670	0.209134	0.13589	0.15399	0.163744	0.214292		670	135.435	0.302772	3.55429	186.057	-7.32451
671	0.0588235	0.0759494	0.0786796	0.085381	0.101514		671	0.209322	0.136078	0.154084	0.163744	0.214292		671	135.415	0.302748	3.55407	186.05	-7.32489
672	0.0590717	0.0759494	0.0786796	0.085381	0.101514		672	0.209322	0.136547	0.154272	0.164306	0.215699		672	135.412	0.302668	3.55406	185.964	-7.36247
673	0.0590717	0.0759494	0.079176	0.0856292	0.10201		673	0.210635	0.136735	0.154272	0.164306	0.215699		673	135.241	0.302665	3.55399	185.954	-7.36693
674	0.0593199	0.0761976	0.079176	0.0856292	0.10201		674	0.210635	0.136735	0.155022	0.164494	0.21598		674	135.241	0.302652	3.55319	185.924	-7.37044
675	0.0593199	0.0761976	0.079176	0.0861256	0.102259		675	0.211104	0.136828	0.15521	0.164494	0.21598		675	135.204	0.302644	3.55312	185.882	-7.37333
676	0.0598163	0.0764458	0.079176	0.0861256	0.102259		676	0.211104	0.136828	0.155397	0.164588	0.216168		676	135.189	0.302627	3.55303	185.862	-7.37435
677	0.0598163	0.0764458	0.079176	0.0863738	0.102755		677	0.212511	0.137203	0.155772	0.164588	0.216168		677	135.024	0.302522	3.55271	185.842	-7.38283
678	0.0598163	0.0769422	0.079176	0.0863738	0.102755		678	0.212698	0.137203	0.155866	0.165057	0.216262		678	134.981	0.302435	3.55238	185.754	-7.3854
679	0.0598163	0.0769422	0.0794242	0.0863738	0.103003		679	0.213542	0.138516	0.155866	0.165244	0.216262		679	134.864	0.302229	3.55229	185.753	-7.38597
680	0.0600645	0.0771904	0.0794242	0.0863738	0.103003		680	0.213542	0.138516	0.15596	0.167964	0.217106		680	134.859	0.302219	3.55211	185.257	-7.40541
681	0.0600645	0.0771904	0.0799206	0.086622	0.103251		681	0.21373	0.139173	0.15596	0.167964	0.217106		681	134.854	0.302109	3.55177	185.242	-7.40599
682	0.0603127	0.0774386	0.0799206	0.086622	0.103251		682	0.21373	0.139173	0.156335	0.168058	0.217481		682	134.836	0.302095	3.55087	185.209	-7.41661
683	0.0603127	0.0774386	0.0799206	0.0868702	0.1035		683	0.213917	0.139267	0.156523	0.168152	0.217481		683	134.81	0.302081	3.55066	185.183	-7.41675
684	0.0605609	0.077935	0.0799206	0.0868702	0.1035		684	0.213917	0.139454	0.15671	0.168433	0.21795		684	134.805	0.302042	3.55042	185.149	-7.42185
685	0.0605609	0.077935	0.0801688	0.0871184	0.103748		685	0.214105	0.139548	0.15671	0.168433	0.21795		685	134.795	0.302003	3.55023	185.13	-7.42748
686	0.0605609	0.0781832	0.0801688	0.0871184	0.103748		686	0.214292	0.139548	0.156991	0.16862	0.2187		686	134.784	0.301994	3.54961	185.126	-7.441
687	0.0605609	0.0781832	0.0801688	0.087863	0.103996		687	0.21448	0.139736	0.157179	0.16862	0.2187		687	134.779	0.301986	3.54942	185.101	-7.44156
688	0.0605609	0.0781832	0.0801688	0.087863	0.103996		688	0.215136	0.140111	0.157742	0.168902	0.219638		688	134.713	0.301926	3.54898	185.058	-7.46734
689	0.0605609	0.0786796	0.080417	0.087863	0.104244		689	0.215324	0.140111	0.157742	0.169183	0.219638		689	134.709	0.301918	3.5488	185.057	-7.47096
690	0.0605609	0.0786796	0.080417	0.087863	0.104244		690	0.215887	0.140298	0.158961	0.169558	0.220294		690	134.678	0.301898	3.54711	184.959	-7.47948
691	0.0605609	0.0786796	0.080417	0.0883594	0.104741		691	0.216074	0.141517	0.159148	0.169558	0.220294		691	134.639	0.301578	3.54704	184.937	-7.48312
692	0.0605609	0.0786796	0.080417	0.0883594	0.104741		692	0.216825	0.141705	0.159617	0.171246	0.220388		692	134.415	0.301546	3.54602	184.651	-7.48609
693	0.0608091	0.0789278	0.080417	0.0883594	0.104989		693	0.216825	0.141705	0.159805	0.171434	0.220388		693	134.407	0.301524	3.54598	184.632	-7.49057
694	0.0608091	0.0789278	0.0806652	0.0883594	0.104989		694	0.217106	0.142268	0.159899	0.17209	0.221139		694	134.372	0.30143	3.54596	184.596	-7.50531
695	0.0610573	0.079176	0.0806652	0.0886076	0.105237		695	0.217106	0.142268	0.159992	0.17209	0.221139		695	134.372	0.301424	3.54587	184.553	-7.50689
696	0.0610573	0.079176	0.0809134	0.0886076	0.105237		696	0.217293	0.142455	0.159992	0.172372	0.221607		696	134.319	0.301409	3.54579	184.513	-7.51433
697	0.0615537	0.0794242	0.0809134	0.0886076	0.105485		697	0.217293	0.142455	0.160461	0.172559	0.221607		697	134.296	0.301364	3.54527	184.512	-7.51452
698	0.0615537	0.0794242	0.0809134	0.0886076	0.105485		698	0.217481	0.143205	0.160649	0.172934	0.221983		698	134.293	0.301217	3.54513	184.494	-7.52389
699	0.0618019	0.0794242	0.0809134	0.0886076	0.105733		699	0.217481	0.143393	0.161212	0.173122	0.221983		699	134.286	0.30121	3.54464	184.493	-7.52512
700	0.0618019	0.0794242	0.0811616	0.0886076	0.105733		700	0.217856	0.14405	0.161212	0.17481	0.222076		700	134.193	0.301057	3.54435	184.108	-7.53093
701	0.0620501	0.0794242	0.0811616	0.0886076	0.105982		701	0.217856	0.144425	0.161399	0.174998	0.222076		701	134.167	0.301001	3.54402	184.093	-7.5345
702	0.0620501	0.0794242	0.0814098	0.0886076	0.105982		702	0.219638	0.144518	0.161399	0.175091	0.222827		702	133.876	0.300993	3.54368	184.083	-7.55288
703	0.0622983	0.0796724	0.0814098	0.0888558	0.10623		703	0.219638	0.144612	0.162056	0.175091	0.222827		703	133.849	0.300916	3.54215	184.059	-7.55553
704	0.0622983	0.0796724	0.0814098	0.0888558	0.10623		704	0.219732	0.144894	0.162243	0.175279	0.223577		704	133.833	0.300868	3.54203	184.05	-7.57711
705	0.0625465	0.0799206	0.0814098	0.0888558	0.106478		705	0.219732	0.144894	0.162337	0.175467	0.223577		705	133.833	0.300854	3.54185	184.002	-7.58179
706	0.0625465	0.0799206	0.0819062	0.0888558	0.106478		706	0.219919	0.145081	0.162337	0.175748	0.223952		706	133.809	0.300845	3.54054	183.94	-7.59187
707	0.0627947	0.0799206	0.0819062	0.0893522	0.106726		707	0.219919	0.145269	0.162431	0.175748	0.223952		707	133.756	0.300808	3.54023	183.931	-7.59281
708	0.0627947	0.0801688	0.0819062	0.0893522	0.106726		708	0.220294	0.145362	0.162618	0.176404	0.224233		708	133.717	0.300773	3.54021	183.847	-7.60078
709	0.0630429	0.0801688	0.0819062	0.0896004	0.106726		709	0.220294	0.145738	0.162994	0.176404	0.224421		709	133.714	0.300727	3.53887	183.847	-7.60139
710	0.0630429	0.0801688	0.0821544	0.0896004	0.106726		710	0.220388	0.145925	0.162994	0.177155	0.225077		710	133.701	0.30066	3.53884	183.702	-7.61916
711	0.0630429	0.080417	0.0821544	0.0900968	0.106974		711	0.220576	0.145925	0.163087	0.177155	0.225077		711	133.684	0.300655	3.53878	183.662	-7.62143
712	0.0630429	0.080417	0.0821544	0.0900968	0.106974		712	0.22067	0.146488	0.163275	0.17753	0.225828		712	133.677	0.300492	3.5385	183.592	-7.64105
713	0.0630429	0.080417	0.0824026	0.0908414	0.107223		713	0.220857	0.146675	0.163275	0.17753	0.225828		713	133.673	0.300482	3.53849	183.564	-7.64715
714	0.0630429	0.080417	0.0824026	0.0908414	0.107223		714	0.221514	0.146769	0.163556	0.177999	0.226297		714	133.566	0.300458	3.53792	183.483	-7.65293
715	0.0630429	0.0806652	0.0826508	0.091586	0.107471		715	0.221701	0.146769	0.163556	0.177999	0.226297		715	133.566	0.300448	3.53786	183.457	-7.65578
716	0.0632911	0.0806652	0.0826508	0.091586	0.107471		716	0.221701	0.147238	0.163744	0.178092	0.226484		716	133.547	0.300371	3.53747	183.444	-7.65885
717	0.0632911	0.0806652	0.082899	0.0918342	0.107719		717	0.221889	0.147426	0.163744	0.178092	0.226484		717	133.534	0.300361	3.53741	183.407	-7.65913
718	0.0635393	0.0809134	0.082899	0.0918342	0.107719		718	0.221983	0.147426	0.163838	0.178186	0.226859		718	133.533	0.300356	3.53739	183.403	-7.66334
719	0.0635393	0.0809134	0.082899	0.0920824	0.107967		719	0.22292	0.148176	0.164025	0.178186	0.226859		719	133.423	0.300127	3.53723	183.397	-7.66444
720	0.0640357	0.0811616	0.0831472	0.0920824	0.107967		720	0.22292	0.148176	0.164025	0.178561	0.227516		720	133.411	0.300126	3.5372	183.31	-7.6897
721	0.0640357	0.0811616	0.0831472	0.0923306	0.108215		721	0.223764	0.148363	0.164963	0.178561	0.227516		721	133.337	0.300117	3.53584	183.295	-7.69119
722	0.0642839	0.0814098	0.0831472	0.0923306	0.108215		722	0.223764	0.148363	0.165151	0.178655	0.227703		722	133.324	0.300096	3.53581	183.277	-7.69672
723	0.0642839	0.0814098	0.0831472	0.0925788	0.108464		723	0.224046	0.149864	0.165338	0.178655	0.227703		723	133.264	0.299881	3.53532	183.276	-7.69891
724	0.0642839	0.0821544	0.0833954	0.0925788	0.108464		724	0.224233	0.149864	0.165338	0.178749	0.227891		724	133.219	0.299852	3.53513	183.253	-7.7005
725	0.0642839	0.0821544	0.0833954	0.0930752	0.109208		725	0.224984	0.149958	0.165713	0.178749	0.227891		725	133.127	0.299834	3.53399	183.211	-7.70384
726	0.0645321	0.0824026	0.0836436	0.0930752	0.109208		726	0.224984	0.149958	0.165713	0.178843	0.228641		726	133.117	0.299825	3.53395	183.185	-7.71821
727	0.0645321	0.0824026	0.0836436	0.0933234	0.109456		727	0.225921	0.150145	0.166463	0.178843	0.228641		727	132.983	0.299814	3.53259	183.15	-7.71847
728	0.0650285	0.0826508	0.0838918	0.0933234	0.109456		728	0.225921	0.150145	0.166463	0.178937	0.22911		728	132.936	0.299795	3.53257	183.144	-7.72529
729	0.0650285	0.0826508	0.0838918	0.0933234	0.109705		729	0.226109	0.150427	0.167401	0.179124	0.22911		729	132.927	0.29973	3.53053	183.134	-7.72779
730	0.0650285	0.0826508	0.08414	0.0933234	0.109705		730	0.226297	0.150614	0.167495	0.180625	0.229673		730	132.911	0.299701	3.5305	182.891	-7.75212
731	0.0652767	0.082899	0.08414	0.0935716	0.109953		731	0.226297	0.150614	0.167589	0.180625	0.229673		731	132.907	0.299682	3.53041	182.889	-7.75263
732	0.0652767	0.082899	0.08414	0.0935716	0.109953		732	0.226859	0.151458	0.167776	0.181	0.22986		732	132.81	0.299509	3.53013	182.83	-7.75398
733	0.0652767	0.0831472	0.08414	0.0938198	0.110449		733	0.227047	0.151552	0.168433	0.181	0.22986		733	132.796	0.299499	3.5293	182.777	-7.7595
734	0.0652767	0.0831472	0.0843882	0.0938198	0.110449		734	0.227797	0.15174	0.168433	0.181094	0.230423		734	132.679	0.299446	3.52903	182.77	-7.77528
735	0.0652767	0.0833954	0.0843882	0.094068	0.110697		735	0.227985	0.151833	0.16862	0.181094	0.230423		735	132.672	0.29943	3.52903	182.736	-7.7753
736	0.0652767	0.0833954	0.0846364	0.094068	0.110697		736	0.229204	0.151927	0.16862	0.181844	0.231455		736	132.485	0.299425	3.52898	182.634	-7.80731
737	0.0655249	0.0836436	0.0846364	0.094068	0.111194		737	0.229298	0.151927	0.168996	0.182031	0.231455		737	132.482	0.299424	3.52861	182.621	-7.81492
738	0.0655249	0.0836436	0.085381	0.094068	0.111194		738	0.229485	0.152021	0.168996	0.182219	0.231642		738	132.459	0.299392	3.52833	182.583	-7.82001
739	0.0657731	0.0838918	0.085381	0.0945644	0.111442		739	0.229485	0.152115	0.169089	0.182219	0.231642		739	132.444	0.299391	3.5283	182.556	-7.82134
740	0.0657731	0.0838918	0.0856292	0.0945644	0.111442		740	0.229954	0.152302	0.169089	0.182688	0.234174		740	132.391	0.299374	3.52775	182.464	-7.88147
741	0.0660213	0.0838918	0.0856292	0.0948126	0.11169		741	0.229954	0.15249	0.16984	0.182688	0.234174		741	132.368	0.299271	3.52732	182.448	-7.88516
742	0.0660213	0.0838918	0.0858774	0.0948126	0.11169		742	0.231079	0.152584	0.16984	0.183344	0.234549		742	132.175	0.299259	3.52727	182.375	-7.8905
743	0.0662695	0.08414	0.0858774	0.0950608	0.111938		743	0.231173	0.152584	0.171153	0.183344	0.234549		743	132.157	0.299257	3.52385	182.375	-7.89201
744	0.0662695	0.08414	0.0861256	0.0950608	0.111938		744	0.23183	0.152677	0.171153	0.183532	0.235487		744	132.051	0.299238	3.52348	182.366	-7.91213
745	0.0665177	0.0846364	0.0861256	0.095309	0.112187		745	0.231923	0.152677	0.171246	0.183532	0.235487		745	132.046	0.29922	3.52337	182.346	-7.91785
746	0.0665177	0.0846364	0.0863738	0.095309	0.112187		746	0.232205	0.152865	0.171246	0.183907	0.235769		746	132.034	0.29917	3.52325	182.301	-7.91881
747	0.0665177	0.0848846	0.0863738	0.0955572	0.112435		747	0.232392	0.152865	0.172653	0.184001	0.235769		747	132.003	0.29916	3.52152	182.292	-7.92002
748	0.0665177	0.0848846	0.0863738	0.0955572	0.112435		748	0.232955	0.153615	0.172841	0.184376	0.23605		748	131.885	0.298985	3.52145	182.254	-7.93365
749	0.0667659	0.0851328	0.0863738	0.0958054	0.112683		749	0.233049	0.153615	0.173497	0.18447	0.23605		749	131.872	0.298958	3.52015	182.224	-7.93676
750	0.0667659	0.0851328	0.0863738	0.0958054	0.112683		750	0.235112	0.153803	0.173685	0.185314	0.236519		750	131.526	0.298905	3.52009	182.147	-7.94621
751	0.0670141	0.0856292	0.086622	0.0960536	0.112931		751	0.235112	0.153803	0.173685	0.185314	0.236519		751	131.51	0.298881	3.52001	182.126	-7.9482
752	0.0670141	0.0856292	0.086622	0.0960536	0.112931		752	0.235206	0.154178	0.173778	0.185501	0.236613		752	131.482	0.298794	3.51991	182.084	-7.94974
753	0.0672623	0.0856292	0.0868702	0.09655	0.113179		753	0.235206	0.155303	0.173872	0.185501	0.236613		753	131.479	0.298656	3.51971	182.064	-7.94998
754	0.0672623	0.0858774	0.0868702	0.09655	0.113179		754	0.235956	0.155303	0.174154	0.185689	0.238019		754	131.376	0.298639	3.5193	182.053	-7.99185
755	0.0675105	0.0858774	0.0868702	0.0967982	0.113428		755	0.23605	0.155866	0.174341	0.185689	0.238019		755	131.332	0.298541	3.51889	182.026	-7.99282
756	0.0675105	0.0861256	0.0868702	0.0967982	0.113428		756	0.236894	0.155866	0.174529	0.186064	0.239426		756	131.23	0.29854	3.51856	181.964	-8.03204
757	0.0675105	0.0861256	0.0868702	0.0970464	0.113676		757	0.237081	0.15596	0.174716	0.186064	0.239426		757	131.229	0.298512	3.51855	181.956	-8.03774
758	0.0675105	0.0863738	0.0868702	0.0970464	0.113676		758	0.237926	0.15596	0.174998	0.186252	0.24102		758	131.112	0.298488	3.51828	181.937	-8.06478
759	0.0675105	0.0863738	0.0868702	0.0972946	0.11442		759	0.238113	0.156429	0.175185	0.186252	0.24102		759	131.105	0.298441	3.51809	181.919	-8.06575
760	0.0675105	0.0863738	0.0868702	0.0972946	0.11442		760	0.238394	0.156616	0.17556	0.187283	0.241114		760	130.997	0.298435	3.51773	181.778	-8.07103
761	0.0675105	0.086622	0.0868702	0.0975428	0.114917		761	0.238582	0.156804	0.175748	0.187283	0.241114		761	130.985	0.298405	3.51756	181.777	-8.08861
762	0.0675105	0.086622	0.0868702	0.0975428	0.114917		762	0.238957	0.157273	0.176311	0.187471	0.241489		762	130.962	0.298322	3.51638	181.729	-8.09849
763	0.0675105	0.086622	0.0871184	0.097791	0.115165		763	0.239145	0.157648	0.176311	0.187471	0.241489		763	130.944	0.298278	3.51631	181.728	-8.10981
764	0.0675105	0.0868702	0.0871184	0.097791	0.115165		764	0.240083	0.157648	0.177624	0.187846	0.241677		764	130.841	0.29826	3.51476	181.681	-8.118
765	0.0677587	0.0868702	0.0871184	0.0980392	0.115661		765	0.240083	0.157742	0.177811	0.18794	0.241677		765	130.833	0.298241	3.51468	181.674	-8.11857
766	0.0677587	0.0868702	0.0871184	0.0980392	0.115661		766	0.240176	0.157929	0.179124	0.188971	0.241771		766	130.826	0.298237	3.51326	181.52	-8.11901
767	0.0680069	0.0871184	0.0873666	0.0982874	0.11591		767	0.240176	0.158023	0.179124	0.188971	0.241771		767	130.808	0.298209	3.51321	181.512	-8.12292
768	0.0680069	0.0871184	0.087863	0.0982874	0.11591		768	0.240645	0.158211	0.179312	0.189065	0.241958		768	130.75	0.298191	3.5129	181.5	-8.13125
769	0.0682552	0.0873666	0.087863	0.0987838	0.116158		769	0.240645	0.158211	0.180249	0.189065	0.241958		769	130.723	0.298188	3.51149	181.468	-8.13359
770	0.0682552	0.0873666	0.0881112	0.0987838	0.116158		770	0.240927	0.15868	0.180343	0.189815	0.243084		770	130.685	0.298103	3.51112	181.382	-8.16046
771	0.0682552	0.0876148	0.0881112	0.099032	0.116406		771	0.241114	0.15868	0.180531	0.189815	0.243084		771	130.679	0.298087	3.51103	181.373	-8.16207
772	0.0685034	0.0876148	0.0881112	0.099032	0.116406		772	0.241114	0.158867	0.180906	0.190284	0.243646		772	130.673	0.298017	3.51081	181.288	-8.17755
773	0.0685034	0.087863	0.0881112	0.0992802	0.116654		773	0.241489	0.158867	0.182031	0.190284	0.243646		773	130.646	0.297994	3.50867	181.245	-8.17839
774	0.0687516	0.087863	0.0881112	0.0992802	0.116654		774	0.241489	0.159992	0.182219	0.190941	0.244115		774	130.639	0.297865	3.50861	181.175	-8.1841
775	0.0687516	0.0881112	0.0881112	0.0995284	0.117399		775	0.242333	0.159992	0.182313	0.191034	0.244115		775	130.556	0.297844	3.50843	181.172	-8.1914
776	0.0689998	0.0881112	0.0881112	0.0995284	0.117399		776	0.242333	0.160461	0.1825	0.191785	0.244584		776	130.536	0.297738	3.50843	181.099	-8.1958
777	0.0689998	0.0881112	0.0881112	0.0997766	0.117647		777	0.242896	0.160649	0.182594	0.191785	0.244584		777	130.466	0.297729	3.50838	181.087	-8.20111
778	0.069248	0.0881112	0.0883594	0.0997766	0.117647		778	0.242896	0.160837	0.182594	0.191972	0.244678		778	130.426	0.297708	3.50838	181.077	-8.20159
779	0.069248	0.0883594	0.0883594	0.100025	0.117895		779	0.243084	0.160837	0.182688	0.191972	0.244678		779	130.406	0.297681	3.50836	181.043	-8.20349
780	0.0694962	0.0883594	0.0886076	0.100025	0.117895		780	0.243084	0.161024	0.182688	0.192816	0.246178		780	130.395	0.297675	3.50814	180.923	-8.23555
781	0.0694962	0.0883594	0.0886076	0.100273	0.118143		781	0.244115	0.161118	0.183063	0.192816	0.246178		781	130.188	0.29766	3.50766	180.919	-8.23764
782	0.0694962	0.0886076	0.089104	0.100273	0.118143		782	0.244303	0.161212	0.183063	0.193379	0.246272		782	130.169	0.29766	3.50755	180.849	-8.23831
783	0.0694962	0.0886076	0.089104	0.100769	0.118392		783	0.244397	0.161305	0.183344	0.193379	0.246272		783	130.163	0.297638	3.50731	180.835	-8.23951
784	0.0697444	0.0886076	0.0893522	0.100769	0.118392		784	0.244397	0.161493	0.183344	0.193754	0.247491		784	130.123	0.297629	3.50706	180.798	-8.26206
785	0.0697444	0.0886076	0.0893522	0.101514	0.11864		785	0.244959	0.162243	0.183438	0.193754	0.247491		785	130.057	0.297526	3.50704	180.714	-8.26385
786	0.0699926	0.0888558	0.0893522	0.101514	0.11864		786	0.244959	0.162337	0.183626	0.193942	0.248148		786	130.054	0.297511	3.50641	180.703	-8.27887
787	0.0699926	0.0888558	0.0893522	0.101514	0.118888		787	0.245241	0.162525	0.183719	0.194129	0.248148		787	130.052	0.297402	3.50627	180.681	-8.27911
788	0.0699926	0.0888558	0.0893522	0.101514	0.118888		788	0.245334	0.162712	0.183907	0.194598	0.248617		788	130.03	0.29737	3.50626	180.615	-8.28951
789	0.0702408	0.089104	0.0893522	0.101514	0.119881		789	0.245334	0.162712	0.184095	0.194786	0.248617		789	130.026	0.29737	3.50619	180.614	-8.30528
790	0.0702408	0.089104	0.0896004	0.101514	0.119881		790	0.245522	0.1629	0.184095	0.194879	0.249086		790	129.966	0.297327	3.50614	180.607	-8.3256
791	0.070489	0.089104	0.0898486	0.102259	0.120625		791	0.245616	0.163369	0.184282	0.194879	0.249086		791	129.942	0.297229	3.50601	180.543	-8.3344
792	0.0707372	0.0893522	0.0898486	0.102259	0.120625		792	0.245616	0.163369	0.18447	0.195067	0.249179		792	129.92	0.297184	3.50588	180.479	-8.34347
793	0.0707372	0.0893522	0.0900968	0.102507	0.120874		793	0.245991	0.16365	0.18447	0.195067	0.249179		793	129.8	0.297151	3.50576	180.468	-8.34899
794	0.0709854	0.0893522	0.0900968	0.102507	0.120874		794	0.245991	0.163838	0.185501	0.195536	0.250774		794	129.761	0.297133	3.50434	180.423	-8.40239
795	0.0709854	0.0893522	0.090345	0.102755	0.121122		795	0.246272	0.164213	0.185595	0.195536	0.250774		795	129.724	0.297065	3.50421	180.422	-8.40968
796	0.0712336	0.0893522	0.090345	0.102755	0.121122		796	0.246272	0.1644	0.185876	0.195911	0.250961		796	129.691	0.297038	3.50385	180.348	-8.41543
797	0.0712336	0.0896004	0.0905932	0.103003	0.12137		797	0.247022	0.1644	0.185876	0.195911	0.250961		797	129.459	0.297012	3.50374	180.34	-8.41652
798	0.0712336	0.0896004	0.0905932	0.103003	0.12137		798	0.24721	0.164588	0.186064	0.196192	0.252087		798	129.442	0.29698	3.5033	180.316	-8.44086
799	0.0712336	0.0896004	0.0908414	0.103251	0.121618		799	0.248335	0.164775	0.186064	0.196192	0.252087		799	129.314	0.296966	3.50326	180.297	-8.44389
800	0.0714818	0.0896004	0.0908414	0.103251	0.121618		800	0.248335	0.164869	0.186158	0.196568	0.25218		800	129.308	0.29695	3.50313	180.247	-8.44573
801	0.0714818	0.0898486	0.0913378	0.1035	0.122115		801	0.248523	0.164869	0.186158	0.196568	0.25218		801	129.298	0.296943	3.50299	180.197	-8.45266
802	0.07173	0.0900968	0.0913378	0.1035	0.122115		802	0.248523	0.164963	0.18672	0.196849	0.252649		802	129.295	0.296939	3.5019	180.178	-8.46291
803	0.07173	0.0900968	0.0913378	0.103748	0.122859		803	0.249273	0.165057	0.186908	0.196849	0.252649		803	129.174	0.296911	3.50169	180.171	-8.46689
804	0.07173	0.090345	0.0913378	0.103748	0.122859		804	0.249461	0.165057	0.187283	0.196943	0.253681		804	129.171	0.296866	3.50113	180.158	-8.48267
805	0.07173	0.090345	0.091586	0.103996	0.123107		805	0.249648	0.165338	0.187283	0.196943	0.253681		805	129.102	0.296758	3.50106	180.156	-8.48326
806	0.0719782	0.090345	0.091586	0.103996	0.123107		806	0.249742	0.165526	0.187752	0.197224	0.253962		806	129.088	0.296757	3.50052	180.106	-8.48559
807	0.0719782	0.090345	0.0918342	0.103996	0.123356		807	0.250211	0.165807	0.187752	0.197412	0.253962		807	129.022	0.296701	3.50031	180.105	-8.49072
808	0.0722264	0.0905932	0.0918342	0.103996	0.123356		808	0.250211	0.165807	0.18869	0.197787	0.254244		808	129.02	0.296662	3.49873	180.056	-8.50108
809	0.0722264	0.0905932	0.0920824	0.104244	0.123604		809	0.250305	0.165995	0.18869	0.197787	0.254244		809	128.997	0.296627	3.49856	180.043	-8.50177
810	0.0722264	0.0908414	0.0920824	0.104244	0.123604		810	0.250492	0.165995	0.189346	0.197881	0.254337		810	128.987	0.296608	3.49766	180.043	-8.5128
811	0.0722264	0.0908414	0.0920824	0.104492	0.123852		811	0.250867	0.166182	0.189534	0.197881	0.254337		811	128.906	0.296579	3.49763	180.029	-8.51378
812	0.0722264	0.0908414	0.0920824	0.104492	0.123852		812	0.251055	0.16637	0.19019	0.198443	0.254619		812	128.902	0.296579	3.49724	179.987	-8.52043
813	0.0722264	0.0908414	0.0925788	0.104492	0.1241		813	0.251243	0.166651	0.19019	0.198631	0.254619		813	128.851	0.296578	3.497	179.976	-8.52115
814	0.0722264	0.0908414	0.0925788	0.104741	0.1241		814	0.25143	0.167026	0.190378	0.198631	0.256401		814	128.842	0.296544	3.49685	179.963	-8.56509
815	0.0722264	0.0908414	0.092827	0.104741	0.124348		815	0.251993	0.167214	0.190378	0.198818	0.256401		815	128.748	0.296535	3.49679	179.9	-8.5692
816	0.0724746	0.0908414	0.092827	0.104989	0.124348		816	0.252087	0.167776	0.190753	0.198818	0.256776		816	128.682	0.29642	3.49586	179.899	-8.57296
817	0.0724746	0.0910896	0.0930752	0.104989	0.124597		817	0.254525	0.167776	0.190753	0.199475	0.256776		817	128.346	0.296415	3.49563	179.821	-8.5754
818	0.0724746	0.0910896	0.0930752	0.105237	0.124597		818	0.2549	0.16787	0.191222	0.199475	0.257057		818	128.344	0.296407	3.49487	179.811	-8.58268
819	0.0727228	0.0913378	0.0933234	0.105237	0.124845		819	0.2549	0.16787	0.191222	0.199756	0.257057		819	128.302	0.296382	3.49422	179.8	-8.58713
820	0.0727228	0.0913378	0.0933234	0.105237	0.124845		820	0.255838	0.168433	0.191503	0.199944	0.257807		820	128.081	0.296235	3.49395	179.794	-8.59469
821	0.072971	0.0918342	0.0933234	0.105237	0.125093		821	0.255838	0.168433	0.191691	0.200225	0.257807		821	128.073	0.296234	3.49357	179.76	-8.59645
822	0.072971	0.0918342	0.0933234	0.105237	0.125093		822	0.256026	0.168527	0.191972	0.200413	0.258933		822	128.039	0.296216	3.49298	179.702	-8.62389
823	0.0732192	0.0918342	0.0935716	0.105237	0.125341		823	0.256026	0.168714	0.191972	0.200694	0.258933		823	128.036	0.296205	3.49298	179.66	-8.62431
824	0.0732192	0.0918342	0.0935716	0.105485	0.125341		824	0.256494	0.169183	0.192254	0.200694	0.260058		824	127.954	0.296097	3.49292	179.651	-8.65535
825	0.0737156	0.0920824	0.0938198	0.105485	0.125589		825	0.256494	0.169277	0.192254	0.201819	0.260058		825	127.922	0.296065	3.49266	179.545	-8.65835
826	0.0737156	0.0920824	0.0938198	0.105982	0.125589		826	0.256682	0.169465	0.192347	0.201819	0.261652		826	127.912	0.296056	3.49249	179.497	-8.7005
827	0.0739638	0.0920824	0.0938198	0.105982	0.125838		827	0.256682	0.169652	0.192535	0.202195	0.261652		827	127.899	0.296044	3.49244	179.46	-8.70134
828	0.0739638	0.0920824	0.0938198	0.10623	0.125838		828	0.256776	0.169746	0.192629	0.202195	0.262496		828	127.898	0.296042	3.49229	179.429	-8.73211
829	0.074212	0.0923306	0.0938198	0.10623	0.126086		829	0.256776	0.169746	0.192816	0.203039	0.262496		829	127.897	0.296003	3.49223	179.275	-8.73493
830	0.074212	0.0923306	0.0938198	0.10623	0.126086		830	0.25687	0.169933	0.19291	0.203414	0.263622		830	127.872	0.295981	3.49196	179.269	-8.76121
831	0.0744602	0.0925788	0.0943162	0.10623	0.126582		831	0.25687	0.169933	0.19291	0.20407	0.263622		831	127.852	0.29598	3.49163	179.214	-8.76276
832	0.0744602	0.0925788	0.0943162	0.106726	0.126582		832	0.258183	0.170402	0.193473	0.20407	0.264372		832	127.596	0.295853	3.49069	179.2	-8.77861
833	0.0747084	0.092827	0.0943162	0.106726	0.12683		833	0.258183	0.170402	0.19366	0.20482	0.264372		833	127.575	0.295841	3.49063	179.11	-8.77929
834	0.0747084	0.092827	0.0943162	0.106974	0.12683		834	0.259495	0.17059	0.193754	0.20482	0.26456		834	127.378	0.295831	3.49033	179.109	-8.78503
835	0.0749566	0.0930752	0.0945644	0.106974	0.127079		835	0.259589	0.17059	0.193754	0.205102	0.26456		835	127.362	0.29581	3.49029	179.068	-8.78699
836	0.0749566	0.0933234	0.0945644	0.107223	0.127079		836	0.259964	0.170684	0.194035	0.205102	0.264747		836	127.319	0.295803	3.48953	179.055	-8.79962
837	0.0752048	0.0933234	0.0945644	0.107223	0.127327		837	0.259964	0.170777	0.194317	0.205196	0.264747		837	127.312	0.295769	3.48946	179.054	-8.8047
838	0.0752048	0.0933234	0.0945644	0.107719	0.127327		838	0.260433	0.170965	0.194411	0.205196	0.266529		838	127.232	0.29576	3.48945	179.033	-8.86064
839	0.0757012	0.0933234	0.0945644	0.107719	0.127575		839	0.260433	0.171153	0.194598	0.205383	0.266529		839	127.203	0.295757	3.48917	179.001	-8.86177
840	0.0757012	0.0935716	0.0945644	0.107967	0.127575		840	0.260621	0.171246	0.195255	0.205383	0.266623		840	127.193	0.295712	3.48798	178.961	-8.86334
841	0.0759494	0.0935716	0.0950608	0.107967	0.127823		841	0.260621	0.171621	0.195255	0.205477	0.266623		841	127.187	0.295664	3.4878	178.956	-8.86402
842	0.0759494	0.0938198	0.0950608	0.108712	0.127823		842	0.260808	0.171621	0.19563	0.205477	0.267092		842	127.169	0.295653	3.48772	178.89	-8.88266
843	0.0761976	0.0938198	0.0950608	0.108712	0.128071		843	0.260808	0.171903	0.196192	0.205571	0.267092		843	127.163	0.295588	3.48712	178.87	-8.88271
844	0.0761976	0.0945644	0.095309	0.108712	0.128071		844	0.261371	0.171903	0.196192	0.205758	0.267279		844	127.062	0.295557	3.48694	178.844	-8.88784
845	0.0764458	0.0945644	0.095309	0.108712	0.12832		845	0.261371	0.172278	0.196568	0.205852	0.267279		845	127.053	0.295478	3.48651	178.836	-8.88939
846	0.0764458	0.0948126	0.095309	0.10896	0.12832		846	0.261465	0.172278	0.196849	0.205852	0.267561		846	127.052	0.295465	3.48638	178.824	-8.89939
847	0.076694	0.0948126	0.095309	0.10896	0.128568		847	0.261465	0.172466	0.197036	0.20604	0.267561		847	127.048	0.295449	3.48618	178.778	-8.89954
848	0.076694	0.0948126	0.095309	0.10896	0.128568		848	0.262403	0.172747	0.197881	0.206227	0.268123		848	126.94	0.295427	3.48524	178.778	-8.91464
849	0.076694	0.0948126	0.0955572	0.10896	0.128816		849	0.26259	0.173591	0.197881	0.206602	0.268123		849	126.934	0.295264	3.48517	178.705	-8.91682
850	0.0769422	0.0948126	0.0955572	0.109208	0.128816		850	0.26259	0.173778	0.198068	0.206696	0.269249		850	126.933	0.295213	3.48503	178.699	-8.95501
851	0.0769422	0.0948126	0.0958054	0.109208	0.129064		851	0.262684	0.173966	0.198162	0.208478	0.269249		851	126.925	0.295198	3.485	178.476	-8.95508
852	0.0769422	0.0950608	0.0958054	0.109456	0.129064		852	0.262872	0.173966	0.198725	0.208478	0.269436		852	126.907	0.295192	3.48408	178.47	-8.95815
853	0.0769422	0.0950608	0.0963018	0.109456	0.129312		853	0.264466	0.17406	0.198725	0.208665	0.269436		853	126.756	0.295184	3.48293	178.448	-8.95846
854	0.0771904	0.095309	0.0963018	0.109953	0.129312		854	0.264466	0.17406	0.199287	0.208665	0.270749		854	126.738	0.295151	3.48199	178.437	-8.99654
855	0.0771904	0.095309	0.0963018	0.109953	0.129561		855	0.265404	0.174154	0.199475	0.209134	0.270749		855	126.638	0.295128	3.48181	178.379	-8.99842
856	0.0774386	0.0955572	0.0963018	0.110201	0.129561		856	0.265404	0.174154	0.199569	0.209134	0.271124		856	126.636	0.295126	3.48179	178.377	-9.00714
857	0.0774386	0.0955572	0.09655	0.110201	0.130057		857	0.266623	0.174716	0.199569	0.209416	0.271124		857	126.501	0.29501	3.48169	178.339	-9.01069
858	0.0776868	0.0958054	0.09655	0.110946	0.130057		858	0.266623	0.174716	0.200225	0.209416	0.271687		858	126.476	0.295	3.48087	178.32	-9.02338
859	0.0776868	0.0958054	0.0967982	0.110946	0.130305		859	0.267279	0.174904	0.200225	0.209978	0.271687		859	126.406	0.294981	3.48071	178.255	-9.02503
860	0.077935	0.0960536	0.0967982	0.110946	0.130305		860	0.267279	0.174904	0.200413	0.210166	0.272156		860	126.401	0.294967	3.4804	178.251	-9.0381
861	0.077935	0.0960536	0.0970464	0.110946	0.130553		861	0.267655	0.175185	0.200413	0.21026	0.272156		861	126.277	0.294869	3.48034	178.25	-9.0394
862	0.077935	0.0960536	0.0970464	0.111194	0.130553		862	0.267842	0.175373	0.201069	0.21026	0.274125		862	126.26	0.294866	3.47941	178.25	-9.10376
863	0.077935	0.0960536	0.0975428	0.111194	0.130802		863	0.268217	0.176123	0.201069	0.210729	0.274125		863	126.204	0.294754	3.47886	178.208	-9.10552
864	0.0784314	0.0963018	0.0975428	0.111194	0.130802		864	0.268217	0.176123	0.201726	0.210916	0.274782		864	126.159	0.294752	3.47817	178.201	-9.12225
865	0.0784314	0.0963018	0.0975428	0.111194	0.13105		865	0.26878	0.176311	0.201913	0.211198	0.274782		865	126.035	0.294733	3.47812	178.178	-9.1229
866	0.0784314	0.09655	0.0975428	0.111442	0.13105		866	0.268967	0.176311	0.202382	0.211198	0.27497		866	126.004	0.294707	3.47699	178.16	-9.12798
867	0.0786796	0.09655	0.097791	0.11169	0.131298		867	0.268967	0.17678	0.202476	0.211291	0.27497		867	125.995	0.294574	3.47678	178.153	-9.12859
868	0.0786796	0.09655	0.097791	0.111938	0.131298		868	0.269155	0.176967	0.202851	0.211291	0.275532		868	125.977	0.294543	3.47601	178.15	-9.14121
869	0.079176	0.09655	0.0980392	0.111938	0.131546		869	0.269155	0.177248	0.202945	0.211573	0.275532		869	125.969	0.294485	3.47582	178.134	-9.14326
870	0.079176	0.0970464	0.0980392	0.112187	0.131546		870	0.27028	0.177248	0.203132	0.211573	0.276095		870	125.825	0.294472	3.47577	178.117	-9.15193
871	0.0794242	0.0970464	0.0982874	0.112187	0.132043		871	0.27028	0.177342	0.203226	0.211854	0.276095		871	125.81	0.294464	3.47564	178.039	-9.15469
872	0.0794242	0.0970464	0.0982874	0.112435	0.132043		872	0.270374	0.17753	0.203976	0.211854	0.276564		872	125.798	0.294461	3.47464	178.038	-9.16779
873	0.0796724	0.0970464	0.0985356	0.112435	0.132291		873	0.270374	0.177811	0.203976	0.213355	0.276564		873	125.795	0.294383	3.47463	177.862	-9.16917
874	0.0796724	0.0975428	0.0985356	0.112683	0.132291		874	0.270843	0.177811	0.205196	0.213355	0.277127		874	125.718	0.294353	3.47253	177.847	-9.17201
875	0.0799206	0.0975428	0.0987838	0.112683	0.132539		875	0.270843	0.177905	0.205196	0.21448	0.277127		875	125.715	0.294308	3.47243	177.688	-9.17408
876	0.0799206	0.097791	0.0987838	0.112931	0.132539		876	0.271031	0.177905	0.205664	0.21448	0.27722		876	125.711	0.294305	3.47159	177.68	-9.17452
877	0.0801688	0.097791	0.099032	0.112931	0.132787		877	0.271031	0.178092	0.205664	0.215136	0.27722		877	125.68	0.2943	3.47147	177.593	-9.17647
878	0.0801688	0.097791	0.099032	0.113179	0.132787		878	0.271124	0.178468	0.205758	0.215136	0.277502		878	125.679	0.29423	3.47124	177.558	-9.17877
879	0.0801688	0.0982874	0.0992802	0.113179	0.134028		879	0.2715	0.178468	0.205758	0.215324	0.277502		879	125.653	0.294205	3.47105	177.555	-9.18445
880	0.0801688	0.0982874	0.0992802	0.113428	0.134028		880	0.271968	0.178561	0.207353	0.215324	0.279096		880	125.595	0.294198	3.46927	177.539	-9.22472
881	0.0806652	0.0985356	0.0992802	0.113428	0.134276		881	0.272062	0.178561	0.20754	0.215512	0.279096		881	125.586	0.294081	3.46918	177.508	-9.2275
882	0.0806652	0.0985356	0.0992802	0.113676	0.134276		882	0.272437	0.178843	0.208009	0.215512	0.280409		882	125.554	0.29399	3.46867	177.504	-9.25549
883	0.0809134	0.0987838	0.0995284	0.113676	0.134525		883	0.272531	0.178843	0.208009	0.215699	0.280409		883	125.539	0.293989	3.46856	177.467	-9.2618
884	0.0809134	0.0987838	0.0995284	0.114172	0.134525		884	0.272719	0.180343	0.208478	0.215699	0.280503		884	125.521	0.293763	3.46819	177.439	-9.262
885	0.0811616	0.099032	0.0995284	0.114172	0.134773		885	0.272813	0.180343	0.208665	0.215793	0.280503		885	125.504	0.29376	3.46814	177.431	-9.26278
886	0.0811616	0.099032	0.0995284	0.114669	0.134773		886	0.273375	0.180437	0.208947	0.215793	0.280972		886	125.443	0.293757	3.4675	177.393	-9.27718
887	0.0814098	0.0995284	0.0995284	0.114669	0.135517		887	0.273375	0.180437	0.209134	0.21598	0.280972		887	125.434	0.293695	3.46741	177.359	-9.28499
888	0.0814098	0.0995284	0.0995284	0.114917	0.135517		888	0.273657	0.180718	0.20951	0.21598	0.281253		888	125.339	0.293659	3.4671	177.346	-9.29662
889	0.081658	0.0997766	0.0995284	0.114917	0.136262		889	0.273657	0.180718	0.209697	0.216168	0.281253		889	125.331	0.293594	3.46694	177.307	-9.30277
890	0.081658	0.0997766	0.0995284	0.115165	0.136262		890	0.275345	0.181	0.209978	0.216168	0.281347		890	125.101	0.293526	3.46624	177.298	-9.3043
891	0.0819062	0.100025	0.0997766	0.115165	0.13651		891	0.275345	0.181	0.210072	0.216731	0.281347		891	125.099	0.293525	3.46606	177.245	-9.30918
892	0.0819062	0.100025	0.0997766	0.115413	0.13651		892	0.275438	0.181281	0.21026	0.216731	0.282378		892	125.052	0.293424	3.46592	177.235	-9.33809
893	0.0821544	0.100025	0.100025	0.115413	0.137007		893	0.275438	0.181469	0.21026	0.216918	0.282378		893	125.049	0.293417	3.46587	177.232	-9.34986
894	0.0821544	0.100025	0.100025	0.115661	0.137007		894	0.276095	0.181656	0.21101	0.216918	0.282941		894	124.899	0.293379	3.46459	177.231	-9.36565
895	0.0824026	0.100521	0.100025	0.115661	0.137255		895	0.276189	0.181656	0.211198	0.2172	0.282941		895	124.883	0.29335	3.46425	177.174	-9.36597
896	0.0824026	0.100521	0.100025	0.115661	0.137255		896	0.276282	0.181844	0.211667	0.217387	0.283129		896	124.875	0.293329	3.46388	177.169	-9.36936
897	0.0824026	0.101018	0.100273	0.115661	0.137751		897	0.27647	0.181844	0.211667	0.217481	0.283129		897	124.867	0.293271	3.46364	177.156	-9.37731
898	0.0824026	0.101018	0.100273	0.11591	0.137751		898	0.277502	0.182031	0.211948	0.217481	0.283316		898	124.734	0.293221	3.46284	177.144	-9.38371
899	0.0824026	0.101266	0.100521	0.11591	0.138		899	0.277689	0.182031	0.211948	0.217762	0.283316		899	124.726	0.293192	3.4628	177.096	-9.38377
900	0.0824026	0.101266	0.100521	0.116158	0.138		900	0.278346	0.182219	0.212042	0.217762	0.283504		900	124.633	0.293183	3.46264	177.065	-9.39181
901	0.0826508	0.101266	0.100769	0.116158	0.138248		901	0.278346	0.182313	0.212135	0.218325	0.283504		901	124.579	0.293155	3.46236	177.002	-9.39423
902	0.0826508	0.101266	0.101018	0.116158	0.138248		902	0.278439	0.1825	0.212135	0.218513	0.28416		902	124.57	0.293147	3.46218	176.997	-9.40946
903	0.082899	0.101266	0.101018	0.116158	0.138496		903	0.278439	0.182782	0.212229	0.218794	0.28416		903	124.563	0.293135	3.46196	176.956	-9.4169
904	0.082899	0.101266	0.101514	0.116406	0.138496		904	0.278721	0.182969	0.212229	0.218794	0.284254		904	124.532	0.293133	3.46193	176.956	-9.41869
905	0.082899	0.101266	0.101514	0.116406	0.138744		905	0.278908	0.183157	0.212511	0.219075	0.284254		905	124.51	0.293098	3.46164	176.913	-9.42139
906	0.082899	0.101514	0.101514	0.116654	0.138744		906	0.279471	0.183157	0.212698	0.219075	0.284442		906	124.451	0.293088	3.46162	176.91	-9.43348
907	0.0833954	0.101514	0.101514	0.116654	0.138992		907	0.279471	0.18325	0.213073	0.219263	0.284442		907	124.439	0.293084	3.46142	176.894	-9.43993
908	0.0833954	0.101762	0.101762	0.116654	0.138992		908	0.279565	0.183344	0.213073	0.219638	0.284723		908	124.437	0.293082	3.46138	176.832	-9.44316
909	0.0836436	0.10201	0.101762	0.116902	0.139241		909	0.279659	0.183344	0.213261	0.219638	0.284723		909	124.424	0.293062	3.46093	176.823	-9.44563
910	0.0836436	0.10201	0.101762	0.116902	0.139241		910	0.280034	0.183532	0.213448	0.219919	0.285473		910	124.376	0.293026	3.46074	176.777	-9.46183
911	0.0838918	0.10201	0.101762	0.117895	0.139985		911	0.280034	0.184563	0.214574	0.219919	0.285473		911	124.362	0.292798	3.45969	176.745	-9.46833
912	0.0838918	0.102259	0.10201	0.117895	0.139985		912	0.280784	0.184563	0.214574	0.220107	0.285567		912	124.18	0.292797	3.45961	176.717	-9.47361
913	0.08414	0.102259	0.10201	0.117895	0.140233		913	0.280784	0.184845	0.214668	0.220294	0.285567		913	124.179	0.292782	3.45956	176.715	-9.47373
914	0.08414	0.102259	0.102259	0.117895	0.140233		914	0.281065	0.185032	0.214668	0.220576	0.286599		914	124.07	0.292752	3.45949	176.703	-9.51157
915	0.08414	0.102259	0.102259	0.118143	0.140482		915	0.281253	0.185407	0.215418	0.22067	0.286599		915	124.039	0.292609	3.45735	176.702	-9.51166
916	0.08414	0.103003	0.102507	0.118143	0.140482		916	0.28144	0.185407	0.215418	0.221326	0.286786		916	124.024	0.29259	3.45735	176.589	-9.52261
917	0.0843882	0.103003	0.102507	0.118143	0.14073		917	0.28144	0.187189	0.215793	0.221514	0.286786		917	124.016	0.292204	3.45713	176.581	-9.52364
918	0.0843882	0.103251	0.102755	0.118392	0.14073		918	0.281909	0.187189	0.215793	0.221514	0.287818		918	123.942	0.292201	3.45702	176.579	-9.5582
919	0.0846364	0.103251	0.102755	0.118392	0.140978		919	0.282003	0.187283	0.21598	0.221607	0.287818		919	123.934	0.292187	3.45692	176.559	-9.55861
920	0.0846364	0.1035	0.102755	0.11864	0.140978		920	0.28266	0.187283	0.216356	0.221607	0.287911		920	123.791	0.292183	3.45666	176.558	-9.5622
921	0.0846364	0.1035	0.103003	0.11864	0.141226		921	0.282847	0.187752	0.216356	0.22217	0.287911		921	123.787	0.292093	3.45649	176.513	-9.56318
922	0.0846364	0.103748	0.103003	0.118888	0.141226		922	0.283504	0.187752	0.216449	0.22217	0.28838		922	123.647	0.292085	3.45635	176.505	-9.57411
923	0.0846364	0.103748	0.103003	0.118888	0.141474		923	0.283691	0.187846	0.216637	0.222827	0.28838		923	123.644	0.292022	3.45608	176.448	-9.58025
924	0.0846364	0.104492	0.103003	0.119136	0.141474		924	0.283785	0.187846	0.216918	0.222827	0.288568		924	123.636	0.291894	3.4557	176.431	-9.58378
925	0.0848846	0.104492	0.103003	0.119136	0.141723		925	0.283785	0.188221	0.217106	0.223202	0.288568		925	123.633	0.291882	3.45544	176.392	-9.58982
926	0.0848846	0.104492	0.103251	0.119384	0.141723		926	0.284817	0.188409	0.217106	0.223202	0.289037		926	123.414	0.291837	3.45516	176.392	-9.62179
927	0.0851328	0.104492	0.103251	0.119384	0.141971		927	0.284817	0.188971	0.217293	0.223389	0.289037		927	123.408	0.291789	3.45513	176.365	-9.62254
928	0.0851328	0.104492	0.1035	0.119633	0.141971		928	0.28491	0.189253	0.217293	0.223389	0.29035		928	123.402	0.291775	3.45495	176.35	-9.6617
929	0.085381	0.104492	0.1035	0.119633	0.142219		929	0.28491	0.189346	0.218137	0.223577	0.29035		929	123.401	0.291765	3.45401	176.337	-9.66864
930	0.085381	0.104492	0.103748	0.119881	0.142219		930	0.285567	0.189534	0.218137	0.223577	0.290537		930	123.314	0.291735	3.4536	176.324	-9.67105
931	0.0856292	0.104492	0.103748	0.119881	0.142467		931	0.285567	0.189909	0.218419	0.223764	0.290537		931	123.309	0.291673	3.45312	176.281	-9.67507
932	0.0856292	0.104492	0.103748	0.120377	0.142467		932	0.286036	0.190284	0.218606	0.223764	0.290631		932	123.277	0.291659	3.45296	176.249	-9.67534
933	0.0861256	0.104741	0.103748	0.120377	0.142715		933	0.286036	0.190284	0.218982	0.224046	0.290631		933	123.234	0.291642	3.45288	176.224	-9.67742
934	0.0861256	0.104741	0.103996	0.120377	0.142715		934	0.286599	0.191128	0.218982	0.224233	0.291944		934	123.178	0.291332	3.45286	176.222	-9.72955
935	0.0861256	0.104989	0.103996	0.120377	0.142964		935	0.286786	0.191128	0.219169	0.224515	0.291944		935	123.175	0.291293	3.45274	176.189	-9.73721
936	0.0861256	0.104989	0.103996	0.120625	0.142964		936	0.287349	0.19141	0.219357	0.224515	0.292132		936	123.111	0.291177	3.45259	176.185	-9.7406
937	0.0861256	0.105237	0.104244	0.120625	0.143212		937	0.287536	0.19141	0.219357	0.224608	0.292132		937	123.103	0.291176	3.45258	176.152	-9.74094
938	0.0863738	0.105237	0.104244	0.120874	0.143212		938	0.28763	0.191597	0.219826	0.224608	0.292225		938	123.102	0.291153	3.452	176.126	-9.74588
939	0.0863738	0.105237	0.104244	0.120874	0.14346		939	0.287911	0.191785	0.220013	0.224702	0.292225		939	123.034	0.291139	3.45174	176.108	-9.74753
940	0.0863738	0.105237	0.104244	0.121122	0.14346		940	0.288099	0.192066	0.220482	0.224702	0.292413		940	123.021	0.291121	3.45095	176.089	-9.75481
941	0.0863738	0.105733	0.104492	0.121122	0.143708		941	0.288287	0.192066	0.220482	0.225359	0.292507		941	122.998	0.291111	3.45085	175.956	-9.7549
942	0.086622	0.105733	0.104492	0.12137	0.143708		942	0.288287	0.192347	0.220763	0.225359	0.293163		942	122.998	0.291037	3.45053	175.946	-9.77141
943	0.086622	0.105982	0.104492	0.12137	0.143956		943	0.288756	0.192347	0.220951	0.225828	0.293163		943	122.947	0.291015	3.45043	175.889	-9.77343
944	0.0868702	0.105982	0.104492	0.121618	0.143956		944	0.288849	0.193098	0.221701	0.225828	0.293257		944	122.938	0.29089	3.44966	175.882	-9.77351
945	0.0871184	0.10623	0.104492	0.121618	0.144205		945	0.288849	0.193098	0.222076	0.226109	0.293257		945	122.908	0.290868	3.44958	175.813	-9.77751
946	0.0871184	0.10623	0.104492	0.121866	0.144205		946	0.288943	0.194035	0.22217	0.226109	0.293632		946	122.905	0.290683	3.44933	175.804	-9.79295
947	0.0873666	0.106478	0.104492	0.121866	0.144701		947	0.288943	0.194035	0.222358	0.227047	0.293632		947	122.898	0.290674	3.44925	175.71	-9.79345
948	0.0873666	0.106478	0.104492	0.122115	0.144701		948	0.289131	0.194223	0.22292	0.227047	0.293726		948	122.896	0.290661	3.44897	175.678	-9.79466
949	0.0876148	0.106478	0.104492	0.122115	0.145197		949	0.289131	0.194317	0.223108	0.227328	0.293726		949	122.895	0.290659	3.44896	175.613	-9.80064
950	0.0876148	0.106726	0.104492	0.122363	0.145197		950	0.291194	0.194411	0.223577	0.227328	0.294101		950	122.555	0.290652	3.44826	175.613	-9.80957
951	0.0876148	0.106726	0.104741	0.122363	0.145446		951	0.291381	0.194598	0.223577	0.227516	0.294101		951	122.553	0.290631	3.44821	175.57	-9.81064
952	0.0876148	0.106726	0.104741	0.122611	0.145446		952	0.292976	0.194786	0.223858	0.227516	0.294289		952	122.359	0.290622	3.44795	175.557	-9.81371
953	0.0876148	0.106726	0.104741	0.122611	0.145694		953	0.293163	0.195255	0.224046	0.227797	0.294289		953	122.359	0.290571	3.4479	175.517	-9.81625
954	0.0876148	0.106974	0.105237	0.122859	0.145694		954	0.294476	0.195442	0.224046	0.227797	0.294382		954	122.131	0.290571	3.44772	175.493	-9.81666
955	0.0881112	0.106974	0.105237	0.122859	0.145942		955	0.294476	0.196099	0.224327	0.227985	0.294382		955	122.115	0.290428	3.44666	175.466	-9.82101
956	0.0881112	0.107223	0.105237	0.123107	0.145942		956	0.294851	0.196099	0.224515	0.227985	0.294758		956	122.086	0.290426	3.44657	175.454	-9.8258
957	0.0883594	0.107223	0.105237	0.123107	0.14619		957	0.294851	0.196192	0.224984	0.228078	0.294758		957	122.017	0.290418	3.4457	175.419	-9.82656
958	0.0883594	0.107223	0.105237	0.123356	0.14619		958	0.294945	0.19638	0.225171	0.228078	0.295977		958	121.985	0.290405	3.44558	175.412	-9.85787
959	0.0883594	0.107223	0.105237	0.123356	0.146438		959	0.295133	0.196474	0.225265	0.228172	0.295977		959	121.98	0.290398	3.44546	175.409	-9.85891
960	0.0883594	0.107471	0.105485	0.123604	0.146438		960	0.296539	0.196568	0.225265	0.228172	0.296071		960	121.775	0.290379	3.4453	175.384	-9.85929
961	0.0886076	0.107471	0.105485	0.123852	0.146935		961	0.296633	0.196849	0.225921	0.22836	0.296071		961	121.757	0.290329	3.44455	175.381	-9.8627
962	0.0886076	0.107719	0.105485	0.123852	0.146935		962	0.296727	0.196849	0.226109	0.228547	0.297665		962	121.752	0.290323	3.4444	175.366	-9.90201
963	0.0888558	0.107719	0.105485	0.123852	0.147183		963	0.296727	0.196943	0.227234	0.228735	0.297665		963	121.741	0.290322	3.44346	175.366	-9.90584
964	0.0888558	0.107967	0.105733	0.123852	0.147183		964	0.297196	0.197036	0.227234	0.228922	0.298321		964	121.65	0.290294	3.44335	175.355	-9.91912
965	0.0888558	0.107967	0.105733	0.1241	0.147431		965	0.297383	0.19713	0.227328	0.228922	0.298321		965	121.636	0.290294	3.44332	175.335	-9.92018
966	0.0888558	0.108215	0.105982	0.1241	0.147431		966	0.298228	0.19713	0.227328	0.229016	0.298415		966	121.538	0.290288	3.44311	175.321	-9.9225
967	0.089104	0.108215	0.105982	0.124348	0.147679		967	0.298228	0.197224	0.228172	0.229016	0.298415		967	121.525	0.290286	3.44196	175.32	-9.92275
968	0.089104	0.108215	0.10623	0.124348	0.147679		968	0.298884	0.197599	0.228172	0.230048	0.298696		968	121.445	0.290239	3.44184	175.214	-9.93158
969	0.0893522	0.108215	0.10623	0.124597	0.147928		969	0.298884	0.197693	0.228829	0.230048	0.298696		969	121.434	0.290227	3.44138	175.212	-9.93185
970	0.0893522	0.108464	0.106478	0.124597	0.147928		970	0.300197	0.197693	0.228829	0.230423	0.300197		970	121.222	0.290192	3.4412	175.144	-9.97654
971	0.0898486	0.108464	0.106478	0.124845	0.148176		971	0.300197	0.198068	0.230517	0.230423	0.300197		971	121.185	0.290102	3.43843	175.142	-9.97788
972	0.0898486	0.108712	0.106726	0.124845	0.148176		972	0.30076	0.198068	0.230517	0.230892	0.300572		972	121.119	0.290082	3.43835	175.098	-9.98894
973	0.0898486	0.108712	0.106726	0.125093	0.148672		973	0.300947	0.198349	0.230611	0.230892	0.300572		973	121.117	0.290064	3.43806	175.096	-9.9965
974	0.0900968	0.10896	0.106974	0.125093	0.148672		974	0.300947	0.198349	0.230611	0.231079	0.301416		974	121.114	0.290024	3.43788	175.061	-10.0134
975	0.0900968	0.10896	0.106974	0.125341	0.14892		975	0.301416	0.198725	0.230798	0.231173	0.301416		975	121.066	0.289967	3.43775	175.056	-10.0153
976	0.090345	0.109456	0.107471	0.125341	0.14892		976	0.30151	0.198725	0.230798	0.23183	0.301697		976	121.056	0.289944	3.43758	174.954	-10.0239
977	0.090345	0.109456	0.107471	0.125341	0.149169		977	0.301697	0.1991	0.231079	0.232017	0.301697		977	121.055	0.289929	3.43725	174.945	-10.0241
978	0.090345	0.109705	0.107471	0.125341	0.149169		978	0.302635	0.199193	0.231267	0.23258	0.302166		978	120.856	0.289894	3.43723	174.86	-10.0302
979	0.0905932	0.109705	0.107719	0.125589	0.149417		979	0.302635	0.199662	0.231267	0.23258	0.302166		979	120.853	0.289817	3.4369	174.816	-10.0304
980	0.0908414	0.109953	0.107719	0.125589	0.149417		980	0.302729	0.199662	0.231548	0.232768	0.303104		980	120.843	0.289815	3.43648	174.813	-10.0568
981	0.0910896	0.109953	0.107967	0.125589	0.149665		981	0.302729	0.200131	0.231548	0.233143	0.303104		981	120.828	0.289707	3.43645	174.732	-10.0598
982	0.0910896	0.109953	0.107967	0.125838	0.149665		982	0.304417	0.200506	0.231736	0.233143	0.304136		982	120.678	0.289683	3.43615	174.725	-10.0865
983	0.0913378	0.109953	0.108215	0.125838	0.150161		983	0.304511	0.201538	0.231736	0.233518	0.304136		983	120.664	0.289562	3.43607	174.67	-10.0883
984	0.0913378	0.110449	0.108215	0.126086	0.150161		984	0.30498	0.201538	0.23183	0.233518	0.304417		984	120.632	0.289439	3.43592	174.662	-10.0931
985	0.091586	0.110449	0.108464	0.126086	0.150658		985	0.30498	0.201632	0.23183	0.233612	0.304417		985	120.618	0.289377	3.43591	174.654	-10.106
986	0.091586	0.110697	0.108464	0.126334	0.150658		986	0.305074	0.201632	0.232017	0.233612	0.304605		986	120.612	0.289363	3.4356	174.618	-10.1096
987	0.0918342	0.110697	0.108712	0.126334	0.150906		987	0.305074	0.201819	0.232017	0.233705	0.304605		987	120.603	0.289343	3.43551	174.616	-10.1101
988	0.0918342	0.110697	0.108712	0.126582	0.150906		988	0.305355	0.201913	0.233049	0.233705	0.30498		988	120.54	0.289317	3.43359	174.599	-10.1183
989	0.0920824	0.110697	0.10896	0.126582	0.151154		989	0.305355	0.202101	0.233049	0.233987	0.30498		989	120.527	0.289311	3.43348	174.587	-10.1225
990	0.0920824	0.110697	0.10896	0.12683	0.151154		990	0.306199	0.20257	0.23333	0.23408	0.305167		990	120.358	0.289281	3.4333	174.582	-10.1238
991	0.0923306	0.110697	0.109208	0.12683	0.151402		991	0.306199	0.202757	0.23333	0.234925	0.305167		991	120.349	0.289255	3.43328	174.508	-10.1248
992	0.0923306	0.110946	0.109208	0.127079	0.151402		992	0.306387	0.202757	0.234174	0.234925	0.305449		992	120.329	0.289222	3.43215	174.497	-10.128
993	0.0923306	0.110946	0.109208	0.127079	0.151651		993	0.306855	0.203414	0.234362	0.235018	0.305449		993	120.252	0.289113	3.43202	174.48	-10.129
994	0.0925788	0.111194	0.109456	0.127575	0.151651		994	0.306855	0.203507	0.234362	0.235018	0.306762		994	120.246	0.289113	3.43197	174.448	-10.1678
995	0.0925788	0.111194	0.109456	0.127575	0.151899		995	0.308168	0.203695	0.234549	0.235112	0.306762		995	120.054	0.289082	3.43155	174.448	-10.1698
996	0.092827	0.111442	0.109705	0.127823	0.151899		996	0.308168	0.203695	0.234549	0.235112	0.307043		996	120.042	0.289065	3.43153	174.437	-10.1734
997	0.092827	0.111442	0.109705	0.127823	0.152147		997	0.309012	0.203883	0.234925	0.235206	0.307043		997	119.92	0.289026	3.43108	174.436	-10.1744
998	0.0930752	0.11169	0.109953	0.128071	0.152147		998	0.309012	0.203883	0.234925	0.235206	0.307418		998	119.92	0.288956	3.43083	174.43	-10.2001
999	0.0930752	0.111938	0.109953	0.128071	0.152395		999	0.309106	0.203976	0.235112	0.235581	0.307418		999	119.919	0.288936	3.4308	174.415	-10.2018
1000	0.0933234	0.111938	0.109953	0.128071	0.152395		1000	0.309106	0.204164	0.2353	0.235769	0.307887		1000	119.91	0.288928	3.43051	174.38	-10.2096
1001	0.0933234	0.112187	0.110449	0.128071	0.152643		1001	0.309575	0.204164	0.235487	0.235862	0.307887		1001	119.839	0.28892	3.43033	174.375	-10.2145
1002	0.0935716	0.112187	0.110449	0.12832	0.152643		1002	0.309575	0.205289	0.235769	0.235862	0.307981		1002	119.838	0.28883	3.42991	174.359	-10.2191
1003	0.0935716	0.112187	0.110449	0.12832	0.152892		1003	0.310607	0.205477	0.235956	0.236144	0.307981		1003	119.712	0.288821	3.4299	174.321	-10.2208
1004	0.0938198	0.112187	0.110449	0.128568	0.152892		1004	0.310701	0.205664	0.23605	0.236144	0.308262		1004	119.692	0.288784	3.42956	174.318	-10.2275
1005	0.0938198	0.112187	0.110697	0.128568	0.15314		1005	0.311545	0.205852	0.23605	0.236425	0.308262		1005	119.595	0.288765	3.42952	174.296	-10.2334
1006	0.094068	0.112187	0.110697	0.128816	0.15314		1006	0.311545	0.206133	0.236144	0.236425	0.308544		1006	119.57	0.288651	3.42944	174.283	-10.2416
1007	0.094068	0.112435	0.110946	0.128816	0.153388		1007	0.311732	0.206133	0.236144	0.236519	0.308544		1007	119.555	0.288647	3.42934	174.272	-10.2486
1008	0.0943162	0.112435	0.110946	0.129312	0.153388		1008	0.311732	0.206227	0.2368	0.236519	0.308637		1008	119.553	0.288635	3.42846	174.244	-10.2487
1009	0.0943162	0.112683	0.111194	0.129312	0.153884		1009	0.312389	0.206227	0.2368	0.236988	0.308637		1009	119.499	0.288627	3.42828	174.165	-10.2521
1010	0.0945644	0.112683	0.111442	0.129561	0.153884		1010	0.312389	0.207259	0.236894	0.236988	0.309388		1010	119.498	0.288462	3.42825	174.161	-10.2691
1011	0.0945644	0.112931	0.111442	0.129561	0.154133		1011	0.312576	0.207259	0.237644	0.237832	0.309388		1011	119.486	0.288449	3.4277	174.091	-10.2702
1012	0.0945644	0.112931	0.11169	0.130305	0.154133		1012	0.312764	0.20829	0.237644	0.237832	0.309857		1012	119.469	0.288309	3.4277	174.086	-10.2752
1013	0.0945644	0.112931	0.11169	0.130305	0.154381		1013	0.313326	0.208478	0.237738	0.237926	0.309857		1013	119.411	0.288265	3.42766	174.057	-10.2796
1014	0.0948126	0.112931	0.11169	0.130553	0.154381		1014	0.31342	0.208572	0.237926	0.237926	0.310701		1014	119.41	0.288238	3.42751	174.055	-10.2975
1015	0.0948126	0.113179	0.11169	0.130553	0.154629		1015	0.314264	0.208572	0.238207	0.23877	0.310701		1015	119.325	0.288229	3.42711	173.942	-10.2979
1016	0.0950608	0.113179	0.111938	0.130802	0.154629		1016	0.314264	0.208947	0.238207	0.23877	0.310888		1016	119.32	0.288199	3.42693	173.929	-10.3001
1017	0.0950608	0.113179	0.111938	0.130802	0.154877		1017	0.314546	0.209134	0.238582	0.239051	0.310888		1017	119.298	0.288197	3.42661	173.903	-10.3031
1018	0.095309	0.113179	0.112187	0.13105	0.154877		1018	0.314639	0.209228	0.238582	0.239051	0.311076		1018	119.298	0.288194	3.4266	173.898	-10.3066
1019	0.0955572	0.113428	0.112187	0.13105	0.155374		1019	0.314639	0.209228	0.239332	0.239707	0.311076		1019	119.296	0.288174	3.42493	173.821	-10.3076
1020	0.0955572	0.113924	0.112187	0.131298	0.155374		1020	0.314827	0.209416	0.23952	0.239707	0.312295		1020	119.211	0.288142	3.42489	173.811	-10.3427
1021	0.0958054	0.113924	0.112187	0.131298	0.155622		1021	0.314827	0.209791	0.239801	0.239801	0.312295		1021	119.203	0.288091	3.42463	173.808	-10.344
1022	0.0958054	0.113924	0.112435	0.131546	0.155622		1022	0.315952	0.209978	0.239895	0.239801	0.312482		1022	119.066	0.288018	3.42458	173.798	-10.36
1023	0.0960536	0.113924	0.112435	0.131546	0.156118		1023	0.315952	0.210166	0.241208	0.240176	0.312482		1023	119.061	0.287986	3.42299	173.695	-10.3606
1024	0.0960536	0.114172	0.112931	0.132043	0.156118		1024	0.317359	0.210166	0.241208	0.240176	0.313326		1024	118.875	0.287967	3.42229	173.669	-10.3986
1025	0.0963018	0.114172	0.112931	0.132043	0.156615		1025	0.317359	0.210541	0.241302	0.240551	0.313326		1025	118.874	0.287883	3.42215	173.587	-10.4019
1026	0.0963018	0.11442	0.113179	0.132291	0.156615		1026	0.317828	0.210541	0.241302	0.240551	0.31342		1026	118.75	0.287872	3.42202	173.584	-10.4092
1027	0.0963018	0.11442	0.113179	0.132291	0.156863		1027	0.318016	0.210635	0.241489	0.240739	0.31342		1027	118.733	0.287865	3.42164	173.561	-10.4094
1028	0.0963018	0.114669	0.113179	0.132291	0.156863		1028	0.318484	0.210729	0.241677	0.241395	0.313702		1028	118.671	0.287803	3.42159	173.462	-10.4162
1029	0.09655	0.115165	0.113179	0.133035	0.157111		1029	0.318578	0.210729	0.242146	0.241395	0.313702		1029	118.607	0.287746	3.42071	173.456	-10.4175
1030	0.09655	0.115165	0.113179	0.133035	0.157111		1030	0.319235	0.210916	0.242333	0.241489	0.314358		1030	118.531	0.287728	3.42053	173.452	-10.4318
1031	0.0967982	0.115165	0.113179	0.133035	0.157359		1031	0.319235	0.211104	0.242427	0.241677	0.314358		1031	118.525	0.287724	3.42049	173.45	-10.4344
1032	0.0967982	0.115165	0.113428	0.133035	0.157359		1032	0.319422	0.211385	0.242427	0.241771	0.314452		1032	118.501	0.28762	3.42047	173.448	-10.435
1033	0.0967982	0.115413	0.113428	0.133284	0.157607		1033	0.320735	0.211385	0.242521	0.241958	0.314452		1033	118.376	0.287604	3.42044	173.447	-10.4376
1034	0.0967982	0.115413	0.113676	0.133532	0.157607		1034	0.320923	0.211573	0.242521	0.241958	0.314921		1034	118.369	0.287584	3.42036	173.433	-10.4453
1035	0.0967982	0.115413	0.113676	0.133532	0.157856		1035	0.321017	0.211854	0.242615	0.24224	0.314921		1035	118.364	0.287541	3.42017	173.421	-10.4518
1036	0.0970464	0.115661	0.113924	0.134276	0.157856		1036	0.321017	0.211948	0.242615	0.24224	0.315015		1036	118.309	0.287529	3.41994	173.403	-10.4525
1037	0.0970464	0.115661	0.113924	0.134276	0.158104		1037	0.32111	0.212511	0.243084	0.242802	0.315015		1037	118.297	0.287456	3.41928	173.338	-10.4559
1038	0.0972946	0.11591	0.114172	0.134525	0.158104		1038	0.32111	0.212511	0.243084	0.242802	0.315108		1038	118.283	0.287454	3.41923	173.32	-10.457
1039	0.0972946	0.11591	0.114172	0.134525	0.158352		1039	0.321486	0.212698	0.244209	0.24299	0.315108		1039	118.272	0.287437	3.41772	173.299	-10.4638
1040	0.0975428	0.11591	0.11442	0.134525	0.158352		1040	0.321486	0.212792	0.244397	0.243177	0.315202		1040	118.272	0.287411	3.41752	173.283	-10.4645
1041	0.0975428	0.116158	0.11442	0.134773	0.1586		1041	0.322517	0.212792	0.245053	0.243177	0.315202		1041	118.208	0.287398	3.41631	173.271	-10.4691
1042	0.097791	0.116158	0.114669	0.134773	0.1586		1042	0.322517	0.21373	0.245147	0.243271	0.315296		1042	118.204	0.287178	3.41629	173.265	-10.4735
1043	0.097791	0.116406	0.114669	0.135269	0.158848		1043	0.322705	0.21373	0.245428	0.243271	0.315296		1043	118.183	0.287168	3.41598	173.24	-10.4756
1044	0.0980392	0.116406	0.114669	0.135269	0.158848		1044	0.322798	0.213917	0.245616	0.244209	0.315671		1044	118.169	0.287027	3.41586	173.124	-10.487
1045	0.0980392	0.116654	0.114669	0.135517	0.159097		1045	0.322892	0.213917	0.245709	0.244209	0.315671		1045	118.167	0.287024	3.41578	173.112	-10.4872
1046	0.0980392	0.116654	0.114669	0.135517	0.159097		1046	0.32308	0.214574	0.245897	0.244303	0.316421		1046	118.095	0.28697	3.41546	173.112	-10.515
1047	0.0982874	0.116902	0.114669	0.135766	0.159345		1047	0.32308	0.214574	0.246272	0.244303	0.316421		1047	118.05	0.286968	3.41494	173.09	-10.5184
1048	0.0982874	0.116902	0.114917	0.135766	0.159345		1048	0.323361	0.214855	0.246272	0.24449	0.316984		1048	118.031	0.286934	3.41483	173.084	-10.5323
1049	0.0985356	0.116902	0.114917	0.136014	0.159593		1049	0.323361	0.215043	0.246366	0.24449	0.316984		1049	118.015	0.286903	3.4147	173.077	-10.5346
1050	0.0985356	0.116902	0.115165	0.136014	0.159593		1050	0.323455	0.215605	0.246366	0.244959	0.317359		1050	118.006	0.286847	3.41425	173.05	-10.5413
1051	0.0985356	0.117151	0.115165	0.136262	0.159841		1051	0.323643	0.215605	0.246647	0.244959	0.317359		1051	117.998	0.286847	3.41409	173.047	-10.5432
1052	0.0985356	0.117151	0.115165	0.136262	0.159841		1052	0.324768	0.215793	0.246835	0.245241	0.317828		1052	117.842	0.286819	3.41401	173.029	-10.5513
1053	0.0985356	0.117151	0.115165	0.13651	0.160089		1053	0.324955	0.21598	0.247022	0.245241	0.317828		1053	117.841	0.286799	3.41392	173.027	-10.5529
1054	0.0985356	0.117151	0.115165	0.13651	0.160089		1054	0.325143	0.216074	0.247304	0.245334	0.318391		1054	117.829	0.286783	3.41389	173.027	-10.5697
1055	0.0987838	0.117399	0.115413	0.136759	0.160338		1055	0.325143	0.216074	0.247304	0.245334	0.318391		1055	117.806	0.286783	3.4136	172.982	-10.5704
1056	0.0987838	0.117399	0.115413	0.136759	0.160338		1056	0.325237	0.216637	0.24796	0.245428	0.318766		1056	117.792	0.286705	3.41293	172.964	-10.5739
1057	0.0987838	0.117647	0.115413	0.137007	0.160586		1057	0.325424	0.216637	0.248335	0.245428	0.318766		1057	117.786	0.286679	3.41235	172.958	-10.5767
1058	0.0987838	0.117647	0.115413	0.137007	0.160586		1058	0.325518	0.216731	0.248523	0.245616	0.319516		1058	117.785	0.286656	3.41223	172.931	-10.5918
1059	0.099032	0.117895	0.11591	0.137007	0.161082		1059	0.325518	0.216731	0.248523	0.245803	0.319516		1059	117.759	0.28664	3.41222	172.921	-10.5951
1060	0.099032	0.117895	0.116158	0.137007	0.161082		1060	0.325706	0.217106	0.248523	0.245991	0.320266		1060	117.755	0.286617	3.41213	172.889	-10.6024
1061	0.099032	0.118143	0.116158	0.137255	0.16133		1061	0.325893	0.217106	0.249086	0.245991	0.320266		1061	117.73	0.286594	3.41145	172.872	-10.6032
1062	0.099032	0.118143	0.116406	0.137255	0.16133		1062	0.326362	0.217856	0.249086	0.246178	0.321204		1062	117.68	0.28651	3.41135	172.83	-10.6264
1063	0.099032	0.118143	0.116406	0.137751	0.161579		1063	0.32655	0.218137	0.249179	0.246178	0.321204		1063	117.662	0.286501	3.41118	172.812	-10.6332
1064	0.099032	0.118143	0.116654	0.137751	0.161579		1064	0.326831	0.218231	0.249273	0.246741	0.321486		1064	117.626	0.286488	3.41096	172.765	-10.6379
1065	0.0992802	0.118392	0.116654	0.138248	0.161827		1065	0.326831	0.218231	0.250586	0.246741	0.321486		1065	117.616	0.286471	3.40916	172.747	-10.6466
1066	0.0992802	0.118392	0.116902	0.138248	0.161827		1066	0.327769	0.219169	0.25068	0.247022	0.32233		1066	117.46	0.286215	3.40914	172.708	-10.6729
1067	0.0995284	0.11864	0.116902	0.138496	0.162075		1067	0.327769	0.219169	0.251149	0.247022	0.32233		1067	117.448	0.286205	3.40896	172.7	-10.673
1068	0.0995284	0.11864	0.117151	0.138496	0.162075		1068	0.32805	0.219357	0.251243	0.24721	0.322705		1068	117.435	0.286148	3.4089	172.641	-10.6794
1069	0.0995284	0.119136	0.117151	0.138744	0.162323		1069	0.328238	0.219357	0.252556	0.24721	0.322705		1069	117.427	0.286049	3.40774	172.631	-10.6809
1070	0.0995284	0.119136	0.117399	0.138744	0.162323		1070	0.328425	0.219732	0.252556	0.247491	0.323549		1070	117.421	0.285986	3.4077	172.596	-10.704
1071	0.0997766	0.119136	0.117399	0.138992	0.162571		1071	0.328425	0.220294	0.252743	0.247491	0.323549		1071	117.414	0.285977	3.40754	172.582	-10.7078
1072	0.0997766	0.119136	0.117399	0.138992	0.162571		1072	0.328613	0.220482	0.253212	0.247585	0.324018		1072	117.393	0.285951	3.40688	172.573	-10.719
1073	0.100025	0.119384	0.117647	0.139489	0.16282		1073	0.328613	0.220482	0.253212	0.247585	0.324018		1073	117.393	0.285933	3.40674	172.56	-10.7195
1074	0.100025	0.119384	0.117647	0.139489	0.16282		1074	0.328988	0.220857	0.253493	0.247866	0.324299		1074	117.343	0.28586	3.4066	172.54	-10.7384
1075	0.100273	0.119633	0.117647	0.139489	0.163068		1075	0.328988	0.220857	0.253681	0.248054	0.324299		1075	117.337	0.285859	3.40645	172.523	-10.7387
1076	0.100273	0.119633	0.117647	0.139737	0.163068		1076	0.329176	0.221232	0.254244	0.248054	0.324768		1076	117.286	0.285822	3.40572	172.52	-10.7451
1077	0.100273	0.119881	0.117895	0.139737	0.163316		1077	0.329363	0.221232	0.254244	0.248242	0.324768		1077	117.272	0.285803	3.40569	172.484	-10.7473
1078	0.100273	0.119881	0.117895	0.139985	0.163316		1078	0.329832	0.222358	0.254619	0.248242	0.324862		1078	117.172	0.285676	3.40461	172.473	-10.7484
1079	0.100521	0.119881	0.117895	0.139985	0.164061		1079	0.329832	0.222545	0.254806	0.248992	0.324862		1079	117.171	0.285671	3.40448	172.352	-10.753
1080	0.100521	0.119881	0.117895	0.140233	0.164061		1080	0.330113	0.222639	0.254994	0.248992	0.325049		1080	117.141	0.285656	3.40439	172.329	-10.7546
1081	0.101018	0.120129	0.118143	0.140233	0.164309		1081	0.330113	0.222639	0.255088	0.249367	0.325049		1081	117.126	0.285626	3.40418	172.282	-10.7556
1082	0.101018	0.120129	0.118143	0.14073	0.164309		1082	0.330958	0.222733	0.25565	0.249367	0.325612		1082	117.024	0.285579	3.40325	172.269	-10.7667
1083	0.101266	0.120129	0.118143	0.14073	0.164557		1083	0.330958	0.22292	0.255838	0.250023	0.325612		1083	117.024	0.285571	3.40309	172.152	-10.7714
1084	0.101266	0.120129	0.118143	0.14073	0.164557		1084	0.331426	0.223014	0.255932	0.250211	0.325799		1084	116.897	0.285557	3.40308	172.146	-10.7726
1085	0.101514	0.120377	0.118392	0.14073	0.164805		1085	0.331426	0.223014	0.255932	0.250399	0.325799		1085	116.895	0.285556	3.40295	172.118	-10.7731
1086	0.101514	0.120377	0.118392	0.141971	0.164805		1086	0.332927	0.223202	0.256119	0.250399	0.32805		1086	116.756	0.285544	3.4024	172.082	-10.8229
1087	0.101762	0.120625	0.11864	0.141971	0.165053		1087	0.332927	0.223202	0.256119	0.250586	0.32805		1087	116.751	0.285532	3.40225	172.07	-10.8259
1088	0.101762	0.120625	0.11864	0.142467	0.165053		1088	0.333959	0.223858	0.258183	0.250586	0.328613		1088	116.623	0.285402	3.40013	172.013	-10.8362
1089	0.10201	0.121122	0.118888	0.142467	0.165302		1089	0.333959	0.223858	0.258183	0.251055	0.328613		1089	116.609	0.285385	3.40001	171.928	-10.8413
1090	0.10201	0.121122	0.118888	0.142964	0.165302		1090	0.334334	0.22414	0.25837	0.251055	0.329645		1090	116.59	0.285358	3.4	171.917	-10.8684
1091	0.102259	0.121122	0.118888	0.142964	0.16555		1091	0.334334	0.224515	0.259027	0.251993	0.329645		1091	116.578	0.285322	3.39915	171.866	-10.873
1092	0.102259	0.12137	0.119136	0.143212	0.16555		1092	0.334803	0.224608	0.259027	0.251993	0.331239		1092	116.514	0.285312	3.39913	171.865	-10.9196
1093	0.102507	0.12137	0.119136	0.143212	0.165798		1093	0.334896	0.224796	0.259308	0.252087	0.331239		1093	116.503	0.285291	3.399	171.842	-10.9213
1094	0.102507	0.121618	0.119136	0.14346	0.165798		1094	0.33499	0.224796	0.259495	0.252087	0.331333		1094	116.483	0.285274	3.39892	171.835	-10.9293
1095	0.103003	0.121618	0.119136	0.14346	0.166046		1095	0.33499	0.224984	0.259871	0.252743	0.331333		1095	116.451	0.285241	3.39825	171.758	-10.937
1096	0.103003	0.121866	0.119136	0.143956	0.166046		1096	0.335647	0.224984	0.260058	0.252743	0.331614		1096	116.37	0.285226	3.39823	171.747	-10.9466
1097	0.103251	0.121866	0.119136	0.143956	0.166294		1097	0.335647	0.225077	0.261465	0.253587	0.331614		1097	116.311	0.285222	3.39639	171.656	-10.9504
1098	0.103251	0.122115	0.119384	0.144205	0.166294		1098	0.335834	0.225265	0.261465	0.253587	0.331895		1098	116.258	0.285213	3.39633	171.644	-10.9549
1099	0.103251	0.122115	0.119384	0.144205	0.166543		1099	0.336022	0.225452	0.262309	0.253962	0.331895		1099	116.227	0.285189	3.39555	171.624	-10.9613
1100	0.103251	0.122363	0.119881	0.144701	0.166543		1100	0.337522	0.225452	0.262309	0.253962	0.332458		1100	115.994	0.285163	3.39518	171.604	-10.9931
1101	0.1035	0.122363	0.119881	0.144701	0.166791		1101	0.337522	0.22564	0.262872	0.254806	0.332458		1101	115.987	0.285155	3.39416	171.555	-10.9987
1102	0.1035	0.122363	0.120129	0.144949	0.166791		1102	0.338648	0.225828	0.262965	0.254806	0.332739		1102	115.803	0.285143	3.39406	171.548	-11.0062
1103	0.1035	0.122363	0.120129	0.144949	0.167039		1103	0.338835	0.226015	0.263153	0.254994	0.332739		1103	115.802	0.285109	3.39388	171.54	-11.0072
1104	0.1035	0.122363	0.120377	0.144949	0.167039		1104	0.338929	0.227141	0.263153	0.255181	0.333302		1104	115.799	0.28498	3.39388	171.539	-11.0116
1105	0.103748	0.122611	0.120377	0.144949	0.167287		1105	0.338929	0.227141	0.263434	0.255369	0.333302		1105	115.792	0.284952	3.39347	171.534	-11.0177
1106	0.103748	0.122611	0.120625	0.144949	0.167287		1106	0.339117	0.227328	0.263434	0.255744	0.33424		1106	115.746	0.284896	3.39344	171.463	-11.0333
1107	0.103748	0.122611	0.120625	0.144949	0.167535		1107	0.33921	0.227516	0.263716	0.255932	0.33424		1107	115.738	0.28489	3.39313	171.434	-11.0348
1108	0.103996	0.122611	0.120874	0.144949	0.167535		1108	0.33921	0.227891	0.263716	0.256119	0.334427		1108	115.736	0.284835	3.393	171.431	-11.0373
1109	0.103996	0.122611	0.120874	0.144949	0.167784		1109	0.339867	0.228078	0.263809	0.256494	0.334427		1109	115.672	0.28475	3.39282	171.391	-11.0404
1110	0.104244	0.122611	0.121122	0.145197	0.167784		1110	0.339867	0.228172	0.263809	0.256494	0.334803		1110	115.639	0.284733	3.39282	171.381	-11.0482
1111	0.104244	0.122859	0.121122	0.145197	0.168032		1111	0.339961	0.228172	0.263903	0.256682	0.334803		1111	115.607	0.284672	3.39279	171.381	-11.0483
1112	0.104492	0.122859	0.12137	0.145446	0.168032		1112	0.339961	0.22911	0.263903	0.256682	0.335365		1112	115.597	0.284407	3.39273	171.361	-11.0637
1113	0.104492	0.123107	0.12137	0.145446	0.16828		1113	0.340898	0.229204	0.264372	0.25687	0.335365		1113	115.469	0.284397	3.39246	171.359	-11.0662
1114	0.104741	0.123107	0.121618	0.145446	0.16828		1114	0.340992	0.229673	0.264372	0.257057	0.335459		1114	115.466	0.284376	3.3924	171.323	-11.0727
1115	0.104741	0.123107	0.121618	0.145446	0.168776		1115	0.341274	0.22986	0.265122	0.257245	0.335459		1115	115.456	0.284361	3.39129	171.323	-11.0768
1116	0.104989	0.123107	0.121866	0.145446	0.168776		1116	0.341274	0.230235	0.265122	0.257432	0.335647		1116	115.427	0.284301	3.39127	171.292	-11.0781
1117	0.104989	0.123107	0.121866	0.145694	0.169025		1117	0.341836	0.230423	0.265216	0.257432	0.335647		1117	115.364	0.284292	3.39119	171.291	-11.0791
1118	0.105237	0.123356	0.122115	0.145694	0.169025		1118	0.341836	0.230423	0.26531	0.25762	0.33574		1118	115.323	0.284288	3.39116	171.253	-11.0823
1119	0.105237	0.123356	0.122115	0.145942	0.169521		1119	0.342118	0.230798	0.265779	0.25762	0.33574		1119	115.285	0.284259	3.3906	171.238	-11.0838
1120	0.105485	0.123604	0.122363	0.145942	0.169521		1120	0.342118	0.230798	0.265779	0.258089	0.33771		1120	115.279	0.284253	3.39039	171.211	-11.1547
1121	0.105485	0.123604	0.122363	0.14619	0.169769		1121	0.343806	0.231267	0.265873	0.258089	0.33771		1121	115.135	0.284168	3.3902	171.169	-11.1552
1122	0.105733	0.123852	0.122611	0.14619	0.169769		1122	0.343806	0.231267	0.265873	0.258276	0.337897		1122	115.118	0.28415	3.38975	171.14	-11.1674
1123	0.105733	0.123852	0.122611	0.146438	0.170017		1123	0.344275	0.231455	0.266154	0.258276	0.337897		1123	115.073	0.284133	3.3895	171.131	-11.1711
1124	0.105982	0.1241	0.122859	0.146438	0.170017		1124	0.344275	0.231455	0.266154	0.258651	0.338741		1124	115.069	0.284118	3.38942	171.12	-11.205
1125	0.105982	0.1241	0.122859	0.146687	0.170266		1125	0.345212	0.231548	0.266342	0.258651	0.338741		1125	114.974	0.284111	3.38936	171.119	-11.2053
1126	0.10623	0.124348	0.122859	0.146687	0.170514		1126	0.345212	0.231548	0.266529	0.258745	0.338835		1126	114.951	0.284107	3.38924	171.117	-11.2107
1127	0.10623	0.124348	0.122859	0.146935	0.170514		1127	0.345494	0.23183	0.266904	0.258839	0.339773		1127	114.935	0.284049	3.38853	171.113	-11.2358
1128	0.106726	0.124597	0.123107	0.146935	0.17101		1128	0.345494	0.23183	0.266904	0.260433	0.339773		1128	114.913	0.284014	3.38848	170.909	-11.2398
1129	0.106726	0.124597	0.123107	0.147183	0.17101		1129	0.346056	0.232017	0.267936	0.260433	0.340523		1129	114.858	0.283967	3.38755	170.908	-11.2636
1130	0.106974	0.124845	0.123356	0.147183	0.171258		1130	0.346056	0.232017	0.26803	0.260715	0.340523		1130	114.858	0.28393	3.38716	170.837	-11.2644
1131	0.107223	0.124845	0.123356	0.147431	0.171258		1131	0.34615	0.232768	0.269718	0.260715	0.340805		1131	114.843	0.283795	3.38512	170.831	-11.2757
1132	0.107223	0.124845	0.123604	0.147431	0.171507		1132	0.346807	0.232955	0.269718	0.260902	0.340805		1132	114.681	0.283789	3.38492	170.751	-11.2776
1133	0.107223	0.125093	0.123604	0.147679	0.171507		1133	0.346994	0.233049	0.269811	0.260902	0.340898		1133	114.65	0.283788	3.38485	170.728	-11.2806
1134	0.107719	0.125093	0.123852	0.147679	0.171755		1134	0.346994	0.233143	0.269811	0.261559	0.340898		1134	114.636	0.283764	3.38456	170.639	-11.2807
1135	0.107719	0.125093	0.123852	0.147928	0.171755		1135	0.347276	0.23333	0.269999	0.261559	0.341742		1135	114.589	0.283711	3.38454	170.633	-11.3017
1136	0.107967	0.125093	0.123852	0.147928	0.172003		1136	0.347276	0.233799	0.270093	0.26184	0.341742		1136	114.575	0.28364	3.38438	170.597	-11.3031
1137	0.107967	0.125341	0.1241	0.148176	0.172003		1137	0.347745	0.233799	0.270093	0.26184	0.342399		1137	114.497	0.283633	3.38431	170.588	-11.3241
1138	0.108215	0.125341	0.1241	0.148176	0.172499		1138	0.347745	0.233893	0.271124	0.262028	0.342399		1138	114.477	0.283627	3.38371	170.519	-11.3261
1139	0.108215	0.125589	0.1241	0.148672	0.172499		1139	0.347932	0.233893	0.271312	0.262028	0.342587		1139	114.474	0.283623	3.38371	170.505	-11.329
1140	0.108464	0.125589	0.1241	0.148672	0.172748		1140	0.34812	0.234174	0.2715	0.262403	0.342587		1140	114.473	0.283507	3.38353	170.474	-11.329
1141	0.108464	0.126086	0.1241	0.149169	0.172748		1141	0.348776	0.234174	0.271687	0.262403	0.344744		1141	114.399	0.283499	3.38346	170.37	-11.4024
1142	0.10896	0.126086	0.124348	0.149169	0.172996		1142	0.348776	0.234643	0.271687	0.262684	0.344744		1142	114.377	0.283444	3.38325	170.315	-11.4032
1143	0.10896	0.126334	0.124348	0.149169	0.172996		1143	0.348964	0.234643	0.271875	0.262872	0.345212		1143	114.365	0.283375	3.38317	170.312	-11.4299
1144	0.10896	0.126334	0.124348	0.149417	0.173244		1144	0.349151	0.234831	0.272156	0.262872	0.345212		1144	114.345	0.283362	3.38277	170.311	-11.4307
1145	0.10896	0.126334	0.124348	0.149417	0.173244		1145	0.349339	0.235581	0.272344	0.263059	0.345306		1145	114.305	0.28322	3.38274	170.304	-11.4319
1146	0.109456	0.126582	0.124348	0.149665	0.173492		1146	0.349339	0.235581	0.272437	0.263059	0.345306		1146	114.287	0.283218	3.38233	170.297	-11.432
1147	0.109456	0.126582	0.124597	0.149665	0.173492		1147	0.349902	0.235769	0.272437	0.263716	0.345681		1147	114.167	0.28321	3.38232	170.235	-11.4397
1148	0.109705	0.127079	0.124597	0.150161	0.17374		1148	0.349902	0.235769	0.274032	0.263716	0.345681		1148	114.15	0.283148	3.37916	170.205	-11.445
1149	0.109705	0.127079	0.124845	0.150161	0.17374		1149	0.349995	0.23605	0.274125	0.264091	0.345869		1149	114.141	0.283112	3.3791	170.16	-11.4461
1150	0.109953	0.127327	0.124845	0.15041	0.173989		1150	0.350089	0.23605	0.274407	0.264091	0.345869		1150	114.12	0.283094	3.37899	170.16	-11.4491
1151	0.109953	0.127327	0.124845	0.15041	0.173989		1151	0.350839	0.236237	0.274594	0.26456	0.345963		1151	114.029	0.283057	3.37888	170.076	-11.4514
1152	0.110201	0.127575	0.124845	0.150658	0.174237		1152	0.350839	0.236237	0.274688	0.26456	0.345963		1152	114.014	0.283025	3.37874	170.058	-11.4527
1153	0.110201	0.127575	0.125093	0.150658	0.174237		1153	0.351027	0.236331	0.274688	0.264653	0.347369		1153	113.987	0.282977	3.3787	170.057	-11.497
1154	0.110449	0.127823	0.125093	0.150906	0.174485		1154	0.351027	0.236331	0.274782	0.264653	0.347369		1154	113.979	0.282975	3.37829	170.052	-11.503
1155	0.110449	0.127823	0.125093	0.150906	0.174485		1155	0.351308	0.236613	0.27497	0.264747	0.347557		1155	113.927	0.282856	3.37795	170.038	-11.5039
1156	0.110449	0.127823	0.125093	0.151154	0.174733		1156	0.351496	0.2368	0.275251	0.264747	0.347557		1156	113.907	0.282833	3.37757	170.032	-11.5086
1157	0.110449	0.127823	0.125093	0.151154	0.174733		1157	0.352152	0.236894	0.275438	0.264841	0.34887		1157	113.811	0.282832	3.37755	170.032	-11.5483
1158	0.110697	0.128071	0.125093	0.151154	0.174981		1158	0.352152	0.236988	0.275626	0.265029	0.34887		1158	113.787	0.282806	3.37752	170.015	-11.5494
1159	0.110697	0.128071	0.125093	0.151154	0.174981		1159	0.35234	0.237081	0.275814	0.265122	0.349057		1159	113.757	0.282785	3.37705	169.985	-11.5543
1160	0.110697	0.128071	0.125093	0.151651	0.17523		1160	0.352527	0.237269	0.27647	0.265122	0.349057		1160	113.743	0.282777	3.37645	169.972	-11.5548
1161	0.110697	0.12832	0.125093	0.151651	0.17523		1161	0.35384	0.237269	0.276658	0.265591	0.349902		1161	113.601	0.282764	3.37637	169.905	-11.5868
1162	0.110946	0.12832	0.125093	0.151899	0.175478		1162	0.35384	0.237926	0.276845	0.265591	0.349902		1162	113.585	0.282659	3.37625	169.887	-11.5907
1163	0.110946	0.12832	0.125341	0.151899	0.175478		1163	0.354216	0.238113	0.276845	0.265685	0.350089		1163	113.516	0.282654	3.3762	169.876	-11.5957
1164	0.111194	0.12832	0.125341	0.152147	0.175974		1164	0.354216	0.238957	0.278908	0.265685	0.350089		1164	113.497	0.282577	3.37312	169.871	-11.5973
1165	0.111194	0.128816	0.125589	0.152147	0.175974		1165	0.354966	0.239145	0.278908	0.265779	0.350652		1165	113.403	0.282538	3.37288	169.862	-11.6136
1166	0.111442	0.129064	0.125589	0.152395	0.176222		1166	0.35506	0.239145	0.279096	0.265779	0.350652		1166	113.395	0.282531	3.37281	169.858	-11.6239
1167	0.111442	0.129064	0.125589	0.152395	0.176222		1167	0.355435	0.239238	0.280784	0.266248	0.350933		1167	113.367	0.28253	3.37019	169.728	-11.6324
1168	0.11169	0.129561	0.125838	0.152395	0.176471		1168	0.355435	0.239238	0.280784	0.266435	0.350933		1168	113.345	0.282518	3.37018	169.727	-11.6357
1169	0.11169	0.129561	0.125838	0.152395	0.176471		1169	0.355622	0.239614	0.281159	0.266623	0.351121		1169	113.322	0.282411	3.36995	169.692	-11.6419
1170	0.111938	0.129561	0.126086	0.152643	0.176719		1170	0.355622	0.239801	0.281253	0.266623	0.351121		1170	113.308	0.282411	3.36989	169.647	-11.6431
1171	0.111938	0.129561	0.126086	0.152643	0.176719		1171	0.35581	0.239895	0.281347	0.266717	0.351308		1171	113.229	0.28237	3.36969	169.634	-11.6448
1172	0.112187	0.129809	0.126334	0.152892	0.176967		1172	0.35581	0.239895	0.281347	0.266717	0.351308		1172	113.225	0.282339	3.36961	169.631	-11.6468
1173	0.112187	0.129809	0.126334	0.152892	0.176967		1173	0.357592	0.240083	0.281909	0.266904	0.352246		1173	112.92	0.282319	3.36912	169.576	-11.6665
1174	0.112931	0.130057	0.126334	0.15314	0.177215		1174	0.357592	0.240083	0.282097	0.266904	0.352246		1174	112.866	0.282296	3.36905	169.576	-11.6667
1175	0.112931	0.130057	0.126582	0.15314	0.177215		1175	0.359561	0.240833	0.282097	0.267186	0.352903		1175	112.625	0.282176	3.36895	169.541	-11.6763
1176	0.112931	0.130305	0.126582	0.153388	0.177463		1176	0.359749	0.240927	0.282285	0.267186	0.352903		1176	112.605	0.28214	3.3688	169.538	-11.6768
1177	0.112931	0.130305	0.12683	0.153388	0.177463		1177	0.360968	0.241208	0.282285	0.26803	0.354309		1177	112.442	0.281981	3.36876	169.39	-11.7122
1178	0.112931	0.130553	0.12683	0.153636	0.177712		1178	0.361155	0.241302	0.282472	0.26803	0.354309		1178	112.429	0.281955	3.36862	169.382	-11.7191
1179	0.112931	0.130553	0.12683	0.153636	0.177712		1179	0.361624	0.241583	0.282847	0.269436	0.354403		1179	112.387	0.28195	3.36859	169.284	-11.7204
1180	0.112931	0.130802	0.12683	0.154133	0.17796		1180	0.361812	0.241771	0.28416	0.269436	0.354403		1180	112.384	0.281901	3.3672	169.269	-11.7205
1181	0.112931	0.130802	0.127079	0.154133	0.17796		1181	0.362468	0.242052	0.284254	0.26953	0.354684		1181	112.29	0.281837	3.36716	169.256	-11.7333
1182	0.113179	0.130802	0.127079	0.154381	0.178208		1182	0.362468	0.24224	0.286317	0.26953	0.354684		1182	112.283	0.281824	3.36494	169.248	-11.7343
1183	0.113179	0.130802	0.127327	0.154381	0.178208		1183	0.362656	0.242708	0.286317	0.269905	0.356935		1183	112.261	0.281735	3.36472	169.221	-11.7996
1184	0.113179	0.13105	0.127327	0.155125	0.178456		1184	0.362843	0.242708	0.286411	0.269905	0.356935		1184	112.24	0.28173	3.3647	169.198	-11.8016
1185	0.113179	0.13105	0.127327	0.155125	0.178456		1185	0.363125	0.242802	0.286599	0.270093	0.358436		1185	112.174	0.281719	3.36449	169.192	-11.8504
1186	0.113428	0.131546	0.127327	0.155374	0.178704		1186	0.363219	0.242802	0.287443	0.270093	0.358436		1186	112.161	0.281674	3.36356	169.169	-11.8509
1187	0.113676	0.131546	0.127327	0.155374	0.178704		1187	0.363219	0.243177	0.28763	0.270937	0.358623		1187	112.157	0.281669	3.3635	169.08	-11.8543
1188	0.113676	0.131546	0.127327	0.155622	0.179201		1188	0.3635	0.243365	0.28838	0.270937	0.358623		1188	112.11	0.281649	3.36253	169.078	-11.8598
1189	0.113924	0.131546	0.127575	0.155622	0.179201		1189	0.3635	0.243552	0.288474	0.271218	0.358811		1189	112.107	0.281646	3.36239	169.059	-11.8632
1190	0.113924	0.131546	0.127575	0.156118	0.179449		1190	0.363688	0.243928	0.288943	0.271218	0.358811		1190	112.106	0.28155	3.36196	169.027	-11.8698
1191	0.114172	0.131546	0.127575	0.156118	0.179449		1191	0.363688	0.244115	0.289131	0.271312	0.358998		1191	112.103	0.281516	3.36192	169.016	-11.8752
1192	0.114172	0.131546	0.127575	0.156366	0.179697		1192	0.363875	0.244209	0.289693	0.271312	0.358998		1192	112.103	0.281483	3.3614	169.014	-11.8763
1193	0.114172	0.131794	0.127823	0.156366	0.179697		1193	0.364813	0.244209	0.289693	0.2715	0.359655		1193	112.008	0.281451	3.36133	169.012	-11.8879
1194	0.11442	0.131794	0.127823	0.156615	0.180442		1194	0.364813	0.244584	0.289881	0.2715	0.359655		1194	112.006	0.281335	3.36117	169.007	-11.8986
1195	0.11442	0.132043	0.128071	0.156615	0.180442		1195	0.365188	0.244584	0.289881	0.272156	0.359842		1195	111.946	0.281318	3.36076	168.922	-11.9004
1196	0.11442	0.132043	0.128071	0.156863	0.18069		1196	0.365376	0.244865	0.290068	0.272156	0.359842		1196	111.903	0.281303	3.36062	168.892	-11.9052
1197	0.11442	0.132291	0.128071	0.156863	0.18069		1197	0.365563	0.244959	0.290256	0.27225	0.359936		1197	111.885	0.281287	3.36062	168.889	-11.9068
1198	0.114669	0.132291	0.128071	0.157111	0.180938		1198	0.365657	0.245147	0.290631	0.27225	0.359936		1198	111.859	0.281281	3.35959	168.889	-11.9096
1199	0.114669	0.132539	0.12832	0.157359	0.180938		1199	0.36622	0.245241	0.290631	0.272344	0.361718		1199	111.837	0.281268	3.35959	168.886	-11.9675
1200	0.114917	0.132539	0.12832	0.157359	0.181186		1200	0.36622	0.245334	0.290725	0.272813	0.361718		1200	111.826	0.281264	3.35959	168.783	-11.9678
1201	0.114917	0.133035	0.128568	0.157359	0.181186		1201	0.368189	0.245334	0.290725	0.273	0.361812		1201	111.543	0.281243	3.35951	168.762	-11.9682
1202	0.115165	0.133035	0.128568	0.157359	0.181435		1202	0.368189	0.245803	0.2911	0.273188	0.361812		1202	111.478	0.281151	3.35885	168.705	-11.9695
1203	0.115165	0.133284	0.128816	0.157607	0.181435		1203	0.369314	0.245803	0.2911	0.273188	0.361906		1203	111.329	0.281124	3.3588	168.696	-11.9732
1204	0.115165	0.133284	0.128816	0.157607	0.181683		1204	0.369502	0.245991	0.291194	0.273563	0.361906		1204	111.323	0.281114	3.35874	168.632	-11.9737
1205	0.115165	0.133532	0.128816	0.157607	0.181683		1205	0.370721	0.245991	0.291381	0.273844	0.362281		1205	111.156	0.281101	3.35872	168.631	-11.9862
1206	0.115413	0.133532	0.129312	0.157607	0.182179		1206	0.370721	0.246085	0.291381	0.274032	0.362281		1206	111.14	0.281079	3.35861	168.631	-11.987
1207	0.115413	0.133532	0.129312	0.157607	0.182179		1207	0.371378	0.246272	0.291757	0.275251	0.363125		1207	111.046	0.281074	3.35843	168.514	-12.0279
1208	0.115661	0.133532	0.129312	0.157607	0.182924		1208	0.371378	0.246366	0.292132	0.275438	0.363125		1208	111.036	0.281058	3.35804	168.512	-12.0381
1209	0.115661	0.133532	0.129312	0.157607	0.182924		1209	0.372972	0.246554	0.292225	0.275814	0.363312		1209	110.899	0.281021	3.35772	168.482	-12.0425
1210	0.115661	0.133532	0.129809	0.157856	0.183172		1210	0.37316	0.246647	0.292225	0.275814	0.363312		1210	110.883	0.280948	3.3575	168.472	-12.0434
1211	0.115661	0.133532	0.129809	0.157856	0.183172		1211	0.373628	0.247022	0.293069	0.276001	0.363406		1211	110.837	0.280937	3.35686	168.434	-12.0487
1212	0.11591	0.13378	0.130057	0.157856	0.183917		1212	0.373628	0.247022	0.293069	0.276189	0.363406		1212	110.829	0.280928	3.35643	168.431	-12.0592
1213	0.11591	0.13378	0.130057	0.157856	0.183917		1213	0.373722	0.24721	0.293632	0.276376	0.363969		1213	110.817	0.280883	3.35555	168.406	-12.0783
1214	0.116158	0.134028	0.130305	0.158104	0.184165		1214	0.373722	0.24721	0.293632	0.276376	0.363969		1214	110.799	0.280878	3.35541	168.393	-12.0793
1215	0.116158	0.134028	0.130305	0.158104	0.184165		1215	0.374379	0.247398	0.29382	0.27722	0.364907		1215	110.739	0.280872	3.35505	168.312	-12.1029
1216	0.116406	0.134028	0.130553	0.158352	0.184661		1216	0.374379	0.247866	0.29382	0.27722	0.364907		1216	110.718	0.280733	3.35495	168.286	-12.1067
1217	0.116406	0.134276	0.130553	0.158352	0.184661		1217	0.374566	0.24796	0.294007	0.277689	0.365094		1217	110.705	0.280724	3.3546	168.184	-12.1079
1218	0.116406	0.134276	0.130802	0.1586	0.184909		1218	0.374754	0.248054	0.294101	0.277689	0.365094		1218	110.7	0.280706	3.35457	168.179	-12.1086
1219	0.116406	0.134276	0.130802	0.1586	0.184909		1219	0.377286	0.248242	0.294195	0.278158	0.366595		1219	110.397	0.280673	3.35454	168.076	-12.157
1220	0.116406	0.134276	0.13105	0.158848	0.185158		1220	0.377474	0.248429	0.294195	0.278158	0.366595		1220	110.386	0.280649	3.35446	168.054	-12.1627
1221	0.116406	0.134276	0.13105	0.158848	0.185158		1221	0.377661	0.248617	0.294476	0.278252	0.366782		1221	110.363	0.280596	3.35406	168.032	-12.1667
1222	0.116654	0.134276	0.13105	0.159345	0.185406		1222	0.377661	0.249086	0.294664	0.278252	0.366782		1222	110.355	0.280524	3.35388	167.972	-12.1681
1223	0.116654	0.134525	0.132043	0.159345	0.185406		1223	0.377755	0.249086	0.294664	0.278346	0.367064		1223	110.352	0.280522	3.35368	167.959	-12.1751
1224	0.116902	0.134525	0.132043	0.159593	0.185654		1224	0.377755	0.249273	0.294945	0.278346	0.367064		1224	110.338	0.280515	3.35332	167.932	-12.1755
1225	0.116902	0.134773	0.132291	0.159593	0.185654		1225	0.378318	0.249273	0.294945	0.278627	0.368002		1225	110.315	0.280496	3.3533	167.922	-12.2108
1226	0.116902	0.134773	0.132291	0.159841	0.185902		1226	0.378505	0.249461	0.295226	0.278627	0.368002		1226	110.304	0.280478	3.35312	167.907	-12.2125
1227	0.116902	0.135021	0.132291	0.159841	0.185902		1227	0.378599	0.249461	0.295414	0.279096	0.368095		1227	110.281	0.280448	3.35276	167.837	-12.2183
1228	0.117151	0.135021	0.132291	0.159841	0.18615		1228	0.378599	0.249836	0.295508	0.279284	0.368095		1228	110.276	0.280396	3.3527	167.834	-12.2198
1229	0.117151	0.135269	0.132291	0.159841	0.18615		1229	0.379537	0.249836	0.295695	0.279377	0.368846		1229	110.194	0.280396	3.35261	167.831	-12.2289
1230	0.117151	0.135269	0.132291	0.160089	0.186399		1230	0.379724	0.24993	0.296258	0.279377	0.368846		1230	110.187	0.280386	3.35217	167.829	-12.2386
1231	0.117399	0.135269	0.132291	0.160089	0.186399		1231	0.379724	0.250117	0.296446	0.279565	0.370065		1231	110.186	0.280365	3.35207	167.794	-12.2692
1232	0.117399	0.135269	0.132291	0.160338	0.186895		1232	0.379912	0.250961	0.296727	0.279565	0.370065		1232	110.179	0.280199	3.35161	167.786	-12.2731
1233	0.117399	0.135269	0.132539	0.160338	0.186895		1233	0.380099	0.251149	0.296727	0.280503	0.37044		1233	110.172	0.280186	3.35156	167.606	-12.2793
1234	0.117399	0.135269	0.132539	0.160586	0.187143		1234	0.380287	0.252274	0.296915	0.280503	0.37044		1234	110.151	0.279992	3.35125	167.565	-12.2798
1235	0.117647	0.135517	0.132787	0.160586	0.187143		1235	0.380287	0.252274	0.297008	0.280784	0.370721		1235	110.147	0.279988	3.35116	167.498	-12.2854
1236	0.117647	0.135517	0.132787	0.160834	0.187391		1236	0.380568	0.252368	0.29729	0.280784	0.370721		1236	110.114	0.27997	3.35067	167.497	-12.2871
1237	0.117895	0.135766	0.133035	0.160834	0.187391		1237	0.380568	0.252556	0.297477	0.281065	0.370815		1237	110.109	0.279944	3.35054	167.408	-12.2873
1238	0.117895	0.135766	0.133284	0.161082	0.18764		1238	0.380662	0.252931	0.297477	0.281065	0.370815		1238	110.067	0.279887	3.35053	167.405	-12.2874
1239	0.118143	0.135766	0.133284	0.161082	0.18764		1239	0.380662	0.253118	0.297665	0.281347	0.371284		1239	110.064	0.279875	3.35045	167.387	-12.3124
1240	0.11864	0.135766	0.133532	0.16133	0.188136		1240	0.380662	0.253681	0.297665	0.281347	0.371284		1240	110.058	0.279785	3.35026	167.386	-12.3169
1241	0.11864	0.136014	0.133532	0.16133	0.188136		1241	0.380943	0.253775	0.29879	0.282097	0.371565		1241	110.023	0.279768	3.34902	167.338	-12.3189
1242	0.118888	0.136014	0.13378	0.161579	0.188384		1242	0.380943	0.254337	0.29879	0.282097	0.371565		1242	110.019	0.279697	3.34867	167.317	-12.3203
1243	0.118888	0.136262	0.13378	0.161579	0.188384		1243	0.381131	0.254337	0.299165	0.282191	0.372034		1243	109.971	0.279684	3.34831	167.293	-12.328
1244	0.119136	0.136262	0.13378	0.161827	0.188632		1244	0.381131	0.254619	0.299259	0.282191	0.372034		1244	109.952	0.279644	3.34831	167.289	-12.3288
1245	0.119136	0.136262	0.134028	0.161827	0.188632		1245	0.381319	0.254806	0.299259	0.282472	0.372315		1245	109.948	0.27963	3.34825	167.262	-12.3322
1246	0.119384	0.136262	0.134028	0.162075	0.188881		1246	0.381319	0.254994	0.299447	0.282472	0.372315		1246	109.939	0.279616	3.34821	167.261	-12.3327
1247	0.119384	0.13651	0.134028	0.162075	0.188881		1247	0.381694	0.254994	0.300009	0.282753	0.373347		1247	109.907	0.279598	3.347	167.202	-12.3534
1248	0.119633	0.13651	0.134028	0.162323	0.189129		1248	0.381694	0.255088	0.300197	0.282753	0.373347		1248	109.876	0.279596	3.347	167.19	-12.354
1249	0.119633	0.136759	0.134028	0.162323	0.189129		1249	0.381881	0.255088	0.301322	0.283129	0.373535		1249	109.821	0.279564	3.34609	167.145	-12.3556
1250	0.119881	0.136759	0.134276	0.162571	0.189377		1250	0.381975	0.255181	0.301322	0.283129	0.373535		1250	109.807	0.279558	3.34587	167.145	-12.3568
1251	0.119881	0.137007	0.134276	0.162571	0.189377		1251	0.384226	0.255275	0.301416	0.283316	0.375223		1251	109.519	0.279554	3.34555	167.105	-12.399
1252	0.120129	0.137255	0.135021	0.162571	0.189625		1252	0.384226	0.255275	0.301416	0.283504	0.375223		1252	109.518	0.279551	3.34538	167.081	-12.4017
1253	0.120129	0.137255	0.135021	0.162571	0.189625		1253	0.384789	0.255838	0.302166	0.283597	0.375785		1253	109.471	0.279427	3.34399	167.067	-12.4167
1254	0.120377	0.137503	0.135021	0.163068	0.189873		1254	0.384789	0.255932	0.302354	0.283597	0.375785		1254	109.465	0.279402	3.34361	167.052	-12.4178
1255	0.120377	0.137503	0.135021	0.163068	0.189873		1255	0.385257	0.256682	0.302635	0.283691	0.376161		1255	109.401	0.279243	3.34344	167.044	-12.4389
1256	0.120625	0.137751	0.135021	0.163316	0.190122		1256	0.385351	0.256682	0.302823	0.283691	0.376161		1256	109.382	0.279233	3.34333	167.044	-12.4392
1257	0.120625	0.137751	0.135021	0.163316	0.190122		1257	0.385914	0.257057	0.30301	0.284348	0.376723		1257	109.303	0.27915	3.34272	166.98	-12.4667
1258	0.120874	0.137751	0.135269	0.163564	0.19037		1258	0.385914	0.257245	0.30301	0.284442	0.376723		1258	109.293	0.279132	3.34266	166.977	-12.4719
1259	0.121122	0.137751	0.135269	0.163564	0.19037		1259	0.386008	0.25762	0.303198	0.284629	0.377005		1259	109.285	0.279035	3.34232	166.964	-12.4774
1260	0.121122	0.137751	0.135269	0.163812	0.190618		1260	0.386946	0.257807	0.303948	0.284629	0.377005		1260	109.181	0.279034	3.34097	166.958	-12.4789
1261	0.12137	0.137751	0.135517	0.163812	0.190618		1261	0.386946	0.258276	0.303948	0.285473	0.378036		1261	109.179	0.278929	3.3409	166.812	-12.5063
1262	0.12137	0.138	0.135517	0.164061	0.190866		1262	0.387039	0.258276	0.304136	0.285473	0.378036		1262	109.164	0.278925	3.34082	166.81	-12.5072
1263	0.121866	0.138	0.135766	0.164061	0.190866		1263	0.387039	0.258839	0.304136	0.285754	0.378318		1263	109.138	0.278781	3.34073	166.765	-12.5115
1264	0.121866	0.138248	0.135766	0.164309	0.191114		1264	0.387602	0.258839	0.304511	0.285848	0.378318		1264	109.076	0.278775	3.33996	166.753	-12.5124
1265	0.122115	0.138248	0.136014	0.164309	0.191114		1265	0.387602	0.25912	0.304511	0.286317	0.378974		1265	109.073	0.278724	3.33991	166.665	-12.5223
1266	0.122115	0.138496	0.136014	0.164805	0.191363		1266	0.389009	0.25912	0.305074	0.286317	0.378974		1266	108.876	0.278714	3.33885	166.644	-12.5239
1267	0.122363	0.138496	0.136014	0.164805	0.191363		1267	0.389009	0.259589	0.305261	0.286411	0.380099		1267	108.867	0.278663	3.33879	166.638	-12.548
1268	0.122363	0.138744	0.136014	0.165053	0.191859		1268	0.389196	0.259589	0.305449	0.286411	0.380099		1268	108.823	0.278649	3.33863	166.632	-12.552
1269	0.122611	0.138744	0.136262	0.165053	0.191859		1269	0.389196	0.259964	0.305449	0.286974	0.380287		1269	108.812	0.278555	3.33841	166.565	-12.5571
1270	0.122611	0.138744	0.136262	0.165302	0.192107		1270	0.389478	0.260152	0.307418	0.286974	0.380287		1270	108.794	0.278549	3.33527	166.486	-12.5579
1271	0.122859	0.138992	0.13651	0.165302	0.192107		1271	0.389478	0.260152	0.307418	0.287161	0.380381		1271	108.794	0.278548	3.33526	166.485	-12.5616
1272	0.122859	0.138992	0.13651	0.165302	0.192355		1272	0.389571	0.260715	0.307606	0.287255	0.380381		1272	108.789	0.278363	3.33523	166.483	-12.5643
1273	0.123107	0.138992	0.136759	0.165302	0.192355		1273	0.389571	0.260902	0.3077	0.287443	0.380475		1273	108.787	0.278363	3.33479	166.48	-12.5644
1274	0.123107	0.139241	0.136759	0.165302	0.192604		1274	0.389853	0.260902	0.308075	0.287818	0.380475		1274	108.693	0.278343	3.3344	166.444	-12.5669
1275	0.123356	0.139241	0.137007	0.16555	0.192604		1275	0.389853	0.26184	0.308075	0.287818	0.38085		1275	108.69	0.27816	3.33433	166.443	-12.5702
1276	0.123356	0.139241	0.137007	0.16555	0.192852		1276	0.389947	0.262028	0.308356	0.287911	0.38085		1276	108.681	0.278154	3.33318	166.436	-12.5748
1277	0.123604	0.139241	0.137503	0.165798	0.192852		1277	0.389947	0.26259	0.308356	0.287911	0.380943		1277	108.662	0.278066	3.33279	166.416	-12.5813
1278	0.123604	0.139489	0.137503	0.165798	0.1931		1278	0.390322	0.26259	0.309012	0.288849	0.380943		1278	108.571	0.278059	3.33198	166.31	-12.5948
1279	0.123604	0.139489	0.138	0.165798	0.1931		1279	0.390509	0.262778	0.309012	0.289131	0.383007		1279	108.556	0.27802	3.3319	166.308	-12.6546
1280	0.123604	0.139737	0.138	0.165798	0.1931		1280	0.390697	0.262778	0.3092	0.289318	0.383194		1280	108.542	0.278013	3.33182	166.297	-12.6566
1281	0.123852	0.139737	0.138	0.166046	0.1931		1281	0.390697	0.262872	0.309388	0.289318	0.384976		1281	108.541	0.277993	3.33161	166.28	-12.7066
1282	0.123852	0.139985	0.138	0.166046	0.193348		1282	0.391166	0.262872	0.310513	0.289506	0.384976		1282	108.484	0.277972	3.32966	166.256	-12.7068
1283	0.123852	0.139985	0.138	0.166294	0.193348		1283	0.391353	0.263341	0.310701	0.289506	0.385445		1283	108.479	0.277896	3.32963	166.229	-12.7237
1284	0.123852	0.139985	0.138	0.166294	0.193596		1284	0.392197	0.263622	0.311076	0.289787	0.385445		1284	108.361	0.277834	3.3293	166.152	-12.724
1285	0.1241	0.139985	0.138248	0.166543	0.193596		1285	0.392197	0.263716	0.311076	0.289881	0.387696		1285	108.351	0.277826	3.32912	166.148	-12.7771
1286	0.1241	0.139985	0.138248	0.166543	0.193845		1286	0.392479	0.263903	0.311357	0.290162	0.387696		1286	108.339	0.27778	3.32903	166.146	-12.7791
1287	0.124597	0.140233	0.138248	0.166791	0.193845		1287	0.392479	0.263903	0.311545	0.290162	0.38779		1287	108.31	0.277758	3.32845	166.129	-12.7822
1288	0.124597	0.140233	0.138248	0.166791	0.194093		1288	0.393135	0.264091	0.312107	0.290913	0.38779		1288	108.17	0.277757	3.32738	166.06	-12.7834
1289	0.124845	0.140482	0.138248	0.167039	0.194093		1289	0.393135	0.264091	0.312295	0.290913	0.38854		1289	108.168	0.277708	3.32735	166.055	-12.7987
1290	0.124845	0.140482	0.138744	0.167039	0.194341		1290	0.393229	0.264841	0.312295	0.291381	0.38854		1290	108.154	0.277519	3.32719	166	-12.799
1291	0.124845	0.141226	0.138744	0.167287	0.194341		1291	0.393416	0.264841	0.312389	0.291381	0.388821		1291	108.145	0.277511	3.32695	165.981	-12.8001
1292	0.124845	0.141226	0.138744	0.167287	0.194837		1292	0.393604	0.265685	0.312576	0.291475	0.388821		1292	108.119	0.277378	3.32693	165.976	-12.8048
1293	0.125093	0.141226	0.138744	0.167784	0.194837		1293	0.393604	0.265873	0.31342	0.291569	0.388915		1293	108.119	0.277368	3.32573	165.965	-12.8081
1294	0.125093	0.141226	0.138992	0.167784	0.195086		1294	0.393698	0.26606	0.31342	0.291663	0.388915		1294	108.113	0.27733	3.3257	165.964	-12.8085
1295	0.125341	0.141723	0.138992	0.168032	0.195086		1295	0.393698	0.26606	0.313795	0.291663	0.38929		1295	108.103	0.277271	3.32517	165.96	-12.8167
1296	0.125341	0.141723	0.139241	0.168032	0.195334		1296	0.393792	0.266154	0.313795	0.291757	0.38929		1296	108.094	0.277253	3.32515	165.928	-12.82
1297	0.125589	0.141971	0.139241	0.16828	0.195334		1297	0.393792	0.266154	0.314827	0.291757	0.389478		1297	108.09	0.277228	3.32406	165.919	-12.824
1298	0.125589	0.141971	0.139489	0.16828	0.19583		1298	0.394354	0.266342	0.314827	0.29185	0.389478		1298	107.997	0.277166	3.32399	165.884	-12.8263
1299	0.125838	0.142219	0.139489	0.168528	0.19583		1299	0.394354	0.266342	0.315202	0.29185	0.389759		1299	107.939	0.277162	3.32375	165.878	-12.8311
1300	0.125838	0.142219	0.139737	0.168528	0.196078		1300	0.394448	0.266623	0.315202	0.292038	0.389759		1300	107.895	0.277096	3.32374	165.843	-12.834
1301	0.126086	0.142219	0.139737	0.168776	0.196078		1301	0.394448	0.26681	0.315859	0.292038	0.390228		1301	107.892	0.27707	3.32284	165.836	-12.8528
1302	0.126086	0.142219	0.139985	0.168776	0.196575		1302	0.394823	0.267373	0.315859	0.292225	0.390228		1302	107.863	0.276955	3.32277	165.779	-12.871
1303	0.126086	0.142219	0.139985	0.169025	0.196575		1303	0.395011	0.267655	0.316046	0.292225	0.390322		1303	107.833	0.276911	3.32233	165.774	-12.8766
1304	0.126086	0.142219	0.140233	0.169025	0.196823		1304	0.39548	0.267748	0.316046	0.292882	0.390322		1304	107.787	0.276909	3.32219	165.66	-12.8784
1305	0.126334	0.142467	0.140233	0.169273	0.196823		1305	0.39548	0.267748	0.316421	0.292882	0.390415		1305	107.778	0.276898	3.32158	165.615	-12.8789
1306	0.126334	0.142467	0.140233	0.169273	0.197319		1306	0.397262	0.267936	0.316609	0.293069	0.390415		1306	107.508	0.276857	3.32139	165.598	-12.8831
1307	0.126582	0.142467	0.140233	0.169273	0.197319		1307	0.397262	0.26803	0.316796	0.293632	0.390791		1307	107.502	0.27685	3.32127	165.552	-12.8957
1308	0.126582	0.142467	0.140482	0.169521	0.197319		1308	0.39773	0.268217	0.316796	0.293632	0.390978		1308	107.444	0.27681	3.32126	165.541	-12.8957
1309	0.12683	0.142467	0.140482	0.169521	0.197319		1309	0.39773	0.268405	0.317265	0.29382	0.391072		1309	107.431	0.276797	3.32085	165.525	-12.8962
1310	0.12683	0.142467	0.140978	0.169769	0.197568		1310	0.398387	0.268592	0.317265	0.29382	0.391072		1310	107.316	0.276789	3.32068	165.515	-12.9019
1311	0.127079	0.142467	0.140978	0.170017	0.197568		1311	0.398387	0.26878	0.318109	0.293914	0.391541		1311	107.31	0.276761	3.31918	165.465	-12.9164
1312	0.127079	0.142715	0.141226	0.170017	0.197816		1312	0.398481	0.26878	0.318109	0.294664	0.391541		1312	107.3	0.276747	3.31911	165.392	-12.9186
1313	0.127079	0.142715	0.141226	0.170266	0.197816		1313	0.398668	0.26953	0.319704	0.294664	0.393792		1313	107.295	0.276649	3.31702	165.388	-12.9939
1314	0.127079	0.142964	0.141474	0.170266	0.198064		1314	0.39895	0.269624	0.319797	0.295226	0.393792		1314	107.283	0.276605	3.31697	165.346	-12.9974
1315	0.127079	0.142964	0.141474	0.170514	0.198064		1315	0.399419	0.269811	0.320079	0.295226	0.394354		1315	107.232	0.276603	3.31677	165.339	-13.0137
1316	0.127327	0.142964	0.141723	0.170514	0.198312		1316	0.399419	0.270093	0.320079	0.295508	0.394354		1316	107.229	0.276564	3.31673	165.266	-13.0207
1317	0.127327	0.143212	0.141723	0.170762	0.198312		1317	0.399981	0.270093	0.320173	0.295508	0.39548		1317	107.167	0.276525	3.31656	165.264	-13.078
1318	0.127575	0.143212	0.141971	0.170762	0.19856		1318	0.399981	0.270187	0.320173	0.296539	0.39548		1318	107.154	0.276519	3.31622	165.145	-13.0789
1319	0.127575	0.14346	0.141971	0.17101	0.19856		1319	0.400075	0.270187	0.320829	0.296539	0.395573		1319	107.137	0.276501	3.31588	165.125	-13.0804
1320	0.127575	0.14346	0.141971	0.17101	0.198809		1320	0.400263	0.270374	0.321017	0.296821	0.395573		1320	107.12	0.27647	3.31576	165.108	-13.0839
1321	0.127575	0.14346	0.142219	0.171258	0.198809		1321	0.400638	0.270749	0.321017	0.296821	0.39623		1321	107.083	0.276457	3.31561	165.086	-13.1048
1322	0.127823	0.14346	0.142219	0.171258	0.199305		1322	0.400638	0.271406	0.321298	0.297383	0.39623		1322	107.074	0.276324	3.31534	165.026	-13.1108
1323	0.127823	0.14346	0.142467	0.171507	0.199305		1323	0.401107	0.271593	0.321298	0.297383	0.396418		1323	107.053	0.276312	3.3151	165.009	-13.1132
1324	0.128071	0.14346	0.142467	0.171507	0.199553		1324	0.401107	0.271687	0.321861	0.297665	0.396418		1324	107.027	0.27623	3.31404	164.972	-13.1171
1325	0.128071	0.143708	0.142467	0.171755	0.199553		1325	0.401576	0.271687	0.322048	0.297665	0.397543		1325	106.969	0.276223	3.3139	164.972	-13.1504
1326	0.12832	0.143708	0.142467	0.171755	0.199801		1326	0.401576	0.271968	0.322423	0.297946	0.397543		1326	106.969	0.2762	3.31372	164.906	-13.1567
1327	0.12832	0.143708	0.142467	0.172003	0.199801		1327	0.402044	0.272156	0.322611	0.297946	0.397918		1327	106.91	0.276175	3.3135	164.89	-13.1634
1328	0.128568	0.143956	0.142467	0.172003	0.20005		1328	0.402044	0.272156	0.322986	0.299916	0.397918		1328	106.9	0.276174	3.31313	164.703	-13.1638
1329	0.128568	0.143956	0.142715	0.172251	0.20005		1329	0.402701	0.272813	0.32308	0.299916	0.399606		1329	106.707	0.276049	3.31309	164.691	-13.2006
1330	0.128568	0.144205	0.142715	0.172251	0.200298		1330	0.402888	0.272813	0.323736	0.300853	0.399606		1330	106.69	0.27602	3.31232	164.564	-13.2034
1331	0.128568	0.144205	0.142715	0.172499	0.200298		1331	0.403076	0.273657	0.323924	0.300853	0.399794		1331	106.67	0.2758	3.31223	164.559	-13.2057
1332	0.128816	0.144453	0.142715	0.172499	0.200546		1332	0.403076	0.273657	0.324018	0.301041	0.399794		1332	106.667	0.275791	3.31218	164.543	-13.206
1333	0.128816	0.144453	0.143212	0.173244	0.200546		1333	0.403357	0.273844	0.324018	0.301041	0.400169		1333	106.609	0.275787	3.31205	164.462	-13.2136
1334	0.129064	0.144453	0.143212	0.173244	0.201042		1334	0.403357	0.274032	0.324393	0.301229	0.400169		1334	106.585	0.275758	3.31177	164.452	-13.2199
1335	0.129064	0.144453	0.14346	0.173244	0.201042		1335	0.403545	0.274501	0.324393	0.301416	0.400544		1335	106.561	0.275642	3.31169	164.444	-13.2286
1336	0.129809	0.144701	0.14346	0.173492	0.201291		1336	0.403545	0.274501	0.324674	0.301416	0.400544		1336	106.49	0.275636	3.31112	164.415	-13.2312
1337	0.129809	0.144701	0.14346	0.173492	0.201291		1337	0.403733	0.274688	0.325049	0.302073	0.401388		1337	106.458	0.275633	3.31094	164.362	-13.252
1338	0.130057	0.144701	0.14346	0.17374	0.201539		1338	0.403733	0.274876	0.325706	0.302073	0.401388		1338	106.438	0.275633	3.30991	164.308	-13.2524
1339	0.130057	0.144701	0.143956	0.17374	0.201539		1339	0.40392	0.275438	0.325706	0.302541	0.401951		1339	106.368	0.275555	3.30968	164.267	-13.2714
1340	0.130057	0.144949	0.143956	0.173989	0.201787		1340	0.404108	0.275438	0.325987	0.302541	0.401951		1340	106.357	0.275507	3.30964	164.248	-13.274
1341	0.130553	0.144949	0.143956	0.173989	0.201787		1341	0.404108	0.275814	0.326175	0.302635	0.402232		1341	106.327	0.275475	3.30954	164.24	-13.2925
1342	0.130553	0.145197	0.144453	0.174485	0.202283		1342	0.405702	0.275814	0.326175	0.302635	0.402232		1342	106.039	0.27547	3.30906	164.238	-13.3005
1343	0.13105	0.145197	0.144453	0.174485	0.202283		1343	0.405702	0.275907	0.326362	0.302729	0.402607		1343	106.022	0.275457	3.30896	164.23	-13.3057
1344	0.13105	0.145446	0.144453	0.174733	0.202532		1344	0.406171	0.275907	0.326925	0.302729	0.402607		1344	105.877	0.275441	3.30863	164.23	-13.3063
1345	0.13105	0.145446	0.144701	0.174733	0.202532		1345	0.406358	0.27647	0.326925	0.30301	0.403639		1345	105.856	0.275274	3.30846	164.189	-13.3284
1346	0.13105	0.145446	0.144701	0.174981	0.203028		1346	0.406546	0.276658	0.328144	0.30301	0.403639		1346	105.787	0.275256	3.30787	164.181	-13.3354
1347	0.131298	0.145694	0.144701	0.174981	0.203028		1347	0.406546	0.276658	0.328519	0.303198	0.40392		1347	105.776	0.275123	3.30773	164.143	-13.34
1348	0.131298	0.145694	0.144701	0.17523	0.203276		1348	0.406827	0.276845	0.328707	0.303198	0.40392		1348	105.758	0.275068	3.30729	164.133	-13.3402
1349	0.131546	0.145942	0.144949	0.17523	0.203276		1349	0.406827	0.276845	0.328707	0.303292	0.404295		1349	105.755	0.275042	3.30728	164.124	-13.3526
1350	0.131546	0.145942	0.144949	0.175478	0.203524		1350	0.407015	0.277033	0.329176	0.303292	0.404295		1350	105.748	0.275	3.30672	164.121	-13.3555
1351	0.131794	0.145942	0.145197	0.175478	0.203524		1351	0.407015	0.27722	0.329176	0.303386	0.404389		1351	105.746	0.274951	3.30671	164.099	-13.3568
1352	0.131794	0.145942	0.145197	0.175726	0.203773		1352	0.408422	0.277408	0.330395	0.303386	0.404389		1352	105.577	0.274951	3.30523	164.058	-13.3622
1353	0.132291	0.145942	0.145197	0.175726	0.203773		1353	0.408422	0.277689	0.330582	0.303948	0.405327		1353	105.535	0.274912	3.30512	163.979	-13.3889
1354	0.132291	0.14619	0.145197	0.175974	0.204021		1354	0.409172	0.277689	0.33077	0.303948	0.405327		1354	105.392	0.274895	3.30485	163.977	-13.3914
1355	0.132787	0.14619	0.145446	0.175974	0.204021		1355	0.409172	0.277877	0.33077	0.30423	0.406077		1355	105.386	0.274894	3.30479	163.935	-13.4067
1356	0.132787	0.14619	0.145446	0.176471	0.204269		1356	0.409453	0.278815	0.33152	0.30423	0.406077		1356	105.373	0.274717	3.30353	163.874	-13.4071
1357	0.133035	0.14619	0.145694	0.176471	0.204269		1357	0.409453	0.279002	0.33152	0.304417	0.40664		1357	105.358	0.274697	3.30348	163.846	-13.435
1358	0.133035	0.14619	0.145694	0.176967	0.204517		1358	0.409641	0.27919	0.331802	0.304417	0.40664		1358	105.316	0.274623	3.3033	163.82	-13.4398
1359	0.133284	0.14619	0.145942	0.176967	0.204517		1359	0.409641	0.279565	0.331802	0.304792	0.406827		1359	105.308	0.27455	3.30329	163.796	-13.4567
1360	0.133284	0.14619	0.145942	0.177215	0.205014		1360	0.409828	0.279846	0.331989	0.304792	0.406827		1360	105.305	0.274481	3.30308	163.771	-13.4604
1361	0.133532	0.14619	0.14619	0.177215	0.205014		1361	0.409828	0.280034	0.331989	0.305167	0.407953		1361	105.305	0.274473	3.30292	163.75	-13.4959
1362	0.133532	0.14619	0.14619	0.177463	0.20551		1362	0.410485	0.280409	0.332083	0.305167	0.407953		1362	105.174	0.274425	3.30259	163.747	-13.512
1363	0.133532	0.146438	0.146438	0.177463	0.20551		1363	0.410672	0.280409	0.332083	0.305355	0.40814		1363	105.171	0.27442	3.30253	163.714	-13.5231
1364	0.133532	0.146438	0.146438	0.17796	0.205758		1364	0.41236	0.280596	0.333208	0.305355	0.40814		1364	104.901	0.274401	3.30124	163.683	-13.5234
1365	0.133532	0.146438	0.146438	0.17796	0.205758		1365	0.412548	0.280784	0.333396	0.306105	0.408891		1365	104.888	0.27435	3.30119	163.591	-13.5601
1366	0.133532	0.146438	0.146438	0.178208	0.206006		1366	0.412736	0.280972	0.333583	0.306105	0.408891		1366	104.871	0.274345	3.30101	163.588	-13.567
1367	0.133532	0.146438	0.146687	0.178208	0.206006		1367	0.412923	0.281065	0.333583	0.306199	0.409735		1367	104.871	0.274307	3.30091	163.587	-13.5987
1368	0.133532	0.146687	0.146687	0.178704	0.206255		1368	0.41358	0.281065	0.334146	0.306199	0.409735		1368	104.756	0.274299	3.30048	163.586	-13.6054
1369	0.13378	0.146687	0.146935	0.178704	0.206255		1369	0.413673	0.281159	0.334146	0.306293	0.41236		1369	104.715	0.274286	3.30033	163.583	-13.6903
1370	0.13378	0.146687	0.146935	0.178953	0.206503		1370	0.413955	0.281347	0.334803	0.306293	0.41236		1370	104.697	0.274222	3.29992	163.55	-13.6907
1371	0.134028	0.146935	0.147183	0.178953	0.206503		1371	0.413955	0.281347	0.334803	0.30648	0.412736		1371	104.646	0.274221	3.29992	163.501	-13.6983
1372	0.134028	0.146935	0.147183	0.179201	0.206751		1372	0.414236	0.281816	0.33574	0.30648	0.412736		1372	104.624	0.274171	3.29899	163.494	-13.7
1373	0.134276	0.147183	0.147431	0.179201	0.206751		1373	0.414236	0.281816	0.33574	0.306855	0.413017		1373	104.614	0.274162	3.29896	163.446	-13.7092
1374	0.134276	0.147183	0.147431	0.179449	0.207496		1374	0.41433	0.282097	0.336584	0.306855	0.413017		1374	104.56	0.274109	3.29822	163.434	-13.7243
1375	0.134276	0.147183	0.147679	0.179449	0.207496		1375	0.414517	0.282285	0.336584	0.306949	0.413392		1375	104.556	0.274107	3.29813	163.431	-13.7364
1376	0.134525	0.147183	0.147679	0.179945	0.207992		1376	0.414517	0.282566	0.336866	0.306949	0.413392		1376	104.556	0.274042	3.29761	163.426	-13.7373
1377	0.134525	0.147183	0.147928	0.179945	0.207992		1377	0.415737	0.282941	0.336866	0.307137	0.413486		1377	104.419	0.273993	3.29758	163.393	-13.7403
1378	0.134773	0.147183	0.147928	0.180442	0.20824		1378	0.415737	0.283691	0.337241	0.307137	0.413486		1378	104.416	0.273872	3.29754	163.332	-13.7429
1379	0.134773	0.147183	0.147928	0.180442	0.20824		1379	0.41583	0.283879	0.337804	0.307324	0.413767		1379	104.409	0.273854	3.29711	163.286	-13.7603
1380	0.135021	0.147183	0.147928	0.18069	0.208488		1380	0.41583	0.283973	0.337991	0.307324	0.413767		1380	104.407	0.273832	3.29704	163.277	-13.762
1381	0.135021	0.147183	0.147928	0.18069	0.208488		1381	0.416018	0.28416	0.338648	0.307418	0.414049		1381	104.397	0.273824	3.29629	163.264	-13.7748
1382	0.135269	0.147183	0.147928	0.180938	0.208737		1382	0.416018	0.284348	0.338835	0.307418	0.414049		1382	104.386	0.273794	3.29619	163.231	-13.7787
1383	0.135269	0.147679	0.147928	0.180938	0.208737		1383	0.416299	0.284348	0.33921	0.307512	0.414424		1383	104.382	0.273738	3.29495	163.224	-13.7908
1384	0.135517	0.147679	0.148176	0.181186	0.208985		1384	0.416299	0.285004	0.33921	0.307512	0.414424		1384	104.366	0.273567	3.29493	163.219	-13.7963
1385	0.135517	0.147928	0.148176	0.181186	0.208985		1385	0.416862	0.285004	0.339961	0.307887	0.414705		1385	104.303	0.273558	3.29401	163.186	-13.8017
1386	0.135766	0.147928	0.148424	0.181435	0.209233		1386	0.416862	0.285286	0.339961	0.307887	0.414705		1386	104.278	0.273541	3.29375	163.179	-13.8017
1387	0.135766	0.148176	0.148424	0.181435	0.209233		1387	0.417143	0.285379	0.340992	0.308168	0.41508		1387	104.251	0.273491	3.29175	163.151	-13.8138
1388	0.136014	0.148176	0.148672	0.181683	0.209729		1388	0.417143	0.285661	0.340992	0.308168	0.41508		1388	104.241	0.273426	3.29165	163.146	-13.8206
1389	0.136014	0.148424	0.148672	0.181683	0.209729		1389	0.4178	0.285754	0.341742	0.308356	0.415174		1389	104.138	0.273411	3.29076	163.135	-13.8246
1390	0.136262	0.148424	0.14892	0.181683	0.209978		1390	0.417894	0.285848	0.341742	0.308544	0.415174		1390	104.109	0.273406	3.29072	163.111	-13.8295
1391	0.136262	0.148424	0.14892	0.181683	0.210474		1391	0.41855	0.286036	0.342305	0.308637	0.415174		1391	104.019	0.273405	3.2902	163.109	-13.8355
1392	0.13651	0.148424	0.14892	0.181931	0.210474		1392	0.41855	0.28613	0.342493	0.308637	0.415549		1392	103.994	0.273387	3.2901	163.099	-13.8424
1393	0.13651	0.148672	0.14892	0.181931	0.210722		1393	0.419769	0.28613	0.342774	0.308825	0.415549		1393	103.783	0.273336	3.28996	163.093	-13.8453
1394	0.13651	0.148672	0.14892	0.182179	0.210722		1394	0.419957	0.286317	0.342962	0.308825	0.415737		1394	103.776	0.273322	3.2899	163.084	-13.8462
1395	0.13651	0.148672	0.14892	0.182179	0.21097		1395	0.420332	0.28688	0.343149	0.308919	0.415737		1395	103.747	0.273228	3.28965	163.081	-13.8475
1396	0.136759	0.14892	0.149169	0.182427	0.21097		1396	0.420332	0.28688	0.343149	0.308919	0.416206		1396	103.745	0.273217	3.28963	163.073	-13.854
1397	0.136759	0.14892	0.149169	0.182427	0.211467		1397	0.420426	0.287161	0.343337	0.309012	0.416206		1397	103.739	0.273203	3.28934	163.066	-13.8577
1398	0.136759	0.14892	0.149169	0.182676	0.211467		1398	0.420613	0.287349	0.343524	0.309012	0.416299		1398	103.729	0.273198	3.28919	163.062	-13.8577
1399	0.136759	0.14892	0.149417	0.182676	0.211715		1399	0.422864	0.287536	0.343524	0.309763	0.416299		1399	103.497	0.273178	3.28918	162.97	-13.8587
1400	0.136759	0.14892	0.149417	0.182924	0.211715		1400	0.423052	0.287724	0.344181	0.309763	0.416581		1400	103.497	0.273146	3.28843	162.966	-13.8724
1401	0.136759	0.14892	0.149665	0.182924	0.212211		1401	0.423614	0.287818	0.344181	0.309857	0.416581		1401	103.415	0.273146	3.28839	162.963	-13.8759
1402	0.137007	0.14892	0.149665	0.18342	0.212211		1402	0.423708	0.288005	0.344368	0.309857	0.417143		1402	103.414	0.273143	3.28818	162.957	-13.8853
1403	0.137255	0.149169	0.149913	0.183668	0.21246		1403	0.423708	0.288005	0.344368	0.30995	0.417143		1403	103.39	0.273111	3.28793	162.955	-13.8902
1404	0.137255	0.149169	0.149913	0.183668	0.21246		1404	0.424083	0.288193	0.345212	0.310513	0.418175		1404	103.352	0.273104	3.28709	162.901	-13.9255
1405	0.137503	0.149169	0.150161	0.183917	0.212708		1405	0.424083	0.28838	0.345212	0.310607	0.418175		1405	103.346	0.273096	3.28695	162.897	-13.9284
1406	0.137503	0.149169	0.150161	0.183917	0.212708		1406	0.424271	0.288474	0.346056	0.310701	0.419113		1406	103.323	0.273073	3.28647	162.869	-13.9526
1407	0.137751	0.149417	0.15041	0.184165	0.212956		1407	0.424271	0.288474	0.346056	0.310701	0.419113		1407	103.302	0.273059	3.28632	162.865	-13.9593
1408	0.137751	0.149417	0.15041	0.184165	0.212956		1408	0.425209	0.288662	0.346525	0.310982	0.419582		1408	103.197	0.273045	3.28591	162.823	-13.9734
1409	0.138248	0.149417	0.150658	0.184413	0.213204		1409	0.425209	0.288756	0.346525	0.310982	0.419582		1409	103.174	0.273039	3.28566	162.819	-13.9755
1410	0.138248	0.149665	0.150658	0.184413	0.213204		1410	0.425959	0.288756	0.3469	0.311076	0.419957		1410	103.083	0.273029	3.28533	162.81	-13.9839
1411	0.138496	0.149665	0.150906	0.184661	0.213452		1411	0.425959	0.288849	0.3469	0.311076	0.419957		1411	103.066	0.272986	3.28512	162.805	-13.9841
1412	0.138496	0.149913	0.150906	0.184661	0.213452		1412	0.426709	0.288849	0.347088	0.312107	0.420238		1412	102.976	0.272937	3.28511	162.719	-13.994
1413	0.138744	0.149913	0.150906	0.184661	0.213701		1413	0.426709	0.289224	0.347557	0.312295	0.420238		1413	102.969	0.272866	3.28491	162.701	-14.0036
1414	0.138744	0.149913	0.151154	0.185406	0.213701		1414	0.427272	0.289412	0.347557	0.312295	0.420332		1414	102.882	0.272866	3.28478	162.642	-14.0041
1415	0.138992	0.149913	0.151154	0.185902	0.213949		1415	0.427272	0.289881	0.347838	0.312482	0.420332		1415	102.86	0.272823	3.28454	162.629	-14.0077
1416	0.138992	0.150161	0.151402	0.185902	0.213949		1416	0.427647	0.290068	0.347838	0.312764	0.42052		1416	102.781	0.272795	3.28435	162.623	-14.0218
1417	0.138992	0.150161	0.151402	0.18615	0.214197		1417	0.427835	0.29035	0.348026	0.312764	0.42052		1417	102.772	0.272744	3.28427	162.618	-14.0244
1418	0.138992	0.15041	0.151651	0.18615	0.214197		1418	0.429054	0.29035	0.348026	0.313045	0.422301		1418	102.611	0.272739	3.28408	162.579	-14.0657
1419	0.139241	0.150658	0.151651	0.187143	0.214445		1419	0.429054	0.290444	0.348776	0.313045	0.422301		1419	102.599	0.272727	3.2832	162.505	-14.0723
1420	0.139241	0.150658	0.151651	0.187143	0.214445		1420	0.429429	0.290913	0.348964	0.313139	0.423521		1420	102.564	0.272684	3.28309	162.501	-14.14
1421	0.139489	0.150906	0.151651	0.187391	0.214693		1421	0.429429	0.290913	0.349339	0.313233	0.423521		1421	102.56	0.272649	3.28262	162.479	-14.1408
1422	0.139489	0.150906	0.151899	0.187391	0.214693		1422	0.42971	0.291288	0.349339	0.313326	0.423802		1422	102.51	0.272579	3.28261	162.477	-14.1458
1423	0.139737	0.151402	0.151899	0.187391	0.214942		1423	0.42971	0.291288	0.34962	0.313514	0.423802		1423	102.504	0.272551	3.28242	162.475	-14.1464
1424	0.139737	0.151402	0.152395	0.187391	0.214942		1424	0.430273	0.291381	0.34962	0.313608	0.424552		1424	102.408	0.272529	3.2823	162.42	-14.1853
1425	0.139737	0.151651	0.152395	0.18764	0.21519		1425	0.43046	0.291381	0.350652	0.313608	0.424552		1425	102.407	0.272526	3.28154	162.417	-14.186
1426	0.139737	0.151651	0.152643	0.18764	0.21519		1426	0.430554	0.291569	0.350652	0.313795	0.425021		1426	102.407	0.272513	3.28144	162.388	-14.1935
1427	0.139985	0.151651	0.152643	0.188136	0.215438		1427	0.430554	0.29185	0.350933	0.313795	0.425021		1427	102.395	0.272503	3.28109	162.372	-14.1983
1428	0.139985	0.151899	0.152892	0.188136	0.215438		1428	0.431305	0.29185	0.351027	0.314077	0.425209		1428	102.284	0.272492	3.28094	162.311	-14.2055
1429	0.140233	0.151899	0.152892	0.188136	0.215686		1429	0.431305	0.291944	0.351683	0.314264	0.425209		1429	102.271	0.272448	3.28047	162.296	-14.2059
1430	0.140233	0.152147	0.152892	0.188136	0.215686		1430	0.43168	0.291944	0.351871	0.314358	0.425678		1430	102.22	0.272434	3.28046	162.291	-14.2126
1431	0.140482	0.152147	0.15314	0.188384	0.215934		1431	0.43168	0.292132	0.351871	0.314452	0.425678		1431	102.217	0.27241	3.2804	162.291	-14.2153
1432	0.140482	0.152147	0.15314	0.188632	0.215934		1432	0.431867	0.292319	0.352621	0.314452	0.425959		1432	102.199	0.272409	3.27974	162.238	-14.2251
1433	0.140482	0.152147	0.153388	0.188632	0.216183		1433	0.431961	0.292413	0.352621	0.315765	0.425959		1433	102.167	0.272389	3.27966	162.026	-14.2262
1434	0.14073	0.152147	0.153388	0.188881	0.216183		1434	0.431961	0.292601	0.35309	0.315765	0.426615		1434	102.142	0.27236	3.27942	162.022	-14.2517
1435	0.14073	0.152147	0.153636	0.188881	0.216431		1435	0.433274	0.292694	0.35309	0.316046	0.426615		1435	101.991	0.272356	3.27934	161.99	-14.2521
1436	0.140978	0.152395	0.153636	0.188881	0.216431		1436	0.433274	0.292694	0.353184	0.316234	0.427178		1436	101.989	0.272344	3.27904	161.983	-14.2854
1437	0.140978	0.152395	0.153884	0.188881	0.216679		1437	0.434774	0.293069	0.353371	0.316327	0.427178		1437	101.78	0.272248	3.27895	161.957	-14.2888
1438	0.141226	0.152643	0.153884	0.189129	0.216679		1438	0.434868	0.293163	0.354403	0.316421	0.427366		1438	101.778	0.27224	3.2785	161.917	-14.2918
1439	0.141226	0.152643	0.154133	0.189129	0.216927		1439	0.435337	0.293445	0.354497	0.316796	0.427366		1439	101.751	0.2722	3.27846	161.885	-14.2934
1440	0.141474	0.152892	0.154133	0.189377	0.216927		1440	0.435337	0.293445	0.354684	0.316796	0.427928		1440	101.741	0.272195	3.27825	161.884	-14.3049
1441	0.141474	0.152892	0.154133	0.189377	0.217175		1441	0.435431	0.29382	0.354872	0.316984	0.427928		1441	101.74	0.27213	3.27817	161.877	-14.3054
1442	0.141474	0.15314	0.154133	0.189625	0.217175		1442	0.435618	0.29382	0.354966	0.316984	0.429241		1442	101.722	0.272128	3.2781	161.852	-14.3595
1443	0.141474	0.15314	0.154133	0.189625	0.217672		1443	0.436369	0.294007	0.355153	0.317265	0.429241		1443	101.635	0.272039	3.2779	161.803	-14.3625
1444	0.141723	0.153388	0.154133	0.189873	0.217672		1444	0.436369	0.294007	0.355341	0.317265	0.429523		1444	101.616	0.272033	3.27784	161.801	-14.3669
1445	0.141723	0.153388	0.154381	0.189873	0.21792		1445	0.436931	0.294195	0.355341	0.317922	0.429523		1445	101.553	0.272007	3.27784	161.752	-14.3689
1446	0.141971	0.153884	0.154381	0.190122	0.21792		1446	0.436931	0.294195	0.355528	0.317922	0.432336		1446	101.553	0.271988	3.27767	161.732	-14.4788
1447	0.141971	0.153884	0.154381	0.190122	0.218168		1447	0.437025	0.294382	0.356091	0.318016	0.432336		1447	101.544	0.271936	3.27646	161.729	-14.479
1448	0.142219	0.153884	0.154629	0.19037	0.218168		1448	0.437025	0.294758	0.356091	0.318016	0.43393		1448	101.542	0.271883	3.27641	161.724	-14.5451
1449	0.142219	0.153884	0.154629	0.19037	0.218416		1449	0.437869	0.294851	0.357123	0.318203	0.43393		1449	101.435	0.271866	3.27551	161.715	-14.5468
1450	0.142715	0.154133	0.154629	0.19037	0.218416		1450	0.437869	0.294945	0.357498	0.319141	0.434962		1450	101.383	0.271865	3.27539	161.622	-14.5697
1451	0.142715	0.154133	0.154629	0.19037	0.218416		1451	0.438057	0.295226	0.358342	0.319329	0.43515		1451	101.35	0.271827	3.27396	161.584	-14.5762
1452	0.142964	0.154133	0.154629	0.19037	0.218416		1452	0.438057	0.295414	0.358529	0.31961	0.435618		1452	101.342	0.271825	3.27389	161.57	-14.5865
1453	0.142964	0.154133	0.154629	0.190866	0.218665		1453	0.438151	0.295883	0.358623	0.31961	0.435618		1453	101.336	0.271734	3.27382	161.568	-14.588
1454	0.143212	0.154133	0.154629	0.190866	0.218665		1454	0.438151	0.296071	0.358811	0.319891	0.4359		1454	101.313	0.271712	3.27365	161.559	-14.6102
1455	0.143212	0.154133	0.154629	0.191114	0.218913		1455	0.438244	0.296164	0.359749	0.319891	0.4359		1455	101.3	0.271711	3.27194	161.554	-14.6134
1456	0.14346	0.154381	0.154629	0.191114	0.218913		1456	0.438244	0.296164	0.359936	0.320266	0.436838		1456	101.298	0.271704	3.27182	161.519	-14.6336
1457	0.14346	0.154381	0.154877	0.191363	0.219161		1457	0.438338	0.296539	0.359936	0.320266	0.436838		1457	101.296	0.271609	3.27172	161.503	-14.6348
1458	0.143956	0.154629	0.154877	0.191363	0.219161		1458	0.438338	0.296539	0.36003	0.32036	0.437119		1458	101.289	0.271591	3.27162	161.482	-14.6443
1459	0.144205	0.154629	0.154877	0.191611	0.219409		1459	0.438338	0.297102	0.360218	0.32036	0.437119		1459	101.284	0.271553	3.2715	161.472	-14.6509
1460	0.144205	0.154629	0.154877	0.191611	0.219409		1460	0.438995	0.29729	0.360593	0.320454	0.438057		1460	101.234	0.271524	3.27106	161.461	-14.6723
1461	0.144205	0.154629	0.155125	0.191611	0.219657		1461	0.439182	0.297477	0.360686	0.320641	0.438057		1461	101.217	0.27151	3.27091	161.455	-14.6753
1462	0.144205	0.154629	0.155125	0.191611	0.219657		1462	0.44087	0.297665	0.362375	0.320735	0.438244		1462	101.059	0.271483	3.26942	161.454	-14.6791
1463	0.144453	0.154629	0.155374	0.191859	0.219906		1463	0.44087	0.297759	0.362375	0.320829	0.438244		1463	101.049	0.271472	3.26937	161.438	-14.6825
1464	0.144453	0.154629	0.155374	0.191859	0.219906		1464	0.441339	0.297946	0.362562	0.321392	0.438901		1464	101.021	0.27146	3.26918	161.339	-14.7016
1465	0.144701	0.154877	0.155374	0.192107	0.220154		1465	0.441339	0.297946	0.36275	0.321392	0.438901		1465	100.986	0.271453	3.26916	161.298	-14.7016
1466	0.144701	0.154877	0.155374	0.192107	0.220154		1466	0.441433	0.299072	0.363031	0.321579	0.439276		1466	100.979	0.271268	3.2686	161.277	-14.7047
1467	0.145446	0.155125	0.155622	0.192604	0.220402		1467	0.441433	0.299072	0.363031	0.321579	0.439276		1467	100.947	0.271249	3.26842	161.165	-14.7104
1468	0.145446	0.155125	0.155622	0.192604	0.220402		1468	0.441527	0.299165	0.363312	0.321767	0.43937		1468	100.947	0.271219	3.26804	161.144	-14.7117
1469	0.145694	0.155125	0.155622	0.192852	0.22065		1469	0.441527	0.299353	0.3635	0.321767	0.43937		1469	100.942	0.271195	3.26791	161.138	-14.712
1470	0.145694	0.155622	0.15587	0.192852	0.22065		1470	0.442183	0.299353	0.363594	0.322048	0.442089		1470	100.886	0.271192	3.2679	161.112	-14.8009
1471	0.145942	0.155622	0.15587	0.192852	0.220898		1471	0.442183	0.299447	0.363688	0.322236	0.442089		1471	100.872	0.271183	3.26785	161.097	-14.8129
1472	0.145942	0.15587	0.156118	0.1931	0.220898		1472	0.442934	0.29954	0.363688	0.322236	0.442277		1472	100.697	0.27117	3.26784	161.084	-14.8136
1473	0.14619	0.15587	0.156118	0.1931	0.221147		1473	0.442934	0.299916	0.363781	0.322892	0.442277		1473	100.696	0.271099	3.26782	161.01	-14.8142
1474	0.14619	0.156366	0.156366	0.193348	0.221147		1474	0.443309	0.299916	0.363781	0.322892	0.442465		1474	100.659	0.271075	3.26766	160.996	-14.8163
1475	0.146438	0.156366	0.156366	0.193348	0.221395		1475	0.443309	0.300009	0.363875	0.323267	0.442465		1475	100.645	0.271072	3.26756	160.936	-14.8168
1476	0.146438	0.156366	0.156615	0.193596	0.221395		1476	0.444903	0.300197	0.363875	0.323267	0.443215		1476	100.476	0.271064	3.26744	160.918	-14.8361
1477	0.146438	0.156366	0.156615	0.193596	0.221643		1477	0.44509	0.300572	0.364063	0.323455	0.443215		1477	100.474	0.271054	3.2673	160.899	-14.8406
1478	0.146438	0.156615	0.156615	0.193845	0.221643		1478	0.445841	0.300572	0.364532	0.323455	0.443965		1478	100.381	0.271037	3.26613	160.894	-14.8595
1479	0.146687	0.156615	0.157111	0.193845	0.221891		1479	0.445841	0.300853	0.364532	0.323643	0.443965		1479	100.379	0.270992	3.26598	160.858	-14.8609
1480	0.146687	0.156615	0.157111	0.194093	0.221891		1480	0.446966	0.301041	0.364719	0.323643	0.444997		1480	100.249	0.270989	3.26548	160.842	-14.884
1481	0.146687	0.156615	0.157111	0.194093	0.222139		1481	0.447154	0.301135	0.364907	0.32383	0.444997		1481	100.248	0.27095	3.26529	160.808	-14.8854
1482	0.146687	0.156615	0.157359	0.194341	0.222139		1482	0.447341	0.301322	0.365	0.32383	0.446216		1482	100.239	0.270946	3.26524	160.805	-14.9197
1483	0.146687	0.156615	0.157607	0.194341	0.222388		1483	0.447529	0.301604	0.365	0.324018	0.446216		1483	100.237	0.270901	3.26514	160.758	-14.9208
1484	0.146687	0.156615	0.157607	0.194341	0.222388		1484	0.447904	0.301791	0.365469	0.324205	0.446966		1484	100.203	0.270897	3.26461	160.756	-14.9545
1485	0.146687	0.156615	0.157856	0.194341	0.222636		1485	0.448092	0.301885	0.365469	0.324487	0.446966		1485	100.201	0.270897	3.26449	160.753	-14.9582
1486	0.146935	0.156615	0.157856	0.194837	0.222636		1486	0.448092	0.302073	0.365751	0.324487	0.447904		1486	100.197	0.270892	3.2642	160.745	-14.9777
1487	0.146935	0.156615	0.158104	0.194837	0.222884		1487	0.448185	0.302354	0.365751	0.32458	0.447904		1487	100.187	0.27086	3.26405	160.738	-14.9794
1488	0.146935	0.157111	0.158104	0.195086	0.222884		1488	0.448373	0.302354	0.366407	0.324674	0.448092		1488	100.16	0.270836	3.26333	160.727	-14.9833
1489	0.146935	0.157111	0.158104	0.195086	0.223132		1489	0.448467	0.302448	0.366595	0.325049	0.448092		1489	100.146	0.270828	3.26324	160.689	-14.9852
1490	0.147183	0.157359	0.158104	0.195582	0.223132		1490	0.44856	0.302448	0.366782	0.325049	0.448185		1490	100.134	0.270824	3.26307	160.681	-14.9864
1491	0.147183	0.157359	0.158104	0.195582	0.22338		1491	0.448842	0.302729	0.36697	0.325331	0.448185		1491	100.119	0.270805	3.26293	160.661	-14.9881
1492	0.147431	0.157359	0.158104	0.195582	0.22338		1492	0.448842	0.302917	0.367345	0.325706	0.448373		1492	100.116	0.270747	3.2628	160.64	-14.9951
1493	0.147431	0.157359	0.158352	0.195582	0.223629		1493	0.449404	0.303292	0.367345	0.326362	0.448373		1493	100.042	0.270669	3.26278	160.587	-14.9984
1494	0.147679	0.157856	0.158352	0.19583	0.223629		1494	0.449498	0.303292	0.367439	0.326362	0.449123		1494	100.001	0.27064	3.26264	160.583	-15.0117
1495	0.147679	0.158104	0.158848	0.19583	0.223877		1495	0.450905	0.303292	0.367439	0.326644	0.449123		1495	99.7824	0.270625	3.2618	160.561	-15.0125
1496	0.147928	0.158104	0.158848	0.196327	0.223877		1496	0.450905	0.303479	0.367814	0.326644	0.449404		1496	99.7491	0.27061	3.26087	160.517	-15.0191
1497	0.147928	0.158104	0.159097	0.196327	0.224125		1497	0.451093	0.303667	0.367814	0.327112	0.449404		1497	99.7065	0.270565	3.26085	160.477	-15.027
1498	0.148176	0.158352	0.159097	0.196575	0.224125		1498	0.451093	0.303667	0.368283	0.327112	0.449592		1498	99.6866	0.270518	3.25969	160.47	-15.0281
1499	0.148176	0.158352	0.159345	0.196575	0.224373		1499	0.451374	0.30423	0.368283	0.327863	0.449592		1499	99.6608	0.270383	3.25954	160.365	-15.0342
1500	0.148424	0.1586	0.159345	0.197319	0.224373		1500	0.451374	0.30423	0.36847	0.327863	0.450249		1500	99.6546	0.270349	3.2593	160.334	-15.0634
1501	0.148424	0.1586	0.159345	0.197319	0.224621		1501	0.451937	0.304511	0.369221	0.327956	0.450249		1501	99.5477	0.270316	3.25842	160.319	-15.0639
1502	0.148672	0.1586	0.159593	0.198064	0.224621		1502	0.451937	0.304698	0.369314	0.327956	0.450342		1502	99.5359	0.270298	3.25834	160.304	-15.0677
1503	0.148672	0.1586	0.159593	0.198064	0.22487		1503	0.452218	0.305261	0.369783	0.328332	0.450342		1503	99.4783	0.27019	3.25779	160.271	-15.071
1504	0.148672	0.1586	0.159841	0.19856	0.22487		1504	0.452406	0.305449	0.369877	0.328332	0.45053		1504	99.4695	0.270172	3.25777	160.266	-15.0823
1505	0.148672	0.158848	0.159841	0.19856	0.225118		1505	0.452593	0.305449	0.370065	0.328519	0.45053		1505	99.4446	0.27016	3.25749	160.227	-15.0895
1506	0.14892	0.158848	0.159841	0.198809	0.225118		1506	0.452593	0.305636	0.370252	0.328707	0.450717		1506	99.4384	0.270143	3.25709	160.222	-15.0936
1507	0.14892	0.159097	0.160089	0.198809	0.225366		1507	0.45325	0.305636	0.370252	0.328801	0.450717		1507	99.3459	0.270141	3.25687	160.221	-15.0946
1508	0.149169	0.159097	0.160089	0.199057	0.225366		1508	0.45325	0.306011	0.370815	0.328894	0.451749		1508	99.2936	0.270133	3.25665	160.219	-15.1294
1509	0.149169	0.159345	0.160338	0.199057	0.225614		1509	0.453343	0.306011	0.370815	0.328988	0.451749		1509	99.2835	0.270127	3.25658	160.207	-15.1309
1510	0.149417	0.159345	0.160338	0.199305	0.225614		1510	0.453343	0.306387	0.37194	0.328988	0.451843		1510	99.2788	0.270087	3.25483	160.191	-15.1312
1511	0.149417	0.159841	0.160586	0.199305	0.225862		1511	0.453906	0.306387	0.37194	0.329176	0.451843		1511	99.2154	0.270056	3.25483	160.189	-15.1326
1512	0.149665	0.159841	0.160586	0.199553	0.225862		1512	0.453906	0.306855	0.372597	0.329176	0.45203		1512	99.2149	0.27001	3.25414	160.147	-15.138
1513	0.149665	0.160089	0.160834	0.199553	0.226111		1513	0.45475	0.306855	0.372597	0.329457	0.45203		1513	99.123	0.269977	3.25413	160.14	-15.1408
1514	0.149913	0.160089	0.160834	0.199801	0.226111		1514	0.45475	0.307606	0.373253	0.329457	0.452687		1514	99.1086	0.269862	3.25369	160.138	-15.1727
1515	0.149913	0.160089	0.161082	0.199801	0.226359		1515	0.455594	0.307793	0.373253	0.329738	0.452687		1515	98.9951	0.269861	3.25364	160.103	-15.1734
1516	0.150161	0.160089	0.161082	0.20005	0.226359		1516	0.455594	0.308075	0.373347	0.329738	0.453625		1516	98.9592	0.269834	3.25354	160.1	-15.2009
1517	0.150161	0.160338	0.16133	0.20005	0.226607		1517	0.455875	0.308075	0.373441	0.329832	0.453625		1517	98.9309	0.269833	3.25327	160.067	-15.2032
1518	0.150658	0.160338	0.16133	0.200298	0.226607		1518	0.455875	0.308168	0.373628	0.329832	0.454469		1518	98.9269	0.269823	3.25298	160.052	-15.2252
1519	0.150658	0.160338	0.161579	0.200298	0.227103		1519	0.456063	0.308356	0.373628	0.329926	0.454469		1519	98.9182	0.269806	3.25243	160.05	-15.2264
1520	0.150658	0.160338	0.161579	0.200298	0.227103		1520	0.456251	0.310607	0.374566	0.330113	0.454844		1520	98.911	0.269263	3.25149	160.044	-15.2352
1521	0.150658	0.160338	0.161827	0.200298	0.227352		1521	0.456344	0.310794	0.37466	0.330301	0.454844		1521	98.9023	0.269255	3.25143	160.026	-15.2394
1522	0.150906	0.160338	0.161827	0.200794	0.227352		1522	0.456344	0.311545	0.374848	0.330301	0.455031		1522	98.8881	0.269188	3.25124	160.025	-15.2464
1523	0.150906	0.160338	0.162075	0.200794	0.2276		1523	0.456532	0.311732	0.374848	0.330582	0.455031		1523	98.8862	0.269181	3.25105	159.998	-15.2469
1524	0.150906	0.160338	0.162075	0.200794	0.2276		1524	0.456626	0.311826	0.375223	0.33077	0.455594		1524	98.8825	0.269171	3.25054	159.992	-15.254
1525	0.151154	0.160586	0.162323	0.200794	0.228096		1525	0.456626	0.31192	0.375223	0.330958	0.455594		1525	98.8653	0.269169	3.25028	159.971	-15.2615
1526	0.151154	0.160586	0.162323	0.201291	0.228096		1526	0.456719	0.312107	0.376817	0.330958	0.455969		1526	98.864	0.269128	3.24869	159.946	-15.2846
1527	0.151402	0.160834	0.162571	0.201291	0.228345		1527	0.456719	0.312107	0.376817	0.331333	0.455969		1527	98.8634	0.269127	3.24851	159.891	-15.2847
1528	0.151402	0.160834	0.162571	0.201539	0.228345		1528	0.457188	0.312295	0.377192	0.331333	0.457001		1528	98.813	0.269088	3.24821	159.88	-15.3158
1529	0.151651	0.160834	0.162571	0.201539	0.228593		1529	0.457188	0.312482	0.37738	0.33152	0.457001		1529	98.8094	0.269088	3.24814	159.853	-15.3164
1530	0.151651	0.161082	0.162571	0.201787	0.228593		1530	0.457939	0.312482	0.377755	0.33152	0.45747		1530	98.7016	0.269072	3.24766	159.851	-15.3256
1531	0.151651	0.161082	0.16282	0.201787	0.228841		1531	0.458126	0.31267	0.377755	0.331614	0.45747		1531	98.6767	0.269049	3.2476	159.845	-15.3271
1532	0.151651	0.16133	0.16282	0.201787	0.228841		1532	0.45822	0.31267	0.378036	0.331802	0.457657		1532	98.667	0.269038	3.24704	159.819	-15.3299
1533	0.151899	0.16133	0.163316	0.201787	0.229089		1533	0.45822	0.313326	0.378036	0.332083	0.457657		1533	98.6596	0.268962	3.247	159.795	-15.3335
1534	0.151899	0.161579	0.163316	0.201787	0.229089		1534	0.458501	0.313326	0.378411	0.33227	0.457845		1534	98.6408	0.268947	3.24625	159.794	-15.3514
1535	0.152147	0.161579	0.163564	0.201787	0.229337		1535	0.458501	0.313514	0.378411	0.332364	0.457845		1535	98.6289	0.268943	3.24623	159.792	-15.3515
1536	0.152147	0.161579	0.163564	0.202035	0.229337		1536	0.458689	0.313608	0.378505	0.332364	0.45822		1536	98.5907	0.268933	3.24609	159.787	-15.3649
1537	0.152643	0.161827	0.163812	0.202035	0.229834		1537	0.458689	0.313608	0.378505	0.332739	0.45822		1537	98.5835	0.268922	3.24598	159.724	-15.3659
1538	0.152643	0.161827	0.163812	0.202283	0.229834		1538	0.458876	0.313795	0.378974	0.332739	0.458314		1538	98.5715	0.268913	3.24557	159.723	-15.3694
1539	0.152892	0.162075	0.163812	0.202283	0.230578		1539	0.458876	0.313795	0.379162	0.333115	0.458314		1539	98.5643	0.268903	3.2455	159.706	-15.3896
1540	0.152892	0.162075	0.163812	0.202532	0.230578		1540	0.459158	0.314358	0.380568	0.333115	0.458689		1540	98.5388	0.268841	3.24355	159.695	-15.4009
1541	0.152892	0.162323	0.163812	0.202532	0.230827		1541	0.459345	0.314358	0.380756	0.333396	0.458689		1541	98.5317	0.268793	3.24349	159.684	-15.409
1542	0.152892	0.162323	0.163812	0.20278	0.230827		1542	0.459439	0.314546	0.381131	0.333396	0.460189		1542	98.5277	0.268792	3.24291	159.675	-15.453
1543	0.15314	0.162571	0.163812	0.20278	0.231075		1543	0.459439	0.314639	0.381319	0.333677	0.460189		1543	98.5257	0.268772	3.24265	159.623	-15.4569
1544	0.15314	0.162571	0.163812	0.203028	0.231075		1544	0.459908	0.314827	0.3816	0.333677	0.460377		1544	98.3908	0.268765	3.24243	159.618	-15.4598
1545	0.15314	0.16282	0.164061	0.203028	0.231323		1545	0.460096	0.314827	0.3816	0.333771	0.460377		1545	98.3899	0.268762	3.24235	159.607	-15.4656
1546	0.153388	0.16282	0.164061	0.203773	0.231323		1546	0.460096	0.315296	0.381694	0.333771	0.460565		1546	98.3858	0.268648	3.24232	159.601	-15.4712
1547	0.153388	0.163068	0.164309	0.203773	0.231571		1547	0.460189	0.315296	0.381694	0.334521	0.460565		1547	98.3826	0.268635	3.24231	159.499	-15.4718
1548	0.153636	0.163068	0.164309	0.203773	0.231571		1548	0.460189	0.31539	0.381881	0.334709	0.461033		1548	98.3577	0.268628	3.24187	159.496	-15.4987
1549	0.153884	0.163068	0.164309	0.203773	0.231819		1549	0.460283	0.315577	0.382069	0.335178	0.461033		1549	98.3386	0.268623	3.24176	159.429	-15.4992
1550	0.153884	0.163068	0.164309	0.204269	0.231819		1550	0.461033	0.316234	0.382725	0.335178	0.462346		1550	98.2341	0.268522	3.24115	159.394	-15.5327
1551	0.154133	0.163316	0.164557	0.204269	0.232316		1551	0.461033	0.316234	0.382725	0.335459	0.462346		1551	98.2325	0.268487	3.24115	159.355	-15.5424
1552	0.154133	0.163316	0.164557	0.204765	0.232316		1552	0.461315	0.316515	0.383007	0.335459	0.462628		1552	98.1952	0.268464	3.24078	159.342	-15.5501
1553	0.154133	0.163316	0.164805	0.204765	0.232812		1553	0.461502	0.316703	0.383007	0.335647	0.462628		1553	98.1873	0.268457	3.24075	159.336	-15.5501
1554	0.154133	0.163316	0.164805	0.204765	0.232812		1554	0.461971	0.317265	0.383194	0.335834	0.463378		1554	98.166	0.268332	3.24045	159.335	-15.5627
1555	0.154133	0.163564	0.165053	0.204765	0.23306		1555	0.462159	0.317265	0.383288	0.337241	0.463378		1555	98.1586	0.268327	3.24044	159.068	-15.5662
1556	0.154133	0.163564	0.165302	0.205262	0.23306		1556	0.462253	0.31764	0.383288	0.337241	0.463566		1556	98.1584	0.268234	3.24042	159.042	-15.572
1557	0.154381	0.163812	0.165302	0.205262	0.233557		1557	0.462253	0.31764	0.383757	0.337335	0.463566		1557	98.1421	0.268201	3.23989	159.04	-15.5808
1558	0.154381	0.163812	0.165302	0.20551	0.233557		1558	0.463472	0.318766	0.384132	0.337335	0.464879		1558	98.0487	0.267991	3.23983	159.036	-15.613
1559	0.154629	0.163812	0.165302	0.20551	0.233805		1559	0.463472	0.318953	0.385164	0.337428	0.464879		1559	98.0432	0.267975	3.23709	159.035	-15.6189
1560	0.154629	0.163812	0.16555	0.205758	0.233805		1560	0.463566	0.319047	0.385257	0.337428	0.465066		1560	98.0426	0.267966	3.23709	159.016	-15.6217
1561	0.154877	0.164061	0.16555	0.205758	0.234053		1561	0.463566	0.319141	0.386008	0.337991	0.465066		1561	98.0306	0.267956	3.23639	158.95	-15.6252
1562	0.154877	0.164061	0.165798	0.206006	0.234053		1562	0.463753	0.319422	0.386008	0.337991	0.46516		1562	97.9927	0.267907	3.23622	158.949	-15.6262
1563	0.155125	0.164061	0.165798	0.206006	0.234301		1563	0.463753	0.31961	0.386289	0.338366	0.46516		1563	97.9887	0.267892	3.23548	158.883	-15.6264
1564	0.155125	0.164061	0.165798	0.206503	0.234301		1564	0.463847	0.319891	0.386477	0.338366	0.466192		1564	97.9785	0.267884	3.2354	158.882	-15.6626
1565	0.155125	0.164309	0.165798	0.206503	0.234798		1565	0.464035	0.319891	0.387321	0.338554	0.466192		1565	97.978	0.267832	3.23443	158.881	-15.6727
1566	0.155125	0.164309	0.166046	0.206503	0.234798		1566	0.464222	0.320735	0.387321	0.338741	0.466285		1566	97.9697	0.267689	3.2344	158.846	-15.6751
1567	0.155374	0.164557	0.166046	0.206751	0.235046		1567	0.464316	0.320735	0.387602	0.338741	0.466285		1567	97.9648	0.267662	3.23425	158.844	-15.6755
1568	0.155374	0.164557	0.166046	0.206751	0.235046		1568	0.465066	0.320829	0.38779	0.338835	0.466567		1568	97.9023	0.267632	3.23425	158.844	-15.69
1569	0.155622	0.164805	0.166046	0.206999	0.235294		1569	0.465066	0.320829	0.388352	0.338835	0.466567		1569	97.89	0.267619	3.23354	158.838	-15.6944
1570	0.155622	0.164805	0.166294	0.206999	0.235294		1570	0.46516	0.322048	0.388352	0.339117	0.466754		1570	97.8721	0.267401	3.23351	158.802	-15.696
1571	0.15587	0.164805	0.166294	0.207247	0.235791		1571	0.46516	0.322236	0.388915	0.339117	0.466754		1571	97.8712	0.267371	3.23265	158.794	-15.7048
1572	0.15587	0.164805	0.166543	0.207247	0.235791		1572	0.465441	0.32308	0.388915	0.339304	0.467129		1572	97.8563	0.267138	3.23259	158.758	-15.7087
1573	0.156118	0.165053	0.166543	0.207496	0.236039		1573	0.465441	0.32308	0.389947	0.339304	0.467129		1573	97.8532	0.267128	3.2311	158.743	-15.7131
1574	0.156118	0.165053	0.166791	0.207496	0.236039		1574	0.465629	0.323267	0.389947	0.339867	0.467786		1574	97.806	0.26711	3.23099	158.689	-15.7328
1575	0.156615	0.165053	0.166791	0.207992	0.236287		1575	0.465629	0.323361	0.39004	0.339867	0.467786		1575	97.7524	0.267089	3.23065	158.637	-15.7402
1576	0.156615	0.165302	0.166791	0.207992	0.236287		1576	0.465816	0.323361	0.390228	0.340242	0.46788		1576	97.7358	0.267078	3.23056	158.613	-15.7464
1577	0.156863	0.165302	0.166791	0.208488	0.236535		1577	0.465816	0.323643	0.390603	0.340242	0.46788		1577	97.7336	0.267061	3.23031	158.607	-15.7534
1578	0.156863	0.16555	0.166791	0.208488	0.236535		1578	0.466379	0.323736	0.390791	0.34043	0.468442		1578	97.6637	0.267044	3.23015	158.592	-15.7747
1579	0.157111	0.16555	0.166791	0.208737	0.236783		1579	0.466379	0.324018	0.391353	0.34043	0.468442		1579	97.6598	0.267035	3.22939	158.575	-15.7769
1580	0.157111	0.165798	0.166791	0.208737	0.236783		1580	0.467317	0.324111	0.391541	0.340617	0.468724		1580	97.5594	0.267033	3.22925	158.555	-15.7819
1581	0.157359	0.166046	0.166791	0.208985	0.23728		1581	0.467317	0.324111	0.391822	0.340617	0.468724		1581	97.5516	0.267025	3.22902	158.548	-15.7848
1582	0.157359	0.166046	0.166791	0.208985	0.23728		1582	0.468067	0.324299	0.39201	0.341555	0.468911		1582	97.4468	0.266983	3.22845	158.445	-15.7952
1583	0.157607	0.166294	0.166791	0.209233	0.237528		1583	0.468067	0.324299	0.392197	0.341555	0.468911		1583	97.4447	0.266965	3.22815	158.417	-15.7977
1584	0.157607	0.166294	0.167039	0.209233	0.237528		1584	0.468536	0.324487	0.392291	0.341649	0.471818		1584	97.3854	0.266953	3.22814	158.413	-15.878
1585	0.157856	0.166294	0.167039	0.209481	0.237776		1585	0.468536	0.324674	0.392666	0.341742	0.471818		1585	97.3706	0.266931	3.22782	158.398	-15.8814
1586	0.157856	0.166543	0.167287	0.209481	0.237776		1586	0.469005	0.324768	0.392666	0.342024	0.472006		1586	97.3418	0.266914	3.22781	158.331	-15.8827
1587	0.158104	0.166543	0.167287	0.209481	0.238024		1587	0.469005	0.324955	0.393041	0.342211	0.472006		1587	97.3252	0.266877	3.22748	158.301	-15.8833
1588	0.158104	0.166543	0.167287	0.209729	0.238024		1588	0.469755	0.325706	0.393323	0.342211	0.472475		1588	97.2459	0.266853	3.22745	158.29	-15.9026
1589	0.158352	0.166543	0.167287	0.209729	0.238273		1589	0.469755	0.326175	0.393885	0.342305	0.472475		1589	97.2418	0.266785	3.22675	158.265	-15.9119
1590	0.158352	0.166543	0.167535	0.209978	0.238273		1590	0.469943	0.326362	0.393885	0.342305	0.473507		1590	97.2347	0.26677	3.22663	158.251	-15.9666
1591	0.158352	0.166543	0.167535	0.209978	0.238521		1591	0.470693	0.32655	0.394073	0.343337	0.473507		1591	97.1269	0.266739	3.22659	158.15	-15.9675
1592	0.158352	0.166791	0.167535	0.210474	0.238521		1592	0.470881	0.326644	0.394261	0.343337	0.474257		1592	97.1252	0.266731	3.22624	158.131	-15.9811
1593	0.158352	0.167039	0.167784	0.210474	0.238769		1593	0.471631	0.326644	0.394354	0.343431	0.474257		1593	97.0729	0.2667	3.22604	158.12	-15.9879
1594	0.1586	0.167039	0.167784	0.210474	0.238769		1594	0.471631	0.326831	0.394729	0.343618	0.475288		1594	97.044	0.26663	3.22584	158.109	-16.0243
1595	0.1586	0.167039	0.168032	0.210474	0.239017		1595	0.471818	0.327019	0.394729	0.343712	0.475288		1595	97.0201	0.26662	3.22576	158.094	-16.0273
1596	0.1586	0.167287	0.168032	0.210722	0.239017		1596	0.472006	0.327019	0.395292	0.343712	0.47557		1596	97.0176	0.266605	3.22524	158.092	-16.0345
1597	0.1586	0.167287	0.168032	0.210722	0.239265		1597	0.472756	0.3273	0.39548	0.343806	0.47557		1597	96.8792	0.266555	3.22513	158.084	-16.0362
1598	0.158848	0.167287	0.168032	0.21097	0.239265		1598	0.472756	0.327488	0.395667	0.343806	0.475664		1598	96.8653	0.266542	3.22499	158.066	-16.0376
1599	0.158848	0.167287	0.16828	0.21097	0.239514		1599	0.473319	0.32805	0.395667	0.343993	0.475664		1599	96.7964	0.266423	3.22447	158.037	-16.0399
1600	0.159097	0.167535	0.16828	0.211219	0.239514		1600	0.473319	0.328144	0.395949	0.343993	0.475851		1600	96.7932	0.266419	3.22436	158.014	-16.0464
1601	0.159097	0.167535	0.168776	0.211219	0.239762		1601	0.475195	0.329082	0.395949	0.344087	0.475851		1601	96.5692	0.26626	3.22424	158.011	-16.0484
1602	0.159345	0.167535	0.168776	0.211963	0.239762		1602	0.475195	0.329269	0.396042	0.344087	0.476132		1602	96.5672	0.266231	3.22421	157.968	-16.0557
1603	0.159345	0.167535	0.169025	0.211963	0.24001		1603	0.475757	0.329645	0.396042	0.344275	0.476132		1603	96.4697	0.266168	3.22412	157.947	-16.0646
1604	0.159593	0.167535	0.169025	0.211963	0.24001		1604	0.475757	0.329832	0.396324	0.344462	0.476414		1604	96.4505	0.266164	3.22369	157.947	-16.0717
1605	0.159593	0.167784	0.169273	0.211963	0.241003		1605	0.476601	0.329926	0.396324	0.34465	0.476414		1605	96.3248	0.266154	3.22366	157.94	-16.0909
1606	0.160089	0.168032	0.169273	0.212211	0.241003		1606	0.476601	0.329926	0.396511	0.34465	0.476789		1606	96.3192	0.266135	3.22353	157.94	-16.0982
1607	0.160089	0.168032	0.169273	0.212211	0.241251		1607	0.477164	0.330395	0.397355	0.345025	0.476789		1607	96.2561	0.266069	3.22187	157.878	-16.0984
1608	0.160586	0.16828	0.169273	0.212211	0.241251		1608	0.477164	0.330582	0.39773	0.345212	0.476883		1608	96.2521	0.266063	3.22177	157.859	-16.1001
1609	0.160586	0.16828	0.169273	0.21246	0.241499		1609	0.477258	0.330676	0.397918	0.345212	0.476883		1609	96.2244	0.266056	3.22159	157.859	-16.1031
1610	0.160834	0.16828	0.169273	0.21246	0.241499		1610	0.477352	0.330864	0.398106	0.345494	0.47707		1610	96.221	0.266056	3.22147	157.85	-16.1066
1611	0.160834	0.16828	0.169521	0.21246	0.241747		1611	0.477445	0.331239	0.398106	0.345681	0.47707		1611	96.2033	0.265991	3.22134	157.845	-16.1227
1612	0.161082	0.168776	0.169521	0.212956	0.241747		1612	0.477445	0.331239	0.398668	0.345681	0.477445		1612	96.1967	0.265961	3.22091	157.812	-16.1258
1613	0.161082	0.168776	0.169521	0.212956	0.242244		1613	0.478852	0.331895	0.398856	0.345869	0.477445		1613	96.1149	0.265775	3.22091	157.811	-16.1426
1614	0.161579	0.168776	0.169769	0.213204	0.242244		1614	0.478852	0.332083	0.398856	0.345869	0.479227		1614	96.1099	0.265763	3.22038	157.808	-16.1993
1615	0.161579	0.169025	0.169769	0.213204	0.242492		1615	0.47904	0.332083	0.399043	0.34615	0.479227		1615	96.1057	0.265677	3.21993	157.779	-16.2179
1616	0.162075	0.169025	0.170017	0.213204	0.242492		1616	0.47904	0.33227	0.399043	0.346338	0.480822		1616	96.092	0.265629	3.2199	157.774	-16.3026
1617	0.162075	0.169025	0.170017	0.213452	0.24274		1617	0.479509	0.332458	0.399137	0.346338	0.480822		1617	96.0586	0.265628	3.21951	157.766	-16.305
1618	0.162323	0.169025	0.170266	0.213452	0.24274		1618	0.479509	0.332833	0.399137	0.346432	0.481009		1618	96.0165	0.265511	3.21946	157.765	-16.3067
1619	0.162323	0.169025	0.170266	0.213452	0.242988		1619	0.479696	0.333208	0.399419	0.346619	0.481009		1619	96.0025	0.265486	3.21871	157.751	-16.309
1620	0.162571	0.169025	0.170514	0.213701	0.242988		1620	0.479696	0.333396	0.399419	0.346619	0.481197		1620	95.9811	0.26545	3.21871	157.748	-16.3108
1621	0.162571	0.169273	0.170514	0.213701	0.243237		1621	0.47979	0.333396	0.399606	0.346994	0.481197		1621	95.9795	0.26544	3.21836	157.709	-16.3127
1622	0.16282	0.169273	0.170514	0.213949	0.243237		1622	0.479884	0.33424	0.399794	0.346994	0.482791		1622	95.9794	0.265244	3.21793	157.706	-16.4038
1623	0.16282	0.169521	0.170514	0.213949	0.243485		1623	0.480165	0.33424	0.400356	0.347276	0.482791		1623	95.9706	0.265235	3.21723	157.685	-16.4051
1624	0.16282	0.169521	0.170762	0.214197	0.243485		1624	0.480353	0.334427	0.400356	0.347276	0.482979		1624	95.9531	0.265235	3.21719	157.663	-16.4081
1625	0.163316	0.169521	0.170762	0.214197	0.243733		1625	0.480353	0.334709	0.400638	0.347651	0.482979		1625	95.9218	0.265181	3.21716	157.639	-16.4084
1626	0.163316	0.169769	0.170762	0.214445	0.243733		1626	0.480634	0.334709	0.400825	0.347651	0.483541		1626	95.8855	0.265174	3.21715	157.627	-16.4452
1627	0.163564	0.169769	0.170762	0.214445	0.243981		1627	0.480634	0.334896	0.400919	0.34812	0.483541		1627	95.8714	0.265161	3.21713	157.582	-16.4463
1628	0.163564	0.170017	0.170762	0.214445	0.243981		1628	0.481947	0.334896	0.401107	0.348495	0.483635		1628	95.7858	0.265154	3.21711	157.574	-16.4493
1629	0.163564	0.170017	0.170762	0.214445	0.244229		1629	0.482134	0.335084	0.4012	0.349057	0.483635		1629	95.7845	0.265113	3.21708	157.552	-16.45
1630	0.163564	0.170017	0.170762	0.214942	0.244229		1630	0.482228	0.335271	0.401388	0.349057	0.48401		1630	95.7775	0.265081	3.21699	157.539	-16.4698
1631	0.164309	0.170266	0.171258	0.214942	0.244229		1631	0.482228	0.335271	0.401388	0.349808	0.484198		1631	95.7444	0.265064	3.21689	157.475	-16.4763
1632	0.164309	0.170266	0.171258	0.21519	0.244726		1632	0.482979	0.335365	0.402232	0.349808	0.484198		1632	95.6915	0.26503	3.21567	157.466	-16.4861
1633	0.164805	0.170514	0.171258	0.21519	0.244726		1633	0.482979	0.335365	0.40242	0.350089	0.485136		1633	95.6195	0.265002	3.21558	157.425	-16.527
1634	0.164805	0.170514	0.171258	0.215438	0.244974		1634	0.483166	0.335928	0.402513	0.350089	0.485136		1634	95.5915	0.264911	3.21556	157.42	-16.5287
1635	0.165053	0.170762	0.171507	0.215438	0.244974		1635	0.483166	0.335928	0.402513	0.350183	0.486167		1635	95.5737	0.26489	3.21539	157.387	-16.5582
1636	0.165053	0.170762	0.171507	0.215686	0.245222		1636	0.483447	0.336022	0.40317	0.350183	0.486167		1636	95.5324	0.264865	3.21394	157.377	-16.5695
1637	0.165302	0.170762	0.171755	0.215686	0.245222		1637	0.483447	0.336209	0.40317	0.351027	0.486355		1637	95.5217	0.264858	3.21393	157.261	-16.5858
1638	0.165302	0.170762	0.171755	0.215934	0.24547		1638	0.48401	0.337335	0.404389	0.351027	0.486355		1638	95.4657	0.264681	3.2128	157.252	-16.5881
1639	0.16555	0.170762	0.172003	0.215934	0.24547		1639	0.48401	0.337522	0.404389	0.351121	0.486448		1639	95.464	0.264675	3.2127	157.219	-16.5903
1640	0.16555	0.170762	0.172003	0.216183	0.245967		1640	0.484948	0.337897	0.404483	0.351121	0.486448		1640	95.371	0.264567	3.21269	157.216	-16.6007
1641	0.165798	0.17101	0.172003	0.216183	0.245967		1641	0.484948	0.337897	0.40467	0.351308	0.487011		1641	95.3481	0.264557	3.21268	157.181	-16.6262
1642	0.165798	0.17101	0.172003	0.216431	0.246463		1642	0.485042	0.338554	0.404764	0.351308	0.487011		1642	95.3323	0.264377	3.21265	157.17	-16.635
1643	0.166046	0.171258	0.172251	0.216431	0.246463		1643	0.485042	0.338554	0.404858	0.351683	0.487293		1643	95.3218	0.264376	3.2126	157.114	-16.6495
1644	0.166046	0.171258	0.172251	0.216679	0.246711		1644	0.485136	0.338741	0.406358	0.351683	0.487293		1644	95.2933	0.264338	3.21087	157.1	-16.6514
1645	0.166294	0.171258	0.172499	0.216679	0.246711		1645	0.485136	0.338929	0.406358	0.351965	0.487574		1645	95.2904	0.264336	3.21066	157.082	-16.6614
1646	0.166294	0.171507	0.172499	0.216927	0.24696		1646	0.485323	0.338929	0.407296	0.351965	0.487574		1646	95.2642	0.264326	3.2089	157.074	-16.6622
1647	0.166543	0.171507	0.172748	0.216927	0.24696		1647	0.485323	0.339304	0.407296	0.352059	0.487668		1647	95.2401	0.264215	3.20875	157.068	-16.6654
1648	0.166543	0.171507	0.172748	0.217175	0.247208		1648	0.485511	0.339492	0.407953	0.352059	0.487668		1648	95.2355	0.26421	3.20795	157.043	-16.666
1649	0.166543	0.171507	0.172996	0.217175	0.247208		1649	0.485604	0.340054	0.407953	0.352152	0.487761		1649	95.2088	0.26415	3.20791	157.019	-16.6717
1650	0.166791	0.171507	0.172996	0.217424	0.247456		1650	0.485698	0.340242	0.408234	0.352152	0.487761		1650	95.2013	0.264126	3.20784	157.015	-16.6776
1651	0.166791	0.171507	0.173244	0.217424	0.247456		1651	0.485886	0.340711	0.408234	0.353184	0.488324		1651	95.1898	0.264018	3.20777	156.904	-16.7075
1652	0.167287	0.171507	0.173244	0.21792	0.247704		1652	0.485886	0.340898	0.408422	0.353184	0.488324		1652	95.1874	0.263987	3.20768	156.872	-16.7092
1653	0.167287	0.171507	0.173492	0.21792	0.247704		1653	0.48598	0.341086	0.408422	0.353747	0.488605		1653	95.1849	0.263955	3.2075	156.792	-16.7122
1654	0.167535	0.171755	0.173492	0.218168	0.247952		1654	0.486167	0.341086	0.408515	0.353747	0.488605		1654	95.163	0.26391	3.20705	156.776	-16.7193
1655	0.167535	0.171755	0.173989	0.218168	0.247952		1655	0.486448	0.34193	0.408515	0.35384	0.488699		1655	95.1403	0.263825	3.20689	156.755	-16.7213
1656	0.167535	0.172251	0.173989	0.218416	0.248201		1656	0.486636	0.34193	0.408703	0.35384	0.488699		1656	95.1276	0.2638	3.20678	156.755	-16.7288
1657	0.167535	0.172251	0.174237	0.218416	0.248201		1657	0.48673	0.342024	0.408703	0.354028	0.489168		1657	95.1116	0.263762	3.2067	156.74	-16.7545
1658	0.167535	0.172748	0.174237	0.218665	0.248449		1658	0.486917	0.342024	0.409172	0.354028	0.489168		1658	95.0796	0.26375	3.20619	156.726	-16.7546
1659	0.167535	0.172748	0.174485	0.218665	0.248449		1659	0.487293	0.342211	0.409172	0.354309	0.490575		1659	95.0277	0.263744	3.20617	156.7	-16.7985
1660	0.167784	0.172748	0.174485	0.218913	0.248697		1660	0.487293	0.342493	0.409266	0.354309	0.490575		1660	95.027	0.263733	3.20609	156.665	-16.7986
1661	0.167784	0.172748	0.174485	0.218913	0.248697		1661	0.487761	0.34268	0.409453	0.354403	0.491888		1661	94.9484	0.263728	3.20607	156.665	-16.8562
1662	0.167784	0.172748	0.174485	0.218913	0.248945		1662	0.487949	0.342774	0.409641	0.354591	0.491888		1662	94.9467	0.26371	3.20602	156.661	-16.8575
1663	0.167784	0.172748	0.174733	0.218913	0.248945		1663	0.488043	0.342962	0.409641	0.354872	0.493013		1663	94.9457	0.263703	3.20597	156.63	-16.8832
1664	0.168032	0.172748	0.174733	0.219161	0.249193		1664	0.48823	0.343431	0.409922	0.354872	0.493013		1664	94.9427	0.263635	3.20572	156.619	-16.8853
1665	0.168032	0.173244	0.174733	0.219161	0.249193		1665	0.488512	0.343431	0.41011	0.354966	0.494045		1665	94.9199	0.263617	3.2057	156.614	-16.9477
1666	0.168032	0.173244	0.174733	0.219161	0.249442		1666	0.488699	0.343618	0.410954	0.355153	0.494045		1666	94.919	0.263611	3.20497	156.61	-16.948
1667	0.168032	0.173244	0.174981	0.219161	0.249442		1667	0.489356	0.344744	0.410954	0.355247	0.494983		1667	94.8605	0.263328	3.20495	156.605	-16.9819
1668	0.16828	0.173492	0.174981	0.219409	0.24969		1668	0.489356	0.344744	0.411329	0.355247	0.494983		1668	94.8547	0.263317	3.20484	156.553	-16.9863
1669	0.16828	0.173492	0.17523	0.219409	0.24969		1669	0.489637	0.344837	0.411423	0.355622	0.49592		1669	94.8421	0.263304	3.20476	156.478	-17.04
1670	0.169025	0.17374	0.17523	0.219657	0.249938		1670	0.489637	0.344837	0.41161	0.355622	0.49592		1670	94.7936	0.263298	3.20428	156.474	-17.0403
1671	0.169025	0.17374	0.175478	0.219657	0.249938		1671	0.490762	0.345306	0.41161	0.35581	0.496108		1671	94.6659	0.263235	3.20404	156.458	-17.0467
1672	0.169273	0.17374	0.175478	0.219657	0.250434		1672	0.490762	0.345681	0.411892	0.355997	0.496108		1672	94.6572	0.263231	3.20375	156.43	-17.0507
1673	0.169273	0.17374	0.175726	0.219657	0.250434		1673	0.491231	0.346056	0.411892	0.356185	0.496952		1673	94.6158	0.263179	3.20357	156.407	-17.0659
1674	0.169521	0.173989	0.175726	0.219906	0.250683		1674	0.491231	0.346056	0.413017	0.356279	0.496952		1674	94.6011	0.263171	3.20277	156.405	-17.0664
1675	0.169521	0.173989	0.175974	0.220154	0.250683		1675	0.491606	0.346619	0.413017	0.356279	0.497609		1675	94.5851	0.263098	3.20265	156.376	-17.0793
1676	0.169769	0.173989	0.175974	0.220154	0.251179		1676	0.491606	0.346807	0.413111	0.35656	0.497609		1676	94.5738	0.263075	3.20248	156.312	-17.0874
1677	0.169769	0.173989	0.176222	0.220402	0.251179		1677	0.4917	0.347088	0.413111	0.35656	0.499203		1677	94.5663	0.263022	3.20228	156.309	-17.1464
1678	0.170017	0.173989	0.176222	0.220402	0.251427		1678	0.4917	0.347276	0.413298	0.357873	0.499203		1678	94.5597	0.26302	3.20225	156.19	-17.1494
1679	0.170017	0.174237	0.176719	0.22065	0.251427		1679	0.491982	0.347276	0.413298	0.357873	0.500328		1679	94.5378	0.263019	3.20215	156.183	-17.186
1680	0.170266	0.174237	0.176719	0.22065	0.251675		1680	0.491982	0.347557	0.414142	0.357967	0.500328		1680	94.5353	0.262941	3.20054	156.176	-17.1899
1681	0.170514	0.174485	0.176967	0.221395	0.251675		1681	0.492075	0.347651	0.414142	0.357967	0.500703		1681	94.5255	0.262938	3.20043	156.13	-17.1953
1682	0.170514	0.174733	0.176967	0.221395	0.251924		1682	0.492638	0.347651	0.41433	0.358061	0.500703		1682	94.4509	0.26288	3.20028	156.109	-17.1959
1683	0.170762	0.174733	0.177215	0.221643	0.251924		1683	0.492638	0.347932	0.41433	0.358061	0.500797		1683	94.449	0.26284	3.20022	156.104	-17.2058
1684	0.170762	0.174733	0.177215	0.221643	0.252172		1684	0.493482	0.348213	0.414986	0.358998	0.500797		1684	94.3257	0.262835	3.19916	156.015	-17.2075
1685	0.17101	0.174733	0.177215	0.222139	0.252172		1685	0.493482	0.348307	0.415174	0.358998	0.501078		1685	94.2948	0.26282	3.19913	155.972	-17.2133
1686	0.17101	0.174981	0.177463	0.222139	0.25242		1686	0.493857	0.348307	0.415174	0.359467	0.501078		1686	94.2773	0.262798	3.19894	155.925	-17.2135
1687	0.171258	0.174981	0.177463	0.222388	0.25242		1687	0.493857	0.348682	0.415268	0.359467	0.501172		1687	94.274	0.262705	3.19888	155.915	-17.226
1688	0.171258	0.17523	0.177712	0.222388	0.252668		1688	0.494045	0.348682	0.415268	0.359655	0.501172		1688	94.2598	0.262669	3.19884	155.914	-17.2297
1689	0.171258	0.17523	0.177712	0.222636	0.252668		1689	0.49442	0.34887	0.415455	0.359655	0.50136		1689	94.2547	0.262659	3.19858	155.907	-17.2436
1690	0.171507	0.17523	0.17796	0.222636	0.253165		1690	0.49442	0.349057	0.415455	0.359936	0.50136		1690	94.24	0.262649	3.19844	155.871	-17.2493
1691	0.171507	0.17523	0.17796	0.222884	0.253165		1691	0.494889	0.349995	0.416018	0.359936	0.501829		1691	94.1224	0.26243	3.19597	155.87	-17.2664
1692	0.171755	0.175478	0.178208	0.222884	0.253661		1692	0.494983	0.349995	0.416112	0.360405	0.501829		1692	94.1214	0.262424	3.19579	155.757	-17.2678
1693	0.171755	0.175478	0.178208	0.223132	0.253661		1693	0.495264	0.350089	0.416206	0.360405	0.503142		1693	94.0741	0.262419	3.19579	155.751	-17.3174
1694	0.172251	0.175726	0.178456	0.223132	0.253909		1694	0.495264	0.350089	0.416206	0.360686	0.503142		1694	94.0668	0.262416	3.19575	155.651	-17.3305
1695	0.172251	0.175726	0.178456	0.22338	0.253909		1695	0.495452	0.350652	0.41705	0.360686	0.503798		1695	94.0582	0.262358	3.19501	155.641	-17.3667
1696	0.172251	0.176222	0.178953	0.22338	0.254157		1696	0.495639	0.350652	0.41705	0.361155	0.503798		1696	94.0581	0.262296	3.19488	155.576	-17.3675
1697	0.172499	0.176222	0.178953	0.223629	0.254157		1697	0.495639	0.350839	0.417237	0.361249	0.50408		1697	94.0529	0.262288	3.19455	155.57	-17.3736
1698	0.172499	0.176222	0.179201	0.223629	0.254902		1698	0.496108	0.350933	0.417237	0.361343	0.50408		1698	94	0.262286	3.19433	155.563	-17.377
1699	0.172748	0.176222	0.179201	0.223629	0.254902		1699	0.496108	0.351214	0.417331	0.361531	0.505768		1699	93.9499	0.262247	3.19412	155.561	-17.4408
1700	0.172748	0.176222	0.179449	0.223629	0.25515		1700	0.497046	0.351308	0.417331	0.361812	0.505768		1700	93.877	0.262247	3.19401	155.528	-17.4419
1701	0.172996	0.176471	0.179449	0.223629	0.25515		1701	0.497046	0.351308	0.417425	0.361999	0.505955		1701	93.8655	0.262245	3.19394	155.528	-17.453
1702	0.172996	0.176471	0.179697	0.223629	0.255398		1702	0.49714	0.351496	0.417425	0.362281	0.505955		1702	93.8654	0.262213	3.19389	155.522	-17.4561
1703	0.173244	0.176719	0.179697	0.223877	0.255398		1703	0.49714	0.351496	0.417612	0.362281	0.50633		1703	93.8533	0.262171	3.19377	155.51	-17.4676
1704	0.173244	0.176719	0.179945	0.223877	0.255647		1704	0.497421	0.351683	0.417612	0.363125	0.50633		1704	93.8263	0.262154	3.19367	155.408	-17.4695
1705	0.173492	0.176719	0.179945	0.224621	0.255647		1705	0.497421	0.351871	0.4178	0.363125	0.506705		1705	93.8203	0.262149	3.19353	155.375	-17.4866
1706	0.173492	0.176719	0.180194	0.224621	0.255895		1706	0.498265	0.353371	0.4178	0.363219	0.506705		1706	93.7165	0.261908	3.19329	155.367	-17.4902
1707	0.17374	0.176967	0.180194	0.22487	0.255895		1707	0.498265	0.353371	0.417987	0.363219	0.507925		1707	93.7086	0.261897	3.19283	155.347	-17.5398
1708	0.17374	0.176967	0.180442	0.22487	0.256391		1708	0.498359	0.353559	0.417987	0.3635	0.507925		1708	93.6952	0.261828	3.19271	155.322	-17.5571
1709	0.173989	0.177215	0.180442	0.225366	0.256391		1709	0.498359	0.353653	0.418738	0.3635	0.508769		1709	93.6684	0.261809	3.19132	155.293	-17.5887
1710	0.173989	0.177215	0.180442	0.225614	0.256888		1710	0.498546	0.354122	0.418925	0.363594	0.508769		1710	93.6461	0.261743	3.19124	155.292	-17.5964
1711	0.173989	0.177712	0.18069	0.225614	0.256888		1711	0.498734	0.354122	0.418925	0.363781	0.511582		1711	93.639	0.261717	3.19101	155.292	-17.6692
1712	0.173989	0.177712	0.18069	0.225614	0.257136		1712	0.499109	0.354497	0.419207	0.364532	0.511582		1712	93.6073	0.261648	3.19095	155.19	-17.6738
1713	0.174237	0.17796	0.18069	0.225862	0.257136		1713	0.499109	0.354497	0.419394	0.364532	0.511863		1713	93.5947	0.261642	3.19084	155.176	-17.6866
1714	0.174237	0.17796	0.18069	0.225862	0.257384		1714	0.499203	0.354778	0.419582	0.364625	0.511863		1714	93.5922	0.261582	3.19067	155.174	-17.6916
1715	0.174485	0.17796	0.18069	0.226607	0.257384		1715	0.499297	0.35506	0.419769	0.364625	0.511957		1715	93.5856	0.26156	3.19064	155.161	-17.6984
1716	0.174981	0.17796	0.18069	0.226607	0.257632		1716	0.499297	0.355435	0.420051	0.364813	0.511957		1716	93.5767	0.261538	3.19034	155.158	-17.7051
1717	0.174981	0.178208	0.180938	0.226855	0.257632		1717	0.499766	0.355528	0.420051	0.364813	0.512145		1717	93.4913	0.261524	3.19031	155.14	-17.707
1718	0.17523	0.178208	0.180938	0.226855	0.25788		1718	0.499766	0.355622	0.42052	0.365282	0.512145		1718	93.4865	0.261522	3.18993	155.084	-17.708
1719	0.17523	0.178456	0.180938	0.227103	0.25788		1719	0.499859	0.355622	0.420707	0.365282	0.512332		1719	93.4864	0.261521	3.18983	155.079	-17.7131
1720	0.175726	0.178456	0.180938	0.227103	0.258129		1720	0.500047	0.355716	0.421176	0.365469	0.512332		1720	93.4776	0.261521	3.18879	155.055	-17.7155
1721	0.175726	0.178704	0.180938	0.227103	0.258129		1721	0.500141	0.355716	0.421364	0.365657	0.513833		1721	93.4736	0.261519	3.18856	155.04	-17.7744
1722	0.175974	0.178704	0.180938	0.227103	0.258377		1722	0.500141	0.356279	0.421457	0.366032	0.513833		1722	93.4565	0.261379	3.18856	155.001	-17.7782
1723	0.175974	0.178953	0.181186	0.227352	0.258377		1723	0.500328	0.356279	0.421457	0.366032	0.515146		1723	93.4475	0.261358	3.18854	154.99	-17.8631
1724	0.176222	0.178953	0.181186	0.227352	0.258625		1724	0.500328	0.356654	0.421833	0.366313	0.515146		1724	93.4269	0.26131	3.18814	154.959	-17.8638
1725	0.176222	0.179201	0.181435	0.2276	0.258625		1725	0.501172	0.356654	0.421833	0.366313	0.51524		1725	93.2822	0.261292	3.1879	154.958	-17.8648
1726	0.176471	0.179201	0.181435	0.2276	0.258873		1726	0.501172	0.356935	0.421926	0.366501	0.51524		1726	93.2739	0.261278	3.1877	154.953	-17.8795
1727	0.176471	0.179449	0.181683	0.2276	0.258873		1727	0.501454	0.356935	0.422114	0.366689	0.515427		1727	93.2241	0.261268	3.18768	154.921	-17.8864
1728	0.176719	0.179449	0.181683	0.2276	0.259121		1728	0.501547	0.35731	0.422301	0.36772	0.515427		1728	93.2132	0.261222	3.1875	154.8	-17.8904
1729	0.176719	0.179449	0.181683	0.227848	0.259121		1729	0.501735	0.357498	0.42277	0.36772	0.515802		1729	93.1908	0.26122	3.18682	154.776	-17.9184
1730	0.176719	0.179449	0.181931	0.227848	0.259866		1730	0.501923	0.357873	0.42277	0.367908	0.515802		1730	93.1906	0.261203	3.1868	154.763	-17.9367
1731	0.176719	0.179697	0.181931	0.228593	0.259866		1731	0.502204	0.357873	0.423239	0.367908	0.516459		1731	93.1764	0.261201	3.18616	154.697	-17.9547
1732	0.176719	0.179697	0.182179	0.228593	0.260114		1732	0.502391	0.357967	0.423239	0.368283	0.516459		1732	93.1748	0.261193	3.18614	154.637	-17.955
1733	0.176719	0.179945	0.182179	0.229089	0.260114		1733	0.502673	0.357967	0.423427	0.368283	0.516834		1733	93.0893	0.261191	3.18609	154.623	-17.9652
1734	0.176967	0.180194	0.182427	0.229089	0.260362		1734	0.502673	0.358061	0.423427	0.368752	0.516834		1734	93.0801	0.261166	3.18597	154.587	-17.9677
1735	0.176967	0.180194	0.182427	0.229586	0.260362		1735	0.502767	0.358342	0.423614	0.368752	0.517021		1735	93.0634	0.261126	3.18549	154.556	-17.982
1736	0.177215	0.180442	0.182427	0.229586	0.260859		1736	0.502767	0.358342	0.423802	0.369221	0.517021		1736	93.0394	0.261125	3.18536	154.497	-17.9873
1737	0.177215	0.180442	0.182427	0.230082	0.260859		1737	0.503142	0.358717	0.423989	0.369221	0.518897		1737	93.0197	0.261074	3.18481	154.443	-18.0656
1738	0.177712	0.18069	0.182676	0.230082	0.261107		1738	0.503142	0.358717	0.423989	0.369502	0.518897		1738	92.974	0.261069	3.18472	154.383	-18.0656
1739	0.177712	0.18069	0.182676	0.23033	0.261107		1739	0.503517	0.359186	0.424271	0.369502	0.51946		1739	92.9372	0.261015	3.18446	154.365	-18.0979
1740	0.178208	0.180938	0.182924	0.23033	0.261355		1740	0.503517	0.359186	0.424271	0.370158	0.51946		1740	92.9319	0.261006	3.18438	154.298	-18.0981
1741	0.178208	0.180938	0.182924	0.230578	0.261355		1741	0.504361	0.359374	0.424552	0.370158	0.520398		1741	92.8867	0.260987	3.18413	154.276	-18.1641
1742	0.178456	0.180938	0.182924	0.230578	0.261603		1742	0.504361	0.359561	0.42474	0.370346	0.520398		1742	92.8817	0.260982	3.18409	154.252	-18.178
1743	0.178456	0.180938	0.182924	0.230578	0.261603		1743	0.504455	0.359749	0.427178	0.370721	0.520491		1743	92.8742	0.260945	3.18096	154.189	-18.1813
1744	0.178704	0.181186	0.182924	0.230578	0.261852		1744	0.504455	0.359749	0.427366	0.370909	0.520491		1744	92.8703	0.26093	3.18092	154.157	-18.1991
1745	0.178704	0.181186	0.182924	0.230827	0.261852		1745	0.504548	0.360311	0.427459	0.370909	0.520585		1745	92.8661	0.260888	3.18072	154.156	-18.2059
1746	0.178953	0.181435	0.182924	0.230827	0.262348		1746	0.504548	0.360311	0.427647	0.371378	0.520585		1746	92.854	0.260865	3.18068	154.087	-18.208
1747	0.179201	0.181435	0.182924	0.231075	0.262348		1747	0.504642	0.360405	0.427835	0.371378	0.521242		1747	92.8462	0.260851	3.18051	154.086	-18.2564
1748	0.179201	0.181435	0.183172	0.231075	0.262596		1748	0.50483	0.360593	0.427835	0.371471	0.521242		1748	92.8235	0.260824	3.1805	154.085	-18.2574
1749	0.179449	0.181435	0.183172	0.231323	0.262596		1749	0.50483	0.360874	0.428397	0.371471	0.521617		1749	92.808	0.260759	3.17951	154.076	-18.2702
1750	0.179449	0.181931	0.183172	0.231323	0.262844		1750	0.505392	0.360874	0.428585	0.371753	0.521617		1750	92.7688	0.260749	3.17945	154.057	-18.2723
1751	0.179697	0.181931	0.183172	0.231571	0.262844		1751	0.505392	0.361624	0.42896	0.371753	0.521711		1751	92.7645	0.260602	3.17904	154.054	-18.2762
1752	0.179697	0.182427	0.18342	0.231571	0.263093		1752	0.50558	0.361624	0.42896	0.372128	0.521711		1752	92.7529	0.260587	3.17897	153.988	-18.2828
1753	0.179697	0.182427	0.18342	0.231819	0.263093		1753	0.505768	0.361812	0.429241	0.372128	0.521898		1753	92.727	0.260566	3.17854	153.985	-18.2893
1754	0.179697	0.182676	0.183668	0.231819	0.263341		1754	0.505955	0.361999	0.429241	0.372315	0.521898		1754	92.6886	0.260537	3.17832	153.961	-18.2934
1755	0.179945	0.182676	0.183668	0.232068	0.263341		1755	0.505955	0.362187	0.430085	0.372315	0.522461		1755	92.6711	0.260531	3.17706	153.956	-18.3104
1756	0.179945	0.182676	0.183917	0.232068	0.263589		1756	0.50633	0.362375	0.430085	0.372503	0.522461		1756	92.6207	0.26051	3.17704	153.936	-18.3142
1757	0.180194	0.182676	0.183917	0.232564	0.263589		1757	0.50633	0.362562	0.430179	0.372503	0.523117		1757	92.6147	0.260501	3.17697	153.897	-18.3442
1758	0.180194	0.182676	0.184165	0.232564	0.263837		1758	0.507737	0.36275	0.430179	0.373066	0.523117		1758	92.3765	0.260479	3.17691	153.863	-18.3527
1759	0.180442	0.182676	0.184165	0.232812	0.263837		1759	0.507737	0.362937	0.430367	0.373066	0.523586		1759	92.3568	0.260472	3.17676	153.853	-18.3802
1760	0.180442	0.182676	0.184165	0.232812	0.264085		1760	0.508487	0.363125	0.430742	0.373535	0.523586		1760	92.3018	0.260462	3.17668	153.771	-18.3805
1761	0.180442	0.182924	0.184165	0.233805	0.264085		1761	0.508675	0.363125	0.430836	0.373535	0.523868		1761	92.294	0.260452	3.17663	153.732	-18.3879
1762	0.180442	0.182924	0.184165	0.233805	0.264334		1762	0.508862	0.363312	0.431023	0.373628	0.523868		1762	92.2802	0.260419	3.17652	153.717	-18.3889
1763	0.18069	0.183172	0.184165	0.234053	0.264334		1763	0.508862	0.363312	0.431305	0.373628	0.524618		1763	92.2647	0.260371	3.17626	153.691	-18.4125
1764	0.18069	0.183172	0.184413	0.234053	0.264582		1764	0.509519	0.363406	0.431398	0.373722	0.524618		1764	92.1709	0.260305	3.17625	153.689	-18.4139
1765	0.180938	0.183172	0.184413	0.234301	0.264582		1765	0.509519	0.363688	0.431586	0.373722	0.525181		1765	92.168	0.260302	3.17616	153.687	-18.4377
1766	0.180938	0.183172	0.184661	0.234301	0.26483		1766	0.510082	0.364063	0.43168	0.37391	0.525181		1766	92.0892	0.260245	3.1761	153.652	-18.448
1767	0.181186	0.18342	0.184661	0.23455	0.26483		1767	0.510082	0.364063	0.432149	0.37391	0.525743		1767	92.0712	0.260166	3.17597	153.647	-18.4556
1768	0.181186	0.18342	0.184661	0.23455	0.265078		1768	0.510457	0.364813	0.432336	0.374285	0.525743		1768	92.0309	0.259988	3.17566	153.609	-18.4565
1769	0.181435	0.18342	0.184661	0.234798	0.265078		1769	0.510457	0.365188	0.433649	0.374285	0.526212		1769	92.0267	0.259971	3.17321	153.608	-18.4832
1770	0.181435	0.18342	0.184909	0.234798	0.265078		1770	0.510738	0.365563	0.433649	0.374472	0.5264		1770	91.9992	0.259851	3.17311	153.582	-18.4852
1771	0.182179	0.183668	0.184909	0.235046	0.265078		1771	0.510738	0.365563	0.434399	0.374472	0.526775		1771	91.991	0.259814	3.17218	153.568	-18.5037
1772	0.182179	0.183668	0.185158	0.235046	0.265326		1772	0.510926	0.365751	0.434399	0.375035	0.526775		1772	91.9775	0.259748	3.17174	153.517	-18.5102
1773	0.182427	0.183917	0.185158	0.235294	0.265326		1773	0.510926	0.365845	0.434493	0.375035	0.527431		1773	91.9768	0.259748	3.17158	153.508	-18.5238
1774	0.182427	0.183917	0.185406	0.235294	0.265823		1774	0.511019	0.36622	0.434493	0.375129	0.527431		1774	91.937	0.259631	3.17145	153.499	-18.531
1775	0.182676	0.184165	0.185406	0.235542	0.265823		1775	0.511019	0.36622	0.43515	0.375129	0.527619		1775	91.8968	0.25963	3.17069	153.496	-18.5404
1776	0.182676	0.184165	0.185406	0.235542	0.266071		1776	0.511113	0.366407	0.435337	0.375223	0.527619		1776	91.8863	0.259606	3.17059	153.467	-18.5407
1777	0.182924	0.184165	0.185406	0.236039	0.266071		1777	0.511113	0.366689	0.4359	0.375223	0.529119		1777	91.8827	0.259592	3.1692	153.457	-18.6066
1778	0.182924	0.184413	0.185406	0.236039	0.266319		1778	0.511207	0.366689	0.436275	0.37541	0.529119		1778	91.8667	0.259579	3.16892	153.448	-18.6077
1779	0.183172	0.184413	0.185406	0.236783	0.266319		1779	0.511207	0.367251	0.436463	0.37541	0.529307		1779	91.8569	0.25951	3.16863	153.425	-18.6183
1780	0.183172	0.184413	0.185902	0.236783	0.266816		1780	0.511582	0.367439	0.436463	0.375692	0.529307		1780	91.8462	0.259501	3.16816	153.408	-18.6277
1781	0.18342	0.184413	0.185902	0.23728	0.266816		1781	0.511582	0.367533	0.436838	0.375692	0.529495		1781	91.844	0.259495	3.16721	153.391	-18.6428
1782	0.18342	0.184661	0.18615	0.23728	0.267064		1782	0.511957	0.367533	0.436838	0.375785	0.529495		1782	91.8198	0.259481	3.1672	153.38	-18.6456
1783	0.183668	0.184661	0.18615	0.237528	0.267064		1783	0.511957	0.36772	0.437119	0.375785	0.529963		1783	91.8112	0.259442	3.167	153.374	-18.6691
1784	0.183668	0.184909	0.18615	0.237528	0.267312		1784	0.512145	0.36772	0.437307	0.376161	0.529963		1784	91.8035	0.259441	3.16693	153.336	-18.671
1785	0.183668	0.184909	0.18615	0.237776	0.267312		1785	0.51252	0.367908	0.438057	0.376161	0.530807		1785	91.7456	0.259413	3.16624	153.331	-18.7017
1786	0.183917	0.184909	0.186399	0.237776	0.26756		1786	0.51252	0.368095	0.438057	0.376254	0.530807		1786	91.733	0.259405	3.16614	153.326	-18.7051
1787	0.183917	0.184909	0.186399	0.238024	0.26756		1787	0.512895	0.368189	0.439182	0.376254	0.531089		1787	91.716	0.259392	3.1651	153.323	-18.7261
1788	0.184165	0.185158	0.186399	0.238024	0.268057		1788	0.512895	0.368189	0.43937	0.376348	0.531089		1788	91.7095	0.259382	3.16463	153.306	-18.7345
1789	0.184165	0.185158	0.186399	0.238273	0.268057		1789	0.513833	0.36847	0.439464	0.376442	0.531652		1789	91.6162	0.259334	3.16432	153.301	-18.7662
1790	0.184413	0.185406	0.186647	0.238273	0.268305		1790	0.513833	0.36847	0.439557	0.377005	0.531652		1790	91.614	0.259331	3.1643	153.229	-18.7824
1791	0.184413	0.185406	0.186647	0.238273	0.268305		1791	0.513927	0.368564	0.439651	0.377192	0.532214		1791	91.6096	0.259308	3.16429	153.213	-18.7988
1792	0.184413	0.185654	0.186647	0.238273	0.268553		1792	0.514114	0.368564	0.439839	0.37738	0.532214		1792	91.603	0.259286	3.16418	153.147	-18.8086
1793	0.184413	0.185654	0.186647	0.238521	0.268553		1793	0.514302	0.368658	0.440589	0.37738	0.532496		1793	91.5897	0.259282	3.16311	153.145	-18.8236
1794	0.184661	0.185902	0.186647	0.238521	0.268801		1794	0.514302	0.368658	0.440777	0.377567	0.532496		1794	91.5824	0.259253	3.16308	153.139	-18.8247
1795	0.184661	0.185902	0.187143	0.238521	0.268801		1795	0.514396	0.368752	0.440777	0.377661	0.534371		1795	91.5796	0.259253	3.16307	153.111	-18.9013
1796	0.185158	0.186399	0.187143	0.238769	0.269298		1796	0.514396	0.368752	0.440964	0.377661	0.534371		1796	91.5642	0.259235	3.16276	153.11	-18.9067
1797	0.185158	0.186399	0.187143	0.238769	0.269298		1797	0.515052	0.368846	0.441152	0.378224	0.534559		1797	91.4313	0.259215	3.16271	153.057	-18.9167
1798	0.185406	0.186647	0.187143	0.238769	0.269546		1798	0.515052	0.368939	0.441527	0.378786	0.534559		1798	91.4293	0.259205	3.16258	153.04	-18.918
1799	0.185406	0.186895	0.187391	0.238769	0.269546		1799	0.516646	0.368939	0.441527	0.378974	0.535309		1799	91.1928	0.2592	3.16242	153.012	-18.955
1800	0.185654	0.186895	0.18764	0.239017	0.270042		1800	0.516646	0.369221	0.441621	0.378974	0.535309		1800	91.1904	0.259139	3.16237	152.984	-18.9677
1801	0.185654	0.186895	0.18764	0.239017	0.270042		1801	0.516928	0.369408	0.441808	0.379443	0.536434		1801	91.1688	0.259136	3.16234	152.95	-19.0298
1802	0.185902	0.187143	0.188136	0.239265	0.27029		1802	0.516928	0.369408	0.441808	0.379443	0.536434		1802	91.1428	0.259128	3.16227	152.948	-19.0304
1803	0.185902	0.187143	0.188136	0.239265	0.27029		1803	0.517021	0.36969	0.442183	0.37963	0.53681		1803	91.1379	0.259074	3.16158	152.906	-19.0475
1804	0.18615	0.187143	0.188136	0.239514	0.270539		1804	0.517209	0.369877	0.442371	0.37963	0.53681		1804	91.1359	0.259073	3.16135	152.903	-19.0519
1805	0.18615	0.187143	0.188136	0.239514	0.270539		1805	0.517584	0.369971	0.442934	0.379912	0.537654		1805	91.1009	0.259069	3.1606	152.878	-19.0726
1806	0.186399	0.187391	0.188384	0.239762	0.271035		1806	0.517678	0.370065	0.442934	0.379912	0.537654		1806	91.0978	0.259059	3.16051	152.874	-19.0786
1807	0.186647	0.187391	0.188384	0.239762	0.271035		1807	0.517678	0.370158	0.443778	0.380943	0.539154		1807	91.0959	0.259053	3.15913	152.762	-19.1319
1808	0.186647	0.18764	0.188632	0.24001	0.271283		1808	0.517959	0.370158	0.443778	0.380943	0.539154		1808	91.0651	0.259019	3.15906	152.744	-19.1437
1809	0.186895	0.18764	0.188632	0.24001	0.271283		1809	0.517959	0.370346	0.444246	0.381131	0.539435		1809	91.0633	0.259014	3.15825	152.727	-19.1532
1810	0.186895	0.187888	0.188881	0.240258	0.271531		1810	0.518991	0.370346	0.444246	0.381225	0.539435		1810	90.9391	0.259009	3.15819	152.726	-19.1578
1811	0.187143	0.187888	0.188881	0.240258	0.271531		1811	0.518991	0.37044	0.44434	0.381319	0.539998		1811	90.9363	0.259004	3.15814	152.723	-19.176
1812	0.187143	0.188384	0.189377	0.240506	0.27178		1812	0.519178	0.37044	0.44434	0.381319	0.539998		1812	90.9327	0.258985	3.15772	152.714	-19.1805
1813	0.187143	0.188384	0.189377	0.240506	0.27178		1813	0.519741	0.370627	0.445278	0.381506	0.540655		1813	90.874	0.258965	3.15631	152.694	-19.1955
1814	0.187391	0.188384	0.189625	0.240755	0.272028		1814	0.519741	0.370815	0.445278	0.381506	0.540655		1814	90.8021	0.258905	3.15612	152.692	-19.1959
1815	0.187391	0.188632	0.189625	0.240755	0.272028		1815	0.520867	0.370815	0.446685	0.3816	0.540842		1815	90.645	0.258848	3.15432	152.69	-19.1971
1816	0.18764	0.188632	0.189873	0.241003	0.272276		1816	0.520867	0.371847	0.446779	0.3816	0.540842		1816	90.6336	0.2586	3.15426	152.684	-19.2056
1817	0.18764	0.188881	0.189873	0.241003	0.272276		1817	0.52096	0.37194	0.446966	0.381975	0.541499		1817	90.6272	0.25859	3.15413	152.676	-19.2259
1818	0.187888	0.188881	0.189873	0.241251	0.272524		1818	0.521148	0.372128	0.447154	0.381975	0.541499		1818	90.6264	0.258574	3.15406	152.672	-19.2328
1819	0.187888	0.188881	0.19037	0.241251	0.272524		1819	0.521242	0.372503	0.447154	0.382256	0.542436		1819	90.6175	0.258491	3.15379	152.615	-19.2671
1820	0.188136	0.188881	0.19037	0.241499	0.272772		1820	0.521242	0.372691	0.447247	0.382256	0.542436		1820	90.599	0.258382	3.15371	152.615	-19.2685
1821	0.188136	0.188881	0.190618	0.241499	0.272772		1821	0.521617	0.372878	0.447247	0.382819	0.54253		1821	90.5402	0.258357	3.15366	152.578	-19.2689
1822	0.188384	0.189377	0.190618	0.241747	0.273517		1822	0.521617	0.372878	0.447529	0.382819	0.54253		1822	90.5275	0.258349	3.15334	152.576	-19.276
1823	0.188384	0.189377	0.190618	0.241747	0.273517		1823	0.522086	0.37316	0.447716	0.383007	0.543281		1823	90.4903	0.25833	3.15322	152.549	-19.3235
1824	0.188632	0.189377	0.190618	0.241996	0.273765		1824	0.522086	0.373347	0.448185	0.383007	0.543281		1824	90.447	0.258324	3.1524	152.543	-19.3284
1825	0.188632	0.189377	0.190618	0.241996	0.273765		1825	0.522555	0.373628	0.448373	0.3831	0.543937		1825	90.3977	0.258248	3.15212	152.523	-19.3635
1826	0.188632	0.189625	0.190618	0.241996	0.274013		1826	0.522742	0.373628	0.448654	0.383288	0.543937		1826	90.3968	0.258245	3.15168	152.52	-19.366
1827	0.188632	0.189625	0.190866	0.242244	0.274013		1827	0.523211	0.374004	0.448654	0.383288	0.544406		1827	90.3236	0.258222	3.15154	152.516	-19.3893
1828	0.188881	0.189625	0.190866	0.242244	0.274262		1828	0.523211	0.374285	0.449123	0.383851	0.544406		1828	90.3071	0.258141	3.15095	152.426	-19.3919
1829	0.188881	0.189873	0.191114	0.242492	0.274262		1829	0.523492	0.374285	0.449123	0.383851	0.545062		1829	90.2607	0.25813	3.15042	152.412	-19.4214
1830	0.189129	0.189873	0.191114	0.242492	0.27451		1830	0.523492	0.374472	0.449217	0.38432	0.545062		1830	90.2585	0.258092	3.1504	152.391	-19.4261
1831	0.189129	0.190122	0.191363	0.24274	0.27451		1831	0.523868	0.374566	0.449217	0.384507	0.545906		1831	90.223	0.258082	3.15038	152.389	-19.473
1832	0.189377	0.190122	0.191363	0.24274	0.274758		1832	0.523868	0.374754	0.450061	0.384789	0.545906		1832	90.2216	0.258016	3.1496	152.325	-19.4763
1833	0.189377	0.190122	0.191611	0.242988	0.274758		1833	0.525462	0.375129	0.450155	0.384789	0.546938		1833	90.0927	0.257958	3.1495	152.322	-19.5324
1834	0.189377	0.19037	0.191611	0.242988	0.275254		1834	0.525649	0.375129	0.450249	0.385257	0.546938		1834	90.0829	0.257941	3.14932	152.306	-19.5382
1835	0.189377	0.19037	0.191859	0.243237	0.275254		1835	0.525743	0.375223	0.450249	0.385445	0.547313		1835	90.0744	0.25793	3.14926	152.284	-19.5416
1836	0.189377	0.190618	0.191859	0.243237	0.275503		1836	0.525931	0.375223	0.450436	0.385539	0.547313		1836	90.0582	0.257873	3.14915	152.271	-19.5432
1837	0.189625	0.190618	0.191859	0.243485	0.275503		1837	0.525931	0.375504	0.450624	0.385539	0.548251		1837	90.0522	0.257797	3.14907	152.237	-19.5957
1838	0.189625	0.190866	0.191859	0.243485	0.275751		1838	0.526025	0.375598	0.451843	0.386008	0.548251		1838	90.0502	0.257794	3.14778	152.207	-19.5973
1839	0.189873	0.190866	0.192107	0.243733	0.275751		1839	0.526025	0.375973	0.451937	0.386008	0.54872		1839	90.0479	0.257771	3.14778	152.19	-19.6074
1840	0.189873	0.191114	0.192107	0.243733	0.275999		1840	0.526306	0.375973	0.45203	0.386101	0.54872		1840	90.0211	0.257759	3.14775	152.187	-19.6173
1841	0.190122	0.191114	0.192355	0.244229	0.275999		1841	0.526306	0.376254	0.45203	0.386101	0.550314		1841	90.0187	0.257673	3.14751	152.163	-19.6933
1842	0.190122	0.191363	0.192355	0.244229	0.276495		1842	0.527056	0.376254	0.453531	0.387602	0.550314		1842	89.9158	0.25766	3.14547	152	-19.695
1843	0.190618	0.191363	0.192604	0.244974	0.276495		1843	0.527056	0.376442	0.453531	0.387602	0.550783		1843	89.8915	0.257629	3.14524	151.959	-19.7163
1844	0.190618	0.191611	0.192604	0.244974	0.276744		1844	0.528182	0.376442	0.454375	0.387883	0.550783		1844	89.6899	0.257613	3.14424	151.945	-19.7173
1845	0.190866	0.191611	0.192852	0.245222	0.276744		1845	0.528182	0.376629	0.454375	0.387883	0.550971		1845	89.6846	0.257595	3.14404	151.94	-19.7381
1846	0.190866	0.191859	0.192852	0.245222	0.276992		1846	0.528557	0.376629	0.454656	0.388165	0.550971		1846	89.6509	0.257575	3.14387	151.908	-19.7418
1847	0.191114	0.191859	0.192852	0.24547	0.276992		1847	0.528557	0.376911	0.454844	0.388165	0.551627		1847	89.6472	0.257551	3.14375	151.9	-19.762
1848	0.191114	0.191859	0.192852	0.24547	0.277488		1848	0.52865	0.377098	0.455594	0.388352	0.551627		1848	89.6383	0.257429	3.14281	151.864	-19.774
1849	0.191363	0.191859	0.1931	0.245719	0.277488		1849	0.52865	0.37738	0.455594	0.388352	0.551721		1849	89.6379	0.257398	3.14272	151.862	-19.7802
1850	0.191363	0.192107	0.1931	0.245719	0.277736		1850	0.529401	0.37738	0.455688	0.388915	0.551721		1850	89.5478	0.257358	3.14254	151.792	-19.7823
1851	0.191611	0.192107	0.193348	0.245967	0.277736		1851	0.529401	0.377567	0.455688	0.388915	0.552846		1851	89.5214	0.257317	3.14243	151.788	-19.8249
1852	0.191611	0.192107	0.193348	0.245967	0.278233		1852	0.529495	0.377755	0.455782	0.389009	0.552846		1852	89.4908	0.257305	3.14235	151.773	-19.827
1853	0.191859	0.192107	0.193596	0.246215	0.278233		1853	0.529495	0.377942	0.455782	0.389009	0.553503		1853	89.4901	0.257281	3.14233	151.757	-19.8659
1854	0.191859	0.192107	0.193596	0.246215	0.278481		1854	0.530339	0.37813	0.455875	0.38929	0.553503		1854	89.4008	0.257266	3.14223	151.731	-19.8735
1855	0.191859	0.192107	0.193596	0.246463	0.278481		1855	0.530526	0.378974	0.456063	0.389384	0.553972		1855	89.3753	0.257135	3.14221	151.704	-19.8964
1856	0.191859	0.192355	0.193596	0.246463	0.278729		1856	0.531089	0.378974	0.456719	0.389571	0.553972		1856	89.332	0.257119	3.14154	151.686	-19.9056
1857	0.192355	0.192355	0.193845	0.246711	0.278729		1857	0.531089	0.379162	0.456719	0.389571	0.554065		1857	89.3276	0.257103	3.14136	151.68	-19.9093
1858	0.192355	0.192604	0.193845	0.246711	0.278977		1858	0.531464	0.379162	0.456813	0.39004	0.554065		1858	89.2884	0.257065	3.14135	151.651	-19.916
1859	0.192604	0.192604	0.194093	0.246711	0.278977		1859	0.531464	0.379255	0.456813	0.390228	0.554253		1859	89.2856	0.257033	3.1411	151.651	-19.9253
1860	0.192852	0.192852	0.194093	0.246711	0.279226		1860	0.531558	0.379349	0.456907	0.390603	0.554253		1860	89.2766	0.257024	3.14069	151.64	-19.9277
1861	0.192852	0.1931	0.194341	0.24696	0.279226		1861	0.531652	0.379349	0.456907	0.390697	0.55566		1861	89.264	0.257004	3.14069	151.632	-19.9797
1862	0.192852	0.1931	0.194341	0.24696	0.279474		1862	0.531839	0.37963	0.457657	0.390884	0.55566		1862	89.2465	0.256991	3.13947	151.621	-19.9864
1863	0.1931	0.193348	0.194589	0.247208	0.279474		1863	0.531839	0.37963	0.457657	0.390884	0.555847		1863	89.2359	0.256966	3.13929	151.613	-19.9918
1864	0.1931	0.193348	0.194589	0.247208	0.279722		1864	0.53212	0.379818	0.457751	0.391072	0.555847		1864	89.1348	0.256963	3.13926	151.597	-19.9946
1865	0.193348	0.193596	0.194589	0.247456	0.279722		1865	0.53212	0.379818	0.457939	0.391072	0.556222		1865	89.1189	0.256955	3.13906	151.574	-20.0124
1866	0.193348	0.193596	0.194589	0.247456	0.280218		1866	0.532589	0.380193	0.459252	0.391447	0.556222		1866	89.075	0.256828	3.1376	151.558	-20.0177
1867	0.193596	0.193845	0.194837	0.247704	0.280218		1867	0.532589	0.380193	0.459252	0.391447	0.55641		1867	89.0741	0.256822	3.13748	151.529	-20.031
1868	0.193596	0.193845	0.194837	0.247704	0.280467		1868	0.533527	0.380943	0.459627	0.391822	0.55641		1868	88.982	0.256686	3.1371	151.483	-20.0356
1869	0.193845	0.194093	0.195334	0.247952	0.280467		1869	0.533527	0.380943	0.459721	0.39201	0.558192		1869	88.9642	0.256653	3.1369	151.483	-20.1146
1870	0.193845	0.194093	0.195334	0.247952	0.280715		1870	0.535121	0.381319	0.459814	0.392666	0.558192		1870	88.8236	0.256643	3.13684	151.38	-20.1168
1871	0.193845	0.194341	0.195582	0.248201	0.280715		1871	0.535309	0.381412	0.459814	0.392666	0.558286		1871	88.8217	0.256635	3.13655	151.358	-20.1188
1872	0.193845	0.194341	0.195582	0.248201	0.280963		1872	0.535497	0.381694	0.459908	0.39276	0.558286		1872	88.7936	0.256591	3.13653	151.356	-20.127
1873	0.194093	0.194837	0.19583	0.248449	0.280963		1873	0.535497	0.381694	0.459908	0.39276	0.558942		1873	88.7874	0.256558	3.13631	151.317	-20.1636
1874	0.194093	0.194837	0.19583	0.248449	0.281211		1874	0.536528	0.381787	0.461315	0.393979	0.558942		1874	88.5934	0.256557	3.13393	151.198	-20.1642
1875	0.194341	0.194837	0.196078	0.248697	0.281211		1875	0.536528	0.381975	0.461409	0.394073	0.561005		1875	88.5677	0.256519	3.13381	151.194	-20.2362
1876	0.194341	0.194837	0.196078	0.248697	0.281459		1876	0.536622	0.382444	0.461502	0.394729	0.561005		1876	88.5549	0.256387	3.13356	151.111	-20.2394
1877	0.194589	0.195086	0.196327	0.249442	0.281459		1877	0.536622	0.382444	0.461502	0.394729	0.561193		1877	88.546	0.256383	3.13346	151.098	-20.2423
1878	0.194589	0.195086	0.196327	0.249442	0.281708		1878	0.536903	0.382725	0.461971	0.394823	0.561193		1878	88.5287	0.256369	3.1328	151.085	-20.2424
1879	0.194837	0.195086	0.196575	0.24969	0.281708		1879	0.536903	0.3831	0.462065	0.394823	0.561943		1879	88.5224	0.256316	3.13276	151.064	-20.2752
1880	0.194837	0.195086	0.196575	0.24969	0.282204		1880	0.537278	0.383288	0.462346	0.395292	0.561943		1880	88.4871	0.25626	3.13202	151.019	-20.2822
1881	0.195334	0.195086	0.196823	0.249938	0.282204		1881	0.537278	0.383382	0.462346	0.395292	0.562318		1881	88.4747	0.256259	3.132	151.015	-20.3096
1882	0.195334	0.195334	0.196823	0.249938	0.282452		1882	0.537466	0.383569	0.46244	0.395949	0.562318		1882	88.4502	0.256254	3.13185	150.945	-20.3121
[truncated: 4,257 more rows]

## Sheet: Fig 2G
	P-E Connectivity	P Stripe Strength	P Accessibility	E Accessibility	P Demethylation
[truncated: 10,256 more rows]
