# Supplementary material for: Global loss of promoter–enhancer connectivity and rebalancing of gene expression during early colorectal cancer carcinogenesis
Source: Nat Cancer. 2024 Oct 30;5(11):1697–712. doi: 10.1038/s43018-024-00823-z (PMC11584406; doi:10.1038/s43018-024-00823-z)
Supplement: Supplementary file 5 — Statistical source data. [file 43018_2024_823_MOESM5_ESM.zip › Fig3.xlsx]

## Sheet: Fig 3A
Bottom left matix
	0	1	2	3	4	5	6	7	8	9	10	11	12	13	14	15	16	17	18	19	20	21	22	23	24	25	26	27	28	29	30	31	32	33	34	35	36	37	38	39	40	41	42	43	44	45	46	47	48
0	0.147348	-0.0223695	-0.0317317	0.0339097	0.150596	0.0904822	0.0969814	0.150539	0.190066	0.118378	0.0837792	0.186508	0.0586691	0.103841	0.182306	0.174592	0.238126	0.164712	0.239323	0.175607	-0.0696997	0.00799677	0.0179528	0.0388223	-0.0695319	0.123248	-0.00913934	0.0780801	0.145953	0.0353513	0.110773	0.0915503	0.0260696	0.102381	-0.0836618	0.183289	0.0268959	0.0690169	0.163549	0.0826409	0.164093	0.170892	0.0913232	-0.0483706	0.221067	0.217796	0.0407239	0.163316	0.190216
1	0.0162502	-0.0213012	0.163567	0.148805	-0.0552126	-0.0705591	0.174187	-0.055727	0.234397	-0.0153301	0.21072	0.0204343	0.198468	0.0139756	0.123562	0.10566	0.219505	0.158022	0.0608662	0.0780682	0.252167	0.00847737	0.0846845	0.0672911	0.189336	0.0226647	0.122208	-0.112917	-0.0454648	0.117729	-0.0848161	0.10785	0.314544	0.0440874	0.196169	0.0575762	0.210237	0.0639143	0.22007	-0.0183249	0.33819	0.226291	0.0085263	0.227213	0.12477	0.139984	0.234342	-0.00578607	0.0415463
2	0.124152	0.209348	0.0654797	0.0769063	0.287282	0.0621022	0.12305	0.207208	0.1971	0.136302	0.0301992	0.140748	-0.0242577	0.192324	0.13905	0.0603892	-0.129778	0.127057	0.0558472	0.0190912	0.12462	0.147722	0.262817	0.199341	0.30563	0.228304	0.119603	0.155302	0.130358	0.0197273	0.151837	-0.102638	0.209466	0.174186	-0.109953	-0.0278784	0.0252397	-0.103828	0.327916	0.0113307	0.000221775	0.260517	0.130792	0.129791	0.0867641	0.166456	0.268134	0.0611076	0.20644
3	0.207846	0.0805168	-0.0410669	-0.0498878	0.177593	-0.000750825	-0.0464149	0.0755609	-0.0126122	-0.0119473	0.194325	-0.159441	0.225455	0.286441	-0.0935143	-0.119118	-0.0122286	0.183959	-0.139634	0.155048	0.329626	-0.0294707	0.0444632	-0.148473	0.177386	0.0857155	0.0555151	0.0439958	0.137293	-0.00957563	0.0975264	0.0737707	0.104713	-0.0748706	0.21723	0.0410421	0.238789	0.0922981	0.0793291	0.105091	0.0346846	0.120756	0.155822	0.226747	0.0693288	0.190563	-0.117178	0.119897	0.098509
4	-0.0219972	0.102023	0.0483087	0.0830525	0.204275	0.134254	0.110846	0.137451	0.110952	0.00812504	0.232573	0.00309826	0.0630406	0.0405137	0.0838954	0.1917	0.122521	-0.0296467	0.232156	0.258893	-0.00855248	0.172767	0.0658212	0.12332	0.167401	0.294354	0.0739012	0.0535661	-0.0699233	0.194411	0.0731581	0.15671	0.0828992	0.173201	0.118224	0.118298	0.156382	0.240917	0.304992	-0.0187256	0.29181	0.111138	0.0752463	0.174875	0.145833	0.0712879	0.109281	0.189075	0.321994
5	0.0330048	0.00202976	0.225701	0.0924954	0.123868	0.257281	0.183399	0.0355613	0.127323	0.218128	0.172716	0.248636	0.167765	0.140179	0.145297	0.0557015	0.162852	0.190383	0.0799555	0.273982	0.281864	-0.110573	0.228031	-0.0983729	0.216263	-0.0423572	0.0750044	0.120994	0.186783	-0.0475232	0.139159	0.131335	0.186248	0.0734037	0.0452888	0.149287	0.288616	0.111251	-0.0705084	0.149093	0.189916	-0.00796661	0.177004	-0.0678532	0.262205	-0.00595845	0.148383	0.28549	0.0808377
6	-0.0325628	0.0958671	0.299199	0.239201	0.0798349	0.0793273	0.18894	0.0738654	0.157458	0.016824	0.116582	0.144606	0.604421	0.0773809	0.0953947	0.0616363	0.197998	0.150685	0.044091	0.222788	0.258476	0.304463	0.0985809	0.0429387	0.00679532	0.109119	-0.0121547	0.145941	0.191221	0.191873	0.0518466	0.00707672	0.0822551	0.103973	0.290795	0.133587	0.188615	0.151232	0.0505972	0.148381	0.262092	-0.0194375	0.413713	0.249743	0.157127	0.172588	0.118799	0.194938	0.181744
7	0.160464	0.173084	0.0797341	0.0350488	0.153004	0.0517068	0.0351182	0.123054	0.0663641	0.0257156	0.0982039	0.314199	0.104075	0.125148	-0.011378	0.107953	0.113868	0.010329	0.0866835	0.145518	0.0629645	0.233429	0.106086	0.149858	0.132232	0.0711364	0.257888	0.125794	0.0208118	0.364961	0.132309	0.162748	-0.0442668	0.064244	0.3103	-0.0303904	0.176836	0.15833	0.041284	0.114599	-0.011896	0.0248961	0.02966	0.10201	0.171525	0.28519	0.199242	0.24423	0.190097
8	-0.0418516	-0.0500581	0.109396	0.254855	0.139736	-0.0762024	0.193144	0.229924	-0.0211686	0.135728	0.0461122	0.116936	0.0119422	-0.106442	0.1714	0.0881908	-0.0138411	0.302969	0.340316	0.123161	0.0547213	0.0163944	0.0258279	0.1278	0.220825	-0.026961	0.086066	0.0956776	0.067637	0.0136224	-0.0450645	0.175394	0.118393	0.00116766	-0.0318479	0.132404	0.121266	0.14435	-0.0496149	-0.0896195	-0.0131007	0.233333	0.0155502	0.266331	-0.0402406	0.153935	0.0476722	0.0701467	-0.0133151
9	0.0717242	-0.0337554	0.184527	0.0562979	-0.10734	0.237538	0.0849683	0.150676	-0.0514237	0.207114	-0.0610537	0.0638566	0.190704	0.302804	0.162569	0.158254	-0.00581245	0.0527717	0.131316	0.187688	0.156252	0.0238907	-0.0932457	0.120828	0.093719	0.0937577	0.0794851	0.168873	0.109932	0.15563	0.152079	0.162732	0.271932	-0.016357	0.153073	0.134769	0.261275	0.177046	0.0258134	0.259232	0.302267	0.0183483	0.125852	0.0373408	-0.0595726	0.232202	0.243492	0.128235	0.0738249
10	0.0510724	-0.0247324	0.175435	-0.059948	0.243029	0.175295	0.189773	0.132615	0.113254	0.134182	0.363669	0.0676017	-0.120801	-0.00233816	-0.164332	0.064124	0.00902609	0.14165	0.0258991	0.176116	0.0819042	0.202028	0.0254599	0.0815365	0.192397	0.53235	-0.0103433	0.068951	-0.210515	0.0778626	-0.186418	0.0229361	0.245749	0.107648	0.00962417	-0.00584747	0.309096	0.189688	0.14232	0.133798	0.109948	0.129107	-0.0472642	0.162684	0.161014	0.0754747	0.108044	0.0185706	-0.0203593
11	0.313864	0.324147	0.117191	0.202765	0.102903	-0.00494935	0.18977	0.204689	0.115703	0.044247	0.132184	0.0982354	0.0733942	-0.00830023	0.105896	0.0777939	0.0745657	0.153256	0.0278739	0.119334	-0.0908568	0.0914014	-0.117279	0.220854	0.10239	-0.128117	0.358925	0.176829	0.102871	0.346866	0.0769793	0.0189393	0.304319	0.162317	0.290576	0.253695	-0.0891539	0.122955	0.035304	0.200857	0.0882007	0.182448	0.185344	0.0448132	0.181304	0.0594442	0.180584	0.265098	-0.000377517
12	0.062334	0.161285	0.0979968	-0.0155415	0.0310932	0.188775	-0.0316645	0.113872	0.0443642	0.0600375	0.323389	0.143999	0.165853	0.0688686	0.135339	-0.0497377	0.0160802	0.0271884	0.252145	0.155378	0.0571856	0.0842257	-0.112255	0.254524	0.22826	-0.0167469	0.147219	-0.0154983	0.113439	-0.0509342	-0.0445356	0.100478	-0.0812603	0.149089	0.227561	-0.0947738	0.0925494	0.134863	0.366632	0.159612	0.237555	0.282426	0.21518	0.0902063	0.144611	0.213813	-0.0120667	0.175288	0.0248648
13	0.274599	-0.144734	0.102229	0.131778	0.0399994	0.072326	0.124144	0.0266984	0.0364954	0.25751	0.0622697	0.143378	0.115532	0.0217065	0.136135	-0.0183948	0.159897	0.0251395	0.0821485	0.0785306	-0.000965388	0.145008	0.0647631	0.0396925	0.074677	0.164809	-0.0342872	0.224592	0.230603	0.023152	0.0474949	-0.0630448	0.199827	0.0449776	0.161957	0.058336	0.0541532	0.129767	0.243995	-0.0393666	0.147433	0.21428	0.196903	0.242465	0.0700026	0.123801	0.267789	0.0195769	-0.106034
14	0.126054	0.0729268	0.042436	0.174667	0.0253942	0.141708	0.0489775	0.195394	0.106532	0.109802	0.255776	0.0209605	0.161461	0.0473351	0.0213317	-0.0273825	0.223011	0.251883	0.168077	0.0829852	0.0893666	0.109385	0.203724	0.117709	0.215097	0.177158	0.0276639	-0.0170513	0.237406	0.0487624	0.186116	0.139622	0.162752	0.226938	0.0304809	0.118966	-0.0745178	0.116471	0.0990537	0.0831656	0.19595	0.269339	0.0311036	0.0430435	0.100457	0.0592474	0.181482	0.14083	0.166425
15	-0.0142627	0.149036	0.0847302	0.0171408	0.215207	0.276894	0.294312	0.121527	0.0894417	0.263034	0.0317731	0.152275	0.173646	0.121234	0.0845629	0.154222	0.165032	0.182122	0.17901	0.0931198	0.156859	0.205296	0.0435334	0.245669	0.0232096	0.187782	0.126254	0.314886	0.25153	0.167024	-0.0163923	0.137279	0.180142	0.0537586	-0.019018	0.256312	0.234407	0.0210115	0.053142	0.245477	0.114292	0.149802	0.00571689	0.116085	0.081846	0.214849	0.103523	0.222387	0.152663
16	0.0322311	0.0887537	0.0799908	0.287134	0.222306	0.217742	0.239109	0.0660292	0.141488	0.0340184	0.225571	0.184889	0.0739754	0.016279	0.197092	-0.00689266	0.305518	-0.0892422	-0.0939732	0.262814	0.0642586	0.137724	0.241776	-0.00280603	-0.0750981	0.0761657	0.114285	0.15736	0.374302	0.174119	0.141546	0.164133	0.196689	0.194277	0.181524	0.224777	0.145533	-0.150999	0.149622	0.270874	0.158524	0.114574	0.204007	0.140497	0.200471	0.0369575	0.149403	0.091999	0.115971
17	0.0355722	0.249074	0.122608	0.147493	0.340797	0.150887	0.0671975	0.183998	0.158369	0.200009	0.0837354	0.0659707	0.201366	0.2487	0.0601214	0.375045	0.0836775	0.0579231	0.109791	0.235474	0.230781	0.146408	0.187301	0.112434	0.00335347	0.217078	0.247938	0.219492	0.0338576	0.188239	0.187353	0.0809255	-0.0274215	0.241289	0.00847149	0.0531073	0.0337987	0.0716685	0.283028	0.302866	0.0494709	-0.0119054	0.0908091	0.0672612	0.0567775	0.0915901	0.0508249	0.028858	0.247151
18	0.0389662	0.116656	0.0490246	0.158184	0.115826	0.226369	0.177595	0.254954	0.269318	-0.163123	0.240726	0.0725576	0.0029202	-0.035212	0.131466	0.177445	-0.019754	0.154666	0.0015344	0.150176	-0.00340517	0.418293	0.0210246	0.123417	0.280418	0.121553	0.0123652	0.0084019	0.0897855	0.29128	0.210305	0.0411243	-0.0168445	0.110418	0.166881	0.19371	0.262661	0.115956	0.232143	0.241241	-0.00275826	0.184736	0.0503776	0.295277	0.228907	0.104993	0.132619	0.129	0.207879
19	0.164643	-0.0319359	0.335579	0.175152	0.261366	0.093983	0.0896754	0.205415	0.155923	0.0794446	0.116235	0.335745	0.228323	0.27727	0.124183	0.181416	0.146145	0.155875	0.286515	0.218446	-0.0387682	0.0940075	0.243721	0.333687	0.0136617	0.228946	0.43057	0.224765	-0.0325116	0.270006	0.165581	0.00431743	0.0662511	0.0335916	0.326602	0.126398	0.0692282	0.267469	0.0322369	-0.00226573	0.104442	0.167294	0.0910534	0.197458	0.201891	0.168419	0.287809	0.0616149	0.234971
20	0.0616417	0.172418	0.207743	-0.0392129	0.261343	0.0565078	0.0956125	0.0855436	-0.0996871	-0.105442	0.138738	0.0827496	0.196386	-0.00217956	-0.13642	0.0851222	0.176903	0.0704455	0.0850832	0.0976428	0.128515	0.0927671	0.16824	0.112145	0.0287195	0.108653	0.22636	0.163785	0.139733	0.164273	0.359576	0.341553	0.0287686	0.135925	0.224749	0.143263	0.33707	-0.0314541	-0.00476017	0.213227	0.236918	0.143743	0.0573514	0.184768	0.176138	0.199352	0.126908	0.276028	0.313828
21	-0.0236531	0.209281	0.236635	-0.0214691	0.17963	0.118101	0.173513	0.0172014	0.131234	0.22427	0.211478	0.298828	-0.0682985	0.00848676	0.180777	0.145325	0.156082	0.0300319	0.021081	0.12305	0.153468	-0.0970477	0.100135	0.141047	0.0918473	0.167649	0.111028	-0.00850136	0.295523	0.210721	0.299213	0.181004	0.132044	0.15359	0.17084	8.93681e-05	0.186913	0.119128	0.157904	0.043001	0.248893	0.0544399	0.135204	0.191231	0.144645	0.180015	0.125941	0.219368	0.114756
22	-0.167672	0.236002	-0.0365942	0.174097	0.182277	0.0190265	0.0913646	-0.104638	0.289847	0.161456	-0.0541085	0.065536	0.233364	0.0410623	0.188963	0.0687397	0.101859	0.34446	0.115406	0.000413027	0.160106	0.206423	0.0793353	0.0406412	0.120813	0.0858372	0.137386	0.0626588	0.128707	0.102914	0.199895	0.246714	0.139605	0.252187	0.204548	0.345115	0.120502	0.038636	0.0983094	0.142335	0.0941647	0.194923	0.151133	0.0424866	0.193043	0.114122	0.125333	0.092352	0.0708481
23	0.166299	0.0263808	0.111123	0.0149677	0.198444	0.245146	0.271247	0.202938	0.20477	0.258981	0.0788498	0.239682	0.11332	0.173488	0.209352	-0.0323898	0.23588	0.176328	0.14928	0.0747823	-0.0556688	0.122356	-0.094457	0.0317977	0.101873	-0.000508477	0.0695401	0.388293	0.00379667	0.111083	0.189099	0.159727	0.115385	0.38844	0.157385	0.156966	0.190231	0.0828249	0.12748	-0.0629354	-0.00131616	0.0452958	0.362846	0.0935394	0.202178	0.085926	0.0350918	0.136882	0.142173
24	0.192869	0.137108	-0.0112486	0.142928	0.147465	0.102374	0.0894318	0.101692	0.242113	0.141613	-0.0313191	0.165775	0.167412	0.134781	0.247747	0.105832	-0.0581371	0.165252	0.147679	0.17304	0.0557608	0.313628	0.193547	0.273708	0.129795	0.143859	0.0203995	0.27552	0.136061	0.31502	0.235087	0.183592	-0.00876887	0.114886	0.218037	0.14487	0.00875753	0.163912	0.292027	0.258337	0.141472	0.0149132	0.00415338	-0.0854922	0.207376	0.121321	0.104983	0.251282	0.186106
25	0.0132932	0.14066	-0.050821	0.0223297	0.0851948	0.0496506	0.248944	0.198861	-0.0239268	0.307369	0.290392	0.229288	-0.0322128	0.0930058	-0.0044451	0.188542	0.0359988	0.127188	0.131291	0.0712344	0.244686	0.230938	0.147952	0.222743	0.120846	0.0756768	0.0081312	-0.0844262	0.182807	0.187994	0.152299	0.00649108	0.159824	0.205374	0.0108646	-0.090093	0.180194	0.262724	0.0958598	0.0915226	0.00936637	0.303087	0.173439	0.13397	0.0907626	0.54633	0.0182722	0.226662	0.15872
26	0.272863	0.134836	0.225729	0.265802	0.188244	0.102759	0.152268	0.148646	-0.0140802	0.0644529	0.0687892	0.283942	0.00240473	0.366521	0.0982375	0.283486	0.0382314	0.0282397	0.16569	0.196403	0.0117779	0.0918686	0.0292307	-0.0561222	0.163841	0.31351	0.189464	0.139276	0.00342848	0.171413	0.17188	0.202695	0.00801231	0.149845	0.390419	0.290415	0.113416	0.170198	0.261234	0.173119	0.0680523	-0.0214943	0.176083	0.0277479	0.103003	0.152297	0.150513	0.191068	0.222005
27	0.189215	0.163297	0.071642	0.244062	0.0835228	0.213701	0.111276	0.218533	-0.135817	-0.00676756	0.0490218	0.0556396	0.0478552	0.132211	0.281875	0.167536	0.189833	0.131949	0.00678506	0.110251	0.278456	0.179591	0.0271374	0.26491	0.053669	0.176804	-0.0289203	0.0804727	0.208345	0.170528	0.237225	0.0714425	0.14325	0.0876773	0.140462	0.252739	0.202869	0.168847	0.171329	0.29557	0.132422	0.168908	0.181607	0.0239294	0.246538	0.400244	0.0225908	0.261025	0.262679
28	0.277943	0.150646	0.103662	0.108822	0.0102166	0.326795	0.133586	0.0487809	-0.10595	0.025125	0.0917051	0.0322736	0.205171	0.364421	0.252283	0.246781	0.0798332	-0.0565583	0.235302	0.266585	0.11666	0.0720326	0.229352	0.30028	0.325777	0.0195123	0.339745	0.2708	0.175184	0.221943	0.0659192	0.207476	0.100623	0.0928689	0.255695	0.241439	0.232329	0.600672	0.12717	0.262189	0.0853359	0.178812	0.00382133	0.0932145	0.182659	0.258826	0.139378	0.267923	0.133173
29	0.332286	0.0151163	0.114097	0.240507	0.0623492	0.220937	-0.00311345	0.137493	0.192878	0.249698	0.286163	0.0659168	0.129041	0.149926	0.20758	0.0264974	0.201209	0.152726	-0.05217	0.320916	0.107987	0.192522	0.17009	0.115084	0.26786	0.24568	0.309986	0.0430249	0.270177	0.0604815	0.106841	0.220903	0.26432	0.181498	0.170645	0.011085	0.0376408	0.213274	0.301492	0.0325304	0.237116	0.258092	0.184049	0.314144	0.149078	0.324756	-0.00446531	0.22771	-0.0288144
30	0.311248	0.071983	0.195938	0.0866016	0.101747	0.0767265	0.00320457	0.117021	0.0936568	0.158318	0.283094	0.231346	0.151292	0.232115	0.124399	0.0349577	0.300038	-0.00704599	0.180519	0.293482	0.127068	0.144117	0.114982	0.0851788	0.0803967	0.178937	0.0158673	0.0768678	0.202566	0.20389	0.175957	0.203166	0.310124	-0.0567366	0.0878933	0.137977	0.229446	0.0471446	0.0528042	0.0642521	0.159209	0.0811711	0.196626	0.353248	0.306089	0.080295	0.0365889	0.134764	0.208223
31	0.274355	-0.151789	0.0103437	0.0637445	0.248702	0.135799	0.150623	0.0210504	0.156325	0.0675718	0.314872	0.295539	0.0840299	0.297015	0.144172	0.25685	0.267791	-0.0491249	0.193727	0.0992608	0.21099	0.0419539	0.313772	0.124418	0.27298	0.110138	0.074087	0.0795284	0.385017	0.155243	0.189902	0.0194596	0.0979303	0.0254661	0.201491	0.222884	0.1746	0.237858	0.161166	0.247573	0.299946	0.198093	0.274444	0.136549	0.0622697	0.49095	0.287065	0.284687	0.0123238
32	0.0827538	-0.085438	0.0581424	0.139436	0.0649093	0.0574194	0.0504147	0.126304	0.279056	0.144942	0.166522	0.119878	0.309991	0.0638089	0.23589	0.08332	0.00769025	0.226538	0.261123	0.126581	0.0563073	0.0728167	0.219567	0.286348	0.0854929	0.278906	-0.0148309	0.224207	0.119611	0.0452868	0.306433	-0.103646	0.147549	0.30277	0.0590743	0.253688	0.177265	0.35916	0.249475	0.184488	0.104167	0.249044	0.288381	0.0378714	0.284663	0.260212	0.190074	0.114314	0.0677524
33	0.106589	0.103919	0.258068	0.105661	0.118126	0.100368	0.0412493	0.0218091	0.0453179	0.0684134	0.0828742	0.161803	0.212147	0.0421935	0.00455152	0.274415	0.185374	0.200836	0.0414554	0.198084	0.15288	-0.0293424	0.189014	0.0604109	0.204521	0.115793	0.150605	-0.118828	0.0351218	0.253034	0.207948	0.120988	0.182207	0.224498	0.158203	0.149184	0.255711	0.114314	0.135233	0.089142	0.0801945	0.293691	0.36938	0.127505	0.180641	0.0299224	0.122438	0.00764399	0.20458
34	0.184157	0.0257453	0.166851	0.095723	-0.0305329	0.0768466	0.160468	0.137291	0.0143836	-0.0234949	0.312486	0.229003	0.147888	0.178779	0.223871	0.132813	0.222913	0.0412639	0.18333	0.223226	0.21358	0.108576	0.29775	0.1515	0.185003	0.166261	0.0352554	0.119955	0.105677	0.23149	0.0912809	0.144218	0.100718	0.0174252	0.0710383	0.310981	0.342612	0.227268	0.134701	0.16918	0.30141	0.0776437	0.0952839	0.0188625	0.195669	0.164338	0.0989698	0.0339309	0.26404
35	0.317798	0.0189961	0.049896	0.213804	0.0342904	0.232432	0.129613	0.0717518	0.202805	0.17948	0.0213606	0.0131052	0.102428	0.164011	0.137711	0.13415	0.240579	0.226653	0.157904	0.101431	0.177548	0.0797323	0.106385	0.0855623	0.175248	0.269141	0.336037	0.196135	0.107624	0.175237	0.285546	0.168264	0.135831	0.255314	-0.0341633	0.235825	0.124121	-0.00827571	-0.0659274	0.2269	0.271283	0.0218752	0.327144	0.120406	0.0994807	0.209792	0.121548	0.171224	0.189108
36	0.236888	0.0863495	0.100253	0.155902	0.212015	0.0816275	0.0281329	0.148354	0.0834635	0.222964	0.307005	0.0200904	0.318476	0.0625392	0.199746	0.14384	0.251755	0.299735	0.260709	0.294387	0.182297	0.0890625	0.0722372	0.227708	0.294552	0.161895	0.139393	0.262065	0.285594	0.193256	0.0894864	0.167444	0.106635	0.236837	0.0329557	0.266328	0.318118	0.145409	0.125205	0.224457	-0.0929415	0.283345	0.208513	0.0700552	0.291554	0.3312	0.0113198	0.107467	0.20657
37	-0.137123	0.103182	0.0496679	0.101192	0.118442	-0.0124763	0.275893	0.29191	0.128521	0.27145	0.129854	0.193376	0.0645588	0.0521207	0.230605	0.115495	0.211859	0.141984	0.109701	0.240402	0.0121572	0.287442	0.169614	0.0916039	0.233734	0.175522	0.187235	0.148753	0.114743	0.242804	0.0988175	0.217431	0.168352	0.354484	0.187627	0.107468	-0.0245664	0.157023	0.112752	0.264974	0.0709411	0.228027	0.30153	-0.0693269	0.374138	0.169838	0.1645	0.0597212	0.086807
38	0.245456	0.216518	0.110924	0.0291468	0.208009	0.159032	0.0587622	0.330985	0.00749224	0.0831166	0.187684	0.0534425	0.205426	0.166534	0.184764	0.102326	0.144907	0.227469	0.158664	0.0969602	0.0570336	0.0791465	0.0223294	0.158062	0.224357	0.359877	-0.128322	0.11462	0.166941	0.32344	0.0574466	0.24854	0.187183	0.229135	0.308942	0.246389	0.39738	0.133479	0.223173	0.100333	0.136002	0.282655	0.158837	0.327831	0.156359	0.40673	0.174182	0.0904595	0.141179
39	0.122095	0.251937	0.192028	0.0157061	0.192919	0.219264	0.132544	0.0660532	0.301542	0.133735	0.277873	0.28406	0.208349	0.158598	0.0316247	0.0280809	0.0444071	0.0621364	0.0885659	0.298534	0.194599	0.283127	0.232185	0.126258	0.317318	0.0603165	0.178704	0.159268	0.241747	0.295769	0.29951	0.242358	0.0609508	0.38869	0.301382	0.259576	0.0059668	0.146029	0.217431	0.204594	0.197738	0.317899	0.0114157	0.38645	0.0958013	-0.0732655	0.158445	0.11345	0.173418
40	0.227081	0.306867	0.137918	0.173896	-0.019597	0.110707	0.141518	0.165391	0.174219	0.100342	0.179738	-0.0341082	0.407547	0.11637	0.121281	0.395511	0.166311	0.128625	0.11847	0.145276	0.199673	0.294014	0.166706	0.182677	0.184002	0.146075	0.189853	0.108371	0.151472	0.0125632	0.171746	0.231613	0.166912	0.377798	0.271426	0.145449	0.277305	-0.0684269	0.158426	0.17885	0.199139	0.0236135	0.330103	0.317819	0.335825	0.0476442	0.423584	0.137518	0.119573
41	0.0914987	0.292302	0.304344	0.0676215	0.0769804	0.283047	0.418437	0.149202	0.0244395	0.441136	0.140156	0.126069	0.08683	0.194166	0.341413	0.184306	0.244854	0.285948	0.133735	0.408084	0.12776	0.238887	0.137119	0.150468	0.17565	0.120046	0.22363	0.107563	-0.0566685	0.030294	0.179544	0.229883	0.183894	0.261087	0.196873	0.282901	0.177085	0.195712	0.120766	0.279522	0.102874	0.171596	0.194752	0.208035	0.288973	0.159749	0.0289365	0.309761	0.1438
42	0.0742475	0.223343	0.227894	0.223811	0.197199	0.233514	0.171551	0.229895	0.213938	0.18229	0.188888	0.186875	0.20748	0.084336	0.219357	0.0914781	0.171541	0.29215	0.220084	0.350489	-0.0327079	0.215832	0.0705564	0.221158	0.0369549	-0.0324584	0.0827017	0.1722	0.451527	0.179277	0.210376	0.149659	0.179371	0.288087	0.221773	0.217182	0.199448	0.328425	0.135112	0.309465	0.169207	0.302087	0.362438	0.0896835	0.280803	0.2959	0.187825	0.172128	0.22766
43	0.199678	0.0074239	0.192682	0.160753	0.2393	0.143729	0.0902604	0.191649	0.0404803	0.243417	0.0891206	0.309518	0.175733	0.587055	0.0765216	0.20905	0.279301	0.0954841	0.205835	0.159012	0.357433	0.199689	0.261663	0.329516	0.325328	0.0395011	-0.150695	0.159747	0.145352	0.200113	0.319802	0.299494	0.207853	0.0586011	0.379109	0.127661	0.256654	0.183819	0.140375	0.132956	0.181564	0.0941823	0.285582	0.242442	0.101452	0.163921	0.328834	0.3123	0.149714
44	0.0297101	0.389596	0.0408172	0.179246	0.229273	0.10083	0.0735311	0.0894784	-0.0230255	0.188259	0.339108	0.168926	0.181604	0.14836	0.216115	0.119316	0.101352	0.275349	0.033766	0.255173	0.471989	0.0898427	0.182323	0.21391	0.389623	0.297272	0.178626	0.00410143	0.077358	0.125278	0.334726	0.347364	0.247514	0.261821	0.197812	0.230187	0.180379	0.182887	0.0990093	0.0506752	0.205014	0.345766	0.271539	0.143869	-0.00571205	0.218036	0.33266	0.288336	0.323616
45	0.159148	0.124862	0.195699	0.158122	0.0887622	0.167078	0.100558	0.00561407	0.15729	0.279982	0.245902	0.133111	0.053889	0.303305	0.146293	0.126276	0.00148007	0.19001	0.209526	0.285468	0.00891343	0.110095	0.0133596	-0.0444472	0.183062	0.159849	0.330209	0.154412	0.149477	0.269314	0.119505	0.142761	0.179902	0.261277	0.056626	0.266299	0.098965	0.18298	0.0947261	0.205763	0.29879	0.303824	0.422779	0.262439	0.26886	0.275171	0.14286	0.226945	0.217024
46	0.19173	0.12777	0.315394	0.169119	0.242835	0.253814	0.0648902	0.241574	0.208751	0.0565059	0.331211	0.232881	0.314597	0.206642	0.0397655	0.235552	0.387599	0.244987	0.329906	0.228206	0.192043	0.21922	0.262754	0.140066	0.154827	0.128116	0.209013	0.26975	0.280911	0.235403	0.293317	0.154674	0.130164	0.106599	0.254689	0.294631	0.110918	0.179658	0.231643	0.108158	0.416547	0.259427	0.506345	0.315971	0.244175	0.314672	0.189194	0.141572	0.233558
47	0.125117	0.223632	0.161653	0.230151	0.0535176	0.227795	0.315537	0.0176191	0.0874735	0.140892	0.0971465	0.42338	0.276632	0.21816	0.0847197	0.303287	0.0409066	0.139008	0.281357	0.310348	0.23944	0.136456	0.153788	0.319699	0.21476	0.313878	0.212011	0.317742	0.157527	0.151632	0.0896645	0.186611	0.330504	0.594095	0.208551	0.149911	0.281066	0.261207	0.151797	0.127216	0.23235	0.163273	0.196739	-0.0926139	0.0253758	0.367643	0.258091	0.159788	0.282542
48	0.288155	0.351669	0.122958	0.138808	0.0120512	0.267602	0.0884798	0.227451	0.145685	0.198105	-0.038974	0.134191	0.262	0.156954	0.270622	0.210741	0.0568076	0.345531	0.0161671	0.345471	0.173821	0.278125	0.147942	0.100846	0.13886	0.232274	0.143127	0.0926122	0.165013	0.385075	0.362996	0.199147	0.354442	0.220946	0.0800255	0.267708	0.185269	0.379658	0.227834	0.0428109	0.21716	0.221935	0.177554	0.201587	0.218623	0.139775	0.2152	0.21639	0.311715
49	0.0037607	0.296185	-0.0251759	0.204411	0.268177	0.350595	0.180322	0.221347	0.122946	0.243492	0.168459	0.168073	0.210086	0.283231	0.242999	0.236971	0.165182	0.195395	0.311828	0.239665	0.223863	0.220933	0.298151	0.330025	0.212126	0.070249	0.172846	0.294685	0.111036	0.221134	0.291908	-0.020187	0.39358	0.088155	0.293263	0.225374	0.18241	0.376679	0.22439	0.277302	0.276088	0.164662	0.169049	0.116343	0.273654	0.19528	0.38098	0.161309	0.144716
50	0.167614	0.279955	0.160995	0.198634	0.369428	0.0534926	0.228624	0.140543	0.326438	0.072838	0.396208	0.250552	0.225963	0.307713	0.0359163	0.0849311	0.0763561	0.324483	0.149647	0.250541	0.126746	0.253029	0.292775	0.165276	0.14066	0.282418	0.224221	0.0993575	0.106235	0.122182	0.0395685	0.143223	0.0583985	0.226402	0.0115038	0.238745	0.418892	0.0771798	0.132188	0.130352	0.37417	0.196318	0.22421	0.126238	0.281557	0.233303	0.284214	0.209971	0.476765
51	0.384573	0.158309	0.217697	0.318702	0.14436	0.24481	0.0804116	0.178932	0.223031	0.337614	0.311098	0.101637	0.467045	0.229586	0.258156	0.248997	0.388158	0.347044	0.0328532	0.204663	0.287149	0.126162	0.186528	0.270214	0.223003	0.28359	0.332946	0.338345	0.23802	0.170619	0.242488	0.211911	0.258996	0.278315	0.173654	0.26366	0.16989	0.179339	0.343069	0.254892	0.374264	0.14863	0.119891	0.117048	0.212148	0.328269	0.384015	0.124479	0.275514
52	0.187224	0.157805	0.381229	0.292137	0.139243	0.253024	0.307225	-0.109669	0.268901	0.115159	0.137096	0.200828	0.22651	0.280481	0.257207	0.056169	0.329558	0.14525	0.225593	0.118785	0.218463	0.172168	0.0789021	0.33705	0.15038	0.286417	0.233779	0.284438	0.237638	0.367989	0.0435275	0.178643	-0.0623212	0.277123	0.0697591	0.219802	0.312606	0.165462	0.133105	0.295656	0.372182	0.342788	0.228273	0.331332	0.448807	0.232848	-0.00666779	0.157584	0.382337
53	0.332719	0.152669	0.262368	0.276496	0.270885	0.398974	0.228481	0.0443176	0.298548	0.214557	0.118799	0.2377	0.284673	0.169722	0.164548	0.26704	0.314883	0.202776	0.0261219	0.119852	0.1952	0.295118	0.0792841	0.20294	0.240559	0.136889	0.415537	0.181453	0.135972	0.129351	0.239153	0.369733	0.141055	0.415079	0.3102	0.355958	0.360174	0.246225	0.328432	0.185089	0.229105	0.286902	0.180183	0.158745	0.260881	0.279483	0.246158	0.0734832	0.172554
54	0.268012	0.231193	0.250217	0.236102	0.210143	0.0914823	0.337123	0.0849443	0.0333928	0.17745	0.0192274	0.0452289	0.235231	0.320969	0.321938	0.173895	0.357915	0.259661	0.167903	0.301452	0.3941	0.292685	0.35266	0.092722	0.288216	0.285246	0.171809	0.0721602	0.316016	0.247051	0.176272	0.090422	0.139237	0.261868	0.354361	0.252235	0.164628	0.370802	0.273977	0.298354	0.231708	0.152961	0.122882	0.31255	0.302859	0.348319	0.162015	0.346843	0.21382
55	0.312706	0.215314	0.0254225	0.199531	0.227525	0.358106	0.196183	0.27871	0.171458	0.14787	0.277843	0.277361	0.155163	0.145891	0.122064	0.164699	0.19521	0.217008	0.212911	0.173338	0.0916161	0.215093	0.402647	0.181866	0.159226	0.246828	0.0221239	0.1383	0.201322	0.260819	0.426747	0.29714	0.255041	0.160031	0.424456	0.143756	0.26293	0.370619	0.343431	0.186072	0.254848	0.122816	0.300909	0.192078	0.354034	0.172255	0.34727	0.257018	0.352729
56	0.279623	0.13587	0.181641	0.305965	0.264834	0.0275433	0.179075	0.17525	0.253357	0.113947	0.226325	0.280711	0.314233	0.139499	0.217585	0.327984	0.346664	0.392595	0.217019	0.301304	0.216864	0.153859	0.238791	0.366668	0.222847	0.24128	0.273641	0.306691	0.324883	0.300688	0.303796	0.341167	0.27721	0.225307	0.246622	0.295526	0.136404	0.431103	0.164328	0.383251	0.210545	0.234778	0.225608	0.270211	0.212817	0.301409	0.251572	0.0954887	0.34151
57	0.439303	0.273696	0.163672	0.159518	0.339603	0.455777	0.0776653	0.239164	0.082274	0.461026	0.166363	0.297685	0.24894	0.125373	0.08381	0.187176	0.249257	0.171648	0.245852	0.226207	0.401527	0.15986	0.153461	0.222846	0.182489	0.036693	0.177578	0.192332	0.401815	0.211393	0.455017	0.0884161	0.124875	0.213293	0.19511	0.224937	0.204789	0.179679	0.287815	0.30158	0.291661	0.100664	0.272584	0.205682	0.568352	0.226168	0.316034	0.199275	0.267605
58	0.247023	0.224348	0.0216659	0.0945775	0.272587	0.113687	0.127683	0.184905	0.292928	0.317692	0.188792	0.229685	0.239739	0.31748	0.213203	0.175788	0.343742	0.347234	0.184729	0.206454	0.124022	0.204614	0.237311	0.340461	0.112109	0.0404957	0.200869	0.101964	0.182768	0.270893	0.0435281	0.262355	0.139706	0.225096	0.279504	0.186021	0.291636	0.255827	0.210575	0.45164	0.287851	0.164394	0.449057	0.19487	0.245397	0.35513	0.186939	0.37442	0.207396
59	0.358508	0.0399897	0.285588	0.211597	0.245525	0.307564	0.337016	-0.00783859	0.161026	0.358937	0.310694	0.352212	0.142401	0.309938	0.482479	0.270114	0.251333	0.363361	0.241848	0.206087	0.284642	0.377489	0.398246	0.292779	0.307553	0.233146	0.322423	0.173908	0.38574	0.358504	0.251779	0.225814	0.455952	0.319103	0.11903	0.153601	0.347615	0.342084	0.409001	0.267228	0.259793	0.310656	-1.72535e-05	0.303749	0.243353	0.301755	0.136545	0.414415	0.325361
60	0.124085	0.392149	0.179168	0.261711	0.399204	0.183508	0.248509	0.235447	0.11856	0.292383	0.280099	0.199997	0.193418	0.241846	0.234637	0.370138	0.194319	0.235335	0.365308	0.151489	0.191342	0.362605	0.25726	0.176174	0.254158	0.143884	0.256319	0.242596	0.291907	0.252179	0.42144	0.254232	0.361406	0.239617	0.235952	0.189527	0.320965	0.328507	0.274039	0.267584	0.16956	0.296594	0.157229	0.297188	0.174146	0.171681	0.412673	0.279051	0.308997
61	0.217755	0.176932	0.0229322	0.227456	0.191639	0.251307	0.33386	0.197713	0.277803	0.323985	0.288882	0.215091	0.332339	0.410247	0.183552	0.173736	0.185065	0.314734	0.249226	0.159213	0.311186	0.324907	0.246302	0.188683	0.260301	0.407619	0.178822	0.325002	0.124189	0.0931153	0.279818	0.267218	0.198188	0.36349	0.219536	0.212961	0.0418638	0.278003	0.361482	0.252602	0.29594	0.431662	0.34874	0.270441	0.273114	0.203521	0.292409	0.315434	0.311731
62	0.119026	0.354991	0.168652	0.257831	0.402046	0.335626	0.205464	0.436692	0.158415	0.409212	0.208931	0.25271	0.20534	0.198303	0.398542	0.339776	0.112834	0.274171	0.0907943	0.467701	0.302678	0.33789	0.295944	0.276055	0.378093	0.359949	0.382829	0.418946	0.173268	0.247068	0.275843	0.290203	0.201694	0.192512	0.330075	0.148328	0.137042	0.423132	0.254401	0.47755	0.261927	0.109137	0.244926	0.319833	0.243203	0.403744	0.43492	0.313146	0.368132
63	0.0417622	0.221906	0.320308	0.177217	0.321191	0.288801	0.109367	0.14521	0.468294	0.152449	0.308953	0.301565	-0.0708562	0.235512	0.282934	0.102683	0.189828	0.27438	0.312974	0.162306	0.375628	0.250901	0.353803	0.450191	0.176622	0.243157	0.32709	0.372299	0.399007	0.391436	0.257676	0.144463	0.246411	0.369685	0.326015	0.317347	0.206771	0.30926	0.286859	0.162923	0.213096	0.444723	0.171438	0.304638	0.286202	0.18172	0.282992	0.214392	0.271204
64	0.327743	0.39186	0.234593	0.0985246	0.459075	0.214447	0.167202	0.26253	0.237213	0.232161	0.301174	0.269829	0.193786	0.29699	0.233823	0.301864	0.290102	0.335672	0.240557	0.392047	0.299824	0.173574	0.389583	0.389088	0.205392	0.177026	0.257973	0.425347	0.394101	0.348505	0.3161	0.403265	0.349058	0.307266	0.318552	0.37035	0.244771	0.375706	0.322646	0.0954544	0.22638	0.238386	0.393646	0.265522	0.246313	0.392902	0.386059	0.407784	0.330609
65	0.397261	0.246302	0.442609	0.347984	0.0475938	0.304725	0.296634	0.107269	0.261659	0.424972	0.281414	0.420124	0.26492	0.279759	0.20707	0.284663	0.423017	-0.0387153	0.313917	0.271239	0.280969	0.36164	0.423575	0.123538	0.0013482	0.403914	0.318057	0.129505	0.415125	0.196218	0.482707	0.235755	0.264286	0.353956	0.290876	0.504449	0.38817	0.368694	0.269383	0.106876	0.389147	0.385972	0.183696	0.345454	0.255005	0.49928	0.322111	0.271358	0.37848
66	0.312272	0.276756	0.247673	0.391223	0.123899	0.322303	0.372391	0.171844	0.23652	0.159922	0.319596	0.271834	0.408696	0.179868	0.279087	0.11025	0.264417	0.401035	0.248189	0.386591	0.276157	0.326177	0.0875898	0.254938	0.266212	0.236217	0.212343	0.123193	0.369574	0.22845	0.274108	0.371558	0.39494	0.346131	0.348947	0.218911	0.298553	0.441725	0.383082	0.331474	0.378071	0.25964	0.392275	0.39424	0.475856	0.295164	0.142349	0.235232	0.292486
67	0.167431	0.342287	0.177889	0.273135	0.414798	0.190845	0.235868	0.230608	0.280583	0.146705	0.221368	0.242755	0.465655	0.339102	0.214896	0.429857	0.18722	0.386774	0.336039	0.188179	0.205984	0.250897	0.320624	0.185198	0.252137	0.253383	0.273003	0.2228	0.38538	0.309508	0.257413	0.314693	0.251069	0.233608	0.326299	0.346812	0.18495	0.571947	0.456699	0.25961	0.433011	0.297868	0.32425	0.215583	0.2095	0.329993	0.306189	0.122497	0.334758
68	0.371424	0.402602	0.139444	0.318225	0.077418	0.28672	0.199187	0.347402	0.292403	0.196349	0.290737	0.311595	0.312197	0.368074	-0.0434237	0.244405	0.229941	0.250325	0.118456	0.308493	0.243364	0.293708	0.18609	0.203686	0.345873	0.248889	0.379227	0.268866	0.255507	0.284542	0.328104	0.412623	0.213264	0.195838	0.238682	0.390339	0.418112	0.408289	0.275614	0.457476	0.424035	0.292891	0.322243	0.356144	0.178519	0.431564	0.214017	0.29662	0.191036
69	0.38678	0.188002	0.422102	0.262087	0.353836	0.284149	0.28629	0.284004	0.113958	0.28439	0.152791	0.325903	0.250207	0.264428	0.126473	0.368721	0.395355	0.308434	0.468887	0.0848604	0.158439	0.250617	0.195963	0.0680158	0.344858	0.0618861	0.265079	0.319296	0.327833	0.373254	0.162029	0.246426	0.251021	0.275699	0.248625	0.218926	0.225027	0.174418	0.287769	0.404191	0.42457	0.495879	0.214356	0.345755	0.213141	0.116542	0.0808528	0.520493	0.313154
70	0.239539	0.336337	0.174543	0.268415	0.106402	0.177177	0.197853	0.232079	0.298801	0.121558	0.286995	0.297941	0.486305	0.238205	0.417212	0.103929	0.136238	0.386689	0.360314	0.327624	0.234573	0.406039	0.179541	0.320468	0.32284	0.726658	0.266192	0.393197	0.258846	0.311746	0.247312	0.365752	0.376119	0.413696	0.184299	0.260087	0.333141	0.336581	0.309514	0.296887	0.247399	0.354484	0.331731	0.438496	0.226575	0.340622	0.314779	0.324651	0.317064
71	0.356326	0.187238	0.222194	0.11501	0.306515	0.336781	0.265201	0.129677	0.40067	0.216043	0.349489	0.17915	0.22489	0.346339	0.260709	0.246341	0.305106	0.255502	0.300298	0.0779421	0.373249	0.23021	0.286118	0.370045	0.415191	0.346826	0.235973	0.21979	0.236652	0.354356	0.421898	0.319422	0.389357	0.236257	0.404649	0.360551	0.268716	0.375245	0.224805	0.115988	0.12762	0.370424	0.353398	0.255469	0.283349	0.269784	0.472883	0.473275	0.320687
72	0.23729	0.27067	0.213217	0.103314	0.293313	0.296681	0.404644	0.473039	0.311583	0.462845	0.280535	0.15239	0.168337	0.329332	0.206345	0.258772	0.331421	0.408003	0.227765	0.302678	0.288671	0.265167	0.428555	0.297169	0.218847	0.323554	0.30456	0.364874	0.312131	0.462803	0.483446	0.316077	0.336489	0.211799	0.228484	0.340658	0.193087	0.369241	0.268096	0.36587	0.256402	0.370851	0.42721	0.258972	0.470861	0.245548	0.22752	0.40506	0.123886
73	0.188065	0.241176	0.255304	0.282574	0.265356	0.204784	0.185747	0.382521	0.224732	0.208485	0.226909	0.458345	0.320349	0.415827	0.153379	0.252962	0.196918	0.149657	0.387284	0.222616	0.28966	0.259459	0.351132	0.23577	0.284553	0.278616	0.112658	0.372971	0.331444	0.314761	0.384272	0.379776	0.205118	0.191954	0.458089	0.161134	0.292367	0.245836	0.413896	0.316343	0.307876	0.228662	0.293866	0.405746	0.369827	0.207402	0.425116	0.407645	0.248774
74	0.323064	0.238311	0.295358	0.173146	0.284804	0.433089	0.164312	0.246772	0.368194	0.304315	0.350636	0.244101	0.466974	0.185418	0.303451	0.137095	0.343051	0.401381	0.250422	0.23642	0.246121	0.220286	0.149915	0.348995	0.389802	0.157305	0.23986	0.455912	0.213554	0.308975	0.088337	0.390765	0.388753	0.394275	0.384423	0.233449	0.384683	0.362529	0.213544	0.374691	0.401475	0.433181	0.309429	0.305708	0.385394	0.358478	0.310544	0.307787	0.345388
75	0.106036	0.280035	0.345429	0.281522	0.32325	0.362175	0.403327	0.278148	0.283207	0.263648	0.104766	0.131324	0.232974	0.449335	0.262314	0.261171	0.371318	0.27855	0.258273	0.109184	0.268678	0.29475	0.383401	0.3614	0.392936	0.241889	0.113154	0.179584	0.247481	0.210508	0.252642	0.336936	0.298399	0.362393	0.309223	0.363854	0.330261	0.35192	0.403514	0.270989	0.472837	0.4495	0.337574	0.32616	0.348645	0.367234	0.376941	0.31544	0.337977
76	0.0483247	0.153967	0.255666	0.273149	0.458609	0.221096	0.310688	0.158981	0.35145	0.26178	0.340453	0.329313	0.315761	0.25297	0.197199	0.319468	0.219459	0.176115	0.310179	0.243929	0.252138	0.286107	0.366247	0.358968	0.438477	0.278346	0.306085	0.291518	0.0734875	0.24646	0.400001	0.279782	0.282753	0.267976	0.33527	0.400356	0.474287	0.306723	0.327871	0.250363	0.400165	0.32761	0.437749	0.0988135	0.259742	0.369145	0.384267	0.352188	0.301974
77	0.502731	0.310357	0.335137	0.354333	0.109963	0.364192	0.21421	0.337609	0.474546	0.365405	0.382602	0.333526	0.521917	0.0662193	0.386723	0.307839	0.415054	0.211492	0.226673	0.392165	0.397518	0.350383	0.330249	0.393557	0.303252	0.284994	0.284886	0.306759	0.299127	0.249659	0.291197	0.430281	0.328409	0.405405	0.301947	0.449227	0.385409	0.285793	0.376832	0.435191	0.0838468	0.349656	0.297017	0.416402	0.298955	0.297557	0.428574	0.346204	0.447388
78	0.161838	0.239926	0.357659	0.409786	0.234889	0.41144	0.304272	0.195482	0.356799	0.283334	0.328435	0.391349	0.367722	0.333789	0.389074	0.404449	0.385171	0.332318	0.328435	0.31605	0.226508	0.324541	0.372262	0.53325	0.321443	0.301453	0.106597	0.204368	0.299793	0.410567	0.30667	0.333555	0.331058	0.436287	0.248108	0.282456	0.0594157	0.388818	0.231459	0.381334	0.432646	0.393145	0.363053	0.386413	0.500666	0.438029	0.499263	0.449209	0.423629
79	0.49024	0.313844	0.402453	0.278971	0.239792	0.588203	0.245055	0.200551	0.33063	0.298109	0.379079	0.353959	0.425068	0.0855153	0.461492	0.315705	0.369543	0.228904	0.37234	0.334676	0.346116	0.353518	0.334169	0.235378	0.299545	0.352331	0.307689	0.140622	0.357287	0.306461	0.271227	0.510772	0.43833	0.455581	0.16853	0.416449	0.367804	0.321095	0.468352	0.426237	0.331882	0.382757	0.179979	0.375216	0.38758	0.291296	0.331046	0.299711	0.30367
80	0.384887	0.425843	0.399155	0.342865	0.49415	0.403084	0.363563	0.448021	0.31532	0.38189	0.478825	0.250471	0.305604	0.349511	0.220417	0.399997	0.311989	0.239544	0.342838	0.263945	0.236998	0.335736	0.366096	0.454733	0.432567	0.326351	0.304925	0.281465	0.371871	0.15463	0.196929	0.250227	0.285613	0.361487	0.334762	0.581162	0.435872	0.33517	0.334056	0.427182	0.0651633	0.370192	0.424423	0.415896	0.370434	0.394385	0.377169	0.305872	0.357551
81	0.338117	0.402138	0.369574	0.326238	0.419586	0.333389	0.339252	0.337217	0.211874	0.110189	0.465646	0.295683	0.422531	0.242654	0.446018	0.276288	0.455811	0.48388	0.370146	0.201	0.299399	0.355377	0.49374	0.332267	0.311008	0.317224	0.386829	0.361381	0.227085	0.271909	0.449292	0.244306	0.219656	0.535751	0.268376	0.416294	0.44562	0.425437	0.413737	0.388945	0.418055	0.321683	0.516917	0.375721	0.398676	0.348372	0.436083	0.3783	0.409386
82	0.19868	0.354024	0.164049	0.246159	0.454668	0.416701	0.56591	0.387455	0.488168	0.275453	0.248658	0.362133	0.349567	0.422309	0.412499	0.331178	0.376423	0.315565	0.35691	0.440017	0.182993	0.405077	0.384469	0.0850944	0.376127	0.247399	0.376437	0.306256	0.371487	0.242972	0.336869	0.539976	0.347474	0.300901	0.27958	0.449193	0.27072	0.36402	0.25832	0.470522	0.387194	0.511675	0.345228	0.384929	0.382848	0.516148	0.403687	0.506751	0.46994
83	0.363459	0.310347	0.290798	0.278705	0.351526	0.265844	0.469547	0.33001	0.275258	0.301505	0.546407	0.375224	0.48867	0.49671	0.319817	0.588888	0.122274	0.449995	0.354503	0.251942	0.282176	0.412724	0.345118	0.529056	0.319111	0.363494	0.451392	0.359024	0.401057	0.272185	0.530312	0.341674	0.255987	0.507352	0.404744	0.282566	0.281881	0.443461	0.472086	0.345345	0.373444	0.363501	0.473346	0.397207	0.402251	0.44132	0.496587	0.23938	0.27615
84	0.389951	0.399422	0.24978	0.34985	0.377085	0.414166	0.487926	0.399705	0.450391	0.500547	0.42777	0.301231	0.471048	0.591201	0.404733	0.347202	0.306459	0.175124	0.327948	0.412059	0.368168	0.280175	0.403615	0.428252	0.381071	0.264903	0.324862	0.474102	0.374116	0.478239	0.383915	0.581094	0.341836	0.50349	0.35115	0.400164	0.657097	0.322059	0.399389	0.429439	0.181684	0.241308	0.270931	0.484717	0.542822	0.430333	0.31013	0.403673	0.431368
85	0.436987	0.355029	0.33304	0.479361	0.248344	0.316174	0.307852	0.269977	0.284243	0.350045	0.243829	0.304119	0.28651	0.464515	0.368709	0.414088	0.450893	0.480979	0.229214	0.546146	0.453045	0.274148	0.476921	0.451033	0.337351	0.48562	0.422324	0.393873	0.420795	0.417648	0.392395	0.475464	0.34253	0.348252	0.35575	0.31891	0.335063	0.423502	0.165935	0.417885	0.331897	0.434857	0.378854	0.260528	0.256598	0.469897	0.481528	0.561206	0.468087
86	0.279499	0.422025	0.458739	0.442476	0.408646	0.451072	0.285869	0.400222	0.357101	0.237205	0.282198	0.39678	0.359639	0.287027	0.445512	0.344847	0.439304	0.359526	0.431132	0.435575	0.272343	0.521427	0.304795	0.46433	0.450245	0.410991	0.329068	0.279622	0.417853	0.508225	0.485161	0.440985	0.452141	0.463441	0.302937	0.34166	0.367373	0.478508	0.405251	0.358045	0.283557	0.26163	0.398991	0.227175	0.36974	0.409956	0.471874	0.436663	0.349268
87	0.360912	0.353759	0.312545	0.444332	0.383765	0.376218	0.435067	0.285032	0.324927	0.511217	0.436574	0.389182	0.344115	0.310269	0.371281	0.54004	0.35039	0.468044	0.323687	0.368632	0.46749	0.378928	0.353002	0.271209	0.30268	0.330002	0.33791	0.451976	0.575064	0.470931	0.284153	0.370485	0.22892	0.570623	0.408391	0.462217	0.40433	0.347543	0.489444	0.418265	0.259503	0.388615	0.393315	0.497966	0.556059	0.163026	0.36763	0.532659	0.444025
88	0.411231	0.387392	0.431565	0.283755	0.572047	0.277792	0.318769	0.299855	0.5096	0.321518	0.481461	0.48471	0.377925	0.661248	0.377479	0.580761	0.293078	0.364997	0.442652	0.352644	0.460812	0.424481	0.433977	0.585771	0.598157	0.313824	0.484489	0.445905	0.505755	0.358191	0.438845	0.559679	0.488125	0.494465	0.564669	0.366389	0.450225	0.285757	0.566295	0.370178	0.483399	0.507914	0.561967	0.278253	0.5243	0.356945	0.50191	0.449717	0.536893
89	0.324884	0.615423	0.418937	0.57667	0.487046	0.2212	0.444704	0.149909	0.478167	0.377072	0.370569	0.515373	0.442564	0.292877	0.54381	0.420502	0.453809	0.37886	0.46297	0.596977	0.364022	0.340251	0.369016	0.555894	0.405531	0.484871	0.431798	0.354027	0.337615	0.367494	0.491032	0.453982	0.624967	0.410901	0.44286	0.301258	0.313983	0.530619	0.426962	0.433072	0.561914	0.446016	0.449195	0.290589	0.381055	0.588858	0.59838	0.582189	0.308921
90	0.40151	0.564509	0.476925	0.505324	0.510989	0.399163	0.32554	0.495126	0.38061	0.448916	0.548989	0.486311	0.396338	0.53023	0.504283	0.493023	0.365847	0.408673	0.467873	0.501424	0.465886	0.606145	0.574729	0.363343	0.362277	0.532224	0.656329	0.490751	0.690938	0.490583	0.402622	0.441968	0.553217	0.446213	0.427482	0.351593	0.536515	0.471606	0.384778	0.291046	0.580191	0.381531	0.57268	0.574847	0.519987	0.438851	0.474728	0.433336	0.413464
91	0.51303	0.410068	0.368511	0.609908	0.513162	0.454826	0.480103	0.522173	0.514796	0.388071	0.423093	0.488065	0.575725	0.49315	0.51516	0.423953	0.527421	0.593784	0.502355	0.445015	0.537584	0.580783	0.410681	0.619812	0.44077	0.491463	0.485998	0.49559	0.49393	0.583551	0.474749	0.422043	0.551899	0.303562	0.654063	0.546685	0.512563	0.44029	0.497503	0.449881	0.613351	0.655404	0.545965	0.62795	0.599933	0.576151	0.545346	0.544775	0.633166
92	0.588257	0.331432	0.345743	0.372667	0.445434	0.59431	0.431284	0.659395	0.665577	0.53765	0.454544	0.583904	0.64849	0.647912	0.503371	0.595495	0.547194	0.524426	0.512149	0.638738	0.440845	0.437594	0.616883	0.687921	0.423635	0.446527	0.501153	0.450816	0.572479	0.684243	0.513944	0.439017	0.59287	0.588944	0.435019	0.601913	0.581249	0.672245	0.503362	0.659222	0.702091	0.440621	0.714502	0.7371	0.584841	0.796748	0.690519	0.745886	0.544189
93	0.451116	0.504214	0.362551	0.532012	0.527681	0.576028	0.503246	0.543004	0.661223	0.447857	0.504503	0.597026	0.5264	0.484506	0.473162	0.631055	0.695063	0.684464	0.446157	0.597045	0.726783	0.552365	0.593915	0.600162	0.7106	0.58781	0.530907	0.699131	0.489464	0.691574	0.662556	0.633674	0.500506	0.710983	0.647334	0.729876	0.619822	0.694784	0.556967	0.519269	0.572015	0.508258	0.70035	0.589309	0.649624	0.630616	0.675165	0.593117	0.664865
94	0.66241	0.735471	0.543182	0.494075	0.579466	0.647954	0.705456	0.527768	0.624368	0.724709	0.46803	0.643039	0.585283	0.615221	0.744405	0.744771	0.613542	0.67049	0.574337	0.659648	0.654063	0.62506	0.680989	0.674508	0.727755	0.535324	0.720336	0.670706	0.649741	0.61908	0.649702	0.680351	0.617497	0.637024	0.542439	0.531473	0.714406	0.613808	0.689996	0.464199	0.652976	0.739562	0.728735	0.557784	0.563056	0.622596	0.583343	0.594204	0.685218
95	0.825829	0.675749	0.633972	0.792157	0.821616	0.722286	0.647432	0.728943	0.746531	0.735181	0.645098	0.722965	0.744064	0.649446	0.763662	0.686794	0.645971	0.762405	0.66184	0.719913	0.812712	0.596721	0.838805	0.624613	0.541343	0.751164	0.699553	0.667309	0.840863	0.778542	0.876935	0.772218	0.627428	0.723224	0.636579	0.79675	0.774281	0.762373	0.714105	0.824038	0.613308	0.805993	0.648938	0.734719	0.641201	0.807072	0.870299	0.814557	0.561144
96	0.771118	0.708747	0.796485	0.678241	0.775182	0.670425	0.736533	0.835877	0.845911	0.660394	0.797902	0.894631	0.823756	0.723788	0.614157	0.857826	0.722042	0.828339	0.739942	0.840739	0.812142	0.640014	0.797751	0.886541	0.822693	0.770973	0.808757	0.711791	0.835931	0.757015	0.787618	0.89615	0.898435	0.837421	0.80348	0.855355	0.759555	0.861535	0.803149	0.841539	0.826022	0.93289	0.890601	0.748501	0.821475	0.753007	0.789725	0.889776	0.867201
97	0.743699	0.712857	0.860442	0.796789	0.69653	0.86184	0.795204	0.65791	0.739088	0.898824	0.776096	0.924246	0.841742	0.907711	0.823589	0.919685	0.849544	0.873414	0.854297	0.766958	0.719135	0.799265	0.853739	0.758885	0.863665	0.989819	0.788757	0.895137	0.940326	0.910013	0.887089	0.848258	0.894077	0.916984	0.790466	0.76836	0.812385	0.859114	0.853489	0.711343	0.905914	0.876307	1.03941	0.900687	0.894941	1.0352	0.906308	0.91237	0.778564
98	0.775301	0.99088	0.988638	0.91638	0.860763	0.814275	0.858949	0.953549	0.919605	0.870627	0.825905	0.815517	0.817097	0.997548	1.01004	0.966038	0.902368	0.850609	1.02007	0.963155	1.0109	0.88205	0.96065	0.913036	0.812554	1.03903	0.857036	0.873254	0.909754	0.916231	0.914901	1.01678	0.974744	0.839843	1.01063	0.77575	0.945097	0.958192	0.847859	0.924691	0.939779	0.945309	1.04012	0.901814	1.01132	0.992193	1.02993	0.842108	0.941939
99	0.931409	0.861257	0.956155	1.01199	0.948422	0.918736	0.968422	0.902745	0.953971	0.92167	0.981194	1.02345	1.00488	0.910387	0.98077	0.98711	0.84826	1.00947	0.880896	0.968847	0.904723	0.993585	0.998046	1.06813	0.931297	1.0543	0.815802	0.991044	1.05596	0.900134	1.03907	0.877278	1.06753	1.01362	0.943076	0.901631	1.03096	0.941725	1.1559	1.0196	1.06454	0.94237	1.02195	0.948453	0.857175	0.85398	1.00636	0.977403	1.06913
100	0.955838	0.92411	1.10611	0.981641	0.958382	1.02471	0.931086	0.961642	0.986897	0.915918	0.924251	1.03406	0.942437	0.884118	0.876851	1.06642	0.937186	0.849129	0.963334	0.939275	0.919595	0.969947	1.07632	0.959267	0.974028	1.07243	0.975633	0.945186	0.949937	0.955946	0.989499	0.972379	0.913125	1.06222	0.867935	1.10764	0.984842	1.05158	1.0156	0.950062	0.895881	0.895797	1.09157	0.869625	0.977825	1.02536	1.01727	0.937841	0.974973
101	0.791293	0.884811	0.966256	0.908645	0.893311	0.919124	1.0149	0.999346	0.900057	0.900856	0.946789	0.873007	0.948961	0.984646	1.00019	0.936617	0.929988	0.93209	0.872385	0.895074	0.891913	0.911971	0.948031	0.924278	0.998481	0.939109	0.923896	1.02153	0.938774	0.928354	0.944059	1.08251	0.956107	1.0707	0.908656	0.942157	1.00414	0.908588	0.915307	0.906577	1.04021	1.0123	1.05779	1.00937	0.927786	1.0162	0.891356	0.838949	1.0089
102	0.805185	0.89182	0.881127	0.960706	0.893728	0.967667	0.850546	0.813436	0.871253	0.896371	0.979998	0.898296	0.930379	0.948801	0.890566	0.840005	1.03041	1.03273	0.852071	0.814275	0.96481	0.923195	0.773381	0.896905	0.924408	0.925089	0.852609	0.754824	0.958886	1.00641	0.820494	0.860982	0.918361	0.986142	0.844218	1.00941	0.898991	0.957051	0.961569	0.840857	1.07293	0.983901	0.874113	1.09466	1.06956	0.908293	0.931983	0.891039	1.01899
103	0.847678	0.887575	0.793116	0.859659	0.781244	0.917404	0.812844	0.770596	0.85669	0.890725	0.907475	0.903401	0.934719	0.668566	0.855864	0.895094	0.765776	0.758119	0.875925	0.595682	0.777165	0.938878	0.70743	0.816596	0.861252	0.873334	0.733632	0.731385	0.776878	0.956778	0.883733	0.79359	0.867521	0.851358	0.897805	0.952936	0.840642	0.886375	0.875595	0.772222	0.763386	0.952092	0.873861	0.861091	0.870027	0.773805	0.723801	0.967106	0.844937
104	0.903125	0.68635	0.841222	0.55074	0.676029	0.802925	0.714021	0.706949	0.709165	0.762375	0.761735	0.81067	0.757032	0.771649	0.929784	0.774482	0.979086	0.71224	0.731929	0.82029	0.781097	0.813218	0.755575	0.895733	0.625454	0.755525	0.774897	0.792221	0.785508	0.74345	0.781495	0.777268	0.862397	0.874996	0.84166	0.779131	0.974524	0.954393	0.807121	0.949961	0.784681	0.85662	0.875553	0.921668	0.878325	0.822393	0.817556	0.87341	0.878272
105	0.732648	0.833346	0.749662	0.696876	0.460966	0.658937	0.65908	0.436703	0.740151	0.640602	0.65551	0.695016	0.673374	0.656315	0.582635	0.603212	0.672615	0.719794	0.694896	0.738161	0.693342	0.581307	0.720722	0.787471	0.752935	0.643196	0.682462	0.718751	0.672914	0.608467	0.631115	0.769937	0.772948	0.739715	0.763694	0.668172	0.685286	0.818541	0.718308	0.845781	0.672668	0.710011	0.733384	0.651303	0.788385	0.691915	0.791044	0.63397	0.670927
106	0.673798	0.710447	0.489444	0.576514	0.742958	0.507252	0.609694	0.710993	0.665841	0.336748	0.507931	0.695098	0.711894	0.674642	0.631659	0.627835	0.735312	0.772822	0.618952	0.65583	0.666783	0.703206	0.719859	0.691484	0.712156	0.691113	0.658794	0.719364	0.539932	0.592221	0.714059	0.712581	0.671596	0.672301	0.745421	0.672788	0.825757	0.758645	0.671426	0.678722	0.687112	0.609965	0.624604	0.602244	0.685073	0.715035	0.546267	0.567976	0.720539
107	0.638567	0.604407	0.660126	0.516051	0.53946	0.43473	0.628821	0.539661	0.472125	0.444754	0.613677	0.536622	0.48999	0.581464	0.712026	0.476977	0.491277	0.547895	0.66453	0.672872	0.578156	0.637471	0.566695	0.5033	0.617765	0.598174	0.425736	0.689036	0.591749	0.676202	0.570753	0.589799	0.537334	0.701404	0.515272	0.663019	0.667259	0.392699	0.550531	0.565147	0.546587	0.699888	0.728192	0.518997	0.778342	0.735496	0.618441	0.582636	0.728481
108	0.473899	0.657351	0.57101	0.512397	0.505259	0.459469	0.499666	0.449448	0.562072	0.5105	0.483576	0.590252	0.528913	0.514587	0.609999	0.49262	0.612915	0.623625	0.689527	0.343462	0.597643	0.404459	0.581318	0.535431	0.545877	0.614356	0.636775	0.537222	0.503997	0.589675	0.591269	0.622095	0.640965	0.527163	0.64312	0.682147	0.473604	0.416712	0.672277	0.571431	0.597306	0.603692	0.624564	0.576996	0.622802	0.584523	0.576746	0.527504	0.58369
109	0.444866	0.568685	0.477379	0.559626	0.547192	0.510713	0.702712	0.561143	0.594393	0.53124	0.500354	0.514479	0.434814	0.374308	0.574859	0.597101	0.621344	0.417698	0.572578	0.572344	0.595881	0.472852	0.463264	0.589442	0.329287	0.658324	0.383536	0.441591	0.507847	0.611568	0.514288	0.550995	0.562199	0.57135	0.512607	0.626191	0.546391	0.654294	0.553276	0.482719	0.431219	0.615484	0.609903	0.689752	0.657824	0.647288	0.483648	0.708107	0.582107
110	0.353297	0.567982	0.527864	0.680119	0.391291	0.398361	0.527245	0.447191	0.409518	0.329398	0.510351	0.372972	0.575318	0.673367	0.408182	0.65826	0.405952	0.564605	0.596842	0.654717	0.481521	0.774613	0.526699	0.524344	0.513003	0.52928	0.415199	0.532305	0.617632	0.445064	0.41699	0.446515	0.606544	0.449125	0.573208	0.620627	0.559213	0.590621	0.621665	0.6908	0.572275	0.44115	0.57953	0.458531	0.550167	0.665072	0.615587	0.600557	0.629722
111	0.517177	0.386224	0.560444	0.345806	0.33799	0.363897	0.447407	0.590402	0.501824	0.537316	0.651091	0.502711	0.362708	0.540708	0.532028	0.400522	0.572227	0.389829	0.538665	0.437529	0.475558	0.397152	0.444058	0.447828	0.50728	0.452749	0.489868	0.574884	0.328038	0.479261	0.376743	0.2872	0.436118	0.527439	0.680657	0.400012	0.547086	0.584814	0.328745	0.573537	0.592072	0.552259	0.626508	0.491177	0.554855	0.276281	0.634854	0.488717	0.573497
112	0.490598	0.364147	0.378964	0.427791	0.435689	0.523825	0.548362	0.417885	0.572827	0.556405	0.454541	0.576865	0.409159	0.503821	0.548377	0.373332	0.487139	0.445964	0.497776	0.52251	0.325296	0.392831	0.46509	0.641606	0.505192	0.520122	0.514556	0.626232	0.567807	0.608939	0.475104	0.48723	0.364063	0.615793	0.438741	0.567785	0.450936	0.365704	0.387538	0.553684	0.469116	0.474314	0.560157	0.392016	0.581811	0.486648	0.608268	0.614604	0.423876
113	0.558752	0.30414	0.440297	0.373374	0.557193	0.356575	0.581749	0.399538	0.499318	0.403828	0.599005	0.509591	0.430573	0.491825	0.354846	0.478973	0.545786	0.313778	0.508134	0.444977	0.416839	0.446407	0.391698	0.461039	0.5242	0.532563	0.480566	0.604404	0.345837	0.502022	0.574797	0.401715	0.550852	0.493279	0.499291	0.539312	0.399654	0.450119	0.522241	0.518625	0.455783	0.386599	0.441868	0.408674	0.415771	0.494888	0.586854	0.487722	0.410328
114	0.374905	0.332332	0.529153	0.43463	0.480084	0.467108	0.514553	0.209105	0.465693	0.404751	0.409293	0.401293	0.631145	0.523183	0.3711	0.350462	0.388786	0.541899	0.392764	0.365249	0.403416	0.41955	0.393962	0.590325	0.345018	0.397704	0.385327	0.478009	0.498793	0.466902	0.591995	0.453526	0.457369	0.382882	0.559788	0.522252	0.394635	0.334542	0.496576	0.429852	0.571606	0.402965	0.606451	0.548103	0.464852	0.491681	0.393346	0.518098	0.501284
115	0.640881	0.443048	0.321408	0.361113	0.469705	0.493315	0.575343	0.521787	0.49422	0.346782	0.515653	0.354948	0.339508	0.367176	0.406073	0.405765	0.485761	0.421667	0.453097	0.290477	0.506592	0.472002	0.50388	0.406999	0.408794	0.476756	0.477517	0.515147	0.520366	0.523108	0.41812	0.516355	0.61631	0.501465	0.570631	0.512191	0.507559	0.599004	0.454168	0.527792	0.406364	0.444587	0.403116	0.557998	0.466264	0.350954	0.485691	0.50945	0.555458
116	0.358213	0.389707	0.318647	0.36984	0.432327	0.321675	0.398779	0.358787	0.553294	0.335715	0.413028	0.429361	0.358334	0.332342	0.5061	0.416164	0.296018	0.519958	0.448405	0.467269	0.33107	0.529509	0.465299	0.573672	0.457153	0.487531	0.489503	0.583578	0.386363	0.703373	0.607801	0.403241	0.393743	0.551058	0.544817	0.36641	0.487566	0.527759	0.360574	0.53329	0.572335	0.506202	0.442482	0.395161	0.302645	0.354748	0.673338	0.334806	0.492456
117	0.475072	0.487373	0.393901	0.504457	0.320547	0.527687	0.579591	0.373876	0.434298	0.495286	0.357924	0.377665	0.579933	0.220558	0.457689	0.445686	0.249841	0.415691	0.732407	0.499367	0.624021	0.363781	0.466511	0.536915	0.394895	0.338494	0.397244	0.616995	0.513812	0.525027	0.569734	0.374514	0.502028	0.362471	0.261753	0.270865	0.281046	0.467807	0.411297	0.55586	0.453089	0.542317	0.402935	0.316701	0.425095	0.41974	0.449521	0.547353	0.582439
118	0.314093	0.384819	0.424021	0.563221	0.380715	0.326201	0.466327	0.377587	0.382176	0.48128	0.538123	0.248445	0.513464	0.214321	0.484943	0.388082	0.495098	0.345094	0.442868	0.604261	0.347674	0.525408	0.461806	0.270183	0.416518	0.464183	0.238071	0.478369	0.477765	0.437751	0.429041	0.433341	0.580234	0.317067	0.388715	0.346899	0.513853	0.490759	0.503655	0.480574	0.467733	0.352118	0.390262	0.441672	0.531158	0.528237	0.373108	0.447034	0.52268
119	0.495939	0.406577	0.425861	0.300295	0.482039	0.515262	0.591994	0.470802	0.230232	0.482625	0.428887	0.273409	0.313228	0.344534	0.424435	0.357832	0.25786	0.550481	0.353114	0.48266	0.427621	0.428217	0.441447	0.497835	0.425371	0.472804	0.390068	0.279173	0.435128	0.448539	0.468901	0.437093	0.591959	0.449702	0.633946	0.432326	0.334784	0.43799	0.362971	0.576324	0.505015	0.54283	0.27812	0.454729	0.432718	0.462004	0.505273	0.513416	0.435652
120	0.358259	0.398884	0.469223	0.464648	0.272831	0.427676	0.497884	0.3598	0.568803	0.318708	0.34203	0.52015	0.436407	0.353311	0.413889	0.462726	0.448324	0.414945	0.505602	0.280423	0.382842	0.616386	0.456776	0.357451	0.294239	0.599042	0.314709	0.613393	0.367429	0.527072	0.582057	0.406193	0.438827	0.478475	0.60533	0.524232	0.479257	0.456283	0.343376	0.226819	0.503246	0.451003	0.486101	0.394038	0.403107	0.331264	0.458916	0.484928	0.527236
121	0.430964	0.464244	0.569425	0.440341	0.523805	0.321772	0.47071	0.415896	0.489037	0.494052	0.51835	0.44097	0.472188	0.445727	0.334837	0.348168	0.315409	0.403722	0.515749	0.430912	0.428904	0.293442	0.382108	0.451578	0.311956	0.533683	0.455608	0.561942	0.507073	0.639789	0.483402	0.414956	0.585868	0.34621	0.398169	0.494805	0.379743	0.389626	0.41776	0.228532	0.537371	0.397876	0.513225	0.585022	0.639335	0.385038	0.463837	0.573035	0.645747
122	0.452921	0.421151	0.400147	0.440212	0.424731	0.549987	0.381134	0.483469	0.562122	0.341424	0.340639	0.387398	0.450402	0.468539	0.380151	0.458835	0.255755	0.460783	0.622217	0.490061	0.427867	0.473661	0.342934	0.573021	0.334327	0.387369	0.398953	0.57032	0.353757	0.321776	0.413421	0.492207	0.41511	0.390227	0.311497	0.549446	0.389718	0.489345	0.398351	0.575293	0.476155	0.320156	0.306481	0.501781	0.456069	0.491375	0.360089	0.444094	0.670391
123	0.545953	0.395209	0.396442	0.310144	0.36711	0.392385	0.422252	0.469537	0.536576	0.238311	0.463879	0.505047	0.373373	0.411862	0.237702	0.328	0.456548	0.262185	0.448528	0.423555	0.321856	0.405369	0.304761	0.462191	0.344744	0.557842	0.318925	0.456416	0.375242	0.327095	0.338535	0.402266	0.488478	0.547937	0.472422	0.509539	0.305083	0.280037	0.316075	0.499638	0.492976	0.370313	0.465439	0.292055	0.472539	0.272248	0.570193	0.255719	0.561054
124	0.451546	0.298088	0.467549	0.479006	0.553422	0.429485	0.501635	0.256452	0.450331	0.419964	0.356445	0.37218	0.40744	0.505219	0.37512	0.453739	0.592412	0.385036	0.527559	0.326311	0.420608	0.409099	0.408595	0.497284	0.216438	0.283828	0.38714	0.457705	0.360371	0.414201	0.419214	0.377643	0.537399	0.662082	0.423763	0.493579	0.486616	0.355352	0.257221	0.35192	0.47768	0.294837	0.381094	0.298415	0.444292	0.577167	0.377155	0.554309	0.616174
125	0.382685	0.573323	0.397751	0.367373	0.385611	0.319978	0.410063	0.271763	0.292762	0.298592	0.446873	0.220985	0.397642	0.252117	0.543642	0.411982	0.475525	0.379675	0.524782	0.33175	0.461644	0.396487	0.471508	0.41502	0.526798	0.341322	0.507552	0.540299	0.423926	0.237112	0.381844	0.459531	0.535037	0.488223	0.293947	0.468125	0.378863	0.597982	0.537065	0.415458	0.490565	0.470144	0.294023	0.432691	0.54739	0.498401	0.274391	0.630345	0.472605
126	0.286956	0.215327	0.522315	0.430781	0.382752	0.445933	0.455874	0.315757	0.331411	0.208444	0.440895	0.543612	0.40073	0.391321	0.473327	0.456689	0.138654	0.54704	0.408265	0.543971	0.314592	0.380022	0.473098	0.368389	0.316134	0.442829	0.433207	0.252702	0.500946	0.429457	0.4096	0.357045	0.442519	0.335366	0.457998	0.1817	0.262834	0.276866	0.376492	0.47131	0.653713	0.584806	0.385242	0.448461	0.236725	0.435007	0.507687	0.40523	0.514755
127	0.393228	0.441274	0.330388	0.456771	0.407864	0.39734	0.511571	0.604778	0.4902	0.476197	0.456308	0.334294	0.380624	0.476027	0.480659	0.393917	0.546805	0.392905	0.560176	0.476087	0.143895	0.429274	0.327529	0.440823	0.268377	0.322027	0.425268	0.280191	0.350094	0.346844	0.241881	0.451127	0.345887	0.577723	0.35753	0.430779	0.348667	0.375935	0.482171	0.322488	0.364725	0.469009	0.480976	0.347897	0.192844	0.539982	0.375493	0.384551	0.397709
128	0.434693	0.35682	0.168741	0.304409	0.592341	0.307914	0.438392	0.3966	0.369376	0.277178	0.395138	0.469694	0.3659	0.364645	0.213184	0.31276	0.371185	0.218058	0.418231	0.578001	0.445233	0.312991	0.442792	0.364844	0.345984	0.271998	0.442521	0.359453	0.430236	0.507507	0.412293	0.364101	0.322293	0.493823	0.484761	0.414108	0.340116	0.492688	0.308718	0.421266	0.450085	0.415361	0.392979	0.436948	0.35042	0.433569	0.447972	0.396086	0.473071
129	0.319979	0.433826	0.450825	0.227338	0.188959	0.29562	0.411325	0.355405	0.257955	0.349913	0.476896	0.351299	0.324611	0.278035	0.317741	0.386499	0.406355	0.249905	0.347722	0.305796	0.314453	0.369061	0.494719	0.416224	0.324269	0.456625	0.461175	0.311766	0.631042	0.490742	0.386679	0.432209	0.191389	0.594082	0.386944	0.479204	0.51382	0.529253	0.438752	0.352226	0.518474	0.496025	0.340054	0.348504	0.526598	0.438252	0.516869	0.430459	0.45003
130	0.313571	0.432616	0.355124	0.235572	0.409828	0.287607	0.429539	0.467472	0.38572	0.305092	0.337354	0.318522	0.406836	0.361524	0.282532	0.19772	0.274389	0.327404	0.398827	0.332216	0.326928	0.484926	0.37117	0.360549	0.491597	0.414881	0.442846	0.36769	0.323439	0.345189	0.367822	0.294852	0.455077	0.433602	0.355563	0.467979	0.281396	0.327832	0.557069	0.480004	0.334112	0.364048	0.663607	0.397911	0.4058	0.392322	0.263739	0.467391	0.573983
131	0.496891	0.422377	0.321042	0.293941	0.319077	0.276821	0.357067	0.317251	0.497367	0.399728	0.313457	0.269583	0.448389	0.423323	0.353307	0.421459	0.261097	0.477684	0.496566	0.509982	0.441917	0.301679	0.628133	0.366256	0.45826	0.275681	0.332129	0.369338	0.425384	0.368679	0.390448	0.301161	0.239061	0.414655	0.537178	0.509241	0.3253	0.460941	0.553897	0.376997	0.534396	0.448067	0.466063	0.488193	0.466958	0.454989	0.50653	0.439573	0.28942
132	0.381843	0.358745	0.38293	0.343893	0.477332	0.265756	0.455335	0.498034	0.416417	0.48681	0.46315	0.35813	0.34147	0.259193	0.35823	0.293293	0.364485	0.46254	0.513292	0.449227	0.495121	0.464853	0.412569	0.290984	0.516481	0.385754	0.306666	0.30011	0.481887	0.484795	0.53314	0.327509	0.394031	0.227556	0.359921	0.469673	0.459569	0.409531	0.442222	0.417148	0.457487	0.376256	0.524953	0.361343	0.324088	0.321655	0.354594	0.499921	0.434584
133	0.434972	0.349337	0.517936	0.356998	0.519394	0.371224	0.486248	0.499633	0.354163	0.309603	0.281881	0.414573	0.517935	0.333041	0.430535	0.367566	0.397981	0.477893	0.590893	0.396377	0.510322	0.427566	0.508144	0.529666	0.36024	0.467893	0.485677	0.348731	0.611893	0.427642	0.55808	0.383147	0.53425	0.474495	0.502154	0.449316	0.551431	0.552939	0.488304	0.42256	0.473503	0.587332	0.427263	0.384553	0.429815	0.604682	0.407329	0.418015	0.381334
134	0.453549	0.236532	0.60495	0.284877	0.405144	0.291586	0.350598	0.302126	0.255477	0.30364	0.314433	0.334005	0.179517	0.348471	0.41204	0.409206	0.398461	0.224824	0.421386	0.328764	0.476708	0.408555	0.472878	0.403306	0.216941	0.517781	0.516432	0.390502	0.483359	0.296595	0.383109	0.400427	0.524685	0.335396	0.325991	0.411873	0.387552	0.364859	0.457338	0.427577	0.479756	0.313881	0.393279	0.59778	0.457071	0.394166	0.346758	0.323689	0.441857
135	0.469923	0.480145	0.402631	0.485785	0.38313	0.417983	0.205422	0.343474	0.38117	0.266168	0.405062	0.57255	0.377729	0.379913	0.26208	0.285353	0.288334	0.310737	0.336593	0.386935	0.542392	0.288863	0.444443	0.310631	0.514362	0.328315	0.291951	0.486693	0.417841	0.413012	0.255197	0.334322	0.463554	0.399062	0.331134	0.362751	0.320754	0.321667	0.332052	0.300162	0.477943	0.423973	0.438543	0.563854	0.54616	0.317578	0.327204	0.428917	0.461677
136	0.434058	0.32387	0.525085	0.303827	0.462606	0.258469	0.40187	0.429945	0.396275	0.286077	0.327969	0.292723	0.356224	0.18168	0.292627	0.258098	0.336938	0.444098	0.396051	0.42855	0.226871	0.560985	0.354698	0.415814	0.485897	0.115952	0.380418	0.310199	0.423662	0.288374	0.47876	0.33599	0.335915	0.563346	0.535981	0.349835	0.204963	0.522993	0.453787	0.402709	0.489225	0.461444	0.554968	0.493136	0.396472	0.477126	0.492915	0.46484	0.436742
137	0.359998	0.229989	0.435118	0.361106	0.48576	0.461609	0.425572	0.343044	0.309449	0.297429	0.376805	0.372558	0.216686	0.382266	0.44854	0.405664	0.345276	0.39895	0.462935	0.505359	0.338271	0.359285	0.37084	0.405855	0.417184	0.376485	0.269759	0.462505	0.43023	0.423201	0.525544	0.379579	0.312557	0.507627	0.430908	0.598889	0.310601	0.374014	0.425861	0.406634	0.556005	0.483565	0.485621	0.434035	0.485745	0.527019	0.365733	0.357511	0.482772
138	0.415321	0.460791	0.444924	0.539728	0.3816	0.508376	0.275357	0.580607	0.288445	0.269063	0.314895	0.249336	0.439268	0.426383	0.2419	0.342018	0.28781	0.487313	0.520534	0.406361	0.122682	0.285178	0.405388	0.248379	0.306432	0.390314	0.412955	0.522499	0.355358	0.492026	0.460939	0.354691	0.424594	0.284708	0.420105	0.459316	0.316317	0.44216	0.378203	0.435809	0.512377	0.297998	0.52938	0.28596	0.355405	0.501712	0.595439	0.272371	0.417544
139	0.15602	0.293651	0.368004	0.307404	0.455275	0.473033	0.515379	0.378624	0.339682	0.529498	0.460549	0.361479	0.468741	0.341845	0.390683	0.396212	0.319473	0.359468	0.527587	0.338921	0.586582	0.444416	0.378515	0.381126	0.432767	0.367431	0.518357	0.428618	0.485454	0.425084	0.378742	0.367939	0.413532	0.512908	0.283018	0.458695	0.418179	0.417781	0.371454	0.490863	0.426524	0.43917	0.700828	0.352955	0.190722	0.508445	0.448277	0.232705	0.305039
140	0.240537	0.394903	0.436706	0.479449	0.459208	0.370198	0.439245	0.328792	0.280641	0.502848	0.474035	0.400357	0.468176	0.524052	0.21365	0.269106	0.359356	0.429719	0.500725	0.405481	0.444209	0.427541	0.455065	0.487987	0.254931	0.448787	0.287716	0.471985	0.307942	0.335123	0.635004	0.615074	0.54385	0.550656	0.312422	0.275224	0.392968	0.375813	0.47731	0.401864	0.501832	0.443882	0.523091	0.524458	0.251862	0.410131	0.463035	0.268302	0.482029
141	0.437298	0.492601	0.248583	0.336626	0.435863	0.502702	0.471631	0.318628	0.475862	0.451861	0.44361	0.218305	0.44996	0.275068	0.325022	0.518745	0.390279	0.440832	0.349659	0.337119	0.567485	0.433496	0.352485	0.487138	0.365302	0.45164	0.406545	0.41183	0.619621	0.394335	0.405503	0.454544	0.557836	0.628723	0.418775	0.469649	0.505707	0.16156	0.333956	0.539079	0.420735	0.383988	0.357365	0.241711	0.35739	0.439804	0.567713	0.452092	0.322079
142	0.293285	0.521013	0.385594	0.495323	0.214541	0.453435	0.532763	0.363006	0.459011	0.415983	0.378485	0.419104	0.377583	0.401334	0.379544	0.521267	0.29753	0.415297	0.300409	0.447809	0.471171	0.333877	0.492045	0.388693	0.436452	0.422485	0.462341	0.28794	0.368448	0.244774	0.372529	0.463519	0.278583	0.251494	0.405894	0.263277	0.403894	0.410192	0.331898	0.262398	0.503261	0.572923	0.419258	0.410119	0.440501	0.494265	0.507118	0.593147	0.391156
143	0.442792	0.46525	0.449787	0.432959	0.395136	0.262588	0.537825	0.282244	0.412312	0.314138	0.366601	0.317404	0.387061	0.34044	0.521225	0.431921	0.408963	0.347842	0.519744	0.228985	0.519337	0.311396	0.368927	0.381288	0.385788	0.431982	0.282476	0.222563	0.377584	0.285087	0.526338	0.250968	0.57882	0.422809	0.48109	0.362252	0.406732	0.443808	0.416919	0.318084	0.404891	0.477848	0.461619	0.461288	0.318399	0.463054	0.535047	0.466429	0.451357
144	0.361175	0.360932	0.264694	0.322583	0.603389	0.391882	0.406294	0.382072	0.384753	0.470954	0.319214	0.354581	0.450818	0.335443	0.383154	0.232859	0.303382	0.275779	0.297869	0.377131	0.375252	0.180775	0.278085	0.404439	0.345176	0.379446	0.508092	0.424604	0.50708	0.167208	0.439486	0.486659	0.473371	0.413292	0.387923	0.380556	0.498702	0.584335	0.293253	0.432835	0.337814	0.332844	0.235355	0.263737	0.31588	0.453296	0.341141	0.353895	0.38015
145	0.368483	0.353066	0.31432	0.371305	0.430699	0.461476	0.403043	0.346816	0.335846	0.474843	0.349847	0.286444	0.312115	0.353604	0.42253	0.447566	0.47807	0.324286	0.481088	0.399545	0.46418	0.290638	0.277473	0.384559	0.243767	0.313911	0.333536	0.435553	0.38544	0.427466	0.425593	0.318589	0.412665	0.42611	0.40841	0.433388	0.27216	0.361054	0.333111	0.452797	0.297956	0.359999	0.41289	0.373779	0.352441	0.301217	0.294126	0.502533	0.383176
146	0.579637	0.256309	0.282958	0.444979	0.410708	0.295358	0.435942	0.523964	0.471389	0.476726	0.677046	0.280857	0.337512	0.343748	0.338975	0.347858	0.453516	0.268396	0.438668	0.275596	0.236257	0.25519	0.309311	0.54552	0.356534	0.368224	0.407572	0.417391	0.430574	0.506772	0.300682	0.401363	0.399091	0.318784	0.45258	0.435446	0.320729	0.214826	0.518519	0.424203	0.365752	0.426274	0.348719	0.292583	0.493444	0.521386	0.300214	0.410354	0.432494
147	0.434181	0.260695	0.407731	0.353044	0.34413	0.367641	0.387205	0.372846	0.548791	0.450714	0.435236	0.370137	0.538462	0.347454	0.414456	0.273484	0.418298	0.455419	0.406964	0.329615	0.320477	0.345421	0.510334	0.370321	0.461899	0.519139	0.32307	0.442408	0.440553	0.578581	0.42028	0.353768	0.188968	0.436061	0.343946	0.326004	0.540957	0.324372	0.59537	0.320201	0.367983	0.463415	0.554729	0.385449	0.455286	0.539356	0.402728	0.546129	0.348272
148	0.368551	0.346941	0.389259	0.188988	0.404861	0.380777	0.474405	0.435304	0.33739	0.323022	0.245397	0.393951	0.411353	0.582945	0.330189	0.360171	0.266486	0.409405	0.466566	0.334671	0.494562	0.453536	0.317446	0.430862	0.526275	0.321847	0.412831	0.39837	0.443602	0.376093	0.428326	0.428847	0.445389	0.589517	0.397001	0.354114	0.450993	0.480157	0.434207	0.547001	0.365028	0.342856	0.353411	0.436047	0.353581	0.188073	0.432763	0.442998	0.524328
149	0.504286	0.298815	0.452798	0.383007	0.34204	0.464074	0.323515	0.333585	0.498809	0.477791	0.334262	0.479138	0.428371	0.461785	0.280322	0.309569	0.352388	0.421226	0.413376	0.35443	0.222551	0.353515	0.217584	0.448564	0.3177	0.365936	0.274327	0.422357	0.348888	0.327937	0.348187	0.455155	0.328844	0.292913	0.504369	0.366384	0.323153	0.495777	0.530979	0.464573	0.400169	0.384472	0.391248	0.403147	0.436238	0.359522	0.183204	0.425206	0.325082
150	0.331976	0.468292	0.374431	0.391086	0.431859	0.316716	0.448817	0.393862	0.418528	0.471715	0.526897	0.383726	0.412893	0.44564	0.256909	0.291194	0.366906	0.269273	0.508329	0.314064	0.219663	0.295227	0.288439	0.471346	0.459142	0.439361	0.307149	0.276134	0.600087	0.399895	0.504668	0.38932	0.359079	0.354357	0.333628	0.362195	0.403277	0.463636	0.209024	0.590346	0.281086	0.39759	0.378343	0.324467	0.340502	0.34198	0.488696	0.431724	0.402552
151	0.396373	0.25711	0.328491	0.49251	0.463752	0.381024	0.46649	0.380824	0.423456	0.274789	0.488041	0.32037	0.313144	0.474573	0.344834	0.355707	0.457411	0.309942	0.342086	0.246422	0.341563	0.346182	0.315971	0.386877	0.30223	0.382002	0.478664	0.352517	0.500749	0.342655	0.360345	0.502907	0.452237	0.351594	0.180082	0.392957	0.518278	0.445352	0.326043	0.335721	0.347772	0.3358	0.447139	0.238212	0.382897	0.369114	0.482281	0.336647	0.32936
152	0.580364	0.355835	0.336811	0.224535	0.327984	0.426222	0.442872	0.348843	0.412569	0.421897	0.343731	0.275378	0.40222	0.408194	0.36502	0.409192	0.408958	0.338942	0.447604	0.378328	0.369091	0.537733	0.365337	0.229854	0.38877	0.32734	0.332209	0.43652	0.380493	0.269775	0.456928	0.390144	0.573332	0.264577	0.338274	0.387061	0.502412	0.346123	0.516357	0.291402	0.545576	0.465939	0.446295	0.297115	0.295303	0.37433	0.362529	0.451143	0.350359
153	0.47925	0.25355	0.218827	0.599195	0.32906	0.362924	0.442164	0.351172	0.412144	0.248149	0.417151	0.353886	0.429924	0.426285	0.446441	0.377744	0.540038	0.166909	0.546972	0.434184	0.455067	0.464871	0.336913	0.515562	0.462436	0.246537	0.602742	0.302344	0.2644	0.585178	0.388284	0.437561	0.492296	0.23383	0.433272	0.299738	0.411102	0.373395	0.486595	0.46698	0.300622	0.468376	0.381684	0.459983	0.498277	0.466223	0.246371	0.20764	0.359707
154	0.205247	0.373285	0.390514	0.36202	0.381425	0.40409	0.382607	0.436465	0.473435	0.406601	0.365143	0.360466	0.35571	0.286036	0.434893	0.419756	0.405016	0.510556	0.470877	0.407166	0.324751	0.334206	0.382628	0.342998	0.449862	0.394676	0.400854	0.295925	0.210544	0.297972	0.470827	0.461444	0.570267	0.333553	0.474777	0.25481	0.337731	0.345656	0.482796	0.475837	0.479829	0.556682	0.375701	0.200376	0.390323	0.2751	0.356964	0.465609	0.402005
155	0.322093	0.45256	0.530947	0.330847	0.167907	0.26158	0.427642	0.439229	0.44007	0.280214	0.464062	0.364926	0.39979	0.428096	0.143192	0.0910633	0.401351	0.28223	0.410245	0.27957	0.30685	0.322577	0.284277	0.46454	0.543344	0.1169	0.262285	0.435809	0.452401	0.425625	0.285073	0.533336	0.3287	0.348616	0.464702	0.406408	0.505758	0.41359	0.236373	0.355827	0.559974	0.304453	0.3292	0.277939	0.328174	0.530327	0.570525	0.462726	0.453544
156	0.348631	0.39817	0.29823	0.345349	0.511941	0.449122	0.427896	0.313745	0.281305	0.305843	0.400434	0.356724	0.547087	0.187911	0.525647	0.448554	0.366497	0.494264	0.234406	0.390887	0.479217	0.407423	0.435363	0.390798	0.482245	0.407802	0.400625	0.393743	0.449217	0.224323	0.406907	0.595965	0.448428	0.529054	0.295957	0.36683	0.525666	0.359911	0.364309	0.550337	0.387122	0.442546	0.617896	0.312221	0.392404	0.347617	0.18372	0.344573	0.145493
157	0.504011	0.422147	0.337171	0.436487	0.441536	0.293582	0.227853	0.393277	0.2943	0.36562	0.499695	0.143356	0.393947	0.461328	0.279692	0.477116	0.356924	0.270875	0.389262	0.306829	0.431495	0.365135	0.503056	0.257392	0.48057	0.46478	0.546724	0.445603	0.316919	0.378781	0.60892	0.432997	0.363328	0.448791	0.359405	0.443482	0.295319	0.197627	0.469608	0.462426	0.372257	0.324621	0.360648	0.236399	0.475141	0.317682	0.246064	0.58274	0.616085
158	0.252256	0.0890409	0.277648	0.427482	0.377208	0.358575	0.410426	0.468327	0.419914	0.20823	0.172392	0.399581	0.494889	0.388001	0.363005	0.457308	0.418466	0.314061	0.226672	0.167387	0.447966	0.35843	0.485827	0.515827	0.391534	0.406608	0.38201	0.494207	0.405675	0.361931	0.279206	0.473679	0.344875	0.494124	0.218445	0.485633	0.377704	0.363119	0.298601	0.345354	0.43805	0.435732	0.391148	0.426365	0.426841	0.24005	0.292337	0.46448	0.446176
159	0.130347	0.397669	0.260541	0.362627	0.393889	0.358339	0.427432	0.38911	0.438503	0.403967	0.268088	0.324284	0.475859	0.421546	0.437687	0.282772	0.287094	0.27864	0.277559	0.235563	0.358039	0.360646	0.399036	0.46085	0.39633	0.455799	0.349931	0.425813	0.558587	0.405839	0.467505	0.250387	0.280066	0.478795	0.237744	0.431691	0.405735	0.483517	0.324608	0.35554	0.429365	0.4282	0.49964	0.376372	0.406174	0.485027	0.522543	0.334714	0.363057
160	0.503845	0.290621	0.235166	0.283162	0.554989	0.299602	0.391852	0.272382	0.245079	0.231244	0.308014	0.57674	0.455629	0.392552	0.303564	0.564493	0.315914	0.52224	0.443652	0.418605	0.347762	0.424804	0.498306	0.37176	0.40267	0.395938	0.310983	0.501076	0.35884	0.313794	0.415619	0.473433	0.343608	0.351868	0.49677	0.441364	0.33381	0.229479	0.491537	0.433984	0.35084	0.296544	0.433588	0.332362	0.35625	0.497431	0.339808	0.479642	0.438396
161	0.440971	0.405418	0.491656	0.27541	0.261866	0.391154	0.372153	0.376085	0.177406	0.454386	0.330186	0.511838	0.447606	0.432071	0.432601	0.464745	0.456664	0.510791	0.540291	0.339677	0.251603	0.341417	0.31724	0.174559	0.485309	0.432041	0.332156	0.301067	0.412618	0.488539	0.104335	0.484005	0.36692	0.471645	0.320211	0.369339	0.257901	0.442149	0.364145	0.336008	0.460783	0.277682	0.43934	0.346955	0.386115	0.248468	0.332555	0.452777	0.398411
162	0.448795	0.403543	0.380388	0.496883	0.415499	0.375953	0.384994	0.461041	0.43162	0.504712	0.46797	0.587107	0.417852	0.477324	0.38721	0.387736	0.328029	0.638404	0.486408	0.404135	0.390684	0.297484	0.365486	0.444887	0.325088	0.385818	0.419661	0.340617	0.379177	0.430972	0.477892	0.406282	0.439556	0.339942	0.464648	0.538293	0.380638	0.300603	0.362775	0.35752	0.408557	0.378791	0.567821	0.385989	0.495172	0.377633	0.476939	0.321131	0.483321
163	0.409361	0.339163	0.206596	0.380827	0.553744	0.218283	0.429545	0.521229	0.341847	0.351744	0.37248	0.335592	0.566001	0.163189	0.509202	0.306554	0.381626	0.513537	0.3312	0.2417	0.325926	0.474431	0.377515	0.372876	0.574231	0.300872	0.162208	0.140114	0.326194	0.386988	0.371953	0.411645	0.293286	0.194948	0.224873	0.286164	0.307413	0.419169	0.342756	0.345379	0.333206	0.384013	0.431154	0.396083	0.548362	0.444833	0.411298	0.424829	0.441083
164	0.425287	0.448978	0.291262	0.297282	0.313911	0.393803	0.378363	0.354382	0.262682	0.247062	0.365738	0.35268	0.234893	0.408328	0.219695	0.244773	0.586455	0.268883	0.549739	0.31309	0.391035	0.403816	0.371229	0.372908	0.391214	0.388278	0.370637	0.36606	0.254731	0.402566	0.2864	0.34028	0.248626	0.476471	0.100982	0.357662	0.281911	0.288068	0.476277	0.380214	0.438988	0.432408	0.28459	0.41203	0.28563	0.474617	0.341094	0.40724	0.373663
165	0.284791	0.35414	0.328182	0.399237	0.531527	0.391538	0.549006	0.347472	0.233839	0.305035	0.327476	0.382134	0.472255	0.371144	0.525266	0.416571	0.425438	0.622266	0.345701	0.530119	0.371605	0.437663	0.233979	0.321955	0.256316	0.383332	0.338483	0.385398	0.399751	0.496131	0.348818	0.275918	0.485933	0.421576	0.407852	0.273547	0.367861	0.550348	0.297421	0.469923	0.323698	0.384169	0.49023	0.498235	0.512582	0.446727	0.432854	0.264992	0.428431
166	0.409294	0.353366	0.465167	0.298128	0.376292	0.277047	0.346852	0.444518	0.316313	0.475316	0.34292	0.34224	0.454775	0.40432	0.448918	0.446348	0.384329	0.322918	0.408752	0.402725	0.410033	0.314478	0.280633	0.237226	0.269586	0.451702	0.406384	0.32057	0.419322	0.217384	0.495308	0.349969	0.399655	0.397916	0.353287	0.283476	0.363648	0.405923	0.244834	0.265425	0.273236	0.360251	0.516107	0.458206	0.306614	0.474177	0.335408	0.333188	0.357382
167	0.267454	0.332087	0.347952	0.527475	0.398651	0.337572	0.386867	0.351873	0.306509	0.320563	0.261309	0.389176	0.128968	0.441129	0.483851	0.389734	0.436416	0.363559	0.407695	0.452289	0.41219	0.279304	0.403757	0.268102	0.395336	0.328451	0.449085	0.380057	0.209553	0.338689	0.560879	0.269263	0.445568	0.501597	0.424374	0.476601	0.388176	0.392827	0.277814	0.4275	0.389039	0.179249	0.432636	0.409242	0.358231	0.547485	0.410854	0.420348	0.449488
168	0.360228	0.395153	0.38871	0.424944	0.56865	0.362966	0.404443	0.438676	0.441099	0.506552	0.377689	0.486063	0.371978	0.536379	0.455892	0.253531	0.39957	0.437617	0.541614	0.478536	0.354386	0.492507	0.384149	0.307497	0.306511	0.499947	0.341282	0.338745	0.36631	0.540811	0.32597	0.22128	0.274913	0.226542	0.530955	0.346279	0.186696	0.47536	0.23724	0.244411	0.396449	0.330546	0.414036	0.398534	0.352663	0.371784	0.344006	0.34317	0.591462
169	0.493801	0.513353	0.373998	0.393221	0.360101	0.328522	0.399015	0.422412	0.204892	0.198484	0.557485	0.409391	0.402509	0.703624	0.402569	0.331022	0.322312	0.401121	0.425274	0.50329	0.368411	0.182646	0.323868	0.31183	0.347146	0.330915	0.437756	0.369714	0.642908	0.465386	0.379217	0.272368	0.518357	0.358352	0.453564	0.475333	0.371711	0.259676	0.29709	0.394949	0.406084	0.340592	0.503961	0.362331	0.342439	0.25162	0.301757	0.282501	0.399964
170	0.532184	0.370769	0.343281	0.380713	0.394127	0.393333	0.349633	0.521068	0.3889	0.383843	0.387387	0.355504	0.446593	0.366373	0.517782	0.477972	0.29954	0.399966	0.290582	0.185106	0.438605	0.354516	0.313108	0.514431	0.445736	0.230397	0.57378	0.366391	0.350507	0.388745	0.249337	0.331137	0.24517	0.264194	0.265125	0.434184	0.352115	0.460649	0.501819	0.325334	0.169166	0.416472	0.290132	0.448372	0.355515	0.381337	0.388591	0.303327	0.180185
171	0.278196	0.252372	0.248954	0.295927	0.379945	0.405583	0.357448	0.462355	0.327966	0.377702	0.247927	0.279736	0.455763	0.314689	0.42482	0.305851	0.402503	0.45685	0.200594	0.330384	0.313483	0.46306	0.377524	0.278468	0.455594	0.165352	0.306261	0.293496	0.465559	0.464244	0.334071	0.514343	0.449809	0.43057	0.37884	0.395211	0.432174	0.272816	0.312854	0.423748	0.52025	0.445654	0.487876	0.378813	0.356102	0.551517	0.157843	0.400342	0.413328
172	0.299327	0.238306	0.375613	0.353464	0.532205	0.394051	0.380895	0.44461	0.325575	0.331326	0.29449	0.426165	0.246446	0.386772	0.318075	0.403463	0.301065	0.424559	0.226797	0.280781	0.377889	0.340737	0.267631	0.300031	0.34114	0.384434	0.216542	0.33304	0.427232	0.31998	0.312187	0.290504	0.418819	0.310299	0.32864	0.31005	0.408168	0.292692	0.124272	0.340031	0.162017	0.343384	0.427967	0.267058	0.335466	0.465578	0.302434	0.429868	0.30197
173	0.213814	0.439211	0.436535	0.387042	0.308224	0.370058	0.547113	0.327957	0.287079	0.395863	0.290845	0.409341	0.500614	0.483154	0.343843	0.508088	0.410383	0.579067	0.204228	0.170104	0.380984	0.264207	0.374407	0.169099	0.327933	0.29706	0.634226	0.391885	0.334081	0.524248	0.395545	0.416751	0.48392	0.381916	0.430913	0.410677	0.290583	0.392243	0.396176	0.395227	0.375645	0.497262	0.301989	0.347941	0.382577	0.317599	0.222041	0.289714	0.276222
174	0.563309	0.339919	0.427941	0.365581	0.488149	0.423529	0.421257	0.376586	0.336549	0.364375	0.289898	0.244865	0.382899	0.270549	0.165644	0.192411	0.319211	0.433878	0.274944	0.413596	0.275713	0.203167	0.384844	0.12464	0.509796	0.401278	0.353507	0.338769	0.500811	0.432496	0.308157	0.301025	0.290779	0.409101	0.385897	0.397135	0.314329	0.381115	0.352245	0.440512	0.372806	0.398799	0.349037	0.362433	0.541117	0.138707	0.455114	0.397515	0.467472
175	0.284396	0.39053	0.333178	0.284742	0.384667	0.361012	0.570902	0.491771	0.473145	0.466131	0.282356	0.388073	0.291814	0.18658	0.35917	0.274503	0.293173	0.388893	0.315714	0.406875	0.416936	0.448702	0.42763	0.309446	0.484911	0.619578	0.561318	0.485881	0.508383	0.423667	0.427719	0.524567	0.427252	0.174729	0.469036	0.601418	0.475893	0.464001	0.47359	0.243013	0.426866	0.29935	0.376132	0.310736	0.300019	0.35414	0.242901	0.442291	0.249277
176	0.262842	0.43112	0.31448	0.315271	0.474894	0.348437	0.421063	0.346177	0.213997	0.398348	0.460142	0.55288	0.448575	0.286236	0.237927	0.36836	0.445803	0.518156	0.352835	0.284264	0.415857	0.384521	0.389	0.49485	0.267354	0.479387	0.189855	0.467304	0.555937	0.360464	0.336411	0.468341	0.454132	0.344183	0.258894	0.399591	0.282978	0.400082	0.237782	0.314028	0.466475	0.273026	0.264415	0.271825	0.435961	0.30579	0.447207	0.434307	0.157538
177	0.376414	0.252954	0.353858	0.216844	0.345157	0.418491	0.330952	0.427494	0.362855	0.39078	0.34101	0.413864	0.362624	0.420608	0.278955	0.484732	0.493063	0.103562	0.342214	0.372262	0.592109	0.497003	0.252762	0.419577	0.357073	0.230496	0.434439	0.398807	0.583319	0.344935	0.478454	0.467406	0.384604	0.405394	0.400835	0.705875	0.269466	0.500081	0.38753	0.38913	0.52069	0.536078	0.282415	0.42721	0.229416	0.265869	0.620524	0.381545	0.380134
178	0.373612	0.325308	0.342399	0.367391	0.316777	0.392318	0.468962	0.484798	0.28138	0.477041	0.451177	0.325598	0.394355	0.465308	0.347352	0.388013	0.322079	0.500626	0.417074	0.376599	0.468124	0.30194	0.400493	0.541106	0.372406	0.0614735	0.283863	0.261256	0.410095	0.469966	0.261742	0.477123	0.280999	0.276947	0.432611	0.350145	0.64817	0.490189	0.205506	0.369065	0.357843	0.307272	0.470259	0.420515	0.309025	0.460475	0.489154	0.395287	0.422268
179	0.349771	0.213875	0.27415	0.35866	0.344978	0.430719	0.380301	0.459747	0.373735	0.531347	0.280085	0.508735	0.435198	0.363693	0.211273	0.324094	0.449603	0.441818	0.370481	0.585361	0.416938	0.405926	0.465788	0.367467	0.487782	0.171796	0.205841	0.343906	0.458469	0.384868	0.258987	0.233708	0.410607	0.331715	0.25918	0.348912	0.372473	0.467799	0.481274	0.301026	0.461914	0.321023	0.277974	0.467128	0.36382	0.314225	0.263025	0.292619	0.500929
180	0.187668	0.361984	0.327839	0.214227	0.525185	0.312678	0.429335	0.243736	0.395957	0.370188	0.285186	0.352766	0.440678	0.317297	0.344698	0.441837	0.460187	0.236082	0.606935	0.336322	0.271011	0.531506	0.273909	0.493086	0.592546	0.464291	0.537401	0.220424	0.430677	0.417831	0.427518	0.265833	0.280159	0.439392	0.452972	0.217629	0.521481	0.290003	0.359092	0.191605	0.486939	0.266303	0.267288	0.543282	0.458885	0.505645	0.447834	0.149378	0.278892
181	0.284347	0.41204	0.487617	0.335071	0.389948	0.377606	0.251916	0.440314	0.240116	0.285713	0.44452	0.342702	0.319465	0.333049	0.405487	0.37888	0.239589	0.26013	0.44909	0.270809	0.350703	0.355569	0.472359	0.418616	0.464065	0.381145	0.386819	0.351061	0.347877	0.533239	0.340232	0.44138	0.466236	0.463784	0.320633	0.547908	0.533612	0.507349	0.311042	0.34853	0.253658	0.324406	0.356705	0.349777	0.263122	0.377854	0.318746	0.377235	0.383104
182	0.320435	0.492754	0.338104	0.594673	0.466996	0.242529	0.309993	0.366868	0.475915	0.37877	0.496672	0.257762	0.386307	0.227206	0.411758	0.487298	0.219153	0.375817	0.486969	0.408669	0.328242	0.424027	0.399185	0.292305	0.213869	0.416708	0.608886	0.378742	0.363888	0.508621	0.308584	0.527101	0.409318	0.31077	0.367027	0.311214	0.249963	0.417367	0.356239	0.231595	0.462811	0.358778	0.594822	0.347645	0.330539	0.405787	0.48726	0.321437	0.541861
183	0.519948	0.379432	0.346104	0.412727	0.319627	0.41448	0.444272	0.432699	0.420783	0.345037	0.209898	0.272581	0.37207	0.164318	0.226799	0.461989	0.224184	0.343819	0.340553	0.310465	0.320188	0.479932	0.366337	0.422452	0.470114	0.431841	0.429561	0.396522	0.342159	0.485818	0.346161	0.541303	0.399649	0.351111	0.415247	0.442526	0.404826	0.487402	0.609502	0.358573	0.320223	0.509506	0.325225	0.511869	0.514795	0.306206	0.432589	0.230359	0.287922
184	0.427203	0.504236	0.281182	0.268389	0.416428	0.453168	0.40829	0.273566	0.295697	0.413298	0.423784	0.371647	0.338101	0.374502	0.280853	0.358621	0.359367	0.225972	0.443983	0.315577	0.416217	0.255601	0.277473	0.350609	0.372844	0.331731	0.332292	0.41635	0.35993	0.363367	0.309849	0.249859	0.428448	0.510779	0.314461	0.336603	0.297392	0.255754	0.432746	0.43792	0.511916	0.365965	0.340214	0.566606	0.402024	0.209428	0.589124	0.550941	0.315817
185	0.495331	0.385545	0.293745	0.222012	0.346129	0.434479	0.247109	0.503795	0.493349	0.17775	0.353579	0.383386	0.296773	0.3905	0.418902	0.328685	0.430026	0.293033	0.354516	0.425708	0.38891	0.452419	0.279007	0.320402	0.381436	0.295146	0.477457	0.492603	0.336416	0.132944	0.453397	0.347024	0.415771	0.454617	0.17265	0.314775	0.32494	0.226862	0.49317	0.276184	0.37491	0.18472	0.61181	0.358486	0.235783	0.347845	0.34471	0.373986	0.357125
186	0.498613	0.484713	0.611189	0.405087	0.354678	0.412965	0.360439	0.351134	0.488508	0.37453	0.301522	0.385053	0.285738	0.334616	0.501054	0.40507	0.286079	0.431009	0.358283	0.391552	0.430192	0.347613	0.466735	0.445521	0.269061	0.179003	0.448515	0.446234	0.339013	0.453729	0.330447	0.457037	0.238069	0.448857	0.461451	0.399362	0.43913	0.425397	0.391052	0.224321	0.280782	0.333428	0.285837	0.463932	0.297749	0.252313	0.31444	0.295542	0.361619
187	0.523566	0.469902	0.294765	0.349273	0.440167	0.275945	0.448033	0.431559	0.551536	0.491738	0.308018	0.289256	0.451662	0.302934	0.314935	0.305038	0.259732	0.422302	0.334596	0.667778	0.414869	0.278464	0.349621	0.380213	0.457305	0.503907	0.308196	0.32274	0.389772	0.479077	0.543149	0.350137	0.453643	0.439651	0.433593	0.265359	0.245042	0.395011	0.35684	0.381741	0.22248	0.383482	0.415641	0.431502	0.283593	0.544604	0.402956	0.409918	0.32876
188	0.286685	0.345806	0.415359	0.245103	0.454091	0.42068	0.454219	0.488545	0.399021	0.329433	0.406936	0.412942	0.205141	0.377831	0.392263	0.435489	0.523207	0.39828	0.278447	0.431716	0.221972	0.507675	0.510447	0.394786	0.279718	0.466703	0.518546	0.450175	0.393079	0.30314	0.453746	0.34406	0.471257	0.309234	0.377833	0.293757	0.425371	0.486074	0.574928	0.35516	0.404695	0.436939	0.361588	0.396781	0.410233	0.421547	0.40656	0.38133	0.35296
189	0.441747	0.444394	0.343639	0.438453	0.367833	0.330856	0.351245	0.358293	0.364291	0.282142	0.343687	0.326494	0.574074	0.355173	0.237437	0.304384	0.461379	0.501662	0.356922	0.50044	0.411139	0.323565	0.409035	0.479232	0.307279	0.348032	0.338232	0.459962	0.453855	0.523701	0.407012	0.318378	0.367117	0.377299	0.31269	0.370509	0.472633	0.399524	0.386976	0.258847	0.323007	0.359004	0.589139	0.37735	0.454011	0.431264	0.572937	0.362827	0.38995
190	0.297866	0.49203	0.486564	0.428138	0.44233	0.392628	0.500415	0.452923	0.373439	0.395809	0.384509	0.632953	0.378545	0.514062	0.440102	0.480449	0.410827	0.488905	0.475263	0.391716	0.467797	0.505911	0.184055	0.30628	0.207343	0.395624	0.474777	0.469163	0.32238	0.389991	0.582687	0.566068	0.317115	0.452585	0.119953	0.493105	0.440979	0.384651	0.315608	0.3527	0.447661	0.315933	0.529398	0.483181	0.509401	0.380921	0.447985	0.405789	0.348692
191	0.390733	0.385357	0.374176	0.263994	0.559042	0.440004	0.29249	0.509174	0.435994	0.208172	0.346266	0.225577	0.0813585	0.457541	0.241115	0.475401	0.412885	0.385908	0.251053	0.474815	0.462279	0.366923	0.354163	0.329317	0.499444	0.472455	0.509337	0.391079	0.370357	0.444638	0.425109	0.390983	0.29786	0.350897	0.286304	0.37808	0.326197	0.534523	0.449597	0.34397	0.217504	0.42779	0.315709	0.330301	0.358849	0.31129	0.394668	0.373727	0.268908
192	0.345062	0.396533	0.491092	0.501774	0.349773	0.464557	0.520198	0.359018	0.399132	0.592115	0.430679	0.36209	0.224647	0.354936	0.420845	0.333853	0.314785	0.57212	0.222289	0.465377	0.439659	0.373874	0.432108	0.287339	0.300406	0.367223	0.366236	0.431203	0.432297	0.517202	0.377917	0.494293	0.0846642	0.431492	0.465635	0.444547	0.28241	0.334064	0.522027	0.293753	0.451647	0.221011	0.476825	0.340982	0.424074	0.430097	0.448262	0.275978	0.452877
193	0.322856	0.324748	0.283118	0.518892	0.246952	0.300184	0.408051	0.33921	0.455937	0.43615	0.320558	0.223498	0.362881	0.373494	0.315768	0.396743	0.444848	0.104843	0.173975	0.198494	0.380819	0.173156	0.500914	0.466847	0.405638	0.254499	0.336565	0.265806	0.415783	0.410213	0.404274	0.464186	0.312289	0.280121	0.28063	0.343685	0.508392	0.252046	0.41658	0.254455	0.378086	0.477036	0.594335	0.365951	0.475914	0.39974	0.647245	0.349301	0.316102
194	0.369124	0.589331	0.225972	0.381039	0.440164	0.467972	0.355206	0.365911	0.300278	0.347126	0.292102	0.436313	0.407211	0.526207	0.360531	0.519446	0.0643695	0.408854	0.268317	0.326748	0.428957	0.412647	0.527146	0.424075	0.527769	0.557155	0.506525	0.488594	0.268136	0.444173	0.431703	0.467039	0.570554	0.45319	0.448869	0.314737	0.580148	0.428621	0.379322	0.361928	0.276821	0.406695	0.338008	0.292469	0.426159	0.446746	0.247831	0.346358	0.209003
195	0.385837	0.461553	0.315101	0.566302	0.547526	0.269917	0.388711	0.353323	0.481045	0.409215	0.414947	0.46742	0.436695	0.231643	0.433706	0.401485	0.332027	0.415132	0.347898	0.40328	0.2947	0.219521	0.499058	0.242175	0.202762	0.52677	0.466287	0.335089	0.47656	0.230488	0.628457	0.234288	0.556757	0.25993	0.339102	0.441515	0.413603	0.241847	0.414405	0.296667	0.476435	0.444384	0.443246	0.485682	0.371402	0.467098	0.471613	0.400281	0.146656
196	0.452373	0.558109	0.380571	0.338536	0.571683	0.336606	0.438111	0.298505	0.484393	0.42938	0.349162	0.343199	0.430192	0.532621	0.606648	0.467539	0.335419	0.214759	0.443677	0.332128	0.211588	0.432776	0.422418	0.415368	0.582439	0.475333	0.51396	0.385861	0.550576	0.349527	0.427375	0.438991	0.363171	0.456829	0.305172	0.256385	0.431253	0.377679	0.514934	0.426829	0.258487	0.427815	0.422177	0.183795	0.26499	0.451689	0.389762	0.462009	0.359462
197	0.522005	0.434184	0.223371	0.47026	0.437995	0.376019	0.406794	0.397159	0.314446	0.430895	0.156847	0.499781	0.387675	0.213656	0.330888	0.308613	0.531088	0.423918	0.26448	0.224772	0.398075	0.399736	0.445359	0.488988	0.300531	0.349796	0.180658	0.457787	0.408206	0.287116	0.567949	0.413871	0.470471	0.509147	0.408257	0.346136	0.41512	0.276671	0.640555	0.383948	0.255125	0.251844	0.501077	0.259856	0.240973	0.290074	0.259238	0.4976	0.40266
198	0.28292	0.496888	0.516355	0.321152	0.436556	0.429151	0.45272	0.373663	0.379107	0.410166	0.417293	0.417363	0.523797	0.408365	0.154448	0.424018	0.455909	0.442706	0.481472	0.374453	0.37794	0.45506	0.381229	0.385701	0.54154	0.506315	0.383127	0.349281	0.479085	0.35132	0.611089	0.290749	0.397379	0.415716	0.343322	0.451366	0.474468	0.376032	0.350379	0.423565	0.249772	0.282226	0.404445	0.327777	0.306033	0.350527	0.172969	0.320172	0.560986
199	0.573478	0.394029	0.353007	0.334132	0.256271	0.425108	0.415251	0.388316	0.493871	0.343916	0.399156	0.445872	0.39796	0.290907	0.380036	0.367867	0.374962	0.52161	0.150845	0.509948	0.255525	0.310812	0.356972	0.404455	0.441358	0.366586	0.290384	0.23433	0.389909	0.377417	0.464498	0.41479	0.501073	0.297592	0.347706	0.443163	0.466286	0.418725	0.317491	0.326249	0.34346	0.309174	0.280617	0.22468	0.501925	0.240948	0.183794	0.405273	0.496701
200	0.283941	0.409678	0.388177	0.412145	0.399083	0.312567	0.325334	0.320623	0.291661	0.40693	0.509667	0.202332	0.64314	0.258659	0.323577	0.238595	0.537691	0.300301	0.527075	0.42437	0.499441	0.355826	0.459115	0.335445	0.407197	0.337442	0.357477	0.438143	0.289537	0.332863	0.327038	0.601736	0.377486	0.264083	0.365042	0.461741	0.569269	0.499444	0.439368	0.228272	0.393758	0.35848	0.320589	0.239706	0.325507	0.395172	0.487574	0.389044	0.436807
Bottom middle matrix
	0	1	2	3	4	5	6	7	8	9	10	11	12	13	14	15	16	17	18	19	20	21	22	23	24	25	26	27	28	29	30	31	32	33	34	35	36	37	38	39	40	41	42	43	44	45	46	47	48
0	-0.0173571	0.152865	0.148577	0.116497	0.0734419	-0.0991699	0.0840768	-0.0457012	0.160112	0.131772	0.212145	0.160684	0.172272	0.233673	0.162525	0.186341	0.0840464	0.0779905	0.0123949	0.0271615	-0.1116	0.12	0.051653	0.0903438	0.135175	-0.0385815	-0.0819184	-0.140746	0.045983	0.0236193	-0.026903	0.222638	0.15546	0.317245	-0.0415784	0.0702768	-0.0616754	0.172447	0.038892	0.20578	0.0767539	0.0745477	0.00774218	0.1889	0.111796	0.197812	0.20613	-0.0699199	0.171658
1	-0.0784553	0.0444452	-0.0546969	0.249497	0.196402	-0.0022989	0.0914424	-0.0310055	-0.00447855	0.0591274	0.105362	-0.0441148	0.256842	-0.0284191	0.190707	0.0407531	0.15083	0.00470686	-0.00973076	0.169115	0.12578	0.0354832	0.0772164	0.0651467	0.0970918	0.167682	0.0581277	-0.0372409	0.0636204	0.0802466	0.0173945	0.166871	0.136143	0.0983172	0.131851	0.280521	0.252718	0.124419	0.0877024	0.126417	0.151209	0.343665	0.112213	0.200982	0.156675	0.0669182	0.161867	0.168542	0.203949
2	0.147724	-0.0286137	0.0838361	-0.0914827	0.19889	0.23761	0.156241	0.260673	0.145662	-0.00475243	0.0958077	0.166314	0.147637	0.172706	0.163255	0.0376032	0.117313	0.0481282	0.185441	-0.135773	0.188376	0.287198	0.128534	0.0359906	0.236501	0.0757336	0.204268	0.0187132	0.173674	0.00315526	0.0306964	0.0551372	0.187601	0.0315638	0.260835	0.0431809	0.293214	0.153482	0.101891	0.180687	0.0909916	0.137598	0.271987	-0.139961	0.129176	0.0666584	0.116836	0.153463	0.153596
3	0.0423777	0.176602	0.283888	-0.0708717	0.0432492	-0.0613984	0.0573631	0.104789	-0.0804004	0.0900132	0.171511	0.247516	-0.0127441	0.20066	0.182795	-0.109333	0.187254	0.290246	0.0307088	0.0111436	0.321339	0.0307554	0.29017	0.0936063	0.174088	0.160114	0.0684456	0.0300934	0.107133	0.103455	0.115211	-0.044194	0.049892	-0.0260811	0.13911	0.191597	0.0371984	-0.12476	0.132712	-0.167107	0.332961	0.0239512	-0.00644672	0.187922	0.0399714	0.280175	0.27506	0.0638935	-0.136071
4	0.258541	0.0874705	-0.0852379	0.191381	0.0382374	0.298004	0.0952148	0.131622	0.0644955	0.417912	0.090737	-0.0631175	0.107523	-0.214284	0.10491	0.134804	0.181851	0.298449	0.0554558	0.0584353	0.0740955	0.176595	0.139775	0.078963	0.129625	0.187846	0.215144	0.0158417	0.0915678	0.140521	0.192926	-0.0289608	-0.0620985	0.22449	0.263839	0.099091	0.10071	0.0519502	-0.0378265	0.119773	-0.16091	0.281943	0.209503	0.149014	0.0826021	0.0988468	0.00314111	0.0869769	0.166656
5	0.146824	0.129949	0.0265502	-0.0388401	-0.00720859	0.159151	0.33181	0.29993	-0.0859216	0.413912	0.100271	0.121173	-0.0129932	0.00795054	-0.0207415	0.172974	0.0841941	-0.0926517	-0.0433633	-0.120033	0.249334	0.0648886	0.0836358	0.147207	0.0418908	0.113871	0.151288	0.0722199	0.0740487	0.01871	0.127584	-0.0167119	0.0762962	0.0158176	0.248584	0.101525	0.0895765	0.135202	0.184103	0.103763	0.166298	0.114188	0.0935057	0.178915	0.103424	0.162296	0.138944	0.1714	0.184834
6	0.0183229	-0.0474356	0.092812	0.137234	0.0834601	0.243534	0.413177	0.113441	0.2035	0.142919	0.0872534	0.112852	0.183344	0.0503232	0.00169399	0.278898	-0.0249147	0.137871	-0.0424297	0.00729203	-0.0408376	0.234277	0.158904	0.163563	0.156955	-0.0233883	-0.0353526	0.212426	0.217037	0.232412	0.00198706	0.114865	0.0683508	0.0635015	0.0899089	0.129992	0.140516	0.156574	-0.0965809	0.202311	0.0781875	0.0737193	0.248944	0.0614175	0.161787	0.0456933	0.0444619	-0.0586331	0.21518
7	-0.0011566	0.051788	0.00265778	0.169472	0.0136643	-0.057067	0.019957	0.209411	0.105438	-0.14297	0.0494526	0.205182	0.0291255	0.0332646	0.044551	0.195445	0.191535	0.175325	0.230709	0.34239	0.216653	-0.00868164	0.129517	0.054854	0.128166	-0.0644764	0.114999	0.249915	0.224545	0.156122	0.151764	0.0223171	0.176686	0.26139	0.12069	0.0823006	-0.00934659	0.355245	0.12166	0.18004	0.17489	0.385583	0.179339	0.210523	0.0264	-0.00254884	-0.0394403	-0.0720982	-0.105312
8	0.0646835	-0.0186066	0.1366	-0.0189088	0.0729912	0.127824	0.185991	0.162224	0.0824244	0.0279026	0.0951301	-0.0640221	0.229545	0.145247	0.352766	0.271381	0.135409	0.15826	0.150109	0.118723	0.150058	0.138401	0.144138	-0.0132482	0.12038	-0.00534228	0.099065	0.136632	0.104244	0.296238	0.201455	0.146188	0.191952	0.283149	0.103521	0.0751619	0.183247	0.0135125	0.287218	0.0362211	-0.0467356	0.0914236	0.382255	0.197601	0.139435	0.109597	0.132742	0.0455217	-0.0801294
9	0.0120661	0.0349547	0.200373	0.102807	0.0756551	-0.015905	0.152705	0.322664	0.136769	0.170241	0.0122014	0.205886	0.294211	-0.106395	0.0290712	0.0844974	0.10948	0.0450231	0.112153	0.144196	-0.0185578	0.0393497	0.116405	0.29471	-0.0648345	0.0747247	0.279852	0.102958	0.115768	0.166633	-0.0472658	0.225292	0.200489	0.225386	0.169344	0.358738	0.10261	0.176601	0.209063	0.218739	0.233708	0.178626	0.334134	0.263573	0.19267	0.205756	0.247003	0.0520416	0.207302
10	0.0555764	0.204688	-0.0386551	-0.136774	0.151356	-0.0311591	-0.00858186	0.198879	0.139383	0.136566	0.161703	0.0950783	0.161904	-0.0188481	0.115682	0.175611	0.108922	0.0695969	-0.0784073	0.110015	-0.0050579	0.0492006	0.19167	0.058766	0.254628	0.136083	0.0737722	0.129454	-0.0226774	-0.0368028	0.175134	0.0764588	0.189812	0.0746814	0.174018	0.114907	0.180097	0.151912	0.170601	0.150004	-0.0314014	0.0980387	0.195307	0.126507	0.132396	0.216091	0.149451	0.160003	0.178533
11	0.137192	0.113776	0.0588066	0.155449	0.193252	0.301379	-0.060013	0.237409	0.197589	-0.0445394	0.088664	0.18523	0.1229	-0.038663	0.17112	0.0029164	0.345471	-0.0416826	-0.129775	0.22186	-0.035767	0.152964	0.215402	0.10556	-0.109883	-0.0568086	0.32246	0.151125	0.55932	0.495632	0.0542016	-0.0482323	0.102403	0.05844	0.175348	0.101762	0.115047	0.120453	0.254946	0.108818	-0.00236869	0.170866	0.113806	-0.0126073	0.023623	0.22006	0.217901	0.276442	0.0457407
12	0.326483	0.0785279	0.257239	0.186476	0.173195	0.0143671	0.124228	0.288882	0.191086	0.0486347	0.21519	0.0580269	0.111095	0.0687874	0.158004	0.336381	0.256334	0.10572	0.144143	0.170102	0.181572	0.078176	0.26041	0.111731	0.167399	0.190249	-0.0707025	0.156154	0.103896	0.18433	0.000339362	0.0280664	0.15236	0.0841072	0.276975	0.275006	-0.000538279	0.174232	0.00587595	0.195823	0.131858	0.122431	0.290265	0.0408389	0.156817	0.276453	0.210945	0.0939062	0.0683576
13	0.134191	0.124714	-0.23569	0.188039	0.0732644	0.0482662	0.229875	0.308579	0.173681	0.0893921	0.0897694	0.257566	0.0365722	-0.0523881	0.165481	-0.142704	0.281889	0.193217	0.109848	0.133104	0.316078	-0.0680063	-0.0211758	-0.0202863	0.00726594	-0.0113334	0.123258	0.154725	0.234946	0.10778	0.0797662	-0.065467	0.10346	0.173832	0.13761	0.0386264	0.103129	0.00156817	0.159667	0.107674	0.130386	0.0618577	0.192993	0.126533	0.147573	0.187324	0.108554	0.104735	0.193484
14	0.28305	-0.202204	0.110856	0.208378	-0.0115474	0.0531072	0.108204	0.184933	0.0879937	0.168934	0.280139	0.161151	0.171831	0.286706	0.106881	0.227175	0.318426	-0.0196801	0.00559487	0.254629	-0.0630936	0.116446	0.0867422	-0.131805	0.103897	0.141995	0.24174	0.29207	0.242798	0.000944069	0.0559552	0.205988	-0.0423131	-0.0320654	0.0280344	0.220007	0.0216263	0.173863	-0.00269103	0.273279	0.168146	0.134971	0.177366	0.201626	0.257698	0.343138	0.356159	0.0768174	0.135251
15	0.185781	0.0528193	0.0251543	0.311962	0.119306	0.0857968	0.224634	0.109025	0.115648	0.273196	0.0758928	0.251041	0.318152	0.17673	0.00954614	0.0957583	0.224027	0.279616	0.235508	0.021281	0.0860565	-0.0481251	0.0211161	0.164349	0.101197	0.0973215	0.200078	0.0811315	0.0166102	-0.025215	0.161007	0.0573871	-0.033542	0.22907	0.189992	0.340069	0.0747806	0.0912725	0.203716	0.242883	0.0565038	0.313369	0.0915877	0.206956	0.134817	0.336145	0.11724	0.335429	0.142152
16	0.0635026	-0.0581196	0.127305	-0.00564779	0.0176265	0.139095	0.206917	0.176046	0.000690461	0.292774	0.245239	0.0514299	0.172053	0.203641	0.189937	0.248507	0.344366	0.197975	-0.0626309	0.0509033	0.237426	-0.0870933	0.169118	0.24	-0.0139911	0.115876	0.00743966	0.0811511	0.12504	0.159442	0.146835	0.0891043	0.00420074	0.2986	0.0560845	0.149781	0.0933525	0.310182	0.116764	0.168083	0.182293	0.197393	0.265791	0.174053	0.202631	0.118374	0.0385198	0.050187	0.294877
17	0.102628	0.00529388	0.0954057	0.00195895	0.0556647	0.185647	0.108127	0.149429	0.118785	0.0322035	0.139493	0.0808426	0.082183	0.251175	0.143683	-0.0294299	-0.0174862	0.057379	0.068706	0.206288	0.272318	0.217012	0.232481	0.0249077	0.153146	0.152924	0.221634	0.146971	0.216513	0.166459	-0.00192021	0.0246727	0.148679	0.13003	-0.0615865	0.163766	0.250862	0.097134	0.0541952	0.171497	-0.0644093	0.236988	0.13048	0.179729	0.246831	0.107869	0.0308243	0.0165551	0.289286
18	0.170538	0.0838171	-0.0420404	0.144321	0.234908	0.0235178	0.193704	0.0018597	0.101104	0.18038	0.178115	0.133378	-0.0827067	0.0555315	0.359922	0.236371	0.0685116	0.228378	0.295197	0.0506276	0.158442	0.0528731	0.0450638	0.0649202	0.0066642	0.028743	0.272055	0.0285326	0.0982202	0.422187	0.18119	0.14979	0.175118	0.128794	0.129259	0.231383	-0.0930794	0.372447	0.13576	0.197089	0.121374	0.255216	0.157355	0.269624	0.104469	0.0737839	0.186259	0.0125337	0.242529
19	0.334635	0.159844	0.144826	0.174015	-0.102212	0.127956	-0.096254	0.226811	0.146976	0.217575	0.181848	0.0825675	0.108648	0.250981	0.342834	0.122895	0.0568609	0.081357	0.203103	0.0838244	0.260312	0.204699	0.0441205	0.0963509	0.0771632	0.244656	0.227824	0.148804	0.195211	0.106819	0.0538341	0.141113	0.184263	0.0728076	0.0898008	0.109276	-0.0407336	-0.0017061	0.0588996	0.086221	0.188862	0.195843	0.0482988	0.212785	-0.14279	0.0524875	0.0131173	0.230294	0.215979
20	0.166328	-0.0374923	0.0380781	0.321701	0.115963	0.3699	0.180649	-0.131395	0.487117	0.0335649	0.27211	-0.017575	0.245887	0.205287	0.100685	0.100718	0.196358	0.225476	0.170635	-0.0818781	-0.0193961	0.22074	0.0877023	0.119441	0.102844	0.105159	0.00584229	0.142301	0.0104002	0.0737492	0.131834	0.13179	0.127298	0.167618	0.147132	0.171172	0.0859881	0.0675974	0.0697646	0.304909	0.163861	0.221405	0.012868	0.00654185	0.164474	0.19214	0.317232	0.176204	0.186547
21	0.127594	0.217256	0.300518	0.188106	0.000266587	0.42918	0.28315	0.0134327	0.0513819	0.292191	0.0394257	0.179359	0.197032	0.140146	-0.0604987	0.098176	0.0747724	0.239087	0.10671	0.0554944	0.125021	0.188549	0.305791	-0.031066	-0.077146	-0.179884	0.339701	0.146403	0.236177	0.160928	0.180118	0.166451	0.149337	0.224202	0.113602	0.190436	0.234446	0.140632	-0.0740708	0.143449	0.0953815	0.0553583	0.00174975	0.129716	0.256117	0.238761	0.22226	0.0961496	0.108022
22	0.0716697	0.200741	0.280771	0.175463	0.0900675	-0.0176204	0.0575779	0.109746	0.109397	0.0402418	0.0170791	0.258563	-0.050752	0.269125	0.0722554	0.019712	0.137596	0.21638	0.218528	0.0504569	0.152488	0.210894	0.219427	0.0969015	0.0397451	0.070714	0.308636	0.156997	0.0940092	0.128629	0.265679	0.0280766	0.0459285	0.448808	0.200628	0.20724	0.171668	0.285232	0.202561	0.183419	0.165994	0.0331137	0.0636844	0.0443353	0.13234	0.312789	0.0598641	0.251166	0.140373
23	0.144092	0.138052	0.170006	-0.0260751	-0.0548174	0.158768	0.380319	0.0685092	0.0117232	0.0208872	0.0438881	0.218835	0.181288	0.141104	-0.0459543	0.0327669	0.197406	0.218889	-0.0160044	0.0580522	0.0766652	0.062622	0.144843	0.328744	-0.0967062	0.0465787	0.0953754	0.176769	0.00117295	0.131128	0.164321	0.171176	0.13242	-0.0857389	0.247438	0.27747	0.0762612	0.00264152	0.114915	-0.0517908	0.253577	0.00128838	0.174474	0.11233	0.36191	0.0633468	0.188823	0.198059	0.172043
24	0.189095	0.110425	-0.0383885	0.169081	0.13911	0.241468	0.443354	0.160385	-0.0314477	0.0523306	0.302126	0.309061	0.149704	0.397285	0.17031	0.0366723	0.192488	0.215405	0.0976292	0.048166	0.175174	0.0807232	0.162015	0.254364	0.144856	0.133188	0.190837	0.125329	0.176234	0.228568	0.0775835	0.10319	0.129339	0.0792511	0.00682543	0.0607145	0.392927	0.0782342	0.173958	0.285334	0.114674	0.243937	0.178367	0.0717579	0.0490888	0.170908	0.381166	0.20631	0.163181
25	0.10502	-0.0425763	0.231601	0.176051	0.154183	0.128431	0.17817	0.0756225	0.0604008	0.108457	0.127824	0.079726	0.135857	0.115604	0.237656	0.266833	0.0904893	0.185294	0.275916	0.128011	0.125301	0.245327	0.180812	0.230804	0.232211	0.148227	0.127168	0.250788	0.187898	0.160605	-0.0582979	0.232092	0.301351	0.0527955	0.232151	-0.0423745	0.322362	0.250109	0.0263923	-0.155369	0.206468	0.182819	0.23475	0.1599	0.14449	0.146962	0.154477	0.16997	0.156234
26	0.188085	-0.0979241	0.254658	0.0821694	0.0590058	0.179086	0.209206	0.28363	0.214639	0.177188	0.17456	0.222797	0.0949599	0.0219206	0.0615811	0.246617	0.172497	0.0543969	0.086946	0.118787	0.201889	0.178096	0.0899071	0.0645095	0.202371	0.210009	0.010929	0.0560478	0.0745271	0.253983	0.207575	0.120933	0.69428	0.1368	0.0266992	-0.0167469	0.112518	0.192909	-0.0928551	0.00642588	0.25734	0.101549	0.134688	0.329422	0.20651	0.252655	0.196554	0.266613	0.15636
27	0.137365	0.207811	0.319392	0.069031	0.23476	-0.00846032	0.170661	0.115193	0.259331	0.184024	0.280045	0.143501	0.0993876	0.0872438	0.227491	0.291467	-0.00353401	0.252983	0.171619	0.20421	0.101124	0.33127	0.269929	0.0424272	0.338955	0.104663	-0.131304	0.224482	0.129513	0.231241	0.328348	0.274584	0.139567	0.0600505	0.188798	0.282565	0.122508	0.0143895	0.251605	0.105661	0.219232	0.0931572	0.333241	0.207397	0.218311	0.123869	0.16318	0.206258	0.0137203
28	0.144181	-0.0203135	0.15756	0.160774	0.279762	0.0548588	0.28513	0.257334	0.189604	0.166193	0.00860459	0.167265	0.0215623	0.164831	-0.00868613	-0.108354	0.213517	0.153301	0.125179	0.239878	0.185307	0.138063	0.096537	0.167893	-0.031318	0.250897	0.122339	0.238412	0.25312	0.226592	0.368972	0.0935045	0.228212	0.0919363	0.247695	0.200864	0.159226	0.280428	0.175141	0.318351	0.280756	0.259594	0.13216	0.303077	0.0654889	0.176206	0.0106498	0.00662848	0.261434
29	0.013319	0.143807	0.133166	0.185669	0.235993	0.0346331	0.202581	0.123595	-0.212491	0.229805	0.139004	0.173842	0.257042	0.168906	0.160262	0.221758	0.362503	0.218746	0.289591	0.045207	-0.00724258	0.0385803	0.20613	0.157843	0.128888	0.255099	0.0649977	0.166482	0.185205	0.0581038	-0.0208932	0.164162	0.172876	0.1932	0.128093	0.176161	0.0124782	0.319585	0.218605	0.160055	0.225144	0.206843	0.0821445	-0.0237421	0.293626	0.172764	0.161878	0.13067	0.234536
30	0.0609417	0.067395	0.0861723	0.224591	0.127746	0.13952	0.314262	0.161052	0.229069	0.105442	0.111208	0.215367	0.325685	0.217935	0.00249108	-0.0672399	-0.0384344	0.287132	0.162428	0.0538093	0.295049	0.113319	0.062325	0.155906	0.0473992	0.188037	0.150897	0.232088	0.270649	0.124089	0.313927	0.130662	-0.0859493	0.344254	0.117971	0.216034	0.227128	0.120504	0.165216	0.15892	0.225518	-0.105833	0.0509931	0.300842	0.332537	-0.0452152	0.139798	0.0263141	0.243079
31	0.256156	0.140487	0.0440451	0.161693	0.279548	0.156869	0.336122	0.151757	0.087436	0.134467	0.30887	0.271742	0.288381	0.166431	0.217216	0.198819	0.242071	0.302786	0.295906	0.155252	0.196307	0.158887	0.180799	0.133751	0.157039	0.471048	0.0481094	0.215357	0.190137	-0.0305287	0.0972675	0.331096	0.216716	0.176274	0.122437	0.359178	0.128272	0.0595287	0.0247192	0.137665	0.144437	0.115807	0.203807	-0.150194	0.139253	0.141003	0.129239	0.121453	0.237011
32	0.215558	0.294344	0.330439	0.18924	0.14037	0.290249	0.176585	0.162552	0.334355	0.240813	0.236781	0.21953	0.251124	0.236777	0.130456	0.367714	0.386609	0.23203	0.111451	0.211283	0.0212921	0.269983	0.166228	0.151775	-0.0210555	0.175139	0.21424	0.245464	0.131426	0.169484	0.341985	0.346742	0.261412	0.267261	0.0710743	0.291534	0.172733	0.13663	0.128297	0.22585	0.128972	0.125565	0.324947	0.0839449	0.281663	0.258233	0.272056	0.285215	0.130239
33	0.139895	0.240829	0.0964194	0.171627	0.04787	0.0795728	0.273776	0.289314	0.126882	0.140236	0.33916	0.29265	0.265582	0.397023	0.0472228	0.0401827	0.11207	0.116685	0.313636	0.2592	0.024365	0.0828595	0.190339	0.138222	0.176708	0.233312	0.175308	0.265481	0.257991	0.440586	0.195539	0.226451	0.219956	0.147992	0.258421	0.183697	0.336858	-0.0121339	0.218766	0.149795	0.182786	0.335193	0.174221	0.0131319	0.0668204	0.148022	0.0562024	0.198259	0.260178
34	0.0724379	0.136483	0.105352	0.225956	0.125923	0.208887	0.119871	0.148088	0.216372	0.00689392	0.212008	0.0980847	0.205368	0.0836177	0.0899426	0.243908	-0.0100508	0.0471684	0.249823	0.133894	0.238103	0.194798	0.205138	-0.0818317	0.272816	0.15955	0.205317	0.286488	0.214759	0.268386	0.201549	0.283106	0.297459	0.113407	0.172935	0.210157	0.166741	0.225663	0.0609213	0.224433	0.0414115	0.28369	0.216792	0.314019	0.0193271	0.216382	0.44569	0.0791068	0.233933
35	0.14232	0.184755	0.369184	0.150276	0.378274	0.215594	0.199491	0.296055	0.0196607	-0.00264686	0.115736	0.381468	0.0862351	0.335294	0.19359	0.192665	0.0950125	0.137149	0.0282131	-0.0162045	0.239687	0.293049	0.0762811	0.331847	0.181735	0.144967	0.036371	0.364903	0.283147	0.0264872	0.336977	0.442338	0.314257	0.0778266	0.228065	0.279793	0.31857	0.245031	0.28676	0.268519	0.189499	0.302958	0.231518	0.284271	0.307493	0.215499	0.261037	0.22397	0.0558032
36	0.19568	-0.0210588	0.3057	0.0892404	0.0621889	0.320044	0.259195	0.0562361	0.185101	0.193182	0.343898	0.287808	0.329546	0.529998	0.192429	0.25989	0.23101	0.146269	0.00466806	0.317785	0.0442878	0.0964275	0.337985	0.160204	0.324368	0.277279	0.132493	0.218578	0.242828	0.110424	0.376262	0.471582	0.0135178	0.313842	0.317369	0.408131	0.130951	0.20679	0.150515	0.25229	0.252945	0.108763	0.259877	0.149368	0.277485	0.147208	0.111032	0.189466	0.0793944
37	0.247603	-0.059318	0.13625	0.236671	0.267502	0.168555	0.409055	0.211523	0.149035	-0.0813206	0.200411	0.234296	0.109779	0.0424773	0.237576	0.122755	0.143211	0.165631	0.0905121	-0.0188861	0.124234	0.237967	0.262465	0.254002	0.275157	0.123046	0.346221	0.305694	-0.0359053	0.22173	0.204146	0.215617	0.28661	0.148598	0.24057	0.0506906	0.337947	0.228397	0.206253	0.0366061	0.337054	0.284235	0.196048	-0.106816	0.423503	0.322789	0.321703	0.340372	-0.00471082
38	0.0822445	0.295745	0.293002	0.147476	0.302009	-0.00114117	0.282022	0.253049	0.100104	0.219058	0.28842	0.246437	0.300543	0.243694	0.0831318	0.306652	0.101695	0.145419	0.216584	0.234259	0.237932	-0.104617	0.0549874	0.120004	0.189637	0.13194	0.285127	0.116998	0.0640036	0.251174	0.20661	0.179357	0.225587	0.278729	0.140507	0.226073	0.23873	0.277858	0.27774	0.314338	0.191341	0.156572	0.244063	0.285811	0.168674	0.148956	0.197868	0.296769	0.11632
39	0.269187	0.384331	0.290904	0.43459	0.107743	0.190726	0.161287	0.180787	-0.0179977	0.38559	0.232186	0.210568	0.209673	0.286054	0.226063	0.199672	-0.0135473	0.0960753	0.147319	0.170211	0.178109	0.222456	0.178941	0.210244	0.283988	0.205383	-0.00522069	0.283588	0.147596	0.197281	0.121314	0.138846	0.311602	0.312673	0.220111	0.400276	0.47632	0.139912	0.315854	0.239469	0.256706	0.270941	0.275565	0.288489	0.187117	0.294468	0.0101327	0.120264	0.231965
40	0.192982	0.237295	0.0771643	0.298623	0.0486157	0.161636	0.0992651	0.285673	0.336835	0.048869	0.242048	0.118607	0.366932	0.126758	0.11564	0.278028	0.334308	0.146034	0.148914	0.232417	0.0430708	0.164068	0.0845137	0.326528	0.303303	0.252278	0.226952	0.0161466	0.115462	0.470596	0.293037	0.139353	0.350474	0.284485	0.282076	0.240587	0.197654	0.141811	0.00381099	0.237005	0.336707	0.229972	0.404562	0.159999	0.309289	0.308742	0.234931	0.164466	0.159025
41	0.0871243	0.374987	0.18403	0.299643	0.256119	0.144779	0.164872	0.159694	0.329729	0.222017	0.246655	0.283751	0.223666	0.273279	0.221581	0.325801	0.150999	0.00342544	0.330073	0.257666	0.253287	0.335214	0.214516	0.257794	0.232594	0.383433	0.145733	0.25261	0.101825	0.306473	0.284267	0.0704908	0.315704	-0.0247392	0.142019	0.203483	0.0961425	0.191005	0.204263	0.245272	0.275954	0.183143	0.0620425	0.050158	0.492833	0.34135	0.390697	0.338218	0.462971
42	0.142316	0.14209	0.0535033	0.190685	0.142526	0.185827	0.0792311	0.247303	0.12535	0.146665	0.166932	0.18799	0.324313	0.027042	0.259248	0.0715254	0.220759	0.136761	0.405339	0.159461	0.0485792	0.133901	0.271466	0.0960159	0.0477122	0.244014	0.19269	0.184524	0.168392	0.34376	0.248253	0.149409	0.129601	0.116811	0.201453	0.238311	0.22705	0.2483	0.297783	0.0246716	0.469646	0.06599	0.349876	0.339361	0.185547	0.200291	0.158182	0.343619	0.206708
43	0.0689931	0.16844	0.0269826	0.217536	0.236168	0.150341	0.233709	0.213132	0.131245	0.0332609	0.171031	0.151333	0.0778711	0.302019	0.405546	0.263606	0.0520856	0.204091	0.219533	0.0492309	0.263492	0.267953	0.0974839	0.233283	0.213718	0.235782	0.120689	0.198074	0.282009	0.337844	0.280652	0.203774	0.00470069	0.289087	0.197443	0.194608	0.14466	0.19552	0.390788	0.25021	0.256579	0.336992	0.341681	0.220023	0.231925	0.229335	0.444211	0.39854	0.230762
44	0.157506	0.31473	0.323189	0.227986	0.133517	0.0982499	0.203211	0.0624344	0.1479	0.308634	0.321194	0.0982786	0.105371	0.166638	0.294458	0.31989	0.165199	-0.0672045	0.184375	0.390268	0.0343663	0.248937	0.315644	0.318842	0.100042	0.268649	0.29802	0.350215	0.0587789	0.277187	0.189115	0.105675	0.0264322	0.17337	0.289045	0.287834	0.0631479	0.340861	0.0444971	0.0462285	0.245043	0.423652	0.27002	0.248652	0.434085	0.259613	0.218761	0.390909	0.203505
45	0.0498892	0.173504	0.0879018	0.420923	0.297028	0.237421	0.104994	0.289452	0.190735	0.370259	0.329496	0.14248	0.0668521	0.123272	0.178008	0.229934	0.231027	0.19531	0.0690266	0.323896	0.354368	0.305912	0.217506	0.118987	0.147343	0.489218	0.291413	0.379565	0.128436	0.111781	0.113632	0.265502	0.308436	0.212364	0.192267	0.262637	0.23308	0.317098	0.337021	0.225815	0.351768	0.266494	0.197275	0.170458	0.367737	0.26616	0.125693	0.147438	0.0685636
46	0.172573	0.384791	0.21393	0.270564	0.266136	0.38121	0.220985	0.191528	0.186832	0.254184	0.0874372	0.280352	0.187025	0.0266007	0.214365	0.335288	0.344483	0.313685	0.0878811	0.164834	0.192595	0.194565	0.334782	0.189663	0.0897282	0.249535	0.304931	0.412854	0.137273	0.207775	0.246234	0.211781	0.336502	0.486696	0.068317	0.313303	0.230428	0.216541	0.232353	0.193841	0.260033	0.212827	0.351704	0.201398	0.0591878	0.274407	0.290547	0.287143	0.203731
47	0.166772	0.271165	0.151661	0.228215	0.188193	0.248471	0.168758	0.343152	0.310207	0.324989	0.321347	0.434397	0.398295	0.217347	0.438752	0.241762	0.0768541	-0.151137	0.324055	0.278417	0.245659	0.391703	0.223632	0.238952	0.209209	0.262292	0.253025	0.137677	0.180192	0.270883	-0.0204785	0.154423	0.151388	0.233775	0.272733	0.187777	0.168134	0.253239	0.169605	0.160497	0.140148	0.188152	0.267032	0.224355	0.200281	0.24794	0.21808	0.274776	-0.015221
48	0.343549	0.160941	0.356473	0.108274	0.26566	0.170628	0.183195	0.173294	0.0334092	0.161897	0.208109	0.261125	0.190168	0.209613	0.271766	0.217305	0.269334	0.176679	0.107371	0.268947	0.280365	0.345397	0.196431	0.220813	0.21415	0.161475	0.400659	0.226199	0.17833	0.165842	0.248911	0.245794	0.295069	0.384438	0.305919	0.291614	0.303796	0.328194	0.179416	0.226941	0.127734	0.374149	0.123671	0.306314	0.278733	0.310517	0.231901	0.212119	0.246613
49	0.148687	0.495134	0.256141	0.188571	0.111957	0.19716	0.278497	0.117565	0.377494	0.138434	0.118454	0.198864	0.278933	0.232642	0.154075	0.121375	0.257309	0.174813	0.169683	0.159026	0.206139	0.350202	0.17306	0.303407	0.130707	0.350278	0.211994	0.261421	0.21037	0.230954	0.171819	0.239476	0.27505	0.260967	0.15509	0.300539	0.085093	0.174069	0.0706487	0.402526	0.264055	0.212608	0.268546	0.249826	0.508049	0.0536463	0.18391	0.289056	0.271324
50	0.405155	0.218864	0.249179	0.26144	0.181167	0.178283	0.420186	-0.0617726	0.378137	0.199145	0.15964	0.239515	0.0813868	0.08352	0.0413672	0.324151	0.324012	0.52306	0.218869	0.205106	0.326745	0.2086	0.375434	0.315603	0.179256	0.270762	0.18329	0.244781	0.354211	0.272522	0.404248	0.313383	0.29675	0.359622	0.35455	0.402335	0.269515	0.338391	0.355224	0.192611	0.23221	0.141658	0.345495	0.364288	0.258662	0.0642942	0.241934	0.138917	0.223698
51	0.227173	0.078385	0.171251	0.283437	0.237138	0.103173	0.38055	0.22545	0.326758	0.248171	0.214129	0.523891	0.286078	0.226571	0.304406	0.252907	0.269577	0.25164	0.330007	0.241925	0.285491	0.305	0.108002	0.195603	0.26975	0.11364	0.29685	0.254759	0.341913	0.152362	0.075883	0.224119	0.223333	0.320782	0.188277	0.244432	0.21487	0.291976	0.261126	0.238687	0.421251	0.367529	0.361957	0.143692	0.236429	0.212561	0.27646	0.243021	0.472261
52	0.118086	0.2936	0.102166	0.146938	0.194469	0.291421	0.415816	0.394089	0.221343	0.181784	0.0374448	0.207093	0.256935	0.260188	0.443863	0.0396805	0.217539	0.265186	0.279248	0.316225	0.307571	0.289815	0.331574	0.116339	0.312963	0.197804	0.205551	0.252169	0.215699	0.184569	0.376165	0.113479	0.323912	0.419047	0.485195	0.39468	0.272145	0.281336	0.275911	0.394032	0.299856	0.349443	0.172388	0.336765	0.289183	0.272207	0.476855	0.345216	0.30951
53	0.284744	0.217955	0.163148	0.401305	0.220095	0.301948	0.259901	0.301354	0.310648	0.257487	0.460695	0.259778	0.109712	0.241815	0.175578	-0.00571605	0.0242073	0.340752	0.402855	0.331366	0.231003	0.405049	0.380725	0.374045	0.330087	0.266866	0.384851	0.18594	0.304176	0.345899	0.282135	0.178494	0.426148	0.296223	0.261787	0.356447	0.222484	-0.00501625	0.380747	0.333098	0.211119	0.322699	0.154349	0.206228	0.303063	0.321663	0.377083	0.154815	0.270416
54	0.195676	0.343383	0.299147	0.384643	0.363366	0.307578	0.280887	0.325863	0.456915	0.14227	0.249454	0.26506	0.275247	0.318669	0.206287	0.15622	0.302823	0.385361	0.160196	0.229791	0.236122	0.268641	0.174171	0.170696	0.182591	0.207658	0.267663	0.33465	0.251458	0.287949	0.102956	0.233435	0.216093	0.359185	0.277233	0.246268	0.402779	0.202785	0.0760096	0.195014	0.357091	0.186061	0.202112	0.229126	0.199362	0.289779	0.292794	0.379349	0.159938
55	0.309338	0.240669	0.186361	0.119499	0.31836	0.252508	0.237463	0.25012	0.158726	0.226885	0.193651	0.218217	0.286708	0.219884	0.391018	0.233814	0.116191	0.157213	0.251428	0.433281	0.201184	0.264421	0.116556	0.0810037	0.382344	0.264606	0.349076	0.30488	0.315943	0.273685	0.265196	0.188996	0.15355	0.394632	0.361391	0.511385	0.417432	0.201589	0.382412	0.191758	0.0972844	0.121206	0.193883	0.371824	0.279903	0.318617	0.0888408	0.391946	0.243197
56	0.378008	0.162278	0.429936	0.290676	0.208442	0.177173	0.369563	0.32638	0.353751	0.273421	0.34398	0.135111	0.314531	0.185229	0.311481	0.220758	0.403948	0.174134	0.0606233	0.326267	0.354605	0.403384	0.285115	0.25365	0.247757	0.199404	0.423556	0.257727	0.210095	0.178843	0.38319	0.233507	0.502455	0.318604	0.244087	0.2253	0.289779	0.0677871	0.194603	0.305664	0.287067	0.344879	0.298583	0.4793	0.201034	0.277727	0.468237	0.24951	0.219314
57	0.277435	0.138509	0.218114	0.140179	0.347605	0.17558	0.242537	0.179538	0.377565	0.262986	0.285131	0.267779	0.331022	0.21869	0.253513	0.471388	0.251578	0.162201	0.492548	0.185717	0.0879229	0.163329	0.480494	0.238602	0.1956	0.221869	0.346762	0.308726	0.408005	0.312793	0.271135	0.160934	0.0722878	0.241134	0.273382	0.414639	0.344489	0.376054	0.21919	0.125075	0.347723	0.324079	0.0456299	0.16481	0.37849	0.115318	0.30119	0.411383	0.3498
58	0.208262	0.156319	0.344067	0.0666049	0.143198	0.267664	0.159444	0.339019	0.282468	0.223096	0.320439	0.211983	0.279546	0.0996072	0.193818	0.331086	0.278251	0.359016	0.41314	0.154961	0.1764	0.260202	0.264502	0.0654611	0.110796	0.263211	0.15545	0.198937	0.281193	0.2947	0.279047	0.347016	0.349519	0.351102	0.441708	0.284358	0.326593	0.422003	0.314074	0.482386	0.275999	0.239928	0.341582	0.275091	0.342615	0.206864	0.231997	0.246652	0.244305
59	0.225736	0.370254	0.259221	0.292956	0.191556	0.106156	0.257504	0.310299	0.415286	0.404177	0.335091	0.203382	0.0925689	0.271643	0.247071	0.273752	0.290153	0.356555	0.282171	0.293862	0.271321	0.355896	0.152153	0.130864	0.419115	0.443016	0.234957	0.234877	0.270742	0.385977	0.423982	0.344152	0.32728	0.306234	0.422287	0.249551	0.30156	0.157086	0.217094	0.355318	0.270883	0.478232	0.25063	0.35274	0.111253	0.425008	0.336486	0.245752	0.420752
60	0.304586	0.291629	0.315435	0.382877	0.275683	0.204768	0.236631	0.378294	0.244342	0.193158	0.0900399	0.0811149	0.251899	0.346645	0.258654	0.170402	0.182304	0.268044	0.199072	0.112348	0.318676	0.278501	0.0787178	0.219197	0.23098	0.210691	0.389996	0.153088	0.217106	0.161714	0.184224	0.319237	0.381763	0.39886	0.386024	0.311249	0.244346	0.238584	0.208679	0.317221	0.211128	0.204929	0.183026	0.307746	0.365342	0.192024	0.291194	0.361984	0.283952
61	0.276701	0.252462	0.503599	0.301286	0.259253	0.237279	0.405108	0.347588	0.286464	0.457776	0.376355	0.291648	0.320541	0.362191	0.202882	0.21456	0.193605	0.241313	0.291219	0.221774	0.244793	0.372429	0.193801	0.222977	0.359548	0.134727	0.321323	0.49309	0.414246	0.291851	0.321956	0.375355	0.0770128	0.155648	0.481449	0.224678	0.376074	0.210268	0.195461	0.4586	0.231444	0.42285	0.405461	0.157143	0.342028	0.234995	0.329002	0.273457	0.15369
62	0.199039	0.449802	0.122024	0.358648	0.454029	0.27167	0.355882	0.304846	0.241195	0.336832	0.36571	0.21522	0.161297	0.272426	0.32537	-0.0104463	0.186219	0.141205	0.295357	0.232398	0.216487	0.252392	0.310813	0.409344	0.251038	0.228883	0.362446	0.300428	0.397055	0.214128	0.395613	0.217321	0.259998	0.326363	0.227472	0.349991	0.185375	0.349154	0.322972	0.241973	0.327768	0.306936	0.380632	0.344473	0.411593	0.325978	0.394746	0.344706	0.431265
63	0.415237	0.24581	0.294028	0.318474	0.383386	0.292385	0.328115	0.192713	0.190635	0.328791	0.142902	0.380338	0.230591	0.352635	0.312335	0.291454	0.300584	0.310228	0.246137	0.246343	0.367905	0.347513	0.0725937	0.244627	0.266719	0.25209	0.21267	0.369783	0.351265	0.138705	0.234143	0.0928179	0.280193	0.327667	0.268374	0.349996	0.270764	0.355875	0.354681	0.128061	0.394849	0.105809	0.343493	0.227552	0.233531	0.369428	0.505282	0.33812	0.330936
64	0.341657	0.241966	0.342201	0.303913	0.371385	0.234527	0.310888	0.16561	0.226218	0.301437	0.0446525	0.16899	0.209888	0.457723	0.219091	0.250994	0.479179	0.162633	0.256072	0.265114	0.293339	0.165149	0.35013	0.278925	0.279849	0.518601	0.297245	0.16739	0.436434	0.239433	0.293101	0.257695	0.347028	0.286531	0.335947	0.291505	0.346717	0.37714	0.355519	0.241825	0.375203	0.495783	0.274369	0.240262	0.369138	0.250644	0.147919	0.379912	0.41605
65	0.228166	0.441988	0.335273	0.350478	0.089306	0.0303485	0.322959	0.43756	0.282993	0.229798	0.224269	0.317047	0.281964	0.275529	0.35605	0.279842	0.271886	0.26063	0.496978	0.299275	0.265919	0.423487	0.0772306	0.0978562	0.255475	0.168749	0.199095	0.324122	0.235101	0.346127	0.478017	0.288012	0.281849	0.260507	0.254933	0.353432	0.387222	0.408886	0.201055	0.223149	0.207932	0.140898	0.321906	0.330028	0.466852	0.328866	0.435091	0.0485972	0.324433
66	0.212428	0.234198	0.113007	0.138127	0.441271	0.463861	0.118136	0.471646	0.295207	0.385474	0.256348	0.338824	0.372725	0.368966	0.360681	0.28581	0.354233	0.439308	0.369573	0.246514	0.302727	0.161564	0.630039	0.388566	0.223388	0.213089	0.20903	0.446186	0.157364	0.300749	0.391311	0.353483	0.293589	0.240253	0.230731	0.347429	0.232519	0.216657	0.324518	0.350027	0.263089	0.373044	0.393352	0.3121	0.376707	0.276124	0.600904	0.481115	0.425602
67	0.315491	0.213596	0.248969	0.361696	0.325365	0.280201	0.232773	0.179466	0.341946	0.316482	0.320922	0.198082	0.161505	0.294395	0.384293	0.34657	0.476615	0.339416	0.199477	0.214737	0.2084	0.204041	0.266014	0.181555	0.415043	0.30146	0.389658	0.393681	0.120819	0.394115	0.326525	0.299969	0.353522	0.438593	0.321727	0.44541	0.398145	0.257712	0.421158	0.283487	0.276192	0.160605	0.712714	0.411601	0.304879	0.381194	0.290159	0.363223	0.515698
68	0.370587	0.484747	0.398341	0.43464	0.481228	0.337128	0.248673	0.379602	0.477617	0.406796	0.430642	0.378607	0.165697	0.316365	0.464052	0.415353	0.261775	0.136262	0.328632	0.360701	0.284976	0.140491	0.336061	0.399792	0.22949	0.157985	0.240724	0.399775	0.259727	0.358559	0.47429	0.106002	0.329292	0.180931	0.228407	0.297901	0.283537	0.348075	0.441446	0.24991	0.16206	0.180153	0.303699	0.351475	0.370866	0.381043	0.276652	0.270533	0.611316
69	0.362612	0.29696	0.446129	0.341773	0.367902	0.380797	0.501997	0.543303	0.320364	0.257682	0.299864	0.379272	0.206601	0.351579	0.266344	0.381718	0.32629	0.32711	0.372152	0.144965	0.395583	0.366659	0.18157	0.345818	0.438043	0.22153	0.139311	0.325142	0.413628	0.315	0.424834	0.399741	0.39562	0.352282	0.27692	0.330612	0.532817	0.403705	0.304576	0.45674	0.232752	0.308116	0.0590263	0.206541	0.382535	0.518836	0.433289	0.447384	0.331007
70	0.227881	0.451605	0.35437	0.407592	0.414836	0.383014	0.494172	0.416741	0.314925	0.299079	0.365478	0.355869	0.228867	0.202905	0.31993	0.451187	0.507862	0.350861	0.425708	0.16178	0.445087	0.365167	0.380178	0.231136	0.17664	0.339946	0.449324	0.422113	0.38798	0.146462	0.175565	0.424691	0.4273	0.292714	0.398951	0.505025	0.296403	0.188279	0.371283	0.330651	0.307899	0.220862	0.629149	0.334999	0.502772	0.435251	0.24834	0.181093	0.299282
71	0.112232	0.196615	0.210493	0.55482	0.315642	0.335858	0.30275	0.262363	0.421784	0.375115	0.294754	0.472822	0.502399	0.4394	0.242283	0.27575	0.365856	0.192151	0.428456	0.463152	0.342735	0.105812	0.245761	0.232412	0.376114	0.371204	0.145959	0.343865	0.320633	0.304077	0.361103	0.271852	0.376121	0.350133	0.318847	0.358316	0.384878	0.213753	0.0134292	0.354903	0.354858	0.205743	0.404328	0.399746	0.353113	0.440957	0.57047	0.378344	0.386964
72	0.307881	0.385017	0.311931	0.154641	0.33733	0.246577	0.37052	0.225167	0.277928	0.326843	0.232365	0.450943	0.476671	0.24901	0.160738	0.283018	0.148233	0.284854	0.293422	0.395951	0.470466	0.298652	0.396075	0.145192	0.343441	0.360346	0.305195	0.373059	0.520656	0.395706	0.207996	0.446122	0.394817	0.247738	0.229613	0.34473	0.24555	0.281325	0.44942	0.250509	0.269057	0.540663	0.384284	0.395387	0.512853	0.37453	0.461481	0.510476	0.199078
73	0.439084	0.548035	0.266753	0.269095	0.529283	0.448028	0.166259	0.364016	0.417806	0.427796	0.360762	0.256319	0.298815	0.228776	0.206064	0.247075	0.238157	0.359851	0.301274	0.498799	0.432383	0.341661	0.28498	0.371123	0.331888	0.443988	0.522705	0.233179	0.391417	0.486488	0.45757	0.399432	0.367847	0.314109	0.353285	0.332452	0.458128	0.348791	0.367115	0.0714723	0.280087	0.325017	0.323894	0.309205	0.404908	0.367407	0.497776	0.437717	0.453223
74	0.231205	0.501525	0.306904	0.34702	0.235199	0.432539	0.375269	0.383889	0.322324	0.322321	0.511726	0.198003	0.314562	0.248539	0.190313	0.277184	0.249828	0.220791	0.317961	0.42759	0.314177	0.077939	0.288614	0.341276	0.160813	0.396205	0.295499	0.46838	0.447493	0.348554	0.39429	0.160674	0.356332	0.352972	0.473198	0.42484	0.508797	0.264971	0.385164	0.155173	0.285462	0.347157	0.322807	0.304282	0.232871	0.42669	0.578602	0.317245	0.391774
75	0.368562	0.438129	0.443868	0.196761	0.284605	0.392349	0.411507	0.514409	0.262273	0.424019	0.438338	0.120099	0.225681	0.393249	0.404738	0.364596	0.293949	0.404311	0.498893	0.237117	0.208478	0.419508	0.353512	0.444873	0.370367	0.46665	0.416388	0.343676	0.268754	0.212127	0.422041	0.454297	0.408545	0.33826	0.394854	0.545607	0.443315	0.410283	0.366816	0.490352	0.304158	0.462308	0.423597	0.425198	0.33059	0.551139	0.231884	0.466265	0.44852
76	0.296361	0.401125	0.580483	0.423665	0.368909	0.465375	0.465808	0.410176	0.448298	0.231536	0.459028	0.171761	0.397078	0.259534	0.289664	0.241742	0.320215	0.322111	0.65196	0.38343	0.412702	0.262886	0.175378	0.22083	0.388989	0.399867	0.15537	0.510226	0.512019	0.185753	0.421526	0.42133	0.352335	0.595869	0.479913	0.39404	0.438588	0.320173	0.406195	0.393546	0.376925	0.454041	0.537987	0.487007	0.412234	0.398399	0.344004	0.389957	0.457918
77	0.275161	0.41645	0.618661	0.314886	0.339977	0.513381	0.235784	0.415258	0.4627	0.252165	0.383464	0.262946	0.172993	0.155042	0.325025	0.367687	0.170823	0.259251	0.326155	0.494195	0.319082	0.491897	0.401174	0.183346	0.570443	0.343158	0.308778	0.3359	0.396369	0.338575	0.385209	0.489842	0.260488	0.330831	0.307682	0.337752	0.389445	0.293763	0.480306	0.43032	0.294138	0.519138	0.371838	0.325921	0.380883	0.485163	0.407307	0.336839	0.396186
78	0.337146	0.417804	0.454118	0.331188	0.390588	0.197385	0.173244	0.400024	0.444405	0.348389	0.321662	0.296063	0.388073	0.325182	0.334262	0.30819	0.273272	0.444702	0.349599	0.422446	0.34883	0.468909	0.317337	0.416574	0.40066	0.324823	0.514966	0.277857	0.312804	0.324618	0.41283	0.380146	0.388401	0.191939	0.116151	0.331587	0.235946	0.293903	0.495504	0.390086	0.369966	0.368729	0.375155	0.557349	0.404533	0.194703	0.468436	0.270442	0.585508
79	0.260517	0.230196	0.381767	0.43729	0.424875	0.30886	0.388264	0.295557	0.177203	0.242651	0.385977	0.436251	0.316695	0.246744	0.282582	0.468221	0.340499	0.25557	0.145195	0.470413	0.18444	0.463546	0.449362	0.360785	0.15768	0.485796	0.361362	0.387102	0.550062	0.422348	0.328905	0.399186	0.379543	0.210202	0.470208	0.56222	0.50263	0.244757	0.298116	0.220689	0.469479	0.252453	0.336014	0.343218	0.508215	0.389725	0.554086	0.347581	0.293685
80	0.466265	0.367462	0.248138	0.398957	0.358294	0.394373	0.437771	0.571078	0.563833	0.33307	0.392703	0.579675	0.459616	0.313337	0.444858	0.307502	0.437204	0.239939	0.330157	0.335533	0.436972	0.519821	0.288209	0.356473	0.35289	0.43835	0.307469	0.388706	0.471365	0.362134	0.515138	0.596092	0.418157	0.344593	0.598992	0.45546	0.370646	0.383342	0.450805	0.422043	0.582982	0.325381	0.389502	0.446565	0.328729	0.45076	0.361633	0.355037	0.370141
81	0.502987	0.536523	0.272116	0.441936	0.4902	0.472114	0.59617	0.392053	0.445654	0.322133	0.225985	0.327029	0.353291	0.397582	0.345237	0.369615	0.257638	0.387279	0.492832	0.268343	0.332583	0.52586	0.35837	0.445511	0.393058	0.365219	0.561194	0.599024	0.59274	0.425988	0.416847	0.502107	0.426767	0.348909	0.397468	0.557773	0.272532	0.186777	0.43783	0.426996	0.475875	0.45765	0.468613	0.446963	0.525804	0.491301	0.277537	0.472492	0.398893
82	0.393992	0.506583	0.48912	0.32242	0.306591	0.312309	0.537615	0.375591	0.359279	0.504782	0.341219	0.208214	0.527837	0.443383	0.294658	0.178579	0.465505	0.425208	0.32591	0.502813	0.356654	0.204014	0.449318	0.240683	0.667172	0.364914	0.393105	0.39135	0.397851	0.264578	0.45452	0.336926	0.356107	0.43861	0.432158	0.471106	0.434386	0.393324	0.388966	0.444223	0.553314	0.414584	0.542153	0.508691	0.38165	0.474887	0.540484	0.325886	0.411185
83	0.312257	0.415057	0.388198	0.555189	0.505525	0.360417	0.231116	0.455687	0.34835	0.518112	0.546494	0.65336	0.430127	0.644019	0.465455	0.406651	0.426929	0.380732	0.436042	0.472616	0.445445	0.3423	0.342096	0.590393	0.501677	0.554578	0.420097	0.488307	0.367723	0.348335	0.381831	0.484285	0.362389	0.425638	0.425647	0.515415	0.455245	0.366962	0.490976	0.507022	0.452336	0.432286	0.474177	0.415882	0.482976	0.463855	0.437062	0.426318	0.486516
84	0.175238	0.483912	0.449634	0.516187	0.375969	0.431791	0.514913	0.635223	0.441754	0.342121	0.383672	0.327843	0.455802	0.313938	0.293175	0.477502	0.498783	0.170994	0.439081	0.405129	0.456141	0.447476	0.290611	0.488977	0.515745	0.536481	0.332621	0.313065	0.550594	0.403849	0.442263	0.342183	0.50704	0.486498	0.480181	0.614345	0.552752	0.337103	0.352109	0.48355	0.427622	0.474989	0.35686	0.562221	0.598135	0.52061	0.35543	0.381583	0.523004
85	0.426939	0.383578	0.562716	0.631471	0.681319	0.498111	0.212644	0.585641	0.433255	0.472185	0.586775	0.384735	0.485678	0.400835	0.301379	0.361419	0.362126	0.468629	0.246936	0.46548	0.311101	0.427535	0.38605	0.46711	0.338324	0.437873	0.546339	0.482182	0.59643	0.29804	0.386546	0.398347	0.534617	0.452967	0.617038	0.525415	0.484467	0.51833	0.475497	0.429384	0.643256	0.444465	0.423204	0.469737	0.505615	0.463447	0.538376	0.636902	0.467779
86	0.493275	0.636862	0.47913	0.428086	0.382199	0.506456	0.498773	0.531469	0.334716	0.518401	0.40302	0.451253	0.320402	0.416676	0.507858	0.512017	0.395713	0.477995	0.581138	0.668592	0.463103	0.330469	0.497676	0.505058	0.40106	0.412318	0.662208	0.602036	0.563446	0.571668	0.412492	0.404424	0.436012	0.515915	0.401319	0.424296	0.494701	0.496038	0.51636	0.49127	0.429633	0.603527	0.644572	0.661214	0.643201	0.578523	0.426771	0.588748	0.573562
87	0.372195	0.463698	0.568772	0.538675	0.459964	0.418517	0.390313	0.541908	0.51471	0.568453	0.479731	0.445537	0.395289	0.468433	0.326082	0.541133	0.596158	0.519705	0.602046	0.479872	0.551622	0.460406	0.47576	0.426942	0.599683	0.524639	0.510929	0.60187	0.397235	0.284688	0.616726	0.516644	0.398947	0.574647	0.63187	0.501099	0.569173	0.473783	0.692215	0.500368	0.507644	0.550917	0.661234	0.491746	0.572861	0.484709	0.549934	0.365209	0.390571
88	0.567916	0.490939	0.442848	0.434746	0.514179	0.504837	0.557976	0.593963	0.539401	0.753806	0.572449	0.613751	0.534128	0.654931	0.549224	0.534159	0.381903	0.503768	0.451426	0.673442	0.586761	0.520016	0.574034	0.510511	0.503951	0.570502	0.642975	0.505469	0.509747	0.418937	0.748331	0.657699	0.304211	0.689946	0.557505	0.53072	0.591726	0.487238	0.668077	0.46049	0.715132	0.573262	0.595946	0.316164	0.620748	0.56417	0.65678	0.532439	0.710369
89	0.598201	0.545905	0.386806	0.584722	0.545082	0.653201	0.630568	0.490027	0.65747	0.718902	0.736482	0.573224	0.536845	0.640862	0.646753	0.468336	0.598859	0.54079	0.465624	0.641977	0.586933	0.445904	0.687441	0.562519	0.574706	0.62777	0.548112	0.479422	0.535442	0.59794	0.59039	0.43666	0.540672	0.517055	0.711351	0.576922	0.599557	0.476661	0.797989	0.530579	0.581331	0.537141	0.744065	0.552529	0.523725	0.639142	0.639734	0.676381	0.645906
90	0.481979	0.595381	0.68546	0.783342	0.617417	0.653654	0.659838	0.851502	0.688852	0.68294	0.576842	0.391393	0.80976	0.722097	0.907564	0.692087	0.799644	0.676302	0.62197	0.668745	0.65402	0.591103	0.529798	0.590062	0.547295	0.702983	0.434186	0.759498	0.730782	0.521035	0.596025	0.610337	0.598212	0.702998	0.652815	0.808993	0.587063	0.526406	0.712947	0.673679	0.699988	0.745901	0.464383	0.587998	0.80625	0.570822	0.595251	0.723861	0.608318
91	0.637548	0.664533	0.773663	0.645405	0.674074	0.699764	0.6542	0.635079	0.83207	0.668485	0.744192	0.666406	0.776684	0.703421	0.816651	0.725005	0.768761	0.78397	0.708568	0.720863	0.700545	0.63163	0.687399	0.603431	0.780149	0.792102	0.759309	0.671081	0.692857	0.78365	0.670541	0.721417	0.701415	0.787553	0.72553	0.784612	0.74242	0.615465	0.745495	0.740803	0.737078	0.695244	0.71346	0.788605	0.778204	0.795339	0.844189	0.819528	0.799347
92	0.758426	0.751887	0.817243	0.770383	0.702847	0.871036	0.770815	0.811709	0.785653	0.908583	0.848719	0.737772	0.699078	0.750909	0.765517	0.798495	0.643413	0.788157	0.687182	0.806443	0.806509	0.793708	0.84918	0.810179	0.802093	0.798294	0.823153	0.639566	0.757062	0.831587	0.787509	0.749591	0.743602	0.831444	0.886353	0.765083	0.862931	0.852128	0.846694	0.783185	0.727739	0.81619	0.876824	0.840913	0.878045	0.939633	0.868618	0.809691	0.693802
93	0.832242	0.859944	0.67429	0.887123	0.852832	0.962827	0.776968	0.875998	0.856299	0.877033	0.913613	0.832595	0.932551	0.883811	0.802058	1.00773	0.697482	0.786105	0.86641	0.778642	0.815648	0.901565	0.835272	0.911192	0.734445	0.929583	0.821813	0.899194	0.711609	0.767496	0.98359	0.950136	0.934631	0.913109	0.750421	0.733403	0.805016	0.895282	0.812137	0.826794	0.839813	0.88737	0.824497	1.06415	0.772686	1.03745	1.04996	0.872574	0.847268
94	1.04669	0.861181	0.975106	0.92217	1.03556	0.963809	1.04512	0.920058	0.953664	1.04107	1.01318	0.741652	0.918849	1.01917	1.08483	0.872958	0.93721	0.933296	0.964743	1.04452	1.0286	0.955454	1.09212	1.003	1.05001	0.90425	0.902034	0.830988	0.983337	0.925617	0.945695	1.00309	1.02501	1.09697	1.00169	0.941804	1.05813	0.857469	0.948578	1.0125	1.01713	0.947503	0.995665	1.01156	0.936168	1.11601	0.886321	1.00083	0.975588
95	1.13747	1.07986	1.20058	1.20182	1.0944	1.05169	1.1457	1.17105	1.07814	1.23828	1.19444	1.12679	1.0449	0.975817	1.01362	1.04313	1.05887	1.08135	1.12367	1.18026	1.07992	1.08825	1.0686	1.0687	1.20896	1.08383	1.13195	1.1062	1.08167	1.12194	1.13169	0.945684	1.05951	1.09562	1.05094	1.19614	1.08378	1.08187	1.09682	1.09925	1.01663	1.09132	1.07714	1.16614	1.16478	1.11749	1.10161	1.06387	1.15725
96	1.19642	1.28127	1.16296	1.23664	1.22033	1.22097	1.2266	1.18792	1.23933	1.16625	1.20112	1.23026	1.12454	1.21852	1.19599	1.21078	1.21649	1.34301	1.16174	1.23638	1.21978	1.14115	1.25555	1.05295	1.27306	1.15583	1.2299	1.31041	1.1867	1.24945	1.13047	1.25571	1.25518	1.23509	1.23946	1.21695	1.25759	1.2853	1.24849	1.25743	1.16746	1.28216	1.30969	1.34557	1.19204	1.25566	1.32293	1.31336	1.17287
97	1.43114	1.25585	1.38497	1.41192	1.36941	1.27526	1.40181	1.30469	1.35785	1.33699	1.36047	1.29975	1.3688	1.33584	1.36691	1.51374	1.21975	1.36446	1.335	1.41319	1.34517	1.45531	1.45029	1.27082	1.36025	1.37542	1.38444	1.33284	1.36882	1.3586	1.3773	1.27488	1.31787	1.27589	1.41118	1.29919	1.47197	1.35637	1.39929	1.36836	1.47211	1.29034	1.41349	1.32802	1.39707	1.34114	1.32229	1.34891	1.35355
98	1.45286	1.40243	1.44367	1.4803	1.37785	1.45559	1.32237	1.40307	1.52312	1.4708	1.37125	1.45665	1.40572	1.8707	1.45579	1.59895	1.53663	1.38828	1.43688	1.4608	1.45851	1.48997	1.47863	1.41876	1.44261	1.55293	1.4329	1.42813	1.88122	1.50156	1.49553	1.48518	1.52974	1.41153	1.39741	1.47594	1.46942	1.46553	1.47238	1.50274	1.5422	1.50107	1.38135	1.40082	1.48413	1.48835	1.45934	1.4388	1.44252
99	1.5888	1.46066	1.51803	1.54518	1.52227	1.50056	1.54019	1.527	1.64065	1.39422	1.34954	1.52457	1.47169	1.46971	1.55179	1.5408	1.47706	1.4163	1.50152	1.49078	1.52576	1.53656	1.51069	1.52214	1.43601	1.51047	1.5328	1.56462	1.56083	1.502	1.57469	1.55018	1.50599	1.55024	1.54303	1.57814	1.52984	1.5378	1.5256	1.51787	1.67072	1.59746	1.4765	1.51709	1.60459	1.55447	1.50434	1.56487	1.59911
100	1.54485	1.58662	1.61467	1.51623	1.53979	1.50103	1.55925	1.5031	1.45276	1.53404	1.46906	1.51594	1.53389	1.60492	1.56453	1.54012	1.51632	1.52875	1.54742	1.54482	1.53575	1.44426	1.52475	1.48651	1.48255	1.50449	1.54696	1.60171	1.49921	1.51985	1.52909	1.54218	1.58084	1.58724	1.48755	1.57483	1.54218	1.60889	1.552	1.61925	1.57106	1.61591	1.52913	1.53198	1.5774	1.61671	1.56793	1.60666	1.49247
101	1.5131	1.50143	1.53991	1.46831	1.52122	1.45934	1.49275	1.58627	1.4321	1.50424	1.6189	1.48268	1.51946	1.47395	1.50564	1.55471	1.50144	1.54165	1.48089	1.47322	1.4839	1.42129	1.5182	1.52776	1.54872	1.60927	1.48374	1.50809	1.48874	1.49707	1.51428	1.51894	1.51872	1.54701	1.45411	1.5477	1.5196	1.58216	1.47845	1.51147	1.51149	1.52178	1.59212	1.52502	1.53641	1.54998	1.57551	1.51718	1.45354
102	1.48549	1.42109	1.40125	1.4275	1.32852	1.3901	1.42828	1.41031	1.53506	1.42871	1.37365	1.40746	1.43666	1.44043	1.45963	1.34647	1.4964	1.39806	1.43788	1.42901	1.39896	1.43332	1.55954	1.43171	1.44885	1.40298	1.51799	1.34315	1.37736	1.37661	1.51012	1.48539	1.43339	1.45692	1.43242	1.39625	1.40639	1.52281	1.48939	1.4924	1.44574	1.36828	1.48458	1.41759	1.47696	1.52773	1.57786	1.57809	1.43237
103	1.29024	1.31613	1.30887	1.47631	1.35214	1.28646	1.36831	1.3209	1.26977	1.26143	1.26988	1.25384	1.29666	1.33953	1.29803	1.45167	1.31083	1.24137	1.35007	1.29937	1.31127	1.32219	1.35619	1.2852	1.34437	1.33764	1.44915	1.32985	1.34501	1.27743	1.3211	1.44686	1.41647	1.29456	1.33193	1.39897	1.28177	1.36802	1.32683	1.39495	1.24724	1.33096	1.32583	1.40523	1.37861	1.28063	1.28822	1.34293	1.47373
104	1.19304	1.31603	1.16927	1.08271	1.17751	1.21659	1.17951	1.19285	1.29637	1.24302	1.06336	1.18946	1.23215	1.25164	1.2459	1.24049	1.30422	1.11092	1.22702	1.13325	1.14854	1.18449	1.16708	1.16103	1.228	1.21099	1.21208	1.23486	1.1026	1.18294	1.13123	1.22608	1.09967	1.14183	1.20219	1.20306	1.21451	1.35538	1.20732	1.31702	1.20713	1.26357	1.19259	1.25385	1.14117	1.14967	1.32529	1.30067	1.23594
105	1.09815	1.05446	1.12853	0.965978	1.11414	1.1357	1.03249	1.1471	1.07748	1.03438	1.03308	1.04271	1.07975	1.00243	1.09331	1.12865	1.04989	1.09219	0.992124	0.946229	1.1875	0.995732	1.09151	0.991092	1.14661	1.12407	1.0144	1.02476	0.80701	0.958367	1.14184	1.21283	0.974495	1.05057	0.995159	1.15308	1.0801	1.13809	1.03277	1.03936	0.956977	1.04217	1.05978	1.08583	1.14498	1.04962	1.07371	0.894943	0.980517
106	0.877916	0.879059	0.995457	0.932903	1.02215	0.975814	0.928042	0.816668	0.943344	0.939976	0.94432	0.977487	1.02518	0.935114	0.788316	0.875229	0.891039	0.93796	0.885588	0.832052	0.823023	0.951839	1.01505	1.01731	0.951738	0.943407	0.95149	0.840706	0.970579	1.00686	0.951931	0.958388	0.936914	0.96061	0.941012	0.925781	0.897535	0.78037	0.823901	0.840164	0.940964	0.959396	0.904991	0.956099	0.817761	0.811908	0.954442	0.959268	1.07191
107	0.913168	0.833679	0.844932	0.769504	0.741447	0.929972	0.928649	0.882662	0.819258	0.907338	0.789827	0.950975	0.84246	0.953952	0.919965	0.807465	0.759152	0.896276	0.889298	0.772192	0.750199	0.857298	0.98934	0.798879	0.66108	0.794313	0.872737	0.81604	0.846539	0.959133	0.917887	0.781602	0.789541	0.870027	0.985344	0.884075	0.879443	0.828503	0.83398	1.02664	0.788739	0.829311	0.743445	0.823356	1.04196	0.702964	0.888739	0.835972	1.03039
108	0.806285	0.780043	0.762988	0.976714	0.880249	0.705185	0.758467	0.722584	0.748958	0.696845	0.616581	0.787455	0.748784	0.700519	0.791194	0.705758	0.63288	0.80898	0.736846	0.777	0.824547	0.731598	0.818218	0.823179	0.760879	0.697346	0.676414	0.796882	0.793763	0.79726	0.728788	0.804124	0.837721	0.91789	0.768078	0.836729	0.805885	0.779871	0.64651	0.905149	0.86459	0.759665	0.896357	0.925868	0.777627	0.833461	0.732273	0.807165	1.02286
109	0.788621	0.761348	0.680881	0.66051	0.624069	0.640595	0.661313	0.766789	0.594106	0.840496	0.644391	0.709695	0.767999	0.838419	0.77728	0.601138	0.641943	0.732274	0.80336	0.800133	0.552192	0.779137	0.807936	0.673534	0.888351	0.878309	0.863344	0.748457	0.840646	0.659603	0.722559	0.855621	0.704934	0.666449	0.76051	0.679727	0.857465	0.675954	0.658351	0.71537	0.839257	0.674474	0.736445	0.797004	0.693993	0.76153	0.746328	0.901035	0.77685
110	0.743113	0.694268	0.594842	0.735975	0.63497	0.752605	0.725344	0.756406	0.811353	0.711318	0.486545	0.749156	0.651116	0.669911	0.865746	0.790325	0.665611	0.625415	0.725427	0.551764	0.771059	0.609712	0.781197	0.84	0.764308	0.735342	0.641451	0.753608	0.625783	0.67551	0.689903	0.735159	0.832728	0.690124	0.689233	0.723293	0.65232	0.791257	0.713708	0.787902	0.742517	0.685859	0.817092	0.713224	0.688913	0.574753	0.722881	0.688647	0.776609
111	0.541952	0.689038	0.571711	0.750195	0.796647	0.663215	0.725191	0.713531	0.626972	0.656977	0.56723	0.687876	0.711353	0.582474	0.801009	0.577195	0.820785	0.609761	0.613182	0.585243	0.591894	0.563515	0.624914	0.549667	0.594034	0.766646	0.673398	0.655988	0.763282	0.657835	0.666564	0.788014	0.672118	0.54612	0.639638	0.562383	0.689146	0.650391	0.587253	0.640203	0.728669	0.63815	0.614505	0.666327	0.615054	0.674881	0.626183	0.737766	0.715375
112	0.59977	0.531692	0.489711	0.744664	0.587747	0.63506	0.561641	0.644826	0.713655	0.596145	0.600196	0.740843	0.675748	0.634623	0.618485	0.640815	0.690106	0.68564	0.592355	0.770915	0.611608	0.678822	0.524571	0.522152	0.622943	0.648872	0.624018	0.598037	0.475431	0.58561	0.734697	0.667454	0.562701	0.700264	0.727137	0.483862	0.697596	0.580281	0.618885	0.521159	0.581675	0.621562	0.731516	0.659104	0.780275	0.507511	0.689434	0.743981	0.615695
113	0.516193	0.785482	0.623183	0.476849	0.60473	0.688726	0.44917	0.634854	0.520397	0.365565	0.66637	0.557648	0.601297	0.531844	0.512321	0.575367	0.505965	0.556384	0.461289	0.505598	0.543137	0.567285	0.490379	0.571308	0.50456	0.696357	0.567403	0.638909	0.711871	0.587422	0.619048	0.621674	0.605969	0.547787	0.578369	0.642841	0.541688	0.601294	0.56254	0.670316	0.610383	0.795007	0.400319	0.575347	0.689513	0.599448	0.605449	0.533486	0.51085
114	0.69037	0.552624	0.605996	0.62892	0.559865	0.612214	0.438556	0.504249	0.527269	0.633961	0.663333	0.558888	0.393827	0.590039	0.747269	0.4935	0.51714	0.607635	0.699113	0.547476	0.444309	0.575259	0.593242	0.670319	0.621495	0.594214	0.655462	0.535544	0.582038	0.633629	0.395829	0.729515	0.690599	0.705997	0.616016	0.589424	0.617943	0.510775	0.574631	0.594968	0.513463	0.668097	0.54717	0.453158	0.386001	0.50521	0.642845	0.53128	0.63219
115	0.476453	0.597627	0.490189	0.492896	0.489332	0.489156	0.715439	0.445327	0.472182	0.590505	0.431898	0.433086	0.579753	0.499024	0.610711	0.551418	0.646743	0.622329	0.486742	0.476161	0.475801	0.503583	0.312083	0.709736	0.674752	0.675097	0.652174	0.343271	0.539485	0.581112	0.492394	0.625799	0.578129	0.551356	0.564767	0.703285	0.417387	0.603251	0.605634	0.550572	0.819094	0.415869	0.564477	0.498406	0.536935	0.472638	0.475452	0.481646	0.521807
116	0.422621	0.543995	0.412459	0.45049	0.612419	0.526322	0.46325	0.596948	0.640509	0.569373	0.53609	0.443607	0.440789	0.448394	0.480183	0.628909	0.476792	0.370132	0.3914	0.520986	0.647612	0.566172	0.517316	0.585055	0.523061	0.443823	0.467238	0.575551	0.463949	0.513391	0.390437	0.525084	0.484843	0.553207	0.618404	0.435599	0.567925	0.629447	0.581449	0.577837	0.399912	0.627508	0.599471	0.448115	0.520582	0.516802	0.521495	0.456471	0.636168
117	0.572198	0.515753	0.537357	0.495155	0.49961	0.593585	0.586386	0.544814	0.521941	0.514539	0.489659	0.628955	0.4291	0.424827	0.597304	0.488094	0.296034	0.627442	0.38746	0.521447	0.565864	0.446797	0.580112	0.466089	0.541744	0.465364	0.650503	0.632569	0.594075	0.526081	0.656536	0.79415	0.474374	0.589404	0.56614	0.709593	0.539346	0.509474	0.602741	0.613135	0.610019	0.747936	0.400018	0.494847	0.602488	0.599542	0.606325	0.495862	0.560108
118	0.49647	0.426822	0.479621	0.512387	0.523462	0.572783	0.394934	0.599263	0.466041	0.27016	0.545754	0.540211	0.573532	0.51316	0.675621	0.573089	0.536592	0.590539	0.513981	0.456173	0.38539	0.362475	0.458848	0.514964	0.616838	0.445995	0.474195	0.596619	0.408675	0.602791	0.478485	0.479452	0.495313	0.621873	0.685676	0.591843	0.559243	0.483385	0.645284	0.528788	0.345937	0.443995	0.529254	0.532483	0.633589	0.457702	0.555092	0.452873	0.528525
119	0.450736	0.455994	0.467905	0.444621	0.49021	0.483557	0.204469	0.275244	0.534	0.398094	0.255357	0.491771	0.538863	0.581069	0.392721	0.46806	0.32429	0.535716	0.531871	0.415949	0.548787	0.505308	0.422077	0.453664	0.386072	0.467442	0.351468	0.526998	0.438506	0.434165	0.597073	0.405571	0.597203	0.570397	0.548387	0.588715	0.434792	0.636727	0.480744	0.517699	0.567755	0.48838	0.3085	0.379298	0.684095	0.509855	0.661933	0.749566	0.574676
120	0.578683	0.394291	0.492921	0.600152	0.407739	0.330294	0.550503	0.51499	0.547452	0.298826	0.60717	0.542203	0.455435	0.457546	0.519353	0.637515	0.422295	0.546984	0.451839	0.434717	0.545103	0.48926	0.456401	0.547262	0.57944	0.540059	0.54457	0.425219	0.361821	0.392837	0.560025	0.612973	0.466714	0.514131	0.473337	0.364978	0.460687	0.39911	0.432944	0.597288	0.500788	0.554734	0.452658	0.596915	0.432761	0.619014	0.540664	0.568018	0.523968
121	0.496351	0.505314	0.387601	0.568025	0.579055	0.277129	0.417083	0.437634	0.508133	0.528343	0.522446	0.530695	0.579514	0.431734	0.537407	0.460814	0.434309	0.51913	0.508347	0.555045	0.578675	0.360381	0.528022	0.553422	0.285676	0.4711	0.527928	0.39905	0.358548	0.610112	0.63794	0.524479	0.680279	0.574784	0.519393	0.654252	0.572192	0.443755	0.562944	0.478005	0.484001	0.678244	0.625825	0.339126	0.502372	0.326408	0.503501	0.507523	0.622361
122	0.534013	0.467662	0.375572	0.655986	0.634761	0.428109	0.451137	0.517927	0.42803	0.657531	0.528021	0.474782	0.385951	0.594919	0.442507	0.26963	0.293866	0.456846	0.599917	0.317412	0.485129	0.478033	0.37601	0.382006	0.554962	0.381706	0.351185	0.309959	0.507069	0.561457	0.512582	0.474121	0.504023	0.407045	0.442415	0.364542	0.561654	0.527165	0.239159	0.473897	0.528196	0.332957	0.53517	0.459149	0.402247	0.600162	0.30517	0.534406	0.559395
123	0.316071	0.268766	0.386783	0.574346	0.514864	0.439637	0.43689	0.360826	0.455853	0.485874	0.227066	0.369231	0.59298	0.452466	0.461089	0.443409	0.51522	0.470819	0.342632	0.556699	0.508413	0.483485	0.558982	0.47397	0.251476	0.377245	0.199413	0.630614	0.366256	0.419228	0.437109	0.433837	0.392563	0.645153	0.371611	0.59034	0.455476	0.413554	0.598753	0.573733	0.516749	0.615194	0.467428	0.612839	0.644767	0.407382	0.569507	0.568437	0.613252
124	0.351108	0.569824	0.555703	0.506692	0.502048	0.497158	0.575276	0.549744	0.257722	0.534486	0.365425	0.447164	0.496028	0.336308	0.529441	0.45904	0.429745	0.473614	0.554123	0.432297	0.330512	0.44141	0.553584	0.432055	0.356526	0.500595	0.303333	0.563231	0.538468	0.585757	0.33956	0.51125	0.469682	0.50229	0.411296	0.5383	0.493675	0.561279	0.571037	0.662114	0.518394	0.424706	0.584846	0.61609	0.6189	0.434124	0.474997	0.729998	0.597038
125	0.565278	0.462356	0.297492	0.457739	0.516919	0.407689	0.529307	0.503533	0.470285	0.537298	0.433616	0.384627	0.564793	0.471332	0.633737	0.592754	0.296313	0.415474	0.326236	0.469445	0.410793	0.589942	0.614891	0.434354	0.556508	0.238226	0.418647	0.318418	0.453488	0.343934	0.617167	0.286133	0.332595	0.344688	0.580668	0.670408	0.495135	0.33774	0.445862	0.540829	0.387152	0.583056	0.538626	0.587072	0.52644	0.567074	0.3796	0.585562	0.480953
126	0.543683	0.576642	0.497229	0.577137	0.489962	0.531929	0.395259	0.565848	0.583962	0.534843	0.577634	0.404531	0.413918	0.518822	0.487694	0.360276	0.525437	0.403835	0.413478	0.379295	0.491132	0.435101	0.53165	0.467915	0.516488	0.514191	0.349842	0.516882	0.32126	0.612976	0.441236	0.416874	0.469338	0.467329	0.561719	0.332739	0.55389	0.566787	0.553935	0.456738	0.534067	0.520514	0.580034	0.481613	0.601459	0.678111	0.473941	0.570185	0.675874
127	0.526378	0.496959	0.423114	0.556614	0.474072	0.459135	0.301987	0.502234	0.348755	0.31749	0.51708	0.572837	0.543348	0.506941	0.447174	0.489984	0.36098	0.509728	0.426173	0.592866	0.497349	0.413711	0.51146	0.446137	0.633394	0.593495	0.497832	0.271121	0.470628	0.511597	0.495252	0.3643	0.48617	0.440876	0.533236	0.476713	0.438033	0.573241	0.427149	0.246202	0.645704	0.431827	0.550119	0.478351	0.520135	0.50555	0.504666	0.392402	0.449185
128	0.489354	0.413245	0.381045	0.511171	0.499954	0.30629	0.635783	0.500533	0.699735	0.580059	0.3308	0.399699	0.510262	0.362845	0.42946	0.538278	0.446752	0.469915	0.338858	0.293912	0.479734	0.424704	0.438713	0.554567	0.388446	0.370366	0.366144	0.547551	0.510265	0.371281	0.422513	0.366603	0.552418	0.379529	0.479386	0.417686	0.380116	0.511386	0.554566	0.441819	0.539573	0.496202	0.553868	0.487954	0.289327	0.332252	0.652029	0.509528	0.568815
129	0.381802	0.335512	0.514888	0.419405	0.422792	0.421028	0.3523	0.52081	0.448088	0.315344	0.3932	0.43294	0.497009	0.377719	0.298432	0.571214	0.451099	0.371781	0.533798	0.510423	0.447039	0.464757	0.442394	0.484956	0.517497	0.393444	0.425156	0.404577	0.381213	0.274577	0.560032	0.479324	0.45577	0.639238	0.535947	0.483497	0.492394	0.421086	0.674285	0.402185	0.367159	0.640998	0.451883	0.578983	0.602751	0.537997	0.471728	0.580581	0.581457
130	0.397784	0.521791	0.366319	0.568345	0.44808	0.475106	0.457812	0.392883	0.565343	0.386253	0.46916	0.511957	0.445918	0.51312	0.226215	0.369173	0.362625	0.406345	0.371844	0.428049	0.44255	0.521907	0.498057	0.476398	0.412786	0.486309	0.491644	0.328626	0.328998	0.478486	0.410188	0.466808	0.381676	0.568255	0.365967	0.471588	0.437904	0.322417	0.43222	0.528353	0.331406	0.627144	0.488182	0.41127	0.411835	0.514956	0.499549	0.439972	0.660825
131	0.357321	0.392305	0.267483	0.477086	0.412627	0.470798	0.456962	0.345905	0.474946	0.495899	0.463287	0.516791	0.524817	0.255668	0.587833	0.486687	0.466602	0.504267	0.40911	0.449905	0.476799	0.522987	0.554033	0.462836	0.400225	0.366382	0.42794	0.462201	0.557921	0.473641	0.445408	0.19642	0.454184	0.44981	0.491033	0.408957	0.695567	0.480798	0.426925	0.433966	0.593	0.501736	0.33472	0.484241	0.680506	0.456387	0.605349	0.383939	0.392539
132	0.462818	0.534639	0.244079	0.434438	0.462246	0.324204	0.508237	0.453145	0.675349	0.359839	0.249192	0.661572	0.25976	0.288223	0.563137	0.544955	0.3752	0.254222	0.477705	0.633625	0.445766	0.351179	0.452518	0.353813	0.468984	0.431236	0.426319	0.51261	0.389971	0.408364	0.479406	0.335653	0.412713	0.592709	0.505704	0.480765	0.622925	0.465775	0.519288	0.648371	0.450849	0.272026	0.309024	0.424371	0.31477	0.456053	0.461293	0.433658	0.661078
133	0.443878	0.383765	0.465869	0.458649	0.361786	0.420208	0.542645	0.319551	0.528911	0.534713	0.501045	0.558159	0.600834	0.458473	0.368839	0.402499	0.556675	0.478069	0.699329	0.581909	0.346985	0.48182	0.316219	0.382167	0.399032	0.642437	0.459044	0.467609	0.553883	0.549783	0.430201	0.415126	0.325638	0.468242	0.54744	0.541389	0.554292	0.362625	0.448608	0.412621	0.59504	0.483407	0.520681	0.290495	0.480837	0.563903	0.510005	0.455299	0.459706
134	0.480073	0.567235	0.425885	0.721656	0.451524	0.585585	0.50275	0.525255	0.39303	0.502854	0.637502	0.495681	0.353361	0.492772	0.511925	0.589711	0.439127	0.415863	0.450945	0.401312	0.450919	0.394785	0.475612	0.422669	0.367391	0.421487	0.404431	0.341718	0.386453	0.480751	0.351471	0.526411	0.367923	0.565964	0.492945	0.455596	0.515532	0.427153	0.423842	0.604815	0.631077	0.551488	0.586894	0.325968	0.602908	0.51511	0.534006	0.473384	0.509981
135	0.398206	0.276115	0.492868	0.401567	0.632428	0.402286	0.460726	0.409174	0.425396	0.302518	0.556849	0.353628	0.315546	0.409848	0.284422	0.441012	0.552164	0.577813	0.292769	0.400525	0.30707	0.540947	0.335192	0.5561	0.306756	0.30998	0.568132	0.464337	0.434209	0.41102	0.490774	0.471793	0.404062	0.481719	0.571882	0.426115	0.549977	0.542502	0.370125	0.360209	0.507481	0.503346	0.414137	0.53585	0.582535	0.529504	0.625114	0.477939	0.365571
136	0.447484	0.404868	0.382176	0.473191	0.555398	0.436393	0.65035	0.467701	0.407185	0.575686	0.429147	0.55267	0.558616	0.408696	0.64235	0.556358	0.262162	0.569778	0.378565	0.468551	0.398148	0.457163	0.516509	0.547456	0.430514	0.371736	0.409384	0.365477	0.657219	0.406828	0.350161	0.521214	0.43013	0.453095	0.426905	0.534691	0.465492	0.459916	0.579794	0.496428	0.531496	0.609819	0.599271	0.357276	0.470673	0.366514	0.438194	0.545301	0.457179
137	0.373603	0.481959	0.389136	0.436296	0.423762	0.304025	0.515558	0.376918	0.528977	0.439808	0.394238	0.506786	0.446471	0.283324	0.445258	0.625764	0.519981	0.4546	0.318818	0.482218	0.401813	0.532142	0.235791	0.635744	0.458722	0.610167	0.3552	0.376712	0.419758	0.371196	0.504116	0.485398	0.485432	0.379881	0.328834	0.411503	0.415314	0.521512	0.613867	0.432074	0.446166	0.410447	0.568762	0.480044	0.455479	0.325576	0.575304	0.491155	0.356822
138	0.635288	0.518444	0.452473	0.577186	0.424923	0.219057	0.342319	0.641481	0.359347	0.430193	0.512292	0.544393	0.506992	0.429831	0.493408	0.454596	0.497047	0.439616	0.368336	0.504045	0.517198	0.36154	0.286859	0.548846	0.409132	0.55644	0.419826	0.384059	0.39841	0.414151	0.5108	0.387907	0.54466	0.451593	0.264548	0.483	0.623337	0.575208	0.599895	0.501061	0.303938	0.542361	0.295986	0.457692	0.398305	0.449136	0.40937	0.473714	0.631335
139	0.454982	0.65387	0.47945	0.524317	0.458639	0.394043	0.475471	0.252344	0.528704	0.580446	0.52992	0.468273	0.493671	0.533517	0.420062	0.610412	0.57804	0.662694	0.465705	0.485183	0.494679	0.419184	0.351517	0.610248	0.428131	0.619739	0.501469	0.440013	0.363578	0.330523	0.479792	0.456958	0.554842	0.382765	0.34059	0.601885	0.426764	0.537265	0.640448	0.345305	0.424122	0.432136	0.528424	0.423429	0.435367	0.486651	0.554497	0.436973	0.556112
140	0.329965	0.329	0.353836	0.542063	0.565634	0.457767	0.516584	0.423181	0.539961	0.349558	0.553196	0.609238	0.615712	0.528965	0.428077	0.598244	0.521764	0.504426	0.501332	0.45621	0.510855	0.423021	0.461561	0.442801	0.527388	0.465661	0.509339	0.478635	0.349998	0.579318	0.438975	0.386448	0.497663	0.593182	0.448395	0.513131	0.375255	0.576058	0.47901	0.379866	0.393328	0.445652	0.532108	0.233842	0.466841	0.41465	0.440903	0.481981	0.595328
141	0.334125	0.405418	0.597791	0.364154	0.390431	0.579319	0.315063	0.500949	0.255071	0.425307	0.527808	0.274543	0.376983	0.4254	0.4191	0.36134	0.287001	0.572498	0.486845	0.2843	0.269067	0.411071	0.250829	0.523819	0.38265	0.377975	0.409158	0.482119	0.344181	0.544984	0.438928	0.415318	0.372271	0.42522	0.386433	0.456304	0.451139	0.341151	0.401774	0.351363	0.514875	0.532694	0.480474	0.334356	0.507913	0.566685	0.483074	0.400685	0.374354
142	0.49934	0.298233	0.323221	0.566294	0.345164	0.571674	0.552067	0.610279	0.566249	0.249096	0.468341	0.450331	0.364037	0.395311	0.565324	0.448411	0.502246	0.492895	0.509433	0.471156	0.439225	0.488937	0.48498	0.382538	0.441638	0.380727	0.376134	0.543062	0.511603	0.588035	0.494992	0.449276	0.538975	0.401153	0.439577	0.270717	0.251752	0.593485	0.49949	0.416086	0.477926	0.543947	0.511881	0.299065	0.583983	0.470592	0.616244	0.465852	0.677762
143	0.62664	0.466749	0.598676	0.567489	0.451537	0.505283	0.519082	0.504993	0.416723	0.415425	0.545277	0.49547	0.449764	0.358727	0.518541	0.446162	0.406623	0.25107	0.473555	0.520995	0.383409	0.506989	0.438124	0.500755	0.247649	0.329653	0.51513	0.484324	0.342485	0.511934	0.279658	0.496185	0.395209	0.409298	0.364686	0.373959	0.457459	0.42718	0.573518	0.356786	0.493233	0.463947	0.393168	0.408416	0.405705	0.325791	0.492547	0.30471	0.417849
144	0.455224	0.433846	0.477889	0.435783	0.424445	0.438613	0.503153	0.724202	0.361377	0.353654	0.383602	0.565195	0.391614	0.516297	0.319024	0.419617	0.398025	0.237169	0.583001	0.451015	0.227222	0.282745	0.394246	0.080651	0.369509	0.629662	0.619561	0.563436	0.401089	0.484303	0.457715	0.385383	0.373057	0.459165	0.321775	0.447735	0.396898	0.424202	0.509859	0.58801	0.538002	0.50378	0.34384	0.481279	0.504588	0.360483	0.420793	0.404592	0.470915
145	0.340296	0.512243	0.444261	0.520592	0.42665	0.358825	0.437317	0.438248	0.396434	0.481262	0.563725	0.522615	0.385796	0.410205	0.454016	0.421755	0.397644	0.451633	0.473793	0.401676	0.442847	0.377537	0.429756	0.343864	0.469702	0.534441	0.243015	0.593973	0.47895	0.479454	0.350323	0.295487	0.480269	0.452402	0.417863	0.370765	0.39887	0.549986	0.457741	0.511789	0.425696	0.4635	0.57551	0.463963	0.304398	0.423324	0.501074	0.621503	0.45291
146	0.272195	0.413776	0.532269	0.402975	0.420707	0.452297	0.498401	0.374365	0.572249	0.468796	0.475225	0.456979	0.415064	0.546109	0.639585	0.510797	0.458123	0.376117	0.478811	0.437614	0.502126	0.335497	0.444441	0.462319	0.490166	0.378967	0.461928	0.353242	0.293176	0.303722	0.432123	0.467192	0.419767	0.537211	0.340227	0.574621	0.38912	0.349416	0.445387	0.478853	0.40426	0.561282	0.514968	0.515173	0.405032	0.457957	0.419294	0.373674	0.428769
147	0.31057	0.239619	0.556109	0.422846	0.459467	0.317138	0.449369	0.302841	0.381899	0.495918	0.416208	0.328482	0.505348	0.404372	0.531509	0.534629	0.367148	0.391977	0.595323	0.404274	0.302245	0.332259	0.469961	0.257991	0.445981	0.532374	0.348221	0.399077	0.119902	0.319473	0.448357	0.387886	0.428231	0.328765	0.529565	0.398715	0.41298	0.611541	0.382161	0.440866	0.438985	0.490994	0.574464	0.366231	0.572627	0.57469	0.398612	0.492907	0.440469
148	0.359045	0.451722	0.360182	0.547544	0.449415	0.490812	0.479539	0.451578	0.472665	0.474957	0.422756	0.364261	0.585823	0.560369	0.416846	0.63928	0.447298	0.372036	0.471888	0.441106	0.479589	0.318913	0.550436	0.478545	0.499456	0.485206	0.397037	0.438071	0.615792	0.616691	0.394157	0.495608	0.334807	0.38357	0.383369	0.481799	0.333403	0.563882	0.612887	0.442798	0.669658	0.39404	0.512874	0.374465	0.382532	0.33402	0.46562	0.432053	0.431824
149	0.642154	0.395658	0.446771	0.53123	0.480891	0.404171	0.469242	0.434815	0.283607	0.500543	0.300437	0.363434	0.576414	0.432367	0.395715	0.494553	0.314947	0.426912	0.331366	0.328486	0.484473	0.444911	0.279807	0.414679	0.632342	0.480093	0.383705	0.419717	0.459462	0.378589	0.535498	0.43902	0.39825	0.133573	0.427968	0.401351	0.411387	0.302876	0.416981	0.350794	0.387765	0.571556	0.418779	0.432104	0.56241	0.357136	0.318198	0.549013	0.444865
150	0.426765	0.519546	0.367936	0.478756	0.448949	0.464448	0.484603	0.421565	0.583063	0.566533	0.579264	0.458361	0.479544	0.278229	0.423743	0.372595	0.444626	0.280033	0.413065	0.546238	0.55393	0.438279	0.442895	0.31941	0.612073	0.382383	0.497031	0.465521	0.498303	0.651739	0.657255	0.439387	0.481962	0.535614	0.407616	0.437143	0.334436	0.435138	0.469514	0.413642	0.576143	0.423641	0.578887	0.363757	0.476601	0.424765	0.490268	0.353939	0.448584
151	0.458315	0.409514	0.317422	0.349323	0.492803	0.506986	0.489323	0.470927	0.354768	0.405301	0.414525	0.430656	0.374351	0.420996	0.389133	0.478962	0.663044	0.536827	0.468857	0.404946	0.579657	0.422823	0.342437	0.288438	0.438712	0.454692	0.174235	0.262947	0.322505	0.413543	0.440289	0.537115	0.431256	0.212836	0.450377	0.394462	0.250163	0.433962	0.436837	0.455207	0.562325	0.503746	0.293553	0.346147	0.407953	0.460977	0.500105	0.577723	0.296857
152	0.406116	0.488382	0.446431	0.516026	0.580515	0.434825	0.476815	0.482027	0.294306	0.637434	0.574822	0.343413	0.507793	0.45681	0.58303	0.405544	0.584352	0.643821	0.426939	0.287375	0.579449	0.458966	0.511397	0.392084	0.413605	0.402708	0.493104	0.496476	0.329295	0.284519	0.318179	0.704262	0.45587	0.473087	0.392402	0.587794	0.569595	0.511625	0.162475	0.501785	0.527108	0.346613	0.597875	0.400806	0.479492	0.249631	0.457235	0.324867	0.308899
153	0.375761	0.45902	0.336554	0.421791	0.358287	0.433219	0.487893	0.361938	0.461839	0.448491	0.338189	0.419809	0.463202	0.479283	0.487021	0.463332	0.433074	0.481449	0.537645	0.398142	0.432883	0.316088	0.462734	0.406478	0.388927	0.442742	0.402632	0.460319	0.474255	0.490846	0.510106	0.539975	0.378217	0.525245	0.590963	0.513589	0.408529	0.475023	0.433203	0.469158	0.479615	0.358686	0.345412	0.441654	0.665812	0.379739	0.541742	0.531018	0.314072
154	0.473294	0.54787	0.464326	0.36853	0.564034	0.407856	0.30574	0.455176	0.40428	0.447853	0.474937	0.340841	0.275158	0.421768	0.266909	0.549174	0.478189	0.428931	0.61482	0.293703	0.452462	0.35952	0.388311	0.517583	0.598048	0.564464	0.346841	0.537822	0.190074	0.398138	0.350792	0.327637	0.425207	0.483142	0.51081	0.625519	0.280186	0.349149	0.361028	0.478929	0.479212	0.407905	0.426285	0.496415	0.424454	0.446376	0.306514	0.439956	0.502372
155	0.601101	0.374644	0.416748	0.397179	0.461141	0.469525	0.54239	0.496267	0.444947	0.453274	0.508368	0.409258	0.341067	0.357969	0.62021	0.300569	0.485472	0.61183	0.45802	0.349631	0.437628	0.459136	0.656866	0.444015	0.398636	0.353388	0.506228	0.289531	0.379605	0.268749	0.529094	0.42733	0.543181	0.464083	0.550382	0.473532	0.502523	0.509614	0.600523	0.481068	0.528353	0.655659	0.396184	0.543968	0.524163	0.410906	0.514354	0.40202	0.352874
156	0.472011	0.482903	0.514486	0.55421	0.447014	0.535905	0.625199	0.476391	0.445262	0.469773	0.472127	0.462705	0.312444	0.334422	0.284712	0.514934	0.545357	0.365486	0.558971	0.165031	0.568686	0.572343	0.605292	0.467261	0.365586	0.365549	0.367851	0.246062	0.495266	0.675615	0.268787	0.507116	0.54861	0.344277	0.302668	0.398855	0.460777	0.643647	0.433862	0.474052	0.464451	0.469425	0.499305	0.523471	0.723291	0.490985	0.556877	0.484454	0.552829
157	0.358428	0.434532	0.387776	0.418488	0.503396	0.375986	0.407616	0.505797	0.492959	0.586001	0.495488	0.504547	0.414936	0.480714	0.478768	0.415345	0.308091	0.302839	0.391108	0.577388	0.530682	0.481897	0.486149	0.557469	0.557158	0.315605	0.55183	0.511001	0.428738	0.4069	0.448896	0.47316	0.608572	0.500656	0.39361	0.439188	0.402165	0.493673	0.457629	0.609403	0.520846	0.42723	0.352622	0.507257	0.386519	0.386248	0.440032	0.642714	0.398538
158	0.332279	0.31363	0.385771	0.529435	0.514887	0.456947	0.505089	0.389895	0.539878	0.503765	0.579399	0.357475	0.40532	0.376332	0.445086	0.416954	0.406716	0.355459	0.530168	0.523454	0.428074	0.31076	0.466581	0.379464	0.406357	0.510472	0.299852	0.489488	0.365993	0.435189	0.443301	0.574273	0.417019	0.49367	0.568315	0.545765	0.411803	0.412519	0.427379	0.515076	0.375281	0.548988	0.52536	0.463908	0.531525	0.393106	0.446559	0.349658	0.454538
159	0.604184	0.545795	0.516187	0.418869	0.302481	0.398661	0.472279	0.403525	0.427145	0.466267	0.538059	0.368776	0.334961	0.331685	0.380117	0.545225	0.265009	0.415474	0.376577	0.627451	0.457584	0.474144	0.51203	0.435534	0.431359	0.433351	0.410242	0.413551	0.487864	0.561548	0.468317	0.449244	0.359164	0.494665	0.72923	0.364514	0.326738	0.514516	0.481522	0.595882	0.505832	0.448847	0.394433	0.508503	0.617194	0.43048	0.398101	0.335733	0.478844
160	0.361742	0.328819	0.45105	0.544288	0.482834	0.390129	0.455585	0.627449	0.573828	0.372173	0.319332	0.382316	0.550555	0.489299	0.399815	0.590069	0.553224	0.40992	0.461245	0.469767	0.271181	0.504618	0.485202	0.47544	0.504733	0.432689	0.352963	0.39155	0.38712	0.392873	0.376318	0.389844	0.638198	0.513399	0.493045	0.530223	0.369513	0.451518	0.320564	0.375076	0.392424	0.407993	0.453695	0.450351	0.3981	0.343511	0.427419	0.529405	0.508503
161	0.493286	0.481643	0.524393	0.347458	0.60012	0.504166	0.409696	0.56437	0.451037	0.265312	0.39136	0.560027	0.370419	0.438986	0.512827	0.341441	0.523949	0.365901	0.527682	0.397177	0.315123	0.351114	0.477081	0.479408	0.395142	0.46953	0.317422	0.3794	0.527466	0.573202	0.206817	0.494569	0.449215	0.405635	0.389613	0.383224	0.469238	0.50496	0.487712	0.387577	0.437502	0.266885	0.41936	0.515848	0.523936	0.47379	0.252528	0.466244	0.247953
162	0.487492	0.337741	0.409432	0.431149	0.53555	0.529853	0.502495	0.487466	0.317474	0.503848	0.325486	0.36597	0.489916	0.504781	0.466959	0.428314	0.346627	0.433926	0.30737	0.526843	0.384386	0.443678	0.401191	0.401839	0.40831	0.495245	0.283338	0.578275	0.521817	0.393305	0.486662	0.473202	0.341477	0.377781	0.537987	0.61329	0.49009	0.324244	0.301473	0.413389	0.565484	0.467453	0.507622	0.530491	0.195667	0.558847	0.303638	0.543634	0.426468
163	0.393821	0.537367	0.365994	0.570488	0.520483	0.365909	0.45339	0.439986	0.297743	0.558307	0.437068	0.590354	0.498876	0.413387	0.614696	0.458829	0.453131	0.47098	0.453366	0.304155	0.391252	0.342742	0.483456	0.423693	0.328431	0.476963	0.571865	0.527928	0.299422	0.382489	0.44538	0.50935	0.563621	0.337946	0.511241	0.531664	0.350322	0.480503	0.465631	0.591455	0.458144	0.366854	0.540842	0.42309	0.421297	0.372927	0.552584	0.42704	0.622256
164	0.432769	0.434897	0.623307	0.470406	0.484709	0.268259	0.319491	0.48451	0.600403	0.578976	0.287291	0.3724	0.486513	0.350291	0.711835	0.343735	0.51918	0.397211	0.374991	0.567396	0.298429	0.339151	0.410992	0.349625	0.387645	0.396245	0.497158	0.434074	0.303122	0.549764	0.593854	0.327464	0.483537	0.670841	0.590334	0.393803	0.457628	0.590728	0.486985	0.531494	0.436234	0.485011	0.368664	0.475129	0.418207	0.457387	0.528914	0.517625	0.563197
165	0.453769	0.231635	0.40478	0.28498	0.39075	0.432443	0.525572	0.470932	0.324325	0.57588	0.475029	0.459902	0.418827	0.336209	0.446819	0.447461	0.413893	0.567262	0.482465	0.464101	0.4992	0.464512	0.397213	0.491114	0.36545	0.444803	0.548956	0.441405	0.400386	0.520657	0.538858	0.332526	0.392218	0.435786	0.57333	0.517995	0.587851	0.398238	0.466021	0.584654	0.366489	0.407359	0.612174	0.484877	0.479091	0.416571	0.492199	0.258084	0.496528
166	0.521799	0.455127	0.438041	0.531839	0.419164	0.299233	0.443713	0.397415	0.214014	0.582871	0.320727	0.346131	0.472863	0.57514	0.308057	0.653628	0.302604	0.475406	0.502893	0.39452	0.432727	0.388846	0.469039	0.403219	0.324853	0.483559	0.450398	0.451316	0.47288	0.378519	0.489888	0.541543	0.565891	0.618515	0.490496	0.534167	0.356277	0.308047	0.44841	0.461861	0.438357	0.456263	0.237773	0.465815	0.443499	0.555618	0.354352	0.332043	0.43151
167	0.509171	0.437742	0.462364	0.508712	0.390639	0.378855	0.393481	0.591081	0.454228	0.221402	0.554007	0.375475	0.470626	0.448011	0.442785	0.675982	0.302345	0.533442	0.467452	0.247286	0.294826	0.488218	0.368255	0.306088	0.366086	0.44174	0.535333	0.575441	0.416542	0.444546	0.287882	0.602669	0.295733	0.575774	0.453556	0.512812	0.46832	0.454321	0.434837	0.272094	0.624025	0.410767	0.538189	0.437082	0.300251	0.357654	0.483116	0.389555	0.367992
168	0.376279	0.548257	0.273275	0.415144	0.479307	0.51861	0.424347	0.354064	0.327863	0.445143	0.404169	0.520997	0.42475	0.520759	0.377981	0.393455	0.509954	0.562991	0.61464	0.412806	0.394356	0.591174	0.290753	0.436693	0.467995	0.388645	0.462874	0.31564	0.334346	0.424024	0.620361	0.676809	0.602307	0.445937	0.659379	0.451327	0.493655	0.486169	0.426583	0.378714	0.441816	0.37609	0.295535	0.360178	0.52129	0.333912	0.37718	0.367536	0.617257
169	0.495026	0.471658	0.47325	0.345652	0.382446	0.459117	0.421418	0.532233	0.287373	0.44979	0.588073	0.490433	0.375464	0.295732	0.461471	0.727737	0.558527	0.460863	0.389018	0.299766	0.471503	0.414583	0.277925	0.547812	0.244621	0.423401	0.591077	0.379637	0.455946	0.449718	0.31796	0.39303	0.718581	0.451055	0.549477	0.339816	0.487021	0.245232	0.442358	0.523249	0.483157	0.626039	0.61251	0.492662	0.563535	0.574399	0.37507	0.313895	0.528113
170	0.527508	0.565147	0.345672	0.257574	0.479008	0.511721	0.429433	0.422417	0.523126	0.295824	0.557185	0.456381	0.461406	0.124095	0.383912	0.432722	0.42312	0.320449	0.336089	0.33665	0.432929	0.358572	0.320771	0.533035	0.574644	0.335782	0.297648	0.306773	0.377192	0.49071	0.553469	0.439778	0.323171	0.33772	0.646927	0.362934	0.399675	0.589603	0.392737	0.621216	0.57409	0.290468	0.469233	0.471204	0.489778	0.526442	0.470513	0.522365	0.339069
171	0.345532	0.559313	0.448471	0.562434	0.449916	0.423272	0.328692	0.512101	0.395949	0.625446	0.507684	0.467764	0.412027	0.4849	0.357734	0.543939	0.527987	0.42242	0.463429	0.48031	0.407683	0.485759	0.208414	0.453332	0.429904	0.375381	0.654572	0.381349	0.279048	0.450225	0.492706	0.376554	0.681005	0.533183	0.484319	0.527486	0.508651	0.64199	0.608508	0.395728	0.460483	0.58358	0.430774	0.177425	0.404468	0.467955	0.446821	0.490299	0.475944
172	0.370882	0.569922	0.34651	0.472612	0.487364	0.32987	0.383812	0.527268	0.477295	0.292924	0.641622	0.440104	0.34749	0.389782	0.377823	0.285884	0.489859	0.434771	0.442233	0.495003	0.341277	0.386074	0.51581	0.439375	0.256837	0.366671	0.420391	0.579171	0.327318	0.572707	0.575559	0.455875	0.554428	0.553288	0.343769	0.42322	0.416151	0.437838	0.619409	0.349347	0.451448	0.578631	0.27953	0.493233	0.523789	0.347771	0.577099	0.383459	0.404885
173	0.296462	0.408974	0.58123	0.529184	0.607582	0.440671	0.482558	0.434749	0.457777	0.464182	0.581818	0.444769	0.454684	0.546413	0.550848	0.368011	0.487656	0.430447	0.399949	0.483639	0.376345	0.409316	0.435448	0.362016	0.315654	0.433962	0.603907	0.428563	0.379391	0.525425	0.597173	0.478024	0.523682	0.383873	0.522277	0.483293	0.416923	0.25925	0.356941	0.388284	0.399791	0.584688	0.410403	0.142641	0.404391	0.582621	0.401932	0.437135	0.191193
174	0.263065	0.458047	0.364263	0.428346	0.298557	0.452784	0.418244	0.466448	0.437278	0.490521	0.370989	0.383199	0.0672207	0.409932	0.525227	0.333043	0.392652	0.447589	0.246801	0.461794	0.490489	0.549373	0.396872	0.392759	0.302411	0.365875	0.682313	0.416033	0.545383	0.523537	0.501828	0.472663	0.345753	0.297019	0.384986	0.391981	0.445509	0.416234	0.508928	0.446056	0.364701	0.605476	0.410312	0.26073	0.418866	0.394428	0.325086	0.51419	0.449478
175	0.403338	0.350638	0.433221	0.277165	0.391109	0.390702	0.616199	0.44106	0.521036	0.34009	0.500657	0.436173	0.31651	0.461596	0.424227	0.221726	0.327776	0.370616	0.441515	0.464199	0.464667	0.581503	0.302702	0.399057	0.364915	0.450035	0.317376	0.470455	0.514035	0.353128	0.519571	0.388925	0.410852	0.38313	0.382495	0.809046	0.559258	0.419402	0.350268	0.300574	0.509319	0.411872	0.251941	0.371678	0.508017	0.376519	0.387487	0.500715	0.364161
176	0.306689	0.507955	0.470524	0.641187	0.484031	0.373629	0.506866	0.564244	0.35102	0.568083	0.54628	0.358431	0.295627	0.372559	0.382784	0.532201	0.506569	0.271884	0.318045	0.33406	0.517413	0.383068	0.607302	0.380458	0.503808	0.734713	0.483096	0.390679	0.451628	0.476747	0.430942	0.521434	0.279192	0.449013	0.480186	0.429462	0.488823	0.407862	0.45017	0.527441	0.275018	0.634147	0.434617	0.423458	0.462041	0.47985	0.563886	0.432958	0.375414
177	0.509584	0.697782	0.555097	0.331993	0.375246	0.353828	0.433021	0.383747	0.439542	0.410551	0.430632	0.323296	0.348241	0.460576	0.373441	0.636915	0.431209	0.414817	0.473572	0.565818	0.505663	0.277543	0.348148	0.303235	0.404788	0.466885	0.327075	0.467526	0.788324	0.553989	0.332995	0.466527	0.585428	0.313584	0.559563	0.621142	0.517707	0.347313	0.402537	0.214756	0.365986	0.238389	0.425278	0.448672	0.549947	0.468506	0.349016	0.461345	0.521268
178	0.397391	0.320066	0.396231	0.594368	0.468267	0.33235	0.506234	0.688423	0.473714	0.31148	0.660674	0.522933	0.47873	0.511695	0.340706	0.500893	0.5911	0.495253	0.192822	0.427993	0.450529	0.44656	0.333742	0.54495	0.459785	0.30658	0.477668	0.489328	0.490584	0.536837	0.56378	0.391399	0.447188	0.535803	0.456003	0.630038	1.03461	0.452764	0.443948	0.365637	0.427043	0.328651	0.305276	0.447271	0.508353	0.398205	0.49461	0.164774	0.477727
179	0.626371	0.513189	0.495354	0.355955	0.477229	0.488561	0.559942	0.463018	0.585647	0.541152	0.360007	0.452081	0.598767	0.234247	0.401436	0.461475	0.367852	0.47506	0.372199	0.528063	0.257035	0.708453	0.433005	0.492109	0.654258	0.457559	0.404116	0.550777	0.556829	0.525574	0.518258	0.400642	0.535165	0.575867	0.394402	0.602703	0.34593	0.498106	0.398844	0.615504	0.677763	0.423257	0.553462	0.355897	0.594697	0.452762	0.42223	0.44584	0.598955
180	0.584262	0.415454	0.502811	0.515724	0.31777	0.427052	0.492549	0.553252	0.463061	0.603315	0.393477	0.52323	0.444481	0.605719	0.423836	0.446857	0.412502	0.400727	0.48367	0.469595	0.432095	0.572406	0.475931	0.26384	0.347837	0.491932	0.464816	0.289947	0.423759	0.432203	0.470352	0.490248	0.402598	0.383909	0.331391	0.317205	0.31028	0.481092	0.426983	0.656861	0.467592	0.302863	0.456231	0.504067	0.476986	0.313108	0.308272	0.346142	0.369247
181	0.453878	0.274481	0.522482	0.494724	0.43793	0.353186	0.578189	0.449292	0.41538	0.414212	0.685533	0.387446	0.471294	0.457768	0.294603	0.384486	0.580248	0.370424	0.48669	0.332411	0.534549	0.4512	0.494634	0.576135	0.465121	0.407539	0.312441	0.468584	0.42524	0.457243	0.373321	0.445058	0.337778	0.48791	0.402379	0.485373	0.283871	0.29258	0.540049	0.346428	0.409995	0.524704	0.500074	0.565788	0.482804	0.312896	0.36451	0.336546	0.611941
182	0.527936	0.329234	0.513932	0.418113	0.254766	0.492946	0.397662	0.225766	0.520792	0.317329	0.336431	0.40642	0.359743	0.353889	0.289227	0.34022	0.407594	0.462125	0.580714	0.44873	0.534869	0.373441	0.460594	0.31003	0.484622	0.451269	0.322461	0.359025	0.330362	0.259781	0.425696	0.273315	0.541601	0.325698	0.425071	0.46264	0.407654	0.39903	0.387423	0.460525	0.383966	0.372892	0.692751	0.366873	0.439393	0.459719	0.361889	0.206429	0.361237
183	0.488436	0.512634	0.209786	0.577127	0.400161	0.512945	0.394296	0.444923	0.481266	0.465047	0.449576	0.357079	0.373246	0.170092	0.419136	0.591867	0.229902	0.324095	0.522089	0.440332	0.537604	0.373771	0.369515	0.433915	0.416645	0.348445	0.479796	0.48639	0.339594	0.387859	0.225473	0.433172	0.519543	0.353959	0.472456	0.399651	0.335423	0.479535	0.326961	0.384321	0.265083	0.274598	0.48939	0.579207	0.381209	0.752657	0.47612	0.420808	0.410244
184	0.35957	0.531568	0.336021	0.567546	0.430315	0.289827	0.406519	0.305319	0.442635	0.54406	0.395123	0.388131	0.452516	0.311777	0.314982	0.402329	0.4091	0.519711	0.285881	0.348711	0.494641	0.38963	0.310035	0.246488	0.486406	0.35054	0.480714	0.45795	0.563325	0.44703	0.45797	0.364502	0.395265	0.376577	0.501873	0.418403	0.475134	0.361865	0.586382	0.41884	0.445774	0.33656	0.456378	0.405085	0.571636	0.385816	0.430449	0.415566	0.384015
185	0.563369	0.50903	0.501529	0.478122	0.566182	0.499513	0.491829	0.512527	0.472483	0.528916	0.521789	0.344865	0.383786	0.544633	0.143678	0.477469	0.323812	0.432239	0.423379	0.36766	0.550059	0.275941	0.299599	0.419883	0.449938	0.340766	0.324432	0.584803	0.197268	0.536002	0.368078	0.386754	0.404738	0.504828	0.391749	0.40058	0.692589	0.588352	0.378385	0.436062	0.378128	0.535613	0.491107	0.365956	0.333215	0.346008	0.500298	0.563292	0.352359
186	0.483031	0.519935	0.44397	0.587478	0.307196	0.526222	0.614588	0.639265	0.555299	0.386755	0.355124	0.485832	0.330351	0.688724	0.361149	0.511125	0.451619	0.415924	0.257215	0.603522	0.439892	0.550599	0.195218	0.464074	0.302689	0.443705	0.308413	0.458621	0.503167	0.3906	0.452998	0.174795	0.529693	0.297228	0.412364	0.486854	0.413788	0.545175	0.491371	0.550606	0.433885	0.472942	0.447312	0.288269	0.448838	0.468624	0.489843	0.444047	0.50164
187	0.565352	0.556871	0.387075	0.445434	0.400005	0.350765	0.64536	0.773513	0.703149	0.413614	0.457074	0.564898	0.450461	0.61287	0.595287	0.33581	0.435568	0.652838	0.509247	0.58483	0.587987	0.460708	0.390709	0.546208	0.294615	0.341596	0.448018	0.565531	0.317419	0.370576	0.275585	0.377295	0.417418	0.413113	0.399833	0.346968	0.498261	0.489136	0.540009	0.501157	0.357777	0.3265	0.17593	0.575544	0.45965	0.561956	0.45359	0.398716	0.41334
188	0.561581	0.515317	0.2939	0.399504	0.525284	0.365698	0.39996	0.464398	0.366345	0.403199	0.399272	0.543746	0.553942	0.34669	0.534194	0.430043	0.331451	0.375876	0.363411	0.437441	0.379821	0.403364	0.296982	0.570451	0.273922	0.472222	0.369964	0.366503	0.421979	0.427274	0.447381	0.482955	0.480298	0.343386	0.353349	0.446558	0.560986	0.321134	0.263355	0.412956	0.454967	0.287219	0.320692	0.464012	0.453413	0.478562	0.357184	0.421914	0.508365
189	0.277519	0.549935	0.577739	0.378288	0.488807	0.327437	0.446447	0.390611	0.406505	0.476122	0.598955	0.578259	0.724477	0.440253	0.370891	0.501632	0.563391	0.542076	0.654888	0.446163	0.321169	0.459612	0.399843	0.53933	0.433733	0.34387	0.40617	0.327823	0.248582	0.533186	0.41857	0.467879	0.348005	0.473209	0.648981	0.484214	0.417565	0.313065	0.520067	0.505158	0.586108	0.333425	0.459796	0.363602	0.44968	0.368212	0.435237	0.408691	0.351442
190	0.655708	0.44346	0.348273	0.483668	0.651252	0.384392	0.49983	0.560898	0.543833	0.329257	0.499734	0.532311	0.581464	0.395452	0.519073	0.506513	0.344758	0.362712	0.403573	0.548651	0.464398	0.525885	0.385392	0.421979	0.440017	0.444826	0.480055	0.563806	0.600453	0.285091	0.46867	0.576023	0.481105	0.383137	0.598563	0.409366	0.350747	0.439416	0.474462	0.522565	0.368573	0.503625	0.611532	0.30925	0.378266	0.402064	0.441818	0.430761	0.359513
191	0.525882	0.555015	0.373112	0.456876	0.379218	0.596505	0.308075	0.612012	0.439066	0.382444	0.663338	0.29162	0.559335	0.575623	0.430872	0.554381	0.366844	0.635952	0.568828	0.561451	0.373376	0.37326	0.322415	0.409764	0.531907	0.364709	0.422408	0.672016	0.48752	0.335431	0.564531	0.51589	0.227554	0.329364	0.396626	0.370645	0.48069	0.499657	0.633063	0.338385	0.440147	0.477925	0.491076	0.504273	0.283123	0.336359	0.417272	0.328134	0.463325
192	0.514569	0.554439	0.328127	0.446049	0.404544	0.527616	0.573665	0.476528	0.602813	0.359826	0.475259	0.438508	0.496932	0.436464	0.4434	0.545379	0.369346	0.411335	0.436064	0.407623	0.512605	0.348522	0.295417	0.486099	0.440581	0.40979	0.536924	0.498316	0.588137	0.34905	0.402518	0.456383	0.327146	0.480685	0.424184	0.339196	0.456749	0.363786	0.283363	0.412539	0.263626	0.578886	0.444066	0.282099	0.385027	0.430551	0.552652	0.306863	0.373027
193	0.442674	0.485001	0.626233	0.4423	0.601506	0.404361	0.533169	0.373882	0.681156	0.416942	0.516589	0.54445	0.400255	0.624447	0.143492	0.404596	0.40482	0.505493	0.469038	0.50039	0.597465	0.555178	0.532707	0.293571	0.306795	0.114742	0.471677	0.387757	0.49761	0.296865	0.439439	0.425031	0.429034	0.454718	0.639388	0.371503	0.625241	0.407498	0.479008	0.424674	0.594844	0.433088	0.511055	0.322514	0.304429	0.215353	0.390248	0.356223	0.538638
194	0.575616	0.355238	0.259758	0.23702	0.475517	0.454155	0.320426	0.542079	0.613475	0.464965	0.301703	0.407394	0.529846	0.586298	0.364606	0.328175	0.560093	0.569755	0.310394	0.433226	0.379447	0.455436	0.45818	0.313451	0.455901	0.443366	0.560824	0.55103	0.240691	0.689719	0.433798	0.469813	0.392813	0.5009	0.320158	0.722409	0.571194	0.334397	0.516992	0.335487	0.460702	0.385132	0.476647	0.447965	0.601796	0.364618	0.611915	0.49906	0.394884
195	0.533421	0.434791	0.591855	0.374173	0.546189	0.416411	0.30381	0.633353	0.466355	0.419953	0.608534	0.511645	0.375933	0.542059	0.443688	0.382756	0.547088	0.502927	0.45438	0.551344	0.426836	0.294899	0.346187	0.326917	0.40049	0.532674	0.398915	0.490582	0.526582	0.372478	0.360709	0.415321	0.27597	0.581548	0.294161	0.624557	0.328149	0.431163	0.330054	0.38986	0.430276	0.348896	0.263423	0.483515	0.480157	0.349159	0.542792	0.504973	0.308876
196	0.220439	0.485135	0.307575	0.442533	0.395376	0.500486	0.481787	0.641937	0.68272	0.309355	0.448491	0.422943	0.386349	0.410386	0.298411	0.326951	0.477574	0.605571	0.475448	0.545648	0.510122	0.387875	0.431841	0.53685	0.214149	0.440272	0.359417	0.510487	0.537783	0.599821	0.364467	0.496497	0.328187	0.472348	0.462269	0.34836	0.529127	0.465084	0.240262	0.409713	0.420886	0.285609	0.41595	0.441446	0.408466	0.508959	0.331029	0.383468	0.451619
197	0.525367	0.496065	0.505184	0.450911	0.465264	0.403043	0.584101	0.4313	0.380525	0.339284	0.455113	0.388508	0.471027	0.418309	0.454489	0.292841	0.296451	0.465311	0.412531	0.492834	0.491917	0.442187	0.429837	0.481351	0.513098	0.385985	0.471848	0.463475	0.433201	0.43008	0.426971	0.329786	0.478263	0.461964	0.532963	0.254126	0.489967	0.449406	0.416865	0.445814	0.628602	0.478558	0.514404	0.3781	0.320833	0.603199	0.296724	0.379781	0.468348
198	0.588486	0.743992	0.254729	0.650782	0.442311	0.300049	0.437221	0.496874	0.643025	0.511868	0.288524	0.55299	0.299201	0.460349	0.287186	0.592721	0.498239	0.392459	0.372386	0.38699	0.366271	0.326575	0.546016	0.485914	0.434804	0.425316	0.466198	0.449011	0.547077	0.634369	0.367655	0.365416	0.321593	0.413303	0.580463	0.400107	0.382674	0.493632	0.355294	0.464569	0.558609	0.248319	0.468739	0.400405	0.507544	0.489985	0.319061	0.545687	0.418394
199	0.400876	0.328719	0.597904	0.492591	0.33993	0.422204	0.51831	0.504104	0.490368	0.530608	0.460758	0.494793	0.309944	0.429972	0.585716	0.357342	0.383824	0.33365	0.425331	0.402841	0.459446	0.495045	0.359527	0.453388	0.552999	0.385925	0.431459	0.539511	0.376682	0.512728	0.585241	0.381053	0.577768	0.528717	0.56401	0.360959	0.349338	0.583352	0.409139	0.406459	0.500011	0.505163	0.209253	0.389342	0.343887	0.297224	0.531833	0.497428	0.642067
200	0.425964	0.469485	0.590524	0.589175	0.4451	0.492457	0.545606	0.303299	0.503902	0.539163	0.444128	0.449323	0.451473	0.570142	0.421917	0.554334	0.420483	0.432588	0.397618	0.538915	0.475892	0.297616	0.462428	0.459292	0.443527	0.487617	0.436547	0.486839	0.483023	0.541018	0.464618	0.471091	0.528844	0.464647	0.417347	0.314069	0.580249	0.52083	0.376577	0.462954	0.172027	0.458209	0.668965	0.500126	0.375982	0.358308	0.472119	0.365403	0.530104
Bottom right matrix
	0	1	2	3	4	5	6	7	8	9	10	11	12	13	14	15	16	17	18	19	20	21	22	23	24	25	26	27	28	29	30	31	32	33	34	35	36	37	38	39	40	41	42	43	44	45	46	47	48
0	0.228571	0.0639921	0.136544	0.0790296	0.153	0.0881551	0.336711	0.0518582	0.253813	0.225281	0.432368	0.0533728	0.0361251	0.148033	0.13485	0.224669	0.0901971	0.275028	-0.0479333	0.0422531	0.114861	0.0709685	0.051489	0.123424	-0.0789802	0.0242341	0.0300457	0.0805792	-0.0397717	0.13287	0.214248	0.113235	-0.0885405	0.0646568	0.161836	-0.0153058	0.162546	0.214184	0.0802472	-0.0221453	0.00105649	0.10991	0.238839	0.010752	0.142053	0.210293	0.162579	-0.0147514	-0.0878927
1	0.131508	0.057571	0.194177	0.0502727	0.0425201	0.0815485	0.238147	0.232487	0.149778	0.0709618	0.138385	0.26707	-0.0169701	0.0989187	0.137559	0.0232609	0.0339204	0.136133	0.108969	-0.0111129	0.171251	0.185441	0.133773	0.15893	0.19687	0.187789	0.233696	0.256151	0.130284	0.228419	-0.0311901	0.0316897	0.102749	0.0974046	-0.00467953	0.208924	-0.026768	0.156253	0.11615	0.302796	0.229892	0.230677	0.0963717	0.136191	0.104042	0.143964	0.166708	0.110605	0.127509
2	0.178026	0.155785	0.137897	0.0289883	0.166257	0.110977	0.233603	0.104543	0.173633	0.107382	0.179323	0.058101	0.212407	0.0254894	0.0217165	-0.135027	0.0814355	0.162301	0.19846	-0.0226754	-0.0107381	0.0204737	0.127979	0.184732	0.0024818	0.216677	0.0751591	0.00940364	0.146173	0.0572342	-0.00237671	-0.132009	0.0134025	0.183625	0.154776	0.16106	0.0921815	0.05327	0.0425664	-0.0445591	-0.00201608	0.0629105	0.0660071	0.0887462	0.103932	0.0785148	0.135251	-0.0358205	0.217234
3	0.137374	0.145047	-0.0127128	0.271271	0.148576	-0.0430458	-0.0229181	0.0819	0.0202163	0.0453073	0.141816	0.0209727	0.171524	0.332896	0.297645	-0.0657445	-0.00329064	0.0701933	0.202629	0.119783	0.0222407	0.0900019	0.0967862	0.0516633	-0.0168223	0.120133	0.257458	0.0871035	-0.0262267	0.271916	0.243701	0.0960841	0.153778	0.0592754	0.141737	0.0200329	-0.0179034	-0.0374034	0.0118305	0.0735718	0.0607545	0.0222682	0.0205402	-0.0174738	0.0693837	-0.0127276	0.301296	-0.0230898	0.08842
4	0.0803849	0.151128	0.202891	0.0447404	0.0885032	0.10503	0.0345727	0.279221	0.0654358	0.0847584	0.274599	-0.0257431	0.0730157	0.235932	0.177176	0.283551	0.157568	0.0802504	0.0531465	0.0650876	0.123063	0.169494	0.109222	0.0466542	0.0864852	0.0243786	0.0751993	0.0999626	-0.0572121	0.14816	0.230688	0.0417638	0.136304	0.0523658	0.117548	0.213253	-0.118647	0.200862	0.186099	0.202782	0.103612	0.0970495	0.0606502	0.201795	0.155198	0.25166	0.260382	0.0952126	0.172917
5	0.126752	0.148252	-0.0483929	0.202636	0.104618	0.0248912	0.0654557	0.133821	0.0519585	0.194297	0.201348	0.157752	0.188666	0.0798143	0.180295	0.0891934	-0.00689283	-0.0071787	0.195691	0.217255	-0.000313107	-0.0355012	0.108499	0.179615	0.107538	0.0887009	0.13844	0.117062	0.0544982	0.196392	0.294556	0.082836	0.0605402	-0.0705886	0.189267	0.104515	0.107594	0.083326	0.0123326	0.118162	0.207958	0.193519	0.185969	0.107242	0.104227	0.0456739	0.0875899	0.148606	0.236558
6	-0.0138287	0.135978	0.117091	0.0532195	0.160242	0.204213	-0.0819072	0.137373	0.257789	0.12512	0.112063	-0.19519	0.252794	0.0930773	0.100646	0.436702	0.106425	-0.182799	0.278858	-0.00767622	0.0339532	-0.0544144	0.123094	0.0333876	0.135428	0.255938	0.117657	-0.10136	0.123697	0.0631532	0.139806	-0.0805176	0.227644	0.198064	0.0364591	0.015314	0.075758	0.132677	-0.0172633	0.0991203	0.113341	0.0958149	0.150404	0.192128	0.16641	0.0662855	0.172463	0.135815	0.126128
7	0.0257361	0.0900415	0.0988986	0.0176831	0.142176	0.260933	0.107738	0.0981305	0.0543439	0.0410181	0.113884	0.250826	-0.000257151	0.0900266	0.033538	0.0734946	0.171885	0.288247	0.103653	-0.00498112	0.242547	0.0563354	0.0312171	0.208979	0.116671	0.123174	0.0839633	0.00816959	0.0099363	0.209221	0.0443281	0.327637	-0.00772227	0.133478	0.113048	0.131045	-0.0576935	0.11996	0.0130518	0.000239946	0.0917918	0.291516	0.216751	0.00839542	0.123454	0.226239	0.185765	0.108096	0.146059
8	0.103692	0.179731	0.2644	0.160645	-0.0915838	0.0458907	0.0636568	0.160174	0.0933111	0.172231	0.141969	0.126666	0.0477064	0.0626063	0.144647	0.169334	0.119258	0.0226914	0.113867	0.0764061	0.112329	0.297659	-0.0162216	0.0643964	0.0551271	0.119642	0.0783861	-0.0955617	0.147892	0.140378	0.111428	0.25928	0.119981	0.0240059	0.152986	0.14277	0.0747252	0.212529	0.12943	0.0798885	0.0927904	0.124966	0.110909	0.188345	0.0735737	0.121654	0.0714666	0.160715	0.00930913
9	0.107219	0.122937	0.229463	0.172676	0.149863	0.0810559	0.0993831	0.170864	0.269486	0.103548	0.0799812	0.00442846	0.0795575	0.0301403	-0.0291548	0.0246271	0.140153	0.432222	0.141905	0.19511	0.106816	-0.0231498	0.144703	0.120921	-0.0215372	-0.0427169	0.292468	0.0696863	0.0339613	0.17013	-0.12992	0.122032	0.322128	0.172444	0.0843883	0.169895	0.178264	0.0287277	-0.136312	0.00702688	0.0696121	0.200426	0.210655	0.114986	0.110005	0.136586	0.194952	0.237149	0.146289
10	0.0384485	0.0280186	0.13444	0.125099	0.00244432	0.0415677	-0.0181458	0.0282211	0.109615	0.186513	0.0859816	0.215364	0.0366751	0.174437	0.181789	0.243567	0.118139	0.0960961	0.0490817	0.121517	0.155147	0.0449174	0.0353767	0.0960372	0.175	0.0763883	0.162317	0.0398675	0.0864812	0.0465946	-0.0543975	0.204932	0.248843	0.0308455	0.120701	0.159254	0.144077	0.0980656	0.0450047	0.103071	0.182929	0.200515	0.0554937	0.084273	0.099539	0.141815	0.0487772	0.189111	0.0985739
11	-0.0255803	0.251651	-0.0611862	0.163926	0.140795	0.0951106	0.107432	0.0470466	0.0913907	0.121116	0.119281	0.249448	0.0231497	0.245665	0.234452	0.138499	-0.0970463	0.00914781	-0.0467187	0.114242	0.166213	0.0603664	0.0854138	0.13815	0.218908	-0.00390625	0.220108	0.085324	0.311203	0.387329	0.10025	0.0136971	0.162482	0.224373	-0.0344511	0.125185	0.181355	0.0185906	0.334035	0.301533	0.161126	0.200568	0.178005	0.146799	0.179982	0.168294	0.223704	0.135221	0.235805
12	-0.0029233	0.166002	0.0717723	0.0755061	0.17644	0.199345	-0.0736835	0.355105	0.123783	0.210513	0.0348193	0.140447	0.082021	-0.0425544	0.10444	0.117702	0.120295	0.1819	0.0476674	0.0185766	0.10519	0.139875	0.0363811	0.112477	-0.122356	0.170091	0.100139	0.209937	0.0985511	0.098712	0.13089	0.199423	0.217399	0.139685	0.219252	0.0347305	0.0617518	0.0228504	0.289243	0.0795285	0.257085	0.128671	-0.00467838	0.275416	0.144451	0.244038	0.267306	0.128301	0.0525206
13	0.162184	0.0604486	0.163648	0.0681053	0.28732	0.040693	0.0414092	0.168773	0.145347	0.127771	0.237803	0.112808	0.0781747	0.259239	-0.0327569	0.298988	0.0684413	0.24843	0.118584	0.113762	0.0927938	0.00254595	0.140218	0.162884	-0.0237456	0.187812	0.330392	-0.0156547	0.0898364	0.00639157	0.0181778	0.00150238	0.0798453	0.277387	0.0842384	0.0608124	0.209804	0.173558	0.0402878	0.190362	0.0519502	0.26877	0.10222	0.161377	0.369909	0.227452	0.115613	0.165989	0.0730792
14	0.177469	-0.0284949	0.177642	0.0439873	0.0641154	0.0971054	0.14941	0.0122832	0.0908302	0.0534511	0.193764	0.242285	0.0250637	0.390673	0.120868	0.257099	0.109923	0.0698412	0.207981	0.156353	0.297381	0.295484	0.0882552	0.0378128	0.217634	0.148827	0.137882	0.0339044	0.105052	0.0451282	0.0534015	0.0648109	0.0893474	0.0622098	-0.00744609	0.23894	0.109659	0.0740184	0.210484	-0.0151869	0.0784661	0.125647	0.202906	0.30155	0.271873	0.437679	0.132329	0.0146035	0.159529
15	0.122473	0.0949004	0.0833474	0.200538	0.127601	0.0567694	0.0526196	0.0323318	0.243073	0.189305	0.174621	0.0306489	0.123805	0.243077	0.00805918	0.128795	0.208099	0.160993	0.0550928	0.0850377	-0.00917934	0.235504	0.0974426	0.166925	0.130998	0.151667	0.202193	0.0920648	0.0722492	0.111318	0.0385998	0.0345236	-0.0670575	0.0966557	0.146502	0.0756086	0.200526	0.298074	0.106433	0.223787	0.171726	0.327452	0.18603	0.0393925	-0.00956208	0.306532	0.0963872	0.113194	0.319379
16	0.130907	0.179697	-0.0389287	0.0972516	0.0485508	0.0540314	0.179201	0.254671	-0.0317347	0.153316	0.110227	-0.0174704	0.0940605	0.189853	0.164506	-0.0118092	0.308977	0.0458053	0.18818	0.0906553	0.0757258	0.0957025	0.169039	0.208105	0.0923501	0.127539	0.0407451	0.0379033	0.25823	0.235095	0.0160509	0.0304217	0.0346126	0.139861	0.0883549	0.189536	-0.00234948	0.0823035	0.0663277	0.0819116	0.134829	0.0652424	0.240626	0.155543	0.145182	0.170927	0.21378	0.0751128	0.0923772
17	0.196692	0.163547	0.182378	0.19504	0.113281	0.240284	0.203834	0.112123	0.169206	0.19827	0.0987404	0.0666095	0.267732	0.0813086	0.242231	0.184441	0.0746959	0.151627	0.14342	0.244196	0.21362	0.169298	0.165458	0.324485	0.0455436	0.143386	0.163958	0.197354	0.172919	0.0530053	0.277925	0.0828322	0.244803	0.0952248	0.152459	0.0773664	0.188767	0.0780149	0.22257	0.105005	0.204351	0.102017	0.0480477	0.153178	0.0672212	0.0274999	0.13701	0.256819	0.102678
18	0.120605	0.234728	0.0989556	0.0642333	0.120341	0.174523	0.260129	0.0694429	0.242156	0.261203	0.197167	-0.0668261	0.179678	0.218166	0.290034	0.0715581	0.0461584	0.249021	0.0766678	0.0465446	0.168605	0.0458735	0.233394	0.292316	0.1336	0.052272	0.0230409	0.144343	0.130459	0.616393	0.0648931	0.0870973	0.255439	-0.0138448	0.105015	0.192948	0.149562	0.094733	0.0892981	0.14266	0.133075	0.131488	0.323852	0.1291	0.202209	0.229387	0.115427	0.137848	0.0596346
19	0.0992092	0.133202	0.2535	0.308337	0.309267	0.00790838	0.123052	0.324138	0.251606	0.0105924	-0.132253	0.14832	0.260291	0.154448	0.0169317	0.166185	0.12606	0.237949	0.0273721	0.170824	0.0803072	0.0678331	-0.0237392	0.0691232	0.0032519	0.0629413	0.185181	0.269407	0.134248	0.129045	0.163589	0.186771	0.145414	0.154792	0.337152	0.139906	0.0231192	0.351469	0.111484	0.132462	0.218108	0.225292	0.0838925	0.180429	0.0646444	0.197119	0.118835	0.107302	0.221202
20	0.194081	0.080218	0.1238	0.0725505	0.105206	0.115023	0.191895	0.0313763	0.222452	0.188131	0.136377	0.0115888	0.205919	0.117077	0.206271	0.229572	0.253367	0.00664964	0.113586	0.321778	0.161975	0.0721367	0.248312	0.103105	0.00180217	0.166493	0.0947395	0.210671	0.121647	0.0147912	0.279438	0.149697	0.0887424	0.124247	0.0825141	0.163966	-0.0499002	0.154492	0.236314	0.0517141	0.123848	0.180495	0.141996	0.235335	0.193694	0.0820779	0.0525591	0.180961	0.0089292
21	0.208952	0.257583	0.0402271	0.118623	0.192381	0.16609	0.240822	0.0596014	0.181196	0.17518	0.12669	-0.076544	0.203572	0.147761	0.215803	0.112369	0.0701569	0.121897	0.197137	0.212156	0.161704	0.0723086	0.267647	0.170679	0.255246	0.080211	0.065161	0.110846	0.187556	0.28217	0.110192	0.220439	0.0355369	0.156763	0.282617	0.118224	0.0458057	0.196513	0.048854	0.137808	0.208103	0.328759	0.200848	0.172624	0.196085	0.176114	0.21925	0.306705	0.243526
22	0.331354	-0.020051	0.335721	0.190751	0.16443	0.173241	0.176167	0.206645	0.0901546	0.111081	0.231904	0.168205	0.00661895	0.148735	0.130866	0.289606	-0.0488251	0.189006	0.205605	0.0707129	0.123142	0.218391	0.100203	0.124589	0.253833	0.125153	0.119876	0.211718	0.0998849	0.0969547	0.239483	0.246566	-0.0195926	0.1225	0.122822	0.140464	0.238776	0.25112	0.274903	0.143588	0.265422	0.058688	0.31629	0.20918	0.016843	0.301266	0.201894	0.178436	0.13604
23	0.142804	0.211395	0.090673	0.140637	0.197383	0.0698374	0.0638388	0.149508	0.157593	0.113377	0.125837	0.132094	0.0491209	0.214683	0.136068	0.0409804	0.24226	0.196192	0.161655	0.0808498	0.229383	0.164241	0.161538	0.157352	0.112147	0.119051	0.119367	0.15812	0.203747	0.0447793	0.0564449	0.0712822	0.128203	0.372296	0.130477	0.242686	0.142176	0.217209	0.228427	0.142978	0.0697928	0.140368	0.0585199	0.187019	0.260102	0.196904	0.126286	0.261468	0.118745
24	0.218325	0.151019	0.255336	0.176485	0.138116	0.138749	0.16479	0.104752	0.0495835	0.141956	0.117298	0.13227	0.261437	0.0625854	0.15861	0.145479	0.259683	0.204832	0.0497299	0.0543915	0.133981	0.207491	0.308855	0.157089	-0.0173037	0.113271	-0.0200077	0.263123	0.0242106	0.185701	0.257793	0.136187	0.0125796	0.231709	0.325596	0.0618173	0.161438	0.142777	0.0433464	0.148404	0.118739	0.206054	0.236612	0.153139	0.134298	0.115029	0.306179	0.171518	0.209264
25	0.171854	0.118693	0.206512	0.279187	0.283999	0.237508	0.325843	0.212836	0.298513	0.251556	0.207323	0.140395	0.207265	0.115901	0.00378426	0.0422859	0.226319	0.17868	0.0917518	0.211672	0.165833	0.311813	0.176989	-0.0920904	0.047508	0.225071	0.042766	0.196841	0.103875	0.161908	0.14956	0.149474	0.206737	0.149394	0.153248	0.162642	0.219095	0.11284	0.137316	0.0358718	0.171698	0.0905264	0.217895	-0.0614009	0.0429919	0.322244	0.14994	0.188128	0.130775
26	0.151189	0.203218	0.181898	0.159757	0.0512951	0.198816	0.137394	0.051775	0.195879	0.256704	0.230822	0.216246	0.247792	0.0740168	0.245032	0.174216	0.236121	0.0528776	0.277794	0.0971663	0.196645	0.203713	0.051875	0.0528984	0.124569	0.115073	0.308062	0.258162	0.141452	0.129851	0.231428	0.181477	0.081816	0.215605	0.0877847	0.121771	0.220338	-0.0271409	0.137524	0.239718	0.285804	0.140375	0.201427	0.197883	0.226588	0.157931	0.215739	0.0260867	0.144841
27	0.227423	0.250278	0.214575	0.0506404	0.206263	0.149122	0.095457	0.103329	0.200822	0.245036	0.15765	-0.0164336	0.093183	0.0975316	-0.0239012	0.28174	0.0583259	0.146775	-0.00113405	0.0790648	0.206613	0.0930305	0.199961	0.051056	0.214368	0.188607	0.142676	0.193988	0.214407	0.208701	0.225048	0.201756	0.0810577	0.131622	0.0540688	0.103742	-0.0376684	0.0996458	-0.0193525	0.222568	0.196302	0.142961	-0.0390805	-0.0121344	0.161518	0.153902	0.309931	0.106673	0.205251
28	0.249733	0.256436	0.161685	0.247271	0.0376588	0.214351	0.165675	0.0179996	0.0239543	0.191859	0.038731	0.247621	0.204463	0.0955851	0.206087	0.0652701	0.217135	0.186793	0.306706	0.175898	0.322167	0.187074	0.139585	0.178656	0.191726	0.121608	0.126712	0.376774	0.295243	0.122454	0.381191	0.0650462	0.17617	0.00233842	0.256593	0.0723244	0.111921	0.257996	0.169351	0.0269554	0.108551	0.32114	0.244861	0.180632	0.153878	0.168382	0.160712	0.0599136	0.189542
29	0.167206	-0.0230546	0.198575	0.113009	0.0763476	0.333295	0.073814	0.230854	0.128295	0.137865	0.211038	0.217363	0.321936	0.18147	0.0927859	0.240045	0.0740163	0.236955	0.290683	0.248368	0.155978	0.236765	0.00231123	0.202262	0.236672	0.276461	0.319697	0.0747667	0.129279	0.219669	0.255201	0.151921	0.198963	0.0902075	0.027693	0.0767463	0.120311	0.200468	0.19462	0.136961	0.0828844	0.295251	0.322708	0.122791	0.0870255	0.125264	0.0496132	0.0836591	0.158224
30	0.0142141	0.145673	0.168896	0.237051	0.175759	0.064431	0.181036	0.282411	0.114765	0.184604	0.0939679	0.165857	0.166376	0.247017	0.253754	-0.0564618	0.189378	0.228379	0.208284	0.204026	0.272642	0.354924	0.248334	0.331858	0.312905	0.154104	0.190529	0.160519	0.17059	0.205055	0.13525	0.199031	0.0276442	0.258083	0.235741	0.159773	0.234267	0.168049	0.107408	0.192615	0.113541	0.155072	0.260041	0.249811	0.121121	0.2109	0.113192	0.142355	0.142128
31	0.247528	0.234519	0.0900534	0.150873	0.233026	0.196531	-0.0668614	0.298167	0.154943	0.359387	0.24254	0.170418	0.230506	0.0917969	0.117502	0.153438	0.26124	0.214908	0.0593897	0.110901	0.157748	0.247621	0.189243	0.231106	-0.0572849	0.425433	0.176622	0.136258	0.248861	0.0984948	0.138991	0.191947	0.0608841	0.231314	0.305589	0.190266	0.179193	0.269683	0.160638	0.0993093	0.179486	0.153747	0.357079	0.241142	0.119432	0.235754	0.372381	0.322749	0.129739
32	0.234893	0.0508074	0.163812	0.234147	0.344022	0.203696	0.248975	0.118639	0.0946063	0.120401	0.357222	0.0926782	0.149121	0.158815	0.190687	0.0500666	0.248279	0.118861	0.214466	0.103432	0.242416	0.0709693	0.0973815	0.328671	0.292047	0.15922	0.327229	-0.0216649	0.303867	0.0853995	0.18201	0.265361	0.219938	0.118043	0.274619	0.310244	0.080468	0.282174	0.0813613	0.182912	0.0339153	0.355452	0.318125	0.226866	0.239799	0.081361	0.0844021	0.194775	0.196224
33	0.0291505	0.0748425	0.0892347	0.274881	0.192976	0.208768	0.186505	0.176799	0.313948	0.117422	0.202471	0.160254	0.235362	0.145713	0.3799	0.271078	0.199384	0.086131	0.192315	0.148041	0.226712	0.282385	0.166213	0.185866	0.0681244	0.205559	0.3664	0.202734	0.267586	0.188185	0.180005	0.133905	0.399964	0.356664	0.233386	0.329703	0.312056	0.157119	0.118972	0.34427	0.23244	0.127667	0.168537	0.0419203	0.241165	0.136669	0.140084	0.0491412	0.131528
34	0.249818	0.282571	0.214193	0.0435366	0.350537	0.105721	0.0659661	0.0917985	0.431206	0.178027	0.0968295	0.174282	0.314662	0.172434	0.0228368	0.0460036	0.249131	0.0505967	0.135701	0.25706	0.111629	0.159639	0.222523	0.249184	0.0982718	0.270702	0.0959643	0.222748	0.202875	0.303755	0.0865178	0.179563	0.255012	0.182636	0.318698	0.140378	0.0351596	-0.0270963	0.175316	0.122235	0.221114	0.108552	0.1068	0.1867	0.260124	0.0380105	0.319139	0.209266	0.160407
35	0.172422	0.13093	0.138444	0.0491833	0.182425	0.126754	0.393814	0.222842	0.207677	0.172471	0.177818	0.296728	0.109313	0.213243	0.109207	0.185421	0.0613701	0.236264	0.215461	0.253225	0.124136	0.295689	0.298626	0.174418	0.0945929	0.0998185	0.159319	0.198739	0.318541	0.221978	0.188968	0.13677	0.124702	0.202956	0.166933	0.150687	0.184988	0.286859	0.11884	0.172242	0.183617	0.30235	0.25402	0.102802	0.262838	0.167334	0.295919	0.263017	0.251531
36	0.228857	0.0997117	0.22599	0.138046	0.225369	0.136649	0.175117	0.123323	0.239891	0.250313	0.345028	0.25578	0.214872	0.250313	0.152636	0.155356	0.178515	0.207452	0.0331601	0.128557	0.0123859	0.198698	-0.0216244	0.0356668	0.210731	0.194016	0.247421	0.215216	0.161271	0.283639	0.181639	0.154533	0.208663	0.121743	0.0726355	0.429423	0.182028	0.264925	0.105018	0.16291	0.384794	0.195606	0.184215	0.259861	0.271789	0.257235	0.191786	0.338541	0.206208
37	0.157383	0.143998	0.24873	0.22455	0.17307	0.16663	0.272793	0.147498	0.086848	0.229952	0.21804	0.185767	0.194089	0.014348	0.095582	0.344515	0.249992	0.243274	0.328284	0.246343	0.285883	0.260526	0.278386	0.142944	0.216481	0.0832454	0.260015	0.093633	0.155347	0.173331	0.117157	0.200346	0.25177	0.1946	0.185898	0.295702	0.271914	0.339445	0.282779	-0.0238591	0.314598	0.212826	0.159181	0.198272	0.214996	0.196211	0.354325	0.136109	0.256492
38	0.226737	0.329125	0.0903071	0.202497	-0.0231506	0.270992	0.154185	0.223415	0.247748	0.106728	0.195021	0.27637	0.25537	0.132167	0.115791	0.306138	0.178971	0.304017	0.0146203	0.315367	0.0849822	0.192089	0.195934	0.200564	0.202386	0.10313	0.210028	0.125358	0.146054	0.13397	0.0882716	0.293964	0.320946	0.226514	0.17919	0.229648	0.172865	0.303153	0.374952	0.195737	0.047217	0.257106	0.48351	0.289935	0.225162	0.172222	0.174255	0.301044	0.270011
39	0.119392	0.228025	0.19244	0.153636	0.128075	0.191314	0.348821	0.298622	0.231358	0.0397065	0.209684	0.266605	0.359898	0.273053	0.236198	0.186999	0.162444	0.203596	0.424463	0.277481	0.219083	0.142353	0.329008	0.112532	0.263379	0.25787	0.356968	0.229586	0.170551	0.14304	0.349828	0.189933	0.228612	0.133394	0.223888	0.331002	0.182006	0.26673	0.337089	0.230081	0.197123	0.289428	0.119148	0.157438	0.123436	0.303588	0.306386	0.23122	0.318181
40	0.250219	0.150398	0.186213	0.268635	0.106751	0.140987	0.362438	0.281675	0.248801	0.308006	0.144694	0.156885	0.229308	0.143552	0.134599	0.40211	0.426703	0.258685	0.40004	0.257197	0.110388	0.259519	0.123301	0.216594	0.272808	0.313711	0.331553	0.373986	0.276111	0.316781	0.221841	0.0938666	0.257689	0.167793	0.291515	0.118464	0.335146	0.342288	0.371922	0.23423	0.240029	0.252211	0.256662	0.131504	0.305127	0.206955	0.0883953	0.263738	0.352803
41	0.305404	0.0771776	0.184574	0.160865	0.192489	0.248454	0.380322	0.240757	0.202286	0.298	0.1747	0.189809	0.241623	0.258216	0.230392	0.182672	0.145173	0.0885373	0.195719	0.229964	0.247193	0.139254	0.302497	0.156449	0.170994	0.25085	0.148107	0.135509	0.255345	0.139141	0.274633	0.153569	0.142835	0.257479	0.361537	0.34968	0.28867	0.257843	0.640005	0.255809	0.277095	0.288403	0.237503	0.172924	0.27462	0.154452	0.262961	0.122911	0.208506
42	0.267083	0.374143	0.275726	0.270783	0.307627	0.235282	0.222385	0.112119	0.072348	0.226675	0.249101	0.224115	0.273057	0.321551	0.156941	0.259436	0.317279	0.193218	0.271861	0.147374	0.343464	0.25252	0.269818	0.297159	0.221295	0.268586	0.134678	0.199073	0.2428	0.211273	0.20656	0.265243	0.143082	0.219664	0.207437	0.373773	0.186503	0.124408	0.4351	0.251926	0.0532557	0.341617	0.216289	0.235631	0.209709	0.319593	0.110515	0.342763	0.199819
43	0.122083	0.319926	0.245902	0.244753	0.258776	0.266531	0.275883	0.121547	0.140037	0.194797	0.266701	-0.0604658	0.3599	0.178826	0.252952	0.299042	0.119981	0.0423185	0.167324	0.22297	0.0978745	0.152998	0.262269	0.161254	0.236296	0.202638	0.0726557	0.240313	0.105161	0.254967	0.410001	0.227305	0.369691	0.232219	0.364215	0.147239	0.24017	0.310192	0.0930616	0.328983	0.198487	0.136689	0.273512	0.164066	0.231051	0.351643	0.26779	0.356615	0.225127
44	0.2867	0.283067	0.32966	0.135942	0.146629	0.253533	0.274309	0.297247	0.261263	0.215864	0.215652	0.0581019	0.199314	0.159788	0.210596	0.0588783	0.0888382	0.199923	0.27271	0.124054	0.129077	0.226593	0.0278153	0.307669	0.340258	0.206284	0.240721	0.143286	0.339545	0.258931	0.199034	0.178953	0.341695	0.25187	0.198821	0.251888	0.306182	0.233139	0.332864	0.298855	0.195872	0.222517	0.251709	0.288256	0.330311	0.350354	0.213068	0.319282	0.360749
45	0.181886	0.268653	0.217625	0.322119	0.261539	0.030663	0.37123	0.171016	0.220549	0.176134	0.188752	0.356025	0.289664	0.226544	0.209046	0.254239	0.227234	0.104632	0.321761	0.125783	0.241263	0.208155	0.247268	0.0941756	0.12346	0.18845	0.23218	0.250085	0.130311	0.290077	0.369416	0.159982	0.26409	0.347685	0.228689	0.279785	0.263448	0.161681	0.211144	0.285961	0.3392	0.450954	0.569769	0.260995	0.26561	0.279639	0.296158	0.227271	0.286259
46	0.207489	0.163393	0.423292	0.272059	0.223513	0.242848	0.0628515	0.341296	0.0697175	0.162419	0.212123	0.194276	0.332629	0.0672573	0.311068	0.260925	0.391187	0.151084	0.26793	0.0563966	0.1883	0.265751	0.155864	0.0757607	0.278555	0.167471	0.199999	0.126336	0.152618	0.0499587	0.381565	0.315605	0.199203	0.248654	0.19951	0.337633	0.381833	0.204825	0.346395	0.196878	0.209278	0.0623255	0.275219	0.234207	0.346601	0.304242	0.28808	0.33036	0.288896
47	0.116295	0.445761	0.10864	0.261446	0.28942	0.120268	0.244767	0.140569	0.288476	0.108121	0.29379	0.208411	0.265297	0.234485	0.152193	0.334607	0.279826	0.239306	0.19637	0.332703	0.167624	0.272673	0.229547	0.343297	0.259943	0.279075	0.252625	0.332716	0.250795	0.290882	0.0216733	0.403704	0.205813	0.230158	0.571844	0.412046	0.122914	0.331492	0.369561	0.251228	0.2264	0.308372	0.211068	0.215962	0.25048	0.29362	0.392468	0.459536	0.307882
48	0.308112	0.284732	0.155254	0.277567	0.100531	0.328266	0.254751	0.363332	0.211012	0.325624	0.269967	0.17035	0.299174	0.206169	0.252861	0.379028	0.288264	0.289861	0.362692	0.29661	0.204953	0.20701	0.298481	0.279058	0.276326	0.175535	0.24033	0.122432	0.459748	0.251757	0.249394	0.14596	0.291059	0.341934	0.211886	0.274546	0.428076	0.273559	0.182535	0.129443	0.353278	0.204142	0.350963	0.34507	0.146109	0.28621	0.158967	0.196095	0.358954
49	0.259473	0.316558	0.196264	0.294686	0.192035	0.336351	0.26028	0.236741	0.133867	0.253941	0.299901	0.182629	0.10836	0.4179	0.265825	0.259584	0.356078	0.358035	0.170157	0.195842	0.370015	0.294534	0.0754618	0.183638	0.233021	0.133661	0.260276	0.358224	0.207924	0.25293	0.235496	0.479379	0.208029	0.111543	0.257353	0.298921	0.223837	0.219205	0.297684	0.112231	0.282305	0.209498	0.0500441	0.313463	0.239756	0.304266	0.269751	0.35607	0.344159
50	0.251815	0.361398	0.422608	0.334209	0.283145	0.320719	0.197842	0.240165	0.375435	0.253756	0.103682	0.201935	0.3957	0.381265	0.209411	0.263985	0.156035	0.241753	0.191612	0.162077	0.205814	0.331656	0.25995	0.239976	0.454402	0.152959	0.373569	0.303779	0.292865	0.489346	0.422489	0.311594	0.275697	0.208437	0.182151	0.360035	0.248772	0.296701	0.351986	0.253536	0.30111	0.222863	0.29899	0.286547	0.279137	0.278893	0.270738	0.307275	0.427633
51	0.143241	0.365942	0.0343155	0.228333	0.142094	0.187811	0.294125	0.251897	0.21378	0.413748	0.190629	0.231602	0.245466	0.307121	0.234435	0.275049	0.249587	0.174384	0.316448	0.338256	0.271594	0.235997	0.252843	0.460506	0.253458	0.261973	0.155754	0.226026	0.304794	0.241629	0.359553	0.273982	0.301004	0.362676	0.337485	0.222218	0.119366	0.217331	0.19811	0.334811	0.116825	0.353932	0.282086	0.149917	0.427457	0.107639	0.224938	0.144486	0.430926
52	0.240905	0.335822	0.25591	0.214029	0.231928	0.450645	0.317949	0.238452	0.311409	0.241173	0.319056	0.28725	0.293775	0.233983	0.279365	0.353406	0.272743	0.197159	0.411093	0.328321	0.194335	0.293814	0.298953	0.267719	0.294193	0.305357	0.222292	0.236513	0.310676	0.288195	0.31482	0.386268	0.321572	0.36328	0.128447	0.137451	0.106394	0.455319	0.258587	0.448389	0.238567	0.363952	0.188732	0.241183	0.214901	0.352575	0.506519	0.227198	0.440207
53	0.218598	0.198513	0.382719	0.253008	0.33253	0.141999	0.193344	0.354698	0.277875	0.264612	0.210037	0.282069	0.2999	0.259453	0.0888432	0.481304	0.297514	0.200786	0.273778	0.332491	0.187049	0.20431	0.258428	0.0806266	0.269606	0.24238	0.347936	0.201516	0.454013	0.255246	0.305939	0.197247	0.385388	0.103391	0.340822	0.303819	0.265476	0.158467	0.233625	0.250082	0.248531	0.245197	0.282466	0.380156	0.312956	0.289541	0.239085	0.263286	0.356217
54	0.259827	0.133437	0.360356	0.244264	0.226373	0.277641	0.30264	0.0404276	0.127713	0.303902	0.267293	0.25761	0.207373	0.224144	0.222148	0.336549	0.138401	0.27663	0.200908	0.164712	0.409568	0.326057	0.335186	0.399116	0.281279	0.227801	0.273701	0.273065	0.132366	0.334508	0.169327	0.206947	0.280136	0.252964	0.404193	0.483821	0.366182	0.364068	0.321956	0.255799	0.225164	0.393968	0.417482	0.177584	0.291639	0.307235	0.249875	0.270854	0.298231
55	0.143021	0.309907	0.192194	0.370363	0.494842	0.254	0.271719	0.263956	0.299692	0.325901	0.357578	0.293768	0.299324	0.368081	0.450431	0.35462	0.185695	0.490323	0.280932	0.280364	0.211822	0.337278	0.189705	0.0885438	0.262019	0.452641	0.254348	0.277004	0.253877	0.325888	0.231507	0.247085	0.324649	0.269609	0.290362	0.302962	0.291253	0.436339	0.325912	0.240076	0.258392	0.27309	0.188296	0.407493	0.367688	0.179985	0.18165	0.26621	0.326982
56	0.412027	0.351501	0.341156	0.120184	0.214324	0.198395	0.123246	0.337788	0.387076	0.231603	0.310581	0.21422	0.371503	0.244683	0.0234623	0.287631	0.300651	0.383812	0.296762	0.275966	0.340597	0.254446	0.162955	0.410089	0.176763	0.279448	0.397751	0.281208	0.264067	0.347784	0.277808	0.315711	0.278057	0.175497	0.244474	0.175769	0.286748	0.33901	0.179587	0.285345	0.35403	0.291308	0.277118	0.323497	0.401597	0.322167	0.271217	0.457165	0.239207
57	0.309393	0.386668	0.386694	0.151257	0.15917	0.294207	0.220645	0.290763	0.260207	0.373732	0.233985	0.416617	0.27624	0.315545	0.221375	0.280132	0.203145	0.261952	0.245439	0.218672	0.202394	0.140162	0.323468	0.252553	0.378292	0.226887	0.183131	0.299356	0.217447	0.208658	0.306848	0.317064	0.166192	0.154863	0.178416	0.235148	0.230763	0.278541	0.300755	0.360804	0.384904	0.353015	0.329314	0.268533	0.385992	0.250906	0.218866	0.26851	0.385669
58	0.299064	0.422235	0.321747	0.20102	0.175555	0.236573	0.326986	0.234374	0.29251	0.256443	0.285277	0.243551	0.244376	0.365113	0.23413	0.247108	0.333649	0.275146	0.281382	0.287967	0.322889	0.33464	0.326585	0.290043	0.318935	0.312549	0.420449	0.257164	0.420225	0.181931	0.293708	0.292699	0.393776	0.247966	0.292377	0.423566	0.166902	0.370344	0.0605462	0.384421	0.447936	0.252242	0.225102	0.278731	0.293806	0.371568	0.343028	0.393848	0.231693
59	0.206033	0.282768	0.281125	0.124528	0.400236	0.28738	0.34935	0.383283	0.524779	0.395783	0.281564	0.367005	0.302219	0.190382	0.208513	0.391298	0.257724	0.199758	0.2969	0.328875	0.255793	0.351496	0.0947475	0.264739	0.2998	0.288837	0.321419	0.179908	0.378593	0.320344	0.236397	0.316186	0.267627	0.260366	0.409884	0.335081	0.395405	0.247384	0.228139	0.271079	0.345695	0.344481	0.454824	0.376446	0.249138	0.296645	0.395461	0.30301	0.446209
60	0.364605	0.226805	0.221666	0.343727	0.239508	0.263783	0.163936	0.334864	0.306655	0.260654	0.278704	0.157598	0.399335	0.356492	0.330569	0.394919	0.349921	0.227998	0.245593	0.333898	0.267382	0.219405	0.370429	0.286413	0.317504	0.15639	0.397819	0.251188	0.300616	0.200035	0.221434	0.293894	0.307905	0.232416	0.355313	0.347147	0.258253	0.284314	0.349412	0.472355	0.424793	0.450639	0.219692	0.298781	0.41294	0.363605	0.401634	0.361988	0.363859
61	0.357161	0.306282	0.270564	0.253142	0.151265	0.320193	0.209153	0.41457	0.133218	0.471329	0.0448044	0.187405	0.368378	0.285873	0.29657	0.10073	0.313946	0.193286	0.331371	0.288119	0.225035	0.455659	0.180204	0.324998	0.118772	0.30791	0.19662	0.278931	0.224496	0.282213	0.277888	0.454117	0.0706744	0.427134	0.486973	0.246873	0.221972	0.312167	0.247419	0.456719	0.309263	0.277533	0.449898	0.377818	0.329076	0.411819	0.221401	0.34034	0.3346
62	0.328987	0.327691	0.295278	0.241759	0.527376	0.390115	0.354678	0.226193	0.170309	0.275589	0.28022	0.461051	0.296837	0.441269	0.350791	0.179124	0.368069	0.303232	0.239802	0.37599	0.343988	0.296099	0.252845	0.249859	0.366786	0.241421	0.157955	0.345677	0.303973	0.182337	0.276112	0.391345	0.249828	0.242778	0.288798	0.308301	0.30775	0.246805	0.286527	0.40543	0.299157	0.356708	0.362403	0.270441	0.403631	0.350608	0.250818	0.33134	0.32954
63	0.26899	0.387643	0.207927	0.47719	0.314419	0.260985	0.251658	0.333994	0.358585	0.270783	0.25808	0.374693	0.354651	0.425357	0.212261	0.408461	0.333032	0.389312	0.241715	0.322016	0.322222	0.291952	0.211782	0.306749	0.358827	0.405369	0.229261	0.272931	0.342523	0.228895	0.363218	0.277179	0.33673	0.360031	0.143893	0.245972	0.268928	0.2106	0.226581	0.400928	0.223869	0.347764	0.309042	0.263569	0.229262	0.277541	0.276561	0.374307	0.349078
64	0.264035	0.368993	0.47045	0.439888	0.218647	0.415845	0.424336	0.427652	0.187629	0.309051	0.251641	0.277392	0.351858	0.228092	0.264902	0.178716	0.236828	0.374781	0.330244	0.213687	0.309757	0.289975	0.286904	0.240685	0.299895	0.168211	0.401696	0.255262	0.246043	0.21288	0.240938	0.325931	0.390451	0.273823	0.235767	0.307023	0.366044	0.3361	0.404982	0.289502	0.27157	0.345648	0.180162	0.314915	0.313326	0.337877	0.316302	0.44534	0.283998
65	0.185752	0.212884	0.150992	0.31231	0.185107	0.348481	0.411299	0.339475	0.386641	0.217411	0.443168	0.288014	0.201015	0.220428	0.369075	0.239133	0.142446	0.37357	0.310117	0.354141	0.37901	0.354951	0.266408	0.1484	0.272151	0.374974	0.390671	0.35581	0.373422	0.217606	0.222097	0.31814	0.412919	0.251588	0.352979	0.402266	0.2588	0.339235	0.296878	0.395098	0.223455	0.417362	0.452055	0.386834	0.226902	0.349416	0.45739	0.426777	0.379793
66	0.314355	0.334351	0.442583	0.32253	0.351655	0.316548	0.236067	0.313755	0.441101	0.424834	0.266677	0.215427	0.272314	0.337067	0.345615	0.249457	0.23783	0.343613	0.319465	0.263756	0.242955	0.283409	0.24544	0.255588	0.32346	0.307103	0.294084	0.292626	0.480406	0.337375	0.282548	0.378178	0.305997	0.334707	0.418842	0.279768	0.303448	0.375702	0.399911	0.469778	0.188242	0.246433	0.473756	0.510153	0.226371	0.123741	0.42511	0.311438	0.342216
67	0.409172	0.344049	0.227272	0.319167	0.262405	0.304064	0.350214	0.394147	0.36785	0.225317	0.491113	0.145445	0.478068	0.254927	0.252222	0.32852	0.334315	0.412916	0.22729	0.455502	0.293948	0.346859	0.331455	0.294515	0.391898	0.381853	0.187443	0.3779	0.231538	0.345507	0.453599	0.322488	0.325557	0.355896	0.195822	0.515875	0.366933	0.240454	0.360286	0.549689	0.462209	0.330287	0.279374	0.306321	0.47226	0.438589	0.392975	0.287692	0.500087
68	0.355488	0.245271	0.358225	0.195876	0.205402	0.445338	0.380989	0.256516	0.427294	0.426402	0.39392	0.288725	0.368464	0.156698	0.273195	0.258798	0.169055	0.361582	0.370034	0.183295	0.326374	0.232901	0.33655	0.270381	0.355024	0.329203	0.397214	0.253094	0.130422	0.312952	0.40561	0.312479	0.348022	0.165214	0.315083	0.171314	0.48629	0.448775	0.466706	0.334524	0.332427	0.376414	0.42214	0.313051	0.215405	0.347807	0.464501	0.379598	0.418623
69	0.208593	0.485934	0.31252	0.431333	0.347981	0.375217	0.340106	0.141124	0.425616	0.27959	0.269973	0.358757	0.462181	0.364295	0.217142	0.309662	0.137686	0.217521	0.238936	0.283045	0.352029	0.434789	0.406975	0.355154	0.225334	0.233855	0.267325	0.380356	0.470781	0.320771	0.440243	0.199638	0.360849	0.507404	0.263829	0.294591	0.333294	0.193928	0.403688	0.466587	0.353399	0.294207	0.426293	0.281581	0.450306	0.306809	0.459966	0.409583	0.427462
70	0.271151	0.379655	0.418351	0.183181	0.456443	0.494467	0.3424	0.392494	0.317038	0.371427	0.313745	0.361675	0.157242	0.341398	0.378226	0.335101	0.259512	0.300318	0.166531	0.426713	0.407204	0.376728	0.377604	0.272402	0.28154	0.4548	0.434224	0.308284	0.356896	0.398593	0.384219	0.43591	0.315681	0.375386	0.341762	0.358473	0.31337	0.4984	0.294932	0.467974	0.473954	0.420977	0.394344	0.276492	0.418489	0.349208	0.342088	0.478651	0.410015
71	0.229754	0.313432	0.370142	0.261172	0.197689	0.292128	0.347258	0.32584	0.384695	0.398683	0.244752	0.291627	0.320564	0.4356	0.352455	0.436647	0.432721	0.418166	0.354278	0.287126	0.234954	0.221588	0.147362	0.291273	0.5574	0.589224	0.325773	0.328857	0.370686	0.340612	0.437528	0.432367	0.282528	0.2695	0.35857	0.271964	0.21939	0.348491	0.250658	0.368018	0.247358	0.350696	0.346664	0.436657	0.351705	0.470231	0.452561	0.233971	0.360771
72	0.418448	0.441353	0.209068	0.211917	0.320974	0.118387	0.43349	0.407774	0.38498	0.372055	0.38173	0.18456	0.390184	0.261653	0.376815	0.338523	0.276422	0.389452	0.412461	0.373468	0.401817	0.429335	0.259509	0.258734	0.329424	0.548323	0.156162	0.322226	0.315163	0.32879	0.409969	0.360155	0.200386	0.236937	0.415409	0.445135	0.263162	0.376123	0.348017	0.26358	0.373437	0.369427	0.35235	0.399772	0.39179	0.42368	0.458493	0.382735	0.339387
73	0.407043	0.391037	0.345971	0.280063	0.275101	0.42984	0.279395	0.341182	0.352775	0.40017	0.39453	0.334884	0.322277	0.480691	0.29183	0.449736	0.389744	0.400479	0.364562	0.396025	0.279057	0.450014	0.346814	0.333421	0.408588	0.355031	0.303698	0.308591	0.389942	0.41296	0.324873	0.304722	0.479572	0.427706	0.255927	0.369227	0.276523	0.281537	0.303509	0.478466	0.413716	0.299683	0.421581	0.496723	0.506535	0.321252	0.31754	0.355434	0.509765
74	0.447887	0.146018	0.356615	0.356552	0.374927	0.419662	0.332741	0.31475	0.500504	0.334983	0.406467	0.441809	0.368516	0.314058	0.332516	0.533485	0.241774	0.321042	0.444214	0.350954	0.407743	0.309017	0.430855	0.445179	0.255067	0.362665	0.287173	0.338052	0.240612	0.376647	0.24132	0.397374	0.376561	0.257175	0.414868	0.281549	0.478252	0.369837	0.407787	0.412268	0.382242	0.529333	0.416344	0.427306	0.269033	0.406374	0.371962	0.406751	0.373893
75	0.377438	0.269021	0.346025	0.180637	0.380063	0.269061	0.48566	0.406035	0.300059	0.32261	0.146352	0.320344	0.357043	0.332037	0.423647	0.309509	0.317302	0.304567	0.344417	0.489074	0.397334	0.261546	0.430696	0.346989	0.411993	0.358501	0.341671	0.418601	0.379166	0.426148	0.385461	0.464394	0.365453	0.394551	0.464966	0.44033	0.366966	0.334204	0.297981	0.426783	0.436917	0.443274	0.462705	0.468832	0.395043	0.319564	0.358395	0.477977	0.385402
76	0.390001	0.398356	0.393291	0.34065	0.373308	0.42556	0.386978	0.441526	0.149482	0.397078	0.248585	0.361096	0.39046	0.414313	0.3124	0.326936	0.461429	0.274826	0.252364	0.325441	0.225905	0.450468	0.55786	0.291039	0.477287	0.318618	0.436695	0.379434	0.276069	0.363524	0.435367	0.421878	0.412286	0.421247	0.360381	0.520098	0.429741	0.34818	0.535842	0.275988	0.412793	0.418323	0.418131	0.382835	0.400616	0.503737	0.392709	0.344447	0.427872
77	0.46929	0.390455	0.469448	0.37677	0.417134	0.276162	0.389267	0.605096	0.283521	0.48227	0.386407	0.24336	0.348751	0.414174	0.310997	0.32854	0.27485	0.392137	0.278929	0.474655	0.440721	0.372027	0.424981	0.486392	0.452563	0.297361	0.398178	0.342322	0.496369	0.364539	0.401499	0.435807	0.477831	0.381151	0.411434	0.435846	0.459772	0.318683	0.381241	0.408952	0.386354	0.351754	0.339466	0.457394	0.502673	0.523314	0.439347	0.444724	0.534449
78	0.212088	0.46435	0.339647	0.373899	0.280001	0.288193	0.382263	0.312283	0.416922	0.340448	0.380715	0.242062	0.457754	0.395598	0.170501	0.378733	0.488321	0.254951	0.466715	0.385956	0.494667	0.258997	0.339455	0.54723	0.220854	0.382586	0.426771	0.491321	0.351871	0.262661	0.460565	0.274222	0.357656	0.481453	0.393197	0.424732	0.313039	0.39512	0.52107	0.383055	0.359525	0.446766	0.452367	0.326938	0.444235	0.44527	0.323451	0.408174	0.296858
79	0.369019	0.345527	0.325512	0.345313	0.403779	0.207282	0.320165	0.44895	0.482772	0.330472	0.332783	0.311908	0.32038	0.300101	0.317654	0.315734	0.418593	0.459122	0.537398	0.361517	0.529951	0.412799	0.485386	0.376741	0.349258	0.371845	0.382158	0.415659	0.412497	0.358572	0.375843	0.302821	0.361571	0.366596	0.411491	0.449858	0.418318	0.317271	0.501221	0.451636	0.422344	0.429752	0.522177	0.470419	0.35417	0.373873	0.418274	0.482766	0.487331
80	0.336736	0.449393	0.30049	0.353529	0.361359	0.331613	0.398268	0.425692	0.520741	0.412033	0.286225	0.308758	0.391294	0.582417	0.320752	0.544188	0.34315	0.400589	0.329301	0.383007	0.393975	0.437311	0.413792	0.205165	0.261423	0.462028	0.385939	0.290076	0.300603	0.339214	0.384372	0.512423	0.480868	0.379992	0.493661	0.463689	0.376982	0.389582	0.544559	0.458834	0.384229	0.487758	0.52199	0.406827	0.454143	0.420767	0.59167	0.407078	0.4203
81	0.401129	0.409422	0.241403	0.392139	0.439421	0.442393	0.38447	0.636201	0.533945	0.271164	0.338453	0.523022	0.420639	0.266899	0.340622	0.354324	0.354508	0.337985	0.251791	0.392719	0.396845	0.340836	0.524273	0.349448	0.283262	0.332747	0.405018	0.501578	0.490907	0.489043	0.4526	0.372526	0.421758	0.410258	0.470867	0.505655	0.227056	0.518668	0.422346	0.534815	0.496593	0.42073	0.544017	0.549373	0.489857	0.273793	0.573626	0.535978	0.538806
82	0.473634	0.523442	0.553972	0.29066	0.352566	0.375556	0.554239	0.445827	0.40067	0.50163	0.39122	0.518304	0.349362	0.440073	0.465392	0.37494	0.210967	0.381882	0.428561	0.4262	0.281337	0.311401	0.436927	0.424346	0.401935	0.228493	0.359579	0.567436	0.49977	0.357251	0.429185	0.594903	0.481302	0.361039	0.327607	0.265862	0.491331	0.400553	0.369655	0.406176	0.462401	0.490165	0.481455	0.441764	0.472788	0.401745	0.51066	0.43424	0.465059
83	0.364196	0.449369	0.429756	0.367699	0.542646	0.452764	0.376006	0.386035	0.347258	0.373696	0.489971	0.45157	0.459819	0.446799	0.384031	0.372364	0.446756	0.327717	0.424777	0.391632	0.560375	0.256514	0.401896	0.361699	0.416372	0.475014	0.398774	0.458749	0.486479	0.508527	0.339469	0.354565	0.392154	0.276152	0.565532	0.412785	0.644465	0.489251	0.47015	0.570575	0.490813	0.532051	0.4288	0.510825	0.483812	0.539694	0.558679	0.438091	0.440179
84	0.366	0.393664	0.570867	0.567318	0.489899	0.561429	0.541904	0.438672	0.497291	0.398025	0.460021	0.44873	0.50908	0.445685	0.381653	0.478782	0.471659	0.569628	0.545767	0.438939	0.512827	0.533303	0.421265	0.516665	0.434907	0.426012	0.541355	0.569694	0.412404	0.430354	0.29855	0.543338	0.505232	0.483939	0.332015	0.487628	0.586779	0.452019	0.493051	0.487192	0.524113	0.487373	0.39793	0.496191	0.444866	0.419259	0.551398	0.524757	0.593975
85	0.573705	0.315748	0.376414	0.615257	0.426724	0.40696	0.463052	0.408873	0.422469	0.395608	0.417216	0.499613	0.387638	0.400141	0.46945	0.455307	0.45521	0.361883	0.366104	0.467935	0.380836	0.466658	0.382324	0.381967	0.432891	0.467691	0.452744	0.526426	0.492424	0.449311	0.534511	0.407246	0.494514	0.484101	0.508506	0.418387	0.613319	0.322959	0.61029	0.617952	0.39119	0.556854	0.468256	0.41791	0.517951	0.550349	0.540071	0.498061	0.460758
86	0.485093	0.492095	0.419781	0.475151	0.505352	0.642003	0.55078	0.463129	0.383952	0.390066	0.273903	0.537994	0.44026	0.466859	0.528667	0.476845	0.443718	0.411826	0.340384	0.349556	0.449074	0.324931	0.423	0.544281	0.523639	0.506829	0.45944	0.570336	0.371197	0.675107	0.50316	0.560971	0.399407	0.519835	0.609114	0.552079	0.613268	0.524979	0.561507	0.531247	0.445222	0.409161	0.418357	0.37813	0.595413	0.52923	0.408308	0.618534	0.534701
87	0.554461	0.552575	0.524678	0.474737	0.639934	0.567868	0.443155	0.549696	0.46582	0.650619	0.431828	0.589731	0.490634	0.444669	0.493436	0.420583	0.535973	0.514506	0.504856	0.475766	0.399126	0.316723	0.406245	0.541267	0.635168	0.601399	0.509004	0.54181	0.426901	0.562753	0.528833	0.433604	0.445658	0.488433	0.613026	0.429065	0.535827	0.600608	0.486254	0.497132	0.571508	0.456206	0.508564	0.460165	0.50388	0.608356	0.60531	0.458469	0.388559
88	0.402249	0.652831	0.409069	0.488514	0.445561	0.505857	0.719327	0.496686	0.675641	0.574901	0.511543	0.445913	0.534708	0.645112	0.606551	0.513164	0.551217	0.583521	0.521412	0.592264	0.663344	0.432329	0.598427	0.509428	0.543389	0.481215	0.57038	0.615035	0.587735	0.560078	0.44669	0.578674	0.527839	0.616418	0.466958	0.505708	0.612149	0.596958	0.58856	0.516507	0.467723	0.516091	0.594169	0.688592	0.562841	0.617369	0.539672	0.592955	0.517596
89	0.480146	0.552532	0.579337	0.443352	0.670488	0.550931	0.437113	0.491338	0.542917	0.620307	0.590831	0.518185	0.548373	0.57218	0.686362	0.676616	0.54537	0.552775	0.677891	0.704354	0.569733	0.709736	0.572291	0.529895	0.664029	0.562835	0.560094	0.619901	0.584864	0.570162	0.70346	0.626421	0.545148	0.568723	0.555093	0.499146	0.533995	0.523535	0.655711	0.5769	0.614433	0.68904	0.668331	0.470062	0.576315	0.655405	0.601066	0.531816	0.669114
90	0.443426	0.674869	0.565469	0.642075	0.630861	0.520073	0.713533	0.573632	0.667751	0.724686	0.697433	0.770262	0.497624	0.572045	0.611412	0.679836	0.642083	0.675826	0.543172	0.586622	0.631216	0.575365	0.635739	0.619913	0.552523	0.583953	0.630293	0.689455	0.586147	0.744244	0.593878	0.590396	0.61846	0.597416	0.500386	0.58932	0.664555	0.751484	0.552105	0.726966	0.515019	0.744228	0.643247	0.67977	0.679952	0.740841	0.721988	0.686137	0.671248
91	0.543533	0.675335	0.63565	0.707627	0.642478	0.609966	0.51741	0.63855	0.767246	0.733921	0.63169	0.615309	0.718272	0.628436	0.73463	0.723316	0.689306	0.646029	0.683069	0.648735	0.729903	0.634059	0.691505	0.805854	0.677508	0.608363	0.605617	0.603752	0.580966	0.721536	0.692671	0.652145	0.685709	0.71785	0.618546	0.774354	0.619819	0.56616	0.66423	0.704545	0.653063	0.72271	0.677754	0.674279	0.689585	0.661527	0.799304	0.625943	0.719757
92	0.741306	0.823962	0.763582	0.815189	0.714942	0.746591	0.768847	0.729784	0.883697	0.78997	0.726365	0.75429	0.61145	0.803061	0.834022	0.739933	0.788817	0.800412	0.688888	0.622246	0.695318	0.68303	0.757124	0.694064	0.745654	0.829925	0.729307	0.672766	0.61677	0.705748	0.774079	0.869132	0.714479	0.787144	0.718537	0.810212	0.770931	0.82945	0.710892	0.881858	0.833822	0.810588	0.702496	0.709921	0.779099	0.682856	0.653833	0.757918	0.700416
93	0.763195	0.809275	0.875566	0.829862	0.780289	0.876683	0.749847	0.810856	0.728644	0.812277	0.833665	0.834951	0.773685	0.756029	0.69437	0.817103	0.835442	0.841292	0.864673	0.854712	0.857529	0.813186	0.76167	0.817738	0.847763	0.822475	0.79865	0.826772	0.785964	0.928494	0.891226	0.821938	0.756828	0.827664	0.792394	0.88785	0.818711	0.888882	0.675139	0.844749	0.858836	0.844728	0.903071	0.878928	0.823622	0.93743	0.891975	0.790391	0.908024
94	0.884208	0.907142	0.950522	1.01065	0.840947	0.747477	0.898873	0.831076	0.852297	0.884903	0.870032	0.922622	0.950102	0.934342	0.858162	0.880023	0.80694	0.872934	0.97621	0.792426	0.826617	0.998781	0.978742	0.856862	0.888736	0.90163	0.916732	0.933099	0.933933	0.887316	0.863781	0.862375	0.851284	0.789396	1.0286	0.897244	0.965784	0.974384	0.949545	0.924723	0.915011	0.87257	1.05259	0.891702	1.00006	0.922964	0.865309	0.933	0.951481
95	1.04713	0.947806	0.999172	0.996864	0.976433	1.00625	1.07288	0.983778	0.97535	1.05342	0.916931	0.949404	0.857574	1.08223	1.02764	1.0286	0.951318	1.03822	1.09958	1.10434	0.975766	0.949621	1.02737	1.02264	0.985077	1.07216	0.903915	0.902822	0.935439	1.09972	0.966473	0.936914	1.12162	1.06415	1.07094	1.06229	0.987518	1.02836	1.07792	1.11569	1.07001	1.02493	1.08031	1.12579	1.06816	1.10388	1.12292	1.15107	0.977511
96	1.08679	1.13158	1.15609	1.25902	1.09275	1.19896	1.02298	1.11278	1.16462	1.14537	1.01923	1.11439	1.12774	1.13578	1.17018	1.15206	1.04789	1.02977	1.10536	1.0636	1.13982	1.09683	1.12394	1.20218	1.10913	1.07014	1.04972	1.14559	1.18666	1.08469	1.21879	1.06383	1.25679	1.18563	1.15511	1.11917	1.15026	1.1539	1.28657	1.12708	1.16594	1.23062	1.14691	1.1427	1.18094	1.14653	1.09724	1.13637	1.18711
97	1.22134	1.28796	1.20518	1.24636	1.31679	1.15065	1.29329	1.28303	1.19527	1.18652	1.14929	1.2233	1.15673	1.262	1.26146	1.19523	1.18529	1.24103	1.22275	1.2685	1.18512	1.15825	1.19584	1.21209	1.31258	1.25558	1.12668	1.18594	1.12692	1.36212	1.33186	1.17853	1.18602	1.24166	1.1359	1.07766	1.17742	1.26971	1.3079	1.17238	1.3676	1.2277	1.24065	1.20208	1.26108	1.26232	1.19675	1.28132	1.30216
98	1.30889	1.3151	1.3392	1.36262	1.26349	1.32252	1.32935	1.263	1.33187	1.21727	1.32947	1.30298	1.29412	1.3163	1.27565	1.29963	1.37389	1.3307	1.35238	1.30111	1.27055	1.26572	1.35264	1.332	1.36841	1.30073	1.28454	1.4117	1.33013	1.29463	1.38733	1.39722	1.32714	1.38673	1.22488	1.41471	1.31917	1.31028	1.42154	1.40835	1.37696	1.2018	1.33081	1.41626	1.32003	1.40484	1.37047	1.35754	1.35317
99	1.26631	1.38383	1.37559	1.43047	1.26623	1.37318	1.35032	1.41058	1.45433	1.39239	1.41213	1.26457	1.28291	1.3139	1.49442	1.37487	1.38348	1.35245	1.27826	1.33222	1.30772	1.32728	1.37761	1.33287	1.3855	1.34092	1.39933	1.32278	1.34085	1.43175	1.32676	1.3823	1.40934	1.41327	1.41896	1.48746	1.33054	1.38529	1.4095	1.43049	1.36861	1.40172	1.39022	1.49224	1.36915	1.42185	1.409	1.42722	1.38759
100	1.39833	1.36079	1.33222	1.40028	1.36119	1.31351	1.34862	1.40559	1.39994	1.34311	1.38806	1.33543	1.38938	1.40027	1.34278	1.32274	1.45402	1.37236	1.35461	1.41419	1.36221	1.47492	1.34759	1.36708	1.40867	1.28906	1.43964	1.4187	1.33898	1.36226	1.34358	1.44278	1.40978	1.35608	1.35921	1.42045	1.39243	1.40504	1.41309	1.36108	1.38077	1.32202	1.42921	1.37407	1.43125	1.50332	1.36856	1.36818	1.44327
101	1.36338	1.30673	1.32603	1.38461	1.28541	1.37677	1.45513	1.23953	1.41722	1.40643	1.33365	1.2553	1.36428	1.34594	1.36305	1.37498	1.32137	1.45099	1.42117	1.40098	1.29913	1.30715	1.41307	1.37959	1.3395	1.32987	1.3703	1.48076	1.4261	1.24828	1.31376	1.38076	1.39353	1.32998	1.38346	1.45658	1.38086	1.27193	1.40503	1.39321	1.33129	1.33257	1.35633	1.37033	1.46807	1.29506	1.4807	1.35549	1.34833
102	1.28917	1.33528	1.27453	1.42603	1.29695	1.32865	1.29011	1.25006	1.34191	1.37991	1.36388	1.32207	1.23971	1.37855	1.37011	1.23926	1.34107	1.24228	1.31103	1.32449	1.33843	1.31516	1.35569	1.29354	1.35695	1.26855	1.22186	1.3705	1.33634	1.26436	1.30961	1.31521	1.31461	1.37359	1.30896	1.28715	1.28186	1.2606	1.2626	1.35237	1.35461	1.36277	1.3425	1.36476	1.35796	1.33327	1.42152	1.35076	1.3294
103	1.30221	1.19722	1.1911	1.19894	1.26924	1.22175	1.287	1.14474	1.27811	1.13131	1.16595	1.15646	1.16882	1.22504	1.18172	1.07427	1.22857	1.25682	1.16595	1.24241	1.17202	1.14051	1.28388	1.16574	1.26709	1.22727	1.18664	1.26433	1.18214	1.2608	1.21019	1.23058	1.24722	1.18155	1.30362	1.32814	1.21384	1.28412	1.16093	1.22052	1.26651	1.26327	1.22428	1.33609	1.29916	1.15921	1.26612	1.23584	1.24489
104	1.14356	1.111	1.07375	1.12509	1.05658	1.09734	1.16579	1.10478	1.00319	1.11813	1.11466	1.15739	1.06532	1.14868	1.06552	1.1508	1.1284	1.13487	1.08888	1.13768	1.08627	1.02912	1.02415	1.12545	1.19354	1.16785	1.03988	1.1422	1.07578	1.11701	1.13134	1.04697	1.18386	1.11196	1.22589	1.15237	1.10489	1.09781	1.08326	1.11717	1.10781	1.11028	1.1995	1.05226	1.13385	1.10334	1.14462	1.09393	1.09878
105	1.01027	0.980796	1.02445	1.03046	0.991374	1.03787	0.994461	0.978991	0.911886	0.941296	0.959996	0.862589	0.932784	0.940333	0.893298	1.00885	1.00212	1.04871	0.950403	1.05842	1.08467	0.972698	1.01123	0.934729	0.962055	0.902092	0.90267	0.923393	1.02156	0.932124	0.974167	0.845756	0.971214	0.984549	1.00192	1.00187	0.953601	0.981607	1.0442	1.02424	1.0263	0.957543	0.95738	0.945583	1.05456	0.934107	1.06586	1.05037	0.873682
106	0.975849	0.82267	0.876557	0.973971	0.934732	0.76787	0.9522	0.938852	0.940084	0.723836	0.803571	0.850039	0.852247	0.819302	0.95216	0.82382	0.824584	0.845541	0.918424	0.961792	0.827634	0.847398	0.863926	0.907803	0.96089	0.893143	0.871268	0.950604	0.986303	0.867487	0.830847	0.800271	0.911435	0.981125	0.919673	0.838521	0.9435	0.98428	0.988232	0.833179	0.961899	1.03569	0.893479	1.00339	0.81647	0.956138	0.882902	0.83712	0.798918
107	0.818831	0.895864	0.763105	0.859791	0.787898	0.728844	0.840122	0.798834	0.89072	0.861537	0.843641	0.762492	0.812736	0.719395	0.79914	0.83631	0.827702	0.813224	0.821407	0.757995	0.788633	0.737897	0.839071	0.851947	0.813855	0.701907	0.839176	0.892796	0.749921	0.889057	0.81644	0.978629	0.754671	0.829741	0.819407	0.88865	0.864149	0.965674	0.800958	0.801308	0.80692	0.760852	0.822273	0.922464	0.900836	0.893106	0.831724	0.842516	0.88404
108	0.644043	0.788911	0.841946	0.866951	0.678009	0.787421	0.704267	0.802099	0.743106	0.846755	0.930858	0.77563	0.692344	0.765203	0.756025	0.840049	0.755249	0.78266	0.749159	0.803852	0.654967	0.91812	0.711538	0.6901	0.685554	0.68601	0.704896	0.794644	0.789861	0.766921	0.80868	0.850715	0.763992	0.845144	0.821768	0.758077	0.72305	0.764744	0.8191	0.868323	0.773278	0.734413	0.868307	0.753844	0.792514	0.882764	0.793629	0.846422	0.821843
109	0.781141	0.764333	0.660385	0.676206	0.651506	0.676482	0.605728	0.731558	0.671874	0.706495	0.748729	0.681403	0.716379	0.587033	0.813212	0.640753	0.7274	0.691062	0.665753	0.697541	0.787711	0.768194	0.562544	0.665036	0.627567	0.857151	0.726099	0.588531	0.774455	0.72607	0.728107	0.661871	0.715464	0.679527	0.629849	0.701942	0.736275	0.734144	0.70611	0.744911	0.865065	0.77697	0.563002	0.611963	0.708719	0.782631	0.722311	0.724261	0.738734
110	0.611642	0.644505	0.778409	0.607049	0.683545	0.693226	0.597256	0.752487	0.769328	0.778405	0.788605	0.617723	0.663363	0.673409	0.659451	0.650221	0.670546	0.851176	0.759532	0.637574	0.740755	0.576083	0.569092	0.654759	0.560172	0.70612	0.717229	0.824265	0.58836	0.620576	0.648988	0.700791	0.744838	0.771216	0.635449	0.765688	0.621656	0.714351	0.639188	0.751982	0.660703	0.634874	0.831818	0.783779	0.762083	0.777358	0.67281	0.569192	0.71125
111	0.712204	0.670131	0.672277	0.694074	0.765778	0.622904	0.731266	0.663134	0.504828	0.605707	0.600949	0.631442	0.755899	0.713017	0.680939	0.682543	0.609939	0.671153	0.468694	0.590569	0.576346	0.68948	0.667842	0.606216	0.566498	0.652116	0.594075	0.501067	0.712431	0.649813	0.587104	0.679547	0.666037	0.687829	0.782477	0.746307	0.66781	0.694495	0.573727	0.701213	0.76013	0.658825	0.686407	0.70044	0.686216	0.591707	0.606663	0.76141	0.74086
112	0.566138	0.636436	0.577339	0.739955	0.575472	0.644408	0.670128	0.565784	0.620101	0.72976	0.728472	0.539773	0.669987	0.589644	0.58708	0.54192	0.663881	0.636847	0.626881	0.683069	0.540701	0.570948	0.690792	0.508728	0.593113	0.680659	0.603323	0.655651	0.492826	0.731335	0.691697	0.628946	0.582668	0.448256	0.553589	0.67871	0.540579	0.644864	0.625588	0.647811	0.746478	0.712783	0.756756	0.553748	0.749984	0.691478	0.563286	0.511806	0.61069
113	0.580207	0.571053	0.571794	0.545586	0.637218	0.563447	0.583722	0.434062	0.643712	0.574238	0.581366	0.657442	0.515925	0.451765	0.496458	0.639807	0.425967	0.691597	0.684906	0.541406	0.650157	0.464292	0.554096	0.642999	0.558611	0.53581	0.579377	0.498255	0.662984	0.664763	0.467533	0.473765	0.618558	0.557555	0.660072	0.584558	0.556054	0.516979	0.561957	0.612881	0.58074	0.649422	0.651974	0.568804	0.717311	0.54394	0.556159	0.597281	0.74756
114	0.606769	0.586462	0.514506	0.502545	0.590064	0.6915	0.531202	0.60033	0.606339	0.490561	0.566815	0.717875	0.522164	0.555383	0.563526	0.57814	0.559469	0.486058	0.623943	0.501598	0.60666	0.546518	0.578788	0.589037	0.528932	0.516052	0.559947	0.504065	0.616004	0.551141	0.674267	0.532415	0.539456	0.549667	0.60258	0.629148	0.481606	0.676811	0.586701	0.601855	0.575859	0.52887	0.545956	0.609142	0.40583	0.634808	0.715195	0.550693	0.70943
115	0.619962	0.666479	0.506575	0.530974	0.675299	0.58501	0.64119	0.483007	0.542302	0.56539	0.648528	0.556806	0.607535	0.573629	0.468339	0.603239	0.523926	0.471696	0.520753	0.637725	0.56947	0.568566	0.701798	0.586376	0.563805	0.658758	0.402486	0.611578	0.483322	0.532892	0.683904	0.667411	0.594341	0.550118	0.54832	0.529874	0.472687	0.670293	0.645704	0.671864	0.495777	0.570946	0.609861	0.597004	0.652906	0.505835	0.474543	0.581834	0.568691
116	0.445928	0.499805	0.56221	0.424981	0.470385	0.605843	0.513508	0.472136	0.514825	0.509375	0.552096	0.51839	0.51254	0.613914	0.622652	0.62711	0.523509	0.478853	0.601616	0.509205	0.455407	0.531295	0.442106	0.339971	0.427934	0.537743	0.492725	0.608052	0.528471	0.443845	0.509241	0.594298	0.587158	0.607812	0.61948	0.511638	0.584689	0.507214	0.511477	0.61933	0.545725	0.54131	0.550361	0.552572	0.451245	0.455644	0.60609	0.612597	0.526273
117	0.484222	0.549769	0.706011	0.529576	0.470911	0.521118	0.477087	0.400199	0.702806	0.528609	0.466141	0.576874	0.475371	0.529289	0.606351	0.438731	0.498135	0.567633	0.50617	0.594673	0.635283	0.452369	0.501987	0.611122	0.505634	0.594043	0.481205	0.552877	0.482289	0.511902	0.47692	0.496928	0.590002	0.549953	0.504481	0.474653	0.517907	0.54178	0.377548	0.481046	0.585571	0.491707	0.559998	0.585429	0.70724	0.706638	0.562456	0.420696	0.684792
118	0.546357	0.486117	0.544066	0.607151	0.39549	0.466954	0.555538	0.575221	0.550697	0.562915	0.443574	0.60205	0.540325	0.501589	0.574173	0.455258	0.590515	0.385552	0.528529	0.540206	0.438468	0.520297	0.402687	0.504403	0.5403	0.549413	0.537239	0.469961	0.619494	0.470827	0.479745	0.485368	0.505304	0.589156	0.523985	0.385446	0.560313	0.416078	0.515559	0.652152	0.564297	0.547094	0.698789	0.582422	0.60912	0.644533	0.485361	0.478771	0.567424
119	0.591201	0.453437	0.541038	0.443152	0.534266	0.441899	0.495202	0.470051	0.550456	0.533266	0.504921	0.504977	0.490077	0.67379	0.615831	0.522764	0.537708	0.642503	0.616728	0.540732	0.668817	0.418696	0.442525	0.444857	0.644636	0.586373	0.442176	0.60767	0.503252	0.533806	0.503132	0.498408	0.565018	0.537981	0.446518	0.486221	0.555294	0.543682	0.537063	0.586147	0.630704	0.545867	0.619096	0.537481	0.523955	0.568871	0.597978	0.625661	0.610745
120	0.469611	0.55217	0.487686	0.503013	0.402834	0.549676	0.512211	0.437041	0.596458	0.525792	0.402025	0.600495	0.586018	0.539883	0.436012	0.496602	0.457613	0.282387	0.506605	0.474657	0.554017	0.538749	0.513432	0.381128	0.312776	0.426754	0.504295	0.5891	0.554936	0.623102	0.49477	0.649181	0.381315	0.535486	0.562702	0.359794	0.605093	0.61541	0.491825	0.514199	0.463486	0.425578	0.517052	0.455657	0.543585	0.552101	0.525601	0.549247	0.586435
121	0.444328	0.496912	0.512709	0.585258	0.301958	0.484503	0.413657	0.406239	0.620376	0.356407	0.455439	0.450626	0.490615	0.514359	0.518343	0.50874	0.478485	0.590427	0.489671	0.613414	0.392291	0.531215	0.408521	0.486598	0.395362	0.473459	0.403787	0.531931	0.611384	0.582338	0.515206	0.522523	0.398456	0.336876	0.567563	0.563694	0.585798	0.44081	0.572521	0.608543	0.504963	0.569566	0.58683	0.575576	0.45376	0.494562	0.614509	0.470769	0.476209
122	0.571749	0.491593	0.516378	0.663412	0.639192	0.558452	0.483615	0.328869	0.612469	0.492005	0.618697	0.485392	0.532386	0.623934	0.444468	0.387673	0.632216	0.38428	0.485308	0.423231	0.653843	0.446968	0.598683	0.485074	0.51158	0.540634	0.488287	0.578496	0.386114	0.656789	0.463293	0.639592	0.490822	0.452276	0.466309	0.524041	0.621719	0.449071	0.624888	0.428998	0.596768	0.494054	0.442371	0.595599	0.510027	0.683481	0.541544	0.577985	0.665515
123	0.613498	0.371641	0.498206	0.430194	0.552237	0.556547	0.474261	0.514444	0.452155	0.464637	0.492151	0.464014	0.535872	0.354839	0.568571	0.556785	0.443847	0.593227	0.51845	0.623245	0.374885	0.370803	0.579842	0.675768	0.488661	0.497423	0.525253	0.547808	0.588162	0.358823	0.494561	0.323786	0.513447	0.612238	0.554031	0.473127	0.36139	0.489993	0.386817	0.524445	0.575251	0.600819	0.434821	0.506105	0.525392	0.523784	0.548543	0.526373	0.436189
124	0.374454	0.582466	0.436557	0.482752	0.39325	0.55526	0.529834	0.575492	0.426999	0.429451	0.488276	0.479709	0.306522	0.603838	0.532709	0.586577	0.514435	0.425067	0.495483	0.499058	0.590967	0.403512	0.55355	0.338049	0.416152	0.470984	0.475955	0.507264	0.561524	0.441217	0.464466	0.576011	0.539636	0.464541	0.639354	0.504027	0.471863	0.521611	0.562023	0.517449	0.60225	0.617034	0.643855	0.587898	0.503034	0.483208	0.558589	0.539909	0.594683
125	0.454845	0.53798	0.579147	0.561546	0.603698	0.277002	0.56769	0.501156	0.616831	0.452824	0.506965	0.490179	0.501181	0.406689	0.527531	0.617286	0.46993	0.610653	0.540215	0.473625	0.367784	0.509195	0.617314	0.598402	0.515852	0.444364	0.550428	0.470349	0.419652	0.445368	0.565652	0.455568	0.535392	0.563767	0.47007	0.51355	0.426495	0.520428	0.64962	0.444945	0.396373	0.550732	0.45996	0.521536	0.502025	0.524163	0.708726	0.562274	0.568285
126	0.61747	0.476415	0.501763	0.481654	0.604629	0.455867	0.449493	0.435381	0.425004	0.506256	0.651448	0.626563	0.504328	0.506131	0.412407	0.446372	0.503574	0.531661	0.466918	0.464482	0.415177	0.4922	0.393124	0.608219	0.642526	0.56231	0.47311	0.620717	0.52643	0.44313	0.454101	0.452998	0.372356	0.539426	0.411302	0.429228	0.493095	0.362831	0.490227	0.591499	0.397148	0.579447	0.527024	0.565416	0.359386	0.482405	0.61271	0.484461	0.441
127	0.453657	0.593469	0.440257	0.406252	0.585334	0.476144	0.500432	0.406958	0.480204	0.536637	0.622476	0.418123	0.463621	0.471733	0.384374	0.578586	0.70402	0.495704	0.384803	0.58744	0.336874	0.447862	0.517749	0.593798	0.495542	0.40115	0.445009	0.516937	0.682942	0.430804	0.480928	0.594927	0.536049	0.503011	0.379119	0.574391	0.701787	0.462793	0.466866	0.757041	0.436866	0.552288	0.479289	0.535415	0.520639	0.542325	0.44324	0.540256	0.43833
128	0.348234	0.532755	0.539677	0.602384	0.515824	0.56239	0.562199	0.301889	0.603427	0.516659	0.531323	0.595621	0.362427	0.571027	0.576527	0.455527	0.575932	0.54807	0.437053	0.479588	0.552674	0.451104	0.546441	0.326759	0.446549	0.63794	0.509973	0.551231	0.410379	0.573322	0.482071	0.615054	0.40232	0.435501	0.496042	0.55024	0.541226	0.549325	0.621884	0.580693	0.535783	0.510254	0.429024	0.462721	0.50327	0.492931	0.503729	0.532943	0.582692
129	0.398643	0.559874	0.49059	0.520487	0.45506	0.488411	0.579837	0.635268	0.403547	0.424871	0.430584	0.362418	0.345583	0.450507	0.572823	0.542124	0.67561	0.666842	0.42823	0.496335	0.436283	0.465926	0.497959	0.460701	0.404201	0.332317	0.508797	0.531867	0.425346	0.621851	0.372615	0.385995	0.522442	0.547569	0.383197	0.521559	0.458321	0.428989	0.528247	0.468978	0.601057	0.516196	0.624312	0.454969	0.494393	0.524808	0.613261	0.679116	0.537188
130	0.473581	0.389253	0.438638	0.5263	0.600137	0.353283	0.375213	0.514444	0.343377	0.47995	0.495547	0.650597	0.346259	0.505582	0.46037	0.627723	0.470735	0.5724	0.271372	0.534832	0.567081	0.572663	0.423583	0.477976	0.399199	0.464992	0.451976	0.439239	0.346674	0.509057	0.536643	0.426844	0.555959	0.570043	0.471547	0.480336	0.448737	0.501157	0.635805	0.525907	0.586675	0.580624	0.453078	0.474949	0.537675	0.592364	0.587514	0.492771	0.500181
131	0.428562	0.441586	0.448449	0.559605	0.58874	0.429004	0.410581	0.435806	0.431839	0.391113	0.471257	0.543745	0.425712	0.593693	0.347312	0.490863	0.572777	0.464264	0.526124	0.537252	0.520485	0.499727	0.680066	0.46634	0.400076	0.375228	0.60478	0.443905	0.580934	0.527001	0.564023	0.409602	0.510054	0.421747	0.443372	0.506133	0.526201	0.437704	0.608027	0.582687	0.535703	0.51582	0.471604	0.510411	0.47471	0.592657	0.53973	0.685407	0.557476
132	0.503175	0.474197	0.466674	0.388813	0.480146	0.373495	0.529471	0.474967	0.38167	0.460986	0.459786	0.494971	0.609065	0.642739	0.611484	0.469155	0.487495	0.481273	0.552793	0.454012	0.261592	0.370939	0.36119	0.491446	0.550217	0.508473	0.383846	0.358135	0.493178	0.464147	0.539209	0.374572	0.429793	0.563013	0.576638	0.380631	0.384062	0.465737	0.565457	0.488967	0.499255	0.442876	0.428531	0.747965	0.543089	0.479859	0.679281	0.743779	0.509757
133	0.377799	0.403801	0.504434	0.627465	0.542706	0.498001	0.51526	0.462783	0.425023	0.488853	0.467697	0.50904	0.400222	0.627157	0.555716	0.511746	0.504463	0.525021	0.447957	0.440304	0.522167	0.42021	0.596558	0.533396	0.419361	0.406139	0.513535	0.500059	0.427595	0.410732	0.610654	0.41082	0.385918	0.72229	0.466668	0.444226	0.487327	0.523215	0.443985	0.49839	0.49553	0.403868	0.639014	0.601105	0.415085	0.360732	0.424848	0.512319	0.511039
134	0.438566	0.447097	0.405209	0.634088	0.68345	0.486066	0.458714	0.448328	0.538046	0.537229	0.301115	0.505004	0.482608	0.491911	0.522905	0.430925	0.429631	0.485512	0.427859	0.403999	0.494385	0.377122	0.433888	0.484329	0.362487	0.464898	0.448946	0.452957	0.387313	0.575625	0.433379	0.707866	0.396945	0.295586	0.535429	0.413719	0.49821	0.464017	0.57006	0.44363	0.509551	0.524701	0.603833	0.496009	0.546667	0.552935	0.498163	0.537199	0.561978
135	0.495753	0.454316	0.570984	0.368887	0.47805	0.375903	0.541311	0.499635	0.406771	0.430086	0.510506	0.497867	0.499049	0.661354	0.459104	0.518598	0.35462	0.406195	0.513016	0.419792	0.554352	0.501833	0.437596	0.43486	0.462532	0.497531	0.460019	0.431834	0.54664	0.408258	0.366315	0.563042	0.441459	0.404615	0.572164	0.49988	0.605604	0.507418	0.54256	0.521312	0.551755	0.408388	0.460872	0.486766	0.57236	0.429136	0.542376	0.470214	0.409167
136	0.468489	0.355241	0.550847	0.47746	0.474793	0.368782	0.426535	0.429516	0.423857	0.536496	0.477602	0.303364	0.468817	0.486406	0.581789	0.449896	0.542545	0.496177	0.502723	0.36163	0.552376	0.361086	0.259253	0.388368	0.5691	0.348565	0.451577	0.545114	0.498377	0.555177	0.470864	0.644629	0.526738	0.431707	0.397754	0.482034	0.526136	0.556303	0.559265	0.392267	0.468949	0.580983	0.609122	0.474712	0.475646	0.44092	0.575962	0.365073	0.420408
137	0.4046	0.486956	0.548242	0.572627	0.464762	0.522866	0.410238	0.597723	0.51722	0.518159	0.5512	0.501464	0.379762	0.445842	0.386346	0.652601	0.470699	0.437807	0.445027	0.515694	0.536134	0.508284	0.439387	0.37995	0.502529	0.363364	0.289621	0.391509	0.536585	0.516784	0.53062	0.45439	0.505212	0.43085	0.521054	0.477534	0.470874	0.709834	0.428087	0.548123	0.33906	0.461935	0.400431	0.602529	0.63522	0.527644	0.530087	0.490269	0.587862
138	0.420241	0.432115	0.48197	0.494977	0.468584	0.624642	0.447862	0.55926	0.344713	0.42199	0.482916	0.615143	0.293532	0.489263	0.495425	0.461735	0.478566	0.64076	0.585107	0.51736	0.417017	0.391104	0.48828	0.516991	0.517561	0.403426	0.581605	0.369994	0.572084	0.603355	0.516665	0.440374	0.564545	0.485762	0.497293	0.453393	0.583619	0.544347	0.570696	0.463326	0.42001	0.519169	0.532584	0.548141	0.421194	0.637622	0.560541	0.505318	0.565264
139	0.553319	0.478677	0.477284	0.414563	0.510322	0.531198	0.525461	0.383724	0.482792	0.53556	0.524603	0.511895	0.426315	0.382602	0.52108	0.653558	0.419501	0.425018	0.468509	0.458715	0.633028	0.49949	0.426344	0.457172	0.587031	0.42697	0.523897	0.452449	0.511102	0.443742	0.454173	0.374517	0.553353	0.581034	0.474813	0.494455	0.509248	0.433876	0.584717	0.394531	0.656621	0.515603	0.624867	0.509807	0.478396	0.558876	0.595286	0.581573	0.6335
140	0.470838	0.533759	0.359002	0.58079	0.492172	0.381276	0.48946	0.440948	0.582634	0.487097	0.476848	0.40734	0.457705	0.397268	0.442479	0.627415	0.402527	0.546125	0.441686	0.461327	0.562958	0.479226	0.65671	0.423645	0.457027	0.484566	0.539472	0.448463	0.52954	0.399317	0.593912	0.520533	0.418174	0.377792	0.425374	0.415096	0.471878	0.539887	0.450366	0.530653	0.388658	0.536555	0.494967	0.531952	0.574115	0.644173	0.429009	0.460347	0.695795
141	0.400818	0.436906	0.393717	0.393103	0.701225	0.613154	0.467015	0.438227	0.44641	0.589974	0.638722	0.534453	0.529589	0.374459	0.482365	0.618298	0.470538	0.501364	0.633546	0.580159	0.477257	0.532345	0.432214	0.454604	0.431639	0.427727	0.573337	0.498893	0.448541	0.429647	0.47904	0.471209	0.504896	0.543802	0.551257	0.345779	0.454995	0.407619	0.581711	0.297992	0.461003	0.412301	0.511522	0.513895	0.581743	0.496164	0.510466	0.467478	0.565986
142	0.529082	0.426691	0.458492	0.58858	0.578392	0.473154	0.53399	0.620841	0.464165	0.374238	0.48645	0.445695	0.388628	0.558015	0.502016	0.413558	0.441164	0.423564	0.474863	0.531793	0.462667	0.576748	0.437494	0.534198	0.506786	0.648839	0.433888	0.390501	0.348766	0.538963	0.637537	0.530876	0.517818	0.471162	0.397636	0.469867	0.54105	0.407618	0.613088	0.493626	0.488915	0.596248	0.556934	0.500768	0.485769	0.456701	0.417894	0.477909	0.602912
143	0.45677	0.414571	0.50613	0.571468	0.459003	0.411252	0.554372	0.364746	0.580567	0.335835	0.453202	0.480462	0.578513	0.415325	0.611573	0.463429	0.448688	0.55382	0.423103	0.553954	0.466433	0.508654	0.470201	0.303763	0.450601	0.579165	0.536788	0.483711	0.529334	0.58016	0.508333	0.533882	0.395644	0.59366	0.451422	0.595714	0.594413	0.419874	0.511836	0.613198	0.563766	0.44316	0.479399	0.525369	0.611171	0.510745	0.390092	0.574142	0.436849
144	0.391593	0.613302	0.525463	0.438503	0.513007	0.427633	0.511585	0.461695	0.442381	0.386639	0.509621	0.366135	0.616601	0.56831	0.64106	0.367638	0.583134	0.446804	0.537744	0.557599	0.47963	0.446244	0.660548	0.494466	0.434568	0.614136	0.359058	0.450721	0.462765	0.553724	0.522462	0.391213	0.594329	0.586031	0.552475	0.572412	0.523657	0.376823	0.51218	0.55183	0.475947	0.405284	0.510724	0.520822	0.553239	0.59128	0.346312	0.60925	0.440008
145	0.465585	0.496075	0.484023	0.514057	0.45325	0.654174	0.45934	0.484378	0.431732	0.523495	0.427999	0.492352	0.371704	0.475263	0.489596	0.456006	0.399751	0.373414	0.468577	0.355089	0.497654	0.343118	0.482119	0.488208	0.382318	0.313121	0.505523	0.389802	0.564877	0.469137	0.477445	0.481462	0.418521	0.494079	0.477929	0.592193	0.399591	0.568567	0.458682	0.419218	0.438104	0.421107	0.581143	0.462131	0.434456	0.513894	0.452776	0.575973	0.472057
146	0.591194	0.508601	0.454902	0.446187	0.48958	0.494956	0.60369	0.514189	0.568851	0.475155	0.510264	0.348588	0.541825	0.29878	0.459555	0.571288	0.661594	0.363978	0.463949	0.501973	0.552075	0.381348	0.559686	0.52287	0.315354	0.529002	0.512795	0.509649	0.432365	0.441367	0.52469	0.426341	0.390686	0.571632	0.535852	0.276745	0.539689	0.579302	0.409898	0.558345	0.336054	0.360638	0.588973	0.535796	0.417608	0.47416	0.529137	0.53388	0.456109
147	0.343044	0.341658	0.466284	0.524805	0.408885	0.325194	0.472268	0.4378	0.457349	0.448969	0.559079	0.338635	0.548145	0.384	0.377855	0.544881	0.434182	0.488542	0.427846	0.363435	0.615831	0.4239	0.381007	0.375371	0.459494	0.531848	0.497707	0.524572	0.457584	0.448778	0.450911	0.47439	0.519597	0.438173	0.4492	0.567367	0.57497	0.436059	0.570579	0.356975	0.50996	0.512102	0.580769	0.410808	0.513338	0.62774	0.512621	0.454906	0.554206
148	0.462081	0.536032	0.384737	0.469494	0.460306	0.502802	0.338158	0.556926	0.56007	0.538844	0.594238	0.535902	0.44237	0.433749	0.441779	0.494785	0.512676	0.404546	0.574251	0.44853	0.379665	0.534022	0.445965	0.441595	0.524582	0.469711	0.317121	0.510563	0.511291	0.465353	0.528975	0.463953	0.490753	0.620226	0.46434	0.5132	0.563643	0.493944	0.512358	0.59385	0.505517	0.458816	0.548358	0.436446	0.579786	0.434702	0.345258	0.55604	0.429216
149	0.537828	0.581292	0.371188	0.426118	0.489807	0.471826	0.428019	0.507863	0.480827	0.456394	0.491221	0.519303	0.565947	0.450507	0.544935	0.378856	0.466899	0.567617	0.392617	0.373457	0.452502	0.42855	0.329897	0.565891	0.507422	0.470617	0.475047	0.517547	0.545632	0.544066	0.363772	0.514429	0.512642	0.54876	0.537995	0.522013	0.44977	0.396533	0.38356	0.603656	0.452296	0.444181	0.55823	0.307387	0.427601	0.440822	0.625743	0.509322	0.683405
150	0.572192	0.539732	0.49965	0.457798	0.413609	0.606143	0.52365	0.551262	0.43617	0.347554	0.482369	0.375787	0.499456	0.434489	0.421461	0.441651	0.386149	0.47864	0.637919	0.495739	0.51801	0.415807	0.506148	0.380716	0.528681	0.681254	0.659167	0.527404	0.545963	0.471937	0.471049	0.400464	0.454439	0.44635	0.413181	0.503216	0.340608	0.664855	0.537965	0.574459	0.524195	0.529192	0.467922	0.450196	0.536605	0.473794	0.42526	0.44262	0.466152
151	0.490418	0.608484	0.469762	0.386434	0.503078	0.503834	0.441186	0.42938	0.514902	0.456978	0.465296	0.431505	0.534472	0.46937	0.504436	0.391231	0.416524	0.514308	0.410454	0.559687	0.425937	0.608817	0.349232	0.399298	0.496169	0.430476	0.41885	0.647581	0.681358	0.642101	0.253696	0.456769	0.372474	0.571455	0.519175	0.518268	0.582137	0.513965	0.551571	0.480775	0.529813	0.511623	0.486388	0.596609	0.474931	0.405551	0.309757	0.700195	0.493535
152	0.464414	0.40583	0.579208	0.428102	0.446537	0.481393	0.609095	0.56464	0.549856	0.35626	0.440889	0.547622	0.600171	0.497766	0.457735	0.535039	0.558513	0.503749	0.44393	0.471252	0.35878	0.281963	0.546939	0.532658	0.497978	0.406516	0.504482	0.367374	0.487257	0.479352	0.572353	0.406873	0.48846	0.595646	0.408538	0.480432	0.477731	0.403884	0.512367	0.607412	0.433961	0.476958	0.590345	0.511038	0.61405	0.422645	0.554686	0.50601	0.396368
153	0.382779	0.410738	0.516399	0.425954	0.579176	0.551137	0.393384	0.45577	0.45305	0.545012	0.606917	0.60552	0.441513	0.557315	0.550623	0.446333	0.513731	0.464589	0.4234	0.407578	0.517037	0.501661	0.378755	0.426209	0.443021	0.58636	0.531609	0.409911	0.566021	0.389203	0.441422	0.484262	0.567198	0.530896	0.501708	0.374504	0.341652	0.47819	0.439266	0.445221	0.568939	0.413978	0.618316	0.497736	0.456518	0.50149	0.449971	0.494988	0.464563
154	0.398358	0.581608	0.619259	0.469098	0.366139	0.405405	0.494476	0.38908	0.357964	0.502626	0.580023	0.597319	0.428544	0.525281	0.524952	0.530996	0.487937	0.516631	0.374361	0.41306	0.626382	0.567868	0.49809	0.314597	0.500164	0.434512	0.405012	0.380193	0.456125	0.409747	0.576824	0.410592	0.329529	0.490217	0.680855	0.519741	0.453027	0.444847	0.551808	0.502382	0.550666	0.528717	0.608928	0.499704	0.461007	0.523559	0.410728	0.460252	0.40418
155	0.414795	0.414293	0.536825	0.447407	0.531224	0.496393	0.560836	0.444911	0.410322	0.466937	0.430339	0.448768	0.484017	0.556287	0.358674	0.512126	0.315759	0.448401	0.367054	0.537381	0.331326	0.321931	0.399141	0.519513	0.406977	0.553143	0.526004	0.533386	0.376747	0.459814	0.501627	0.377168	0.436176	0.442055	0.433823	0.394122	0.484241	0.435138	0.38163	0.458962	0.366132	0.603271	0.523253	0.488886	0.56948	0.489703	0.508996	0.492185	0.404787
156	0.413829	0.453867	0.390364	0.504066	0.339261	0.345871	0.37221	0.402248	0.447289	0.43835	0.268375	0.40326	0.557203	0.592204	0.568436	0.434494	0.448724	0.410631	0.460869	0.4827	0.507268	0.348182	0.388308	0.423998	0.495508	0.603741	0.413839	0.364584	0.472561	0.521896	0.475289	0.578552	0.378019	0.358454	0.26294	0.468088	0.375566	0.390924	0.374924	0.538643	0.343317	0.574168	0.514496	0.553607	0.472541	0.613384	0.505558	0.513655	0.604586
157	0.510017	0.482288	0.40154	0.474431	0.455595	0.482954	0.659107	0.435514	0.534774	0.425323	0.448648	0.463926	0.422127	0.39143	0.363982	0.443953	0.582053	0.54174	0.529478	0.508963	0.459793	0.498346	0.375386	0.533902	0.258827	0.375519	0.546837	0.317304	0.4918	0.287081	0.47626	0.572192	0.588967	0.534396	0.395028	0.471055	0.466211	0.439329	0.547309	0.363587	0.381104	0.434077	0.412171	0.410323	0.341935	0.593554	0.392043	0.388973	0.705182
158	0.45487	0.533854	0.506798	0.369764	0.554507	0.545336	0.291699	0.544792	0.402215	0.558211	0.436016	0.399612	0.419338	0.413375	0.581811	0.470309	0.442649	0.438817	0.60439	0.397629	0.406263	0.601765	0.334955	0.409232	0.571673	0.363353	0.549671	0.365491	0.532965	0.429686	0.464088	0.397867	0.386323	0.438341	0.499664	0.430284	0.450204	0.653936	0.448083	0.437972	0.4604	0.485265	0.472274	0.494225	0.680915	0.41902	0.501675	0.436783	0.464373
159	0.581767	0.429352	0.347958	0.489641	0.430788	0.575174	0.292855	0.469844	0.526025	0.497794	0.499846	0.513487	0.45062	0.652276	0.427134	0.433138	0.566355	0.520379	0.408504	0.498435	0.457058	0.508567	0.37858	0.522677	0.642335	0.37879	0.423254	0.551047	0.33698	0.549818	0.479106	0.487298	0.434492	0.319533	0.482102	0.457969	0.420021	0.475328	0.485386	0.385448	0.521555	0.410985	0.487881	0.530167	0.585593	0.474589	0.435969	0.455295	0.515748
160	0.441524	0.46341	0.410589	0.580537	0.619981	0.489415	0.388265	0.488743	0.497125	0.67962	0.511004	0.474712	0.525753	0.39362	0.516876	0.485337	0.53698	0.502433	0.6015	0.367212	0.529662	0.446274	0.454228	0.454003	0.50894	0.471616	0.490775	0.578941	0.615247	0.500415	0.520005	0.49912	0.409683	0.520514	0.579411	0.576832	0.408425	0.416368	0.436351	0.456444	0.391099	0.39203	0.447712	0.625473	0.665139	0.552439	0.448197	0.494043	0.556088
161	0.34085	0.47263	0.503114	0.455652	0.397775	0.5368	0.601488	0.510023	0.377291	0.469513	0.525491	0.531173	0.484464	0.39844	0.454041	0.320811	0.411145	0.302306	0.389565	0.593181	0.547726	0.404124	0.509274	0.544537	0.445568	0.489525	0.50836	0.52977	0.38625	0.46047	0.442091	0.461448	0.604397	0.375798	0.578052	0.544115	0.526258	0.493843	0.647202	0.654166	0.381477	0.587841	0.446301	0.561337	0.484494	0.71475	0.506783	0.495329	0.483985
162	0.529055	0.452316	0.350246	0.494253	0.585661	0.521479	0.481194	0.436882	0.385814	0.510307	0.596501	0.421971	0.311292	0.426465	0.325426	0.522832	0.514436	0.413613	0.41158	0.426094	0.479233	0.576002	0.347834	0.472779	0.370019	0.455161	0.440868	0.415235	0.453626	0.457292	0.493366	0.436169	0.623936	0.414398	0.371447	0.439138	0.470902	0.562392	0.510652	0.67781	0.461051	0.464313	0.556692	0.507307	0.461791	0.450434	0.580684	0.605377	0.398586
163	0.454524	0.41669	0.319386	0.538399	0.371011	0.533803	0.476838	0.568664	0.546305	0.557835	0.371656	0.504736	0.513875	0.491783	0.417921	0.36989	0.435037	0.541605	0.550001	0.57652	0.411898	0.327505	0.561709	0.475006	0.64791	0.532223	0.419389	0.486718	0.387624	0.562521	0.501388	0.463396	0.542895	0.476433	0.529458	0.442361	0.502649	0.471304	0.38657	0.470925	0.536232	0.416775	0.539331	0.510711	0.56974	0.559678	0.575847	0.532917	0.606956
164	0.488598	0.358034	0.383026	0.486527	0.413984	0.493359	0.533617	0.460106	0.54795	0.402687	0.609444	0.46497	0.477845	0.463189	0.514795	0.420805	0.386094	0.57484	0.431249	0.32043	0.519625	0.469311	0.498649	0.552199	0.383372	0.44713	0.498914	0.451145	0.460611	0.438822	0.408229	0.453581	0.525016	0.446171	0.459747	0.50276	0.532735	0.453113	0.596093	0.511984	0.343676	0.418141	0.51732	0.500409	0.389261	0.594107	0.593457	0.516841	0.464746
165	0.425975	0.541713	0.612886	0.570485	0.411835	0.359015	0.526952	0.45453	0.415334	0.415295	0.363363	0.50672	0.553364	0.45421	0.570845	0.470564	0.397898	0.503872	0.552483	0.477107	0.492005	0.522689	0.601323	0.544345	0.304212	0.524062	0.55499	0.440768	0.312822	0.478521	0.343719	0.433285	0.411502	0.57984	0.529994	0.444867	0.4966	0.526516	0.634254	0.451643	0.495823	0.492494	0.557597	0.351084	0.438348	0.514384	0.532636	0.421341	0.433349
166	0.518379	0.472062	0.42247	0.484638	0.459943	0.470951	0.316854	0.54112	0.411264	0.520355	0.387889	0.321796	0.53494	0.481098	0.318781	0.469521	0.497948	0.219107	0.315162	0.429903	0.308284	0.430961	0.296358	0.327639	0.469084	0.502109	0.470385	0.412003	0.436166	0.418728	0.430342	0.453626	0.444126	0.328144	0.502097	0.360213	0.547931	0.600311	0.449687	0.522713	0.596215	0.52533	0.407455	0.460469	0.426363	0.496549	0.414693	0.456211	0.495322
167	0.494019	0.473827	0.481649	0.453987	0.465544	0.438622	0.590001	0.578033	0.518239	0.525628	0.440089	0.458529	0.561017	0.453674	0.485578	0.540667	0.524367	0.398027	0.428172	0.426731	0.548084	0.499756	0.448717	0.533271	0.50908	0.416835	0.391747	0.451098	0.44544	0.560348	0.586387	0.530955	0.532269	0.523598	0.684398	0.575208	0.514536	0.396086	0.345536	0.565722	0.401488	0.453307	0.459999	0.422419	0.584021	0.50952	0.428335	0.424374	0.401539
168	0.421192	0.472684	0.368652	0.421133	0.518167	0.377688	0.501012	0.507284	0.466758	0.423466	0.465696	0.401837	0.36767	0.41954	0.368657	0.468007	0.508267	0.381885	0.549916	0.436998	0.451569	0.385741	0.522901	0.47218	0.591232	0.452301	0.372551	0.507218	0.347162	0.460258	0.339012	0.340412	0.457084	0.404715	0.584851	0.457137	0.433214	0.3884	0.416225	0.474734	0.406086	0.540851	0.528769	0.42597	0.493539	0.439	0.637126	0.552774	0.412702
169	0.448134	0.51684	0.42412	0.61406	0.477855	0.451872	0.414831	0.555588	0.379061	0.51417	0.395921	0.539563	0.444747	0.422808	0.421868	0.35896	0.474264	0.416047	0.45242	0.334395	0.46236	0.415186	0.24614	0.422144	0.568561	0.429339	0.583658	0.464666	0.344659	0.550178	0.447096	0.477505	0.554686	0.66133	0.418066	0.437033	0.388272	0.455843	0.266336	0.544764	0.45961	0.509389	0.522564	0.580322	0.473793	0.449365	0.328431	0.48426	0.351207
170	0.526238	0.358083	0.339557	0.434754	0.479175	0.385365	0.462349	0.566204	0.331966	0.592878	0.443933	0.460531	0.38908	0.54701	0.429879	0.37809	0.426253	0.54668	0.471604	0.449919	0.48397	0.5098	0.499443	0.485545	0.359986	0.357117	0.387517	0.489066	0.513066	0.518107	0.417563	0.413994	0.479518	0.528679	0.533312	0.53184	0.496777	0.511376	0.51262	0.327782	0.489196	0.465389	0.419283	0.476585	0.518086	0.407101	0.514481	0.521042	0.407145
171	0.487516	0.606082	0.492766	0.619662	0.427213	0.500442	0.571034	0.340348	0.643289	0.611171	0.529737	0.467366	0.530314	0.468786	0.428383	0.471254	0.457037	0.448085	0.429507	0.476511	0.40889	0.467731	0.431238	0.386834	0.431771	0.303465	0.430914	0.493895	0.525399	0.45766	0.357231	0.43988	0.450241	0.530756	0.516241	0.534017	0.481902	0.569489	0.403053	0.566417	0.517923	0.453241	0.537059	0.453133	0.468915	0.501363	0.591429	0.40769	0.438151
172	0.496378	0.648423	0.390554	0.471428	0.434929	0.578539	0.495597	0.461665	0.488612	0.490197	0.416907	0.405721	0.498063	0.434534	0.483026	0.454821	0.3984	0.437228	0.478494	0.565856	0.533016	0.499565	0.433227	0.385161	0.299263	0.280959	0.489502	0.323954	0.483828	0.526797	0.36161	0.455065	0.353241	0.379494	0.256446	0.341841	0.560405	0.307174	0.325348	0.417903	0.491176	0.506955	0.440555	0.577511	0.493986	0.44158	0.446246	0.458964	0.366815
173	0.478968	0.577267	0.486008	0.521579	0.400428	0.657344	0.419177	0.309361	0.365119	0.465575	0.502804	0.476724	0.291756	0.462945	0.269357	0.467712	0.455848	0.477298	0.425396	0.498617	0.339682	0.544079	0.53941	0.532642	0.456939	0.536556	0.617599	0.42925	0.604662	0.45883	0.438507	0.500372	0.559872	0.485608	0.360315	0.491277	0.401122	0.512934	0.503637	0.434289	0.501347	0.555549	0.482954	0.468794	0.580746	0.617689	0.431935	0.462986	0.298441
174	0.469694	0.421702	0.408971	0.454456	0.369754	0.53935	0.509132	0.461896	0.457787	0.556928	0.351626	0.30848	0.5129	0.361031	0.372653	0.439222	0.44882	0.343351	0.508219	0.48766	0.499896	0.430501	0.615961	0.59312	0.370491	0.418763	0.641865	0.447337	0.465546	0.484286	0.543315	0.410941	0.363524	0.358059	0.371842	0.487406	0.541266	0.436835	0.599423	0.371383	0.397491	0.436567	0.360652	0.403829	0.480166	0.437954	0.515121	0.294395	0.421368
175	0.518708	0.324455	0.487678	0.535536	0.382576	0.48171	0.37603	0.335595	0.624175	0.592339	0.508732	0.304347	0.55621	0.569567	0.524516	0.397889	0.381521	0.477062	0.306979	0.563877	0.497841	0.331833	0.349945	0.23292	0.515834	0.412408	0.495191	0.468719	0.421753	0.470567	0.519293	0.512797	0.432733	0.51517	0.515815	0.507207	0.460641	0.534744	0.36071	0.335736	0.545144	0.41691	0.518529	0.355975	0.432824	0.346861	0.298908	0.537492	0.657255
176	0.580822	0.394208	0.388874	0.624477	0.600388	0.533298	0.350029	0.460121	0.411797	0.455768	0.353237	0.427581	0.50054	0.614661	0.524676	0.384714	0.333773	0.399778	0.490533	0.469329	0.502459	0.486745	0.449122	0.539189	0.41056	0.571454	0.509038	0.446368	0.417226	0.497649	0.370134	0.499063	0.397576	0.441837	0.441465	0.437664	0.488646	0.450568	0.420681	0.355163	0.475203	0.398875	0.522605	0.432973	0.359322	0.398115	0.398199	0.380657	0.428115
177	0.298959	0.371928	0.524129	0.447218	0.417678	0.649448	0.346765	0.486485	0.457368	0.50962	0.474296	0.556444	0.453801	0.365915	0.367406	0.52097	0.458722	0.476558	0.358163	0.484007	0.399436	0.532795	0.427134	0.58592	0.45238	0.315777	0.344632	0.38413	0.676927	0.527051	0.436382	0.557428	0.382645	0.444901	0.447412	0.606776	0.6756	0.51013	0.611149	0.417212	0.434408	0.488921	0.333399	0.494087	0.520455	0.558069	0.401369	0.299718	0.473463
178	0.383642	0.423523	0.398277	0.414849	0.470418	0.521352	0.499677	0.550109	0.543921	0.370215	0.51081	0.568607	0.51003	0.402488	0.579156	0.438156	0.383099	0.378464	0.437219	0.495391	0.42871	0.55203	0.510523	0.569989	0.42513	0.412254	0.395023	0.422738	0.405254	0.37755	0.368057	0.404248	0.462267	0.320226	0.479922	0.321464	0.455393	0.508401	0.368072	0.352547	0.49026	0.401298	0.355331	0.430562	0.572775	0.354476	0.36434	0.524032	0.509124
179	0.514569	0.398129	0.460002	0.344847	0.488621	0.547691	0.429916	0.505474	0.484858	0.37197	0.514287	0.387095	0.507588	0.50204	0.34774	0.325931	0.411575	0.385919	0.457758	0.439191	0.585486	0.642221	0.555504	0.522136	0.467294	0.445842	0.47585	0.419106	0.416592	0.662706	0.522324	0.387385	0.448903	0.57092	0.409221	0.469984	0.393415	0.596878	0.529492	0.497513	0.563636	0.333044	0.427937	0.454701	0.630408	0.446773	0.49502	0.382258	0.437653
180	0.472941	0.543592	0.541852	0.503635	0.645311	0.374638	0.451068	0.474657	0.435578	0.4154	0.377517	0.562343	0.485772	0.531694	0.491213	0.522775	0.530289	0.587473	0.50977	0.533343	0.380834	0.556068	0.449326	0.498377	0.475753	0.430718	0.532223	0.297868	0.430122	0.536936	0.406108	0.473845	0.441928	0.485779	0.48106	0.440209	0.475204	0.565765	0.353437	0.468249	0.437403	0.479993	0.445383	0.489298	0.425994	0.426298	0.37969	0.433882	0.421297
181	0.511771	0.579604	0.384594	0.404803	0.519685	0.378804	0.457206	0.487506	0.480107	0.507784	0.443614	0.341944	0.545526	0.378633	0.543055	0.374654	0.532586	0.463712	0.475944	0.302375	0.334464	0.452749	0.560504	0.522566	0.459521	0.30945	0.507244	0.333705	0.48478	0.450599	0.374829	0.333304	0.437368	0.421285	0.537429	0.432634	0.548971	0.4115	0.380525	0.496791	0.432673	0.502834	0.358229	0.458696	0.372364	0.477348	0.485296	0.535958	0.453948
182	0.511543	0.360414	0.586806	0.515848	0.459518	0.409976	0.553915	0.553506	0.637723	0.522693	0.524941	0.325233	0.512957	0.522899	0.403889	0.606782	0.570424	0.493829	0.43167	0.279204	0.474766	0.42091	0.479948	0.458015	0.366463	0.465924	0.423064	0.507197	0.462821	0.41619	0.426643	0.449504	0.562297	0.458189	0.437198	0.497589	0.374429	0.577996	0.484368	0.565823	0.557233	0.390028	0.556402	0.459274	0.254615	0.460883	0.29677	0.406424	0.462731
183	0.451003	0.349522	0.427252	0.600484	0.315923	0.453284	0.44622	0.489121	0.472535	0.558746	0.493056	0.487934	0.386412	0.439021	0.425546	0.476646	0.507865	0.354312	0.407937	0.56133	0.479284	0.243874	0.360259	0.406008	0.468065	0.382715	0.345412	0.517708	0.404548	0.379517	0.446359	0.477862	0.523542	0.436967	0.463516	0.491176	0.418971	0.541653	0.415354	0.5956	0.455937	0.390044	0.614918	0.543671	0.449078	0.317124	0.434441	0.370456	0.4339
184	0.559731	0.459179	0.570802	0.575375	0.524822	0.504871	0.603229	0.539047	0.340871	0.41447	0.433979	0.634998	0.503937	0.45361	0.416688	0.438257	0.564684	0.519747	0.537261	0.410157	0.422914	0.493453	0.597192	0.487515	0.398821	0.413356	0.389755	0.5234	0.567417	0.232959	0.439637	0.422818	0.449239	0.461629	0.479055	0.378839	0.468163	0.38965	0.430417	0.28964	0.567986	0.429735	0.392763	0.559227	0.474479	0.556013	0.5357	0.465137	0.419845
185	0.479093	0.586842	0.521441	0.445625	0.459117	0.530355	0.560402	0.519975	0.456742	0.522788	0.429078	0.430413	0.498952	0.489421	0.462321	0.50205	0.373668	0.44934	0.613097	0.594438	0.29285	0.430967	0.388604	0.505331	0.337918	0.373292	0.307935	0.534742	0.379531	0.432353	0.467172	0.416172	0.447385	0.499553	0.277426	0.447464	0.541525	0.394051	0.494794	0.480152	0.306837	0.463705	0.439884	0.484741	0.504657	0.247391	0.42375	0.620314	0.548776
186	0.39868	0.574412	0.467793	0.391475	0.433524	0.591551	0.460816	0.528185	0.558237	0.46707	0.50196	0.546045	0.465067	0.437754	0.504508	0.462111	0.593026	0.446788	0.43193	0.331217	0.507559	0.442421	0.378859	0.461932	0.335888	0.457552	0.408677	0.516056	0.429581	0.538394	0.490854	0.39583	0.432558	0.437049	0.494175	0.375764	0.518047	0.368218	0.483445	0.392116	0.501568	0.506333	0.35539	0.484809	0.353257	0.423519	0.581632	0.506341	0.460122
187	0.390843	0.381265	0.572991	0.42915	0.559413	0.4677	0.565138	0.642103	0.696964	0.509373	0.45275	0.351971	0.518862	0.33036	0.634472	0.386803	0.530436	0.432588	0.306723	0.445691	0.414605	0.517771	0.612998	0.504948	0.554684	0.467573	0.557295	0.373932	0.496717	0.548426	0.494919	0.41279	0.52005	0.234803	0.396175	0.382068	0.414301	0.342043	0.328547	0.406205	0.350678	0.417241	0.460364	0.505398	0.319065	0.502996	0.468751	0.468187	0.451469
188	0.412118	0.39791	0.651216	0.496554	0.456944	0.420435	0.558766	0.467835	0.614252	0.491658	0.34382	0.443157	0.424094	0.447709	0.42762	0.384562	0.462535	0.477034	0.497059	0.386848	0.447753	0.40974	0.46738	0.339565	0.421459	0.328536	0.486862	0.474817	0.524601	0.432549	0.460687	0.427623	0.450521	0.531384	0.505141	0.527619	0.39309	0.507187	0.442133	0.458801	0.456247	0.452129	0.497118	0.557509	0.433387	0.620725	0.454201	0.356991	0.446382
189	0.463199	0.531607	0.594997	0.463074	0.359076	0.49653	0.582577	0.411954	0.6308	0.447299	0.294604	0.422328	0.555737	0.482609	0.536701	0.427383	0.508422	0.41887	0.399113	0.563264	0.490781	0.379879	0.460907	0.451819	0.489112	0.420959	0.330988	0.379889	0.496041	0.452409	0.40565	0.476668	0.445064	0.443749	0.44662	0.531789	0.499103	0.364455	0.547605	0.420481	0.535827	0.385414	0.535993	0.565156	0.457102	0.382487	0.445851	0.524351	0.562839
190	0.406448	0.43431	0.493783	0.392649	0.458339	0.567019	0.384006	0.579816	0.419708	0.55133	0.53253	0.395844	0.612006	0.367286	0.508165	0.439158	0.633486	0.517764	0.336991	0.426683	0.495945	0.373567	0.443393	0.290728	0.386428	0.370672	0.619303	0.425369	0.405327	0.461122	0.417846	0.358495	0.515035	0.42663	0.505388	0.255442	0.562858	0.546291	0.363248	0.499162	0.346443	0.500136	0.569363	0.434378	0.5042	0.533308	0.399739	0.541401	0.333793
191	0.415896	0.395128	0.620856	0.397676	0.393331	0.339676	0.552602	0.578066	0.530969	0.265039	0.591371	0.495222	0.512809	0.455972	0.413336	0.535895	0.42284	0.536039	0.350703	0.444899	0.470368	0.448915	0.368701	0.592072	0.502685	0.558727	0.475712	0.51754	0.323568	0.374398	0.330403	0.468716	0.448187	0.534043	0.407189	0.466778	0.43537	0.421163	0.336604	0.448531	0.448052	0.45046	0.384562	0.415473	0.478972	0.374606	0.664405	0.472979	0.403195
192	0.538675	0.632708	0.474545	0.438844	0.421981	0.472413	0.447289	0.536103	0.513234	0.552765	0.401505	0.411813	0.576664	0.461351	0.435392	0.461613	1.28538	0.541493	0.488011	0.392727	0.457641	0.580202	0.36869	0.401281	0.495213	0.598222	0.403336	0.384257	0.336772	0.468732	0.594623	0.397276	0.594492	0.489622	0.573765	0.311669	0.483731	0.537428	0.38077	0.520807	0.475635	0.53143	0.479029	0.505726	0.519878	0.342818	0.417812	0.446683	0.616421
193	0.366772	0.46623	0.464162	0.29334	0.527324	0.299112	0.518142	0.525717	0.600177	0.274793	0.716287	0.597297	0.396713	0.354681	0.513402	0.632605	0.482979	0.314448	0.638173	0.545079	0.538735	0.345772	0.393168	0.346431	0.400333	0.490239	0.456449	0.526611	0.361628	0.451151	0.461541	0.350816	0.522276	0.446536	0.485698	0.547618	0.49095	0.385419	0.423928	0.488567	0.433991	0.472118	0.590277	0.474496	0.407653	0.351415	0.427877	0.398947	0.427377
194	0.533895	0.579014	0.474441	0.443844	0.535338	0.410579	0.5906	0.51332	0.488239	0.515579	0.350544	0.410492	0.436175	0.485182	0.491093	0.527371	0.377739	0.52814	0.459447	0.508604	0.424417	0.463884	0.436675	0.418173	0.322086	0.374127	0.513943	0.424894	0.519197	0.500592	0.473278	0.493867	0.460434	0.430939	0.371393	0.586402	0.508566	0.541633	0.506932	0.453676	0.601638	0.434238	0.511212	0.568296	0.574236	0.491831	0.444045	0.470769	0.370396
195	0.537895	0.439263	0.503057	0.592927	0.667168	0.455432	0.526329	0.565852	0.512862	0.44858	0.655525	0.470458	0.52155	0.554844	0.432171	0.556055	0.306731	0.444584	0.434494	0.56156	0.45586	0.378165	0.503713	0.36702	0.583806	0.52049	0.336785	0.452405	0.461708	0.472595	0.667455	0.267579	0.528532	0.464136	0.429801	0.42558	0.520332	0.518901	0.359954	0.391486	0.525182	0.428635	0.493167	0.582932	0.422561	0.428733	0.546904	0.461002	0.399539
196	0.557403	0.456024	0.715294	0.406658	0.405515	0.499808	0.614075	0.556866	0.547644	0.483937	0.565871	0.523612	0.424537	0.529196	0.559009	0.349198	0.332613	0.552451	0.54748	0.515049	0.264187	0.48087	0.462198	0.470663	0.59352	0.404487	0.476441	0.33983	0.417833	0.407698	0.593147	0.55507	0.535505	0.573748	0.29586	0.583764	0.525228	0.438961	0.406112	0.521355	0.424762	0.500737	0.545649	0.359496	0.664664	0.464461	0.429782	0.555688	0.526761
197	0.485243	0.418511	0.551759	0.653843	0.543384	0.458448	0.417024	0.534455	0.463776	0.556786	0.478832	0.448011	0.435916	0.472262	0.491306	0.378404	0.523812	0.431972	0.459564	0.558411	0.453497	0.473303	0.6228	0.536622	0.55968	0.441823	0.517519	0.613901	0.397231	0.325131	0.527119	0.468944	0.39813	0.491751	0.535253	0.542592	0.457392	0.504309	0.435675	0.410032	0.434178	0.544698	0.584571	0.500072	0.494524	0.452444	0.316252	0.456284	0.512778
198	0.479899	0.470392	0.575376	0.557646	0.532357	0.546057	0.632318	0.555107	0.567746	0.49305	0.482585	0.578909	0.4734	0.52233	0.333676	0.598708	0.475374	0.327852	0.567065	0.47645	0.467617	0.437924	0.328549	0.422442	0.327493	0.432934	0.362697	0.396579	0.437624	0.554652	0.400616	0.515545	0.510002	0.471644	0.489531	0.393562	0.502383	0.36066	0.626113	0.352857	0.344863	0.480126	0.344246	0.380059	0.445921	0.499221	0.456935	0.489224	0.560666
199	0.516273	0.548414	0.47744	0.563933	0.309864	0.29614	0.423602	0.580963	0.532274	0.541446	0.37679	0.565253	0.403685	0.57302	0.475636	0.333137	0.566329	0.423619	0.371677	0.518936	0.424907	0.437822	0.504798	0.516143	0.462882	0.447684	0.477016	0.478809	0.602899	0.409489	0.566612	0.503541	0.386993	0.450422	0.393813	0.413664	0.433804	0.428522	0.515748	0.510436	0.579442	0.510716	0.544427	0.416798	0.423778	0.363447	0.510586	0.608834	0.476572
200	0.497297	0.567468	0.420505	0.543411	0.506451	0.374999	0.622809	0.483282	0.486	0.521624	0.461076	0.557478	0.450819	0.521841	0.473969	0.326537	0.599379	0.571773	0.469275	0.501683	0.403038	0.456388	0.625893	0.377768	0.506329	0.422233	0.304349	0.460321	0.595097	0.566931	0.599175	0.359668	0.463214	0.3884	0.48612	0.561146	0.508837	0.496921	0.463561	0.438569	0.454514	0.424205	0.542513	0.478596	0.424199	0.526365	0.529231	0.469433	0.461584
Top left matrix
	0	1	2	3	4	5	6	7	8	9	10	11	12	13	14	15	16	17	18	19	20	21	22	23	24	25	26	27	28	29	30	31	32	33	34	35	36	37	38	39	40	41	42	43	44	45	46	47	48
0	-0.000838631	0.00443482	0.00462234	0.00680345	0.00684927	0.000228878	-0.0282723	-0.0146199	-0.0225117	-0.0282415	-0.0621185	-0.034332	-0.0193229	-0.0367207	-0.0254787	-0.0316994	-0.0243717	-0.0464689	-0.0854786	-0.0375881	-0.0397196	-0.0695063	-0.0612938	-0.0467935	0.0130831	-0.0135498	-0.034097	-0.0749505	-0.0547178	-0.0414279	-0.0617954	-0.0475028	-0.0517507	0.0141546	-0.0450109	-0.0792418	-0.0163582	-0.0329221	-0.0103226	-0.0185521	-0.00629278	-0.0362951	-0.0260921	0.0026463	-0.0435465	-0.0437925	-0.0849529	-0.0942253	-0.0281167
1	0.00443482	0.00473468	0.00180637	0.00133952	0.00100522	-0.00394393	0.00250349	-0.050396	-0.0639062	-0.0166485	-0.00685561	-0.0559416	-0.0327252	-0.0219827	-0.0539622	-0.0384284	-0.0510497	-0.00538906	-0.0227257	-0.0362991	-0.0342877	-0.0397457	-0.0442413	-0.0294066	-0.0266787	-0.0192405	-0.00152439	0.00512462	-0.0186603	-0.045383	-0.0142357	-0.00849447	-0.0620024	-0.0422777	-0.0306214	-0.0508603	-0.0399764	-0.0750328	-0.026475	0.00293956	0.0131734	-0.052911	-0.0119278	-0.0512811	-0.0323634	0.0236946	-0.00405245	0.0134646	-0.0115127
2	0.00462234	0.00180637	0.000858299	0.00396601	0.00459956	0.00780312	0.00532178	0.0127633	-0.0675151	-0.0652377	-0.0318438	-0.0290738	-0.0744804	-0.0305794	-0.0413301	-0.0487217	-0.050611	-0.0803377	-0.0372035	-0.0529644	-0.0252804	-0.0594427	-0.0811411	-0.0466892	-0.0379197	0.00794022	-0.0112537	-0.009854	-0.0352604	-0.0434804	-0.0481181	-0.0132127	-0.0242342	-0.052802	-0.0388082	-0.0138202	-0.0203473	-0.0129243	0.0155647	-0.0608372	-0.0360713	-0.0573478	-0.100496	-0.0424125	-0.0500419	-0.0568171	-0.0302902	-0.0665268	-0.0438322
3	0.00680345	0.00133952	0.00396601	-0.00140135	0.00173228	0.00802393	0.0095692	0.00398435	0.00354577	-0.0192321	-0.056135	-0.0619722	-0.0634666	-0.027843	-0.0420072	-0.0490969	-0.0570387	-0.0319107	-0.0134304	-0.0235717	-0.0530538	-0.0341091	-0.0660124	-0.00409289	-0.0681756	-0.060569	-0.0547433	-0.0135154	-0.0124107	-0.0451022	-0.0283849	-0.0270001	-0.0176406	-0.0364428	-0.00431675	-0.00258388	-0.0779326	-0.0648188	-0.0383675	-0.00159797	-0.0922872	-0.0539647	-0.0410841	-0.0566252	-0.0545059	0.00681265	-0.0168166	-0.0231517	0.0401111
4	0.00684927	0.00100522	0.00459956	0.00173228	-0.00245342	0.00363389	0.00815142	0.00686064	0.0156919	-0.0127848	-0.0617328	-0.0645753	-0.0419121	-0.0712462	-0.00533445	-0.0653125	-0.0958062	-0.0692495	-0.0490025	-0.00459732	-0.0474867	-0.0192293	-0.0241026	-0.042058	-0.0105838	-0.0235003	-0.0214011	-0.0552523	-0.0898592	-0.0172897	-0.0441719	-0.0156077	0.0376331	0.0256736	-0.0527448	-0.0714814	-0.0499679	-0.0716674	-0.0552316	-0.0358777	-0.00472171	-0.0578905	-0.0328902	-0.0686631	-0.000291205	-0.0511707	-0.0512377	-0.0591788	-0.0270644
5	0.000228878	-0.00394393	0.00780312	0.00802393	0.00363389	-0.00348776	0.00210145	0.00177766	0.00394411	0.0035227	-0.0249936	-0.0278961	-0.0293793	-0.041742	-0.0451666	-0.0430437	-0.0409327	-0.0506902	-0.0564614	0.010121	-0.0506397	0.0117818	-0.0950151	-0.0340603	-0.0470584	-0.0371887	-0.0236806	-0.06433	-0.0168873	-0.0233401	0.0260951	-0.022314	-0.0237998	-0.0332165	-0.0783424	-0.0406669	0.0103493	-0.0258335	-0.0252078	-0.0219005	-0.053004	-0.0224803	-0.01824	-0.0499504	0.0389951	-0.00438965	-0.0100299	0.00631868	-0.036805
6	-0.0282723	0.00250349	0.00532178	0.0095692	0.00815142	0.00210145	0.00194664	0.00131302	0.00281031	0.00445692	0.00587649	-0.00132967	-0.012639	-0.0112869	-0.023865	-0.00137684	-0.087943	-0.063037	-0.0580417	-0.0440987	-0.0459478	-0.0586675	-0.0347335	-0.0436031	-0.0409746	-0.0230267	-0.0548992	-0.0130081	-0.0165292	-0.0682787	-0.0199106	-0.0320239	-0.0433719	-0.102892	-0.0685158	-0.00465959	-0.0415991	-0.0558046	0.0100055	-0.0164608	0.00288775	-0.0402858	-0.00217058	-0.0159438	-0.0582825	-0.00112665	-0.0121976	-0.0250999	0.0223135
7	-0.0146199	-0.050396	0.0127633	0.00398435	0.00686064	0.00177766	0.00131302	-0.00329755	0.00308136	0.00864222	0.00751706	0.00262528	0.0300452	-0.036154	-0.046254	-0.0626091	-0.0598408	-0.0878866	-0.0628577	-0.0691057	-0.0979744	-0.0619261	-0.0347576	-0.0626508	-0.0319136	-0.021664	-0.0159992	-0.0297893	-0.0101792	-0.0839445	-0.063295	0.0112073	-0.0352926	-0.0542417	0.00803527	-0.065004	-0.0625128	-0.0434787	-0.0484079	-0.0606724	0.00734199	-0.030682	-0.00622622	-0.0111215	-0.039321	-0.0281856	-0.0541941	-0.0229666	-0.0365835
8	-0.0225117	-0.0639062	-0.0675151	0.00354577	0.0156919	0.00394411	0.00281031	0.00308136	-0.00310088	0.00229405	0.00255973	0.00650987	0.0122677	-0.0158793	-0.0394893	-0.00632808	-0.0381797	-0.0505707	-0.0297004	-0.0654999	-0.0639002	-0.06009	-0.0424563	-0.0426354	-0.00163257	0.016113	-0.00705728	-0.0543126	-0.0390785	-0.051596	-0.0630292	-0.0631409	0.0157639	0.00889396	0.0253214	-0.0781987	-0.00591955	-0.0346453	0.000459662	-0.00732717	-0.107244	-0.0943799	-0.0247725	-0.0896123	-0.0357133	0.00913158	-0.0379568	-0.0215528	-0.0242793
9	-0.0282415	-0.0166485	-0.0652377	-0.0192321	-0.0127848	0.0035227	0.00445692	0.00864222	0.00229405	-0.00184358	0.00132204	0.00489959	0.00754878	0.000226322	-0.0126816	-0.0461137	-0.0561295	-0.0426713	-0.0192902	-0.0178466	-0.0600665	-0.0106446	-0.0554626	-0.0230498	-0.0262291	-0.0754929	-0.0773384	0.0207277	-0.0260483	-0.0274952	-0.0444622	-0.0330334	-0.0508986	0.0248819	-0.0524492	-0.042706	0.0153404	0.00748899	-0.0603801	-0.0205815	-0.0384823	-0.0326038	-0.0456652	-0.0626124	-0.0614604	-0.0332147	-0.0208459	-0.0311257	0.0420771
10	-0.0621185	-0.00685561	-0.0318438	-0.056135	-0.0617328	-0.0249936	0.00587649	0.00751706	0.00255973	0.00132204	0.000831355	0.00159391	0.00293451	0.00292931	0.0107682	0.0120025	-0.0616989	-0.0230188	-0.0432937	-0.00417976	-0.066091	-0.0345682	-0.0665374	-0.0382654	-0.0238116	-0.00711065	-0.0603908	-0.0721905	-0.0421125	-0.117049	-0.0992321	-0.0489195	-0.112935	-0.00624164	0.00041707	-0.0200066	-0.0447577	-0.0485631	0.0143747	-0.0685611	0.00698278	-0.0484288	0.0221549	-0.0592957	-0.00133555	-0.0696667	-0.0699303	-0.0569856	-0.0320819
11	-0.034332	-0.0559416	-0.0290738	-0.0619722	-0.0645753	-0.0278961	-0.00132967	0.00262528	0.00650987	0.00489959	0.00159391	-0.00311674	0.00322501	0.00440751	0.0094248	0.0102233	-0.00423976	-0.0134254	-0.0362627	-0.0229161	-0.0553431	-0.0199311	-0.0442532	-0.0523847	-0.0620707	-0.0534489	-0.00842433	0.00130083	-0.0332224	-0.0217552	-0.050971	-0.0473266	-0.0535504	-0.0129714	-0.0542572	-0.0388946	-0.0537136	-0.0496187	-0.0296732	-0.0234893	0.0266831	-0.0938987	-0.00813392	-0.0101045	-0.0752588	-0.0930046	-0.0664446	-0.00920323	-0.021744
12	-0.0193229	-0.0327252	-0.0744804	-0.0634666	-0.0419121	-0.0293793	-0.012639	0.0300452	0.0122677	0.00754878	0.00293451	0.00322501	-7.77772e-05	0.00170861	0.00376533	0.00619423	0.00618254	-0.0160551	-0.0421769	-0.0116725	-0.0774441	-0.0563709	-0.00951657	-0.0388647	-0.0610024	-0.0698772	0.00697168	-0.0455815	-0.0595981	-0.0850282	-0.0424135	-0.0269928	0.0108177	-0.0143324	0.0492716	-0.0460539	-0.0448953	-0.0273757	-0.0164893	-0.0296628	-0.0316815	-0.0380556	-0.0359298	-0.00847185	-0.0217145	0.00774084	-0.0704594	-0.0209565	-0.0153057
13	-0.0367207	-0.0219827	-0.0305794	-0.027843	-0.0712462	-0.041742	-0.0112869	-0.036154	-0.0158793	0.000226322	0.00292931	0.00440751	0.00170861	-0.00397403	0.00480411	0.00781178	0.00724365	0.00324753	-0.00798675	-0.040079	-0.0405648	-0.0359255	-0.0578872	-0.0262372	-0.00896796	-0.03713	-0.0369092	-0.0240904	-0.00317915	-0.0443525	-0.0376733	-0.0697071	0.00308094	0.0199857	-0.0741385	-0.0412912	-0.058248	-0.0618549	-0.056857	-0.0448461	-0.0299455	-0.022871	-0.0413497	-0.0411796	-0.0516704	-0.0300549	0.0316245	-0.0124774	-0.085185
14	-0.0254787	-0.0539622	-0.0413301	-0.0420072	-0.00533445	-0.0451666	-0.023865	-0.046254	-0.0394893	-0.0126816	0.0107682	0.0094248	0.00376533	0.00480411	0.00225563	0.000333157	0.00230548	0.00836323	0.015164	-0.00741071	-0.0242586	-0.0189683	-0.0104384	-0.0156746	-0.0500041	-0.0197677	-0.07211	0.0323976	-0.0141154	-0.0147975	-0.0366579	-0.00781912	-0.0516029	-0.0727591	-0.0324895	0.0161241	-0.109107	-0.0117969	-0.0639523	-0.0153443	-0.0385309	-0.0443472	-0.0424425	-0.0262397	0.00410189	0.0332754	-0.00391137	-0.0465795	-0.0331179
15	-0.0316994	-0.0384284	-0.0487217	-0.0490969	-0.0653125	-0.0430437	-0.00137684	-0.0626091	-0.00632808	-0.0461137	0.0120025	0.0102233	0.00619423	0.00781178	0.000333157	-6.34538e-05	0.00180943	0.00770694	0.011438	0.0120652	-0.00986909	-0.0168227	-0.0243062	-0.0093124	-0.0396263	-0.0817637	-0.0292062	-0.0212863	-0.0326734	0.0147121	-0.0420792	-0.0318062	-0.0487638	-0.0400718	-0.0569913	-0.0745796	-0.00844899	-0.0423051	-0.00244587	-0.0536182	-0.0192006	-0.0507269	-0.046583	-0.017994	-0.0426679	-0.0615934	-0.0153926	-0.0290585	-0.00309965
16	-0.0243717	-0.0510497	-0.050611	-0.0570387	-0.0958062	-0.0409327	-0.087943	-0.0598408	-0.0381797	-0.0561295	-0.0616989	-0.00423976	0.00618254	0.00724365	0.00230548	0.00180943	0.000473595	0.0027416	0.00796539	0.0101817	0.0168101	0.00234991	-0.0254565	-0.0571913	-0.0333021	-0.0344238	-0.0161404	-0.02061	-0.0255897	-0.0210533	0.00343274	-0.0557134	-0.0693973	-0.0309027	-0.0135864	-0.0497828	-0.0709923	-0.0966597	-0.0488379	-0.0164929	-0.0236783	-0.033621	-0.0386734	-0.0122671	-0.0538661	-0.0379468	-0.0528974	-0.0825562	-0.0482256
17	-0.0464689	-0.00538906	-0.0803377	-0.0319107	-0.0692495	-0.0506902	-0.063037	-0.0878866	-0.0505707	-0.0426713	-0.0230188	-0.0134254	-0.0160551	0.00324753	0.00836323	0.00770694	0.0027416	-0.0066338	0.0032586	0.00374264	0.00701527	0.00806356	0.00580417	-0.0439572	-0.00115281	-0.0256797	-0.0624897	-0.0511036	-0.0299754	-0.0313763	-0.0610401	-0.071614	-0.0539052	-0.0490348	-0.0723696	-0.0176687	-0.0310565	-0.00993784	-0.0459812	-0.0458086	-0.0609697	-0.0636745	-0.0282309	-0.0636492	-0.0605776	0.0235923	-0.025494	-0.0870249	-0.0220823
18	-0.0854786	-0.0227257	-0.0372035	-0.0134304	-0.0490025	-0.0564614	-0.0580417	-0.0628577	-0.0297004	-0.0192902	-0.0432937	-0.0362627	-0.0421769	-0.00798675	0.015164	0.011438	0.00796539	0.0032586	0.000151971	0.00281615	0.00758655	0.00560857	-0.00121427	-0.00788989	-0.0490942	-0.0455405	-0.0380222	-0.0342963	-0.00718011	-0.04058	-0.035398	-0.0411379	-0.061959	-0.059789	-0.0755358	-0.0501517	-0.0263846	-0.0342638	-0.075384	-0.0358478	-0.0265623	-0.0014265	0.00536933	-0.031074	-0.0336394	-0.0194026	-0.0696721	-0.0259968	0.0202401
19	-0.0375881	-0.0362991	-0.0529644	-0.0235717	-0.00459732	0.010121	-0.0440987	-0.0691057	-0.0654999	-0.0178466	-0.00417976	-0.0229161	-0.0116725	-0.040079	-0.00741071	0.0120652	0.0101817	0.00374264	0.00281615	-0.007086	0.0039126	0.00546218	0.00733081	0.000393243	0.00454283	-0.0349746	-0.04911	-0.0453067	-0.0403335	-0.0182519	0.00498764	-0.0686393	-0.0333339	-0.0362493	-0.018271	-0.0322444	-0.0476997	-0.0161608	-0.02726	-0.0401557	0.00479831	-0.0159272	-0.0441166	-0.0143993	-0.0262006	-0.0167586	-0.0848005	-0.0290496	-0.00645309
20	-0.0397196	-0.0342877	-0.0252804	-0.0530538	-0.0474867	-0.0506397	-0.0459478	-0.0979744	-0.0639002	-0.0600665	-0.066091	-0.0553431	-0.0774441	-0.0405648	-0.0242586	-0.00986909	0.0168101	0.00701527	0.00758655	0.0039126	0.000889598	0.00280019	0.00336519	0.0035435	0.00254109	-0.018122	-0.00856287	-0.0257581	-0.048888	-0.0227155	-0.0107802	-0.0342198	-0.0585208	-0.0062647	-0.0688663	-0.0103603	-0.0720487	-0.0159393	-0.0910395	-0.00512174	-0.0692801	-0.0627586	-0.0213448	-0.0427606	0.000271349	-0.012711	-0.026288	-0.0721087	0.030893
21	-0.0695063	-0.0397457	-0.0594427	-0.0341091	-0.0192293	0.0117818	-0.0586675	-0.0619261	-0.06009	-0.0106446	-0.0345682	-0.0199311	-0.0563709	-0.0359255	-0.0189683	-0.0168227	0.00234991	0.00806356	0.00560857	0.00546218	0.00280019	0.000265078	0.00375628	0.00581778	0.00529738	0.00737117	-0.010114	-0.0340801	-0.0320402	0.0225559	-0.03123	-0.0616446	-0.042042	0.00364818	-0.0284146	-0.0560344	0.0148889	-0.0188714	-0.0533673	-0.0404071	-0.062799	-0.0537232	-0.0356405	-0.0512173	-0.0277607	-0.0488355	-0.0468979	-0.0319186	-0.046198
22	-0.0612938	-0.0442413	-0.0811411	-0.0660124	-0.0241026	-0.0950151	-0.0347335	-0.0347576	-0.0424563	-0.0554626	-0.0665374	-0.0442532	-0.00951657	-0.0578872	-0.0104384	-0.0243062	-0.0254565	0.00580417	-0.00121427	0.00733081	0.00336519	0.00375628	0.00104069	0.00298681	0.00409886	0.00347112	0.00960284	0.000835158	-0.0514173	-0.0251194	-0.0489041	-0.0526557	-0.00844732	-0.0521126	-0.0248313	-0.0498654	-0.0263581	-0.0212909	-0.0341681	-0.0251973	-0.0575008	-0.0408852	-0.041308	-0.0166763	-0.0611171	-0.0500989	-0.0346462	0.0218689	-0.0120451
23	-0.0467935	-0.0294066	-0.0466892	-0.00409289	-0.042058	-0.0340603	-0.0436031	-0.0626508	-0.0426354	-0.0230498	-0.0382654	-0.0523847	-0.0388647	-0.0262372	-0.0156746	-0.0093124	-0.0571913	-0.0439572	-0.00788989	0.000393243	0.0035435	0.00581778	0.00298681	-0.00118208	0.00314412	0.00495527	0.00915467	0.0101053	-0.0033568	-0.0509719	-0.0283107	-0.0312476	-0.026798	-0.0245251	-0.0420739	-0.0265454	-0.0554886	-0.0112913	-0.030155	-0.0279566	-0.0776096	-0.0413266	-0.00956999	-0.00311138	-0.0626496	0.003845	-0.0212392	-0.0315597	0.0175727
24	0.0130831	-0.0266787	-0.0379197	-0.0681756	-0.0105838	-0.0470584	-0.0409746	-0.0319136	-0.00163257	-0.0262291	-0.0238116	-0.0620707	-0.0610024	-0.00896796	-0.0500041	-0.0396263	-0.0333021	-0.00115281	-0.0490942	0.00454283	0.00254109	0.00529738	0.00409886	0.00314412	-0.00296917	0.00207834	0.0066383	0.00603667	-0.00531234	0.0107935	-0.0143746	-0.0114151	-0.00766132	-0.0443276	-0.0610235	-0.0139946	-0.0546167	-0.0240225	-0.00417275	-0.0153973	-0.0630344	-0.0309362	-0.00270213	0.0211257	-0.0279513	-0.0477991	-0.0271047	-0.0354912	-0.0414037
25	-0.0135498	-0.0192405	0.00794022	-0.060569	-0.0235003	-0.0371887	-0.0230267	-0.021664	0.016113	-0.0754929	-0.00711065	-0.0534489	-0.0698772	-0.03713	-0.0197677	-0.0817637	-0.0344238	-0.0256797	-0.0455405	-0.0349746	-0.018122	0.00737117	0.00347112	0.00495527	0.00207834	-0.00348512	0.00258703	0.00334563	0.00398212	0.00726166	0.0108017	0.0141918	-0.0592408	0.00742155	-0.0488066	-0.0520756	-0.0076378	-0.0121991	-0.0298117	-0.0110715	-0.101984	-0.0545575	0.00237288	-0.0524473	-0.0134993	-0.0778082	-0.0365732	-0.0214034	-0.0564963
26	-0.034097	-0.00152439	-0.0112537	-0.0547433	-0.0214011	-0.0236806	-0.0548992	-0.0159992	-0.00705728	-0.0773384	-0.0603908	-0.00842433	0.00697168	-0.0369092	-0.07211	-0.0292062	-0.0161404	-0.0624897	-0.0380222	-0.04911	-0.00856287	-0.010114	0.00960284	0.00915467	0.0066383	0.00258703	-0.00615446	0.00504227	0.00470886	0.00802018	0.00737402	-0.00442435	-0.0375199	-0.0312796	-0.0295682	-0.0382499	-0.0336871	-0.0655998	-0.0106361	-0.0629369	-0.014501	-0.0136667	-0.00139253	-0.00306231	-0.0531186	-0.0163948	-0.0124212	-0.0499933	-0.0394775
27	-0.0749505	0.00512462	-0.009854	-0.0135154	-0.0552523	-0.06433	-0.0130081	-0.0297893	-0.0543126	0.0207277	-0.0721905	0.00130083	-0.0455815	-0.0240904	0.0323976	-0.0212863	-0.02061	-0.0511036	-0.0342963	-0.0453067	-0.0257581	-0.0340801	0.000835158	0.0101053	0.00603667	0.00334563	0.00504227	-0.00503822	0.00378324	0.00548815	0.0117015	0.00934479	0.00465851	-0.0295247	-0.00874317	-0.021914	-0.0392277	-0.0640081	-0.0309529	-0.0699597	-0.0403653	-0.0466464	-0.0268616	-0.0217361	-0.0407941	-0.0298824	-0.00605593	-0.0418046	-0.0381155
28	-0.0547178	-0.0186603	-0.0352604	-0.0124107	-0.0898592	-0.0168873	-0.0165292	-0.0101792	-0.0390785	-0.0260483	-0.0421125	-0.0332224	-0.0595981	-0.00317915	-0.0141154	-0.0326734	-0.0255897	-0.0299754	-0.00718011	-0.0403335	-0.048888	-0.0320402	-0.0514173	-0.0033568	-0.00531234	0.00398212	0.00470886	0.00378324	0.00199913	0.00552731	0.00501101	0.00647782	-0.00174443	-0.00970753	-0.0495356	-0.0400069	-0.0229899	-0.0574605	-0.0456767	-0.0387598	-0.0923647	-0.0274078	-0.000122966	-0.050448	-0.0709113	-0.0528465	-0.0596413	-0.0332277	-0.0693382
29	-0.0414279	-0.045383	-0.0434804	-0.0451022	-0.0172897	-0.0233401	-0.0682787	-0.0839445	-0.051596	-0.0274952	-0.117049	-0.0217552	-0.0850282	-0.0443525	-0.0147975	0.0147121	-0.0210533	-0.0313763	-0.04058	-0.0182519	-0.0227155	0.0225559	-0.0251194	-0.0509719	0.0107935	0.00726166	0.00802018	0.00548815	0.00552731	-0.00149051	0.00304787	0.00433679	0.00591712	0.00227117	0.0149111	-0.0310418	-0.0215221	-0.021245	-0.0386573	-0.0328649	0.00144359	0.0091847	-0.060953	-0.032959	-0.0393941	-0.0334932	-0.041833	-0.0513104	-0.0331056
30	-0.0617954	-0.0142357	-0.0481181	-0.0283849	-0.0441719	0.0260951	-0.0199106	-0.063295	-0.0630292	-0.0444622	-0.0992321	-0.050971	-0.0424135	-0.0376733	-0.0366579	-0.0420792	0.00343274	-0.0610401	-0.035398	0.00498764	-0.0107802	-0.03123	-0.0489041	-0.0283107	-0.0143746	0.0108017	0.00737402	0.0117015	0.00501101	0.00304787	0.00137965	0.00241082	0.00192334	0.00236498	0.00514236	0.0196628	-0.0342342	-0.0251371	-0.0208965	-0.0404535	-0.0174851	-0.0473594	-0.0563067	-0.0647844	-0.0431434	-0.0278096	-0.0399747	-0.0206934	-0.00860558
31	-0.0475028	-0.00849447	-0.0132127	-0.0270001	-0.0156077	-0.022314	-0.0320239	0.0112073	-0.0631409	-0.0330334	-0.0489195	-0.0473266	-0.0269928	-0.0697071	-0.00781912	-0.0318062	-0.0557134	-0.071614	-0.0411379	-0.0686393	-0.0342198	-0.0616446	-0.0526557	-0.0312476	-0.0114151	0.0141918	-0.00442435	0.00934479	0.00647782	0.00433679	0.00241082	0.0047929	0.00360211	0.00615951	0.00601828	0.0101382	-0.000131411	-0.0225828	-0.03847	-0.0491759	-0.0633894	-0.0313628	-0.064574	-0.0808996	-0.0273561	-0.0230348	-0.0520326	-0.0204906	-0.0400925
32	-0.0517507	-0.0620024	-0.0242342	-0.0176406	0.0376331	-0.0237998	-0.0433719	-0.0352926	0.0157639	-0.0508986	-0.112935	-0.0535504	0.0108177	0.00308094	-0.0516029	-0.0487638	-0.0693973	-0.0539052	-0.061959	-0.0333339	-0.0585208	-0.042042	-0.00844732	-0.026798	-0.00766132	-0.0592408	-0.0375199	0.00465851	-0.00174443	0.00591712	0.00192334	0.00360211	0.000686358	0.00273219	0.0068792	0.00835398	0.00532809	-0.00105356	-0.0298894	-0.024944	-0.0733488	-0.0621897	-0.0279854	-0.0206829	0.00165038	-0.0470402	-0.0266597	-0.0383623	-0.043157
33	0.0141546	-0.0422777	-0.052802	-0.0364428	0.0256736	-0.0332165	-0.102892	-0.0542417	0.00889396	0.0248819	-0.00624164	-0.0129714	-0.0143324	0.0199857	-0.0727591	-0.0400718	-0.0309027	-0.0490348	-0.059789	-0.0362493	-0.0062647	0.00364818	-0.0521126	-0.0245251	-0.0443276	0.00742155	-0.0312796	-0.0295247	-0.00970753	0.00227117	0.00236498	0.00615951	0.00273219	-0.00295103	0.00388488	0.00908162	0.0119928	0.00526629	-0.00184251	-0.0463709	-0.0163223	-0.037483	-0.0365812	-0.00929859	-0.0265593	0.00430515	-0.0389688	-0.0412683	-0.014232
34	-0.0450109	-0.0306214	-0.0388082	-0.00431675	-0.0527448	-0.0783424	-0.0685158	0.00803527	0.0253214	-0.0524492	0.00041707	-0.0542572	0.0492716	-0.0741385	-0.0324895	-0.0569913	-0.0135864	-0.0723696	-0.0755358	-0.018271	-0.0688663	-0.0284146	-0.0248313	-0.0420739	-0.0610235	-0.0488066	-0.0295682	-0.00874317	-0.0495356	0.0149111	0.00514236	0.00601828	0.0068792	0.00388488	-0.0029178	0.00307199	0.00948732	0.0103212	0.0133396	-0.00122877	-0.0344986	-0.0489255	-0.0446043	-0.0610538	-0.0638633	-0.00369912	-0.0386699	-0.0304535	-0.0338404
35	-0.0792418	-0.0508603	-0.0138202	-0.00258388	-0.0714814	-0.0406669	-0.00465959	-0.065004	-0.0781987	-0.042706	-0.0200066	-0.0388946	-0.0460539	-0.0412912	0.0161241	-0.0745796	-0.0497828	-0.0176687	-0.0501517	-0.0322444	-0.0103603	-0.0560344	-0.0498654	-0.0265454	-0.0139946	-0.0520756	-0.0382499	-0.021914	-0.0400069	-0.0310418	0.0196628	0.0101382	0.00835398	0.00908162	0.00307199	-0.00390446	0.00417952	0.00738886	0.00622598	0.00984334	-0.0116332	-0.0221598	-0.0165264	-0.0310756	0.00491994	-0.0288031	-0.00944245	-0.0207016	-0.00462785
36	-0.0163582	-0.0399764	-0.0203473	-0.0779326	-0.0499679	0.0103493	-0.0415991	-0.0625128	-0.00591955	0.0153404	-0.0447577	-0.0537136	-0.0448953	-0.058248	-0.109107	-0.00844899	-0.0709923	-0.0310565	-0.0263846	-0.0476997	-0.0720487	0.0148889	-0.0263581	-0.0554886	-0.0546167	-0.0076378	-0.0336871	-0.0392277	-0.0229899	-0.0215221	-0.0342342	-0.000131411	0.00532809	0.0119928	0.00948732	0.00417952	-0.000726507	0.00173442	0.00420322	0.00605293	0.00251124	0.012527	-0.0214458	-0.00621983	-0.0094905	-0.0270555	-0.0609741	-0.0237489	-0.0523689
37	-0.0329221	-0.0750328	-0.0129243	-0.0648188	-0.0716674	-0.0258335	-0.0558046	-0.0434787	-0.0346453	0.00748899	-0.0485631	-0.0496187	-0.0273757	-0.0618549	-0.0117969	-0.0423051	-0.0966597	-0.00993784	-0.0342638	-0.0161608	-0.0159393	-0.0188714	-0.0212909	-0.0112913	-0.0240225	-0.0121991	-0.0655998	-0.0640081	-0.0574605	-0.021245	-0.0251371	-0.0225828	-0.00105356	0.00526629	0.0103212	0.00738886	0.00173442	0.00543349	0.00475593	0.00333533	0.00647984	0.00566017	0.0148483	-0.0598413	-0.0623853	-0.0267994	-0.00899143	-0.0177888	-0.0275025
38	-0.0103226	-0.026475	0.0155647	-0.0383675	-0.0552316	-0.0252078	0.0100055	-0.0484079	0.000459662	-0.0603801	0.0143747	-0.0296732	-0.0164893	-0.056857	-0.0639523	-0.00244587	-0.0488379	-0.0459812	-0.075384	-0.02726	-0.0910395	-0.0533673	-0.0341681	-0.030155	-0.00417275	-0.0298117	-0.0106361	-0.0309529	-0.0456767	-0.0386573	-0.0208965	-0.03847	-0.0298894	-0.00184251	0.0133396	0.00622598	0.00420322	0.00475593	-0.000796256	0.00357904	0.00769879	0.00858598	0.00901224	0.00411519	-0.0338766	-0.0487636	-0.0279153	-0.0248424	-0.0304769
39	-0.0185521	0.00293956	-0.0608372	-0.00159797	-0.0358777	-0.0219005	-0.0164608	-0.0606724	-0.00732717	-0.0205815	-0.0685611	-0.0234893	-0.0296628	-0.0448461	-0.0153443	-0.0536182	-0.0164929	-0.0458086	-0.0358478	-0.0401557	-0.00512174	-0.0404071	-0.0251973	-0.0279566	-0.0153973	-0.0110715	-0.0629369	-0.0699597	-0.0387598	-0.0328649	-0.0404535	-0.0491759	-0.024944	-0.0463709	-0.00122877	0.00984334	0.00605293	0.00333533	0.00357904	0.000468256	0.00441949	0.00561034	0.00706685	0.0084285	-0.0128689	-0.00965962	-0.0157918	-0.0118649	-0.0402163
40	-0.00629278	0.0131734	-0.0360713	-0.0922872	-0.00472171	-0.053004	0.00288775	0.00734199	-0.107244	-0.0384823	0.00698278	0.0266831	-0.0316815	-0.0299455	-0.0385309	-0.0192006	-0.0236783	-0.0609697	-0.0265623	0.00479831	-0.0692801	-0.062799	-0.0575008	-0.0776096	-0.0630344	-0.101984	-0.014501	-0.0403653	-0.0923647	0.00144359	-0.0174851	-0.0633894	-0.0733488	-0.0163223	-0.0344986	-0.0116332	0.00251124	0.00647984	0.00769879	0.00441949	-0.000737058	0.00256342	0.00464056	0.0015424	0.00640281	0.00472426	-0.0630039	-0.0375629	-0.0305967
41	-0.0362951	-0.052911	-0.0573478	-0.0539647	-0.0578905	-0.0224803	-0.0402858	-0.030682	-0.0943799	-0.0326038	-0.0484288	-0.0938987	-0.0380556	-0.022871	-0.0443472	-0.0507269	-0.033621	-0.0636745	-0.0014265	-0.0159272	-0.0627586	-0.0537232	-0.0408852	-0.0413266	-0.0309362	-0.0545575	-0.0136667	-0.0466464	-0.0274078	0.0091847	-0.0473594	-0.0313628	-0.0621897	-0.037483	-0.0489255	-0.0221598	0.012527	0.00566017	0.00858598	0.00561034	0.00256342	0.00139731	0.00455276	0.00772222	0.00797409	0.00187513	0.00869308	-0.0435067	-0.0202182
42	-0.0260921	-0.0119278	-0.100496	-0.0410841	-0.0328902	-0.01824	-0.00217058	-0.00622622	-0.0247725	-0.0456652	0.0221549	-0.00813392	-0.0359298	-0.0413497	-0.0424425	-0.046583	-0.0386734	-0.0282309	0.00536933	-0.0441166	-0.0213448	-0.0356405	-0.041308	-0.00956999	-0.00270213	0.00237288	-0.00139253	-0.0268616	-0.000122966	-0.060953	-0.0563067	-0.064574	-0.0279854	-0.0365812	-0.0446043	-0.0165264	-0.0214458	0.0148483	0.00901224	0.00706685	0.00464056	0.00455276	-0.00289515	0.00282868	0.00311353	0.00654118	0.00932527	0.00479483	-0.0126806
43	0.0026463	-0.0512811	-0.0424125	-0.0566252	-0.0686631	-0.0499504	-0.0159438	-0.0111215	-0.0896123	-0.0626124	-0.0592957	-0.0101045	-0.00847185	-0.0411796	-0.0262397	-0.017994	-0.0122671	-0.0636492	-0.031074	-0.0143993	-0.0427606	-0.0512173	-0.0166763	-0.00311138	0.0211257	-0.0524473	-0.00306231	-0.0217361	-0.050448	-0.032959	-0.0647844	-0.0808996	-0.0206829	-0.00929859	-0.0610538	-0.0310756	-0.00621983	-0.0598413	0.00411519	0.0084285	0.0015424	0.00772222	0.00282868	0.00101792	0.00289349	0.0026443	0.00741878	0.00684345	0.0035839
44	-0.0435465	-0.0323634	-0.0500419	-0.0545059	-0.000291205	0.0389951	-0.0582825	-0.039321	-0.0357133	-0.0614604	-0.00133555	-0.0752588	-0.0217145	-0.0516704	0.00410189	-0.0426679	-0.0538661	-0.0605776	-0.0336394	-0.0262006	0.000271349	-0.0277607	-0.0611171	-0.0626496	-0.0279513	-0.0134993	-0.0531186	-0.0407941	-0.0709113	-0.0393941	-0.0431434	-0.0273561	0.00165038	-0.0265593	-0.0638633	0.00491994	-0.0094905	-0.0623853	-0.0338766	-0.0128689	0.00640281	0.00797409	0.00311353	0.00289349	-0.000555852	0.00352032	0.00792254	0.0102022	0.00466965
45	-0.0437925	0.0236946	-0.0568171	0.00681265	-0.0511707	-0.00438965	-0.00112665	-0.0281856	0.00913158	-0.0332147	-0.0696667	-0.0930046	0.00774084	-0.0300549	0.0332754	-0.0615934	-0.0379468	0.0235923	-0.0194026	-0.0167586	-0.012711	-0.0488355	-0.0500989	0.003845	-0.0477991	-0.0778082	-0.0163948	-0.0298824	-0.0528465	-0.0334932	-0.0278096	-0.0230348	-0.0470402	0.00430515	-0.00369912	-0.0288031	-0.0270555	-0.0267994	-0.0487636	-0.00965962	0.00472426	0.00187513	0.00654118	0.0026443	0.00352032	-0.000604753	0.00408295	0.00542253	0.00707853
46	-0.0849529	-0.00405245	-0.0302902	-0.0168166	-0.0512377	-0.0100299	-0.0121976	-0.0541941	-0.0379568	-0.0208459	-0.0699303	-0.0664446	-0.0704594	0.0316245	-0.00391137	-0.0153926	-0.0528974	-0.025494	-0.0696721	-0.0848005	-0.026288	-0.0468979	-0.0346462	-0.0212392	-0.0271047	-0.0365732	-0.0124212	-0.00605593	-0.0596413	-0.041833	-0.0399747	-0.0520326	-0.0266597	-0.0389688	-0.0386699	-0.00944245	-0.0609741	-0.00899143	-0.0279153	-0.0157918	-0.0630039	0.00869308	0.00932527	0.00741878	0.00792254	0.00408295	-0.00247232	0.00197867	0.00454145
47	-0.0942253	0.0134646	-0.0665268	-0.0231517	-0.0591788	0.00631868	-0.0250999	-0.0229666	-0.0215528	-0.0311257	-0.0569856	-0.00920323	-0.0209565	-0.0124774	-0.0465795	-0.0290585	-0.0825562	-0.0870249	-0.0259968	-0.0290496	-0.0721087	-0.0319186	0.0218689	-0.0315597	-0.0354912	-0.0214034	-0.0499933	-0.0418046	-0.0332277	-0.0513104	-0.0206934	-0.0204906	-0.0383623	-0.0412683	-0.0304535	-0.0207016	-0.0237489	-0.0177888	-0.0248424	-0.0118649	-0.0375629	-0.0435067	0.00479483	0.00684345	0.0102022	0.00542253	0.00197867	0.00151016	0.00126233
48	-0.0281167	-0.0115127	-0.0438322	0.0401111	-0.0270644	-0.036805	0.0223135	-0.0365835	-0.0242793	0.0420771	-0.0320819	-0.021744	-0.0153057	-0.085185	-0.0331179	-0.00309965	-0.0482256	-0.0220823	0.0202401	-0.00645309	0.030893	-0.046198	-0.0120451	0.0175727	-0.0414037	-0.0564963	-0.0394775	-0.0381155	-0.0693382	-0.0331056	-0.00860558	-0.0400925	-0.043157	-0.014232	-0.0338404	-0.00462785	-0.0523689	-0.0275025	-0.0304769	-0.0402163	-0.0305967	-0.0202182	-0.0126806	0.0035839	0.00466965	0.00707853	0.00454145	0.00126233	-0.00326526
49	-0.0506981	-0.0375812	-0.0271603	0.0270967	0.0188766	-0.0374957	-0.0503188	-0.0777666	-0.0259506	0.027324	-0.0637558	0.0207796	-0.0228791	-0.0681703	-0.123021	-0.0140268	-0.0973044	-0.0524505	-0.0257498	0.0107396	-0.0898014	-0.0334103	-0.073547	-0.0820847	-0.0510984	-0.035227	-0.0635014	0.0038249	-0.0715465	-0.0608963	-0.00977594	0.0514935	-0.0472083	-0.0556511	-0.0224609	-0.0360141	-0.0322895	-0.0402606	-0.0307425	-0.0359988	-0.0469064	-0.0598203	-0.0593372	-0.0389307	-0.00303667	0.0080237	0.00690312	0.00722939	0.00411509
50	-0.0414472	-0.037592	-0.00203241	0.00368345	-0.0187321	-0.0213794	-0.0784323	-0.0231091	-0.103276	-0.0590014	0.0297588	-0.0265897	-0.00336513	0.0431669	-0.0586702	-0.0643438	0.00212628	-0.0903996	-0.0225547	-0.06001	-0.0403062	-0.045423	-0.0219993	-0.0106072	-0.0584119	-0.0159765	-0.0230508	-0.0342046	-0.0391428	-0.0286374	0.018381	-0.0228755	0.0210394	-0.0418689	-0.0625211	-0.0278453	-0.0479886	-0.0037835	-0.055522	-0.0469988	-0.0543746	-0.0183844	-0.0401385	-0.0513352	-0.0173357	-0.000853452	0.0112989	0.00477522	0.00598337
51	-0.0151905	-0.0397314	0.0625796	-0.0357536	-0.039029	-0.0802687	-0.0237199	-0.0730918	-0.0435676	-0.0125886	-0.00157746	-0.0634519	-0.0404651	-0.0302524	-0.0170235	-0.021081	-0.00694308	-0.055475	-0.0597777	0.0448658	-0.0165114	-0.0246667	-0.0594544	0.0154073	-0.00361223	-0.0246116	-0.027144	0.00588346	0.00208715	-0.0476373	0.0181848	0.00194824	-0.0431858	0.0165499	-0.0782845	-0.0236251	-0.0542084	-0.012762	-0.0180725	0.00819908	-0.0130926	-0.0405128	-0.0300986	-0.0272536	-0.0453748	0.0117593	-0.00532647	0.0102219	0.0100582
52	0.00678528	-0.0424221	0.00925228	0.0293157	-0.0600257	-0.0542804	-0.0696454	-0.0153183	-0.0104403	-0.0101099	0.0242061	0.0303983	-0.00623117	-0.0408551	-0.0395311	-0.0215632	-0.0556207	-0.0442678	0.0147546	-0.0668257	-0.0211533	-0.0140501	-0.0662844	0.0367673	0.00550662	-0.0117021	-0.0237119	-0.00878053	-0.0636687	-0.0543364	-0.010437	-0.0333583	0.0158699	-0.00195232	-0.0263018	-0.0448213	-0.0122211	-0.0182817	-0.0167676	-0.0117152	-0.0239855	-0.0371455	-0.0383583	-0.0377366	-0.00701794	0.0190886	-0.0184567	0.00605374	0.0053255
53	-0.0365214	-0.0781308	-0.060347	-0.0369695	-0.0415829	-0.0259858	-0.0289758	-0.0270591	-0.00761217	-0.0121156	0.0315294	-0.0141875	0.00343442	0.00869293	-0.0506742	-0.0587064	-0.0505467	0.0269791	-0.0230014	-0.0391572	-0.0163742	-0.0232681	0.0420234	-0.0616904	0.00334599	-0.00135479	0.00118245	-0.031672	-0.071335	-0.0494454	-0.0208379	-0.0306677	-0.0171904	-0.035284	0.0120475	0.00421349	-0.000199791	-0.0162115	-0.0220301	0.0255336	-0.069707	-0.00804865	-0.0534149	-0.00403491	-0.0645471	-0.0239846	-0.0346525	-0.0447941	0.0080096
54	-0.0513331	0.00890665	-0.100749	-0.0839617	0.0239494	-0.0964538	-0.00159183	-0.025187	-0.0286055	-0.047434	-0.0639392	-0.00291445	-0.0348781	-0.0590723	-0.0132365	-0.0359575	-0.0857371	0.00204199	-0.00872058	-0.0699397	0.0267755	-0.0329123	-0.013456	-0.0399327	-0.0278567	-0.0171839	-0.0127352	-0.0395663	-0.108973	-0.00900124	-0.061724	0.0086944	-0.0237286	0.00140176	-0.00475074	-0.035227	-0.0572891	-0.0272583	-0.0573155	-0.0562489	-0.0603852	-0.0795316	-0.0276412	-0.0262992	0.000863895	-0.0380389	-0.013695	-0.0495583	-0.0361498
55	-0.065818	-0.0288154	-0.0319694	-0.0266611	0.0491389	-0.00683493	-0.0266929	0.00611119	0.00870481	0.0139619	-0.046929	0.000274726	-0.045143	-0.0791296	-0.0963903	-0.0940011	-0.00653385	-0.00841952	-0.0429265	-0.0189521	-0.0317216	-0.0343171	-0.0409846	-0.0332795	-0.0349415	-0.0378499	-0.0445756	-0.0670417	-0.0521317	-0.0356302	-0.058603	-0.0134763	-0.00283929	-0.0470596	0.00604341	-0.00962196	-0.048669	-0.0893352	-0.0385308	-0.000633009	-0.0299294	-0.0244975	-0.0442792	-0.019727	-0.0462572	-0.0628285	-0.0496677	-0.0174956	-0.0438428
56	0.00457346	0.0641335	-0.0299127	0.00702556	0.00593453	-0.0604583	0.0227206	-0.0396657	-0.0662122	-0.0411911	-0.000776383	-0.0318951	-0.0280648	-0.0460358	-0.00971175	-0.019496	-0.0742284	-0.0534742	-0.0337274	-0.00410146	-0.0700255	-0.0302272	-0.0745832	-0.00960958	-0.00795224	0.00352765	-0.049781	-0.0136342	0.0305612	0.00524486	-0.0439101	-0.0767874	-0.0283582	-0.0648101	-0.0240923	-0.0225507	-0.0140872	-0.0580255	-0.0528981	-0.0490019	-0.0174833	0.00696767	-0.00618569	-0.0154511	-0.047507	-0.026298	-0.0384928	-0.0229353	-0.0148981
57	-0.0377153	-0.0270062	-0.0684569	-0.0697088	0.0131805	-0.0373441	-0.0148922	-0.0548285	0.034182	-0.0199231	0.0131375	-0.0747198	0.000203727	-0.0593052	-0.0138099	-0.0476785	0.00699529	-0.0730419	-0.0814523	-0.0132254	-0.0381568	-0.000882737	0.00838831	-0.0242967	-0.00681682	-0.0215538	-0.0361386	-0.02321	-0.0191123	-0.0453251	-0.0127555	-0.00469585	0.00324568	-0.00303132	-0.0131167	-0.0011858	-0.0135691	0.0159651	-0.0494995	-0.018124	-0.00609646	-0.0245129	-0.0537469	-0.0443437	-0.0421619	-0.0249048	-0.0171287	-0.0414089	-0.0224903
58	-0.0218745	-0.0149043	-0.0194985	-0.0283399	0.0211589	-0.00199029	-0.0368677	-0.0101652	-0.0803819	-0.0393931	-0.0511571	-0.111373	0.00149358	-0.0620967	-0.0412067	-0.0145692	-0.00183572	0.0155458	-0.04993	-0.0368281	-0.0165401	-0.0458088	-0.0440118	-0.0636235	0.017872	-0.0499658	-0.0254303	-0.0132351	-0.0290903	0.00368322	-0.0568528	0.0296935	-0.0486792	0.00493041	-0.0207063	0.00712816	-0.0494903	-0.0523073	0.0142694	-0.0382762	-0.00176543	-0.0061681	-0.0079073	-0.0048671	-0.0308219	-0.0292671	-0.0349106	-0.0419392	-0.0586851
59	0.00806731	-0.0325502	-0.0149882	-0.0700073	-0.00924966	-0.005719	-0.0455042	-0.0332858	-0.0176807	-0.112171	-0.0205404	-0.0175106	-0.0319205	-0.0620131	-0.0203563	0.0320544	-0.0402298	0.00205548	-0.0536902	-0.0850487	-0.0412322	0.0426466	0.00116591	-0.0565676	-0.013156	0.00360376	-0.0650344	-0.00291433	-0.000947655	-0.00947725	-0.07685	-0.0522837	0.01044	-0.0310848	-0.0573807	-0.0932796	-0.00206942	-0.038	-0.0292478	-0.0410663	-0.0493682	-0.0296201	-0.0810743	-0.0062544	-0.0426605	-0.0381579	0.0108747	-0.0346545	-0.0256892
60	-0.027262	-0.0680841	-0.0158606	-0.0458753	-0.0714843	-0.0142408	0.0347941	-0.0372374	-0.0238002	0.0169732	-0.0630692	-0.0378532	-0.0187349	-0.00973044	0.0191208	0.00736267	-0.0111502	-0.0367327	-0.124934	-0.0501422	0.0367033	-0.0473867	-0.0378671	-0.0540186	-0.021798	-0.016358	-0.0729746	-0.00261911	0.0154764	-0.0475804	-0.0564799	-0.0290274	-0.0296851	-0.0324708	-0.00955335	-0.0265465	-0.0155199	-0.0511745	-0.00384694	-0.00860095	-0.0132055	-0.0336407	-0.0359281	-0.0253861	0.00967304	-0.0708769	-0.0499884	-0.0411966	-0.0537687
61	-0.0484712	-0.0415579	-0.0184209	-0.0471814	-0.0650544	-0.00956133	-0.0155294	-0.084132	-0.031979	0.00605466	0.0347315	0.00327678	-0.0316262	-0.0568613	-0.0229178	-0.0416235	-0.0237308	-0.0145346	-0.00972374	0.00367233	-0.029684	-0.0335346	0.000640854	-0.0664083	-0.0436905	-0.00244171	0.035345	-0.0282357	-0.0263921	-0.110422	-0.0831937	0.0130899	-0.00552554	-0.0364653	0.00158055	-0.0298033	-0.0339652	-0.0215704	-0.0613094	0.0136523	-0.0268483	-0.0449345	-0.031318	-0.0292	-0.0304058	-0.0294173	-0.0598261	-0.0669252	0.0198373
62	-0.0261689	-0.0867309	-0.0572243	-0.0573117	-0.0408367	-0.0175348	-0.00883753	-0.0557069	-0.0772584	-0.0599175	0.0318602	-0.0142799	0.000185087	-0.0285119	-0.011347	-0.0111271	-0.0558061	-0.00591296	-0.0160141	-0.0763452	-0.0215914	-0.0180039	-0.0521532	-0.0212738	-0.0589669	-0.0516635	0.0162037	-0.0107064	-0.0104168	-0.056545	0.000400321	-0.00405164	-0.0212224	0.013064	0.00830956	-0.0287869	-0.0666105	-0.00194864	-0.0136626	-0.0362032	-0.0227444	0.00709274	-0.0173609	-0.0632468	0.00600365	-0.0605898	-0.0262281	-0.0381963	-0.0556563
63	-0.0788121	-0.0249318	-0.0402236	0.000579678	-0.0677963	-0.0239398	-0.0370924	-0.0493083	0.00970097	-0.0218132	-0.0380568	0.00764859	-0.0490511	-0.0180049	-0.0634544	0.02778	0.00788048	-0.0630202	-0.0464714	-0.0672082	0.00883268	-0.0498071	-0.0741039	0.00981323	-0.0206055	0.00436779	-0.0208621	-0.0400795	0.0182188	-0.0117793	-0.015996	-0.00341292	-0.0316659	-0.0349805	-0.0192341	-0.0638013	-0.109302	0.00266758	0.00332712	-0.0427251	-0.0478663	-0.103253	-0.0108091	-0.018066	-0.0301348	-0.0183077	-0.0345274	-0.0284608	-0.0508319
64	-0.0696914	-0.0265369	-0.0319431	-0.0209713	-0.00677794	0.00931144	-0.0267908	-0.0147185	0.00268223	-0.0414904	0.0251252	-0.0471183	0.00728205	-0.0380376	-0.0100125	-0.0340159	-0.0194263	-0.0575619	0.0104779	-0.00140778	-0.0299578	-0.0556185	-0.012758	-0.0501133	-0.0120941	-0.0149654	0.00133471	-0.0460847	-0.0790834	0.00314926	-0.0565944	0.0144283	-0.0438177	0.00740159	-0.0122796	-0.0255386	0.0279556	-0.0133767	-0.011467	-0.0144879	-0.0844547	-0.0377675	-0.0577095	-0.0360712	-0.0315565	0.00455985	-0.00993712	-0.020746	-0.00363044
65	-0.0248058	0.00708623	-0.0398849	-0.0150779	0.0187395	0.0156502	-0.00469716	0.0337736	-0.0144056	-0.0400187	-0.018942	-0.0477478	-0.0561769	0.0128582	-0.0328657	0.00572076	-0.0398715	0.000157042	-0.0472502	-0.0202465	-0.0501713	-0.0250561	-0.053827	-0.0899663	-0.035774	-0.0576176	-0.118188	-0.0219257	-0.0253134	0.00198697	-0.00975665	-0.0218061	-0.00700051	-0.0686837	-0.00615786	-0.0117648	0.0051909	0.0297137	-0.0385885	-0.037106	-0.0375407	-0.0139765	-0.0521601	-0.0274344	-0.00575413	-0.0367925	-0.0485971	-0.036038	-0.0165968
66	-0.0380937	-0.00113654	-0.0655018	-0.0463664	-0.0630642	0.0145265	-0.0652454	0.0329445	-0.0638956	-0.0403477	-0.0630323	0.0293488	-0.00310575	-0.00605783	-0.0167765	-0.00796336	-0.0445992	-0.0322696	-0.0357915	-0.0805779	0.0104969	-0.0477416	-0.0402726	-0.0386643	-0.0482668	-0.0135746	-0.0282229	-0.0809043	-0.0569281	-0.0664153	0.0362284	-0.0349135	0.000679031	-0.0281187	-0.0222709	-0.0750829	-0.0545634	-0.0264278	-0.0216171	-0.0168825	-0.0132739	0.0048821	-0.0210804	-0.0745109	-0.0227468	-0.0231745	0.00299029	-0.0201746	-0.0479067
67	0.0185123	-0.0417767	0.00617235	0.00469251	-0.0682933	-0.0552897	-0.0250084	0.049484	-0.106401	0.0120329	-0.0168109	-0.0330293	-0.0334596	-0.0141941	0.0429106	-0.0163798	-0.0772217	0.000677503	0.056313	0.0170817	-0.00648233	-0.032469	0.0116133	-0.0348752	0.0120191	-0.0161458	-0.0401972	0.0280806	0.00311378	-0.0362472	-0.0865229	-0.0216123	-0.0417913	-0.0562306	0.0440313	-0.0543592	-0.00824364	-0.0694277	-0.00594603	-0.0180953	-0.0825902	0.0234864	-0.00631696	-0.0139263	0.00146147	0.0491429	0.013786	-0.0163207	0.00113382
68	0.0610541	-0.0783418	-0.0856683	-0.00961747	-0.111738	-0.0856328	-0.0399918	0.0171289	-0.017042	-0.00550299	-0.0378724	0.00761874	-0.0541351	0.00241109	-0.00514957	-0.0247976	-0.0751672	-0.0198472	-0.0272611	0.0162739	-0.0101456	0.0450296	-0.0436614	-0.0692511	0.0341341	-0.0292529	0.0137734	-0.0379094	-0.0263378	-0.0208403	0.0535164	-0.0398032	-0.0559321	0.0132736	0.0100064	-0.00607816	-0.0347873	-0.0384402	-0.0528938	-0.0357546	-0.0328926	-0.0341905	-0.0196445	-0.0112194	-0.0232156	-0.0303079	-0.00378671	-0.0187018	-0.0516317
69	0.0319883	-0.0587966	-0.0220686	-0.0529768	-0.0076792	-0.0505833	-0.0036463	-0.000123762	-0.0631711	-0.0318622	-0.0106758	0.00240281	-0.0362392	0.05191	0.0108454	-0.00284784	-0.00763731	0.00212112	-0.027216	-0.0210636	-0.0579708	-0.00468703	0.0228229	-0.0310329	-0.0776363	-0.0279439	-0.0279445	0.0151273	0.0141187	0.0221914	-0.0450591	-0.0493754	-0.0618053	0.00699439	-0.0313701	-0.0144438	0.023117	0.0157143	-0.0002961	0.0618395	0.00335912	-0.00679218	-0.0505206	-0.016428	-0.0530611	-0.0134312	0.000696086	-0.0454317	-0.0190222
70	-0.0332646	-0.0162997	-0.0237649	0.0354812	0.0383532	-0.0165779	0.045244	-0.00827013	-0.0380106	-0.0192426	-0.0154706	-0.0671628	0.00198241	-0.00103453	0.0292454	-0.0259752	-0.045524	0.0415835	-0.0635178	-0.0285401	-0.022115	-0.0377542	0.0418685	-0.0288011	-0.093412	-0.0344283	-0.0270184	-0.0326895	-0.0677044	-0.0325465	0.00772914	-0.0541222	-0.0173159	-0.0615648	-0.0172271	-0.00316452	0.035542	-0.0514312	-0.0289195	-0.0273734	-0.00774437	-0.0599346	-0.0122167	0.0152651	-0.0113598	-0.0189477	-0.0579285	-0.0372783	-0.0179844
71	0.00161867	0.0367954	-0.0704246	0.0134079	-0.0333537	0.0424605	-0.0701235	0.0459675	-0.0564865	0.0314853	-0.0296956	0.0511858	-0.0171457	-0.0124424	0.0387429	-0.050246	-0.0898552	-0.0137637	-0.0140866	-0.0146655	-0.0174636	-0.0175738	-0.0271878	0.0492382	0.0359983	-0.0462065	0.000697843	-0.0550402	-0.0551313	-0.0574384	-0.0668114	-0.0148103	-0.00620952	-0.0233169	-0.0154352	-0.011058	0.0429415	-0.0478602	-0.0194198	-0.0463858	-0.0312472	-0.0605305	-0.0262305	-0.0334503	-0.0550263	-0.0153404	-0.0312632	0.00600426	0.0627915
72	-0.10364	-0.0374602	-0.0696888	-0.0304574	-0.0677222	0.0370186	0.00101667	0.0124816	-0.0261983	-0.0259611	-0.0111285	-0.0380749	-0.00608049	0.0303412	0.00698797	-0.0657248	-0.0281661	-0.0304905	-0.0342297	-0.0195488	-0.0669261	-0.0640708	-0.0485326	-0.00479065	0.00840664	-0.0966586	-0.073969	-0.046671	-0.00229038	0.00544871	-0.0950269	0.00266934	-0.00952662	-0.0338488	-0.016914	-0.00234395	0.00323092	-0.0429555	-0.0376551	0.0293596	-0.0127812	0.000161557	0.0346437	0.00200169	-0.0391258	-0.0188084	-0.0279738	0.0218086	-0.0535864
73	-0.00906895	-0.0625731	0.0276912	-0.0306445	0.00677163	-0.00713234	-0.0709778	-0.00865341	0.0701207	0.024797	-0.043086	0.0121339	0.00886825	-0.0148374	0.0645397	-0.0376257	-0.00223577	-0.0770682	0.0248562	0.00702131	-0.0478619	0.00115884	0.0450896	-0.047875	-0.0435175	-0.0206079	0.0351439	-0.0182049	0.042748	0.0201889	0.0289417	-0.00149404	-0.00652426	-0.0243892	0.0153996	-0.060896	0.0301586	-0.0263845	-0.00523256	-0.0338593	-0.0498166	-0.026795	-0.0169539	-0.049338	0.0202898	-0.00806802	-0.0381982	-0.0895982	-0.0243173
74	-0.0620862	0.021135	0.00147857	0.0647221	-0.110464	0.0442299	-0.0860356	-0.0628417	-0.0553634	-0.127914	-0.0271887	-0.0176902	-0.0154137	-0.0781931	0.0185363	-0.0523482	-0.0731324	-0.0746212	-0.0578941	-0.0229422	-0.0451422	-0.00650369	-0.0364245	-0.0570545	-0.0442184	-0.0443154	-0.00866729	-0.0784536	0.0267169	-0.0564455	-0.0624844	0.013972	-0.0290238	-0.0200197	-0.0384897	0.0119899	0.00204817	-0.0141158	-0.0812579	0.00273716	-0.0241902	0.000273005	-0.0544789	-0.00841008	-0.0413829	-0.0528285	0.0125431	-0.0192001	-0.0602816
75	-0.0136996	-0.0310683	0.00028473	-0.00371942	-0.0590098	-0.00888481	-0.0353239	-0.0528772	-0.0223147	0.0454763	-0.0414318	-0.0468323	0.014487	0.0103791	-0.0185092	-0.0582399	-0.0667751	-0.0030809	-0.0094315	-0.0207013	-0.082982	-0.0449141	-0.0103614	-0.020882	-0.113084	-0.0683082	-0.0479906	-0.000517726	0.0640327	-0.0260206	-0.0605078	-0.071137	0.00507711	-0.0289625	-0.0345567	-0.00684689	0.0499892	-0.0419737	-0.0426429	-0.0240786	-0.0046136	-0.00596775	0.0362382	0.00265536	0.0113358	-0.033256	-0.0326507	-0.0519874	-0.0421562
76	-0.0814267	-0.0305967	-0.0414381	-0.00969371	-0.0395114	-0.00743961	0.0100406	-0.0637018	-0.000899214	-0.0374288	-0.0346097	-0.0232662	-0.0233468	0.00449173	-0.0294256	-0.0202668	0.0609473	-0.0275936	-0.0545437	-0.0203743	-0.0473298	-0.059036	-0.0499774	0.0325209	-0.0685206	-0.0140893	-0.0271153	-0.0357307	-0.00356146	-0.0157695	-0.0628501	-0.0472814	-0.0378117	0.0352918	-0.0645971	0.00967586	-0.0316384	-0.0997464	-0.0234156	-0.0446538	-0.0472045	-0.0150414	-0.0461815	-0.0421582	0.0263878	0.0316403	0.0443472	0.0508746	-0.0449937
77	-0.0778147	0.00334066	0.0156655	-0.0200489	-0.027886	0.0170572	0.00895846	-0.0720644	-0.0052506	-0.0087352	-0.0536137	-0.00977979	-0.00946283	-0.0579599	-0.0122133	0.0120578	0.031707	-0.0950675	0.0188321	0.0151509	0.0288302	0.0225688	-0.0239876	0.0168553	0.0247675	0.0528552	-0.010056	-0.0339043	-0.0271187	-0.0255372	-0.0340826	-0.0623518	0.00240828	-0.0124727	-0.057089	-0.0263589	-0.0618267	-0.0278608	-0.0378025	0.0076373	0.00622747	-0.0316133	-0.0215669	-0.0382534	-0.0354881	-0.0107726	-0.0398321	-0.0128536	-0.00899869
78	0.0678961	-0.0776901	0.0110838	0.0323285	-0.0126583	-0.0555697	0.00666397	0.0386669	-0.00745491	0.0117828	0.0169197	-0.0456124	-0.0516364	-0.0682208	0.0103322	-0.0158867	-0.072971	-0.111213	-0.0475985	-0.0188668	-0.0343118	-0.048299	-0.0628603	-0.0484582	-0.0359706	-0.042896	-0.022534	-0.000415718	-0.0139828	-0.0211608	-0.0198954	-0.0611135	-0.0683901	-0.0544554	-0.00138341	-0.0205962	-0.0402524	-0.00330359	-0.0386639	0.0249556	0.00831169	0.0192303	0.0386098	0.012206	-0.0317192	-0.0394797	-0.00427831	-0.018131	0.00198193
79	0.00170863	-0.032678	-0.013002	0.0181282	0.0226902	0.0180746	0.00724795	-0.0655468	0.0343204	-0.0032112	-0.0699876	-0.0043668	-0.010821	-0.0184359	0.00302285	-0.012899	0.0203909	-0.00416589	-0.0112701	-0.0168688	-0.0332472	-0.0146628	0.00987552	0.00320708	0.017465	0.00607671	0.0173595	0.00154089	-0.0665396	-0.0262165	-0.0464814	-0.0229011	-0.0273062	-0.0233947	-0.0294717	-0.0394273	0.0300523	-0.0177803	-0.0291045	-0.0602183	-0.0213261	-0.0143771	-0.0403808	-0.0356414	-0.0268994	-0.0269294	0.00314803	0.0129851	-0.0822062
80	-0.0125083	-0.0483565	-0.0344249	0.0535463	0.00745099	0.0246129	0.0434243	-0.0310879	0.0176286	0.0156557	0.0156316	-0.0868093	0.032482	-0.0291533	-0.030593	-0.0359596	-0.00603616	0.0462574	0.0140119	-0.0118109	0.0211633	-0.0665111	-0.0172796	0.00629449	0.0336692	-0.0543154	-0.0308415	-0.0652729	0.0454824	-0.0382838	0.00248231	-0.012311	0.0491226	0.00235284	0.0111167	-0.00267045	-0.0304769	0.00616293	0.0764079	-0.049742	-0.00860539	-0.093386	-0.0257631	-0.0231203	-0.00376241	-0.00933779	-0.0228529	-0.0151062	-0.00553917
81	-0.0466234	0.0270766	-0.0351446	0.0275686	-0.0934881	-0.0340778	0.0314644	0.0315442	0.0155205	0.0351647	-0.0813702	-0.0230596	-0.0453889	-0.0480361	0.0247885	-0.0316616	0.0543742	-0.0501583	-0.0806482	-0.0654827	-0.0377176	0.0297071	0.000310284	-0.0342987	0.0188342	-0.107337	-0.00482137	-0.006745	-0.059533	-0.0276179	0.0431423	-0.0462226	-0.00399266	-0.0623655	0.0458525	-0.0222403	0.0522462	-0.0111433	0.0125904	-0.025764	-0.0472249	0.018489	0.0233203	-0.0513873	-0.00706847	-0.006521	0.0331775	-0.0278229	0.0287236
82	-0.0201606	-0.00532377	0.00868455	-0.0390726	-0.0586011	-0.065131	-0.0344927	0.044549	-0.00849036	-0.0481916	-0.00172599	0.0448881	0.0435244	0.0040163	0.0168554	-0.0642411	0.0180415	-0.0356625	-0.0134716	-0.0282269	-0.0344111	0.016708	0.00698876	0.000797473	-0.0177471	0.0129204	-0.0603765	-0.0157935	-0.0703797	-0.0241887	0.0344737	-0.0316845	-0.0172077	-0.0384973	-0.0244819	-0.022001	-0.0198635	0.00254973	0.0150859	-0.00491894	-0.00119754	-0.00488584	-0.0180752	0.0294495	-0.0521151	-0.0371713	-0.00172738	-0.0121152	0.0264303
83	0.112259	0.0134904	0.0485528	-0.0668589	0.038502	-0.0643546	-0.0326839	0.0476028	-0.0349656	0.00525809	-0.0795471	0.0195722	0.0187567	0.0053104	-0.0644214	0.0204262	0.00128194	-0.0427599	0.0187856	-0.00582887	-0.034892	-0.0922176	0.0392416	-0.0408957	0.0219181	-0.0143171	0.0269873	-0.0355303	0.0103028	-0.0148293	-0.0409779	-0.0474809	0.0410057	-0.00426625	-0.0163541	-0.0558703	0.0259278	-0.000517499	-0.0125111	0.0458681	0.00571623	-0.000686663	0.0296381	0.0323692	-0.0188302	0.0113724	-0.0775114	-0.00375441	0.0140103
84	0.00296694	0.0851821	-0.0563272	0.0318073	-0.0509782	0.0627079	0.0360582	0.0554386	-0.0321006	-0.0258138	0.0383004	-0.0278278	-0.0376034	0.0299577	-0.00816116	-0.0299361	-0.031586	-0.0265974	-0.00926665	0.0202747	0.0468404	-0.0720442	-0.00876291	-0.0746262	-0.0555632	-0.0671136	-0.0153338	-0.0464747	-0.0407614	0.0429713	0.0296969	-0.000814374	0.010412	-0.0175868	0.0338775	-0.0335018	0.0240958	-0.0169156	-0.0408829	-0.0607042	-0.0707592	-0.0412731	-0.0522754	0.00468906	0.0115808	0.0270372	-0.0226436	-0.0475325	-0.0247296
85	0.0788131	-0.127612	-0.0617499	-0.0516094	-0.0936963	-0.0419978	0.0140191	0.0641077	-0.0466304	-0.0263066	-0.00507564	-0.0588573	0.0576478	0.0436876	0.0188627	-0.0593352	-0.0403933	0.00824272	0.047906	0.0265649	-0.0282744	-0.0139489	0.052584	0.056457	-0.00180696	0.010195	-0.0296626	0.0386408	0.0128362	0.0295761	0.0573452	-0.059092	-0.00181721	-0.00964778	-0.00596596	-0.0413653	-0.0489418	-0.0133914	-0.00379498	0.00354674	-0.000882232	0.0389595	0.00975058	-0.0330949	0.00405686	-0.0340643	0.0415665	-0.00394169	-0.0200073
86	-0.0404918	0.0925494	-0.047057	-0.0543464	-0.119731	-0.0497045	0.01436	-0.050955	0.0162719	0.0211048	-0.0358375	-0.00681164	0.0101348	-0.0386736	0.0173391	-0.114569	-0.0171093	-0.026765	0.00543572	-0.0221282	0.0514451	0.0130136	-0.0152892	-0.0638465	0.00372761	0.00369133	-0.025662	-0.0677327	-0.0176878	0.0173546	-0.10215	-0.0240574	-0.00954546	0.00274075	-0.0474597	-0.00522099	-0.0470033	-0.0711006	0.0759428	-0.0435566	0.00697459	-0.0778603	0.00201905	0.0102547	0.0598506	-0.0212236	-0.000566266	-0.0315611	0.0534589
87	0.0277566	-0.0490603	-0.0590577	-0.00820623	-0.0542424	-0.075526	-0.0482912	0.00480987	-0.0100121	0.0237809	-0.0418747	-0.0491356	-0.023965	-0.0593638	0.019588	-0.00425355	-0.00644009	-0.0123973	-0.0661685	-0.000732836	-0.00617217	0.0141978	0.0538387	-0.0521611	-0.0651439	-0.0534039	-0.0204937	-0.0172314	-0.0272107	0.00590865	0.0123498	-0.0323278	0.0157727	-0.0505684	-0.0167825	0.00564311	-0.0346482	-0.0289376	-0.0329793	-0.0792566	-0.0230377	0.0384868	-0.0253098	-0.00368359	-0.0128905	-0.0348992	-0.00577702	-0.00624654	0.00170475
88	-0.0255872	0.0378884	0.0194391	0.0112045	-0.0522971	-0.0166695	-0.0609979	-0.0024073	0.032667	-0.112867	-0.0104578	-0.028158	0.0232432	-0.0432099	-0.0755897	-0.0223528	-0.0783285	-0.0203309	-0.0271059	-0.0110903	-0.0296285	0.0800593	-0.0338101	-0.0418466	-0.00485329	0.0136269	0.00555556	-0.0651219	-0.0214249	-0.0419837	-0.000854943	0.023774	-0.018127	0.0486284	-0.019244	-0.0415371	-0.00785571	-0.000390586	0.0115743	0.0267943	-0.0177335	0.00788209	-0.0463947	0.0737061	0.035767	-0.01613	-0.0281413	-0.0178595	-0.00345638
89	-0.0408148	0.0426531	-0.00497932	-0.0247017	0.0251083	0.0486058	-0.00329077	-0.0264368	0.0886712	-0.0339813	-0.0588296	-0.0361824	-0.05211	0.00293451	0.00122609	-0.042943	-0.0616118	-0.0638062	-0.0084649	-0.0353687	0.0130721	-0.0554713	-0.085525	-0.0242533	-0.0302684	-0.0543052	-0.0109935	-0.0192081	-0.0487019	-0.00943538	-0.0781531	0.0321722	-0.0295243	-0.0116351	-0.0632811	-0.00417731	-0.011067	-0.00587755	-0.0208707	-0.0593797	-0.0853266	0.0351139	-0.0889086	-0.0657759	-0.000508847	-0.0635123	-0.0660821	-0.0325898	-0.056995
90	-0.0228279	-0.0102772	-0.0392173	-0.0128417	-0.0457378	-0.00740714	-0.0980673	-0.0674767	0.0893984	-0.0226495	0.0161312	-0.0731655	0.0353228	-0.0686842	-0.0322067	-0.0571865	-0.0689207	-0.100121	-0.0173503	-0.0398593	0.0131154	-0.0743547	-0.021691	-0.0952648	-0.0126416	0.0603509	-0.0477472	-0.0459783	-0.13745	0.0363303	-0.0662674	-0.00893353	-0.0512301	-0.00225623	-0.0955521	-0.0237671	-0.0368291	0.0027415	-0.0262672	-0.0670609	0.0160465	-0.0344908	-0.00669802	-0.0551969	-0.0441494	0.00267281	-0.0401382	-0.0216995	-0.0474264
91	-0.00112501	-0.0635962	-0.012626	-0.00318107	-0.0754441	0.00324727	0.0338904	-0.061943	-0.0413212	-0.0212902	-0.0169677	-0.0805012	-0.0944575	0.00211657	-0.0406041	-0.0226751	-0.0636582	-0.00959786	-0.0610843	-0.119412	-0.0495611	0.0386603	-0.07867	-0.0573701	-0.101227	0.00464206	-0.0162707	0.0590645	-0.0362494	-0.0873409	-0.0391929	0.01255	-0.069668	-0.0394778	-0.0350538	-0.0207966	-0.0963163	-0.0242107	-0.0743262	-0.0539546	-0.0496474	-0.0294038	-0.00216825	0.00899345	-0.0145703	-0.0396499	0.0138666	-0.0545331	-0.0631685
92	-0.0378072	0.00154736	-0.0182106	-0.0323145	0.0141925	-0.0252081	-0.0934143	-0.140533	-0.0450474	-0.0672521	0.0119233	-0.027414	-0.0231831	0.000288504	-0.00280028	0.0254402	-0.0255626	-0.0561288	-0.0436906	-0.0901247	0.0124672	-0.107805	-0.0220375	-0.0121577	-0.0460395	-0.013189	-0.0476535	-0.0537555	-0.079402	-0.0034294	-0.00219498	-0.0418905	-0.0585768	-0.0616663	-0.0374044	-0.0504076	-0.0545958	-0.000989553	-0.0791826	-0.0233198	-0.0799143	-0.0215814	-0.0300686	-0.0227214	-0.0484643	-0.0174181	0.0273921	-0.0138642	-0.0252818
93	-0.0305446	-0.00860231	0.0402559	0.0125655	-0.0818405	0.0212039	-0.0259527	0.00554021	-0.0261641	-0.00591214	-0.0147961	0.00246261	-0.0346519	0.0757165	0.0103534	0.0415254	0.0127432	-0.0075058	-0.0247803	0.00421495	0.0572138	-0.0143557	-0.00888449	-0.0151903	0.0134432	0.070744	-0.0120084	0.0258036	-0.0156824	0.0534352	0.0301324	-0.00956274	0.0233447	0.0287925	0.000195912	0.0522898	-0.0193564	0.00563244	0.0168156	-0.0121544	-0.0183791	-0.0117965	0.0382986	-0.0521758	-0.00538113	0.0137068	0.0346192	-0.0276231	-0.0393809
94	0.0066082	0.065084	0.133317	0.108362	0.0624444	0.0328804	0.146929	0.0850141	0.0634266	0.0221639	0.0432532	0.0111001	0.00783391	0.019274	0.103466	0.0864468	0.0596782	0.0921146	0.0697152	0.0751779	0.0467137	0.0867456	0.0619035	0.106285	0.0629681	0.0957191	0.0505973	0.0731377	0.063021	-0.000165678	-0.0104084	0.04008	0.096661	0.106257	0.0899365	0.0750558	0.108355	-0.000416225	0.0578733	0.0414249	0.0770088	0.0645183	0.117751	0.0967551	0.0911641	0.0224846	0.0445457	0.105094	0.0809242
95	0.15586	0.0533476	0.166721	0.187094	0.118105	0.168003	0.21551	0.154691	0.213899	0.13049	0.202592	0.151405	0.0921155	0.158043	0.112619	0.129255	0.163216	0.14107	0.128898	0.137092	0.189439	0.180071	0.145224	0.181586	0.171992	0.166651	0.218315	0.19786	0.141891	0.181537	0.254752	0.144823	0.126448	0.154343	0.220729	0.188679	0.188975	0.215347	0.159197	0.16178	0.187463	0.167937	0.133973	0.203783	0.178128	0.102463	0.187619	0.114624	0.169713
96	0.231947	0.185902	0.244469	0.198544	0.200106	0.167615	0.174377	0.242834	0.284368	0.170316	0.221393	0.206797	0.23846	0.280515	0.227468	0.232046	0.212626	0.230144	0.207279	0.217673	0.225948	0.222653	0.215607	0.230128	0.199238	0.192717	0.200964	0.172163	0.278794	0.219579	0.187549	0.162551	0.239507	0.170586	0.260811	0.16536	0.142756	0.2341	0.191152	0.223375	0.205683	0.143064	0.204476	0.210513	0.196079	0.250051	0.247689	0.199378	0.184633
97	0.289937	0.225344	0.210836	0.281975	0.267504	0.293472	0.232093	0.255392	0.272883	0.186547	0.293346	0.255614	0.302688	0.2473	0.346643	0.279577	0.237968	0.301876	0.313688	0.226699	0.23783	0.18089	0.261431	0.239807	0.255572	0.300197	0.315394	0.260894	0.3088	0.213095	0.339261	0.246548	0.26118	0.272425	0.25073	0.234521	0.24469	0.290451	0.332741	0.26692	0.283441	0.261851	0.282958	0.245166	0.268918	0.223529	0.283745	0.301249	0.307018
98	0.315184	0.365679	0.336992	0.262383	0.316896	0.331169	0.236771	0.27325	0.287288	0.307852	0.308095	0.307253	0.306684	0.338358	0.22476	0.313898	0.256386	0.306667	0.266704	0.29449	0.22013	0.273553	0.264153	0.279368	0.253881	0.26234	0.325914	0.31432	0.308992	0.287125	0.346226	0.281973	0.278829	0.265852	0.27135	0.273719	0.256676	0.322607	0.352803	0.349451	0.293712	0.326396	0.32473	0.298708	0.242853	0.318267	0.313048	0.276068	0.321447
99	0.295805	0.28694	0.354716	0.258966	0.233892	0.263112	0.264519	0.343637	0.300926	0.245402	0.283692	0.26845	0.293583	0.258563	0.37399	0.339313	0.283556	0.263183	0.269603	0.3177	0.301959	0.280719	0.233488	0.271466	0.264464	0.294854	0.273793	0.311655	0.297903	0.290377	0.275471	0.282621	0.299726	0.29173	0.282984	0.300457	0.279807	0.250204	0.300237	0.244497	0.235343	0.249434	0.267605	0.336145	0.333378	0.339137	0.375096	0.330496	0.264053
100	0.271368	0.274955	0.298671	0.306617	0.249227	0.289168	0.299052	0.280028	0.297667	0.290442	0.27503	0.317947	0.297118	0.300722	0.253209	0.257795	0.330899	0.321926	0.310556	0.268409	0.326605	0.337517	0.293248	0.277791	0.298068	0.309603	0.274312	0.326743	0.290029	0.321718	0.30854	0.249645	0.353249	0.270909	0.265027	0.283037	0.291852	0.319849	0.2818	0.29175	0.225989	0.302668	0.311355	0.298812	0.328432	0.260813	0.314733	0.289476	0.269951
101	0.340537	0.323645	0.264067	0.374495	0.239105	0.292929	0.312249	0.222059	0.206017	0.275765	0.239514	0.251778	0.285778	0.305741	0.298476	0.285327	0.255056	0.361444	0.307605	0.338788	0.233996	0.301883	0.273445	0.315649	0.293548	0.322717	0.271923	0.325063	0.208016	0.319995	0.312798	0.291041	0.314402	0.311045	0.272055	0.294576	0.249503	0.267164	0.339922	0.311729	0.270879	0.331219	0.319635	0.311786	0.268718	0.249227	0.328038	0.304168	0.248412
102	0.320533	0.272768	0.335956	0.260401	0.271431	0.244916	0.243652	0.246612	0.207007	0.259031	0.229946	0.256816	0.262235	0.198935	0.310475	0.299744	0.298167	0.201959	0.24608	0.264559	0.210329	0.285346	0.290222	0.2691	0.291642	0.275421	0.225043	0.311912	0.293195	0.28556	0.295648	0.209059	0.300272	0.31817	0.258846	0.291775	0.268411	0.277697	0.284657	0.238651	0.298844	0.254939	0.270009	0.221546	0.218521	0.274637	0.308674	0.291631	0.233917
103	0.237405	0.19254	0.190766	0.25708	0.250476	0.213526	0.195766	0.173883	0.228787	0.197375	0.300537	0.165845	0.267798	0.18081	0.15966	0.16644	0.128774	0.193304	0.202129	0.16668	0.238549	0.204253	0.179205	0.228506	0.230892	0.17216	0.170129	0.200711	0.211049	0.237066	0.235518	0.249023	0.194883	0.211497	0.25599	0.236988	0.170851	0.210752	0.181441	0.22857	0.198465	0.186945	0.239674	0.155472	0.285637	0.203374	0.177611	0.190563	0.232376
104	0.176472	0.195499	0.220795	0.177106	0.144395	0.131663	0.137785	0.258312	0.204201	0.202746	0.199831	0.160115	0.199356	0.168227	0.130511	0.227205	0.213185	0.0939156	0.156965	0.199823	0.204064	0.159265	0.136707	0.14938	0.123744	0.141677	0.122975	0.109906	0.137916	0.150042	0.187034	0.145854	0.177626	0.261613	0.164215	0.16036	0.139999	0.133273	0.15204	0.17743	0.123291	0.147197	0.191535	0.21868	0.134785	0.154136	0.128379	0.212501	0.189346
105	0.0324282	0.00690324	0.0461998	0.100696	0.0896561	0.0408263	0.00420059	0.110644	0.0558758	0.100405	0.0925541	0.109733	0.0739347	0.0794027	0.151331	0.0801695	0.0464347	0.0964421	0.103196	0.01845	0.0723097	0.0218864	0.0864577	0.0563932	0.0472866	0.141763	-0.000705351	0.0740685	0.101222	0.111392	0.102178	0.0734688	0.0816234	0.0899478	0.0570335	0.0424863	0.0244374	0.0610464	0.0562525	0.0434172	0.0831083	0.100774	0.0923973	0.0633152	0.112979	0.105182	0.0576923	0.0897623	0.0898965
106	0.0413438	0.0271535	-0.060346	-0.0330432	-0.0163005	-0.0118519	-0.0455947	-0.0295088	0.0381688	0.0350621	-0.0228058	-0.0917298	-0.0422839	-0.0487358	-0.00723894	-0.104566	-0.0618842	0.0456989	-0.015441	0.0427174	-0.0138422	-0.0386126	0.0199766	0.0377263	0.0561969	0.0600389	0.024548	0.0188801	0.00463159	0.0240047	-0.0579097	-0.0076982	0.112008	0.0336698	0.000127557	-0.0569104	-0.0428629	0.0280443	0.00900526	-0.033453	-0.00905586	0.0192363	0.05193	-0.0117838	0.0174381	0.053655	-0.0264733	-0.0401671	-0.00464287
107	-0.0791289	-0.10338	-0.0440916	-0.0820954	-0.06862	0.0335765	-0.0854976	-0.0281671	-0.0584076	-0.0983177	-0.115405	-0.112167	0.0270083	-0.112565	-0.0196015	-0.0611499	0.00612867	-0.058073	0.021038	-0.125115	-0.131144	-0.104797	-0.0367842	0.0143034	-0.156104	-0.0725511	-0.118198	-0.0603226	-0.0679883	0.0171325	-0.0602512	-0.0436002	-0.047663	-0.0552276	-0.0513173	-0.0442346	-0.069478	-0.0804452	-0.022774	-0.0500458	-0.0742163	-0.0111727	-0.0322479	-0.054626	-0.137564	-0.0996973	-0.0652031	-0.0681692	-0.0129997
108	0.0389805	0.05532	-0.0696326	0.0649315	-0.0985942	-0.0257411	-0.113273	-0.0625199	-0.0452034	-0.0187071	-0.104786	-0.0617926	-0.0341011	-0.0331909	-0.139082	-0.138088	-0.0304953	0.0289601	0.0572338	-0.0657401	-0.0557799	-0.0768779	-0.0193082	-0.0842915	-0.082558	-0.0597589	0.0598105	-0.0664838	-0.138178	-0.0119112	-0.0653822	-0.116452	-0.0845668	-0.107038	-0.125757	-0.05338	-0.034289	-0.0642511	0.0229554	-0.108335	-0.107406	-0.125393	-0.064115	0.00221441	-0.0763729	-0.0152077	-0.0410412	0.0463904	-0.0451372
109	-0.0825949	0.00161655	-0.0268387	-0.0541613	-0.0379063	0.0120141	-0.0758303	-0.0323446	-0.0644957	-0.0375578	-0.0241381	-0.0235508	0.0404932	-0.0866214	-0.0365198	-0.112598	-0.0965179	-0.0302013	-0.049747	-0.120952	-0.0147998	-0.0440895	-0.0331707	-0.0700787	-0.0743325	-0.048025	-0.112355	-0.029715	-0.0890369	-0.0283238	-0.097915	0.0159849	-0.0989378	-0.0312476	-0.11894	-0.103699	-0.0243026	-0.0951338	-0.0878866	-0.0534841	-0.10632	-0.13733	0.0303131	-0.0916225	0.0199033	0.0121339	-0.0509324	-0.0133482	-0.0739026
110	-0.0675397	-0.033315	-0.155074	-0.0630504	-0.034108	-0.0262741	-0.0755699	-0.0398543	-0.0983712	-0.019075	-0.0459458	-0.0561963	-0.0451293	0.00232218	-0.0606008	-0.112588	-0.0359624	-0.0131052	-0.126714	-0.0438098	-0.00333277	0.0472665	-0.0673484	-0.0631725	-0.0348755	-0.0347089	-0.0514793	-0.0395437	-0.0133812	-0.0364895	-0.0383792	0.0228403	-0.021959	-0.0467903	-0.0763487	-0.0168084	0.00688565	-0.00612546	-0.013894	-0.0354598	-0.055676	-0.0412738	-0.112857	-0.0420982	-0.0547675	-0.0692167	-0.0721556	-0.100248	0.00664507
111	0.0157065	-0.0705356	-0.0908796	0.0432882	0.0682938	-0.0763371	-0.0322365	-0.0221869	-0.00912711	0.0163607	0.0300043	-0.0774288	0.0581687	0.00272953	-0.0531022	0.0023003	-0.00792523	0.00557281	-0.0708938	-0.10648	-0.0354213	-0.045022	-0.0332873	-0.0481206	-0.000446164	0.0246224	0.00365266	-0.0578759	-0.0436366	-0.0449401	-0.0857465	-0.0150361	-0.0441067	-0.0628742	-0.0358131	0.00216021	0.0465406	-0.0341187	-0.0199786	0.0113542	-0.0616377	-0.0399301	0.043656	-0.0134651	-0.0267092	-0.00431516	-0.0381573	-0.0254891	-0.0122642
112	0.0447178	-0.0971441	0.062652	0.00632177	-0.00930092	0.011942	-0.0134529	-0.0202573	0.0373416	0.0238236	-0.0311925	-0.0508528	-0.0260327	-0.0321463	-0.0711539	0.0182498	-0.0818381	-0.0321943	-0.0398934	-0.017128	-0.0141909	-0.028065	-0.0278723	-0.0277132	0.010863	-0.053905	-0.0300382	-0.0629647	-0.0176606	-0.0866091	0.0465548	0.0567081	0.0238518	-0.0127758	-0.115719	0.0488103	-0.0356605	0.0183497	-0.0222932	0.020187	0.0220616	-0.0879011	0.00510866	-0.0190035	-0.0134748	-0.0660369	-0.0427032	-0.110788	-0.0630077
113	-0.0405501	-0.0594966	-0.00301599	-0.0766769	-0.00223178	0.0742553	-0.0937436	0.0118007	-0.0251399	-0.025648	-0.0237542	-0.0290267	-0.0770665	-0.0613699	-0.00182333	-0.0446305	-0.040292	-0.0206092	-0.0794951	0.0458395	0.0104304	-0.0395302	-0.0279614	-0.0743462	-0.0117278	0.0593259	0.0346626	-0.113518	0.00652393	0.055578	-0.0456418	0.0311664	-0.0630154	-0.112764	0.00494508	-0.102664	-0.0670162	-0.0920491	0.0225683	0.0116027	-0.0343228	-0.0323141	0.0374432	0.0472989	-0.00465184	-0.0519046	0.00716784	-0.0152126	-0.0741017
114	-0.0793534	-0.0311215	-0.0643634	-0.0694645	-0.10191	0.00605045	-0.0301183	-0.12464	-0.0289279	-0.0511558	-0.0854811	-0.0394367	-0.0381342	0.0439599	-0.00513571	0.0237073	-0.0469396	-0.0359955	-0.0549714	0.0237947	-0.0931226	0.00269071	0.00891309	-0.0639008	-0.0383283	-0.0164649	-0.0592625	-0.0282015	-0.0279939	0.0496057	0.0227916	-0.0591203	-0.0652419	-0.0750818	-0.131139	-0.0474443	-0.0889485	-0.00396667	-0.00846172	-0.0288134	-0.0110002	0.055322	-0.0328223	-0.095017	-0.0739818	-0.00905731	0.0557831	-0.0124871	0.0143422
115	-0.0634546	0.0684726	0.0497545	-0.0529895	-0.0303997	-0.0832349	-0.0901317	-0.0396878	-0.0322572	0.00442278	-0.051075	-0.032784	-0.0744433	-0.0497891	0.00181724	0.0241728	-0.0683307	-0.0836342	-0.0516111	0.0333783	-0.0176494	-0.0608991	0.0204809	-0.00322122	-0.0686559	-0.0517716	-0.00421689	0.00706259	0.00342613	-0.00671878	0.00651544	-0.0968113	-0.0013829	-0.0269315	0.0134356	-0.0744616	-0.0629541	-0.000468967	-0.0474401	0.0106702	-0.0268741	-0.0317134	-0.0632464	-0.0805995	-0.0905414	-0.0465888	-0.0433014	0.0430179	-0.0864266
116	-0.0184757	-0.0184598	0.0640967	-0.0712773	-0.108721	-0.0820026	-0.0453069	-0.0191342	0.0145085	0.0751547	-0.080323	-0.023149	0.0334535	-0.128597	-0.0403631	-0.0682042	-0.0144981	-0.0183079	0.00646206	-0.0426467	0.0637953	-0.0428015	-0.0365742	-0.0166758	0.0097694	-0.0441448	0.0144617	-0.0586158	0.03653	0.02207	-0.0303429	-0.0100498	-0.0294828	-0.032575	-0.0552594	-0.0600787	-0.00958322	0.0123311	-0.00378545	-0.0227295	0.0619294	-0.00911212	-0.0581791	-0.0393159	-0.0128273	-0.0417761	-0.0788401	-0.0478922	-0.0170883
117	-0.0978631	-0.0601445	0.000842872	-0.120424	-0.124013	0.000905587	-0.00929307	-0.00537551	0.00335333	-0.0523117	-0.10684	-0.0193966	-0.0083337	-0.0827696	0.0511045	0.0164034	-0.0309867	-0.102282	-0.00995849	-0.0249626	0.0293794	-0.0214144	-0.00861209	-0.039877	0.0110401	-0.0454402	-0.0517881	-0.00023848	-0.0466783	-0.0165245	0.0234259	-0.125956	-0.0139369	0.0580244	0.0250936	-0.062157	-0.0229645	-0.0411318	-0.00264188	-0.0189764	-0.0766125	0.037212	-0.0262806	-0.0503733	0.0499395	0.0512537	0.0136686	0.0079673	0.0272824
118	-0.0682721	-0.0400234	-0.0369689	-0.0269637	0.0623757	-0.00270014	-0.0516295	-0.0202909	0.0229069	0.0296885	0.064861	-0.111745	-0.0146905	-0.0238723	0.000907854	0.00571216	-0.0332647	-0.0874721	0.00666413	-0.0648325	-0.0328669	-0.0777216	0.02547	-0.0153696	-0.0434354	-0.00163361	0.0181594	-0.0346851	-0.018391	-0.0605784	-0.059395	0.0291195	-0.0410957	-0.0674821	0.00961309	0.0398099	-0.0982918	-0.0178788	0.0385848	-0.0378612	-0.0335855	-0.0345431	0.0276337	0.0011973	0.0279685	-0.0262415	-0.0282428	-0.0133073	-0.0252927
119	0.00835269	0.00783287	0.0157907	-0.0825165	-0.0339221	-0.0563431	-0.00932284	0.0693709	0.0162904	0.0523968	-0.0115308	-0.155899	-0.0373363	-0.0330355	0.00789667	0.0459618	-0.022307	-0.0924001	-0.0620443	-0.00718346	-0.0177777	0.01569	-0.0935067	-0.00469893	0.0476316	0.00124381	-0.0414016	-0.0411704	-0.0594054	-0.0981645	-0.0122679	0.0146312	-0.0648333	-0.0526014	-0.0234613	-0.0405762	0.0199013	-0.0333431	0.0923079	-0.0142602	-0.0309103	-0.07638	-0.0832894	-0.0280451	-0.0899776	0.0158758	-0.0194494	-0.00977074	-0.0310822
120	-0.0890212	-0.00903087	-0.0877068	-0.0137759	-0.00213966	0.012305	-0.0903205	-0.0627199	3.39266e-05	-0.0819847	-0.0853528	-0.0833693	-0.0378329	-0.037643	-0.0812683	0.0229727	0.010708	-0.0243306	0.0419005	0.0147213	-0.0588531	-0.020369	-0.0310317	-0.0530715	0.0336876	-0.0318144	-0.0187609	-0.0852787	-0.0321513	-0.0284098	-0.0504144	0.0441562	0.020109	-0.0520792	-0.0796819	-0.00931116	-0.0261495	-0.0255475	-0.0394163	-0.0502248	-0.0362737	-0.0118724	-0.0686899	-0.00276411	-0.125452	0.0181104	-0.0400818	-0.0385216	0.0172633
121	-0.00444741	0.0158153	-0.0617393	0.00719262	0.0175987	-0.0636004	-0.0565942	-0.0278725	-0.0513187	-0.0799451	0.0369472	-0.0468494	-0.0359879	0.0665989	-0.0817693	-0.0401383	-0.0127137	-0.0995183	-0.0707191	-0.0273719	-0.0124523	-0.0210187	-0.0511035	-0.00105144	-0.0760087	0.00229604	-0.0459774	-0.00740029	-0.0770619	-0.13211	0.0746696	-0.0594858	-0.0298502	0.0286427	-0.0135911	-0.0474168	-0.0673622	-0.00391975	-0.0354485	-0.0767413	0.0168126	-0.0773643	-0.00109717	0.0144522	-0.0108568	-0.0295319	-0.021455	-0.00507568	0.0568577
122	-0.017755	-0.0392702	-0.0203607	-0.0297209	-0.0288639	-0.0492602	-0.0547789	-0.0837001	-0.0323139	-0.0861943	-0.11851	0.0156246	0.0462586	-0.0255287	-0.0906903	0.0397492	-0.0804299	-0.167015	0.0328094	0.00413663	-0.0809306	0.00413778	-0.0379838	-0.0770618	0.0246624	0.0130838	-0.0756666	0.0631592	0.00705928	-0.0411248	-0.045217	-0.0124117	-0.00648061	-0.0468296	-0.0539101	-0.0171928	-0.0787528	-0.132497	-0.0535374	-0.0948407	-0.0685597	0.00626852	-0.0820262	-0.0533753	0.0204614	-0.0301104	-0.0276873	-0.00117321	-0.00768949
123	-0.00510244	-0.0440298	0.0293806	-0.130172	0.00620443	-0.0616933	0.031808	-0.0533114	-0.0530002	-0.056648	-0.104966	-0.0111225	-0.000425311	0.0736122	-0.02524	0.0239181	0.0017503	-0.00616669	-0.00556284	-0.088372	0.0116187	-0.0790704	0.0357372	-0.0166415	-0.0274245	-0.0490726	-0.0427496	-0.0452678	-0.0746513	0.00655593	0.0285166	-0.0153848	0.0214351	-0.0505754	-0.0177691	-0.0834591	-0.0364435	-0.0890948	-0.00278354	-0.00915207	-0.0122144	-0.0484828	-0.0962017	-0.0366442	-0.0307326	-0.0366021	-0.0111811	-0.0667234	-0.0310071
124	-0.0842682	-0.00698599	-0.0485284	-0.0714792	-0.0226826	-0.0403943	-0.0903936	-0.130219	-0.0209245	-0.0465118	-0.0580197	-0.0331494	-0.140328	-0.0371518	-0.0389964	-0.0429059	-0.0718384	-0.0856524	-0.0602304	-0.0441251	-0.0733288	-0.0744696	-0.0248054	-0.0611998	-0.146178	-0.0132018	-0.0183163	-0.0140022	-0.0964131	-0.0146508	0.0225763	0.0553054	-0.042191	0.069499	0.141568	-0.0411484	-0.0577229	-0.0327071	-0.0127845	-0.0505572	-0.0629542	0.0580164	-0.0898983	-0.0463799	0.0759745	-0.00814625	-0.00819622	-0.00888719	-0.0739769
125	0.00375618	-0.0739619	-0.00669884	-0.0502202	-0.0342355	-0.105336	0.0535343	-0.0879963	0.054625	-0.0784135	-0.0750983	0.0287684	-0.0911017	-0.000536996	-0.00632034	0.011427	-0.0583842	-0.0488603	-0.0338126	-0.0435028	-0.0457026	-0.0370623	-0.0101642	-0.0074722	-0.0976875	-0.00759435	-0.0953558	0.0482773	-0.0181906	0.0384537	-0.0413858	-0.0221038	-0.0439478	-0.0596354	0.0093676	-0.0332301	-0.001475	-0.0233331	0.0515053	0.0215072	0.0121115	-0.0391935	-0.0836762	-0.000396853	-0.0651724	-0.133896	0.000249255	-0.0451448	-0.0502731
126	-0.0575622	-0.0585825	0.126479	0.00739269	0.0145854	-0.0406644	-0.00863033	-0.123575	-0.0877288	-0.0968754	-0.0864268	-0.045149	0.0230401	-0.123849	-0.0348023	-0.0219421	0.00366111	0.00198423	-0.0322293	-0.10759	-0.0554616	0.0424498	-0.0555386	-0.0739241	0.0322527	0.011921	-0.0230904	0.0693565	0.0359727	-0.0165348	-0.0228318	-0.0638741	0.00234909	-0.0399999	-0.0254314	0.0066804	0.00201051	-0.0764784	-0.0502241	-0.0859749	-0.0405969	-0.0556088	-0.0140889	-0.0915658	-0.0615234	-0.00143426	-0.0926334	0.0393446	-0.0195483
127	-0.0303961	-0.0270782	-0.0971614	-0.11268	-0.0277209	-0.0804952	-0.050872	-0.0224199	-0.0279703	-0.039791	-0.0635684	-0.019275	0.0191593	0.0265782	-0.00213952	-0.0704075	-0.0821099	-0.0594221	-0.0358339	-0.01314	-0.0277996	-0.028009	-0.0435945	-0.00110007	-0.0281598	-0.0720349	-0.00630097	-0.0501859	-0.0304943	-0.0280893	0.00947691	-0.118399	0.055508	-0.0300632	-0.0624872	0.00788208	-0.0317943	-0.176558	-0.119	0.00385969	0.0141435	-0.000461104	-0.0597948	-0.0819895	-0.029499	-0.00324115	-0.117885	-0.0252686	-0.093131
128	0.00624357	-0.135061	-0.0103635	0.0516411	-0.0557297	-0.0667622	0.0208594	-0.0968158	-0.0908273	-0.088575	0.0200392	-0.0651191	0.00712775	0.0321519	-0.0185509	0.0239682	-0.0207924	-0.0163414	0.0457979	-0.0192413	-0.0858883	-0.0138335	0.00127089	-0.0802294	-0.038121	-0.0210926	0.0114035	0.00652468	-0.0927733	0.016364	0.0296927	-0.0933695	-0.0506891	-0.152866	-0.054811	-0.063703	-0.0617692	-0.146315	-0.027311	-0.0491166	-0.0310526	-0.044883	-0.0417314	-0.201847	-0.0463941	0.0420259	-0.0358454	-0.0826854	-0.0609615
129	0.00797308	-0.0140744	0.0268441	0.031706	-0.0806644	-0.0357095	-0.0341928	-0.0281809	-0.0623332	-0.0621608	0.0212848	-0.0932573	-0.0418928	-0.182925	0.0155001	-0.0850329	-0.0201544	-0.124888	-0.0546256	-0.0776973	-0.0134772	-0.0451106	-0.0101865	-0.0461779	-0.0518941	-0.0452417	-0.0157686	-0.0513076	-0.0511502	-0.0577324	-0.0567316	-0.0832146	-0.000942926	0.00239104	-0.00299146	0.00955545	-0.00952275	-0.0806407	-0.00619854	-0.0381419	-0.0684366	-0.0165591	-0.0583564	-0.0149027	0.0292827	-0.0303653	-0.0218177	-0.0739906	-0.0320575
130	-0.142547	-0.0361054	-0.0403876	-0.0658943	0.0163593	-0.0655668	-0.112915	-0.0198042	-0.0296697	0.0439837	-0.0489772	-0.0566402	-0.00249625	-0.0137458	-0.00502524	-0.0313816	-0.0785328	-0.0412463	-0.058066	-0.152387	-0.125716	-0.106918	-0.155638	-0.0251655	-0.00563117	-0.0805762	-0.0802201	-0.0535632	-0.101329	-0.0666256	0.0526619	0.0201399	-0.0921599	0.0274821	-0.0613661	0.0204717	-0.11191	-0.0948106	-0.00771383	-0.0756736	-0.123478	-0.0676075	-0.0579586	-0.126836	-0.061354	0.044685	-0.0213947	0.0204518	-0.0275766
131	-0.0135005	-0.0211438	-0.0826926	0.00440556	0.0236037	-0.104375	-0.0990563	-0.0316388	-0.00888291	-0.0509814	-0.0710821	0.0211879	-0.0486184	-0.0292035	-0.0534359	-0.0758243	-0.0501209	-0.0913326	0.00541432	-0.0748472	-0.0202466	-0.0961929	-0.0107583	0.00781804	-0.0759335	-0.0489163	-0.0487906	-0.0213613	-0.095811	-0.0588439	-0.0992145	-0.0505897	-0.0657315	-0.0722272	0.107236	-0.0212356	-0.0387253	-0.0343042	-0.00846058	-0.0516372	-0.00256414	-0.049133	0.000823482	0.00512978	-0.0787476	0.0096717	0.0162856	-0.0613246	-0.0133496
132	0.0382443	-0.101843	-0.0355462	-0.107818	-0.0283122	-0.0202408	-0.0627955	-0.0653138	0.00257109	-0.0515263	-0.0698202	-0.0154228	-0.0637198	-0.0539467	-0.077066	-0.0726936	-0.0766171	-0.152054	-0.0512506	-0.0468799	-0.0200064	0.00111531	0.0268545	0.027767	-0.0594203	0.00785784	-0.0614926	-0.0211157	-0.0355711	-0.0707299	-0.03317	-0.00428273	-0.0706973	0.00539653	-0.0199461	-0.0861305	-0.0273498	-0.0206392	0.00295049	-0.0904317	-0.0478638	0.012087	0.107251	-0.00756763	0.0069511	0.0059543	-0.0681458	-0.0731108	-0.0288133
133	0.00535832	0.0138118	-0.051661	0.0607502	-0.0118183	-0.0356565	-0.0841399	0.0178336	0.0398014	-0.015051	-0.0476309	-0.119086	-0.0324594	-0.0938117	-0.025228	-0.128029	-0.0707746	-0.0725085	0.005515	-0.0115273	0.011431	-0.109367	-0.0106381	-0.0529714	-0.0710332	-0.0420688	-0.0306685	-0.0522558	-0.0565725	-0.0375414	0.0359085	-0.12744	0.0236278	-0.107532	0.0632456	-0.012977	0.0229106	-0.00593412	-0.0677082	0.0520929	-0.0782727	-0.001538	-0.0577288	-0.0666809	-0.0427685	-0.0739759	-0.0840076	-0.0216999	-0.0721023
134	-0.133782	-0.0410149	-0.0907179	-0.0919292	-0.0218048	0.031004	-0.0273272	0.00706775	0.057509	-0.0187229	-0.0421537	0.0351423	0.0147324	-0.110048	0.0225027	-0.0425177	-0.0839394	-0.112618	-0.0113389	-0.0021152	-0.0416722	0.0502139	-0.0261738	-0.0850108	-0.0472608	-0.0789972	0.038889	-0.0224024	0.0137826	-0.0689256	-0.0444423	-0.0765382	-0.0959372	-0.00387928	-0.0504738	-0.0544694	-0.0634734	-0.081792	-0.0327276	-0.0934742	-0.0230879	-0.00241911	0.0446588	-0.0358906	-0.0165412	-0.085956	-0.0212528	-0.0169779	-0.0685681
135	-0.070587	-0.134986	-0.0773743	-0.0224165	0.000405848	-0.0770851	-0.0108785	0.00566972	-0.00146893	-0.10652	0.0254615	-0.0704304	-0.00769695	-0.0265859	-0.126618	-0.0187446	-0.0356517	-0.096306	-0.0671057	-0.048654	-0.02555	0.0266804	-0.0719697	0.0450666	-0.0488817	-0.097292	-0.0693776	-0.0210364	-0.032867	0.034036	-0.0129349	-0.088136	-0.0105721	-0.106359	0.0234278	-0.0437799	-0.0596693	-0.00322354	0.070264	-0.0652256	-0.0424976	-0.00904157	-0.0815065	0.0684776	-0.0193186	-0.0238667	-0.0505619	-0.0480512	-0.0648809
136	-0.00616545	0.0233728	0.0202206	-0.040448	0.0014519	-0.0862511	-0.0945706	-0.0633389	-0.103528	0.00903895	-0.0981624	-0.0499369	0.0113761	-0.101109	-0.052946	-0.0579254	-0.067599	-0.0844031	-0.0566812	-0.00937855	0.0419223	-0.0673118	-0.0528269	-0.0282826	-0.0280749	-0.060242	-0.116317	0.00759942	-0.0662641	0.0406246	0.0275235	-0.00693543	0.0020088	-0.0692939	0.0157198	0.00136962	-0.0187398	-0.00258696	0.0032373	-0.138167	-0.0881027	-0.0425489	-0.0619554	0.00380842	0.0770448	-0.036312	0.0199288	-0.103136	-0.048369
137	-0.0505887	-0.0236363	-0.0742509	-0.0700105	-0.0507102	0.00825189	-0.0160552	-0.150964	0.0587487	-0.0626377	0.0507451	-0.0469893	-0.0536786	-0.0588419	-0.0265191	-0.0694708	-0.071279	0.0444352	0.0445663	0.0105185	0.0171828	-0.0731788	-0.0438135	-0.0430973	0.0487373	0.0780411	-0.0295785	-0.13024	-0.0127957	0.0151234	0.00907341	-0.000354164	-0.0704709	-0.0336896	-0.0614396	-0.127175	-0.121613	9.00532e-05	-0.084335	-0.0332124	0.0349231	-0.0395211	-0.0128499	0.00964003	0.00207837	-0.000198684	-0.0607624	-0.0157577	-0.00627015
138	-0.163302	-0.0682638	-0.0908086	-0.0222868	0.0158709	-0.0980706	-0.0750151	-0.0215585	0.0123873	0.00822585	-0.00646503	0.00314314	-0.0923889	0.0291649	0.0367523	-0.151013	-0.0810939	0.0122179	-0.0506069	-0.107815	-0.0610101	-0.0144189	0.0293146	0.00171574	0.0102738	-0.0435786	-0.0469104	0.0123674	-0.0412539	-0.0161972	0.0226751	-0.0245354	-0.0689113	-0.0468188	0.00318733	0.0260258	-0.103898	0.00584725	0.0488617	0.0352501	-0.0112372	-0.0148422	-0.0328347	-0.0537209	0.0198718	0.0195216	-0.0102259	-0.0147852	-0.0747454
139	-0.0188504	0.00415307	0.00613308	-0.0379598	-0.118132	-0.00598229	0.0261017	-0.100305	-0.048235	-0.048187	-0.0307957	-0.0615947	-0.105402	-0.0944043	-0.0606463	-0.0323927	-0.104433	-0.0660228	-0.0524501	-0.0240918	-0.0507556	-0.04036	-0.0545393	-0.100702	-0.0573174	-0.0365845	0.0074547	-0.0710452	-0.126858	-0.00910347	-0.0286216	0.0308274	-0.0157401	-0.0966001	-0.0405438	-0.135147	-0.0499522	0.0019099	-0.0564198	-0.0970675	-0.0539543	-0.0634409	-0.0886571	-0.05639	-0.0763731	-0.0283151	-0.046131	0.000774083	-0.0878839
140	0.0348313	-0.00364678	0.00596933	-0.0607297	-0.00574592	-0.0841759	-0.0447193	-0.0105202	-0.0168595	-0.037081	-0.0227106	-0.0866423	0.0978764	0.0702138	-0.00859212	-0.0111311	-0.0200978	-0.10274	-0.0122845	-0.0265704	0.00442638	-0.0446004	-0.10398	0.0452824	-0.0868486	-0.00970459	-0.120645	-0.0490356	-0.0147758	-0.0387368	-0.0290405	-0.0785968	-0.010831	-0.0229302	-0.0900284	0.00152854	-0.0576434	-0.0538499	-0.0150808	-0.0102086	-0.0134024	-0.00892016	-0.0537124	-0.031943	0.0294386	-0.0338138	0.0366306	-0.0493529	-0.0621912
141	0.0607867	0.00167325	0.0636972	-0.00973905	-0.0255554	-0.0849934	-0.0753317	0.0220158	0.0449442	-0.121237	-0.00387946	0.0048651	-0.109654	-0.13196	-0.0643961	-0.0887994	-0.0195996	-0.162509	-0.0654983	-0.0740125	-0.114279	0.0456201	-0.0159132	-0.0799595	-0.0855803	-0.0298124	-0.0697054	-0.0753189	-0.0847483	-0.0535469	-0.0316931	-0.0113579	-0.0364005	-0.0858098	-0.0300645	-0.0041194	-0.0452615	-0.0346907	-0.054	-0.0453055	-0.094532	-0.0801983	-0.039898	0.0265279	0.0200563	-0.0816686	-0.104787	-0.108532	0.00426753
142	-0.000432003	-0.122888	-0.0276483	0.039068	-0.0532639	-0.0427715	0.0256358	-0.0599092	-0.0775224	-0.116678	-0.137736	-0.0830329	0.0531704	-0.0741673	0.0134017	-0.0622421	-0.0298926	-0.0416032	-0.0535183	-0.0173279	-0.0209837	-0.0885913	-0.0439346	-0.0924157	-0.0602913	-0.018846	-0.0193146	-0.0320296	-0.00689098	0.0684514	-0.0435165	0.018536	-0.0323028	-0.0539049	-0.0473485	-0.126254	0.0309612	-0.00941442	-0.0558325	-0.0262408	0.0188556	-0.0650927	-0.0170357	-0.0412136	-0.0172206	-0.000664674	-0.0576319	0.0547351	-0.0228852
143	0.0111049	0.00549242	-0.075079	-0.075698	-0.100015	-0.0494153	0.0290233	-0.0974214	-0.0408433	0.00820817	-0.0563477	-0.0653886	-0.0480298	-0.0711585	-0.0544606	-0.0442105	0.0257767	-0.0277817	-0.0423413	-0.0579811	-0.0706724	0.0074459	-0.165694	-0.0934037	-0.0718135	-0.0466407	-0.0450688	-0.0528754	-0.0851035	-0.0286108	-0.00241001	-0.0177333	-0.071665	-0.0189561	-0.0293741	-0.0344375	-0.0872933	-0.0397113	-0.0979115	-0.0905552	-0.0733062	-0.045314	-0.0225758	-0.0599009	-0.059464	-0.0562477	-0.0976298	0.00305132	-0.0108492
144	-0.0995167	-0.0905251	0.0273354	-0.0559621	0.056892	-0.0729421	-0.0389016	0.0195636	-0.0257231	-0.0306792	0.0429969	0.0379787	-0.0793587	-0.0769327	-0.0378007	-0.0405278	0.0275754	-0.0959718	-0.0958341	-0.0674995	-0.0437259	-0.0188656	-0.0209042	-0.0534214	0.00570332	-0.0941161	0.0447025	-0.128075	0.00261595	-0.0618654	-0.0486562	-0.0863077	0.0225444	-0.0999442	-0.0239965	0.0155754	-0.0222566	-0.0289447	-0.0476318	-0.00116511	-0.00297761	-0.0738719	-0.0337803	-0.00814193	-0.059516	-0.00422151	0.0351807	-0.0596398	-0.0808819
145	-0.0043909	-0.0827692	-0.127757	-0.0890541	-0.0770318	-0.0805662	-0.0266182	-0.0751563	-0.0846394	-0.0718228	-0.0437123	-0.00483308	-0.117146	-0.00965748	-0.100539	-0.00795292	0.00176584	-0.0485842	-0.013541	-0.0719401	-0.108361	-0.0452719	-0.047744	-0.0307041	-0.0807345	-0.0954185	0.0133948	0.0208156	-0.120383	-0.0602077	-0.028324	-0.0667206	-0.0542004	-0.084173	-0.0192152	-0.101085	0.0405715	-0.018131	0.00976117	0.00460138	-0.000777517	-0.0062296	-0.0358557	0.000300368	-0.096272	0.015097	-0.0123374	-0.0425006	-0.00384595
146	-0.172253	-0.100664	-0.0398823	-0.0661261	-0.1024	-0.0343339	-0.0524655	0.0191637	-0.0127352	-0.0678281	-0.116476	-0.0496664	0.00899313	0.0240847	-0.0487133	-0.0526945	0.0300406	-0.0437544	-0.0588943	-0.0177598	-0.0765308	-0.11711	-0.128845	-0.0614761	-0.130412	0.0327549	-0.0818394	-0.140101	-0.0156834	-0.0762034	-0.0113537	-0.0588219	-0.086471	0.0222874	-0.0427448	-0.0596454	-0.0249953	-0.0079258	-0.046678	-0.042856	-0.0851462	0.0379348	-0.0620605	-0.0580399	-0.118985	-0.0521428	0.0120903	-0.0191364	-0.0231697
147	-0.0633278	-0.0488113	0.0519783	-0.0652191	-0.0195422	-0.0866001	-0.043303	0.00729411	-0.0305976	-0.069859	-0.158767	0.0388471	-0.08982	-0.0270285	-0.104174	0.00943947	-0.108135	-0.11762	-0.111282	-0.103237	-0.0202537	-0.0217989	-0.0489589	-0.0168798	-0.0500191	-0.0210554	-0.0498223	0.039842	-0.0396185	-0.081165	-0.0434534	-0.120312	-0.0701466	-0.0231015	-0.0773764	-0.014029	-0.147493	-0.0397941	0.0206016	-0.101499	-0.0391767	-0.00995486	-0.0101931	-0.00281138	-0.0922897	-0.0786624	-0.0703067	-0.140762	-0.019951
148	-0.0394759	-0.0968862	-0.0837919	-0.0533367	-0.0516634	0.00167143	-0.0169933	0.0131702	-0.0629538	-0.104927	-0.0113781	-0.0842726	-0.0679941	-0.0253536	-0.0497455	-0.0110666	0.0503946	-0.0508945	-0.141119	0.00210398	-0.101598	-0.145647	-0.0312126	0.0264327	-0.0756874	-0.0507457	-0.00452659	-0.0705879	-0.058986	-0.0354406	0.0456721	-0.000717657	-0.0160815	-0.0689756	-0.078404	-0.0242228	-0.0766839	-0.00705481	-0.141286	-0.0762938	-0.0286505	-0.115655	-0.105028	-0.065948	-0.0296537	-0.0100012	-0.00242895	-0.019476	0.00347487
149	0.0191164	-0.0443016	-0.0261762	-0.0438937	-0.0375081	-0.0162813	-0.0481074	-0.0398599	-0.063656	-0.0477653	-0.0717667	-0.0267539	-0.0542339	-0.124134	0.0637106	-0.138683	-0.09848	-0.0614262	-0.0894757	-0.0685961	-0.151744	-0.129968	-0.0437523	-0.0528678	0.00963851	0.000977464	-0.0222611	0.00182035	-0.0872446	-0.0666245	0.0589639	-0.0601555	-0.0230926	-0.0204201	0.022064	-0.0794673	0.00447037	0.0130018	-0.00773604	-0.0204974	-0.00345074	-0.0683279	-0.0212905	-0.034633	0.0110315	-0.0377936	-0.0599253	-0.064963	0.0373464
150	-0.0929307	-0.110933	-0.0310205	0.0303919	0.0394463	-0.0471351	0.0234829	-0.0266156	-0.107345	0.000201931	-0.0824213	0.00753581	-0.0770216	-0.0958093	-0.055665	-0.0546632	-0.14757	-0.102438	-0.0214933	-0.0460208	-0.079069	-0.0673568	-0.0989002	-0.0144002	-0.00667606	-0.0922451	-0.0787487	-0.130876	-0.029643	-0.00461889	-0.0915305	-0.0747964	-0.0127234	-0.0553896	-0.0390809	-0.0442711	-0.0103181	-0.138386	-0.0220492	-0.170907	0.0308169	-0.0230395	-0.0535829	-0.0499676	-0.154961	-0.0773518	-0.00895966	-0.0608198	-0.0934715
151	-0.0290869	-0.0685232	-0.000353865	-0.0316622	0.00781694	-0.0461037	-0.0806378	-0.0484036	-0.0149203	-0.0987148	-0.0462553	0.0612342	-0.0159703	-0.0238042	-0.110286	-0.0100479	-0.0416462	0.056939	-0.0309963	0.0457555	0.00822835	-0.0143703	-0.0733618	-0.0817525	-0.0310225	-0.0912081	-0.043345	-0.0229365	-0.0865595	-0.0182443	-0.0544829	-0.153184	-0.0838707	-0.0682926	-0.0725809	-0.0871143	-0.00185473	-0.0393634	-0.0278564	-0.0362443	-0.0649378	-0.208513	0.0377874	-0.0486067	0.0161923	-0.0530955	-0.0175326	-0.0630338	-0.0471031
152	-0.0715703	-0.148234	-0.0477498	-0.0276184	-0.05637	-0.121666	-0.0714151	-0.105155	-0.143415	-0.0120128	0.0249016	-0.0371874	-0.0393768	-0.0812517	-0.112631	-0.0497304	0.0535441	-0.0808827	-0.103533	-0.02092	0.0184788	-0.0100644	-0.0140277	-0.0571086	0.0545645	-0.067718	0.03279	-0.0908592	-0.127221	-0.0161703	-0.108881	0.00488513	-0.0708977	0.0361798	-0.123002	-0.104136	-0.0833273	-0.0997369	-0.00819675	-0.0173967	0.0617965	-0.0589364	0.00040994	-0.0217365	0.00281896	-0.0782671	0.0155939	0.0188513	0.00310203
153	-0.0132679	0.0504128	-0.0507919	-0.0569642	-0.0958343	-0.0521576	-0.0625381	-0.0842989	-0.0110372	0.00392742	-0.00522217	0.00849013	0.0760087	-0.0588867	-0.0532244	-0.0587989	-0.118659	-0.0861744	-0.0649147	-0.0171969	0.0182984	-0.0810874	-0.0584275	-0.0403215	-0.0215198	-0.0376193	-0.0293231	-0.0634053	-0.143551	-0.0658378	-0.0903074	-0.0518481	0.0392486	-0.102366	-0.0563564	-0.0413672	-0.0420056	-0.016513	-0.0993571	-0.0643891	-0.144682	-0.0167991	0.00409876	-0.097725	0.0367415	0.0110571	-0.052698	0.023923	-0.0602284
154	-0.128637	-0.0236694	0.00479486	-0.0571237	-0.0905401	-0.0524682	-0.11481	0.0155507	-0.0306894	-0.0227567	-0.101833	-0.03974	0.00876996	-0.0524771	-0.112144	-0.0209253	-0.0321706	-0.0080366	-0.0198357	-0.0514165	-0.0913659	-0.0863459	-0.0486396	0.0635996	-0.0673129	-0.0397835	0.0184344	0.0083297	-0.0220383	-0.00523826	-0.142433	0.0295623	0.0712328	-0.0669164	-0.0708076	-0.0534387	0.0395224	-0.00541625	-0.0195041	-0.0363315	-0.0390814	-0.0481491	-0.00988819	-0.0570216	0.0487113	-0.0846549	-0.0320996	-0.0728417	-0.0195139
155	-0.0341972	-0.0409551	0.0860111	-0.0948708	0.0726073	-0.0143375	-0.0996908	-0.0441019	-0.0370178	-0.0701554	-0.0880125	0.0221221	-0.0686015	-0.138436	0.106042	-0.0409676	-0.030353	-0.0445125	-0.0206477	-0.0865463	-0.00950014	-0.0604874	0.00873092	-0.0196325	0.0132572	-0.0255235	-0.0702026	-0.0502675	-0.100234	-0.0281392	-0.021929	-0.0054091	-0.0652864	-0.0740707	-0.0702874	0.081552	-0.133467	0.00857857	-0.0249511	-0.0293952	-0.0246191	-0.0280243	-0.114046	-0.0462072	-0.0218373	0.0364099	-0.0203991	-0.0432751	-0.00650077
156	-0.00243966	-0.0202303	-0.0162267	-0.0901467	-0.0605196	0.0606026	-0.120154	-0.000594042	-0.0711273	-0.0161345	-0.0724595	-0.0170444	-0.0509235	-0.0204903	-0.0650612	-0.111767	-0.0276292	-0.0352829	-0.0449674	-0.0329905	-0.0381709	0.0379073	-0.00619611	-0.010787	-0.054429	0.0481581	-0.0694519	-0.00547875	-0.0690149	-0.00800549	-0.00929758	0.0171549	-0.11432	0.10722	-0.023492	-0.0248124	-0.0383929	0.10166	-0.00732665	-0.048559	-0.107942	-0.0758235	0.0607427	-0.0623073	-0.0161706	0.0186184	-0.0677769	-0.0519074	-0.063077
157	-0.0559536	-0.0421508	0.0399926	-0.00467907	-0.00189864	-0.0295437	-0.00247772	0.0121928	-0.0679338	0.00989981	-0.067465	-0.0586958	-0.115984	-0.0600684	-0.0995382	-0.0393043	-0.0994243	-0.0294224	-0.0165752	-0.0599541	-0.086716	-0.0748062	-0.0616805	-0.0149184	-0.0703892	0.0342362	-0.12151	0.0518871	-0.0142099	0.00416252	0.0170802	-0.0138178	-0.0513049	-0.0148114	-0.0724137	0.00693288	-0.00102992	0.0331788	-0.0144825	0.0751861	-0.070026	-0.0205609	-0.0182277	-0.102442	0.0467635	-0.0487138	-0.109295	-0.0787814	-0.0764839
158	0.0242884	-0.0835148	-0.105689	-0.0653898	-0.0584834	-0.0290256	-0.147002	-0.112392	-0.0507389	-0.109001	0.0168101	-0.0955054	-0.000269447	-0.00894372	-0.103637	-0.0979692	-0.0103172	-0.0363361	-0.0117858	-0.0429715	0.044061	0.0275319	-0.110428	0.0473132	-0.038623	-0.0923547	0.0369328	0.0285628	0.0542844	0.00950744	-0.0778969	-0.145965	-0.0286836	-0.0493807	-0.0664468	-0.124574	0.01975	-0.14978	-0.00715244	0.00337551	-0.00814741	-0.0764977	-0.01657	-0.00461795	-0.0393586	-0.0729761	-0.0578968	-0.10314	-0.0219917
159	-0.0606392	-0.0549337	-0.0394535	-0.0379512	-0.0128339	-0.0258785	-0.012837	-0.00103575	-0.0817953	-0.103524	0.0122177	-0.0712999	-0.0809092	0.0771952	-0.0582074	-0.00387691	-0.125898	0.0394237	-0.085391	6.38124e-05	-0.0480464	-0.0571503	0.00442314	-0.0493385	-0.00637369	-0.0733303	0.102426	-0.0301379	-0.0765342	0.00130261	-0.0905447	-0.0248212	-0.0669059	0.00850114	-0.0938886	-0.113945	-0.0253266	-0.133645	-0.0378927	-0.0139601	-0.0436496	-0.150477	0.00717961	-0.0134335	0.0116566	-0.00523074	-0.100313	-0.0210752	-0.0487974
160	0.0145831	-0.0460098	-0.0326217	-0.0508228	-0.00612384	-0.0481829	-0.120609	-0.02757	-0.0487213	-0.000653011	-0.0457547	-0.0515528	-0.0679533	0.0400597	-0.0678106	0.00790345	-0.0767506	-0.0763069	-0.0752922	-0.0727631	0.0282572	-0.0142239	0.00315439	0.0251994	-0.00494282	0.0263748	-0.0224398	-0.0335728	-0.0719735	-0.0436947	-0.0529819	0.010823	-0.028912	-0.00910567	-0.0745429	-0.113669	-0.00910403	-0.0345615	0.0367609	0.00739782	0.000762926	-0.0475553	-0.0766564	-0.0357257	-0.0318179	-0.0333492	-0.00460089	-0.0593406	0.0602181
161	-0.0477337	-0.0718183	0.024547	-0.0512039	-0.0830515	-0.00430904	-0.0773544	0.0295988	-0.0938391	-0.111194	-0.128516	-0.0561154	-0.0584253	0.036287	0.0147092	-0.00199185	-0.0361316	-0.0694011	-0.0235116	-0.0456302	0.000577867	-0.0218357	-0.033279	-0.0387726	-0.109222	0.0373802	0.113103	-0.0489353	-0.0204016	-0.0452907	0.0261384	0.0322189	-0.0694818	0.042904	-0.059155	-0.149907	0.0600036	-0.0940216	-0.00829362	0.00676637	0.0132075	-0.0492375	-0.0495416	-0.0541576	-0.0225906	0.0101083	-0.0781492	-0.0404136	-0.148149
162	-0.0392397	-0.0480397	-0.050148	-0.033676	-0.0727785	-0.128164	-0.0200524	-0.101664	-0.0204848	-0.102026	-0.105813	0.00541104	-0.0601752	-0.0275844	-0.0204122	-0.117855	-0.0890079	-0.0501928	-0.0567337	0.0173568	-0.0288685	0.00894515	-0.069007	-0.0733568	-0.0263432	-0.000444228	0.0585045	0.000515705	0.0231988	0.010206	-0.0695585	-0.105768	-0.0354139	-0.060421	-0.113967	-0.0501525	-0.0750619	-0.0953136	0.0162629	-0.128589	-0.0513177	-0.0396236	-0.0724767	-0.0142746	-0.0204953	-0.03275	-0.10667	-0.0789948	-0.0265598
163	0.0369706	-0.0186241	0.0501696	-0.0766722	-0.0779012	-0.0505501	-0.0751604	0.0812916	-0.0013995	0.0155101	-0.0831566	-0.0710509	-0.0964875	-0.00465568	-0.197823	-0.0695442	-0.0495008	0.00256216	-0.00994923	-0.0626707	-0.00883855	-0.0184883	0.0186399	-0.0750586	-0.0717172	-0.0549979	-0.0341986	-0.0733575	-0.132532	-0.0501178	-0.0738056	0.012372	-0.088909	-0.0462941	-0.00124743	-0.0215233	-0.0616001	-0.0525542	-0.0566329	-0.0285128	-0.0783748	-0.0870621	0.0231851	0.0125296	-0.0349329	-0.074133	-0.0676073	-0.00841955	-0.0719817
164	-0.108491	-0.0764059	-0.109325	0.0577591	-0.0213729	-0.116714	0.00441048	0.00712833	-0.069576	-0.0282944	-0.0408154	-0.10662	-0.158889	-0.0533165	-0.140299	-0.0811059	-0.0826197	-0.0594506	-0.087657	-0.0398114	-0.0419665	-0.0557711	-0.11356	-0.160405	-0.0559254	-0.0342906	-0.0050352	0.0179432	-0.0803581	-0.104872	-0.0301933	-0.0463886	-0.0628401	-0.0915624	-0.0331018	-0.0151358	-0.119885	-0.0301036	-0.0768094	-0.039613	-0.140284	-0.080505	-0.0695139	-0.072451	-0.0587362	-0.00968905	-0.0793099	-0.112661	-0.0849855
165	0.0115248	-0.0521514	-0.0720669	-0.0090006	-0.0940585	-0.0969801	-0.0987471	-0.0155585	-0.00865323	-0.0532528	-0.0264042	0.000879484	-0.0406528	-0.0660856	0.0287957	0.00404295	-0.100492	-0.0119458	-0.0648794	-0.0638719	0.0162301	-0.15458	-0.0424887	-0.0210923	-0.122965	-0.0585248	-0.0858458	-0.0411801	-0.0995945	-0.073658	0.0519274	-0.110321	-0.138353	-0.0774266	-0.11664	-0.128031	-0.0419537	0.0301033	-0.0597431	0.0267585	-0.068572	-0.0343733	-0.0434563	-0.0756559	-0.0586607	-0.0446236	-0.0370739	0.052783	0.0330501
166	0.00765385	-0.0892304	-0.0818198	0.0498929	-0.100366	-0.0511811	0.00288736	-0.142433	0.0668467	-0.0526684	-0.082465	-0.133051	-0.129794	-0.0727424	-0.0784786	0.0448573	-0.0565644	0.00852364	0.0568503	-0.033234	-0.0843631	-0.0181302	-0.101336	-0.0637739	0.112052	-0.0637935	-0.0171706	-0.00872839	-0.00385324	-0.0420639	-0.0570869	-0.0871328	-0.0574284	0.00917984	-0.00646635	-0.0237769	0.0775442	-0.0284469	-0.0568708	-0.0938568	-0.111702	-0.0327484	-0.147304	-0.10229	-0.0496612	-0.0829128	-0.0686092	-0.013944	-0.0888391
167	-0.0569555	-0.0435691	-0.0427842	-0.0565169	-0.048863	0.037486	-0.0636667	-0.0434956	-0.0799964	-0.119194	-0.00072295	-0.107965	-0.0461059	-0.0532623	-0.0175835	0.0458591	-0.0359647	0.00294459	0.0116854	-0.0506775	-0.0139278	-0.0520613	0.0900292	-0.0317728	0.0266635	-0.0793653	-0.0303963	-0.025347	-0.000110622	-0.0677557	-0.0111164	0.0560918	-0.0208454	-0.0898875	0.0599389	0.00885889	0.0338381	-0.0852117	0.000236351	-0.058935	0.0973468	-0.0307431	0.00769465	-0.0263767	-0.0663695	-0.0308826	-0.0919299	-0.0202532	-0.0226895
168	-0.06761	-0.031343	0.0612764	-0.00785421	-0.104659	-0.100894	-0.124201	-0.0691696	0.0138777	-0.0840356	-0.0508463	0.055603	-0.0161798	-0.122782	-0.0708587	-0.0418666	-0.0450724	0.0345163	0.100644	-0.0255963	-0.101342	-0.0522222	-0.000660402	-0.00436204	-0.0613051	-0.17106	-0.022922	0.00593402	-0.0748332	-0.12903	-0.0235993	-0.0147565	-0.0717472	-0.0802428	-0.0870562	-0.049007	-0.0760452	-0.116338	-0.0129434	-0.0302869	-0.0663071	-0.0516725	0.0580654	-0.115105	-0.116038	-0.0131619	-0.108163	0.0774985	-0.0594239
169	-0.0490744	0.0656035	-0.0118181	-0.0747086	-0.076941	-0.121087	-0.0563425	0.0771459	-0.0652547	-0.0816217	0.0429941	-0.0741184	-0.0335907	-0.0389499	-0.0629048	-0.100631	-0.0521728	0.0410191	-0.147745	-0.078057	0.0017949	0.0106429	-0.0519849	-0.126518	-0.0335724	-0.0037824	-0.0449067	-0.0856262	0.00948829	-0.133096	0.0487654	0.0229334	-0.0194957	-0.0653326	0.0207485	0.00186196	-0.053554	-0.0857719	-0.113122	-0.0408484	-0.0195226	-0.0379741	0.00734163	-0.0355879	0.043533	0.0121696	-0.0424142	-0.0859065	-0.11118
170	-0.00835793	0.0248013	-0.145596	-0.0537476	-0.0160757	0.0213349	-0.041174	-0.0925187	-0.0773765	-0.0182789	-0.0383254	-0.0786993	-0.0290557	-0.0472628	-0.0753061	-0.0677106	0.0390428	-0.0228151	-0.0388871	-0.0981506	0.0374451	-0.0890458	-0.140469	0.0326667	-0.124653	0.0352305	-0.0735689	-0.000854091	-0.0796615	-0.00975132	-0.0858933	-0.0952902	-0.115929	-0.0607596	-0.000308106	-0.0536967	-0.021159	0.0368954	-0.0523057	-0.0187176	-0.0635791	-0.131078	-0.0146501	-0.0104089	-0.0711228	-0.0138865	-0.0682271	-0.0492806	0.0276831
171	-0.0343032	-0.000285188	-0.0487507	-0.0458419	-0.181903	-0.0714066	0.00648637	-0.0626189	-0.0546226	-0.0608437	0.0160447	-0.00209779	-0.127983	-0.0562665	-0.0407339	0.117402	-0.0241198	-0.0324573	-0.0626635	-0.0100982	-0.0705556	-0.0988091	-0.023547	-0.0937975	-0.0320818	-0.0713024	-0.0667118	-0.0587161	0.0178323	-0.0263549	0.031715	0.0159666	0.0149035	0.0083656	-0.0297296	-0.034671	0.00237678	0.0340093	-0.0108149	-0.0787602	-0.0492772	-0.0722941	-0.0416269	0.0240152	-0.109017	-0.0971616	-0.094698	-0.0184382	-0.041224
172	-0.0838817	0.0192663	-0.0317796	-0.0524623	0.00714706	-0.011811	-0.0739887	-0.107692	0.000779434	0.000368458	-0.0877235	-0.126879	-0.0139805	-0.0113239	-0.0378098	-0.0366705	-0.0145448	-0.0942807	-0.00968645	-0.171548	-0.0356917	0.0351628	-0.10224	-0.0327222	-0.156116	-0.0997421	-0.0409618	-0.0152577	0.0287789	-0.0186017	0.0587881	-0.109953	-0.100328	-0.0475377	-0.0727186	0.0100947	-0.0843369	0.0662405	-0.0682206	-0.0749377	-0.0279524	0.0170921	-0.0965164	0.0102475	-0.0206926	0.00229571	-0.0905922	-0.0437631	-0.0451173
173	-0.0315118	0.0251863	-0.0511255	-0.0803785	-0.035615	-0.0659755	-0.0717106	-0.0454798	-0.0972389	0.00635524	0.000886989	-0.0927623	-0.101346	0.0478857	0.0209215	-0.0101074	-0.0140276	-0.081176	-0.0530133	-0.010813	-0.0598894	-0.0554149	-0.15227	-0.0783438	-0.0267063	-0.0461367	-0.0328346	0.0122678	-0.0153113	-0.0318856	0.0489329	-0.101388	-0.0828719	-0.0334901	-0.0108037	-0.0703699	-0.0724641	-0.000976129	-0.0216573	-0.047786	-0.0376938	-0.0556592	-0.0578404	0.0797651	-0.0296882	-0.0737383	-0.0424386	0.012159	-0.0580964
174	0.0687346	0.0592119	-0.107043	-0.10793	-0.0925968	-0.0731798	-0.060567	-0.106244	-0.0350369	-0.106717	0.0500585	-0.0232992	-0.0501781	-0.0554662	-0.0371833	-0.037307	-0.07907	-0.0299776	-0.0335892	-0.0316197	-0.149874	-0.0447097	-0.00275492	-0.039734	-0.0390324	-0.222786	0.0301031	-0.0729618	-0.0653051	-0.0977145	-0.0675369	-0.0614199	-0.172613	-0.145579	-0.204036	-0.0267235	-0.0648823	-0.135757	-0.00435253	-0.0186181	-0.0752566	-0.0233573	-0.0789327	-0.059976	-0.141677	-0.18336	-0.108043	-0.0578792	-0.0796433
175	-0.0850678	-0.100056	-0.065339	-0.00813108	-0.0065554	-0.0488694	-0.12348	-0.00739087	-0.0591083	-0.0190924	-0.0117011	-0.0108028	-0.117911	-0.0817664	-0.0545862	-0.164674	-0.0065353	-0.108421	-0.0411015	-0.0341145	-0.117927	0.0868788	-0.162264	0.00660052	-0.0563346	-0.0400799	-0.0031489	-0.00804464	-0.0222946	-0.0714141	-0.0671383	-0.0193195	-0.00157696	0.0745442	0.0119275	-0.204605	-0.0491744	-0.0983282	-0.105663	-0.131985	-0.0304031	0.0301358	-0.167465	-0.0970392	-0.123325	0.0274598	-0.0930619	-0.070074	-0.0205844
176	-0.0598427	-0.0626382	-0.07125	-0.0241353	-0.0463113	-0.139178	-0.111899	-0.0193061	0.0102238	-0.100381	-0.00947187	0.0903499	0.00504351	-0.00795538	-0.023173	0.0193716	-0.0477422	-0.077117	-0.103265	-0.0823425	0.00485562	-0.0278777	-0.136131	0.0359071	-0.0246006	-0.0638429	-0.109692	-0.14012	0.0270206	-0.0629471	-0.118778	-0.124063	-0.00365921	-0.108387	-0.154054	-0.0367195	0.0210018	-0.0375431	-0.0303008	-0.00447895	0.0246898	0.0247192	-0.0551183	-0.0353643	-0.0439324	-0.0702133	-0.0583455	-0.135731	-0.013802
177	-0.0469643	0.0368034	-0.0150032	-0.0274194	-0.0745672	0.000539397	-0.0100897	0.0178785	-0.0801892	-0.0294905	-0.112227	-0.0821826	-0.0892392	0.0107676	0.0448484	-0.0447043	0.00699343	0.0247671	-0.110674	-0.0466511	-0.0867365	-0.00996806	-0.0676615	-0.0709829	-0.0573211	0.00671225	-0.0918126	2.80509e-05	-0.00387201	-0.0464923	-0.0160215	-0.0219197	0.073683	-0.008516	-0.0251577	-0.0751794	-0.0496436	-0.0777009	-0.0799414	-0.0121987	-0.028383	-0.0463787	-0.0521573	-0.169873	-0.0460108	-0.0155046	0.0409395	-0.0562277	0.0711826
178	-0.0942614	-0.0162563	-0.0517339	0.0108398	-0.0642076	0.0514703	-0.00175114	0.0057602	-0.190068	0.0357349	-0.0452473	-0.0764288	-0.0762117	0.0373973	-0.028769	0.0166762	-0.049567	-0.00806797	-0.128885	-0.0682441	-0.0375207	-0.0968683	-0.00290551	-0.0715491	-0.00269892	-0.078057	-0.0265347	-0.0384922	0.0324139	-0.0225966	-0.0271	-0.0878238	-0.0226658	-0.0420577	-0.0959234	-0.0820446	-0.0573837	-0.115145	-0.188247	-0.0267706	-0.129752	-0.11606	-0.00455379	-0.0746068	-0.0871288	0.0168586	-0.101899	-0.0441848	-0.0344705
179	-0.100378	-0.0637761	-0.022774	-0.141954	-0.124249	-0.0275604	-0.0571352	-0.130606	-0.0907687	-0.019431	-0.0357289	0.0451592	-0.0775498	-0.157743	-0.0126341	-0.0357161	-0.159968	0.0133348	0.0331923	-0.110224	-0.0813159	0.0289612	0.01585	-0.00718388	-0.0079725	-0.0457674	0.0435654	-0.00275221	-0.0144974	-0.0893278	-0.02739	-0.0407139	0.00949876	-0.0410069	-0.0997383	-0.0104461	0.0467362	-0.00826875	-0.0848357	-0.0712584	0.0519971	-0.0426312	-0.0643451	-0.0570214	-0.0111675	-0.0147023	0.0363666	-0.0265924	-0.0603233
180	-0.0867205	-0.0163503	-0.0810885	0.00609381	-0.0686022	-0.0145029	0.0781953	-0.0140966	0.0381814	-0.0504251	-0.00851152	-0.00886428	-0.0281648	-0.0238587	-0.0899196	-0.0392046	-0.00231807	-0.0816374	0.0135944	0.0420271	-0.0362782	-0.05349	-0.0993922	-0.0456532	-0.0346059	-0.120327	-0.0216641	-0.0431171	-0.0296921	0.0378539	-0.0564159	-0.042349	-0.0491887	-0.0913759	0.0472583	-0.00616135	-0.0984861	-0.133392	0.0133172	-0.069241	-0.0617747	-0.097086	-0.0999619	-0.0617836	-0.0220253	-0.0386633	0.0464533	-0.00190886	0.0516869
181	-0.00455267	-0.094988	-0.0632267	-0.0107061	-0.0734905	-0.184313	-0.0217614	-0.0307011	-0.0382915	-0.0164175	-0.0296283	-0.0412642	-0.0562746	-0.0692047	-0.00699119	-0.107201	-0.00434205	-0.0316886	-0.0756827	0.0323303	-0.146636	0.0257029	-0.0368322	-0.0752421	0.0549414	-0.0848065	0.0203086	-0.00109184	0.0286995	-0.0966541	-0.0488716	0.0222132	-0.029445	-0.165573	-0.0527151	-0.0800371	-0.0344059	0.0106627	-0.0843733	-0.0349047	-0.103893	-0.0637188	0.033004	-0.0690168	0.00147169	-0.000799817	-0.0213308	-0.0332559	-0.122489
182	-0.0805465	-0.0477022	0.041481	0.0199336	-0.0119127	-0.00460195	-0.0658894	-0.0185502	0.0307757	-0.109925	-0.0840062	-0.0726241	-0.107205	-0.0192601	-0.124376	0.0070178	0.0429104	0.00480104	-0.0469094	-0.141906	-0.0437519	-0.012141	-0.000913726	0.00165364	0.0317711	-0.0633053	0.0523514	-0.155567	-0.0940795	-0.027138	-0.044857	-0.0242348	0.000654939	-0.0156107	0.0587156	-0.000456461	-0.112954	-0.00494228	0.0112896	-0.0507899	-0.0699973	0.0325517	-0.114505	-0.00581823	-0.0312581	0.010884	-0.0682346	-0.0422609	-0.130505
183	-0.0107416	-0.0357082	-0.0377178	-0.116188	0.0443098	-0.0683518	-0.0847713	-0.0619079	-0.163655	-0.0281726	-0.0471688	-0.0788539	-0.0811788	-0.111384	4.6891e-05	-0.0937585	-0.0352935	-0.122595	-0.0645853	-0.0611978	-0.0243212	-0.00898163	-0.115462	-0.119656	-0.0357375	-0.0604145	-0.085089	-0.168717	0.0828046	0.0194458	-0.0761909	-0.0792288	-0.0167565	0.0518237	-0.0608676	-0.0806074	-0.097171	-0.0521088	-0.052837	-0.0902202	-0.0697144	-0.0665154	-0.0232378	0.0129978	-0.079266	-0.0687414	-0.00221779	-0.00944617	-0.075517
184	0.0416185	-0.0428173	-0.0776453	-0.0234748	-0.0635422	-0.0290242	-0.0767312	-0.0459031	-0.0242292	-0.147135	-0.0473189	-0.0899567	-0.0234064	-0.0238044	-0.0603468	-0.118083	0.00601278	-0.0744295	0.0803727	-0.125359	-0.0270056	-0.0847319	-0.0154062	0.0503517	0.00597455	-0.0281961	0.011275	0.0354105	-0.0449148	-0.0378121	-0.0535006	-0.087681	-0.0286606	0.00602746	0.100422	-0.0343948	-0.0218341	-0.00190532	-0.0627143	-0.0873952	-0.0149707	-0.0592196	-0.0418384	-0.0425048	-0.0383591	-0.0602726	0.0177349	-0.0519937	-0.0796466
185	-0.0699059	-0.0533361	-0.0674677	-0.0156808	-0.00219724	0.0169452	-0.154468	-0.00924038	-0.0273782	-0.124688	-0.0358111	-0.121686	-0.0622682	-0.049049	-0.0953421	0.0790241	0.074165	-0.107869	-0.0700414	-0.105367	-0.10785	-0.0389092	-0.0197862	-0.139136	-0.0256968	-0.045286	-0.11576	-0.104153	-0.0502965	-0.0237163	-0.0431639	-0.108909	-0.0994484	-0.0120627	-0.136071	-0.0241774	-0.148024	-0.0465207	-0.0356571	-0.132724	-0.123159	-0.0852578	-0.0481485	-0.0504987	-0.0303719	-0.00564139	-0.0432192	-0.0276215	-0.0224325
186	0.00583257	-7.11897e-05	-0.139291	0.0216834	-0.0474798	-0.0956264	-0.101239	-0.0977825	0.0981691	-0.070389	-0.0140344	-0.0524808	-0.0364992	-0.0725755	-0.104707	-0.0899684	0.0339625	0.00522215	-0.00212525	-0.118018	-0.0787904	0.00533118	-0.142959	-0.116264	-0.0540149	-0.0593856	-0.109596	-0.052288	-0.0422177	-0.110506	0.0999752	0.0147474	-0.087322	-0.0356375	-0.120072	-0.0141825	-0.0124348	-0.0124375	-0.0489283	-0.0646592	-0.0970652	5.78146e-07	-0.0342724	-0.0411861	-0.0312601	-0.0294848	-0.176236	-0.137749	0.0259461
187	-0.0306321	-0.0812071	-0.0736622	0.0668609	-0.084461	-0.0492544	-0.0375861	0.0260398	-0.123173	-0.0624641	-0.111997	-0.0903656	-0.126019	0.0460152	-0.120151	0.0495081	-0.125143	-0.111735	-0.0105024	-0.0679375	-0.00543289	-0.0479655	0.0121906	-0.0217322	-0.030966	-0.0289558	-0.0277397	-0.017666	-0.0412869	-0.0610264	-0.0252528	-0.0875672	-0.0737116	-0.0513588	-0.0179528	0.0461546	-0.0162655	-0.00302564	-0.0666458	-0.0237096	0.063969	-0.0456311	0.0247598	-0.0323575	-0.0762299	0.0195269	-0.157357	-0.104133	-0.00578121
188	0.0601224	-0.00677469	-0.0433461	-0.0671109	-0.0279685	-0.085525	0.031411	-0.031075	-0.135913	0.0166431	-0.0621167	-0.0965814	-0.0789493	-0.0589809	-0.135742	-0.0815387	-0.0435819	-0.083255	-0.160984	-0.0412611	0.105618	-0.103348	0.0274332	0.0242125	-0.0688383	-0.0110949	-0.0570857	-0.0761244	-0.0421359	-0.0864667	-0.0216093	-0.077348	0.032776	-0.0594072	0.0555286	-0.119297	-0.0932994	-0.0204534	-0.0613934	-0.0170653	-0.0610685	-0.110291	-0.139171	-0.050256	-0.0439439	-0.0311623	-0.0938553	-0.0101516	-0.103563
189	-0.0937442	-0.0669112	-0.0155701	-0.0588546	-0.121401	0.0088309	-0.0812765	-0.0931	-0.0959832	0.0826654	-0.0736118	-0.122069	-0.0851493	-0.0509694	-0.0371072	-0.0829865	0.00336123	-0.100109	-0.0745124	0.102285	-0.0556056	-0.116942	-0.0720172	-0.0529513	-0.0916729	-0.0185794	0.0186622	-0.0965673	-0.129688	-0.0604528	-0.0801799	-0.0503202	-0.0788344	-0.156831	-0.140646	0.021171	-0.0245775	-0.0532371	-0.078732	0.0471068	-0.158715	-0.0656266	-0.053991	-0.0336251	-0.04678	-0.00374586	-0.0247979	0.00681062	-0.060567
190	-0.0292296	-0.0282556	-0.0374691	-0.0176874	0.00349204	0.0777423	0.0469494	0.00993833	-0.0458529	-0.0071531	-0.045804	-0.0605246	-0.0333913	-0.0645108	-0.0648288	-0.0845399	0.017909	-0.0363871	-0.0558952	-0.0719017	-0.0993089	-0.138611	-0.0738947	-0.0572084	0.00401843	-0.0858589	-0.0331856	0.0475692	-0.0634401	-0.00976552	0.00600725	-0.0185455	-0.059385	-0.0113448	-0.00830139	0.0373225	-0.00580543	-0.10521	-0.10374	-0.0407539	0.00264304	-0.0662868	-0.0906735	-0.0333773	-0.0933256	-0.0162028	-0.110839	0.0484863	0.0172521
191	-0.0373158	-0.0516345	-0.0810887	-0.0995712	-0.132652	-0.00751021	-0.108746	-0.040983	-0.0598973	-0.0323601	-0.110548	-0.0949187	-0.0747432	-0.0713765	-0.0263863	-0.0629044	0.0171299	0.0213742	-0.0696286	-0.118037	0.00852773	0.033918	0.0207451	-0.0373883	-0.0628834	0.0432742	0.0011308	-0.0308548	0.050166	-0.21149	-0.0805884	-0.0837896	0.0083315	0.0180243	0.0251096	-0.0935172	-0.00296214	-0.0649578	-0.0258498	0.0186028	0.0253916	0.0231143	0.0172253	-0.0420236	-0.0692663	-0.0485013	0.00605652	0.0332878	-0.117382
192	0.0791997	-0.0626611	0.0914669	-0.0991473	-0.00119645	-0.0792738	-0.0382386	-0.0738129	-0.0640535	-0.113536	-0.0412391	-0.00347511	-0.0273384	-0.0764391	-0.0658736	-0.028256	-0.0893796	-0.0510896	0.0212771	-0.126191	-0.0357485	0.0159502	-0.0936579	-0.0152114	-0.0539953	-0.0570465	-0.0277595	0.0667129	-0.139276	-0.124829	-0.0708657	-0.0327832	-0.115722	-0.0760655	-0.0288728	0.0464261	-0.10535	-0.0568292	-0.0687731	0.00730715	-0.118326	-0.129495	0.00961288	-0.0687712	0.0181062	-0.0210398	0.00766924	0.0425131	-0.0490769
193	-0.0573308	-0.0674817	-0.0269972	0.0136792	-0.00778602	-0.085017	-0.0496376	0.046497	-0.0545157	-0.0457308	0.11009	-0.105543	-0.0278408	-0.0422779	-0.0772017	0.000272212	0.0844869	0.0171051	-0.0685882	-0.112541	0.0231165	-0.054127	-0.0863587	-0.0774893	-0.190836	-0.041918	-0.107027	-0.00115252	-0.130019	-0.0989918	-0.0554769	-0.0501221	0.0876214	-0.00383363	-0.0932949	-0.0519274	-0.0620628	-0.124252	-0.0542187	-0.0614451	0.0401883	0.0024529	-0.0598286	-0.0748237	-0.0249185	-0.0566048	-0.0320433	-0.019435	-0.13654
194	-0.156173	-0.100082	-0.126924	0.00456136	-0.0290391	-0.0237413	0.0250194	-0.0305341	-0.0538079	-0.0911	-0.138998	-0.0735457	-0.0129103	0.00764504	-0.0679772	-0.069539	-0.0775802	0.027905	-0.0119754	-0.0446064	-0.0189639	-0.0233003	-0.0575779	-0.087707	-0.0470881	0.0921353	-0.0118135	-0.0950008	-0.0136022	-0.0332174	-0.00458532	-0.031871	0.050026	-0.0396771	-0.0718726	0.0179713	-0.0611833	-0.0678529	-0.00729361	-0.011981	0.0271713	-0.067805	-0.0838392	-0.0284475	-0.146027	-0.118525	-0.12656	0.010871	-0.00863607
195	0.00855509	-0.053536	-0.0973117	-0.0204749	-0.0428593	-0.0587534	0.0219562	0.0475574	0.0416729	0.0621017	-0.111693	-0.0583121	0.0264929	-0.0373445	-0.0327695	0.01274	-0.0616986	0.0599962	-0.034506	-0.0934873	-0.085427	-0.0257974	-0.0740434	0.00311116	0.0423243	-0.0255811	-0.0950352	-0.113829	-0.0915173	-0.138709	-0.104012	0.0727133	-0.134265	-0.102702	-0.00301057	0.0193219	-0.0699878	-0.0961656	-0.0733735	-0.0620492	-0.000416766	-0.0746171	-0.134349	-0.0695807	-0.115495	-0.124363	-0.0831826	-0.0653777	-0.100442
196	-0.055703	-0.119447	-0.0156993	-0.0333659	-0.104593	-0.0794433	-0.0737315	0.00400842	-0.149254	-0.000894456	-0.038496	-0.101593	0.0291002	-0.0386897	-0.0494826	-0.0312308	-0.0283942	-0.0145521	-0.103156	0.0197831	0.071471	0.00900333	0.103152	-0.120886	-0.0268064	0.00858429	-0.127203	-0.133874	-0.0231118	-0.0570145	-0.0966015	-0.00969108	-0.103434	-0.0569288	-0.115743	-0.129948	-0.0784645	-0.0199345	-0.00270767	0.0553186	0.00700851	-0.0172618	-0.07759	-0.0311238	0.0429774	-0.0768185	-0.178349	-0.122315	-0.0333162
197	-0.0498321	-0.0448108	-0.102545	0.0294166	-0.0230803	0.0290344	-0.0133489	-0.0974418	-0.0633378	-0.0323086	-0.148425	-0.0838331	-0.0830287	-0.0536146	-0.0281022	-0.0509739	-0.114397	-0.0344424	-0.0125805	-0.101105	-0.00405595	-0.0605225	-0.0642921	-0.0948919	-0.0609004	-0.148165	-0.105045	-0.0154047	0.0254411	-0.0259546	-0.014172	-0.143545	-0.0680301	0.00634343	-0.0971368	-0.0435164	-0.0448941	-0.0965673	-0.172514	0.00290994	0.0902935	-0.117578	-0.0739548	-0.0967649	0.0132389	-0.149337	0.0574447	-0.0261415	-0.0364952
198	-0.0582563	-0.0754098	-0.150359	-0.0978698	-0.0502561	-0.0210015	0.0107081	0.00664173	-0.0173297	-0.0170076	-0.0987376	-0.0619328	-0.0321146	-0.0673285	-0.0606696	-0.0484865	-0.0961221	0.00642139	-0.0778975	-0.163569	-0.0836384	-0.072638	-0.0970938	-0.119039	0.00787423	0.000838562	-0.125855	-0.0144422	-0.0673691	-0.090387	-0.0510197	-0.0817065	-0.183816	-0.0341293	-0.0056136	-0.010709	-0.0504819	-0.0222072	-0.040071	-0.0130389	-0.0210938	0.0547547	-0.126795	0.0199463	-0.0477864	0.0338439	0.0948212	-0.0845929	-0.00201182
199	-0.089953	-0.0830857	0.10097	-0.0214226	-0.0982973	0.000269141	-0.118202	-0.0397369	-0.0805897	-0.147524	-0.0109705	-0.0992723	-0.0534464	-0.0810586	-0.0320443	0.0123984	-0.0832031	-0.0758517	-0.0579059	-0.0643248	0.0259104	0.00561711	-0.0414075	0.0130502	0.0329819	-0.098803	0.082162	-0.0118263	-0.0221733	-0.0117879	0.0730337	-0.0954385	-0.16726	-0.0836141	-0.0468427	0.045738	-0.0870794	0.00137446	-0.143794	-0.00331228	-0.0744772	-0.0328183	-0.0346064	-0.0425444	-0.0640322	-0.0560852	-0.0874747	-0.0302939	-0.0342111
Top middle matrix
	0	1	2	3	4	5	6	7	8	9	10	11	12	13	14	15	16	17	18	19	20	21	22	23	24	25	26	27	28	29	30	31	32	33	34	35	36	37	38	39	40	41	42	43	44	45	46	47	48
0	0.00389922	0.0050915	0.00279368	0.00126389	0.00389674	-0.00972072	-0.0513324	-0.027131	-0.0354958	-0.0615835	-0.0570334	-0.0515655	-0.0455546	-0.0431278	-0.0326331	-0.0304499	-0.0849197	-0.0573031	-0.0445357	-0.0157763	0.00893239	-0.0616995	-0.0457369	-0.0221502	-0.0381924	-0.064748	-0.056226	-0.0549883	-0.0179191	-0.0359884	-0.00816126	-0.0386359	-0.0727681	-0.0214492	-0.00781972	-0.00804761	-0.0401666	-0.034132	-0.0625034	-0.0914302	-0.0627745	-0.0393068	-0.0552448	-0.0348401	-0.0025191	-0.0237177	0.00514512	-0.0651712	-0.0334382
1	0.0050915	0.00496135	0.00317002	0.00113847	-0.0031884	-0.00221594	-0.0173754	-0.0325564	-0.0919382	-0.0580541	-0.0604621	-0.0567634	-0.0639737	-0.0286102	-0.0402809	-0.0667952	-0.0321528	-0.0436423	-0.0718769	-0.0208699	-0.0494527	-0.0321962	-0.0529888	-0.0571104	-0.00503401	-0.0633849	-0.0836722	-0.032793	-0.0392862	-0.0385351	-0.076737	-0.0486734	-0.118065	-0.0314459	-0.0742917	-0.0893074	-0.0499525	-0.0317949	-0.0593102	-0.0163626	-0.0381797	-0.0209337	-0.0324105	-0.00635583	-0.033331	-0.012538	0.0101486	-0.0256538	-0.0608456
2	0.00279368	0.00317002	0.00364084	0.00531298	-2.23892e-05	-0.00246092	-0.00259631	-0.00353146	-0.0392907	-0.0456061	-0.00966883	-0.04354	-0.0871688	-0.0480657	-0.0497423	-0.0362396	-0.0613555	-0.0353741	-0.0494668	-0.0398601	-0.0560574	-0.0750061	-0.0693956	-0.0530866	-0.0577569	-0.0318192	-0.0505863	-0.0228952	-0.0399786	-0.0213735	-0.0771238	-0.0239521	-0.06336	-0.0554564	-0.0535547	-0.00450676	-0.0722036	-0.051826	-0.077396	-0.0211235	-0.0175908	-0.056075	-0.00862361	0.00668947	-0.0439297	-0.0649795	-0.0745282	-0.0470684	-0.0679169
3	0.00126389	0.00113847	0.00531298	0.00150311	0.00309581	0.00247282	0.000910543	0.00363203	-0.0107184	-0.0422817	-0.0403055	-0.042789	-0.0843829	-0.055137	-0.0550359	-0.0381607	-0.0367425	-0.0658009	-0.0829233	-0.0443422	-0.094982	0.0156001	-0.0610522	-0.000241114	-0.0146544	-0.00914255	-0.011489	-0.049356	-0.0255222	-0.0106647	-0.0682155	-0.0364925	-0.0593104	-0.00208172	-0.0353342	-0.0255891	-0.0244729	-0.0638943	-0.0341026	-0.0425251	-0.0426156	-0.00883611	-0.0479189	-0.0575008	-0.0266265	-0.100489	-0.0363781	-0.0201903	-0.0579594
4	0.00389674	-0.0031884	-2.23892e-05	0.00309581	0.00157449	0.00526005	0.00449762	0.000886862	0.00572069	-0.000920122	-0.0415975	-0.0598415	-0.0365703	-0.0619615	-0.0428011	-0.0553451	-0.0114993	-0.03405	-0.037558	-0.04947	-0.047592	-0.0214682	-0.0456887	-0.0249953	-0.0522086	-0.0812856	-0.0493489	-0.0385904	-0.0272267	-0.037397	-0.0903219	-0.0517938	-0.0609967	-0.0282982	-0.00106871	-0.0347837	-0.00474919	-0.0495826	-0.0643919	-0.0282275	-0.0729262	-0.045501	-0.0213847	-0.0827265	-0.0852313	-0.0769111	-0.0435253	-0.0556197	-0.0243255
5	-0.00972072	-0.00221594	-0.00246092	0.00247282	0.00526005	-0.000140547	0.0028614	0.000560479	0.00242942	-0.0012365	-0.0132225	-0.00695782	-0.0306635	-0.0591498	-0.0470152	-0.0692673	-0.0686728	-0.0677296	-0.0431955	-0.0568311	-0.041006	-0.0469245	-0.0626871	-0.0496062	-0.0326631	-0.0591674	-0.0714107	-0.0692823	-0.0346085	-0.0456153	-0.0690585	-0.0743221	-0.0434626	-0.0540571	-0.0703728	-0.0523941	-0.045522	-0.0391596	-0.0533081	-0.0465002	-0.038107	-0.0616366	-0.0663312	-0.0744013	-0.0299258	-0.0415436	-0.0159543	-0.0121005	-0.0242431
6	-0.0513324	-0.0173754	-0.00259631	0.000910543	0.00449762	0.0028614	0.00445845	0.00307534	0.00253716	0.000492599	-0.00137498	-0.011646	-0.0118677	-0.0377289	-0.0636886	-0.0277384	-0.0511432	-0.0676712	-0.0619011	-0.0568793	-0.0323958	-0.0652448	-0.0142676	-0.0508036	-0.031185	-0.0710075	-0.0781025	-0.0539537	-0.0633355	-0.0399469	-0.0493928	-0.0445032	-0.0537501	-0.0320829	-0.0739047	-0.0559704	-0.0514887	0.0215181	-0.0716073	-0.0423663	-0.068713	-0.0133216	-0.0177835	-0.061957	-0.0457902	-0.00873819	-0.0450759	-0.0161956	-0.00840748
7	-0.027131	-0.0325564	-0.00353146	0.00363203	0.000886862	0.000560479	0.00307534	0.000752235	0.00387271	0.00238288	0.00178441	-0.000527798	-0.0101939	-0.0418102	-0.0488955	-0.06976	-0.0455697	-0.0630904	-0.058478	-0.0406436	-0.0370297	-0.045629	-0.0540907	-0.0582768	-0.0520346	-0.10681	-0.0157805	-0.0747982	-0.0491466	-0.0408785	-0.0587747	-0.0335577	-0.0527879	-0.014525	-0.0703457	-0.0856865	-0.0579731	-0.0390105	-0.0926425	-0.0687684	-0.0169792	-0.0659763	-0.0695702	-0.0378527	-0.0608781	-0.0421514	-0.0377796	-0.0439893	-0.0122821
8	-0.0354958	-0.0919382	-0.0392907	-0.0107184	0.00572069	0.00242942	0.00253716	0.00387271	-5.05556e-05	0.00345556	0.00277023	0.00214345	0.00186338	-0.011103	-0.0525339	-0.0386709	-0.0590524	-0.052326	-0.0432312	-0.0391631	-0.0302046	-0.0441015	-0.0834388	-0.0287202	-0.0604553	-0.0389901	-0.038395	-0.0219044	-0.045019	-0.0615802	-0.0413526	-0.0619725	-0.0511182	-0.056361	-0.11051	-0.0144526	-0.0569287	-0.00602368	-0.0581096	-0.0723921	-0.0812426	-0.0803571	0.0196339	-0.0872666	-0.0314316	-0.0611228	-0.0618849	-0.0386552	-0.0414941
9	-0.0615835	-0.0580541	-0.0456061	-0.0422817	-0.000920122	-0.0012365	0.000492599	0.00238288	0.00345556	0.000259063	0.00378661	0.00298788	0.00356234	0.00140272	-0.0112367	-0.0551332	-0.0671645	-0.0616022	-0.0430427	-0.0725943	-0.0326913	-0.0280229	-0.0487508	-0.0581235	-0.0446424	-0.0453612	-0.0461242	-0.0435047	-0.0687019	-0.0538507	-0.052029	-0.0680711	-0.0312813	-0.0600102	-0.0334691	-0.0309191	-0.025404	-0.0621785	-0.0389113	-0.0111631	-0.0683237	-0.0408077	-0.0135369	-0.0237754	-0.0168357	-0.0425423	-0.0466278	-0.0434689	-0.0580067
10	-0.0570334	-0.0604621	-0.00966883	-0.0403055	-0.0415975	-0.0132225	-0.00137498	0.00178441	0.00277023	0.00378661	0.00216137	0.00205336	0.00165328	-0.00284219	-0.0112023	-0.00760832	-0.0219293	-0.00893876	-0.0282939	-0.0512151	-0.0242434	-0.0413212	-0.0527647	-0.0568307	-0.0535805	-0.0282374	-0.0701597	-0.0363531	-0.0318858	-0.0263112	-0.0265365	-0.0256429	-0.0659158	-0.0200517	-0.0568763	-0.0521645	-0.0945004	-0.035444	-0.0793949	-0.013394	-0.0473833	-0.0356484	-0.0819459	0.00727992	-0.0655064	-0.0185913	-0.0056433	-0.0399365	-0.079168
11	-0.0515655	-0.0567634	-0.04354	-0.042789	-0.0598415	-0.00695782	-0.011646	-0.000527798	0.00214345	0.00298788	0.00205336	0.00124683	0.00530287	0.00167778	-0.00507393	-0.00545787	-0.00887561	-0.0370862	-0.0422185	-0.0271203	-0.045017	-0.0345401	-0.0618372	-0.0504158	-0.0117219	-0.0411393	-0.0574542	-0.0636605	-0.0489997	-0.0322532	-0.0552836	-0.039187	-0.0506301	-0.0371757	-0.0392354	-0.0553249	-0.0724853	-0.0546803	-0.0395974	-0.0159168	-0.048777	0.0112043	-0.0512353	-0.0299786	-0.0638075	-0.0290011	-0.0321442	-0.0687672	-0.0104213
12	-0.0455546	-0.0639737	-0.0871688	-0.0843829	-0.0365703	-0.0306635	-0.0118677	-0.0101939	0.00186338	0.00356234	0.00165328	0.00530287	0.00302677	0.00393271	0.00210808	-0.00265428	-0.000679317	-0.0131101	-0.0103291	-0.0510728	-0.0384983	-0.0376236	-0.0424463	-0.033988	-0.0462578	-0.0955721	-0.0580178	-0.0657798	-0.043414	-0.0929933	-0.0651821	-0.0554914	-0.0126747	-0.0664989	-0.011379	-0.0661388	-0.0318305	0.014502	-0.0333083	-0.0395152	-0.028787	-0.0503969	-0.0378003	-0.0423999	-0.0193896	-0.021233	-0.0704179	-0.0346394	-0.0869472
13	-0.0431278	-0.0286102	-0.0480657	-0.055137	-0.0619615	-0.0591498	-0.0377289	-0.0418102	-0.011103	0.00140272	-0.00284219	0.00167778	0.00393271	0.00283207	0.00524403	0.00173779	0.0038725	0.00143482	-0.000151301	-0.0203828	-0.0157477	-0.0587815	-0.0522379	-0.0522347	-0.0621115	-0.0451699	-0.0503611	-0.0162495	-0.0592519	-0.0523363	-0.0578338	-0.0588707	-0.0422108	-0.0634788	-0.00407734	-0.0302367	-0.0263389	-0.0668067	-0.0198523	-0.0808197	0.0232133	-0.058715	-0.0597007	-0.0232646	-0.0644749	-0.0459851	-0.0340755	-0.0716652	0.00249868
14	-0.0326331	-0.0402809	-0.0497423	-0.0550359	-0.0428011	-0.0470152	-0.0636886	-0.0488955	-0.0525339	-0.0112367	-0.0112023	-0.00507393	0.00210808	0.00524403	0.00329785	0.00321693	0.000974265	0.0040674	-0.000512456	-0.0160147	-0.0403707	-0.0376763	-0.0272478	-0.0597656	-0.0606954	-0.0359185	-0.0559668	-0.020668	4.01565e-05	-0.0299179	-0.0611106	-0.0428477	-0.0568678	-0.0610259	-0.0192058	-0.0437864	-0.0241243	-0.0151343	-0.0599959	-0.0244755	-0.0522265	-0.0551637	-0.046681	-0.0591857	-0.0419654	-0.0743974	-0.0650515	-0.0295867	-0.0393214
15	-0.0304499	-0.0667952	-0.0362396	-0.0381607	-0.0553451	-0.0692673	-0.0277384	-0.06976	-0.0386709	-0.0551332	-0.00760832	-0.00545787	-0.00265428	0.00173779	0.00321693	0.00393853	0.00445287	0.0033852	0.000391062	-0.00286181	-0.00962871	-0.0351916	-0.0300103	-0.0424766	-0.0327076	-0.0734053	-0.0418711	-0.0457241	-0.0519196	-0.0282217	-0.039744	-0.0250507	-0.0413323	-0.0459479	-0.0724619	-0.0269232	-0.035024	-0.0232524	-0.0480397	-0.0344304	-0.0405291	-0.0577705	-0.0599809	-0.0380174	-0.0524121	-0.0381819	-0.0550427	-0.0362398	-0.0676195
16	-0.0849197	-0.0321528	-0.0613555	-0.0367425	-0.0114993	-0.0686728	-0.0511432	-0.0455697	-0.0590524	-0.0671645	-0.0219293	-0.00887561	-0.000679317	0.0038725	0.000974265	0.00445287	0.00116986	0.00374719	0.00215797	0.00192295	-0.00100136	-0.000379345	-0.0598685	-0.035995	-0.0386204	-0.0645817	-0.0474428	-0.0488196	-0.0366662	-0.0362596	-0.054258	-0.0793566	-0.0765216	-0.0685027	-0.0726582	-0.0168596	-0.0390998	-0.0326899	-0.0321982	-0.00813181	-0.0455604	-0.0304009	-0.0157954	-0.0420804	-0.0130548	-0.0484133	-0.0248235	-0.0600515	-0.0901174
17	-0.0573031	-0.0436423	-0.0353741	-0.0658009	-0.03405	-0.0677296	-0.0676712	-0.0630904	-0.052326	-0.0616022	-0.00893876	-0.0370862	-0.0131101	0.00143482	0.0040674	0.0033852	0.00374719	-0.000624191	0.00213897	0.00234182	-0.00178711	-0.00300172	-0.011096	-0.0478084	-0.0550002	-0.0650129	-0.0631807	-0.0501498	-0.0630149	-0.0514246	-0.0499719	-0.0568855	-0.0554786	-0.0509372	-0.0168251	-0.0464155	-0.0603595	-0.046902	-0.0332507	-0.0551703	-0.0651364	-0.016308	-0.0470986	-0.0591175	-0.0471106	-0.0519389	-0.0464147	-0.054238	-0.0527991
18	-0.0445357	-0.0718769	-0.0494668	-0.0829233	-0.037558	-0.0431955	-0.0619011	-0.058478	-0.0432312	-0.0430427	-0.0282939	-0.0422185	-0.0103291	-0.000151301	-0.000512456	0.000391062	0.00215797	0.00213897	0.004428	0.00451681	0.00303869	-0.00398749	-0.00432337	-0.0167783	-0.0325555	-0.0382714	-0.0159995	-0.0715902	-0.0474368	-0.0347993	-0.0584952	-0.0579909	-0.0723036	-0.0548016	-0.0807858	-0.0405803	-0.0355944	-0.0617146	-0.0481812	-0.0416839	-0.0356807	-0.0303363	-0.0641528	-0.0457887	-0.0492894	-0.0390056	-0.0658115	-0.0292459	-0.0648258
19	-0.0157763	-0.0208699	-0.0398601	-0.0443422	-0.04947	-0.0568311	-0.0568793	-0.0406436	-0.0391631	-0.0725943	-0.0512151	-0.0271203	-0.0510728	-0.0203828	-0.0160147	-0.00286181	0.00192295	0.00234182	0.00451681	0.000863494	0.00307059	5.89781e-05	-0.00157187	-0.00300239	-0.0124799	-0.0577293	-0.0587508	-0.0459816	-0.0626947	-0.0630826	-0.0217852	-0.0363132	-0.0461253	-0.0593336	-0.0370853	-0.0453399	-0.0367207	-0.0394916	-0.000267754	-0.0251829	-0.0595638	-0.0585972	-0.0410888	0.000230701	-0.046126	-0.0604647	-0.0398444	-0.0669925	-0.0634463
20	0.00893239	-0.0494527	-0.0560574	-0.094982	-0.047592	-0.041006	-0.0323958	-0.0370297	-0.0302046	-0.0326913	-0.0242434	-0.045017	-0.0384983	-0.0157477	-0.0403707	-0.00962871	-0.00100136	-0.00178711	0.00303869	0.00307059	0.00673632	0.00298253	-0.00013233	-0.0013628	-0.00560942	-0.00918967	-0.0328702	-0.0412802	-0.0482775	-0.0367396	-0.047439	-0.058736	-0.0574216	-0.0491259	-0.0762731	-0.0526966	-0.0431209	-0.0329474	-0.0519926	-0.0238902	-0.05311	-0.0399736	-0.0386363	-0.049695	-0.0490691	-0.0505945	-0.00295628	-0.0468211	-0.0605041
21	-0.0616995	-0.0321962	-0.0750061	0.0156001	-0.0214682	-0.0469245	-0.0652448	-0.045629	-0.0441015	-0.0280229	-0.0413212	-0.0345401	-0.0376236	-0.0587815	-0.0376763	-0.0351916	-0.000379345	-0.00300172	-0.00398749	5.89781e-05	0.00298253	0.00362874	0.00387406	0.0036119	0.000242086	0.00280025	-0.00099809	-0.0401606	-0.0817972	-0.0401028	-0.0704097	-0.0365994	-0.0365135	-0.0233089	-0.0557394	-0.0503909	-0.0388854	-0.0620686	-0.0864894	-0.059304	-0.0399345	-0.0432545	-0.0543994	-0.07265	-0.0538788	-0.0605704	-0.00992398	-0.0872738	-0.010547
22	-0.0457369	-0.0529888	-0.0693956	-0.0610522	-0.0456887	-0.0626871	-0.0142676	-0.0540907	-0.0834388	-0.0487508	-0.0527647	-0.0618372	-0.0424463	-0.0522379	-0.0272478	-0.0300103	-0.0598685	-0.011096	-0.00432337	-0.00157187	-0.00013233	0.00387406	0.001756	0.00485008	0.000704028	-0.00317709	-0.00164373	-0.00639698	-0.0369907	-0.0574711	-0.0432926	-0.024997	-0.0710917	-0.0378871	-0.0708044	-0.074399	-0.0626883	-0.0411986	-0.0207496	-0.0649988	-0.0650162	-0.0407872	-0.0429363	-0.0141298	-0.0121158	-0.0207719	-0.0145349	-0.0194113	-0.0884279
23	-0.0221502	-0.0571104	-0.0530866	-0.000241114	-0.0249953	-0.0496062	-0.0508036	-0.0582768	-0.0287202	-0.0581235	-0.0568307	-0.0504158	-0.033988	-0.0522347	-0.0597656	-0.0424766	-0.035995	-0.0478084	-0.0167783	-0.00300239	-0.0013628	0.0036119	0.00485008	0.00382526	0.00348843	0.00114935	-0.000880722	-0.00526006	0.00582073	-0.0315278	-0.0655965	-0.048213	-0.0798969	-0.0515307	-0.0652025	-0.0677035	-0.0710459	-0.0615579	-0.0016606	-0.0320756	-0.064906	0.0030438	-0.0711414	-0.0366757	-0.0601887	-0.0324396	-0.0475813	-0.0270109	-0.02711
24	-0.0381924	-0.00503401	-0.0577569	-0.0146544	-0.0522086	-0.0326631	-0.031185	-0.0520346	-0.0604553	-0.0446424	-0.0535805	-0.0117219	-0.0462578	-0.0621115	-0.0606954	-0.0327076	-0.0386204	-0.0550002	-0.0325555	-0.0124799	-0.00560942	0.000242086	0.000704028	0.00348843	0.00172296	0.00441704	0.00179164	3.80263e-05	-0.000849208	-0.0113171	-0.0269846	-0.0206431	-0.0562908	-0.0213481	-0.0298949	-0.0659652	-0.0462661	-0.061848	-0.0438474	-0.0405472	-0.0528709	-0.0201096	-0.0668108	-0.0191501	-0.0406983	0.0160842	-0.0408043	-0.0466466	-0.0242087
25	-0.064748	-0.0633849	-0.0318192	-0.00914255	-0.0812856	-0.0591674	-0.0710075	-0.10681	-0.0389901	-0.0453612	-0.0282374	-0.0411393	-0.0955721	-0.0451699	-0.0359185	-0.0734053	-0.0645817	-0.0650129	-0.0382714	-0.0577293	-0.00918967	0.00280025	-0.00317709	0.00114935	0.00441704	0.00182328	0.00374122	0.000538564	-0.00207354	-0.00101847	-0.0124402	-0.0382584	-0.0610732	-0.0353467	-0.0377749	-0.0255315	-0.0185707	-0.0329047	-0.0447222	-0.0584032	-0.0139764	-0.0428387	-0.0280404	-0.0462122	-0.0682066	-0.0372937	-0.0414589	-0.0593091	-0.0715495
26	-0.056226	-0.0836722	-0.0505863	-0.011489	-0.0493489	-0.0714107	-0.0781025	-0.0157805	-0.038395	-0.0461242	-0.0701597	-0.0574542	-0.0580178	-0.0503611	-0.0559668	-0.0418711	-0.0474428	-0.0631807	-0.0159995	-0.0587508	-0.0328702	-0.00099809	-0.00164373	-0.000880722	0.00179164	0.00374122	0.00359593	0.00349391	0.00058268	0.00431227	-0.00128326	-0.0103626	-0.0274903	-0.0516738	-0.054493	-0.0756795	-0.0550676	-0.0623944	-0.0609098	-0.0606766	-0.0499633	-0.0773135	-0.0673106	-0.0535753	-0.0123039	-0.0434828	-0.071961	-0.0585583	-0.0663523
27	-0.0549883	-0.032793	-0.0228952	-0.049356	-0.0385904	-0.0692823	-0.0539537	-0.0747982	-0.0219044	-0.0435047	-0.0363531	-0.0636605	-0.0657798	-0.0162495	-0.020668	-0.0457241	-0.0488196	-0.0501498	-0.0715902	-0.0459816	-0.0412802	-0.0401606	-0.00639698	-0.00526006	3.80263e-05	0.000538564	0.00349391	-0.00105382	0.00489527	0.0052062	0.000659013	-0.00933165	-0.0182744	-0.0323164	-0.0554645	-0.0661593	-0.056567	-0.0486516	-0.0335024	-0.0631634	-0.0381774	-0.0594254	-0.0322594	-0.031451	-0.0495442	-0.044715	-0.0502939	-0.0224703	-0.0183609
28	-0.0179191	-0.0392862	-0.0399786	-0.0255222	-0.0272267	-0.0346085	-0.0633355	-0.0491466	-0.045019	-0.0687019	-0.0318858	-0.0489997	-0.043414	-0.0592519	4.01565e-05	-0.0519196	-0.0366662	-0.0630149	-0.0474368	-0.0626947	-0.0482775	-0.0817972	-0.0369907	0.00582073	-0.000849208	-0.00207354	0.00058268	0.00489527	0.00454016	0.00478155	0.00150916	-0.00331268	-0.00285354	0.00665694	-0.029783	-0.0607038	-0.0414928	-0.0251866	-0.0425994	-0.0336185	-0.0106536	-0.0769104	-0.0889334	-0.0422018	-0.058568	-0.0605065	-0.0464448	-0.0582784	-0.0422963
29	-0.0359884	-0.0385351	-0.0213735	-0.0106647	-0.037397	-0.0456153	-0.0399469	-0.0408785	-0.0615802	-0.0538507	-0.0263112	-0.0322532	-0.0929933	-0.0523363	-0.0299179	-0.0282217	-0.0362596	-0.0514246	-0.0347993	-0.0630826	-0.0367396	-0.0401028	-0.0574711	-0.0315278	-0.0113171	-0.00101847	0.00431227	0.0052062	0.00478155	0.00119712	0.00371987	0.0036181	0.00162508	-0.00175194	-0.00618244	-0.0406591	-0.0294075	-0.0463813	-0.0465928	-0.0510026	-0.0588868	-0.0325841	-0.0356049	-0.0569032	-0.042431	-0.0382753	-0.057469	-0.0578856	-0.0771817
30	-0.00816126	-0.076737	-0.0771238	-0.0682155	-0.0903219	-0.0690585	-0.0493928	-0.0587747	-0.0413526	-0.052029	-0.0265365	-0.0552836	-0.0651821	-0.0578338	-0.0611106	-0.039744	-0.054258	-0.0499719	-0.0584952	-0.0217852	-0.047439	-0.0704097	-0.0432926	-0.0655965	-0.0269846	-0.0124402	-0.00128326	0.000659013	0.00150916	0.00371987	0.00279082	0.00528592	0.00158673	0.00015736	-0.0051794	0.00717659	-0.0307681	-0.0207995	-0.0419233	-0.0294594	-0.0259321	-0.0546371	-0.0360341	-0.0518842	-0.0319988	-0.0625087	-0.0205499	-0.0414707	-0.0131271
31	-0.0386359	-0.0486734	-0.0239521	-0.0364925	-0.0517938	-0.0743221	-0.0445032	-0.0335577	-0.0619725	-0.0680711	-0.0256429	-0.039187	-0.0554914	-0.0588707	-0.0428477	-0.0250507	-0.0793566	-0.0568855	-0.0579909	-0.0363132	-0.058736	-0.0365994	-0.024997	-0.048213	-0.0206431	-0.0382584	-0.0103626	-0.00933165	-0.00331268	0.0036181	0.00528592	0.00536085	0.00378191	0.00168288	-0.00101625	0.0035033	-0.00797625	-0.0227861	-0.0101688	-0.0755643	-0.0368254	-0.053171	-0.0234634	-0.0700509	-0.0648969	-0.0512136	-0.0770241	-0.0151101	-0.032402
32	-0.0727681	-0.118065	-0.06336	-0.0593104	-0.0609967	-0.0434626	-0.0537501	-0.0527879	-0.0511182	-0.0312813	-0.0659158	-0.0506301	-0.0126747	-0.0422108	-0.0568678	-0.0413323	-0.0765216	-0.0554786	-0.0723036	-0.0461253	-0.0574216	-0.0365135	-0.0710917	-0.0798969	-0.0562908	-0.0610732	-0.0274903	-0.0182744	-0.00285354	0.00162508	0.00158673	0.00378191	0.00515111	0.00493855	0.00194744	0.0018486	0.00472229	-0.0100063	-0.0379069	-0.0484627	-0.0600831	-0.0631891	-0.083506	-0.0508113	-0.0345581	-0.0668637	-0.074788	-0.0483302	-0.0941332
33	-0.0214492	-0.0314459	-0.0554564	-0.00208172	-0.0282982	-0.0540571	-0.0320829	-0.014525	-0.056361	-0.0600102	-0.0200517	-0.0371757	-0.0664989	-0.0634788	-0.0610259	-0.0459479	-0.0685027	-0.0509372	-0.0548016	-0.0593336	-0.0491259	-0.0233089	-0.0378871	-0.0515307	-0.0213481	-0.0353467	-0.0516738	-0.0323164	0.00665694	-0.00175194	0.00015736	0.00168288	0.00493855	0.000329793	0.00523283	0.00565664	0.00313922	0.00669366	-0.00410921	-0.0250173	-0.0324991	-0.044192	-0.069746	-0.0428511	-0.0620501	-0.0519733	-0.0758745	-0.0566603	-0.0737184
34	-0.00781972	-0.0742917	-0.0535547	-0.0353342	-0.00106871	-0.0703728	-0.0739047	-0.0703457	-0.11051	-0.0334691	-0.0568763	-0.0392354	-0.011379	-0.00407734	-0.0192058	-0.0724619	-0.0726582	-0.0168251	-0.0807858	-0.0370853	-0.0762731	-0.0557394	-0.0708044	-0.0652025	-0.0298949	-0.0377749	-0.054493	-0.0554645	-0.029783	-0.00618244	-0.0051794	-0.00101625	0.00194744	0.00523283	0.00152782	0.00510439	0.00435342	0.00217058	0.00121348	-0.0103931	-0.0293462	-0.0458503	-0.0203563	-0.036509	-0.055903	-0.0672667	-0.0230598	-0.0413309	-0.059564
35	-0.00804761	-0.0893074	-0.00450676	-0.0255891	-0.0347837	-0.0523941	-0.0559704	-0.0856865	-0.0144526	-0.0309191	-0.0521645	-0.0553249	-0.0661388	-0.0302367	-0.0437864	-0.0269232	-0.0168596	-0.0464155	-0.0405803	-0.0453399	-0.0526966	-0.0503909	-0.074399	-0.0677035	-0.0659652	-0.0255315	-0.0756795	-0.0661593	-0.0607038	-0.0406591	0.00717659	0.0035033	0.0018486	0.00565664	0.00510439	0.00143465	0.00391085	0.00123363	0.000848576	0.00340578	-0.0181654	-0.0203113	-0.0321862	-0.0342899	-0.028217	-0.0290484	-0.0699365	-0.0315928	-0.0561612
36	-0.0401666	-0.0499525	-0.0722036	-0.0244729	-0.00474919	-0.045522	-0.0514887	-0.0579731	-0.0569287	-0.025404	-0.0945004	-0.0724853	-0.0318305	-0.0263389	-0.0241243	-0.035024	-0.0390998	-0.0603595	-0.0355944	-0.0367207	-0.0431209	-0.0388854	-0.0626883	-0.0710459	-0.0462661	-0.0185707	-0.0550676	-0.056567	-0.0414928	-0.0294075	-0.0307681	-0.00797625	0.00472229	0.00313922	0.00435342	0.00391085	0.00166565	0.00365139	0.00437377	0.00279102	0.00240009	0.0113635	-0.0317621	-0.0521335	-0.0494862	-0.0201623	-0.0549513	-0.0537654	-0.0535784
37	-0.034132	-0.0317949	-0.051826	-0.0638943	-0.0495826	-0.0391596	0.0215181	-0.0390105	-0.00602368	-0.0621785	-0.035444	-0.0546803	0.014502	-0.0668067	-0.0151343	-0.0232524	-0.0326899	-0.046902	-0.0617146	-0.0394916	-0.0329474	-0.0620686	-0.0411986	-0.0615579	-0.061848	-0.0329047	-0.0623944	-0.0486516	-0.0251866	-0.0463813	-0.0207995	-0.0227861	-0.0100063	0.00669366	0.00217058	0.00123363	0.00365139	0.00353714	0.00543409	0.00125942	0.00384547	0.00571383	-0.00710951	-0.0384313	-0.0293052	-0.0442785	-0.0305787	-0.0316356	-0.048626
38	-0.0625034	-0.0593102	-0.077396	-0.0341026	-0.0643919	-0.0533081	-0.0716073	-0.0926425	-0.0581096	-0.0389113	-0.0793949	-0.0395974	-0.0333083	-0.0198523	-0.0599959	-0.0480397	-0.0321982	-0.0332507	-0.0481812	-0.000267754	-0.0519926	-0.0864894	-0.0207496	-0.0016606	-0.0438474	-0.0447222	-0.0609098	-0.0335024	-0.0425994	-0.0465928	-0.0419233	-0.0101688	-0.0379069	-0.00410921	0.00121348	0.000848576	0.00437377	0.00543409	0.000746683	0.0033176	0.00313393	-0.00082839	-0.00204864	-0.0132957	-0.0292147	-0.0608474	-0.0465615	-0.0390364	-0.0707958
39	-0.0914302	-0.0163626	-0.0211235	-0.0425251	-0.0282275	-0.0465002	-0.0423663	-0.0687684	-0.0723921	-0.0111631	-0.013394	-0.0159168	-0.0395152	-0.0808197	-0.0244755	-0.0344304	-0.00813181	-0.0551703	-0.0416839	-0.0251829	-0.0238902	-0.059304	-0.0649988	-0.0320756	-0.0405472	-0.0584032	-0.0606766	-0.0631634	-0.0336185	-0.0510026	-0.0294594	-0.0755643	-0.0484627	-0.0250173	-0.0103931	0.00340578	0.00279102	0.00125942	0.0033176	0.00241539	0.00502365	0.00343612	0.00256749	0.00091278	-0.00913492	-0.0190368	-0.0282062	-0.0498323	-0.033837
40	-0.0627745	-0.0381797	-0.0175908	-0.0426156	-0.0729262	-0.038107	-0.068713	-0.0169792	-0.0812426	-0.0683237	-0.0473833	-0.048777	-0.028787	0.0232133	-0.0522265	-0.0405291	-0.0455604	-0.0651364	-0.0356807	-0.0595638	-0.05311	-0.0399345	-0.0650162	-0.064906	-0.0528709	-0.0139764	-0.0499633	-0.0381774	-0.0106536	-0.0588868	-0.0259321	-0.0368254	-0.0600831	-0.0324991	-0.0293462	-0.0181654	0.00240009	0.00384547	0.00313393	0.00502365	-0.000372305	0.00453292	0.00180119	-0.000459284	-0.000686447	-0.00811935	-0.0122187	-0.0399385	-0.0537057
41	-0.0393068	-0.0209337	-0.056075	-0.00883611	-0.045501	-0.0616366	-0.0133216	-0.0659763	-0.0803571	-0.0408077	-0.0356484	0.0112043	-0.0503969	-0.058715	-0.0551637	-0.0577705	-0.0304009	-0.016308	-0.0303363	-0.0585972	-0.0399736	-0.0432545	-0.0407872	0.0030438	-0.0201096	-0.0428387	-0.0773135	-0.0594254	-0.0769104	-0.0325841	-0.0546371	-0.053171	-0.0631891	-0.044192	-0.0458503	-0.0203113	0.0113635	0.00571383	-0.00082839	0.00343612	0.00453292	0.00231946	0.00404542	0.00333838	0.000917626	0.00230089	-0.00483394	-0.0145848	-0.0574683
[truncated: 360 more rows]
[truncated: 152 more columns]

## Sheet: Fig 3B
	values	label
0	11.9159	Adeno
1	16.7007	Polyp
2	18.6088	Polyp
3	19.1402	Polyp
4	27.2586	Polyp
5	33.8535	Mucosa
6	23.977	Mucosa
7	22.4921	Polyp
8	28.0476	Polyp
9	25.4034	Polyp
10	19.6725	Polyp
11	25.4475	Polyp
12	18.8505	Polyp
13	29.0978	Mucosa
14	24.8527	Mucosa
15	29.3562	Polyp
16	25.4616	Polyp
17	26.1543	Polyp
18	22.1196	Polyp
19	23.2739	Polyp
20	27.288	Polyp
21	26.6964	Polyp
22	33.2108	Mucosa
23	30.2463	Mucosa
[truncated: 9 more rows]

## Sheet: Fig 3C
	Cond	variable	value
[truncated: 180,490 more rows]

[truncated: 2 more sheets: Fig 3D, Fig 3F]
