# Supplementary material for: Global loss of promoter–enhancer connectivity and rebalancing of gene expression during early colorectal cancer carcinogenesis
Source: Nat Cancer. 2024 Oct 30;5(11):1697–712. doi: 10.1038/s43018-024-00823-z (PMC11584406; doi:10.1038/s43018-024-00823-z)
Supplement: Supplementary file 6 — Statistical source data. [file 43018_2024_823_MOESM6_ESM.zip › Fig4.xlsx]

## Sheet: Fig 4A
	number	stage	measure	group
0	1.34397	Mucosa	P-E Connectivity	Up-reg
1	1.77604	Mucosa	P-E Connectivity	Up-reg
2	0.575923	Mucosa	P-E Connectivity	Up-reg
3	1.04829	Mucosa	P-E Connectivity	Up-reg
4	0.306213	Mucosa	P-E Connectivity	Up-reg
5	1.22027	Mucosa	P-E Connectivity	Up-reg
6	-0.473463	Mucosa	P-E Connectivity	Up-reg
7	0.348559	Mucosa	P-E Connectivity	Up-reg
8	0.272941	Mucosa	P-E Connectivity	Up-reg
9	0.910544	Mucosa	P-E Connectivity	Up-reg
10	1.06345	Mucosa	P-E Connectivity	Up-reg
11	-1.29724	Mucosa	P-E Connectivity	Up-reg
12	0.943826	Mucosa	P-E Connectivity	Up-reg
13	2.21133	Mucosa	P-E Connectivity	Up-reg
14	0.476785	Mucosa	P-E Connectivity	Up-reg
15	0.951123	Mucosa	P-E Connectivity	Up-reg
16	1.01169	Mucosa	P-E Connectivity	Up-reg
17	1.58082	Mucosa	P-E Connectivity	Up-reg
18	0.063651	Mucosa	P-E Connectivity	Up-reg
19	0.772584	Mucosa	P-E Connectivity	Up-reg
20	-2.68962	Mucosa	P-E Connectivity	Up-reg
21	1.76825	Mucosa	P-E Connectivity	Up-reg
22	0.502688	Mucosa	P-E Connectivity	Up-reg
23	-2.14555	Mucosa	P-E Connectivity	Up-reg
24	-1.23499	Mucosa	P-E Connectivity	Up-reg
25	1.13733	Mucosa	P-E Connectivity	Up-reg
26	1.20879	Mucosa	P-E Connectivity	Up-reg
27	0.673149	Mucosa	P-E Connectivity	Up-reg
28	1.08847	Mucosa	P-E Connectivity	Up-reg
29	1.04061	Mucosa	P-E Connectivity	Up-reg
30	1.69364	Mucosa	P-E Connectivity	Up-reg
31	0.67493	Mucosa	P-E Connectivity	Up-reg
32	0.410389	Mucosa	P-E Connectivity	Up-reg
33	0.829879	Mucosa	P-E Connectivity	Up-reg
34	1.62761	Mucosa	P-E Connectivity	Up-reg
35	1.34317	Mucosa	P-E Connectivity	Up-reg
36	0.913625	Mucosa	P-E Connectivity	Up-reg
37	-1.87579	Mucosa	P-E Connectivity	Up-reg
38	1.12199	Mucosa	P-E Connectivity	Up-reg
39	0.469246	Mucosa	P-E Connectivity	Up-reg
40	-0.169936	Mucosa	P-E Connectivity	Up-reg
41	0.993169	Mucosa	P-E Connectivity	Up-reg
42	-0.338724	Mucosa	P-E Connectivity	Up-reg
43	-0.00250812	Mucosa	P-E Connectivity	Up-reg
44	-1.85492	Mucosa	P-E Connectivity	Up-reg
45	-0.5104	Mucosa	P-E Connectivity	Up-reg
46	-0.255657	Mucosa	P-E Connectivity	Up-reg
47	1.56436	Mucosa	P-E Connectivity	Up-reg
48	-1.97813	Mucosa	P-E Connectivity	Up-reg
49	0.5412	Mucosa	P-E Connectivity	Up-reg
50	1.9176	Mucosa	P-E Connectivity	Up-reg
51	1.18467	Mucosa	P-E Connectivity	Up-reg
52	1.88294	Mucosa	P-E Connectivity	Up-reg
53	1.3077	Mucosa	P-E Connectivity	Up-reg
54	-0.379668	Mucosa	P-E Connectivity	Up-reg
55	1.1931	Mucosa	P-E Connectivity	Up-reg
56	-1.41596	Mucosa	P-E Connectivity	Up-reg
57	-1.30059	Mucosa	P-E Connectivity	Up-reg
58	1.4248	Mucosa	P-E Connectivity	Up-reg
59	1.15496	Mucosa	P-E Connectivity	Up-reg
60	1.18624	Mucosa	P-E Connectivity	Up-reg
61	1.33992	Mucosa	P-E Connectivity	Up-reg
62	1.52671	Mucosa	P-E Connectivity	Up-reg
63	#NAME?	Mucosa	P-E Connectivity	Up-reg
64	-0.386955	Mucosa	P-E Connectivity	Up-reg
65	-0.140965	Mucosa	P-E Connectivity	Up-reg
66	1.06934	Mucosa	P-E Connectivity	Up-reg
67	0.269527	Mucosa	P-E Connectivity	Up-reg
68	-0.1328	Mucosa	P-E Connectivity	Up-reg
69	0.906799	Mucosa	P-E Connectivity	Up-reg
70	1.41732	Mucosa	P-E Connectivity	Up-reg
71	0.953785	Mucosa	P-E Connectivity	Up-reg
72	0.897154	Mucosa	P-E Connectivity	Up-reg
73	1.57879	Mucosa	P-E Connectivity	Up-reg
74	0.593662	Mucosa	P-E Connectivity	Up-reg
75	1.29889	Mucosa	P-E Connectivity	Up-reg
76	0.581995	Mucosa	P-E Connectivity	Up-reg
77	1.65976	Mucosa	P-E Connectivity	Up-reg
78	0.6334	Mucosa	P-E Connectivity	Up-reg
79	1.38526	Mucosa	P-E Connectivity	Up-reg
80	1.78339	Mucosa	P-E Connectivity	Up-reg
81	-0.354174	Mucosa	P-E Connectivity	Up-reg
82	0.548649	Mucosa	P-E Connectivity	Up-reg
83	0.364701	Mucosa	P-E Connectivity	Up-reg
84	-1.38438	Mucosa	P-E Connectivity	Up-reg
85	0.46112	Mucosa	P-E Connectivity	Up-reg
86	0.208397	Mucosa	P-E Connectivity	Up-reg
87	0.420105	Mucosa	P-E Connectivity	Up-reg
88	1.23974	Mucosa	P-E Connectivity	Up-reg
89	-0.619587	Mucosa	P-E Connectivity	Up-reg
90	1.16259	Mucosa	P-E Connectivity	Up-reg
91	-3.05559	Mucosa	P-E Connectivity	Up-reg
92	-0.671812	Mucosa	P-E Connectivity	Up-reg
93	-0.501417	Mucosa	P-E Connectivity	Up-reg
94	-2.90208	Mucosa	P-E Connectivity	Up-reg
95	1.18964	Mucosa	P-E Connectivity	Up-reg
96	1.87338	Mucosa	P-E Connectivity	Up-reg
97	1.30249	Mucosa	P-E Connectivity	Up-reg
98	1.09482	Mucosa	P-E Connectivity	Up-reg
99	0.909086	Mucosa	P-E Connectivity	Up-reg
100	-0.854698	Mucosa	P-E Connectivity	Up-reg
101	-0.0156175	Mucosa	P-E Connectivity	Up-reg
102	1.95965	Mucosa	P-E Connectivity	Up-reg
103	1.41086	Mucosa	P-E Connectivity	Up-reg
104	0.609643	Mucosa	P-E Connectivity	Up-reg
105	0.955902	Mucosa	P-E Connectivity	Up-reg
106	0.265028	Mucosa	P-E Connectivity	Up-reg
107	0.63725	Mucosa	P-E Connectivity	Up-reg
108	2.00317	Mucosa	P-E Connectivity	Up-reg
109	1.51917	Mucosa	P-E Connectivity	Up-reg
110	0.666073	Mucosa	P-E Connectivity	Up-reg
111	1.04219	Mucosa	P-E Connectivity	Up-reg
112	-0.999643	Mucosa	P-E Connectivity	Up-reg
113	-0.450194	Mucosa	P-E Connectivity	Up-reg
114	0.519524	Mucosa	P-E Connectivity	Up-reg
115	0.622646	Mucosa	P-E Connectivity	Up-reg
116	1.00404	Mucosa	P-E Connectivity	Up-reg
117	1.24347	Mucosa	P-E Connectivity	Up-reg
118	0.801165	Mucosa	P-E Connectivity	Up-reg
119	0.74091	Mucosa	P-E Connectivity	Up-reg
120	-1.51561	Mucosa	P-E Connectivity	Up-reg
121	0.801573	Mucosa	P-E Connectivity	Up-reg
122	0.452558	Mucosa	P-E Connectivity	Up-reg
123	0.575753	Mucosa	P-E Connectivity	Up-reg
124	1.62818	Mucosa	P-E Connectivity	Up-reg
125	-2.17233	Mucosa	P-E Connectivity	Up-reg
126	0.833127	Mucosa	P-E Connectivity	Up-reg
127	0.446195	Mucosa	P-E Connectivity	Up-reg
128	0.731272	Mucosa	P-E Connectivity	Up-reg
129	0.837549	Mucosa	P-E Connectivity	Up-reg
130	-0.0216526	Mucosa	P-E Connectivity	Up-reg
131	2.08154	Mucosa	P-E Connectivity	Up-reg
132	0.754809	Mucosa	P-E Connectivity	Up-reg
133	1.31158	Mucosa	P-E Connectivity	Up-reg
134	1.07208	Mucosa	P-E Connectivity	Up-reg
135	1.7211	Mucosa	P-E Connectivity	Up-reg
136	-0.405972	Mucosa	P-E Connectivity	Up-reg
137	1.98781	Mucosa	P-E Connectivity	Up-reg
138	1.20098	Mucosa	P-E Connectivity	Up-reg
139	0.640813	Mucosa	P-E Connectivity	Up-reg
140	0.0809833	Mucosa	P-E Connectivity	Up-reg
141	0.113437	Mucosa	P-E Connectivity	Up-reg
142	1.34521	Mucosa	P-E Connectivity	Up-reg
143	1.20948	Mucosa	P-E Connectivity	Up-reg
144	0.491352	Mucosa	P-E Connectivity	Up-reg
145	0.94834	Mucosa	P-E Connectivity	Up-reg
146	-1.10533	Mucosa	P-E Connectivity	Up-reg
147	1.91753	Mucosa	P-E Connectivity	Up-reg
148	1.57163	Mucosa	P-E Connectivity	Up-reg
149	1.57163	Mucosa	P-E Connectivity	Up-reg
150	-0.353313	Mucosa	P-E Connectivity	Up-reg
151	0.394213	Mucosa	P-E Connectivity	Up-reg
152	1.17943	Mucosa	P-E Connectivity	Up-reg
153	-1.31336	Mucosa	P-E Connectivity	Up-reg
154	0.814146	Mucosa	P-E Connectivity	Up-reg
155	1.6269	Mucosa	P-E Connectivity	Up-reg
156	0.924612	Mucosa	P-E Connectivity	Up-reg
157	2.25494	Mucosa	P-E Connectivity	Up-reg
158	1.52159	Mucosa	P-E Connectivity	Up-reg
159	0.281291	Mucosa	P-E Connectivity	Up-reg
160	1.39787	Mucosa	P-E Connectivity	Up-reg
161	1.00173	Mucosa	P-E Connectivity	Up-reg
162	1.4598	Mucosa	P-E Connectivity	Up-reg
163	1.13628	Mucosa	P-E Connectivity	Up-reg
164	1.03153	Mucosa	P-E Connectivity	Up-reg
165	0.558984	Mucosa	P-E Connectivity	Up-reg
166	0.993936	Mucosa	P-E Connectivity	Up-reg
167	0.842453	Mucosa	P-E Connectivity	Up-reg
168	2.0272	Mucosa	P-E Connectivity	Up-reg
169	0.988964	Mucosa	P-E Connectivity	Up-reg
170	0.0708979	Mucosa	P-E Connectivity	Up-reg
171	1.00219	Mucosa	P-E Connectivity	Up-reg
172	1.25529	Mucosa	P-E Connectivity	Up-reg
173	0.913923	Mucosa	P-E Connectivity	Up-reg
174	1.70095	Mucosa	P-E Connectivity	Up-reg
175	1.70692	Mucosa	P-E Connectivity	Up-reg
176	0.849116	Mucosa	P-E Connectivity	Up-reg
177	2.22692	Mucosa	P-E Connectivity	Up-reg
178	0.915765	Mucosa	P-E Connectivity	Up-reg
179	0.871064	Mucosa	P-E Connectivity	Up-reg
180	0.945235	Mucosa	P-E Connectivity	Up-reg
181	#NAME?	Mucosa	P-E Connectivity	Up-reg
182	-0.0916565	Mucosa	P-E Connectivity	Up-reg
183	1.68387	Mucosa	P-E Connectivity	Up-reg
184	1.42223	Mucosa	P-E Connectivity	Up-reg
185	1.42223	Mucosa	P-E Connectivity	Up-reg
186	-0.0843586	Mucosa	P-E Connectivity	Up-reg
187	1.05451	Mucosa	P-E Connectivity	Up-reg
188	0.726966	Mucosa	P-E Connectivity	Up-reg
189	-0.123788	Mucosa	P-E Connectivity	Up-reg
190	0.619382	Mucosa	P-E Connectivity	Up-reg
191	1.45035	Mucosa	P-E Connectivity	Up-reg
192	2.37575	Mucosa	P-E Connectivity	Up-reg
193	1.45171	Mucosa	P-E Connectivity	Up-reg
194	1.05904	Mucosa	P-E Connectivity	Up-reg
195	-0.476967	Mucosa	P-E Connectivity	Up-reg
196	0.839704	Mucosa	P-E Connectivity	Up-reg
197	0.436421	Mucosa	P-E Connectivity	Up-reg
198	-0.76055	Mucosa	P-E Connectivity	Up-reg
199	1.58232	Mucosa	P-E Connectivity	Up-reg
200	1.97117	Mucosa	P-E Connectivity	Up-reg
201	0.688932	Mucosa	P-E Connectivity	Up-reg
202	0.966379	Mucosa	P-E Connectivity	Up-reg
203	0.446251	Mucosa	P-E Connectivity	Up-reg
204	1.17477	Mucosa	P-E Connectivity	Up-reg
205	#NAME?	Mucosa	P-E Connectivity	Up-reg
206	1.54478	Mucosa	P-E Connectivity	Up-reg
207	-3.11374	Mucosa	P-E Connectivity	Up-reg
208	0.933848	Mucosa	P-E Connectivity	Up-reg
209	-0.415018	Mucosa	P-E Connectivity	Up-reg
210	-1.02217	Mucosa	P-E Connectivity	Up-reg
211	-2.56126	Mucosa	P-E Connectivity	Up-reg
212	-1.78861	Mucosa	P-E Connectivity	Up-reg
213	1.84175	Mucosa	P-E Connectivity	Up-reg
214	1.206	Mucosa	P-E Connectivity	Up-reg
215	0.633924	Mucosa	P-E Connectivity	Up-reg
216	#NAME?	Mucosa	P-E Connectivity	Up-reg
217	0.532856	Mucosa	P-E Connectivity	Up-reg
218	0.414663	Mucosa	P-E Connectivity	Up-reg
219	1.3857	Mucosa	P-E Connectivity	Up-reg
220	#NAME?	Mucosa	P-E Connectivity	Up-reg
221	0.752701	Mucosa	P-E Connectivity	Up-reg
222	-1.64412	Mucosa	P-E Connectivity	Up-reg
223	0.455907	Mucosa	P-E Connectivity	Up-reg
224	0.958519	Mucosa	P-E Connectivity	Up-reg
225	#NAME?	Mucosa	P-E Connectivity	Up-reg
226	1.67767	Mucosa	P-E Connectivity	Up-reg
227	-0.858739	Mucosa	P-E Connectivity	Up-reg
228	2.42472	Mucosa	P-E Connectivity	Up-reg
229	1.46971	Mucosa	P-E Connectivity	Up-reg
230	-0.266944	Mucosa	P-E Connectivity	Up-reg
231	1.12477	Mucosa	P-E Connectivity	Up-reg
232	1.24782	Mucosa	P-E Connectivity	Up-reg
233	2.07953	Mucosa	P-E Connectivity	Up-reg
234	-0.783826	Mucosa	P-E Connectivity	Up-reg
235	0.620326	Mucosa	P-E Connectivity	Up-reg
236	0.243811	Mucosa	P-E Connectivity	Up-reg
237	1.65409	Mucosa	P-E Connectivity	Up-reg
238	1.17996	Mucosa	P-E Connectivity	Up-reg
239	0.794239	Mucosa	P-E Connectivity	Up-reg
240	1.29093	Mucosa	P-E Connectivity	Up-reg
241	2.32477	Mucosa	P-E Connectivity	Up-reg
242	1.56067	Mucosa	P-E Connectivity	Up-reg
243	0.82601	Mucosa	P-E Connectivity	Up-reg
244	0.726278	Mucosa	P-E Connectivity	Up-reg
245	-0.609786	Mucosa	P-E Connectivity	Up-reg
246	0.130115	Mucosa	P-E Connectivity	Up-reg
247	0.775226	Mucosa	P-E Connectivity	Up-reg
248	1.34181	Mucosa	P-E Connectivity	Up-reg
249	1.55182	Mucosa	P-E Connectivity	Up-reg
250	1.64232	Mucosa	P-E Connectivity	Up-reg
251	1.14319	Mucosa	P-E Connectivity	Up-reg
252	1.27621	Mucosa	P-E Connectivity	Up-reg
253	#NAME?	Mucosa	P-E Connectivity	Up-reg
254	1.15903	Mucosa	P-E Connectivity	Up-reg
255	1.11769	Mucosa	P-E Connectivity	Up-reg
256	0.874328	Mucosa	P-E Connectivity	Up-reg
257	-1.85532	Mucosa	P-E Connectivity	Up-reg
258	-0.219569	Mucosa	P-E Connectivity	Up-reg
259	0.437127	Mucosa	P-E Connectivity	Up-reg
260	1.41667	Mucosa	P-E Connectivity	Up-reg
261	0.44064	Mucosa	P-E Connectivity	Up-reg
262	#NAME?	Mucosa	P-E Connectivity	Up-reg
263	1.27261	Mucosa	P-E Connectivity	Up-reg
264	-0.25035	Mucosa	P-E Connectivity	Up-reg
265	0.946473	Mucosa	P-E Connectivity	Up-reg
266	0.81603	Mucosa	P-E Connectivity	Up-reg
267	-0.972599	Mucosa	P-E Connectivity	Up-reg
268	1.07483	Mucosa	P-E Connectivity	Up-reg
269	0.504595	Mucosa	P-E Connectivity	Up-reg
270	0.144759	Mucosa	P-E Connectivity	Up-reg
271	1.37602	Mucosa	P-E Connectivity	Up-reg
272	1.13693	Mucosa	P-E Connectivity	Up-reg
273	1.09128	Mucosa	P-E Connectivity	Up-reg
274	0.88549	Mucosa	P-E Connectivity	Up-reg
275	-0.249286	Mucosa	P-E Connectivity	Up-reg
276	0.364323	Mucosa	P-E Connectivity	Up-reg
277	1.27998	Mucosa	P-E Connectivity	Up-reg
278	0.624398	Mucosa	P-E Connectivity	Up-reg
279	1.36757	Mucosa	P-E Connectivity	Up-reg
280	0.542654	Mucosa	P-E Connectivity	Up-reg
281	-0.394263	Mucosa	P-E Connectivity	Up-reg
282	0.310309	Mucosa	P-E Connectivity	Up-reg
283	0.835201	Mucosa	P-E Connectivity	Up-reg
284	0.124944	Mucosa	P-E Connectivity	Up-reg
285	0.698191	Mucosa	P-E Connectivity	Up-reg
286	-0.700153	Mucosa	P-E Connectivity	Up-reg
287	0.612074	Mucosa	P-E Connectivity	Up-reg
288	0.14595	Mucosa	P-E Connectivity	Up-reg
289	1.26237	Mucosa	P-E Connectivity	Up-reg
290	-0.662488	Mucosa	P-E Connectivity	Up-reg
291	1.15388	Mucosa	P-E Connectivity	Up-reg
292	-1.43999	Mucosa	P-E Connectivity	Up-reg
293	0.930409	Mucosa	P-E Connectivity	Up-reg
294	-1.95866	Mucosa	P-E Connectivity	Up-reg
295	0.494984	Mucosa	P-E Connectivity	Up-reg
296	-0.527304	Mucosa	P-E Connectivity	Up-reg
297	1.51033	Mucosa	P-E Connectivity	Up-reg
298	0.0232218	Mucosa	P-E Connectivity	Up-reg
299	-3.55503	Mucosa	P-E Connectivity	Up-reg
300	1.47429	Mucosa	P-E Connectivity	Up-reg
301	1.24971	Mucosa	P-E Connectivity	Up-reg
302	0.546607	Mucosa	P-E Connectivity	Up-reg
303	-3.78524	Mucosa	P-E Connectivity	Up-reg
304	-0.726514	Mucosa	P-E Connectivity	Up-reg
305	1.43583	Mucosa	P-E Connectivity	Up-reg
306	0.606906	Mucosa	P-E Connectivity	Up-reg
307	1.72553	Mucosa	P-E Connectivity	Up-reg
308	0.759514	Mucosa	P-E Connectivity	Up-reg
309	0.945877	Mucosa	P-E Connectivity	Up-reg
310	-1.86211	Mucosa	P-E Connectivity	Up-reg
311	0.0574151	Mucosa	P-E Connectivity	Up-reg
312	1.21885	Mucosa	P-E Connectivity	Up-reg
313	1.78984	Mucosa	P-E Connectivity	Up-reg
314	1.30744	Mucosa	P-E Connectivity	Up-reg
315	-0.260479	Mucosa	P-E Connectivity	Up-reg
316	-0.42149	Mucosa	P-E Connectivity	Up-reg
317	1.66997	Mucosa	P-E Connectivity	Up-reg
318	1.29298	Mucosa	P-E Connectivity	Up-reg
319	0.120817	Mucosa	P-E Connectivity	Up-reg
320	0.980802	Mucosa	P-E Connectivity	Up-reg
321	1.43632	Mucosa	P-E Connectivity	Up-reg
322	-3.27239	Mucosa	P-E Connectivity	Up-reg
323	1.48012	Mucosa	P-E Connectivity	Up-reg
324	1.24447	Mucosa	P-E Connectivity	Up-reg
325	1.87964	Mucosa	P-E Connectivity	Up-reg
326	0.993431	Mucosa	P-E Connectivity	Up-reg
327	0.987137	Mucosa	P-E Connectivity	Up-reg
328	1.3669	Mucosa	P-E Connectivity	Up-reg
329	0.682349	Mucosa	P-E Connectivity	Up-reg
330	1.80503	Mucosa	P-E Connectivity	Up-reg
331	1.24904	Mucosa	P-E Connectivity	Up-reg
332	0.622774	Mucosa	P-E Connectivity	Up-reg
333	0.576704	Mucosa	P-E Connectivity	Up-reg
334	1.87512	Mucosa	P-E Connectivity	Up-reg
335	1.77585	Mucosa	P-E Connectivity	Up-reg
336	1.26694	Mucosa	P-E Connectivity	Up-reg
337	0.678605	Mucosa	P-E Connectivity	Up-reg
338	1.33697	Mucosa	P-E Connectivity	Up-reg
339	1.67511	Mucosa	P-E Connectivity	Up-reg
340	0.173671	Mucosa	P-E Connectivity	Up-reg
341	-1.11039	Mucosa	P-E Connectivity	Up-reg
342	0.932558	Mucosa	P-E Connectivity	Up-reg
343	1.46213	Mucosa	P-E Connectivity	Up-reg
344	-1.86995	Mucosa	P-E Connectivity	Up-reg
345	-0.679791	Mucosa	P-E Connectivity	Up-reg
346	0.67935	Mucosa	P-E Connectivity	Up-reg
347	#NAME?	Mucosa	P-E Connectivity	Up-reg
348	0.771103	Mucosa	P-E Connectivity	Up-reg
349	0.341374	Mucosa	P-E Connectivity	Up-reg
350	1.42645	Mucosa	P-E Connectivity	Up-reg
351	1.9654	Mucosa	P-E Connectivity	Up-reg
352	1.81681	Mucosa	P-E Connectivity	Up-reg
353	0.801556	Mucosa	P-E Connectivity	Up-reg
354	2.42893	Mucosa	P-E Connectivity	Up-reg
355	1.6015	Mucosa	P-E Connectivity	Up-reg
356	1.80252	Mucosa	P-E Connectivity	Up-reg
357	-0.780508	Mucosa	P-E Connectivity	Up-reg
358	#NAME?	Mucosa	P-E Connectivity	Up-reg
359	0.364745	Mucosa	P-E Connectivity	Up-reg
360	-0.0993841	Mucosa	P-E Connectivity	Up-reg
361	0.916875	Mucosa	P-E Connectivity	Up-reg
362	1.5207	Mucosa	P-E Connectivity	Up-reg
363	1.5207	Mucosa	P-E Connectivity	Up-reg
364	0.417761	Mucosa	P-E Connectivity	Up-reg
365	2.0824	Mucosa	P-E Connectivity	Up-reg
366	1.59295	Mucosa	P-E Connectivity	Up-reg
367	1.39624	Mucosa	P-E Connectivity	Up-reg
368	0.0690629	Mucosa	P-E Connectivity	Up-reg
369	1.53709	Mucosa	P-E Connectivity	Up-reg
370	1.7963	Mucosa	P-E Connectivity	Up-reg
371	1.26841	Mucosa	P-E Connectivity	Up-reg
372	1.16072	Mucosa	P-E Connectivity	Up-reg
373	1.09281	Mucosa	P-E Connectivity	Up-reg
374	1.73084	Mucosa	P-E Connectivity	Up-reg
375	2.20573	Mucosa	P-E Connectivity	Up-reg
376	2.27017	Mucosa	P-E Connectivity	Up-reg
377	-1.46358	Mucosa	P-E Connectivity	Up-reg
378	0.359164	Mucosa	P-E Connectivity	Up-reg
379	0.922592	Mucosa	P-E Connectivity	Up-reg
380	1.41101	Mucosa	P-E Connectivity	Up-reg
381	0.644559	Mucosa	P-E Connectivity	Up-reg
382	0.705537	Mucosa	P-E Connectivity	Up-reg
383	0.84279	Mucosa	P-E Connectivity	Up-reg
384	1.36323	Mucosa	P-E Connectivity	Up-reg
385	-0.741399	Mucosa	P-E Connectivity	Up-reg
386	-0.510736	Mucosa	P-E Connectivity	Up-reg
387	1.30995	Mucosa	P-E Connectivity	Up-reg
388	1.15556	Mucosa	P-E Connectivity	Up-reg
389	1.10643	Mucosa	P-E Connectivity	Up-reg
390	1.05977	Mucosa	P-E Connectivity	Up-reg
391	1.73906	Mucosa	P-E Connectivity	Up-reg
392	1.25167	Mucosa	P-E Connectivity	Up-reg
393	0.302579	Mucosa	P-E Connectivity	Up-reg
394	-0.909792	Mucosa	P-E Connectivity	Up-reg
395	-0.879406	Mucosa	P-E Connectivity	Up-reg
396	-3.22561	Mucosa	P-E Connectivity	Up-reg
397	#NAME?	Mucosa	P-E Connectivity	Up-reg
398	1.57879	Mucosa	P-E Connectivity	Up-reg
399	0.312911	Mucosa	P-E Connectivity	Up-reg
400	-2.91898	Mucosa	P-E Connectivity	Up-reg
401	-3.26912	Mucosa	P-E Connectivity	Up-reg
402	0.875707	Mucosa	P-E Connectivity	Up-reg
403	1.453	Mucosa	P-E Connectivity	Up-reg
404	-1.69962	Mucosa	P-E Connectivity	Up-reg
405	0.985474	Mucosa	P-E Connectivity	Up-reg
406	1.56363	Mucosa	P-E Connectivity	Up-reg
407	-1.55775	Mucosa	P-E Connectivity	Up-reg
408	0.49474	Mucosa	P-E Connectivity	Up-reg
409	-1.06699	Mucosa	P-E Connectivity	Up-reg
410	1.79182	Mucosa	P-E Connectivity	Up-reg
411	-1.77009	Mucosa	P-E Connectivity	Up-reg
412	1.25307	Mucosa	P-E Connectivity	Up-reg
413	1.49771	Mucosa	P-E Connectivity	Up-reg
414	0.594683	Mucosa	P-E Connectivity	Up-reg
415	#NAME?	Mucosa	P-E Connectivity	Up-reg
416	1.56147	Mucosa	P-E Connectivity	Up-reg
417	1.42357	Mucosa	P-E Connectivity	Up-reg
418	1.02379	Mucosa	P-E Connectivity	Up-reg
419	1.90148	Mucosa	P-E Connectivity	Up-reg
420	1.80134	Mucosa	P-E Connectivity	Up-reg
421	-2.95218	Mucosa	P-E Connectivity	Up-reg
422	#NAME?	Mucosa	P-E Connectivity	Up-reg
423	1.62782	Mucosa	P-E Connectivity	Up-reg
424	2.37552	Mucosa	P-E Connectivity	Up-reg
425	0.45215	Mucosa	P-E Connectivity	Up-reg
426	1.08221	Mucosa	P-E Connectivity	Up-reg
427	0.88477	Mucosa	P-E Connectivity	Up-reg
428	1.94767	Mucosa	P-E Connectivity	Up-reg
429	1.39427	Mucosa	P-E Connectivity	Up-reg
430	-1.71362	Mucosa	P-E Connectivity	Up-reg
431	1.14385	Mucosa	P-E Connectivity	Up-reg
432	0.910055	Mucosa	P-E Connectivity	Up-reg
433	0.664837	Mucosa	P-E Connectivity	Up-reg
434	1.81944	Mucosa	P-E Connectivity	Up-reg
435	2.31462	Mucosa	P-E Connectivity	Up-reg
436	1.26965	Mucosa	P-E Connectivity	Up-reg
437	0.176959	Mucosa	P-E Connectivity	Up-reg
438	1.12348	Mucosa	P-E Connectivity	Up-reg
439	0.833512	Mucosa	P-E Connectivity	Up-reg
440	-0.986981	Mucosa	P-E Connectivity	Up-reg
441	0.920095	Mucosa	P-E Connectivity	Up-reg
442	0.280295	Mucosa	P-E Connectivity	Up-reg
443	1.15405	Mucosa	P-E Connectivity	Up-reg
444	0.991347	Mucosa	P-E Connectivity	Up-reg
445	-0.489417	Mucosa	P-E Connectivity	Up-reg
446	0.482166	Mucosa	P-E Connectivity	Up-reg
447	0.526018	Mucosa	P-E Connectivity	Up-reg
448	1.70633	Mucosa	P-E Connectivity	Up-reg
449	0.756961	Mucosa	P-E Connectivity	Up-reg
450	1.07478	Mucosa	P-E Connectivity	Up-reg
451	1.79585	Mucosa	P-E Connectivity	Up-reg
452	0.0145246	Mucosa	P-E Connectivity	Up-reg
453	0.564191	Mucosa	P-E Connectivity	Up-reg
454	-0.63966	Mucosa	P-E Connectivity	Up-reg
455	1.5588	Mucosa	P-E Connectivity	Up-reg
456	1.82656	Mucosa	P-E Connectivity	Up-reg
457	-2.83764	Mucosa	P-E Connectivity	Up-reg
458	0.347948	Mucosa	P-E Connectivity	Up-reg
459	-0.153681	Mucosa	P-E Connectivity	Up-reg
460	#NAME?	Mucosa	P-E Connectivity	Up-reg
461	1.24898	Mucosa	P-E Connectivity	Up-reg
462	1.09371	Mucosa	P-E Connectivity	Up-reg
463	-4.14714	Mucosa	P-E Connectivity	Up-reg
464	-3.61603	Mucosa	P-E Connectivity	Up-reg
465	1.46729	Mucosa	P-E Connectivity	Up-reg
466	-1.87222	Mucosa	P-E Connectivity	Up-reg
467	-1.77386	Mucosa	P-E Connectivity	Up-reg
468	1.3669	Mucosa	P-E Connectivity	Up-reg
469	1.20357	Mucosa	P-E Connectivity	Up-reg
470	-0.369695	Mucosa	P-E Connectivity	Up-reg
471	0.855032	Mucosa	P-E Connectivity	Up-reg
472	1.95845	Mucosa	P-E Connectivity	Up-reg
473	0.890813	Mucosa	P-E Connectivity	Up-reg
474	#NAME?	Mucosa	P-E Connectivity	Up-reg
475	1.20264	Mucosa	P-E Connectivity	Up-reg
476	1.42851	Mucosa	P-E Connectivity	Up-reg
477	1.73303	Mucosa	P-E Connectivity	Up-reg
478	-0.475382	Mucosa	P-E Connectivity	Up-reg
479	0.197042	Mucosa	P-E Connectivity	Up-reg
480	0.954845	Mucosa	P-E Connectivity	Up-reg
481	0.673761	Mucosa	P-E Connectivity	Up-reg
482	-0.0942233	Mucosa	P-E Connectivity	Up-reg
483	1.41094	Mucosa	P-E Connectivity	Up-reg
484	1.49253	Mucosa	P-E Connectivity	Up-reg
485	0.151264	Mucosa	P-E Connectivity	Up-reg
486	1.45712	Mucosa	P-E Connectivity	Up-reg
487	1.21282	Mucosa	P-E Connectivity	Up-reg
488	1.46166	Mucosa	P-E Connectivity	Up-reg
489	0.813861	Mucosa	P-E Connectivity	Up-reg
490	1.26177	Mucosa	P-E Connectivity	Up-reg
491	-0.70411	Mucosa	P-E Connectivity	Up-reg
492	1.56197	Mucosa	P-E Connectivity	Up-reg
493	-0.899442	Mucosa	P-E Connectivity	Up-reg
494	1.50156	Mucosa	P-E Connectivity	Up-reg
495	-0.433569	Mucosa	P-E Connectivity	Up-reg
496	0.0480322	Mucosa	P-E Connectivity	Up-reg
497	1.46001	Mucosa	P-E Connectivity	Up-reg
498	-2.74274	Mucosa	P-E Connectivity	Up-reg
499	-1.4948	Mucosa	P-E Connectivity	Up-reg
500	1.56699	Mucosa	P-E Connectivity	Up-reg
501	1.32898	Mucosa	P-E Connectivity	Up-reg
502	0.978845	Mucosa	P-E Connectivity	Up-reg
503	-0.238051	Mucosa	P-E Connectivity	Up-reg
504	0.585103	Mucosa	P-E Connectivity	Up-reg
505	1.18682	Mucosa	P-E Connectivity	Up-reg
506	2.46672	Mucosa	P-E Connectivity	Up-reg
507	-0.210969	Mucosa	P-E Connectivity	Up-reg
508	1.26009	Mucosa	P-E Connectivity	Up-reg
509	1.13317	Mucosa	P-E Connectivity	Up-reg
510	2.01617	Mucosa	P-E Connectivity	Up-reg
511	-1.20254	Mucosa	P-E Connectivity	Up-reg
512	1.92253	Mucosa	P-E Connectivity	Up-reg
513	1.92179	Mucosa	P-E Connectivity	Up-reg
514	0.647108	Mucosa	P-E Connectivity	Up-reg
515	0.752692	Mucosa	P-E Connectivity	Up-reg
516	1.42632	Mucosa	P-E Connectivity	Up-reg
517	1.31505	Mucosa	P-E Connectivity	Up-reg
518	1.18667	Mucosa	P-E Connectivity	Up-reg
519	0.0783639	Mucosa	P-E Connectivity	Up-reg
520	#NAME?	Mucosa	P-E Connectivity	Up-reg
521	0.442131	Mucosa	P-E Connectivity	Up-reg
522	-0.761765	Mucosa	P-E Connectivity	Up-reg
523	2.29305	Mucosa	P-E Connectivity	Up-reg
524	#NAME?	Mucosa	P-E Connectivity	Up-reg
525	#NAME?	Mucosa	P-E Connectivity	Up-reg
526	2.08507	Mucosa	P-E Connectivity	Up-reg
527	0.636368	Mucosa	P-E Connectivity	Up-reg
528	1.6539	Mucosa	P-E Connectivity	Up-reg
529	1.65245	Mucosa	P-E Connectivity	Up-reg
530	0.706642	Mucosa	P-E Connectivity	Up-reg
531	0.681413	Mucosa	P-E Connectivity	Up-reg
532	0.841947	Mucosa	P-E Connectivity	Up-reg
533	1.48017	Mucosa	P-E Connectivity	Up-reg
534	1.77948	Mucosa	P-E Connectivity	Up-reg
535	0.935314	Mucosa	P-E Connectivity	Up-reg
536	-0.0392983	Mucosa	P-E Connectivity	Up-reg
537	0.536948	Mucosa	P-E Connectivity	Up-reg
538	-0.249083	Mucosa	P-E Connectivity	Up-reg
539	0.73457	Mucosa	P-E Connectivity	Up-reg
540	1.15467	Mucosa	P-E Connectivity	Up-reg
541	1.20511	Mucosa	P-E Connectivity	Up-reg
542	0.0791388	Mucosa	P-E Connectivity	Up-reg
543	1.29325	Mucosa	P-E Connectivity	Up-reg
544	1.71664	Mucosa	P-E Connectivity	Up-reg
545	0.552983	Mucosa	P-E Connectivity	Up-reg
546	#NAME?	Mucosa	P-E Connectivity	Up-reg
547	1.08276	Mucosa	P-E Connectivity	Up-reg
548	0.759727	Mucosa	P-E Connectivity	Up-reg
549	1.08223	Mucosa	P-E Connectivity	Up-reg
550	1.82146	Mucosa	P-E Connectivity	Up-reg
551	1.10368	Mucosa	P-E Connectivity	Up-reg
552	0.255812	Mucosa	P-E Connectivity	Up-reg
553	-1.57109	Mucosa	P-E Connectivity	Up-reg
554	0.0722995	Mucosa	P-E Connectivity	Up-reg
555	0.295218	Mucosa	P-E Connectivity	Up-reg
556	0.982156	Mucosa	P-E Connectivity	Up-reg
557	1.14583	Mucosa	P-E Connectivity	Up-reg
558	1.38159	Mucosa	P-E Connectivity	Up-reg
559	#NAME?	Mucosa	P-E Connectivity	Up-reg
560	1.73871	Mucosa	P-E Connectivity	Up-reg
561	1.28051	Mucosa	P-E Connectivity	Up-reg
562	1.53153	Mucosa	P-E Connectivity	Up-reg
563	-1.40534	Mucosa	P-E Connectivity	Up-reg
564	1.30488	Mucosa	P-E Connectivity	Up-reg
565	0.249425	Mucosa	P-E Connectivity	Up-reg
566	-0.384557	Mucosa	P-E Connectivity	Up-reg
567	-1.5514	Mucosa	P-E Connectivity	Up-reg
568	1.41888	Mucosa	P-E Connectivity	Up-reg
569	2.38995	Mucosa	P-E Connectivity	Up-reg
570	-3.55614	Mucosa	P-E Connectivity	Up-reg
571	-1.21447	Mucosa	P-E Connectivity	Up-reg
572	1.21097	Mucosa	P-E Connectivity	Up-reg
573	1.28162	Mucosa	P-E Connectivity	Up-reg
574	-0.924576	Mucosa	P-E Connectivity	Up-reg
575	1.44883	Mucosa	P-E Connectivity	Up-reg
576	1.33593	Mucosa	P-E Connectivity	Up-reg
577	0.128106	Mucosa	P-E Connectivity	Up-reg
578	0.836781	Mucosa	P-E Connectivity	Up-reg
579	1.47218	Mucosa	P-E Connectivity	Up-reg
580	2.01719	Mucosa	P-E Connectivity	Up-reg
581	-4.81673	Mucosa	P-E Connectivity	Up-reg
582	1.01357	Mucosa	P-E Connectivity	Up-reg
583	-2.21453	Mucosa	P-E Connectivity	Up-reg
584	2.15291	Mucosa	P-E Connectivity	Up-reg
585	0.0360003	Mucosa	P-E Connectivity	Up-reg
586	-1.26829	Mucosa	P-E Connectivity	Up-reg
587	1.46143	Mucosa	P-E Connectivity	Up-reg
588	0.713831	Mucosa	P-E Connectivity	Up-reg
589	1.31604	Mucosa	P-E Connectivity	Up-reg
590	1.86918	Mucosa	P-E Connectivity	Up-reg
591	2.05191	Mucosa	P-E Connectivity	Up-reg
592	0.266608	Mucosa	P-E Connectivity	Up-reg
593	0.120235	Mucosa	P-E Connectivity	Up-reg
594	1.01083	Mucosa	P-E Connectivity	Up-reg
595	#NAME?	Mucosa	P-E Connectivity	Up-reg
596	-0.677514	Mucosa	P-E Connectivity	Up-reg
597	-1.37779	Mucosa	P-E Connectivity	Up-reg
598	0.423813	Mucosa	P-E Connectivity	Up-reg
599	0.635412	Mucosa	P-E Connectivity	Up-reg
600	1.39661	Mucosa	P-E Connectivity	Up-reg
601	0.573452	Mucosa	P-E Connectivity	Up-reg
602	1.62694	Mucosa	P-E Connectivity	Up-reg
603	1.49192	Mucosa	P-E Connectivity	Up-reg
604	0.971348	Mucosa	P-E Connectivity	Up-reg
605	0.382408	Mucosa	P-E Connectivity	Up-reg
606	#NAME?	Mucosa	P-E Connectivity	Up-reg
607	0.755226	Mucosa	P-E Connectivity	Up-reg
608	0.576267	Mucosa	P-E Connectivity	Up-reg
609	0.680419	Mucosa	P-E Connectivity	Up-reg
610	1.25078	Mucosa	P-E Connectivity	Up-reg
611	0.984095	Mucosa	P-E Connectivity	Up-reg
612	1.19985	Mucosa	P-E Connectivity	Up-reg
613	0.109939	Mucosa	P-E Connectivity	Up-reg
614	0.341994	Mucosa	P-E Connectivity	Up-reg
615	-2.16943	Mucosa	P-E Connectivity	Up-reg
616	0.0998232	Mucosa	P-E Connectivity	Up-reg
617	-2.05053	Mucosa	P-E Connectivity	Up-reg
618	-2.92415	Mucosa	P-E Connectivity	Up-reg
619	0.702898	Mucosa	P-E Connectivity	Up-reg
620	-2.65969	Mucosa	P-E Connectivity	Up-reg
621	-2.07892	Mucosa	P-E Connectivity	Up-reg
622	0.353712	Mucosa	P-E Connectivity	Up-reg
623	0.422953	Mucosa	P-E Connectivity	Up-reg
624	-2.09216	Mucosa	P-E Connectivity	Up-reg
625	1.76548	Mucosa	P-E Connectivity	Up-reg
626	0.249812	Mucosa	P-E Connectivity	Up-reg
627	1.66217	Mucosa	P-E Connectivity	Up-reg
628	1.1022	Mucosa	P-E Connectivity	Up-reg
629	-1.48199	Mucosa	P-E Connectivity	Up-reg
630	1.06503	Mucosa	P-E Connectivity	Up-reg
631	0.653195	Mucosa	P-E Connectivity	Up-reg
632	-0.483584	Mucosa	P-E Connectivity	Up-reg
633	-1.24133	Mucosa	P-E Connectivity	Up-reg
634	1.05471	Mucosa	P-E Connectivity	Up-reg
635	0.744643	Mucosa	P-E Connectivity	Up-reg
636	2.01312	Mucosa	P-E Connectivity	Up-reg
637	1.19743	Mucosa	P-E Connectivity	Up-reg
638	0.552709	Mucosa	P-E Connectivity	Up-reg
639	1.26113	Mucosa	P-E Connectivity	Up-reg
640	0.856137	Mucosa	P-E Connectivity	Up-reg
641	-1.34395	Mucosa	P-E Connectivity	Up-reg
642	0.600402	Mucosa	P-E Connectivity	Up-reg
643	1.1023	Mucosa	P-E Connectivity	Up-reg
644	1.60722	Mucosa	P-E Connectivity	Up-reg
645	0.943146	Mucosa	P-E Connectivity	Up-reg
646	-0.855776	Mucosa	P-E Connectivity	Up-reg
647	1.37581	Mucosa	P-E Connectivity	Up-reg
648	1.95739	Mucosa	P-E Connectivity	Up-reg
649	0.257558	Mucosa	P-E Connectivity	Up-reg
650	0.830273	Mucosa	P-E Connectivity	Up-reg
651	0.771506	Mucosa	P-E Connectivity	Up-reg
652	0.649808	Mucosa	P-E Connectivity	Up-reg
653	0.345493	Mucosa	P-E Connectivity	Up-reg
654	-0.573041	Mucosa	P-E Connectivity	Up-reg
655	1.80989	Mucosa	P-E Connectivity	Up-reg
656	1.16335	Mucosa	P-E Connectivity	Up-reg
657	1.93878	Mucosa	P-E Connectivity	Up-reg
658	0.885665	Mucosa	P-E Connectivity	Up-reg
659	1.57686	Mucosa	P-E Connectivity	Up-reg
660	1.66781	Mucosa	P-E Connectivity	Up-reg
661	-0.176087	Mucosa	P-E Connectivity	Up-reg
662	#NAME?	Mucosa	P-E Connectivity	Up-reg
663	-2.71547	Mucosa	P-E Connectivity	Up-reg
664	1.35995	Mucosa	P-E Connectivity	Up-reg
665	-0.0899214	Mucosa	P-E Connectivity	Up-reg
666	0.912934	Mucosa	P-E Connectivity	Up-reg
667	0.139987	Mucosa	P-E Connectivity	Up-reg
668	1.44895	Mucosa	P-E Connectivity	Up-reg
669	0.821111	Mucosa	P-E Connectivity	Up-reg
670	0.223358	Mucosa	P-E Connectivity	Up-reg
671	-0.357064	Mucosa	P-E Connectivity	Up-reg
672	1.07097	Mucosa	P-E Connectivity	Up-reg
673	-0.835439	Mucosa	P-E Connectivity	Up-reg
674	1.62594	Mucosa	P-E Connectivity	Up-reg
675	-0.139548	Mucosa	P-E Connectivity	Up-reg
676	2.02862	Mucosa	P-E Connectivity	Up-reg
677	1.81611	Mucosa	P-E Connectivity	Up-reg
678	0.335451	Mucosa	P-E Connectivity	Up-reg
679	0.135998	Mucosa	P-E Connectivity	Up-reg
680	0.798621	Mucosa	P-E Connectivity	Up-reg
681	#NAME?	Mucosa	P-E Connectivity	Up-reg
682	1.90095	Mucosa	P-E Connectivity	Up-reg
683	0.870167	Mucosa	P-E Connectivity	Up-reg
684	-0.363864	Mucosa	P-E Connectivity	Up-reg
685	0.34336	Mucosa	P-E Connectivity	Up-reg
686	0.751924	Mucosa	P-E Connectivity	Up-reg
687	0.380005	Mucosa	P-E Connectivity	Up-reg
688	1.94382	Mucosa	P-E Connectivity	Up-reg
689	1.02069	Mucosa	P-E Connectivity	Up-reg
690	0.365141	Mucosa	P-E Connectivity	Up-reg
691	0.601019	Mucosa	P-E Connectivity	Up-reg
692	1.11234	Mucosa	P-E Connectivity	Up-reg
693	1.01127	Mucosa	P-E Connectivity	Up-reg
694	0.509659	Mucosa	P-E Connectivity	Up-reg
695	0.720162	Mucosa	P-E Connectivity	Up-reg
696	#NAME?	Mucosa	P-E Connectivity	Up-reg
697	2.09644	Mucosa	P-E Connectivity	Up-reg
698	0.63725	Mucosa	P-E Connectivity	Up-reg
699	0.540766	Mucosa	P-E Connectivity	Up-reg
700	0.893949	Mucosa	P-E Connectivity	Up-reg
701	0.611394	Mucosa	P-E Connectivity	Up-reg
702	1.11665	Mucosa	P-E Connectivity	Up-reg
703	1.65403	Mucosa	P-E Connectivity	Up-reg
704	-2.6642	Mucosa	P-E Connectivity	Up-reg
705	-4.39241	Mucosa	P-E Connectivity	Up-reg
706	-2.93497	Mucosa	P-E Connectivity	Up-reg
707	1.49355	Mucosa	P-E Connectivity	Up-reg
708	0.285133	Mucosa	P-E Connectivity	Up-reg
709	0.919586	Mucosa	P-E Connectivity	Up-reg
710	-1.34934	Mucosa	P-E Connectivity	Up-reg
711	0.404105	Mucosa	P-E Connectivity	Up-reg
712	0.563566	Mucosa	P-E Connectivity	Up-reg
713	1.13663	Mucosa	P-E Connectivity	Up-reg
714	-0.551429	Mucosa	P-E Connectivity	Up-reg
715	0.769139	Mucosa	P-E Connectivity	Up-reg
716	1.09304	Mucosa	P-E Connectivity	Up-reg
717	-0.847197	Mucosa	P-E Connectivity	Up-reg
718	0.360327	Mucosa	P-E Connectivity	Up-reg
719	0.81748	Mucosa	P-E Connectivity	Up-reg
720	1.02066	Mucosa	P-E Connectivity	Up-reg
721	-3.94615	Mucosa	P-E Connectivity	Up-reg
722	-0.115756	Mucosa	P-E Connectivity	Up-reg
723	-4.67354	Mucosa	P-E Connectivity	Up-reg
724	0.36881	Mucosa	P-E Connectivity	Up-reg
725	-3.24306	Mucosa	P-E Connectivity	Up-reg
726	1.11513	Mucosa	P-E Connectivity	Up-reg
727	0.495923	Mucosa	P-E Connectivity	Up-reg
728	0.036989	Mucosa	P-E Connectivity	Up-reg
729	1.44182	Mucosa	P-E Connectivity	Up-reg
730	1.55012	Mucosa	P-E Connectivity	Up-reg
731	1.48867	Mucosa	P-E Connectivity	Up-reg
732	1.39635	Mucosa	P-E Connectivity	Up-reg
733	0.166606	Mucosa	P-E Connectivity	Up-reg
734	1.6955	Mucosa	P-E Connectivity	Up-reg
735	-1.27333	Mucosa	P-E Connectivity	Up-reg
736	0.839633	Mucosa	P-E Connectivity	Up-reg
737	1.10355	Mucosa	P-E Connectivity	Up-reg
738	-0.765911	Mucosa	P-E Connectivity	Up-reg
739	1.34359	Mucosa	P-E Connectivity	Up-reg
740	0.324372	Mucosa	P-E Connectivity	Up-reg
741	1.66218	Mucosa	P-E Connectivity	Up-reg
742	-0.401697	Mucosa	P-E Connectivity	Up-reg
743	-0.373565	Mucosa	P-E Connectivity	Up-reg
744	1.91054	Mucosa	P-E Connectivity	Up-reg
745	-1.40227	Mucosa	P-E Connectivity	Up-reg
746	1.63917	Mucosa	P-E Connectivity	Up-reg
747	1.36306	Mucosa	P-E Connectivity	Up-reg
748	1.29312	Mucosa	P-E Connectivity	Up-reg
749	0.890726	Mucosa	P-E Connectivity	Up-reg
750	0.0681034	Mucosa	P-E Connectivity	Up-reg
751	1.60305	Mucosa	P-E Connectivity	Up-reg
752	-0.00336901	Mucosa	P-E Connectivity	Up-reg
753	-0.851052	Mucosa	P-E Connectivity	Up-reg
754	0.678264	Mucosa	P-E Connectivity	Up-reg
755	1.59044	Mucosa	P-E Connectivity	Up-reg
756	1.08408	Mucosa	P-E Connectivity	Up-reg
757	1.30223	Mucosa	P-E Connectivity	Up-reg
758	0.658467	Mucosa	P-E Connectivity	Up-reg
759	0.15489	Mucosa	P-E Connectivity	Up-reg
760	1.39326	Mucosa	P-E Connectivity	Up-reg
761	2.00421	Mucosa	P-E Connectivity	Up-reg
762	1.72629	Mucosa	P-E Connectivity	Up-reg
763	2.16061	Mucosa	P-E Connectivity	Up-reg
764	0.579615	Mucosa	P-E Connectivity	Up-reg
765	1.36322	Mucosa	P-E Connectivity	Up-reg
766	1.16131	Mucosa	P-E Connectivity	Up-reg
767	-0.165024	Mucosa	P-E Connectivity	Up-reg
768	1.10397	Mucosa	P-E Connectivity	Up-reg
769	1.07012	Mucosa	P-E Connectivity	Up-reg
770	1.16965	Mucosa	P-E Connectivity	Up-reg
771	1.47742	Mucosa	P-E Connectivity	Up-reg
772	0.287853	Mucosa	P-E Connectivity	Up-reg
773	-3.43684	Mucosa	P-E Connectivity	Up-reg
774	#NAME?	Mucosa	P-E Connectivity	Up-reg
775	-0.256769	Mucosa	P-E Connectivity	Up-reg
776	0.129742	Mucosa	P-E Connectivity	Up-reg
777	#NAME?	Mucosa	P-E Connectivity	Up-reg
778	0.649641	Mucosa	P-E Connectivity	Up-reg
779	0.218638	Mucosa	P-E Connectivity	Up-reg
780	-3.32893	Mucosa	P-E Connectivity	Up-reg
781	1.13142	Mucosa	P-E Connectivity	Up-reg
782	1.80262	Mucosa	P-E Connectivity	Up-reg
783	1.11153	Mucosa	P-E Connectivity	Up-reg
784	-0.756438	Mucosa	P-E Connectivity	Up-reg
785	2.30133	Mucosa	P-E Connectivity	Up-reg
786	1.4651	Mucosa	P-E Connectivity	Up-reg
787	0.170271	Mucosa	P-E Connectivity	Up-reg
788	-0.173883	Mucosa	P-E Connectivity	Up-reg
789	2.06485	Mucosa	P-E Connectivity	Up-reg
790	0.184086	Mucosa	P-E Connectivity	Up-reg
791	-0.267232	Mucosa	P-E Connectivity	Up-reg
792	-0.668663	Mucosa	P-E Connectivity	Up-reg
793	-0.833764	Mucosa	P-E Connectivity	Up-reg
794	1.44267	Mucosa	P-E Connectivity	Up-reg
795	1.62116	Mucosa	P-E Connectivity	Up-reg
796	1.40395	Mucosa	P-E Connectivity	Up-reg
797	-0.269551	Mucosa	P-E Connectivity	Up-reg
798	1.40271	Mucosa	P-E Connectivity	Up-reg
799	-0.854695	Mucosa	P-E Connectivity	Up-reg
800	0.0959171	Mucosa	P-E Connectivity	Up-reg
801	-6.3363	Mucosa	P-E Connectivity	Up-reg
802	-1.90433	Mucosa	P-E Connectivity	Up-reg
803	1.50408	Mucosa	P-E Connectivity	Up-reg
804	1.08023	Mucosa	P-E Connectivity	Up-reg
805	0.184359	Mucosa	P-E Connectivity	Up-reg
806	#NAME?	Mucosa	P-E Connectivity	Up-reg
807	0.919586	Mucosa	P-E Connectivity	Up-reg
808	-2.5854	Mucosa	P-E Connectivity	Up-reg
809	0.154656	Mucosa	P-E Connectivity	Up-reg
810	#NAME?	Mucosa	P-E Connectivity	Up-reg
811	1.82366	Mucosa	P-E Connectivity	Up-reg
812	1.48771	Mucosa	P-E Connectivity	Up-reg
813	1.07841	Mucosa	P-E Connectivity	Up-reg
814	-1.74502	Mucosa	P-E Connectivity	Up-reg
815	0.811205	Mucosa	P-E Connectivity	Up-reg
816	-0.752949	Mucosa	P-E Connectivity	Up-reg
817	#NAME?	Mucosa	P-E Connectivity	Up-reg
818	-0.425693	Mucosa	P-E Connectivity	Up-reg
819	0.62407	Mucosa	P-E Connectivity	Up-reg
820	1.46169	Mucosa	P-E Connectivity	Up-reg
821	1.35111	Mucosa	P-E Connectivity	Up-reg
822	1.89333	Mucosa	P-E Connectivity	Up-reg
823	0.31455	Mucosa	P-E Connectivity	Up-reg
824	#NAME?	Mucosa	P-E Connectivity	Up-reg
825	0.437361	Mucosa	P-E Connectivity	Up-reg
826	1.69874	Mucosa	P-E Connectivity	Up-reg
827	2.20217	Mucosa	P-E Connectivity	Up-reg
828	0.0907045	Mucosa	P-E Connectivity	Up-reg
829	-0.581951	Mucosa	P-E Connectivity	Up-reg
830	1.10141	Mucosa	P-E Connectivity	Up-reg
831	0.926585	Mucosa	P-E Connectivity	Up-reg
832	-2.7195	Mucosa	P-E Connectivity	Up-reg
833	-2.81888	Mucosa	P-E Connectivity	Up-reg
834	-1.27333	Mucosa	P-E Connectivity	Up-reg
835	-0.933119	Mucosa	P-E Connectivity	Up-reg
836	0.928664	Mucosa	P-E Connectivity	Up-reg
837	-1.47425	Mucosa	P-E Connectivity	Up-reg
838	1.52621	Mucosa	P-E Connectivity	Up-reg
839	0.680178	Mucosa	P-E Connectivity	Up-reg
840	-2.52919	Mucosa	P-E Connectivity	Up-reg
841	0.732298	Mucosa	P-E Connectivity	Up-reg
842	1.89089	Mucosa	P-E Connectivity	Up-reg
843	-2.65155	Mucosa	P-E Connectivity	Up-reg
844	-0.88412	Mucosa	P-E Connectivity	Up-reg
845	1.67147	Mucosa	P-E Connectivity	Up-reg
846	#NAME?	Mucosa	P-E Connectivity	Up-reg
847	0.372235	Mucosa	P-E Connectivity	Up-reg
848	0.0254594	Mucosa	P-E Connectivity	Up-reg
849	2.11017	Mucosa	P-E Connectivity	Up-reg
850	0.800844	Mucosa	P-E Connectivity	Up-reg
851	-0.540139	Mucosa	P-E Connectivity	Up-reg
852	-0.0351625	Mucosa	P-E Connectivity	Up-reg
853	-0.268815	Mucosa	P-E Connectivity	Up-reg
854	-0.00581742	Mucosa	P-E Connectivity	Up-reg
855	1.88087	Mucosa	P-E Connectivity	Up-reg
856	1.28267	Mucosa	P-E Connectivity	Up-reg
857	0.609531	Mucosa	P-E Connectivity	Up-reg
858	#NAME?	Mucosa	P-E Connectivity	Up-reg
859	#NAME?	Mucosa	P-E Connectivity	Up-reg
860	0.439128	Mucosa	P-E Connectivity	Up-reg
861	0.387086	Mucosa	P-E Connectivity	Up-reg
862	2.29487	Mucosa	P-E Connectivity	Up-reg
863	1.6697	Mucosa	P-E Connectivity	Up-reg
864	1.56948	Mucosa	P-E Connectivity	Up-reg
865	0.489045	Mucosa	P-E Connectivity	Up-reg
866	1.49951	Mucosa	P-E Connectivity	Up-reg
867	-3.15568	Mucosa	P-E Connectivity	Up-reg
868	1.89717	Mucosa	P-E Connectivity	Up-reg
869	0.398152	Mucosa	P-E Connectivity	Up-reg
870	0.891145	Mucosa	P-E Connectivity	Up-reg
871	1.71518	Mucosa	P-E Connectivity	Up-reg
872	-2.69967	Mucosa	P-E Connectivity	Up-reg
873	0.0971525	Mucosa	P-E Connectivity	Up-reg
874	0.499391	Mucosa	P-E Connectivity	Up-reg
875	1.05766	Mucosa	P-E Connectivity	Up-reg
876	0.571205	Mucosa	P-E Connectivity	Up-reg
877	0.0786465	Mucosa	P-E Connectivity	Up-reg
878	0.376966	Mucosa	P-E Connectivity	Up-reg
879	1.10715	Mucosa	P-E Connectivity	Up-reg
880	0.0923863	Mucosa	P-E Connectivity	Up-reg
881	-2.49648	Mucosa	P-E Connectivity	Up-reg
882	-0.0827806	Mucosa	P-E Connectivity	Up-reg
883	#NAME?	Mucosa	P-E Connectivity	Up-reg
884	-0.790039	Mucosa	P-E Connectivity	Up-reg
885	1.83306	Mucosa	P-E Connectivity	Up-reg
886	-1.56771	Mucosa	P-E Connectivity	Up-reg
887	#NAME?	Mucosa	P-E Connectivity	Up-reg
888	1.07406	Mucosa	P-E Connectivity	Up-reg
889	0.270147	Mucosa	P-E Connectivity	Up-reg
890	0.220313	Mucosa	P-E Connectivity	Up-reg
891	#NAME?	Mucosa	P-E Connectivity	Up-reg
892	#NAME?	Mucosa	P-E Connectivity	Up-reg
893	0.684445	Mucosa	P-E Connectivity	Up-reg
894	-1.7891	Mucosa	P-E Connectivity	Up-reg
895	2.28293	Mucosa	P-E Connectivity	Up-reg
896	-3.55284	Mucosa	P-E Connectivity	Up-reg
897	1.25412	Mucosa	P-E Connectivity	Up-reg
898	#NAME?	Mucosa	P-E Connectivity	Up-reg
899	1.22234	Mucosa	P-E Connectivity	Up-reg
900	#NAME?	Mucosa	P-E Connectivity	Up-reg
901	-3.94397	Mucosa	P-E Connectivity	Up-reg
902	1.42733	Mucosa	P-E Connectivity	Up-reg
903	-1.3011	Mucosa	P-E Connectivity	Up-reg
904	-2.68081	Mucosa	P-E Connectivity	Up-reg
905	1.80146	Mucosa	P-E Connectivity	Up-reg
906	0.541422	Mucosa	P-E Connectivity	Up-reg
907	1.3387	Mucosa	P-E Connectivity	Up-reg
908	0.387264	Mucosa	P-E Connectivity	Up-reg
909	2.77706	Mucosa	P-E Connectivity	Up-reg
910	1.12991	Mucosa	P-E Connectivity	Up-reg
911	0.504849	Mucosa	P-E Connectivity	Up-reg
912	-4.02959	Mucosa	P-E Connectivity	Up-reg
913	0.461871	Mucosa	P-E Connectivity	Up-reg
914	0.0587006	Mucosa	P-E Connectivity	Up-reg
915	1.16125	Mucosa	P-E Connectivity	Up-reg
916	0.361215	Mucosa	P-E Connectivity	Up-reg
917	0.728014	Mucosa	P-E Connectivity	Up-reg
918	0.111646	Mucosa	P-E Connectivity	Up-reg
919	#NAME?	Mucosa	P-E Connectivity	Up-reg
920	#NAME?	Mucosa	P-E Connectivity	Up-reg
921	1.22036	Mucosa	P-E Connectivity	Up-reg
922	#NAME?	Mucosa	P-E Connectivity	Up-reg
923	1.42386	Mucosa	P-E Connectivity	Up-reg
924	-1.64173	Mucosa	P-E Connectivity	Up-reg
925	-0.249083	Mucosa	P-E Connectivity	Up-reg
926	-1.24543	Mucosa	P-E Connectivity	Up-reg
927	-2.98364	Mucosa	P-E Connectivity	Up-reg
928	-0.914654	Mucosa	P-E Connectivity	Up-reg
929	1.59693	Mucosa	P-E Connectivity	Up-reg
930	-3.92074	Mucosa	P-E Connectivity	Up-reg
931	#NAME?	Mucosa	P-E Connectivity	Up-reg
932	#NAME?	Mucosa	P-E Connectivity	Up-reg
933	-1.1852	Mucosa	P-E Connectivity	Up-reg
934	-5.08625	Mucosa	P-E Connectivity	Up-reg
935	0.912961	Mucosa	P-E Connectivity	Up-reg
936	#NAME?	Mucosa	P-E Connectivity	Up-reg
937	0.512325	Mucosa	P-E Connectivity	Up-reg
938	-1.21405	Mucosa	P-E Connectivity	Up-reg
939	#NAME?	Mucosa	P-E Connectivity	Up-reg
940	0.713478	Mucosa	P-E Connectivity	Up-reg
941	-0.277632	Mucosa	P-E Connectivity	Up-reg
942	1.00216	Mucosa	P-E Connectivity	Up-reg
943	-0.554612	Mucosa	P-E Connectivity	Up-reg
944	#NAME?	Mucosa	P-E Connectivity	Up-reg
945	1.23428	Mucosa	P-E Connectivity	Up-reg
946	1.76988	Mucosa	P-E Connectivity	Up-reg
947	-0.427859	Mucosa	P-E Connectivity	Up-reg
948	-0.0692764	Mucosa	P-E Connectivity	Up-reg
949	-0.197481	Mucosa	P-E Connectivity	Up-reg
950	0.937195	Mucosa	P-E Connectivity	Up-reg
951	0.977561	Polyp	P-E Connectivity	Up-reg
952	1.64412	Polyp	P-E Connectivity	Up-reg
953	0.81219	Polyp	P-E Connectivity	Up-reg
954	0.891542	Polyp	P-E Connectivity	Up-reg
955	0.476142	Polyp	P-E Connectivity	Up-reg
956	1.38702	Polyp	P-E Connectivity	Up-reg
957	-0.164067	Polyp	P-E Connectivity	Up-reg
958	0.625281	Polyp	P-E Connectivity	Up-reg
959	0.481652	Polyp	P-E Connectivity	Up-reg
960	0.712636	Polyp	P-E Connectivity	Up-reg
961	1.00748	Polyp	P-E Connectivity	Up-reg
962	-0.790692	Polyp	P-E Connectivity	Up-reg
963	0.817823	Polyp	P-E Connectivity	Up-reg
964	2.33542	Polyp	P-E Connectivity	Up-reg
965	0.992425	Polyp	P-E Connectivity	Up-reg
966	0.80873	Polyp	P-E Connectivity	Up-reg
967	1.28347	Polyp	P-E Connectivity	Up-reg
968	1.7839	Polyp	P-E Connectivity	Up-reg
969	-0.11771	Polyp	P-E Connectivity	Up-reg
970	0.774076	Polyp	P-E Connectivity	Up-reg
971	-2.72641	Polyp	P-E Connectivity	Up-reg
972	1.75123	Polyp	P-E Connectivity	Up-reg
973	0.380347	Polyp	P-E Connectivity	Up-reg
974	-2.18344	Polyp	P-E Connectivity	Up-reg
975	-1.02853	Polyp	P-E Connectivity	Up-reg
976	0.846682	Polyp	P-E Connectivity	Up-reg
977	1.27154	Polyp	P-E Connectivity	Up-reg
978	0.38196	Polyp	P-E Connectivity	Up-reg
979	1.15658	Polyp	P-E Connectivity	Up-reg
980	0.888618	Polyp	P-E Connectivity	Up-reg
981	1.41012	Polyp	P-E Connectivity	Up-reg
982	0.712492	Polyp	P-E Connectivity	Up-reg
983	0.392834	Polyp	P-E Connectivity	Up-reg
984	1.11605	Polyp	P-E Connectivity	Up-reg
985	1.83641	Polyp	P-E Connectivity	Up-reg
986	1.19176	Polyp	P-E Connectivity	Up-reg
987	0.967981	Polyp	P-E Connectivity	Up-reg
988	-2.02266	Polyp	P-E Connectivity	Up-reg
989	0.99953	Polyp	P-E Connectivity	Up-reg
990	0.490892	Polyp	P-E Connectivity	Up-reg
991	-0.0326317	Polyp	P-E Connectivity	Up-reg
992	0.756533	Polyp	P-E Connectivity	Up-reg
993	-0.554413	Polyp	P-E Connectivity	Up-reg
994	0.0658348	Polyp	P-E Connectivity	Up-reg
995	-1.84828	Polyp	P-E Connectivity	Up-reg
996	-0.401537	Polyp	P-E Connectivity	Up-reg
997	-0.0732872	Polyp	P-E Connectivity	Up-reg
998	1.62847	Polyp	P-E Connectivity	Up-reg
999	-1.87302	Polyp	P-E Connectivity	Up-reg
1000	0.685509	Polyp	P-E Connectivity	Up-reg
1001	1.90595	Polyp	P-E Connectivity	Up-reg
1002	1.43009	Polyp	P-E Connectivity	Up-reg
1003	1.90456	Polyp	P-E Connectivity	Up-reg
1004	1.28001	Polyp	P-E Connectivity	Up-reg
1005	-0.686302	Polyp	P-E Connectivity	Up-reg
1006	1.09123	Polyp	P-E Connectivity	Up-reg
1007	-1.00363	Polyp	P-E Connectivity	Up-reg
1008	-1.18882	Polyp	P-E Connectivity	Up-reg
1009	1.46454	Polyp	P-E Connectivity	Up-reg
1010	1.1367	Polyp	P-E Connectivity	Up-reg
1011	1.06723	Polyp	P-E Connectivity	Up-reg
1012	1.50119	Polyp	P-E Connectivity	Up-reg
1013	1.58613	Polyp	P-E Connectivity	Up-reg
1014	#NAME?	Polyp	P-E Connectivity	Up-reg
1015	-0.52785	Polyp	P-E Connectivity	Up-reg
1016	0.211402	Polyp	P-E Connectivity	Up-reg
1017	1.14092	Polyp	P-E Connectivity	Up-reg
1018	0.304196	Polyp	P-E Connectivity	Up-reg
1019	-0.217496	Polyp	P-E Connectivity	Up-reg
1020	0.944541	Polyp	P-E Connectivity	Up-reg
1021	1.5057	Polyp	P-E Connectivity	Up-reg
1022	0.786482	Polyp	P-E Connectivity	Up-reg
1023	1.20179	Polyp	P-E Connectivity	Up-reg
1024	1.56869	Polyp	P-E Connectivity	Up-reg
1025	0.528011	Polyp	P-E Connectivity	Up-reg
1026	1.17646	Polyp	P-E Connectivity	Up-reg
1027	0.708155	Polyp	P-E Connectivity	Up-reg
1028	1.5515	Polyp	P-E Connectivity	Up-reg
1029	0.572746	Polyp	P-E Connectivity	Up-reg
1030	1.17442	Polyp	P-E Connectivity	Up-reg
1031	1.92938	Polyp	P-E Connectivity	Up-reg
1032	-0.3514	Polyp	P-E Connectivity	Up-reg
1033	0.642991	Polyp	P-E Connectivity	Up-reg
1034	0.317692	Polyp	P-E Connectivity	Up-reg
1035	-0.717382	Polyp	P-E Connectivity	Up-reg
1036	0.381872	Polyp	P-E Connectivity	Up-reg
1037	0.0841504	Polyp	P-E Connectivity	Up-reg
1038	0.769747	Polyp	P-E Connectivity	Up-reg
1039	1.23684	Polyp	P-E Connectivity	Up-reg
1040	-0.82449	Polyp	P-E Connectivity	Up-reg
1041	0.912515	Polyp	P-E Connectivity	Up-reg
1042	-3.0897	Polyp	P-E Connectivity	Up-reg
1043	-0.317758	Polyp	P-E Connectivity	Up-reg
1044	-0.269739	Polyp	P-E Connectivity	Up-reg
1045	-3.57272	Polyp	P-E Connectivity	Up-reg
1046	1.41514	Polyp	P-E Connectivity	Up-reg
1047	1.81172	Polyp	P-E Connectivity	Up-reg
1048	0.932571	Polyp	P-E Connectivity	Up-reg
1049	1.28322	Polyp	P-E Connectivity	Up-reg
1050	0.731523	Polyp	P-E Connectivity	Up-reg
1051	-0.96573	Polyp	P-E Connectivity	Up-reg
1052	0.198407	Polyp	P-E Connectivity	Up-reg
1053	1.84949	Polyp	P-E Connectivity	Up-reg
1054	1.31282	Polyp	P-E Connectivity	Up-reg
1055	0.91668	Polyp	P-E Connectivity	Up-reg
1056	0.719589	Polyp	P-E Connectivity	Up-reg
1057	-0.0250833	Polyp	P-E Connectivity	Up-reg
1058	0.908932	Polyp	P-E Connectivity	Up-reg
1059	2.02236	Polyp	P-E Connectivity	Up-reg
1060	1.52309	Polyp	P-E Connectivity	Up-reg
1061	0.551607	Polyp	P-E Connectivity	Up-reg
1062	0.872241	Polyp	P-E Connectivity	Up-reg
1063	-1.49676	Polyp	P-E Connectivity	Up-reg
1064	-0.0103921	Polyp	P-E Connectivity	Up-reg
1065	0.439033	Polyp	P-E Connectivity	Up-reg
1066	0.67766	Polyp	P-E Connectivity	Up-reg
1067	0.702888	Polyp	P-E Connectivity	Up-reg
1068	1.1747	Polyp	P-E Connectivity	Up-reg
1069	0.765306	Polyp	P-E Connectivity	Up-reg
1070	0.671798	Polyp	P-E Connectivity	Up-reg
1071	-1.21277	Polyp	P-E Connectivity	Up-reg
1072	0.74206	Polyp	P-E Connectivity	Up-reg
1073	0.399386	Polyp	P-E Connectivity	Up-reg
1074	0.692987	Polyp	P-E Connectivity	Up-reg
1075	1.25164	Polyp	P-E Connectivity	Up-reg
1076	-2.3626	Polyp	P-E Connectivity	Up-reg
1077	0.755208	Polyp	P-E Connectivity	Up-reg
1078	0.356688	Polyp	P-E Connectivity	Up-reg
1079	0.609954	Polyp	P-E Connectivity	Up-reg
1080	0.328238	Polyp	P-E Connectivity	Up-reg
1081	-0.0995523	Polyp	P-E Connectivity	Up-reg
1082	1.98033	Polyp	P-E Connectivity	Up-reg
1083	0.470572	Polyp	P-E Connectivity	Up-reg
1084	1.29045	Polyp	P-E Connectivity	Up-reg
1085	0.803379	Polyp	P-E Connectivity	Up-reg
1086	1.54473	Polyp	P-E Connectivity	Up-reg
1087	-0.429293	Polyp	P-E Connectivity	Up-reg
1088	2.08281	Polyp	P-E Connectivity	Up-reg
1089	1.15704	Polyp	P-E Connectivity	Up-reg
1090	0.619475	Polyp	P-E Connectivity	Up-reg
1091	0.17477	Polyp	P-E Connectivity	Up-reg
1092	0.112921	Polyp	P-E Connectivity	Up-reg
1093	1.50392	Polyp	P-E Connectivity	Up-reg
1094	1.12819	Polyp	P-E Connectivity	Up-reg
1095	0.354961	Polyp	P-E Connectivity	Up-reg
1096	1.07036	Polyp	P-E Connectivity	Up-reg
1097	-0.928624	Polyp	P-E Connectivity	Up-reg
1098	1.59869	Polyp	P-E Connectivity	Up-reg
1099	1.32096	Polyp	P-E Connectivity	Up-reg
1100	1.32096	Polyp	P-E Connectivity	Up-reg
1101	-0.11121	Polyp	P-E Connectivity	Up-reg
1102	-0.0911579	Polyp	P-E Connectivity	Up-reg
1103	1.237	Polyp	P-E Connectivity	Up-reg
1104	-0.932925	Polyp	P-E Connectivity	Up-reg
1105	0.652775	Polyp	P-E Connectivity	Up-reg
1106	1.6258	Polyp	P-E Connectivity	Up-reg
1107	1.05283	Polyp	P-E Connectivity	Up-reg
1108	2.05231	Polyp	P-E Connectivity	Up-reg
1109	1.59373	Polyp	P-E Connectivity	Up-reg
1110	0.482128	Polyp	P-E Connectivity	Up-reg
1111	1.38898	Polyp	P-E Connectivity	Up-reg
1112	1.00892	Polyp	P-E Connectivity	Up-reg
1113	1.53387	Polyp	P-E Connectivity	Up-reg
1114	1.24134	Polyp	P-E Connectivity	Up-reg
1115	0.891328	Polyp	P-E Connectivity	Up-reg
1116	0.510383	Polyp	P-E Connectivity	Up-reg
1117	1.25495	Polyp	P-E Connectivity	Up-reg
1118	0.794736	Polyp	P-E Connectivity	Up-reg
1119	2.01628	Polyp	P-E Connectivity	Up-reg
1120	0.989214	Polyp	P-E Connectivity	Up-reg
1121	0.191219	Polyp	P-E Connectivity	Up-reg
1122	0.782257	Polyp	P-E Connectivity	Up-reg
1123	1.2723	Polyp	P-E Connectivity	Up-reg
1124	1.08828	Polyp	P-E Connectivity	Up-reg
1125	1.72361	Polyp	P-E Connectivity	Up-reg
1126	1.60363	Polyp	P-E Connectivity	Up-reg
1127	0.762041	Polyp	P-E Connectivity	Up-reg
1128	2.04204	Polyp	P-E Connectivity	Up-reg
1129	0.985562	Polyp	P-E Connectivity	Up-reg
1130	0.562768	Polyp	P-E Connectivity	Up-reg
1131	0.737352	Polyp	P-E Connectivity	Up-reg
1132	#NAME?	Polyp	P-E Connectivity	Up-reg
1133	0.596873	Polyp	P-E Connectivity	Up-reg
1134	1.69863	Polyp	P-E Connectivity	Up-reg
1135	1.51038	Polyp	P-E Connectivity	Up-reg
1136	1.51038	Polyp	P-E Connectivity	Up-reg
1137	-0.0990062	Polyp	P-E Connectivity	Up-reg
1138	0.886152	Polyp	P-E Connectivity	Up-reg
1139	0.682661	Polyp	P-E Connectivity	Up-reg
1140	-0.524211	Polyp	P-E Connectivity	Up-reg
1141	0.720704	Polyp	P-E Connectivity	Up-reg
1142	1.3895	Polyp	P-E Connectivity	Up-reg
1143	2.46894	Polyp	P-E Connectivity	Up-reg
1144	1.28171	Polyp	P-E Connectivity	Up-reg
1145	0.773336	Polyp	P-E Connectivity	Up-reg
1146	-0.274011	Polyp	P-E Connectivity	Up-reg
1147	0.768101	Polyp	P-E Connectivity	Up-reg
1148	0.385889	Polyp	P-E Connectivity	Up-reg
1149	-0.739501	Polyp	P-E Connectivity	Up-reg
1150	1.60347	Polyp	P-E Connectivity	Up-reg
1151	1.89786	Polyp	P-E Connectivity	Up-reg
1152	0.825169	Polyp	P-E Connectivity	Up-reg
1153	1.01547	Polyp	P-E Connectivity	Up-reg
1154	0.707396	Polyp	P-E Connectivity	Up-reg
1155	1.19233	Polyp	P-E Connectivity	Up-reg
1156	#NAME?	Polyp	P-E Connectivity	Up-reg
1157	1.4472	Polyp	P-E Connectivity	Up-reg
1158	-2.54137	Polyp	P-E Connectivity	Up-reg
1159	1.10187	Polyp	P-E Connectivity	Up-reg
1160	-0.856642	Polyp	P-E Connectivity	Up-reg
1161	-0.559172	Polyp	P-E Connectivity	Up-reg
1162	-3.12552	Polyp	P-E Connectivity	Up-reg
1163	-1.65344	Polyp	P-E Connectivity	Up-reg
1164	1.78427	Polyp	P-E Connectivity	Up-reg
1165	1.23162	Polyp	P-E Connectivity	Up-reg
1166	0.25457	Polyp	P-E Connectivity	Up-reg
1167	#NAME?	Polyp	P-E Connectivity	Up-reg
1168	0.530378	Polyp	P-E Connectivity	Up-reg
1169	0.555886	Polyp	P-E Connectivity	Up-reg
1170	1.42591	Polyp	P-E Connectivity	Up-reg
1171	-5.03317	Polyp	P-E Connectivity	Up-reg
1172	0.934437	Polyp	P-E Connectivity	Up-reg
1173	-1.84311	Polyp	P-E Connectivity	Up-reg
1174	0.5013	Polyp	P-E Connectivity	Up-reg
1175	0.998854	Polyp	P-E Connectivity	Up-reg
1176	#NAME?	Polyp	P-E Connectivity	Up-reg
1177	1.67462	Polyp	P-E Connectivity	Up-reg
1178	-0.405174	Polyp	P-E Connectivity	Up-reg
1179	2.40215	Polyp	P-E Connectivity	Up-reg
1180	1.42963	Polyp	P-E Connectivity	Up-reg
1181	-0.188424	Polyp	P-E Connectivity	Up-reg
1182	0.782622	Polyp	P-E Connectivity	Up-reg
1183	1.52755	Polyp	P-E Connectivity	Up-reg
1184	1.99937	Polyp	P-E Connectivity	Up-reg
1185	-1.05391	Polyp	P-E Connectivity	Up-reg
1186	0.786478	Polyp	P-E Connectivity	Up-reg
1187	0.0877671	Polyp	P-E Connectivity	Up-reg
1188	1.49364	Polyp	P-E Connectivity	Up-reg
1189	1.27875	Polyp	P-E Connectivity	Up-reg
1190	0.627509	Polyp	P-E Connectivity	Up-reg
1191	1.25936	Polyp	P-E Connectivity	Up-reg
1192	2.19587	Polyp	P-E Connectivity	Up-reg
1193	1.56443	Polyp	P-E Connectivity	Up-reg
1194	1.0212	Polyp	P-E Connectivity	Up-reg
1195	0.404428	Polyp	P-E Connectivity	Up-reg
1196	-0.683276	Polyp	P-E Connectivity	Up-reg
1197	0.269686	Polyp	P-E Connectivity	Up-reg
1198	0.603705	Polyp	P-E Connectivity	Up-reg
1199	1.05184	Polyp	P-E Connectivity	Up-reg
1200	1.70344	Polyp	P-E Connectivity	Up-reg
1201	1.61905	Polyp	P-E Connectivity	Up-reg
1202	1.18075	Polyp	P-E Connectivity	Up-reg
1203	1.06497	Polyp	P-E Connectivity	Up-reg
1204	#NAME?	Polyp	P-E Connectivity	Up-reg
1205	1.15064	Polyp	P-E Connectivity	Up-reg
1206	1.0652	Polyp	P-E Connectivity	Up-reg
1207	0.702817	Polyp	P-E Connectivity	Up-reg
1208	-1.30466	Polyp	P-E Connectivity	Up-reg
1209	-0.490437	Polyp	P-E Connectivity	Up-reg
1210	0.394721	Polyp	P-E Connectivity	Up-reg
1211	1.49374	Polyp	P-E Connectivity	Up-reg
1212	0.435468	Polyp	P-E Connectivity	Up-reg
1213	#NAME?	Polyp	P-E Connectivity	Up-reg
1214	1.44074	Polyp	P-E Connectivity	Up-reg
1215	-0.160758	Polyp	P-E Connectivity	Up-reg
1216	0.952345	Polyp	P-E Connectivity	Up-reg
1217	0.664601	Polyp	P-E Connectivity	Up-reg
1218	-1.02031	Polyp	P-E Connectivity	Up-reg
1219	1.19125	Polyp	P-E Connectivity	Up-reg
1220	0.447662	Polyp	P-E Connectivity	Up-reg
1221	0.286588	Polyp	P-E Connectivity	Up-reg
1222	1.39072	Polyp	P-E Connectivity	Up-reg
1223	1.28976	Polyp	P-E Connectivity	Up-reg
1224	1.05782	Polyp	P-E Connectivity	Up-reg
1225	0.783123	Polyp	P-E Connectivity	Up-reg
1226	-0.247414	Polyp	P-E Connectivity	Up-reg
1227	0.478374	Polyp	P-E Connectivity	Up-reg
1228	1.28164	Polyp	P-E Connectivity	Up-reg
1229	0.536003	Polyp	P-E Connectivity	Up-reg
1230	1.27368	Polyp	P-E Connectivity	Up-reg
1231	0.597045	Polyp	P-E Connectivity	Up-reg
1232	-0.190204	Polyp	P-E Connectivity	Up-reg
1233	0.494069	Polyp	P-E Connectivity	Up-reg
1234	0.943256	Polyp	P-E Connectivity	Up-reg
1235	0.435444	Polyp	P-E Connectivity	Up-reg
1236	0.616597	Polyp	P-E Connectivity	Up-reg
1237	-0.670805	Polyp	P-E Connectivity	Up-reg
1238	0.455334	Polyp	P-E Connectivity	Up-reg
1239	-0.00941727	Polyp	P-E Connectivity	Up-reg
1240	1.25506	Polyp	P-E Connectivity	Up-reg
1241	-0.449818	Polyp	P-E Connectivity	Up-reg
1242	1.52088	Polyp	P-E Connectivity	Up-reg
1243	-1.35394	Polyp	P-E Connectivity	Up-reg
1244	1.21762	Polyp	P-E Connectivity	Up-reg
1245	-2.37631	Polyp	P-E Connectivity	Up-reg
1246	0.239336	Polyp	P-E Connectivity	Up-reg
1247	-0.406817	Polyp	P-E Connectivity	Up-reg
1248	1.4978	Polyp	P-E Connectivity	Up-reg
1249	0.0787831	Polyp	P-E Connectivity	Up-reg
1250	-2.94321	Polyp	P-E Connectivity	Up-reg
1251	1.48744	Polyp	P-E Connectivity	Up-reg
1252	1.41972	Polyp	P-E Connectivity	Up-reg
1253	0.491726	Polyp	P-E Connectivity	Up-reg
1254	-2.64555	Polyp	P-E Connectivity	Up-reg
1255	-0.656035	Polyp	P-E Connectivity	Up-reg
1256	1.39193	Polyp	P-E Connectivity	Up-reg
1257	0.58746	Polyp	P-E Connectivity	Up-reg
1258	1.79966	Polyp	P-E Connectivity	Up-reg
1259	0.789724	Polyp	P-E Connectivity	Up-reg
1260	1.03149	Polyp	P-E Connectivity	Up-reg
1261	-2.0161	Polyp	P-E Connectivity	Up-reg
1262	0.12093	Polyp	P-E Connectivity	Up-reg
1263	1.29095	Polyp	P-E Connectivity	Up-reg
1264	1.73762	Polyp	P-E Connectivity	Up-reg
1265	1.10652	Polyp	P-E Connectivity	Up-reg
1266	-0.699034	Polyp	P-E Connectivity	Up-reg
1267	-0.337037	Polyp	P-E Connectivity	Up-reg
1268	1.72461	Polyp	P-E Connectivity	Up-reg
1269	1.48411	Polyp	P-E Connectivity	Up-reg
1270	0.28538	Polyp	P-E Connectivity	Up-reg
1271	0.947223	Polyp	P-E Connectivity	Up-reg
1272	1.49466	Polyp	P-E Connectivity	Up-reg
1273	-3.09501	Polyp	P-E Connectivity	Up-reg
1274	1.49657	Polyp	P-E Connectivity	Up-reg
1275	1.20857	Polyp	P-E Connectivity	Up-reg
1276	1.87679	Polyp	P-E Connectivity	Up-reg
1277	1.15976	Polyp	P-E Connectivity	Up-reg
1278	1.01848	Polyp	P-E Connectivity	Up-reg
1279	1.30068	Polyp	P-E Connectivity	Up-reg
1280	0.881746	Polyp	P-E Connectivity	Up-reg
1281	1.74953	Polyp	P-E Connectivity	Up-reg
1282	1.40631	Polyp	P-E Connectivity	Up-reg
1283	0.660975	Polyp	P-E Connectivity	Up-reg
1284	0.375124	Polyp	P-E Connectivity	Up-reg
1285	1.7796	Polyp	P-E Connectivity	Up-reg
1286	1.80664	Polyp	P-E Connectivity	Up-reg
1287	1.32186	Polyp	P-E Connectivity	Up-reg
1288	0.766362	Polyp	P-E Connectivity	Up-reg
1289	1.32613	Polyp	P-E Connectivity	Up-reg
1290	1.6571	Polyp	P-E Connectivity	Up-reg
1291	0.402577	Polyp	P-E Connectivity	Up-reg
1292	-1.3556	Polyp	P-E Connectivity	Up-reg
1293	0.70357	Polyp	P-E Connectivity	Up-reg
1294	1.41479	Polyp	P-E Connectivity	Up-reg
1295	-1.28017	Polyp	P-E Connectivity	Up-reg
1296	-0.433517	Polyp	P-E Connectivity	Up-reg
1297	0.947962	Polyp	P-E Connectivity	Up-reg
1298	#NAME?	Polyp	P-E Connectivity	Up-reg
1299	0.574165	Polyp	P-E Connectivity	Up-reg
1300	0.492543	Polyp	P-E Connectivity	Up-reg
1301	1.47816	Polyp	P-E Connectivity	Up-reg
1302	1.8554	Polyp	P-E Connectivity	Up-reg
1303	1.91035	Polyp	P-E Connectivity	Up-reg
1304	0.943328	Polyp	P-E Connectivity	Up-reg
1305	2.57675	Polyp	P-E Connectivity	Up-reg
1306	1.53345	Polyp	P-E Connectivity	Up-reg
1307	1.76345	Polyp	P-E Connectivity	Up-reg
1308	-0.238047	Polyp	P-E Connectivity	Up-reg
1309	#NAME?	Polyp	P-E Connectivity	Up-reg
1310	0.0756657	Polyp	P-E Connectivity	Up-reg
1311	-0.225031	Polyp	P-E Connectivity	Up-reg
1312	0.891113	Polyp	P-E Connectivity	Up-reg
1313	1.50624	Polyp	P-E Connectivity	Up-reg
1314	1.50624	Polyp	P-E Connectivity	Up-reg
1315	0.662401	Polyp	P-E Connectivity	Up-reg
1316	2.04919	Polyp	P-E Connectivity	Up-reg
1317	1.70584	Polyp	P-E Connectivity	Up-reg
1318	1.62037	Polyp	P-E Connectivity	Up-reg
1319	0.0617398	Polyp	P-E Connectivity	Up-reg
1320	1.31077	Polyp	P-E Connectivity	Up-reg
1321	1.95452	Polyp	P-E Connectivity	Up-reg
1322	1.4191	Polyp	P-E Connectivity	Up-reg
1323	1.40823	Polyp	P-E Connectivity	Up-reg
1324	1.30624	Polyp	P-E Connectivity	Up-reg
1325	1.85292	Polyp	P-E Connectivity	Up-reg
1326	2.00673	Polyp	P-E Connectivity	Up-reg
1327	2.05905	Polyp	P-E Connectivity	Up-reg
1328	-1.96094	Polyp	P-E Connectivity	Up-reg
1329	0.272266	Polyp	P-E Connectivity	Up-reg
1330	0.851173	Polyp	P-E Connectivity	Up-reg
1331	1.46238	Polyp	P-E Connectivity	Up-reg
1332	0.588355	Polyp	P-E Connectivity	Up-reg
1333	0.489667	Polyp	P-E Connectivity	Up-reg
1334	0.638147	Polyp	P-E Connectivity	Up-reg
1335	1.37268	Polyp	P-E Connectivity	Up-reg
1336	-0.763231	Polyp	P-E Connectivity	Up-reg
1337	-0.166029	Polyp	P-E Connectivity	Up-reg
1338	1.39108	Polyp	P-E Connectivity	Up-reg
1339	1.36087	Polyp	P-E Connectivity	Up-reg
1340	0.967214	Polyp	P-E Connectivity	Up-reg
1341	1.11539	Polyp	P-E Connectivity	Up-reg
1342	1.78487	Polyp	P-E Connectivity	Up-reg
1343	1.33523	Polyp	P-E Connectivity	Up-reg
1344	0.303144	Polyp	P-E Connectivity	Up-reg
1345	-1.02196	Polyp	P-E Connectivity	Up-reg
1346	-0.955163	Polyp	P-E Connectivity	Up-reg
1347	-2.97011	Polyp	P-E Connectivity	Up-reg
1348	#NAME?	Polyp	P-E Connectivity	Up-reg
1349	1.56869	Polyp	P-E Connectivity	Up-reg
1350	0.53846	Polyp	P-E Connectivity	Up-reg
1351	-3.6005	Polyp	P-E Connectivity	Up-reg
1352	-3.48366	Polyp	P-E Connectivity	Up-reg
1353	0.941263	Polyp	P-E Connectivity	Up-reg
1354	1.52251	Polyp	P-E Connectivity	Up-reg
1355	-1.24755	Polyp	P-E Connectivity	Up-reg
1356	1.03313	Polyp	P-E Connectivity	Up-reg
1357	1.2942	Polyp	P-E Connectivity	Up-reg
1358	-1.18714	Polyp	P-E Connectivity	Up-reg
1359	0.483865	Polyp	P-E Connectivity	Up-reg
1360	-1.1616	Polyp	P-E Connectivity	Up-reg
1361	1.65905	Polyp	P-E Connectivity	Up-reg
1362	-1.93101	Polyp	P-E Connectivity	Up-reg
1363	1.26652	Polyp	P-E Connectivity	Up-reg
1364	1.36085	Polyp	P-E Connectivity	Up-reg
1365	0.714291	Polyp	P-E Connectivity	Up-reg
1366	#NAME?	Polyp	P-E Connectivity	Up-reg
1367	1.75295	Polyp	P-E Connectivity	Up-reg
1368	1.49228	Polyp	P-E Connectivity	Up-reg
1369	1.09213	Polyp	P-E Connectivity	Up-reg
1370	2.03775	Polyp	P-E Connectivity	Up-reg
1371	1.78944	Polyp	P-E Connectivity	Up-reg
1372	-2.97859	Polyp	P-E Connectivity	Up-reg
1373	#NAME?	Polyp	P-E Connectivity	Up-reg
1374	1.51336	Polyp	P-E Connectivity	Up-reg
1375	2.04636	Polyp	P-E Connectivity	Up-reg
1376	0.699728	Polyp	P-E Connectivity	Up-reg
1377	1.20273	Polyp	P-E Connectivity	Up-reg
1378	0.864676	Polyp	P-E Connectivity	Up-reg
1379	1.81311	Polyp	P-E Connectivity	Up-reg
1380	1.47026	Polyp	P-E Connectivity	Up-reg
1381	-2.58356	Polyp	P-E Connectivity	Up-reg
1382	1.24028	Polyp	P-E Connectivity	Up-reg
1383	0.918833	Polyp	P-E Connectivity	Up-reg
1384	0.658937	Polyp	P-E Connectivity	Up-reg
1385	1.83161	Polyp	P-E Connectivity	Up-reg
1386	2.15231	Polyp	P-E Connectivity	Up-reg
1387	1.42976	Polyp	P-E Connectivity	Up-reg
1388	-0.0754942	Polyp	P-E Connectivity	Up-reg
1389	1.02741	Polyp	P-E Connectivity	Up-reg
1390	0.794113	Polyp	P-E Connectivity	Up-reg
1391	-1.03852	Polyp	P-E Connectivity	Up-reg
1392	0.786449	Polyp	P-E Connectivity	Up-reg
1393	0.240961	Polyp	P-E Connectivity	Up-reg
1394	1.17637	Polyp	P-E Connectivity	Up-reg
1395	1.10109	Polyp	P-E Connectivity	Up-reg
1396	-0.837058	Polyp	P-E Connectivity	Up-reg
1397	0.194492	Polyp	P-E Connectivity	Up-reg
1398	0.392429	Polyp	P-E Connectivity	Up-reg
1399	1.84809	Polyp	P-E Connectivity	Up-reg
1400	0.870583	Polyp	P-E Connectivity	Up-reg
1401	1.16497	Polyp	P-E Connectivity	Up-reg
1402	1.84062	Polyp	P-E Connectivity	Up-reg
1403	0.00671277	Polyp	P-E Connectivity	Up-reg
1404	0.813646	Polyp	P-E Connectivity	Up-reg
1405	-0.924158	Polyp	P-E Connectivity	Up-reg
1406	1.39096	Polyp	P-E Connectivity	Up-reg
1407	1.7181	Polyp	P-E Connectivity	Up-reg
1408	-2.38016	Polyp	P-E Connectivity	Up-reg
1409	0.430194	Polyp	P-E Connectivity	Up-reg
1410	-0.135389	Polyp	P-E Connectivity	Up-reg
1411	#NAME?	Polyp	P-E Connectivity	Up-reg
1412	1.17758	Polyp	P-E Connectivity	Up-reg
1413	1.19947	Polyp	P-E Connectivity	Up-reg
1414	-2.81776	Polyp	P-E Connectivity	Up-reg
1415	-3.49309	Polyp	P-E Connectivity	Up-reg
1416	1.68595	Polyp	P-E Connectivity	Up-reg
1417	-2.82023	Polyp	P-E Connectivity	Up-reg
1418	-1.75766	Polyp	P-E Connectivity	Up-reg
1419	1.30068	Polyp	P-E Connectivity	Up-reg
1420	1.1043	Polyp	P-E Connectivity	Up-reg
1421	-0.69898	Polyp	P-E Connectivity	Up-reg
1422	0.683939	Polyp	P-E Connectivity	Up-reg
1423	1.77771	Polyp	P-E Connectivity	Up-reg
1424	0.654101	Polyp	P-E Connectivity	Up-reg
1425	#NAME?	Polyp	P-E Connectivity	Up-reg
1426	0.900906	Polyp	P-E Connectivity	Up-reg
1427	1.64831	Polyp	P-E Connectivity	Up-reg
1428	1.48903	Polyp	P-E Connectivity	Up-reg
1429	-0.648191	Polyp	P-E Connectivity	Up-reg
1430	0.111388	Polyp	P-E Connectivity	Up-reg
1431	0.962299	Polyp	P-E Connectivity	Up-reg
1432	0.580814	Polyp	P-E Connectivity	Up-reg
1433	-0.226171	Polyp	P-E Connectivity	Up-reg
1434	1.29413	Polyp	P-E Connectivity	Up-reg
1435	1.20412	Polyp	P-E Connectivity	Up-reg
1436	0.139594	Polyp	P-E Connectivity	Up-reg
1437	1.36962	Polyp	P-E Connectivity	Up-reg
1438	1.01021	Polyp	P-E Connectivity	Up-reg
1439	1.59426	Polyp	P-E Connectivity	Up-reg
1440	0.850305	Polyp	P-E Connectivity	Up-reg
1441	1.23766	Polyp	P-E Connectivity	Up-reg
1442	-0.487057	Polyp	P-E Connectivity	Up-reg
1443	1.52471	Polyp	P-E Connectivity	Up-reg
1444	-0.546624	Polyp	P-E Connectivity	Up-reg
1445	1.63213	Polyp	P-E Connectivity	Up-reg
1446	-0.666661	Polyp	P-E Connectivity	Up-reg
1447	0.120082	Polyp	P-E Connectivity	Up-reg
1448	1.36651	Polyp	P-E Connectivity	Up-reg
1449	-2.19472	Polyp	P-E Connectivity	Up-reg
1450	-2.18778	Polyp	P-E Connectivity	Up-reg
1451	1.60708	Polyp	P-E Connectivity	Up-reg
1452	1.415	Polyp	P-E Connectivity	Up-reg
1453	1.31231	Polyp	P-E Connectivity	Up-reg
1454	-0.0272918	Polyp	P-E Connectivity	Up-reg
1455	0.557427	Polyp	P-E Connectivity	Up-reg
1456	1.1298	Polyp	P-E Connectivity	Up-reg
1457	2.4025	Polyp	P-E Connectivity	Up-reg
1458	0.139127	Polyp	P-E Connectivity	Up-reg
1459	1.24161	Polyp	P-E Connectivity	Up-reg
1460	1.36852	Polyp	P-E Connectivity	Up-reg
1461	2.01808	Polyp	P-E Connectivity	Up-reg
1462	-0.478108	Polyp	P-E Connectivity	Up-reg
1463	2.06361	Polyp	P-E Connectivity	Up-reg
1464	2.06157	Polyp	P-E Connectivity	Up-reg
1465	0.714415	Polyp	P-E Connectivity	Up-reg
1466	0.646465	Polyp	P-E Connectivity	Up-reg
1467	1.13711	Polyp	P-E Connectivity	Up-reg
1468	1.10935	Polyp	P-E Connectivity	Up-reg
1469	1.11645	Polyp	P-E Connectivity	Up-reg
1470	0.298968	Polyp	P-E Connectivity	Up-reg
1471	#NAME?	Polyp	P-E Connectivity	Up-reg
1472	0.542567	Polyp	P-E Connectivity	Up-reg
1473	-0.675837	Polyp	P-E Connectivity	Up-reg
1474	2.14166	Polyp	P-E Connectivity	Up-reg
1475	#NAME?	Polyp	P-E Connectivity	Up-reg
1476	#NAME?	Polyp	P-E Connectivity	Up-reg
1477	2.0794	Polyp	P-E Connectivity	Up-reg
1478	0.780195	Polyp	P-E Connectivity	Up-reg
1479	1.56034	Polyp	P-E Connectivity	Up-reg
1480	1.31433	Polyp	P-E Connectivity	Up-reg
1481	0.816817	Polyp	P-E Connectivity	Up-reg
1482	0.551782	Polyp	P-E Connectivity	Up-reg
1483	0.502853	Polyp	P-E Connectivity	Up-reg
1484	1.12259	Polyp	P-E Connectivity	Up-reg
1485	1.62153	Polyp	P-E Connectivity	Up-reg
1486	0.815192	Polyp	P-E Connectivity	Up-reg
1487	0.0447174	Polyp	P-E Connectivity	Up-reg
1488	0.575139	Polyp	P-E Connectivity	Up-reg
1489	0.106722	Polyp	P-E Connectivity	Up-reg
1490	0.707591	Polyp	P-E Connectivity	Up-reg
1491	1.44363	Polyp	P-E Connectivity	Up-reg
1492	1.46395	Polyp	P-E Connectivity	Up-reg
1493	-0.222393	Polyp	P-E Connectivity	Up-reg
1494	0.93072	Polyp	P-E Connectivity	Up-reg
1495	1.53967	Polyp	P-E Connectivity	Up-reg
1496	0.116832	Polyp	P-E Connectivity	Up-reg
1497	#NAME?	Polyp	P-E Connectivity	Up-reg
1498	1.09598	Polyp	P-E Connectivity	Up-reg
1499	1.08105	Polyp	P-E Connectivity	Up-reg
1500	1.05482	Polyp	P-E Connectivity	Up-reg
1501	1.65072	Polyp	P-E Connectivity	Up-reg
1502	0.629261	Polyp	P-E Connectivity	Up-reg
1503	0.373427	Polyp	P-E Connectivity	Up-reg
1504	-1.5609	Polyp	P-E Connectivity	Up-reg
1505	-0.0820892	Polyp	P-E Connectivity	Up-reg
1506	0.448103	Polyp	P-E Connectivity	Up-reg
1507	1.1269	Polyp	P-E Connectivity	Up-reg
1508	1.12288	Polyp	P-E Connectivity	Up-reg
1509	1.30061	Polyp	P-E Connectivity	Up-reg
1510	#NAME?	Polyp	P-E Connectivity	Up-reg
1511	1.47623	Polyp	P-E Connectivity	Up-reg
1512	0.994374	Polyp	P-E Connectivity	Up-reg
1513	1.25511	Polyp	P-E Connectivity	Up-reg
1514	-2.25392	Polyp	P-E Connectivity	Up-reg
1515	1.07872	Polyp	P-E Connectivity	Up-reg
1516	0.438215	Polyp	P-E Connectivity	Up-reg
1517	-0.121112	Polyp	P-E Connectivity	Up-reg
1518	-1.51841	Polyp	P-E Connectivity	Up-reg
1519	1.38805	Polyp	P-E Connectivity	Up-reg
1520	2.33476	Polyp	P-E Connectivity	Up-reg
1521	-3.53044	Polyp	P-E Connectivity	Up-reg
1522	-1.09195	Polyp	P-E Connectivity	Up-reg
1523	1.17542	Polyp	P-E Connectivity	Up-reg
1524	1.43502	Polyp	P-E Connectivity	Up-reg
1525	-0.641153	Polyp	P-E Connectivity	Up-reg
1526	1.23804	Polyp	P-E Connectivity	Up-reg
1527	1.35808	Polyp	P-E Connectivity	Up-reg
1528	0.281636	Polyp	P-E Connectivity	Up-reg
1529	0.78819	Polyp	P-E Connectivity	Up-reg
1530	1.54087	Polyp	P-E Connectivity	Up-reg
1531	1.7675	Polyp	P-E Connectivity	Up-reg
1532	-5.34486	Polyp	P-E Connectivity	Up-reg
1533	0.807552	Polyp	P-E Connectivity	Up-reg
1534	-1.89196	Polyp	P-E Connectivity	Up-reg
1535	1.9421	Polyp	P-E Connectivity	Up-reg
1536	-0.013619	Polyp	P-E Connectivity	Up-reg
1537	-1.37177	Polyp	P-E Connectivity	Up-reg
1538	1.09244	Polyp	P-E Connectivity	Up-reg
1539	0.790239	Polyp	P-E Connectivity	Up-reg
1540	1.40768	Polyp	P-E Connectivity	Up-reg
1541	1.75344	Polyp	P-E Connectivity	Up-reg
1542	1.96681	Polyp	P-E Connectivity	Up-reg
1543	0.303507	Polyp	P-E Connectivity	Up-reg
1544	-0.172483	Polyp	P-E Connectivity	Up-reg
1545	0.90857	Polyp	P-E Connectivity	Up-reg
1546	#NAME?	Polyp	P-E Connectivity	Up-reg
1547	-0.766818	Polyp	P-E Connectivity	Up-reg
1548	-1.12512	Polyp	P-E Connectivity	Up-reg
1549	0.619932	Polyp	P-E Connectivity	Up-reg
1550	0.72087	Polyp	P-E Connectivity	Up-reg
1551	1.35191	Polyp	P-E Connectivity	Up-reg
1552	0.545145	Polyp	P-E Connectivity	Up-reg
1553	1.40503	Polyp	P-E Connectivity	Up-reg
1554	1.46119	Polyp	P-E Connectivity	Up-reg
1555	1.02264	Polyp	P-E Connectivity	Up-reg
1556	0.159703	Polyp	P-E Connectivity	Up-reg
1557	#NAME?	Polyp	P-E Connectivity	Up-reg
1558	0.992722	Polyp	P-E Connectivity	Up-reg
1559	0.543993	Polyp	P-E Connectivity	Up-reg
1560	0.747755	Polyp	P-E Connectivity	Up-reg
1561	1.46578	Polyp	P-E Connectivity	Up-reg
1562	0.82645	Polyp	P-E Connectivity	Up-reg
1563	1.16126	Polyp	P-E Connectivity	Up-reg
1564	0.156577	Polyp	P-E Connectivity	Up-reg
1565	0.693492	Polyp	P-E Connectivity	Up-reg
1566	-2.00997	Polyp	P-E Connectivity	Up-reg
1567	0.233947	Polyp	P-E Connectivity	Up-reg
1568	-2.53437	Polyp	P-E Connectivity	Up-reg
1569	-2.42527	Polyp	P-E Connectivity	Up-reg
1570	0.748897	Polyp	P-E Connectivity	Up-reg
1571	-2.42859	Polyp	P-E Connectivity	Up-reg
1572	-1.89576	Polyp	P-E Connectivity	Up-reg
1573	0.462054	Polyp	P-E Connectivity	Up-reg
1574	0.380987	Polyp	P-E Connectivity	Up-reg
1575	-1.56282	Polyp	P-E Connectivity	Up-reg
1576	1.71896	Polyp	P-E Connectivity	Up-reg
1577	0.242147	Polyp	P-E Connectivity	Up-reg
1578	1.40079	Polyp	P-E Connectivity	Up-reg
1579	0.934211	Polyp	P-E Connectivity	Up-reg
1580	-1.34094	Polyp	P-E Connectivity	Up-reg
1581	1.16634	Polyp	P-E Connectivity	Up-reg
1582	0.902176	Polyp	P-E Connectivity	Up-reg
1583	-0.756237	Polyp	P-E Connectivity	Up-reg
1584	-1.51949	Polyp	P-E Connectivity	Up-reg
1585	0.771635	Polyp	P-E Connectivity	Up-reg
1586	0.738505	Polyp	P-E Connectivity	Up-reg
1587	1.77688	Polyp	P-E Connectivity	Up-reg
1588	1.06184	Polyp	P-E Connectivity	Up-reg
1589	0.60017	Polyp	P-E Connectivity	Up-reg
1590	1.14704	Polyp	P-E Connectivity	Up-reg
1591	0.98521	Polyp	P-E Connectivity	Up-reg
1592	-1.01457	Polyp	P-E Connectivity	Up-reg
1593	0.666751	Polyp	P-E Connectivity	Up-reg
1594	0.989588	Polyp	P-E Connectivity	Up-reg
1595	1.65641	Polyp	P-E Connectivity	Up-reg
1596	0.773481	Polyp	P-E Connectivity	Up-reg
1597	-0.625928	Polyp	P-E Connectivity	Up-reg
1598	1.3268	Polyp	P-E Connectivity	Up-reg
1599	1.77264	Polyp	P-E Connectivity	Up-reg
1600	0.367936	Polyp	P-E Connectivity	Up-reg
1601	0.936731	Polyp	P-E Connectivity	Up-reg
1602	0.892665	Polyp	P-E Connectivity	Up-reg
1603	0.467941	Polyp	P-E Connectivity	Up-reg
1604	0.3244	Polyp	P-E Connectivity	Up-reg
1605	-0.310329	Polyp	P-E Connectivity	Up-reg
1606	1.89181	Polyp	P-E Connectivity	Up-reg
1607	1.13218	Polyp	P-E Connectivity	Up-reg
1608	1.67559	Polyp	P-E Connectivity	Up-reg
1609	0.588582	Polyp	P-E Connectivity	Up-reg
1610	1.49831	Polyp	P-E Connectivity	Up-reg
1611	1.61157	Polyp	P-E Connectivity	Up-reg
1612	-0.0712394	Polyp	P-E Connectivity	Up-reg
1613	#NAME?	Polyp	P-E Connectivity	Up-reg
1614	-2.52986	Polyp	P-E Connectivity	Up-reg
1615	1.66417	Polyp	P-E Connectivity	Up-reg
1616	-0.273546	Polyp	P-E Connectivity	Up-reg
1617	0.885167	Polyp	P-E Connectivity	Up-reg
1618	0.0724567	Polyp	P-E Connectivity	Up-reg
1619	1.68296	Polyp	P-E Connectivity	Up-reg
1620	1.01329	Polyp	P-E Connectivity	Up-reg
1621	0.120358	Polyp	P-E Connectivity	Up-reg
1622	-0.266398	Polyp	P-E Connectivity	Up-reg
1623	1.0439	Polyp	P-E Connectivity	Up-reg
1624	-0.683572	Polyp	P-E Connectivity	Up-reg
1625	1.65714	Polyp	P-E Connectivity	Up-reg
1626	-0.0952567	Polyp	P-E Connectivity	Up-reg
1627	1.9528	Polyp	P-E Connectivity	Up-reg
1628	2.06857	Polyp	P-E Connectivity	Up-reg
1629	0.49661	Polyp	P-E Connectivity	Up-reg
1630	0.166385	Polyp	P-E Connectivity	Up-reg
1631	0.822952	Polyp	P-E Connectivity	Up-reg
1632	#NAME?	Polyp	P-E Connectivity	Up-reg
1633	1.76926	Polyp	P-E Connectivity	Up-reg
1634	0.953158	Polyp	P-E Connectivity	Up-reg
1635	-0.200344	Polyp	P-E Connectivity	Up-reg
1636	0.923686	Polyp	P-E Connectivity	Up-reg
1637	0.851221	Polyp	P-E Connectivity	Up-reg
1638	0.0174988	Polyp	P-E Connectivity	Up-reg
1639	1.73191	Polyp	P-E Connectivity	Up-reg
1640	1.05627	Polyp	P-E Connectivity	Up-reg
1641	0.179808	Polyp	P-E Connectivity	Up-reg
1642	0.504318	Polyp	P-E Connectivity	Up-reg
1643	1.25045	Polyp	P-E Connectivity	Up-reg
1644	1.06709	Polyp	P-E Connectivity	Up-reg
1645	0.652408	Polyp	P-E Connectivity	Up-reg
1646	0.474559	Polyp	P-E Connectivity	Up-reg
1647	#NAME?	Polyp	P-E Connectivity	Up-reg
1648	1.96339	Polyp	P-E Connectivity	Up-reg
1649	0.908932	Polyp	P-E Connectivity	Up-reg
1650	0.539517	Polyp	P-E Connectivity	Up-reg
1651	1.08903	Polyp	P-E Connectivity	Up-reg
1652	0.769595	Polyp	P-E Connectivity	Up-reg
1653	1.28843	Polyp	P-E Connectivity	Up-reg
1654	1.72732	Polyp	P-E Connectivity	Up-reg
1655	-2.83054	Polyp	P-E Connectivity	Up-reg
1656	-2.80086	Polyp	P-E Connectivity	Up-reg
1657	-1.51314	Polyp	P-E Connectivity	Up-reg
1658	1.77628	Polyp	P-E Connectivity	Up-reg
1659	0.53253	Polyp	P-E Connectivity	Up-reg
1660	1.13935	Polyp	P-E Connectivity	Up-reg
1661	-1.16993	Polyp	P-E Connectivity	Up-reg
1662	0.688754	Polyp	P-E Connectivity	Up-reg
1663	0.881216	Polyp	P-E Connectivity	Up-reg
1664	0.7731	Polyp	P-E Connectivity	Up-reg
1665	-0.778644	Polyp	P-E Connectivity	Up-reg
1666	0.756624	Polyp	P-E Connectivity	Up-reg
1667	1.13164	Polyp	P-E Connectivity	Up-reg
1668	-0.669422	Polyp	P-E Connectivity	Up-reg
1669	0.941156	Polyp	P-E Connectivity	Up-reg
1670	0.475552	Polyp	P-E Connectivity	Up-reg
1671	0.9958	Polyp	P-E Connectivity	Up-reg
1672	-3.88039	Polyp	P-E Connectivity	Up-reg
1673	0.129914	Polyp	P-E Connectivity	Up-reg
1674	-4.68376	Polyp	P-E Connectivity	Up-reg
1675	0.377945	Polyp	P-E Connectivity	Up-reg
1676	-2.77617	Polyp	P-E Connectivity	Up-reg
1677	1.34739	Polyp	P-E Connectivity	Up-reg
1678	0.329455	Polyp	P-E Connectivity	Up-reg
1679	-0.282721	Polyp	P-E Connectivity	Up-reg
1680	1.11807	Polyp	P-E Connectivity	Up-reg
1681	1.40914	Polyp	P-E Connectivity	Up-reg
1682	1.54918	Polyp	P-E Connectivity	Up-reg
1683	1.5247	Polyp	P-E Connectivity	Up-reg
1684	0.276734	Polyp	P-E Connectivity	Up-reg
1685	1.46626	Polyp	P-E Connectivity	Up-reg
1686	-1.28979	Polyp	P-E Connectivity	Up-reg
1687	0.991221	Polyp	P-E Connectivity	Up-reg
1688	1.02764	Polyp	P-E Connectivity	Up-reg
1689	-0.274799	Polyp	P-E Connectivity	Up-reg
1690	1.161	Polyp	P-E Connectivity	Up-reg
1691	0.358641	Polyp	P-E Connectivity	Up-reg
1692	1.57729	Polyp	P-E Connectivity	Up-reg
1693	-0.386188	Polyp	P-E Connectivity	Up-reg
1694	0.0480731	Polyp	P-E Connectivity	Up-reg
1695	1.77945	Polyp	P-E Connectivity	Up-reg
1696	-1.38676	Polyp	P-E Connectivity	Up-reg
1697	1.4977	Polyp	P-E Connectivity	Up-reg
1698	1.1885	Polyp	P-E Connectivity	Up-reg
1699	1.4414	Polyp	P-E Connectivity	Up-reg
1700	0.831067	Polyp	P-E Connectivity	Up-reg
1701	-0.19737	Polyp	P-E Connectivity	Up-reg
1702	1.42147	Polyp	P-E Connectivity	Up-reg
1703	0.0928926	Polyp	P-E Connectivity	Up-reg
1704	-0.469253	Polyp	P-E Connectivity	Up-reg
1705	0.585841	Polyp	P-E Connectivity	Up-reg
1706	1.80945	Polyp	P-E Connectivity	Up-reg
1707	1.28433	Polyp	P-E Connectivity	Up-reg
1708	1.43946	Polyp	P-E Connectivity	Up-reg
1709	0.991138	Polyp	P-E Connectivity	Up-reg
1710	-0.103717	Polyp	P-E Connectivity	Up-reg
1711	1.65551	Polyp	P-E Connectivity	Up-reg
1712	1.9325	Polyp	P-E Connectivity	Up-reg
1713	1.7112	Polyp	P-E Connectivity	Up-reg
1714	2.23127	Polyp	P-E Connectivity	Up-reg
1715	0.600341	Polyp	P-E Connectivity	Up-reg
1716	1.16227	Polyp	P-E Connectivity	Up-reg
1717	0.991547	Polyp	P-E Connectivity	Up-reg
1718	-0.100095	Polyp	P-E Connectivity	Up-reg
1719	1.40454	Polyp	P-E Connectivity	Up-reg
1720	1.19737	Polyp	P-E Connectivity	Up-reg
1721	1.01426	Polyp	P-E Connectivity	Up-reg
1722	1.41105	Polyp	P-E Connectivity	Up-reg
1723	0.537402	Polyp	P-E Connectivity	Up-reg
1724	-3.30041	Polyp	P-E Connectivity	Up-reg
1725	#NAME?	Polyp	P-E Connectivity	Up-reg
1726	0.124809	Polyp	P-E Connectivity	Up-reg
1727	-0.157794	Polyp	P-E Connectivity	Up-reg
1728	#NAME?	Polyp	P-E Connectivity	Up-reg
1729	0.59008	Polyp	P-E Connectivity	Up-reg
1730	0.213072	Polyp	P-E Connectivity	Up-reg
1731	-2.59408	Polyp	P-E Connectivity	Up-reg
1732	0.966727	Polyp	P-E Connectivity	Up-reg
1733	1.65878	Polyp	P-E Connectivity	Up-reg
1734	1.03637	Polyp	P-E Connectivity	Up-reg
1735	-1.24648	Polyp	P-E Connectivity	Up-reg
1736	2.12793	Polyp	P-E Connectivity	Up-reg
1737	1.32453	Polyp	P-E Connectivity	Up-reg
1738	-0.229871	Polyp	P-E Connectivity	Up-reg
1739	0.238621	Polyp	P-E Connectivity	Up-reg
1740	2.03791	Polyp	P-E Connectivity	Up-reg
1741	0.155956	Polyp	P-E Connectivity	Up-reg
1742	-0.595372	Polyp	P-E Connectivity	Up-reg
1743	-0.256403	Polyp	P-E Connectivity	Up-reg
1744	-0.608752	Polyp	P-E Connectivity	Up-reg
1745	1.24724	Polyp	P-E Connectivity	Up-reg
1746	1.38643	Polyp	P-E Connectivity	Up-reg
1747	1.24634	Polyp	P-E Connectivity	Up-reg
1748	0.00835047	Polyp	P-E Connectivity	Up-reg
1749	1.48231	Polyp	P-E Connectivity	Up-reg
1750	-0.679474	Polyp	P-E Connectivity	Up-reg
1751	0.153415	Polyp	P-E Connectivity	Up-reg
1752	-5.00691	Polyp	P-E Connectivity	Up-reg
1753	-2.05734	Polyp	P-E Connectivity	Up-reg
1754	1.30904	Polyp	P-E Connectivity	Up-reg
1755	1.03227	Polyp	P-E Connectivity	Up-reg
1756	0.210241	Polyp	P-E Connectivity	Up-reg
1757	#NAME?	Polyp	P-E Connectivity	Up-reg
1758	1.13935	Polyp	P-E Connectivity	Up-reg
1759	-2.04512	Polyp	P-E Connectivity	Up-reg
1760	0.530284	Polyp	P-E Connectivity	Up-reg
1761	#NAME?	Polyp	P-E Connectivity	Up-reg
1762	1.88816	Polyp	P-E Connectivity	Up-reg
1763	1.13694	Polyp	P-E Connectivity	Up-reg
1764	0.984195	Polyp	P-E Connectivity	Up-reg
1765	-1.3759	Polyp	P-E Connectivity	Up-reg
1766	0.740875	Polyp	P-E Connectivity	Up-reg
1767	-0.562697	Polyp	P-E Connectivity	Up-reg
1768	#NAME?	Polyp	P-E Connectivity	Up-reg
1769	-0.241806	Polyp	P-E Connectivity	Up-reg
1770	0.76352	Polyp	P-E Connectivity	Up-reg
1771	1.40805	Polyp	P-E Connectivity	Up-reg
1772	1.33927	Polyp	P-E Connectivity	Up-reg
1773	1.94881	Polyp	P-E Connectivity	Up-reg
1774	0.476448	Polyp	P-E Connectivity	Up-reg
1775	#NAME?	Polyp	P-E Connectivity	Up-reg
1776	0.235938	Polyp	P-E Connectivity	Up-reg
1777	1.32465	Polyp	P-E Connectivity	Up-reg
1778	2.02767	Polyp	P-E Connectivity	Up-reg
1779	0.374712	Polyp	P-E Connectivity	Up-reg
1780	-0.17726	Polyp	P-E Connectivity	Up-reg
1781	1.14437	Polyp	P-E Connectivity	Up-reg
1782	0.809947	Polyp	P-E Connectivity	Up-reg
1783	-2.02289	Polyp	P-E Connectivity	Up-reg
1784	-2.20292	Polyp	P-E Connectivity	Up-reg
1785	-1.28979	Polyp	P-E Connectivity	Up-reg
1786	-0.743779	Polyp	P-E Connectivity	Up-reg
1787	0.88999	Polyp	P-E Connectivity	Up-reg
1788	-0.865886	Polyp	P-E Connectivity	Up-reg
1789	1.47324	Polyp	P-E Connectivity	Up-reg
1790	0.847741	Polyp	P-E Connectivity	Up-reg
1791	-1.71415	Polyp	P-E Connectivity	Up-reg
1792	0.567486	Polyp	P-E Connectivity	Up-reg
1793	1.75106	Polyp	P-E Connectivity	Up-reg
1794	-1.98113	Polyp	P-E Connectivity	Up-reg
1795	-0.563691	Polyp	P-E Connectivity	Up-reg
1796	1.65006	Polyp	P-E Connectivity	Up-reg
1797	#NAME?	Polyp	P-E Connectivity	Up-reg
1798	0.663722	Polyp	P-E Connectivity	Up-reg
1799	-0.3076	Polyp	P-E Connectivity	Up-reg
1800	2.02766	Polyp	P-E Connectivity	Up-reg
1801	0.689074	Polyp	P-E Connectivity	Up-reg
1802	-0.0589247	Polyp	P-E Connectivity	Up-reg
1803	-0.679994	Polyp	P-E Connectivity	Up-reg
1804	-0.158383	Polyp	P-E Connectivity	Up-reg
1805	0.0887725	Polyp	P-E Connectivity	Up-reg
1806	1.79232	Polyp	P-E Connectivity	Up-reg
1807	1.14291	Polyp	P-E Connectivity	Up-reg
1808	0.580382	Polyp	P-E Connectivity	Up-reg
1809	#NAME?	Polyp	P-E Connectivity	Up-reg
1810	#NAME?	Polyp	P-E Connectivity	Up-reg
1811	0.478694	Polyp	P-E Connectivity	Up-reg
1812	0.220883	Polyp	P-E Connectivity	Up-reg
1813	2.31417	Polyp	P-E Connectivity	Up-reg
1814	1.75164	Polyp	P-E Connectivity	Up-reg
1815	1.62346	Polyp	P-E Connectivity	Up-reg
1816	0.633587	Polyp	P-E Connectivity	Up-reg
1817	1.41974	Polyp	P-E Connectivity	Up-reg
1818	-2.24133	Polyp	P-E Connectivity	Up-reg
1819	1.74171	Polyp	P-E Connectivity	Up-reg
1820	0.321834	Polyp	P-E Connectivity	Up-reg
1821	1.04873	Polyp	P-E Connectivity	Up-reg
1822	1.51745	Polyp	P-E Connectivity	Up-reg
1823	-2.888	Polyp	P-E Connectivity	Up-reg
1824	0.483065	Polyp	P-E Connectivity	Up-reg
1825	0.494135	Polyp	P-E Connectivity	Up-reg
1826	0.827549	Polyp	P-E Connectivity	Up-reg
1827	0.576636	Polyp	P-E Connectivity	Up-reg
1828	-0.121865	Polyp	P-E Connectivity	Up-reg
1829	0.391763	Polyp	P-E Connectivity	Up-reg
1830	0.980752	Polyp	P-E Connectivity	Up-reg
1831	0.242301	Polyp	P-E Connectivity	Up-reg
1832	-2.16831	Polyp	P-E Connectivity	Up-reg
1833	-0.132619	Polyp	P-E Connectivity	Up-reg
1834	#NAME?	Polyp	P-E Connectivity	Up-reg
1835	-0.766987	Polyp	P-E Connectivity	Up-reg
1836	1.79035	Polyp	P-E Connectivity	Up-reg
1837	-1.93356	Polyp	P-E Connectivity	Up-reg
1838	#NAME?	Polyp	P-E Connectivity	Up-reg
1839	1.27279	Polyp	P-E Connectivity	Up-reg
1840	0.409566	Polyp	P-E Connectivity	Up-reg
1841	-0.217166	Polyp	P-E Connectivity	Up-reg
1842	#NAME?	Polyp	P-E Connectivity	Up-reg
1843	#NAME?	Polyp	P-E Connectivity	Up-reg
1844	0.786996	Polyp	P-E Connectivity	Up-reg
1845	-1.57589	Polyp	P-E Connectivity	Up-reg
1846	2.15392	Polyp	P-E Connectivity	Up-reg
1847	-3.25523	Polyp	P-E Connectivity	Up-reg
1848	1.28087	Polyp	P-E Connectivity	Up-reg
1849	#NAME?	Polyp	P-E Connectivity	Up-reg
1850	1.34097	Polyp	P-E Connectivity	Up-reg
1851	#NAME?	Polyp	P-E Connectivity	Up-reg
1852	-3.57851	Polyp	P-E Connectivity	Up-reg
1853	1.48012	Polyp	P-E Connectivity	Up-reg
1854	-1.17213	Polyp	P-E Connectivity	Up-reg
1855	-2.31154	Polyp	P-E Connectivity	Up-reg
1856	1.96505	Polyp	P-E Connectivity	Up-reg
1857	0.600216	Polyp	P-E Connectivity	Up-reg
1858	1.27805	Polyp	P-E Connectivity	Up-reg
1859	0.403326	Polyp	P-E Connectivity	Up-reg
1860	2.62338	Polyp	P-E Connectivity	Up-reg
1861	1.08032	Polyp	P-E Connectivity	Up-reg
1862	0.639507	Polyp	P-E Connectivity	Up-reg
1863	-3.47644	Polyp	P-E Connectivity	Up-reg
1864	0.856432	Polyp	P-E Connectivity	Up-reg
1865	-0.347157	Polyp	P-E Connectivity	Up-reg
1866	1.07997	Polyp	P-E Connectivity	Up-reg
1867	0.300492	Polyp	P-E Connectivity	Up-reg
1868	0.860482	Polyp	P-E Connectivity	Up-reg
1869	0.0968559	Polyp	P-E Connectivity	Up-reg
1870	#NAME?	Polyp	P-E Connectivity	Up-reg
1871	#NAME?	Polyp	P-E Connectivity	Up-reg
1872	1.34796	Polyp	P-E Connectivity	Up-reg
1873	#NAME?	Polyp	P-E Connectivity	Up-reg
1874	1.39433	Polyp	P-E Connectivity	Up-reg
1875	-1.42673	Polyp	P-E Connectivity	Up-reg
1876	0.106722	Polyp	P-E Connectivity	Up-reg
1877	-0.940822	Polyp	P-E Connectivity	Up-reg
1878	-2.16894	Polyp	P-E Connectivity	Up-reg
1879	-0.647204	Polyp	P-E Connectivity	Up-reg
1880	1.73734	Polyp	P-E Connectivity	Up-reg
1881	-3.69847	Polyp	P-E Connectivity	Up-reg
1882	#NAME?	Polyp	P-E Connectivity	Up-reg
1883	#NAME?	Polyp	P-E Connectivity	Up-reg
1884	-1.75297	Polyp	P-E Connectivity	Up-reg
1885	-5.09423	Polyp	P-E Connectivity	Up-reg
1886	0.93229	Polyp	P-E Connectivity	Up-reg
1887	#NAME?	Polyp	P-E Connectivity	Up-reg
1888	0.337412	Polyp	P-E Connectivity	Up-reg
1889	-1.26294	Polyp	P-E Connectivity	Up-reg
1890	#NAME?	Polyp	P-E Connectivity	Up-reg
1891	0.537796	Polyp	P-E Connectivity	Up-reg
1892	-0.239863	Polyp	P-E Connectivity	Up-reg
1893	1.27461	Polyp	P-E Connectivity	Up-reg
1894	-0.983501	Polyp	P-E Connectivity	Up-reg
1895	#NAME?	Polyp	P-E Connectivity	Up-reg
1896	1.11561	Polyp	P-E Connectivity	Up-reg
1897	1.75863	Polyp	P-E Connectivity	Up-reg
1898	-0.882295	Polyp	P-E Connectivity	Up-reg
1899	0.23179	Polyp	P-E Connectivity	Up-reg
1900	-0.038378	Polyp	P-E Connectivity	Up-reg
1901	0.871489	Polyp	P-E Connectivity	Up-reg
1902	1.37374	AdeCa	P-E Connectivity	Up-reg
1903	1.49702	AdeCa	P-E Connectivity	Up-reg
1904	0.953277	AdeCa	P-E Connectivity	Up-reg
1905	1.02254	AdeCa	P-E Connectivity	Up-reg
1906	0.146888	AdeCa	P-E Connectivity	Up-reg
1907	1.46261	AdeCa	P-E Connectivity	Up-reg
1908	0.464684	AdeCa	P-E Connectivity	Up-reg
1909	0.600776	AdeCa	P-E Connectivity	Up-reg
1910	0.781459	AdeCa	P-E Connectivity	Up-reg
1911	0.822323	AdeCa	P-E Connectivity	Up-reg
1912	0.762259	AdeCa	P-E Connectivity	Up-reg
1913	-0.484354	AdeCa	P-E Connectivity	Up-reg
1914	1.0859	AdeCa	P-E Connectivity	Up-reg
1915	2.21735	AdeCa	P-E Connectivity	Up-reg
1916	1.15902	AdeCa	P-E Connectivity	Up-reg
1917	1.02286	AdeCa	P-E Connectivity	Up-reg
1918	1.37592	AdeCa	P-E Connectivity	Up-reg
1919	1.62932	AdeCa	P-E Connectivity	Up-reg
1920	-0.0360454	AdeCa	P-E Connectivity	Up-reg
1921	0.65233	AdeCa	P-E Connectivity	Up-reg
1922	-2.2176	AdeCa	P-E Connectivity	Up-reg
1923	1.63021	AdeCa	P-E Connectivity	Up-reg
1924	0.854561	AdeCa	P-E Connectivity	Up-reg
1925	-1.48771	AdeCa	P-E Connectivity	Up-reg
1926	-0.133687	AdeCa	P-E Connectivity	Up-reg
1927	1.09873	AdeCa	P-E Connectivity	Up-reg
1928	0.893396	AdeCa	P-E Connectivity	Up-reg
1929	0.492626	AdeCa	P-E Connectivity	Up-reg
1930	1.21719	AdeCa	P-E Connectivity	Up-reg
1931	1.05705	AdeCa	P-E Connectivity	Up-reg
1932	1.37382	AdeCa	P-E Connectivity	Up-reg
1933	0.888711	AdeCa	P-E Connectivity	Up-reg
1934	0.46202	AdeCa	P-E Connectivity	Up-reg
1935	1.32798	AdeCa	P-E Connectivity	Up-reg
1936	1.49129	AdeCa	P-E Connectivity	Up-reg
1937	1.37598	AdeCa	P-E Connectivity	Up-reg
1938	0.518569	AdeCa	P-E Connectivity	Up-reg
1939	-0.948158	AdeCa	P-E Connectivity	Up-reg
1940	0.838132	AdeCa	P-E Connectivity	Up-reg
1941	0.705354	AdeCa	P-E Connectivity	Up-reg
1942	-0.0239944	AdeCa	P-E Connectivity	Up-reg
1943	0.705478	AdeCa	P-E Connectivity	Up-reg
1944	-0.208885	AdeCa	P-E Connectivity	Up-reg
1945	-0.43353	AdeCa	P-E Connectivity	Up-reg
1946	-1.83479	AdeCa	P-E Connectivity	Up-reg
1947	0.0997068	AdeCa	P-E Connectivity	Up-reg
1948	-0.482434	AdeCa	P-E Connectivity	Up-reg
1949	1.52256	AdeCa	P-E Connectivity	Up-reg
1950	-1.60481	AdeCa	P-E Connectivity	Up-reg
1951	0.337193	AdeCa	P-E Connectivity	Up-reg
1952	1.70205	AdeCa	P-E Connectivity	Up-reg
1953	1.15191	AdeCa	P-E Connectivity	Up-reg
1954	1.73664	AdeCa	P-E Connectivity	Up-reg
1955	0.892201	AdeCa	P-E Connectivity	Up-reg
1956	-0.186241	AdeCa	P-E Connectivity	Up-reg
1957	1.22948	AdeCa	P-E Connectivity	Up-reg
1958	-1.10637	AdeCa	P-E Connectivity	Up-reg
1959	-1.23994	AdeCa	P-E Connectivity	Up-reg
1960	1.31421	AdeCa	P-E Connectivity	Up-reg
1961	1.39691	AdeCa	P-E Connectivity	Up-reg
1962	0.972128	AdeCa	P-E Connectivity	Up-reg
1963	1.37833	AdeCa	P-E Connectivity	Up-reg
1964	1.74774	AdeCa	P-E Connectivity	Up-reg
1965	#NAME?	AdeCa	P-E Connectivity	Up-reg
1966	-0.216963	AdeCa	P-E Connectivity	Up-reg
1967	0.108044	AdeCa	P-E Connectivity	Up-reg
1968	0.886572	AdeCa	P-E Connectivity	Up-reg
1969	0.46061	AdeCa	P-E Connectivity	Up-reg
1970	-0.503077	AdeCa	P-E Connectivity	Up-reg
1971	0.75276	AdeCa	P-E Connectivity	Up-reg
1972	1.2725	AdeCa	P-E Connectivity	Up-reg
1973	1.06178	AdeCa	P-E Connectivity	Up-reg
1974	0.930779	AdeCa	P-E Connectivity	Up-reg
1975	1.3667	AdeCa	P-E Connectivity	Up-reg
1976	0.700141	AdeCa	P-E Connectivity	Up-reg
1977	1.04161	AdeCa	P-E Connectivity	Up-reg
1978	0.735284	AdeCa	P-E Connectivity	Up-reg
1979	1.61383	AdeCa	P-E Connectivity	Up-reg
1980	0.350288	AdeCa	P-E Connectivity	Up-reg
1981	0.805637	AdeCa	P-E Connectivity	Up-reg
1982	1.84922	AdeCa	P-E Connectivity	Up-reg
1983	-0.509989	AdeCa	P-E Connectivity	Up-reg
1984	0.297322	AdeCa	P-E Connectivity	Up-reg
1985	0.325446	AdeCa	P-E Connectivity	Up-reg
1986	-0.863661	AdeCa	P-E Connectivity	Up-reg
1987	0.430956	AdeCa	P-E Connectivity	Up-reg
1988	0.350595	AdeCa	P-E Connectivity	Up-reg
1989	0.508762	AdeCa	P-E Connectivity	Up-reg
1990	0.953135	AdeCa	P-E Connectivity	Up-reg
1991	-0.681634	AdeCa	P-E Connectivity	Up-reg
1992	0.667972	AdeCa	P-E Connectivity	Up-reg
1993	-2.2435	AdeCa	P-E Connectivity	Up-reg
1994	-0.175574	AdeCa	P-E Connectivity	Up-reg
1995	-0.279572	AdeCa	P-E Connectivity	Up-reg
1996	-2.28367	AdeCa	P-E Connectivity	Up-reg
1997	0.702127	AdeCa	P-E Connectivity	Up-reg
1998	1.99752	AdeCa	P-E Connectivity	Up-reg
[truncated: 293,237+ more rows]

## Sheet: Fig 4B
	Category	Value	Label
0	Mucosa	0.103673	P-E Connectivity
1	Polyp	0.155993	P-E Connectivity
2	AdeCa	0.186615	P-E Connectivity
3	Mucosa	0.0237191	P Stripe Strength
4	Polyp	0.0282889	P Stripe Strength
5	AdeCa	0.0619056	P Stripe Strength
6	Mucosa	0.0468598	P Accessibility
7	Polyp	0.0807249	P Accessibility
8	AdeCa	0.114348	P Accessibility
9	Mucosa	0.243691	E Accessibility
10	Polyp	0.230761	E Accessibility
11	AdeCa	0.213552	E Accessibility
12	Mucosa	0.0255099	P Demethylation
13	Polyp	0.0931141	P Demethylation
14	AdeCa	0.113433	P Demethylation

## Sheet: Fig 4E
	predicted	actual
0	-0.759821	0.235236
1	0.182123	0.141034
2	0.211927	0.108445
3	3.4511	-0.28527
4	0.290342	0.413611
5	-0.226536	0.0352026
6	-1.38837	1.12229
7	0.350309	0.326001
8	0.197321	0.425333
9	0.181326	0.47212
10	0.207465	0.440875
11	-0.340135	-0.912571
12	0.211927	-0.227622
13	-2.95785	-1.68388
14	1.93122	0.250912
15	-0.476311	-0.491183
16	0.196906	-0.05597
17	0.196995	0.0989057
18	0.258689	0.703304
19	0.211927	0.254835
20	-1.15749	0.758744
21	0.38989	0.709752
22	-0.227566	0.813454
23	0.211927	0.536336
24	0.266078	0.585335
25	0.332681	0.0279844
26	-0.748455	-0.713803
27	0.246043	1.31907
28	0.0765563	0.350999
29	0.211927	0.5628
30	0.933232	-0.60763
31	0.211927	-0.156453
32	1.34652	0.708765
33	0.211927	-0.387401
34	-0.106545	0.249764
35	-0.129515	-0.784402
36	-0.00229273	0.292517
37	0.211927	-0.259453
38	0.477659	0.0738459
39	0.244509	-0.871843
40	-0.119611	-0.528904
41	-0.678636	0.184584
42	0.241413	-0.052078
43	-0.474163	0.49456
44	0.211927	-0.305789
45	-0.0286796	0.850853
46	0.556689	0.4288
47	0.567061	0.296996
48	-0.991276	-2.55173
49	-0.0237636	-0.943904
50	0.211927	0.580118
51	-0.178226	-0.625855
52	-0.351365	-0.0653858
53	0.211927	0.268191
54	0.211927	0.0576798
55	0.254931	0.410049
56	-0.532247	0.603237
57	0.211927	0.187383
58	-0.170362	-0.297585
59	-2.14812	-2.12848
60	-1.24447	-0.593338
61	0.208037	1.14588
62	0.211927	0.289115
63	0.824915	0.326416
64	0.202912	0.539383
65	0.495471	0.243099
66	0.211927	-0.376103
67	0.223119	-0.354961
68	0.195383	0.169338
69	0.211927	0.271327
70	-0.0140299	0.333354
71	-1.19374	-1.1691
72	-0.740572	0.0750101
73	-0.763857	2.55752
74	0.740768	0.297482
75	0.211927	0.613517
76	-0.0458265	3.45424
77	0.211927	0.00934121
78	-0.973322	-0.331612
79	0.192407	-0.00476737
80	0.38329	0.402756
81	-1.10803	-0.130519
82	0.216087	0.482654
83	0.202106	0.296959
84	0.698358	-0.822093
85	-0.3286	0.114679
86	-0.988153	-0.530573
87	-0.663496	-0.924868
88	-0.994919	-2.13185
89	-4.33802	-1.24138
90	0.211927	0.350966
91	-0.132004	1.8724
92	-0.582534	-0.83429
93	0.211927	-0.410872
94	0.211927	0.502102
95	-0.543315	-0.372437
96	0.399635	0.24567
97	0.211927	-0.0954267
98	0.487559	0.127096
99	0.617411	2.213
100	-0.51456	0.169147
101	0.194305	0.238849
102	-0.324776	0.206003
103	0.211927	0.168972
104	0.254007	-1.40616
105	0.148552	-0.192781
106	0.392972	0.272969
107	-1.39127	-2.70482
108	0.211927	0.581296
109	-0.246845	0.865835
110	-0.121162	-0.602264
111	-0.525713	0.0919802
112	0.245369	0.138786
113	0.211927	0.212625
114	0.211927	-0.201594
115	-0.0581703	-0.0558459
116	0.0831857	-0.547134
117	0.211927	0.924685
118	0.195721	-0.0410852
119	0.209426	0.00216147
120	0.0613982	-0.454483
121	-0.295742	-0.606408
122	-1.89906	-2.70989
123	0.272036	0.444739
124	2.35321	1.21741
125	0.268444	0.291149
126	1.55473	-0.249754
127	-0.833055	0.347147
128	0.194802	0.0904098
129	-0.28514	-0.381074
130	0.0212592	0.0545391
131	0.384799	0.512293
132	0.0662259	-1.39921
133	0.199239	0.27201
134	0.293976	0.369343
135	0.211927	0.0837916
136	-2.161	-0.434871
137	0.211927	0.163596
138	0.913048	-0.320595
139	-1.71844	-1.1829
140	1.49335	-0.593275
141	-0.0726906	-0.29227
142	0.307556	0.0987291
143	0.44315	-0.028194
144	-0.105876	0.195523
145	0.827412	-0.382704
146	0.211927	-0.175191
147	0.194654	0.311778
148	-1.4112	-0.191979
149	-1.92522	-0.869564
150	-1.65089	-1.0296
151	-0.0979432	0.143497
152	0.211927	-0.569529
153	0.415584	-1.99413
154	0.677059	0.673577
155	-0.937924	0.988492
156	-0.938559	-0.718579
157	-1.11435	-0.0215576
158	0.211927	-0.458559
159	-0.918211	-1.63086
160	0.623766	-0.0905895
161	0.0204199	-0.246536
162	0.201983	0.191363
163	0.245617	-0.540686
164	0.211493	-0.057978
165	0.211927	-0.315761
166	0.211927	0.259529
167	-1.31872	-1.31573
168	0.287852	-2.07068
169	1.04651	0.969533
170	-1.15895	-0.033911
171	0.211927	1.22078
172	0.211927	-0.197893
173	0.274984	0.47176
174	0.641659	-0.483046
175	0.844771	0.213247
176	-0.306032	-1.66248
177	0.211927	0.159927
178	-0.329449	-0.879648
179	0.211927	0.413072
180	0.211927	-0.0448936
181	-2.12867	0.862641
182	0.195641	-0.215753
183	-0.915981	-2.40115
184	-2.43742	-0.879456
185	0.211927	-0.414774
186	-0.181816	0.918627
187	0.20662	-0.119061
188	-0.450659	-0.188628
189	0.211927	0.85886
190	1.28129	0.510232
191	0.211927	-0.098485
192	0.200539	0.713414
193	0.19577	0.217821
194	-1.16389	0.401137
195	-2.37355	-1.6101
196	0.211927	0.516072
197	-0.810647	-0.745576
198	0.0455442	0.581678
199	0.639581	-1.22442
200	-0.553526	-1.49708
201	-0.202835	-0.648139
202	-0.515512	-0.258397
203	1.35755	2.79025
204	-0.198572	-0.381464
205	-0.0154568	0.420845
206	1.42935	-0.0466662
207	0.189741	-0.278898
208	-0.158306	-0.391073
209	0.211927	-0.413344
210	2.56119	3.2588
211	-1.0918	-1.07852
212	-0.597152	-1.52538
213	0.211927	0.402372
214	-0.56764	0.0733571
215	-0.238662	-0.133967
216	1.30281	1.04623
217	0.222509	0.334269
218	0.202511	1.03216
219	-0.398182	1.48397
220	1.43222	0.827076
221	-0.646326	0.584997
222	0.212127	0.484223
223	-0.708515	-3.38463
224	0.225346	-0.697414
225	-0.113935	-0.486712
226	0.211927	0.148382
227	-0.68475	-2.11636
228	0.211927	0.0586063
229	0.204015	0.223082
230	-0.760751	-2.11196
231	0.529263	0.218358
232	0.334714	0.0497494
233	0.51395	-0.193077
234	0.211927	-0.11683
235	0.211927	0.240883
236	0.211927	0.26502
237	-0.182289	-0.98291
238	-2.24401	-0.571763
239	3.15607	0.0908192
240	-1.65853	-0.0981503
241	-0.48489	0.498483
242	0.211927	-0.117413
243	-0.608888	-0.617118
244	0.24652	0.376104
245	0.282975	0.29233
246	0.181241	0.975334
247	-0.476832	-0.00875499
248	0.211927	0.128822
249	0.537333	-0.333311
250	-0.243586	0.481429
251	0.245035	0.330074
252	-0.884271	-1.5833
253	-3.28296	-1.44827
254	0.476469	-0.587293
255	0.211927	-0.256256
256	-0.4053	-0.19851
257	0.319414	0.558464
258	-0.637957	-3.1308
259	-0.134111	-1.7249
260	0.202888	-0.531926
261	0.292017	0.643101
262	0.211927	0.0229723
263	0.0918675	-1.03763
264	-1.5672	0.220928
265	0.211927	0.0918612
266	1.30379	0.100285
267	0.267394	0.142742
268	0.211927	1.86186
269	0.211927	-0.193379
270	0.197805	0.881048
271	-0.0363584	0.956616
272	-0.599107	0.685097
273	0.078451	0.244026
274	0.195206	0.731308
275	-1.59133	0.272499
276	-0.755904	-2.07702
277	0.299818	0.0320069
278	0.211927	-0.37197
279	0.246956	0.150578
280	-0.01011	0.52916
281	0.211927	0.294843
282	0.211927	-0.105604
283	0.272351	0.268579
284	0.211927	0.0593886
285	-0.10097	0.0671771
286	0.448901	0.0830254
287	0.24238	-1.28356
288	0.28296	-0.0438713
289	-1.41137	0.259355
290	-0.29153	0.666889
291	-0.229653	-0.32427
292	0.559329	-0.38502
293	0.211927	0.031388
294	-0.0804069	0.291347
295	0.245229	0.256707
296	0.211927	0.311586
297	0.211927	0.358358
298	-0.478147	-0.292759
299	-0.450441	0.473531
300	1.1423	1.65339
301	0.35391	-0.00500012
302	-0.237719	0.166689
303	0.437993	1.46755
304	-1.42621	0.208477
305	0.211927	-0.0402266
306	0.211927	-0.310108
307	-0.831559	0.257996
308	0.211927	-0.00611672
309	-2.53349	-1.34199
310	0.218393	0.427079
311	0.100532	-0.260066
312	0.405636	0.399267
313	0.211927	0.0883138
314	0.211927	0.637352
315	-0.204173	-0.673837
316	0.211927	0.146295
317	0.449243	-0.106553
318	-2.55438	-2.96552
319	0.211927	0.339508
320	0.00849763	0.124847
321	0.34084	0.448041
322	-0.112167	-0.269141
323	0.194728	-0.396315
324	0.211927	0.420237
325	0.85534	0.0791462
326	0.600705	-0.408532
327	0.273763	-0.16519
328	-0.611572	-0.520666
329	0.202733	0.262837
330	0.514554	0.062118
331	-1.24011	0.18831
332	0.211927	0.389503
333	0.577714	-0.926436
334	-1.50803	-1.28358
335	0.191608	0.170247
336	0.515467	0.861567
337	0.845267	1.26728
338	1.0046	0.184352
339	-0.630187	-0.694151
340	0.211927	0.582213
341	-0.263766	-2.08529
342	0.0421394	0.150024
343	-0.325073	0.582782
344	0.211927	-0.247152
345	0.303695	-1.2249
346	0.338137	1.11679
347	-0.398857	0.53607
348	0.211927	0.573657
349	0.211927	0.0855057
350	-0.373736	0.125779
351	1.08412	-0.814374
352	0.211927	0.439812
353	0.999733	-0.0733075
354	0.401837	0.249636
355	0.211927	-0.860529
356	0.107617	-0.482212
357	0.211927	0.0247244
358	-1.80864	-2.694
359	-0.814471	0.36599
360	-0.224142	-0.844338
361	-0.415503	-0.279674
362	-0.378679	-1.37694
363	0.211927	0.0821982
364	0.211927	-0.0143136
365	0.211927	0.292476
366	-0.76118	0.523189
367	0.443122	0.860602
368	1.32444	0.769089
369	0.198716	-1.67432
370	0.211927	0.2268
371	-1.12006	-0.972484
372	-0.241753	-0.130924
373	0.427812	-0.232833
374	-0.505248	-0.154802
375	-1.51811	0.582221
376	-0.33721	-0.639477
377	-0.16112	1.25362
378	-0.754693	0.451074
379	1.72083	-0.4558
380	0.650246	-0.213851
381	-1.42037	1.71917
382	2.07823	1.84742
383	0.504616	0.30078
384	0.904018	0.0379292
385	-0.549131	-0.31464
386	0.211927	0.341873
387	-0.757641	-3.68069
388	0.39232	0.279282
389	-0.971208	-1.96866
390	0.211927	0.269024
391	0.211927	-0.0804937
392	0.211927	0.446629
393	0.211927	0.492515
394	0.614556	0.456685
395	-0.120372	-1.24792
396	0.211927	0.0864125
397	0.237766	0.352881
398	0.431254	0.0189348
399	0.393537	0.868067
400	-0.00701794	0.0226072
401	0.353828	0.634322
402	0.573603	0.0343406
403	0.211927	-0.0401206
404	0.137707	0.40929
405	0.211927	0.333101
406	0.389971	0.57175
407	0.840402	0.499734
408	0.211927	-0.820909
409	0.71875	0.877731
410	-0.425268	0.00657996
411	-0.317823	0.316665
412	-0.0458781	-0.506441
413	-0.148794	0.256175
414	-0.244165	0.0480778
415	-0.0138628	-0.150365
416	0.307973	0.487087
417	0.689892	-0.553043
418	-0.120566	0.0648612
419	-0.744025	0.0414268
420	1.25173	-0.0106786
421	-2.20123	-1.56537
422	0.211927	0.579535
423	0.21349	0.125352
424	0.0532901	-0.830682
425	0.925625	3.29235
426	-1.20912	-0.597616
427	1.44615	1.12058
428	-2.07133	-1.32589
429	0.00130773	-0.60964
430	0.211918	0.178088
431	0.259287	-1.15105
432	-0.454475	-0.985561
433	0.201062	-1.17223
434	0.211927	-2.55996
435	-0.691837	0.0205031
436	0.211927	0.0377673
437	-1.80457	-1.89706
438	-0.284571	0.20072
439	0.211927	-0.2352
440	0.211927	0.291772
441	-0.480292	-1.5989
442	0.285607	0.010911
443	0.216587	0.0274673
444	0.211927	0.203061
445	0.211927	0.118106
446	0.211927	-0.6148
447	-0.874704	-1.1317
448	0.211927	0.234209
449	0.225458	0.0492239
450	0.211927	0.311488
451	-0.482146	0.408888
452	-0.264886	-2.14857
453	0.196689	0.433572
454	-0.267622	0.596158
455	-0.534761	0.688962
456	0.211927	-0.259014
457	-0.761146	-1.01371
458	0.199589	0.389792
459	-0.0812353	0.350224
460	0.211927	-0.0148421
461	-1.96697	-1.91882
462	-1.70492	-0.718767
463	0.211927	-0.15651
464	0.765595	0.0424506
465	-0.108103	-1.71563
466	0.846704	0.877755
467	-0.283469	-0.796057
468	0.196244	-0.582518
469	-0.144312	0.25823
470	0.211927	-0.0169315
471	0.19939	0.426
472	-1.66012	-0.766131
473	0.215587	0.181914
474	0.0351684	-1.2787
475	1.74382	0.356178
476	-0.155743	-1.36576
477	0.254908	0.832539
478	0.325119	0.580764
479	0.211927	0.692636
480	0.306527	0.0813412
481	0.211927	0.187684
482	-0.545891	0.521572
483	0.211927	0.55045
484	0.211927	-0.250977
485	0.194931	-0.146135
486	0.194541	0.183449
487	0.803808	0.849536
488	-0.796853	1.30306
489	-2.04659	-1.31742
490	-1.16039	0.218594
491	0.268016	0.320359
492	-0.886953	-0.131964
493	-0.303858	-1.75217
494	0.827137	-0.627989
495	1.76712	0.533897
496	0.211927	0.225503
497	-0.499328	0.429461
498	0.211927	0.536166
499	0.438835	1.02892
500	-0.659839	-0.614635
501	0.214337	0.354156
502	-0.0518233	-0.0178617
503	-0.865669	-0.113999
504	-0.576533	-1.24579
505	0.211927	-0.307504
506	-0.123329	1.80153
507	-0.490063	0.212108
508	0.211927	0.0369119
509	0.199822	-0.761306
510	0.271186	0.0335912
511	-0.86813	-1.37217
512	0.272291	0.348289
513	0.198562	0.224154
514	0.211927	0.0440155
515	0.254499	-0.0374998
516	0.211927	-0.0633757
517	0.211927	0.732822
518	0.210482	0.667158
519	0.509023	0.519624
520	0.211927	0.172069
521	0.206875	0.396039
522	1.62104	0.602853
523	0.211927	0.688384
524	0.211927	0.456073
525	0.0237578	-1.26567
526	0.211927	-0.824308
527	0.211927	0.211078
528	1.40802	0.834183
529	-0.00311016	-0.785681
530	-0.303153	0.236865
531	0.220118	0.304514
532	0.211927	0.695076
533	0.260409	-0.336445
534	0.918799	0.163545
535	0.211927	0.0514706
536	0.250508	0.0849561
537	-0.00398753	0.671749
538	1.06923	0.787877
539	-0.561729	-1.52092
540	0.0295686	1.80865
541	-0.744851	-0.33796
542	1.07136	0.518412
543	0.594694	0.145533
544	1.49605	0.271563
545	-1.08074	-1.14334
546	0.19534	0.289278
547	0.338839	0.450695
548	0.0134999	0.562335
549	0.656394	0.589348
550	-1.42939	-0.636276
551	-2.42651	-1.83308
552	0.211927	0.492912
553	0.211927	0.522547
554	-0.116396	-2.79051
555	0.393947	-0.00775321
556	0.211927	0.27058
557	0.352755	0.81886
558	-2.06148	-0.59745
559	0.211927	-0.397734
560	0.321213	0.27791
561	0.202174	0.469909
562	0.0520029	-0.500191
563	-2.20721	-1.98959
564	-1.07458	-0.852155
565	-0.447459	0.374091
566	-0.380692	0.135505
567	0.211927	-0.0338346
568	1.55978	-0.598699
569	0.211927	0.201852
570	0.211927	-0.0731012
571	-4.21217	-3.77807
572	-0.987892	-0.441429
573	0.211927	-0.490007
574	0.567816	0.066085
575	0.211927	-0.485244
576	0.194555	0.603528
577	-0.123304	0.0987945
578	-0.726523	1.70929
579	0.211927	0.0538395
580	0.211927	-0.0582128
581	-0.0956161	0.315676
582	0.211927	0.055551
583	0.243164	0.181538
584	-1.08818	-0.0698074
585	0.118452	-0.00134882
586	0.211927	1.20352
587	0.206425	0.217951
588	-0.333205	-0.137751
589	-0.577954	-1.32307
590	-0.585891	-0.237554
591	-2.10292	-2.77934
592	0.196052	-0.199113
593	0.211927	-0.117446
594	-0.761895	0.430102
595	0.472908	0.520347
596	0.258219	0.259298
597	0.211927	0.215993
598	-2.73541	-3.12115
599	0.352547	0.0725578
600	-0.088393	0.352908
601	0.306017	0.0732163
602	-0.392413	-0.0299435
603	0.48629	-0.892875
604	-1.53678	-0.0899612
605	0.211927	-0.283416
606	-1.29325	-0.457748
607	0.211927	0.262054
608	0.272817	0.461408
609	-0.662797	-0.685445
610	-0.472612	-0.246434
611	0.467783	0.290727
612	-0.348731	-0.805969
613	-1.79151	-0.167913
614	0.211927	0.102892
615	-0.405437	0.311656
616	0.435141	0.568519
617	-1.49711	-1.65311
618	-2.2639	-0.204449
619	0.211927	-0.109591
620	-0.366102	0.379524
621	-0.171822	-0.65768
622	-0.911069	-2.07485
623	1.40025	-0.0953047
624	0.33959	0.265405
625	-0.110776	-0.0450844
626	0.211927	0.115685
627	-0.869469	0.234486
628	0.203782	0.545033
629	0.785297	-0.272204
630	0.194709	-0.198172
631	0.211927	-0.363349
632	0.363021	0.23352
633	-1.35938	0.644938
634	0.283192	-0.315534
635	0.211927	0.0547715
636	0.211927	0.366739
637	0.515077	0.750137
638	0.211927	0.365818
639	0.211927	0.0113523
640	-0.434691	0.982749
641	0.247617	-0.184546
642	-0.144701	0.182109
643	0.211927	-0.0224901
644	-0.0410665	0.621106
645	0.244294	0.0829782
646	0.328395	0.47515
647	0.211927	-0.631393
648	-0.688672	0.19899
649	-1.15753	-2.14914
650	0.198025	2.50143
651	0.211927	0.206062
652	0.298793	-0.636483
653	-0.829048	-2.53665
654	-0.801557	0.454524
655	0.0522852	-0.271093
656	-1.41598	-0.370766
657	-0.894635	-0.994628
658	0.312694	0.0511323
659	0.211927	-0.545746
660	0.0522563	0.456808
661	0.0192294	-1.52747
662	0.211927	0.26806
663	0.199062	-0.991255
664	0.0144632	0.390657
665	-2.02255	-1.15234
666	0.211927	1.22488
667	-0.856687	-1.36623
668	0.145535	-0.0715852
669	-0.242248	0.379851
670	0.195745	0.0856494
671	0.211927	-0.0718483
672	-0.108617	-0.948436
673	-0.0524716	-1.54634
674	-0.898058	-0.465268
675	-0.864542	-0.268436
676	-0.17195	-1.92524
677	0.211927	0.0900364
678	-0.767461	0.13382
679	0.211927	-0.253644
680	0.211927	-0.379013
681	0.211927	0.412459
682	1.60855	-0.0735672
683	-0.438976	-1.29699
684	0.211927	-0.708937
685	-1.80046	-0.573782
686	0.202156	0.214669
687	-2.36052	-0.0448711
688	0.369509	0.243029
689	0.211927	-0.283435
690	4.23229	3.83805
691	0.593055	0.069009
692	0.211927	0.128968
693	0.211927	0.643276
694	-1.35585	-1.18723
695	0.345957	-0.362458
696	-0.737722	-1.76696
697	0.211927	-0.850377
698	-0.369638	0.215913
699	0.701289	-0.0183234
700	0.211927	0.0748916
701	0.298614	-0.819287
702	-0.28693	0.242733
703	0.211927	0.205459
704	3.3386	4.04406
705	-1.04844	0.222221
706	-0.990041	-1.41846
707	0.211927	0.444553
708	2.8484	2.15859
709	-0.49836	0.13144
710	-1.16128	0.5324
711	0.211927	0.471131
712	0.211927	0.63239
713	-1.8149	-1.27207
714	0.211927	0.203245
715	0.211927	0.374726
716	0.489984	0.871456
717	0.463873	-1.58416
718	0.211927	0.447006
719	-0.738187	-0.338026
720	0.700735	-0.431046
721	0.848655	0.537083
722	1.52175	0.257659
723	-1.06786	-0.0841744
724	-0.0995374	1.11867
725	-0.352179	0.305689
726	0.18771	-0.303819
727	-0.369062	-0.578995
728	-0.575733	-0.75249
729	-0.230456	0.28893
730	0.203153	-0.173658
731	0.256978	0.341409
732	0.0537542	0.607342
733	-0.79342	-0.581992
734	0.183421	-0.0123878
735	-0.293768	-0.910698
736	-0.677429	0.0204634
737	-0.165585	-0.322532
738	-0.188995	-0.105228
739	-0.437456	-0.155973
740	-0.395061	-0.051703
741	0.211927	0.15877
742	-0.358624	0.410201
743	0.211927	0.262163
744	-0.950966	-1.80037
745	0.309495	0.216421
746	0.211927	0.110864
747	-0.907954	-1.04841
748	0.891833	-0.679423
749	1.98686	-0.255423
750	0.152747	-1.02
751	-0.111455	-1.10985
752	0.211927	0.210994
753	-0.429375	0.0964553
754	-0.313598	0.129738
755	-0.26247	-1.05321
756	-1.51938	-0.394973
757	0.211927	-0.459393
758	0.252133	-0.105784
759	1.11803	0.418963
760	1.28503	-0.458684
761	0.840111	0.0258002
762	0.211927	0.618201
763	0.856082	0.428429
764	0.232858	0.772926
765	-2.19651	-1.47934
766	-0.247244	0.0710904
767	0.194544	-0.133951
768	0.211927	0.0972586
769	1.22795	0.558481
770	0.211927	0.0147617
771	0.211927	-0.830334
772	0.647725	0.49285
773	-1.01081	-0.566482
774	0.648129	0.177668
775	0.252193	0.211651
776	-0.0144439	-0.209923
777	0.673115	2.82805
778	-0.680961	2.41632
779	0.211927	-1.0647
780	0.606694	0.51215
781	-3.86494	-0.969844
782	0.197091	-0.503055
783	-0.451334	-1.18479
784	0.211927	0.875496
785	-0.820099	0.170479
786	0.634213	-0.199699
787	-1.64757	-1.80577
788	-0.329381	-0.801767
789	0.211927	0.212625
790	-0.68576	-1.06977
791	-1.66052	0.163952
792	-1.9239	-1.14809
793	0.288929	-0.0398436
794	-1.2334	-1.65939
795	-1.1762	-2.84995
796	0.199787	0.452469
797	-0.917406	-1.20641
798	-0.438184	-2.13806
799	-0.363361	-0.0933956
800	0.211927	-0.13295
801	-0.282552	-0.630445
802	0.256923	0.0213804
803	0.374685	-0.67349
804	-0.94876	0.0387918
805	1.01013	-0.504868
806	-1.25438	-0.192478
807	-0.108517	0.292794
808	0.330654	-0.821385
809	0.303563	-0.285875
810	0.211927	-1.06452
811	0.490555	-0.00937515
812	0.211927	0.0626129
813	0.755143	2.62697
814	0.260523	0.19661
815	-0.0120963	0.465757
816	0.211927	-0.0362266
817	0.211927	0.444389
818	-1.27573	-0.441173
819	0.194192	0.0491194
820	-0.829454	-1.31865
821	2.23065	1.3019
822	-0.152293	0.250996
823	0.125187	-0.481883
824	0.151359	-0.525165
825	-0.228744	0.583186
826	0.211927	-0.465055
827	0.5412	-0.959598
828	0.224954	0.659855
829	0.181384	-0.233015
830	-1.36202	-0.504571
831	-0.328055	-0.632377
832	1.33651	-0.765493
833	0.180425	0.216048
834	0.48711	0.69404
835	-0.683167	-0.147447
836	0.211927	-0.441533
837	0.211927	0.110747
838	0.211927	-0.742101
839	-1.52579	-0.189024
840	-1.52773	-1.19449
841	0.294323	-0.0411071
842	-1.50464	1.16438
843	-1.05312	0.127359
844	-0.581653	-0.0530981
845	-0.371309	0.273382
846	0.211927	-0.339839
847	1.13669	0.595775
848	2.09355	1.67275
849	-1.79831	-1.52203
850	0.282134	0.236778
851	-0.836929	0.0821778
852	0.821391	0.877826
853	0.308468	0.282172
854	0.211927	0.229162
855	0.211927	0.448168
856	0.211927	0.133394
857	0.209807	-0.0439823
858	-1.35654	-1.10682
859	0.202486	0.607485
860	0.211927	0.247401
861	-1.51465	-1.95442
862	-2.83641	-3.7534
863	0.211927	-0.233545
864	0.211927	0.538578
865	0.211927	0.238543
866	0.211927	0.542369
867	1.3389	0.187922
868	0.72486	0.0165024
869	-1.70936	-3.11676
870	0.266558	0.283889
871	0.20162	0.174565
872	0.803227	0.0253864
873	-0.584924	-0.803672
874	-0.0673663	0.0214031
875	0.211927	0.486493
876	-2.29986	-2.69006
877	0.211927	0.0184651
878	-0.349181	0.13638
879	-1.18538	-3.7568
880	0.211927	-0.00024214
881	0.211927	0.0685052
882	0.594493	-1.53951
883	-2.4869	-2.14149
884	0.203764	0.367611
885	0.211927	-0.114531
886	2.02222	0.333857
887	-0.327496	0.0867978
888	0.194353	0.244108
889	-0.172031	0.0478145
890	0.211927	0.141323
891	-0.928393	-1.78409
892	-0.242829	-0.320738
893	0.787912	0.396494
894	-0.268737	-0.137235
895	-0.262676	-0.254848
896	0.305538	0.0954947
897	0.654911	0.038766
898	0.211927	-0.29398
899	0.234093	0.0322623
900	-1.66565	-1.37615
901	0.211927	0.190757
902	-0.593356	0.304573
903	0.589052	1.57908
904	0.589415	0.253331
905	-1.78472	-0.434868
906	0.211927	0.365661
907	0.195262	0.693814
908	0.211927	0.235558
909	0.798621	1.65748
910	2.0885	0.447085
911	-0.448156	0.596141
912	-0.155826	0.0509007
913	0.211927	-1.24943
914	0.316291	0.296617
915	0.211927	0.620455
916	0.20022	-0.20606
917	0.211927	0.0556299
918	0.258816	-0.782526
919	0.255483	0.895527
920	0.211927	0.715386
921	-0.0103121	0.73392
922	-1.02229	-1.06497
923	0.211927	-0.990626
924	0.211927	1.22548
925	0.211927	-0.512519
926	-0.589845	0.356274
927	-1.54444	-0.616644
928	0.211927	-0.0316765
929	0.845024	0.851737
930	0.211927	0.491924
931	-0.598166	-0.137126
932	-0.654629	-0.255217
933	0.324824	0.791437
934	0.577677	1.68707
935	0.211927	-0.101974
936	0.245232	-0.623905
937	-0.934557	-0.358452
938	-0.931568	0.431992
939	0.113873	1.00944
940	-0.330476	-0.886251
941	-0.0692005	0.362471
942	0.204179	0.368447
943	1.01725	1.12718
944	0.211927	-0.152381
945	-0.306898	-0.496641
946	-0.950828	-0.617215
947	0.267916	-0.0426421
948	-0.886923	-0.00591463
949	1.26888	0.017123
950	0.250859	0.163843
951	0.211927	0.362442
952	0.169786	0.466007
953	-0.18017	-0.832077
954	0.211927	0.0789957
955	0.211927	2.45009
956	-0.862084	-1.99581
957	-0.484075	-0.748265
958	-0.754619	-3.0337
959	0.130224	1.50476
960	-0.408833	-2.08676
961	0.721284	0.871298
962	-0.18875	-1.03796
963	0.197889	0.741159
964	-0.557258	0.034168
965	-0.235549	-1.02988
966	-1.56622	-0.19141
967	-0.0614027	0.448653
968	0.200005	0.168817
969	-1.46374	-1.63403
970	1.44471	-0.166993
971	-0.133234	0.0559878
972	0.234048	-0.0743358
973	-2.45118	-1.14894
974	1.03213	0.430525
975	0.211927	0.034591
976	-0.481398	-0.358362
977	-0.314116	-0.0954108
978	0.198284	-1.11237
979	-0.105563	-1.65493
980	-0.0911213	0.986553
981	0.0474564	-0.844479
982	-0.111425	-0.172312
983	0.211927	-0.293792
984	0.181407	1.07937
985	0.211927	0.54022
986	0.200911	0.229855
987	-0.616662	-0.45819
988	-1.18959	0.165649
989	-0.0310613	-1.43167
990	0.21201	0.605761
991	1.02172	0.18115
992	0.198523	-0.0569817
993	-0.539622	0.135843
994	0.208061	0.708897
995	0.730578	0.436097
996	-0.177528	0.051904
997	0.211927	0.177549
998	0.880613	0.213412
999	0.197351	0.836157
1000	0.252601	0.369977
1001	-0.668623	-0.0978494
1002	0.101181	-0.192197
1003	-0.4658	-1.48929
1004	0.211927	0.290623
1005	0.212025	-0.499963
1006	-0.381288	-0.120714
1007	0.211927	0.00229716
1008	0.207786	0.0572728
1009	1.0615	1.36866
1010	-1.12294	-0.0394368
1011	0.211927	-0.564541
1012	2.17029	-0.435963
1013	0.416672	0.337988
1014	0.211927	0.221125
1015	-0.324343	0.674035
1016	-0.0321833	1.13472
1017	0.211927	0.483459
1018	0.211927	-0.798974
1019	-0.176514	0.672964
1020	-0.804927	0.423833
1021	0.211927	-0.0171659
1022	-0.765568	-1.93187
1023	0.194444	0.313557
1024	0.203047	-0.00634756
1025	-0.309824	-0.735513
1026	0.230071	0.585706
1027	-1.13368	-1.04155
1028	0.326189	0.202378
1029	-1.43376	-0.872548
1030	-0.399783	-0.29721
1031	0.211927	-0.581991
1032	0.256559	0.0707858
1033	0.196645	-0.00470029
1034	-0.0907364	-1.14531
1035	0.211927	0.0172158
1036	-0.539537	-1.24209
1037	0.211927	-0.298968
1038	0.390309	-0.330308
1039	1.41138	0.15777
1040	0.422536	0.776835
1041	0.19475	-0.800144
1042	0.626283	-0.13109
1043	0.399697	0.729251
1044	0.363288	0.25181
1045	0.885405	-0.54952
1046	-1.24265	0.164292
1047	0.211927	-0.670351
1048	-0.129907	-1.73938
1049	-0.575237	-0.610965
1050	0.211927	0.396474
1051	-1.28971	-3.48377
1052	0.211927	-0.0202843
1053	-0.199686	1.26946
1054	0.211927	-0.291873
1055	0.195001	0.178551
1056	-0.166696	0.3958
1057	0.211927	0.826829
1058	0.211927	-0.18413
1059	-0.00407563	-0.662278
1060	0.211927	0.184032
1061	0.745535	-1.26496
1062	-0.497187	-0.0317651
1063	0.211927	0.326393
1064	-0.796742	0.28204
1065	-1.65571	-2.55457
1066	0.18847	-0.1653
1067	0.211927	0.211712
1068	0.211927	0.242221
1069	-1.58466	-0.298544
1070	0.211927	0.365886
1071	0.211927	0.114407
1072	0.211927	0.134125
1073	1.22438	1.10138
1074	0.211927	0.615891
1075	-0.726285	-0.43977
1076	-1.31454	0.139923
1077	0.211927	0.286125
1078	-0.337626	1.03442
1079	0.603853	-0.16363
1080	-0.287362	0.198473
1081	0.26716	0.310219
1082	-1.03523	0.202655
1083	-0.495706	0.27498
1084	-0.105305	-0.962609
1085	0.211927	0.168836
1086	0.796136	0.417412
1087	0.209846	0.0982242
1088	0.359313	0.688362
1089	0.221226	0.19968
1090	-4.38328	-0.440626
1091	0.195549	-0.262203
1092	0.258253	0.424069
1093	0.211927	0.159561
1094	-0.661242	-0.00524558
1095	0.211927	0.275439
1096	1.09871	0.828341
1097	-2.23105	-2.5019
1098	-0.507316	0.190832
1099	0.207364	1.7343
1100	0.211927	-0.282896
1101	0.0154501	-1.26714
1102	0.211927	-0.288857
1103	-0.178211	0.414154
1104	0.211927	-0.266558
1105	-1.96666	-1.5741
1106	-2.20164	-0.369
1107	-1.03881	-1.87918
1108	-0.272933	-0.298777
1109	-1.08213	-0.394041
1110	0.37129	0.475365
1111	1.37817	0.729956
1112	-0.125937	0.199756
1113	0.211927	0.352531
1114	-0.291283	0.251195
1115	0.211927	0.174714
1116	0.211927	-0.330755
1117	0.211927	-0.073052
1118	0.309679	-0.0189706
1119	-0.0665354	0.143734
1120	0.51904	0.49422
1121	0.260788	-0.432589
1122	0.195863	0.0543469
1123	0.536314	0.450968
1124	-1.86319	-0.199016
1125	0.211927	0.686027
1126	0.192836	0.194215
1127	-1.29756	0.500198
1128	0.195783	0.139641
1129	0.211927	0.0987786
1130	-0.879828	0.264859
1131	0.210267	-0.12963
1132	0.270496	-0.0391373
1133	-0.0648753	-0.217715
1134	0.211927	0.476089
1135	0.594774	-0.516278
1136	-0.0510214	0.149144
1137	-0.853492	-1.10092
1138	0.218609	0.474694
1139	0.13067	-1.39757
1140	0.217363	0.0474825
1141	0.211927	0.23126
1142	-0.469893	-0.625331
1143	0.199749	1.41447
1144	0.323259	-0.716916
1145	-2.21956	0.0616204
1146	-0.64303	0.218989
1147	0.183189	-0.163459
1148	1.63753	0.167037
1149	1.38587	-0.137195
1150	0.198757	0.0361235
1151	-0.228243	-0.0501151
1152	0.53411	1.02896
1153	0.211927	0.534859
1154	-0.987989	-1.22288
1155	0.211927	0.568895
1156	-0.335494	-0.906787
1157	0.267081	-0.0358113
1158	0.979387	-0.787573
1159	-1.62873	-1.26202
1160	-0.403548	-1.60917
1161	-0.990591	-1.97481
1162	1.79085	0.966221
1163	-1.47387	-0.757793
1164	-1.73399	-1.20368
1165	0.211927	-0.00172088
1166	-0.669748	0.00312577
1167	0.211927	-0.374136
1168	-1.38975	-1.32635
1169	-0.318965	-1.09282
1170	0.0205004	-0.520168
1171	-1.46858	-0.641503
1172	-1.26015	-0.39226
1173	1.04202	-1.40252
1174	0.211927	0.394159
1175	0.211927	0.112542
1176	0.0485734	0.44069
1177	0.316935	0.728966
1178	0.211927	0.317314
1179	0.23188	0.188017
1180	2.03266	1.53179
1181	0.211927	-0.51185
1182	-0.787151	-0.0905754
1183	0.211927	0.295986
1184	1.71032	-1.50304
1185	0.211927	0.0766194
1186	-0.130981	-0.0912092
1187	0.700007	-0.878895
1188	0.211927	0.05718
1189	0.211927	-0.611342
1190	0.211927	-0.451649
1191	-2.3341	-2.77704
1192	0.209819	0.00348022
1193	0.320188	0.338889
1194	0.536895	0.0705029
1195	-0.92416	0.0613586
1196	0.211927	0.221452
1197	-0.272985	-0.74566
1198	-2.14499	-3.12864
1199	0.00250506	0.333265
1200	0.310112	0.54774
1201	-0.377357	0.589077
1202	-1.48603	-2.20541
1203	0.200421	0.0254364
1204	0.211927	-0.142083
1205	-1.45868	0.0288406
1206	0.273906	0.347215
1207	0.24875	-0.228757
1208	-2.63431	-1.2259
1209	0.211927	0.0147527
1210	0.211927	-0.0454914
1211	0.157014	-0.723869
1212	0.922076	0.98022
1213	0.37681	0.504321
1214	0.211927	1.70206
1215	0.211927	0.124463
1216	-1.31675	-0.936353
1217	0.744465	-0.843415
1218	1.10989	0.566793
1219	0.211927	-0.264399
1220	0.233379	-0.112447
1221	0.19641	0.0646328
1222	0.0660765	-1.4746
1223	0.167042	-0.921782
1224	-0.247193	-0.408535
1225	-0.153389	0.273304
1226	0.0764758	-1.12435
1227	-0.00631465	-2.92005
1228	0.211927	-0.183576
1229	1.85914	-0.547789
1230	0.211927	-0.0391359
1231	0.211927	0.0767662
1232	0.211927	-0.17688
1233	-0.73766	-1.13917
1234	0.211927	-0.102746
1235	0.399346	0.00402575
1236	-0.194069	-0.270685
1237	0.194474	0.222288
1238	0.211927	0.279788
1239	-0.890311	0.0355018
1240	0.305727	0.250738
1241	0.2085	0.159684
1242	-0.0679675	0.0968025
1243	0.211927	0.107293
1244	0.0115502	0.364908
1245	-1.26008	-0.415129
1246	-0.184909	-0.315166
1247	-0.592119	0.844629
1248	0.211927	-0.0864351
1249	-1.95237	-1.3792
1250	0.211927	0.199321
1251	0.211927	-0.00280463
1252	0.228075	-0.204669
1253	-0.785181	-0.507064
1254	-2.95818	-3.13652
1255	0.26285	0.494269
1256	0.210388	0.117875
1257	-0.0317732	0.276001
1258	-0.185028	-1.68314
1259	-1.90739	-2.31074
1260	0.246807	0.0761193
1261	-0.352077	0.475494
1262	-1.95223	-2.85679
1263	0.0439001	0.563612
1264	0.208346	0.578446
1265	-0.364322	-1.84182
1266	-0.0228161	0.561459
1267	0.287653	0.289921
1268	0.298281	0.218527
1269	0.211927	-1.07631
1270	-0.746144	0.590242
1271	-0.427692	-1.43723
1272	0.509188	0.674229
1273	0.453357	0.544161
1274	0.227193	1.26511
1275	0.211927	0.0567488
1276	-0.7809	-2.4268
1277	0.244026	0.0130734
1278	0.527565	0.273932
1279	0.211927	0.516425
1280	-1.22749	-0.945543
1281	1.47075	1.90001
1282	-0.512397	-0.504543
1283	0.202229	0.115341
1284	0.198697	-0.103396
1285	0.211927	0.19317
1286	0.440455	0.653652
1287	0.507193	0.057603
1288	-2.76325	-2.23589
1289	0.649354	0.918781
1290	0.341966	0.272012
1291	0.311124	0.326831
1292	-0.792958	-0.0563495
1293	-1.30086	-2.06479
1294	-1.05099	-1.66098
1295	0.311899	0.438274
1296	0.0987409	0.174154
1297	0.63392	-0.739075
1298	0.211927	0.474748
1299	0.1986	-0.809927
1300	2.00828	-0.276153
1301	-0.585778	-0.366522
1302	0.613225	0.440054
1303	0.40587	-0.117819
1304	0.187199	0.179793
1305	-0.223143	0.00605358
1306	-0.144853	-1.55268
1307	0.194542	0.303131
1308	0.211927	0.764572
1309	-0.120489	1.45445
1310	0.0471087	1.52989
1311	0.292717	-0.0666716
1312	0.355993	0.862856
1313	-0.123959	-0.614572
1314	-0.373283	-0.958993
1315	0.211927	0.0318421
1316	-0.996919	-0.0405925
1317	-0.294723	-1.44867
1318	-2.79624	-2.68136
1319	0.356528	0.176095
1320	2.63507	0.0232263
1321	-0.397683	-0.433289
1322	0.422834	-1.22699
1323	-1.52574	-1.44053
1324	1.82891	0.718197
1325	-0.523582	1.46518
1326	-0.499872	-0.973143
1327	0.406397	-1.38751
1328	0.218355	0.580652
1329	-0.0476091	-0.70356
1330	0.100691	0.427624
1331	1.74422	4.83235
1332	0.529987	1.48812
1333	-0.434158	-0.262704
1334	0.194305	-0.0611609
1335	0.474305	-0.557362
1336	-0.474557	-1.55723
1337	0.211927	0.120926
1338	-0.445009	0.962096
1339	0.0898013	0.468297
1340	0.211927	0.217089
1341	-1.15827	0.401469
1342	0.211927	-0.278457
1343	0.211927	-0.0423343
1344	0.248805	-0.278468
1345	-0.444244	-0.725032
1346	0.211927	0.425246
1347	0.635501	0.814226
1348	0.197075	0.343521
1349	-0.373431	-3.04091
1350	0.465337	-0.0779035
1351	-0.487052	-1.71184
1352	0.211927	-0.219291
1353	0.264049	0.310302
1354	0.211927	-0.569164
1355	-2.58958	-2.88853
1356	-0.641813	-0.377256
1357	-0.296477	0.137545
1358	0.217216	0.211317
1359	-0.174596	-1.10963
1360	0.211927	-0.85668
1361	-0.67487	0.207369
1362	0.211927	0.00828276
1363	-2.46763	0.0922479
1364	0.211927	-0.337677
1365	0.211927	0.346403
1366	0.539676	-0.349628
1367	-2.08481	-2.84364
1368	0.0637335	0.710331
1369	0.845017	0.774464
1370	0.211927	-1.25943
1371	0.211927	-0.401731
1372	1.78245	0.518288
1373	-0.475083	-0.334074
1374	-0.025848	-1.56397
1375	1.10164	-0.509723
1376	-1.16891	-2.07211
1377	0.397218	0.787296
1378	-0.0178345	0.219669
1379	0.356708	-1.23297
1380	-0.0807464	-1.28287
1381	0.424116	0.467299
1382	0.201761	0.287471
1383	-0.0425548	0.829601
1384	0.368892	0.108509
1385	0.196586	0.61762
1386	0.194585	0.250959
1387	-0.148916	0.43278
1388	0.211927	-0.116477
1389	0.330763	-0.811216
1390	0.20877	-0.0527991
1391	0.126465	0.372187
1392	-0.134782	3.11282
1393	-1.42077	-1.62913
1394	-0.09716	-0.434283
1395	0.576907	0.0134955
1396	0.700877	0.531617
1397	-0.268851	0.306001
1398	0.211927	0.352335
1399	0.44196	0.290947
1400	-0.0300852	0.869737
1401	0.210199	0.891141
1402	-0.168609	2.80305
1403	0.857897	0.446888
1404	0.211927	-0.0869239
1405	-0.707614	-0.377013
1406	0.211927	-0.10175
1407	0.211927	0.319719
1408	0.211927	0.0275901
1409	0.211927	1.00458
1410	0.196397	-0.322247
1411	-0.434302	0.138868
1412	-1.33655	-1.71513
1413	0.211927	-0.537516
1414	0.194786	0.30668
1415	0.196987	0.286704
1416	-0.0297731	-0.089373
1417	0.211927	0.247418
1418	0.196617	-0.173642
1419	-1.57705	-0.84209
1420	0.211927	0.199699
1421	0.211927	-0.301672
1422	0.448675	-0.284826
1423	-0.812965	1.47173
1424	0.334059	1.22432
1425	-0.903329	-2.00378
1426	0.2624	0.501514
1427	-0.681471	0.121555
1428	-0.0434508	0.0401976
1429	0.194187	0.0354687
1430	-0.294461	0.0329625
1431	0.211927	0.0410758
1432	0.237652	0.968243
1433	0.211927	0.260451
1434	0.337139	0.126399
1435	0.231922	-1.83472
1436	0.211927	0.0170126
1437	0.227346	0.156015
1438	0.211927	0.462504
1439	-2.05145	-1.27769
1440	0.320978	0.00635913
1441	-0.684239	-0.380393
1442	0.377339	-0.497979
1443	0.211927	0.397973
1444	0.382355	0.470465
1445	0.729389	0.408722
1446	0.211927	0.730826
1447	0.1839	-0.222218
1448	-3.1954	-4.71165
1449	-1.87952	-0.159395
1450	0.102232	-0.537583
1451	-1.17431	-0.123538
1452	0.385416	-0.700256
1453	0.201852	-1.45114
1454	0.196785	-0.129418
1455	-0.102498	-0.957102
1456	-1.25784	-0.968654
1457	-0.839212	-0.579879
1458	0.211927	0.154407
1459	0.211927	-0.325688
1460	0.211927	0.0146535
1461	-0.0577832	0.198898
1462	0.173921	-0.641936
1463	-0.651308	0.586542
1464	0.211927	-0.0817391
1465	-0.0462692	0.813163
1466	-3.40215	-1.23887
1467	0.330336	0.440163
1468	-1.18961	-0.46634
1469	-0.412947	0.0173791
1470	0.202303	0.0318655
1471	0.199032	-0.268416
1472	0.211927	-0.378847
1473	0.211927	0.346461
1474	-0.0825067	-0.176389
1475	0.211927	0.356961
1476	-1.45656	-0.0345372
1477	-0.557027	-0.760063
1478	0.211927	0.351778
1479	0.23977	-0.129156
1480	-0.176606	2.03986
1481	-0.734551	-0.696931
1482	-1.91668	-0.410874
1483	0.638696	0.60519
1484	-0.365134	-1.37488
1485	0.347391	0.0828464
1486	0.211262	0.0967526
1487	0.203819	2.67934
1488	0.219901	0.888994
1489	2.17436	1.80118
1490	0.0118915	-0.178445
1491	0.211927	0.164569
1492	0.402966	0.779562
1493	0.44558	-0.0561309
1494	-1.40709	0.472435
1495	0.211927	0.0499242
1496	-0.0551936	-0.244776
1497	0.224999	0.190068
1498	0.517884	-1.93834
1499	0.211927	0.386178
1500	0.211927	0.862828
1501	0.154144	0.436436
1502	-0.88682	-1.75381
1503	-0.792604	-1.11653
1504	-1.87059	-1.19101
1505	-0.247625	0.0796055
1506	0.211927	-0.315712
1507	-0.65969	-0.0402168
1508	-1.98207	-1.21156
1509	-0.556789	-1.25673
1510	0.194093	0.198436
1511	0.211927	-0.365125
1512	0.197782	0.0274732
1513	-2.36678	-1.50976
1514	0.0185668	0.46897
1515	-1.90999	-1.0919
1516	-0.39175	0.0133424
1517	-0.210681	-0.686317
1518	1.00707	0.577659
1519	0.195921	0.694571
1520	0.196367	0.0655025
1521	0.204325	-0.407238
1522	0.211927	0.846555
1523	-3.04563	-2.42925
1524	0.211927	0.061664
1525	-0.571903	-1.63668
1526	0.211927	0.0625864
1527	-2.55563	-1.80783
1528	-2.06993	-0.543743
1529	0.211927	0.416074
1530	-0.407148	-0.0674906
1531	-0.551565	-0.785001
1532	0.211927	0.221807
1533	-1.21401	-0.577056
1534	-0.535171	-0.0511543
1535	-0.862504	-1.59034
1536	-1.26922	-1.21776
1537	0.211927	-0.0454677
1538	0.211927	-0.194742
1539	0.211927	-0.349144
1540	-0.645067	-0.353685
1541	0.256221	0.545321
1542	-1.37027	-0.000547387
1543	-0.222314	-0.210493
1544	0.194769	0.555519
1545	0.770483	-0.227561
1546	0.483849	0.730104
1547	-1.59888	-1.08051
1548	-0.929215	0.26705
1549	-1.23185	-0.52108
1550	0.211927	1.06523
1551	0.196336	-0.10283
1552	-1.18122	-3.97791
1553	-0.549813	-1.48635
1554	0.211927	0.185842
1555	0.211927	0.306175
1556	0.657352	-0.371025
1557	0.286336	-0.342252
1558	-1.23841	-0.367923
1559	-0.994577	-0.020311
1560	-3.5465	0.0415561
1561	-1.0327	-0.0502813
1562	0.149098	-0.84019
1563	-0.30563	-1.85023
1564	-0.411754	1.12176
1565	1.35527	0.507199
1566	-0.371648	0.212566
1567	-1.00098	-2.66348
1568	0.972503	-0.206708
1569	0.276678	-0.0723275
1570	-0.576613	1.76901e-05
1571	0.337398	1.66733
1572	0.211927	0.241391
1573	0.194221	1.35254
1574	-0.573096	0.00204063
1575	0.19638	0.403389
1576	0.211927	-1.27984
1577	0.0417731	0.508333
1578	0.211927	-0.0377469
1579	0.234069	-0.242744
1580	0.333411	0.41079
1581	0.211927	0.32244
1582	-0.846909	-1.35315
1583	-1.39349	-0.27384
1584	-0.0627471	0.520847
1585	0.196188	0.626278
1586	0.215045	0.150206
1587	0.200501	-0.11161
1588	-0.573973	-0.014003
1589	-0.223365	-1.48027
1590	-0.6841	-0.491809
1591	0.483041	-0.109607
1592	0.207576	-0.273041
1593	-0.206729	0.627354
1594	0.211927	-0.729463
1595	0.198032	1.03412
1596	0.206786	0.16997
1597	0.251489	0.417338
1598	-0.671527	-0.167526
1599	0.907172	-0.314585
1600	0.20551	0.0352638
1601	0.203161	0.280502
1602	0.211927	0.0994486
1603	1.26332	0.391991
1604	-0.211762	-0.700423
1605	-0.19899	-0.320723
1606	0.211927	0.317958
1607	-0.756526	-0.545287
1608	-0.252778	0.814788
1609	-0.134044	0.197373
1610	-0.752069	-0.478348
1611	0.211927	0.188145
1612	-1.47509	-0.925806
1613	-1.16861	-2.03185
1614	0.211287	0.0142797
1615	0.0882545	0.940322
1616	2.17943	-1.40024
1617	-1.30498	-2.69916
1618	-0.20346	-0.0223487
1619	0.211927	0.00443712
1620	-0.105833	0.192708
1621	-0.114	-1.97912
1622	0.211927	-0.48058
1623	0.211927	0.175263
1624	-0.0919761	0.199827
1625	0.211927	-0.326485
1626	0.985412	-0.0733729
1627	-0.360785	0.046358
1628	0.211927	0.122414
1629	-1.42196	-0.624795
1630	0.211927	0.65508
1631	0.224328	-0.369577
1632	0.307188	-0.120335
1633	0.211927	-0.605827
1634	0.201883	0.402114
1635	0.403481	0.494104
1636	0.211927	-0.616672
1637	0.228102	0.0311387
1638	0.917411	-1.14162
1639	0.211927	-0.0968995
1640	-0.462021	-1.83878
1641	-0.438988	0.664262
1642	0.363179	0.198017
1643	0.211927	0.198784
1644	-1.17489	0.209026
1645	-2.92828	-1.25903
1646	0.211927	0.315201
1647	-0.446182	1.85166
1648	0.205147	-0.24253
1649	0.0298148	-0.563903
1650	0.211927	0.205305
1651	-0.323944	-0.452695
1652	0.211927	-0.150699
1653	-0.712794	0.177884
1654	-0.170736	0.0350478
1655	0.526322	-0.908337
1656	-0.276501	0.0393333
1657	-1.16655	4.3089
1658	0.211927	0.526291
1659	0.500458	0.163633
1660	0.211927	0.510361
1661	0.211927	0.593838
1662	0.0400444	0.60567
1663	0.454125	0.13408
1664	0.211927	-0.13212
1665	0.739902	0.163519
1666	0.0924486	-0.125767
1667	0.0507214	0.675413
1668	0.218766	0.988899
1669	0.301865	-0.0534649
1670	-1.72407	-0.983467
1671	-0.293198	0.217617
1672	-0.26947	-0.360792
1673	0.211927	0.172344
1674	1.18641	-0.663224
1675	0.2046	0.198836
1676	0.209179	0.231339
1677	0.259572	-0.219889
1678	-1.35329	0.527122
1679	-0.826461	-1.58609
1680	-1.11845	-0.956339
1681	-2.15188	-2.16851
1682	-0.436744	-0.477084
1683	0.311297	-0.950226
1684	-0.878359	0.220836
1685	-0.591278	-0.76316
1686	0.211927	-0.152615
1687	0.208683	-0.0273173
1688	0.465364	1.16612
1689	-0.351881	0.487634
1690	1.34276	-0.151065
1691	0.055746	-0.173839
1692	0.389166	0.337648
1693	-0.96154	0.553626
1694	0.184935	0.794999
1695	0.434187	0.453345
1696	0.886805	0.126021
1697	0.211927	0.382375
1698	-0.131235	-0.960511
1699	-0.18176	-1.3185
1700	0.201589	0.342223
1701	0.275777	0.132733
1702	-1.32749	-2.07322
1703	-1.39372	-1.09431
1704	-1.50839	-1.75422
1705	0.44022	0.389085
1706	0.200161	-0.583206
1707	-1.32557	-1.23274
1708	-1.36038	-2.15509
1709	0.195872	0.190795
1710	0.161558	0.191956
1711	0.218217	-0.29592
1712	-1.16651	-2.94062
1713	0.208203	0.117456
1714	0.211927	0.409084
1715	0.268472	0.549763
1716	0.211927	0.599195
1717	0.0326009	-0.604423
1718	0.581129	-0.00547337
1719	0.195709	-0.231806
1720	0.2755	0.605632
1721	-0.850149	-1.11592
1722	1.45441	0.669929
1723	0.211927	-0.262646
1724	0.312994	0.0556686
1725	0.366198	0.31547
1726	-0.314745	-0.590988
1727	-0.25004	-0.761121
1728	-0.417802	0.835111
1729	0.211927	0.17749
1730	0.763899	-0.40229
1731	-0.635029	-1.49375
1732	0.0211533	-2.07879
1733	-0.273268	-0.198493
1734	-0.262925	0.221166
1735	0.208231	-0.785457
1736	-0.167268	-0.61409
1737	-0.066637	-0.821115
1738	-0.245257	-0.920488
1739	-1.01101	-1.75577
1740	0.575505	-0.110061
1741	0.211927	-0.0574941
1742	-1.0867	-2.19236
1743	0.211927	-1.08462
1744	0.211927	0.375948
1745	0.197688	0.342203
1746	-0.0510745	0.219168
1747	-0.354558	-1.23715
1748	-0.523873	-0.746562
1749	-1.14665	0.619087
1750	0.211927	0.404494
1751	0.196453	0.59829
1752	-0.498349	-0.169446
1753	0.865164	0.544545
1754	0.211927	0.910672
1755	1.3813	0.310226
1756	0.236536	0.631322
1757	0.997067	-0.737305
1758	0.211927	0.00224759
1759	-0.0853119	0.273403
1760	0.455997	0.400679
1761	-0.101367	0.790157
1762	-0.235321	-1.27351
1763	-0.0299579	2.65077
1764	0.194442	0.13797
1765	-0.599259	-1.0004
1766	0.203994	0.177867
1767	0.211927	0.416533
1768	-0.515329	0.368051
1769	0.211927	0.540051
1770	-0.141014	0.0945087
1771	0.306029	0.119479
1772	-0.0460635	0.210758
1773	0.211927	0.642442
1774	0.261649	-0.0206352
1775	0.210947	-0.231004
1776	0.0163941	-0.0316099
1777	0.211927	0.0493837
1778	0.211927	-0.310659
1779	0.211927	0.385715
1780	2.18601	0.789841
1781	0.247015	-0.213733
1782	0.211927	0.0963948
1783	-0.511995	-4.91971
1784	-0.178868	-0.221139
1785	0.19513	0.591101
1786	0.272875	0.569018
1787	-0.761506	0.0893952
1788	0.303191	0.0652734
1789	0.386518	0.310839
1790	0.688581	0.148839
1791	0.211927	0.406901
1792	0.333962	-0.490063
1793	0.220083	0.483623
1794	-0.874081	1.26558
1795	0.195757	0.14734
1796	-0.414451	0.26026
1797	0.20418	0.35507
1798	0.716073	0.516329
1799	0.0255214	-1.11527
1800	0.813695	0.393535
1801	0.649004	-0.0144515
1802	0.40614	-1.8935
1803	0.527644	0.616303
1804	0.559369	1.14738
1805	0.3217	0.354404
1806	0.732806	1.86144
1807	0.211927	0.102443
1808	0.211927	1.16069
1809	0.211927	0.0670989
1810	-1.00749	-0.456689
1811	0.227856	-1.51074
1812	1.56325	1.65784
1813	-0.0432393	0.144108
1814	0.306065	0.428185
1815	-1.12423	0.360131
1816	0.211927	-1.4396
1817	0.211927	0.638968
1818	-2.33223	-1.29958
1819	0.628412	1.05641
1820	0.183373	0.383761
1821	0.24218	-0.107674
1822	-1.08607	0.72826
1823	-0.138589	-0.155378
1824	-0.127963	-1.38429
1825	0.196666	0.072464
1826	0.211927	-0.156717
1827	0.211927	1.24965
1828	0.211927	0.263982
1829	0.240154	0.224391
1830	0.368609	1.43186
1831	-0.081722	-0.685474
1832	-1.06951	-0.711365
1833	0.202708	0.2492
1834	0.398752	-0.271065
1835	0.211927	-0.0182781
1836	-1.76746	-0.4247
1837	0.219853	0.848901
1838	-0.270361	-0.889655
1839	-1.19978	-1.61229
1840	-1.16824	-0.0650289
1841	-0.282916	0.722366
1842	0.302828	0.491237
1843	-0.809687	-1.22209
1844	0.935668	1.19924
1845	0.211927	0.255584
1846	0.211927	-0.635249
1847	0.0677599	0.219126
1848	0.258097	-0.282379
1849	0.273383	0.0607778
1850	1.05484	-1.51245
1851	0.204865	-0.468917
1852	-0.26089	0.0959131
1853	0.211927	0.00300894
1854	0.195008	0.881697
1855	-0.725379	-0.0543907
1856	0.484351	0.708802
1857	0.637071	-0.0384568
1858	0.199595	0.712367
1859	0.0200686	-0.729188
1860	-0.41776	-0.200957
1861	-1.87547	-1.78874
1862	1.48089	1.77561
1863	0.203795	0.263156
1864	0.199254	-0.269437
1865	0.211927	0.953692
1866	0.194733	0.430946
1867	0.213817	-0.108139
1868	0.196778	0.241239
1869	0.303847	0.151565
1870	0.702507	-1.72073
1871	0.870261	0.171625
1872	-0.697039	0.658168
1873	-0.0469169	-0.0614444
1874	-0.840168	-0.42517
1875	-0.213981	0.463927
1876	0.202159	0.204347
1877	-1.29566	-1.1319
1878	-0.523846	-0.108644
1879	0.211927	0.291579
1880	0.211927	0.357432
1881	0.275811	-0.130352
1882	-0.756261	-0.0350503
1883	-0.513355	-0.11498
1884	1.32042	-0.113009
1885	-1.69702	-2.48706
1886	0.194442	1.04688
1887	0.884581	0.213572
1888	-1.0501	-0.377051
1889	-0.422473	0.389445
1890	0.876838	1.29224
1891	0.210894	0.0474388
1892	-1.53718	-0.196829
1893	-0.626634	-0.0605947
1894	-0.536524	1.21558
1895	-1.72072	-1.94887
1896	0.211927	-1.43036
1897	-0.134019	0.222893
1898	-0.699787	-0.670069
1899	0.281281	-0.407052
1900	1.23987	0.980337
1901	-1.85241	-1.98816
1902	0.211927	0.255359
1903	0.211927	0.0155414
1904	0.204794	0.604381
1905	1.61471	1.48795
1906	-1.29377	-1.80193
1907	-0.338913	-1.12825
1908	1.47438	3.33965
1909	-0.199685	-0.729292
1910	0.37341	0.996015
1911	0.195752	-0.0564407
1912	-0.39089	1.28386
1913	-0.475327	0.002807
1914	0.211927	0.0312233
1915	0.181707	0.428151
1916	-0.0635341	0.326103
1917	-1.18917	-0.0604505
1918	0.68718	0.346503
1919	-0.657585	0.455888
1920	0.211927	0.306315
1921	-0.235525	-0.41088
1922	0.211927	0.53983
1923	-1.94536	-1.58806
1924	0.91219	0.564765
1925	0.244622	-0.156465
1926	1.27149	0.12694
1927	-0.573736	0.529268
1928	-0.968501	-0.673152
1929	0.211927	-0.00792191
1930	-0.866889	-1.305
1931	0.211927	-0.0684781
1932	2.06672	-1.18886
1933	-1.33365	-0.88782
1934	-0.467492	-1.46238
1935	0.211927	0.304316
1936	0.441318	0.187512
1937	0.211927	0.330924
1938	0.00785851	-0.608299
1939	-1.01591	-0.16834
1940	-0.381695	-1.56926
1941	0.211927	0.100926
1942	0.436986	1.31132
1943	0.358935	0.0453511
1944	0.719332	-0.633136
1945	0.195718	-0.575488
1946	0.909025	-0.778851
1947	0.284869	-0.0961218
1948	0.202008	0.537481
1949	0.127263	0.261256
1950	-1.0828	0.0834624
1951	-1.26366	-1.96257
1952	0.214857	0.381086
1953	0.269287	0.128937
1954	0.211927	0.342959
1955	0.277165	0.79439
1956	-0.266765	0.233489
1957	0.207586	0.260777
1958	0.267235	0.222235
1959	0.302865	0.651672
1960	-0.594554	0.274007
1961	-1.93306	-0.996275
1962	3.01494	1.05469
1963	-0.288541	-2.1075
1964	2.38123	1.1
1965	0.322702	1.0067
1966	-0.444071	-1.7304
1967	0.122006	0.546824
1968	0.211927	-0.0497888
1969	-1.43885	-3.9637
1970	-0.736507	-1.31816
1971	-1.20336	-4.31643
1972	-0.360997	-1.34719
1973	0.211927	0.552808
1974	-0.334448	0.577919
1975	0.211927	0.124799
1976	0.362523	0.413343
1977	0.265333	0.586301
1978	-0.191148	-1.26781
1979	-0.097809	0.329107
1980	0.303277	0.346645
1981	-0.842844	-1.4103
1982	-0.948061	-0.105876
1983	0.302145	0.746612
1984	1.67878	1.00348
1985	-0.0878176	0.310651
1986	-0.255296	-0.708538
1987	0.211927	0.433027
1988	-0.299572	-0.895345
1989	0.211927	0.166414
1990	-0.324396	-0.345673
1991	-0.44971	-0.162115
1992	1.17275	1.11899
1993	0.2003	0.0601998
1994	-1.11197	-0.383021
1995	-0.0326786	-0.0216923
1996	0.211927	-0.14736
1997	-0.371724	-1.88141
1998	-0.569315	0.829858
[truncated: 801 more rows]

## Sheet: Fig 4F
	predicted	actual
0	-0.479639	-0.0446526
1	0.753785	0.726846
2	2.81414	1.12614
3	0.119341	0.183085
4	0.170342	-1.23032
5	0.257257	-0.140818
6	-0.951424	-1.91714
7	0.128417	0.388362
8	-0.736875	-2.31101
9	-0.238147	-0.142587
10	0.576363	-0.0779035
11	0.275915	0.67081
12	0.820327	-0.0122093
13	0.0886	-1.04612
14	0.437003	0.708546
15	-0.0136412	-1.19171
16	-0.230808	-0.044251
17	0.0436833	0.19899
18	-4.8435	-2.78444
19	0.941105	-0.0986014
20	0.603936	1.02896
21	-0.43641	0.344423
22	0.0840602	1.74732
23	0.608505	0.14262
24	0.174316	0.505848
25	-1.49765	-0.0974414
26	-0.919927	-1.81127
27	0.101482	-0.872376
28	-1.07515	-2.85415
29	0.167317	0.145187
30	0.670227	0.670298
31	-0.686613	0.413686
32	-1.99321	-1.45244
33	0.211662	0.209342
34	0.373995	0.107315
35	0.148912	0.444553
36	0.660672	0.174241
37	-0.0295165	-0.732367
38	2.91511	1.29733
39	0.259373	-0.174042
40	-0.671651	-0.709859
41	-1.21124	-0.490926
42	0.199647	-0.0454677
43	0.166636	0.43452
44	1.03338	2.62697
45	-0.0522983	0.0177462
46	0.24183	0.039888
47	-2.22484	0.0737167
48	-0.279914	-0.428644
49	0.238413	0.415572
50	0.198441	0.327627
51	-0.462273	-0.0861547
52	-0.814675	-1.05086
53	0.737579	0.3107
54	0.937573	0.711032
55	-1.30914	-2.54804
56	0.885773	0.213996
57	-2.07629	-1.60122
58	-0.932812	-0.8272
59	0.405534	0.125838
60	0.263402	0.147494
61	0.333767	0.16041
62	-0.0206931	-0.184791
63	0.283464	-0.147785
64	0.107965	0.0868362
65	-0.70213	-0.033911
66	0.109082	0.0359284
67	0.180582	0.0519344
68	0.570989	-1.26228
69	0.13288	-0.0939492
70	0.166795	0.209098
71	-1.25799	-1.55712
72	-0.278296	-1.26714
73	-1.18476	-2.24409
74	-0.573676	-0.592073
75	0.0910768	-1.00405
76	-0.893531	0.453223
77	0.234929	-1.96662
78	-0.735408	0.0900231
79	-1.1191	0.0463966
80	0.429487	1.79065
81	-0.527954	-2.24156
82	-0.829153	-2.26961
83	0.321577	0.279517
84	-0.91205	-0.260787
85	0.415849	0.351621
86	-0.638165	-1.68146
87	0.220552	-0.217715
88	-0.44252	-0.836478
89	-0.765818	-0.149195
90	-3.15576	-2.03851
91	0.392637	0.473531
92	-0.538376	0.267483
93	-0.833017	0.648317
94	0.161763	0.0113523
95	0.170176	0.382512
96	0.154856	-0.137572
97	-0.350367	0.773611
98	0.167633	0.067227
99	0.0411809	-0.921884
100	-4.26321	-2.95234
101	0.127702	0.159561
102	-0.398886	0.781633
103	0.113452	-0.914438
104	-0.745947	-0.334074
105	-0.0899179	1.30982
106	0.369739	0.221807
107	0.261948	0.513939
108	0.241686	-0.372941
109	0.171077	0.296617
110	-0.366306	0.912401
111	0.19937	-0.255838
112	0.176784	0.0352192
113	-1.1423	0.31593
114	2.22834	0.282677
115	0.278769	0.0668387
116	0.288712	-0.334817
117	-0.943664	-1.7304
118	-3.45433	-1.75227
119	-0.937279	-0.694526
120	0.348713	0.671636
121	0.181904	-0.169069
122	0.358513	1.32843
123	-0.771894	1.57908
124	0.166704	0.434976
125	-0.913511	0.631956
126	0.241568	0.654492
127	-0.729151	-1.27482
128	0.208159	0.944343
129	-0.464771	-1.28752
130	0.126339	-0.121124
131	-0.253872	0.414683
132	-0.625736	-0.541969
133	-0.310949	-0.652192
134	0.210679	0.26195
135	0.0854335	-1.25418
136	1.09484	1.48812
137	0.292977	0.130749
138	2.5354	4.15039
139	0.379211	0.652895
140	1.22137	0.0279844
141	0.295816	0.439327
142	0.156012	0.287471
143	-1.97719	-0.413553
144	0.44255	0.628662
145	-0.149999	0.0847162
146	0.317457	0.264512
147	0.406064	-0.355101
148	0.367375	-0.146957
149	0.983483	0.408722
150	-0.767854	-0.868125
151	0.0917869	1.06701
152	-1.30754	-1.74572
153	0.335585	-0.59619
154	0.194222	0.363293
155	-0.0575272	0.455888
156	-0.418756	0.814788
157	-0.0742607	-0.281477
158	-0.552174	-1.33752
159	-2.9833	-1.03863
160	-1.23166	-1.25461
161	-0.754287	-1.7108
162	2.00275	0.537091
163	0.0249202	-0.737305
164	0.27071	-1.11527
165	0.0255269	-0.237834
166	-0.841166	-1.14093
167	0.150284	0.0373896
168	0.140279	-1.3384
169	0.456418	-0.811216
170	0.456524	0.108509
171	-1.49435	-1.24866
172	-0.932209	-0.911876
173	-1.1943	-0.593338
174	-1.38583	-1.30515
175	-1.45879	-0.370766
176	1.36739	0.0236582
177	0.181095	0.843382
178	-0.822448	0.00885769
179	-0.662323	-1.6327
180	-0.21561	-0.766673
181	0.744281	0.188051
182	-2.16725	-2.06046
183	-0.233436	-1.48027
184	0.48932	0.374656
185	0.180894	0.168359
186	0.0479181	0.483051
187	-0.625899	-0.0202295
188	-0.270354	-0.530156
189	-0.210346	1.11867
190	0.5133	0.763643
191	-0.382232	0.022438
192	0.574975	0.294458
193	0.525568	0.514279
194	-0.751004	-1.18723
195	0.0893623	-1.14535
196	0.0569703	0.491823
197	0.137734	0.325424
198	0.245345	-0.195017
199	0.439398	-0.558777
200	2.36675	0.0386281
201	-0.0550278	0.297995
202	0.277212	-0.178494
203	0.233068	0.442648
204	0.187182	-0.224368
205	0.193547	-0.587293
206	0.258024	0.150596
207	0.198324	-0.874778
208	1.29429	0.551888
209	0.131942	-0.0569924
210	0.0857341	0.069546
211	-0.726143	-1.8776
212	0.114509	0.382204
213	1.2734	1.68613
214	1.05883	-1.07737
215	0.107469	0.386723
216	0.23178	0.0651702
217	-2.58179	-1.31891
218	0.212423	-0.174278
219	0.343229	-0.17289
220	0.4707	1.19447
221	0.281859	0.13408
222	0.481352	0.0724063
223	0.295337	0.450526
224	0.0349325	-0.783505
225	-0.564841	0.265013
226	0.508402	0.258809
227	0.535292	0.0451356
228	0.155681	-0.751349
229	0.0972296	0.0355018
230	-1.63547	-1.65311
231	-0.556609	-0.76902
232	-0.424103	-0.0405515
233	0.193468	-0.00853757
234	-1.66274	-0.0167939
235	1.06758	-0.560538
236	0.388376	-0.190482
237	0.132689	-0.454213
238	0.178389	0.0357445
239	0.160619	0.150014
240	0.460075	0.198287
241	2.31732	2.4708
242	0.400655	1.31018
243	-0.7768	-2.48699
244	-0.240872	-1.36212
245	-0.754723	0.178727
246	-0.976936	-0.616644
247	0.443275	0.0687852
248	0.380135	0.430032
249	0.0135495	0.376511
250	-0.680003	0.210797
251	0.244526	-0.157791
252	0.00880693	-0.716404
253	0.0579754	-0.226889
254	-1.1906	-1.14811
255	0.113205	-0.0574941
256	-0.477661	0.193191
257	-1.45748	-2.33463
258	-0.610168	-2.42295
259	0.09899	0.0658803
260	-0.981025	0.40929
261	1.39437	0.565938
262	0.295995	0.196322
263	0.195292	0.34306
264	0.224717	0.0110326
265	0.281067	0.81886
266	0.536321	0.22678
267	2.54449	2.9947
268	0.249947	0.00384935
269	0.267386	0.452469
270	0.338522	0.0415894
271	-0.208451	0.44159
272	-1.06222	-0.821115
273	0.674812	0.211858
274	0.577406	0.211203
275	0.21694	-0.198906
276	0.604699	0.424517
277	-3.42946	-2.35234
278	0.348473	-2.49383
279	0.589571	-0.253411
280	-0.230385	0.362953
281	1.10888	-0.4558
282	0.122048	-0.0180407
283	0.221885	-0.654723
284	0.294534	-0.0445559
285	-0.0188457	-1.64019
286	0.28264	0.143141
287	0.215316	0.19317
288	-0.963514	-1.63086
289	-0.406884	-1.69908
290	-1.29473	-0.875747
291	-1.48693	-0.764971
292	-0.24483	0.292223
293	-0.903173	-0.57571
294	0.304225	-0.22236
295	0.298136	0.65325
296	0.442218	-0.361966
297	-0.912075	-0.858392
298	-0.745711	-1.36145
299	0.0678814	1.20576
300	-0.00078196	0.0959131
301	0.13053	0.150974
302	0.715716	0.218358
303	0.483246	-0.0932246
304	-0.912631	1.12141
305	-0.247906	-3.04091
306	0.281196	0.585476
307	0.21133	0.450695
308	0.391477	0.152929
309	0.159683	0.129512
310	0.240786	0.54506
311	0.367332	-0.21822
312	-1.05844	-0.39226
313	-1.16006	-1.7947
314	-0.402348	-1.10896
315	0.00733818	3.13755
316	0.759122	-0.0574447
317	0.600815	0.204991
318	0.0198374	-0.794195
319	-0.795887	0.197028
320	0.129108	-0.0234746
321	0.242978	0.692448
322	-0.00553936	-0.46431
323	-0.564356	-0.822649
324	0.274514	-0.219305
325	-0.0407485	-0.192197
326	-0.631093	-0.59217
327	0.116077	-0.219582
328	0.0491891	0.0352026
329	-1.15187	-0.639118
330	0.352489	0.179327
331	-0.147535	-0.585788
332	0.245807	0.00784192
333	0.112338	0.162851
334	-0.241326	-0.154238
335	-0.43298	0.901328
336	0.418188	0.378787
337	-0.215295	-0.0333522
338	-0.870695	-1.14832
339	-0.444512	-0.728947
340	0.0689475	-0.0354155
341	-0.884864	-0.292951
342	0.0232667	-0.74962
343	0.739331	0.936108
344	0.196258	-0.593919
345	0.218042	0.304788
346	-0.236323	0.320462
347	-2.38079	-0.878202
348	0.220314	0.0455115
349	-1.49396	-0.919102
350	0.20279	-0.315166
351	2.03336	2.84718
352	0.0826359	-2.09505
353	-1.10609	-1.34269
354	0.253571	0.205671
355	0.171397	-0.443999
356	0.364242	0.742564
357	0.53191	0.622193
358	-1.01061	-0.235143
359	-0.977029	-1.40231
360	0.510911	0.198017
361	-0.547953	-1.56926
362	1.43501	0.721721
363	-2.49836	-2.03316
364	-0.198526	-0.290571
365	-0.0155751	0.207048
366	-0.122188	-0.218416
367	0.508678	-0.0248251
368	0.675613	0.45533
369	0.0186647	0.409928
370	0.178151	-0.307789
371	-0.556857	-0.308971
372	-0.0606653	-0.328116
373	0.184714	0.593838
374	-2.68445	-3.12922
375	0.826447	1.99609
376	0.257916	0.306856
377	-0.522288	-0.476099
378	-2.88464	-2.31857
379	0.222355	-0.850526
380	-1.01356	-1.15105
381	0.210854	-0.268779
382	0.273958	0.309095
383	0.373385	-0.165121
384	0.0741355	-0.682323
385	-0.310961	0.639027
386	0.165821	-0.172955
387	0.293244	0.309776
388	0.105793	-0.394132
389	0.499335	0.367166
390	-0.727211	0.365884
391	-0.0938545	-1.68
392	0.177768	-0.0297697
393	0.284954	0.712036
394	-1.29167	-0.401563
395	-1.77859	-2.07702
396	0.329649	-0.13539
397	-0.480466	0.360116
398	0.225471	0.355186
399	0.295445	-0.213465
400	0.527379	-0.40646
401	-1.80386	-0.134212
402	0.223834	0.558464
403	-0.886246	-1.0265
404	-0.349346	0.276979
405	-0.703677	-0.279674
406	-1.10739	-0.0383482
407	0.161081	0.262054
408	0.0961929	-0.59154
409	-0.413016	-0.00252916
410	0.196074	0.6139
411	0.436906	-0.458684
412	-2.92573	-2.3192
413	0.0248343	-0.667695
414	-0.880513	-2.19236
415	0.222965	0.304396
416	-2.09965	-1.41906
417	-0.666319	-0.268082
418	-0.876749	-0.124698
419	0.227413	-0.0136333
420	-1.59736	-1.99911
421	-1.49799	0.299414
422	0.333327	-0.0222036
423	0.10714	-0.173642
424	0.122521	-0.140237
425	0.148722	-0.396315
426	-0.749366	0.853612
427	0.194259	0.0091398
428	0.273098	-0.0340329
429	-0.440283	0.28229
430	0.549601	1.04623
431	0.278283	0.220959
432	0.148317	-1.32536
433	-0.0682434	0.382495
434	-0.391001	-0.191817
435	-0.529175	0.120176
436	-2.19816	-0.410874
437	0.227963	-0.0217206
438	0.299904	-0.0509288
439	0.186043	-0.16961
440	0.420032	0.492668
441	-1.37287	-0.461824
442	0.260849	0.0795382
443	0.532193	0.55481
444	-0.3083	0.688981
445	-1.70899	-0.936076
446	-0.386424	0.648449
447	-0.688102	0.318832
448	0.26675	0.0879812
449	-0.613747	0.0908537
450	0.0690242	-0.850377
451	-3.16991	-1.03638
452	-4.47226	-2.96552
453	0.127911	0.159844
454	1.96534	0.972487
455	0.102675	-0.641587
456	0.121452	0.427171
457	-0.17709	-0.737067
458	0.279524	0.967497
459	0.874989	-1.03053
460	0.0198978	-1.26373
461	-0.311259	-0.159927
462	-1.73147	-0.143923
463	0.423739	0.0724595
464	0.154674	0.216048
465	-0.995453	-1.47558
466	-0.145653	0.284404
467	0.0260083	-0.210493
468	0.361357	0.356282
469	0.187833	-0.319036
470	0.314318	0.837328
471	0.044821	1.53627
472	0.117872	-0.220396
473	-0.00665109	-1.35178
474	-1.94429	-0.919152
475	-1.17787	0.923668
476	0.0830524	0.188321
477	-0.721522	0.613846
478	-0.341695	-0.568403
479	0.239733	0.260451
480	0.124278	0.114013
481	0.627971	2.03986
482	-0.771297	-0.00131228
483	0.39845	0.285147
484	0.456537	0.555997
485	0.21339	-0.497979
486	0.218622	-0.0895091
487	-0.0101334	-0.467003
488	0.99924	0.840737
489	-1.04956	-0.28474
490	1.43033	0.964007
491	0.213912	-0.297887
492	0.491077	0.674229
493	0.685906	0.408859
494	0.175316	0.0805238
495	1.0848	1.78514
496	0.292534	0.148899
497	0.25287	0.26954
498	0.0902748	1.95994
499	0.363215	-0.0200965
500	0.0636258	0.453775
501	-0.507835	-1.27901
502	0.116917	0.11214
503	0.25106	0.30005
504	0.753777	0.117926
505	0.268038	0.448889
506	0.377736	0.13797
507	-1.34493	0.0628863
508	0.193734	0.430912
509	-0.816386	-0.239781
510	0.24937	0.557665
511	0.528926	0.55633
512	-0.54451	-0.656653
513	1.05226	-0.0401144
514	0.212811	-0.22113
515	-5.51928	-2.22494
516	0.378142	0.17391
517	-0.770403	-1.20471
518	-0.538523	-1.24989
519	-1.12893	-0.315415
520	0.90328	-0.819287
521	0.109591	-0.017416
522	0.41419	0.240077
523	-0.244928	-0.547138
524	0.355936	0.221119
525	1.11615	1.59523
526	0.0924686	-0.435711
527	0.111458	0.0274673
528	0.963123	0.320991
529	0.66765	0.604061
530	-0.92982	-0.607836
531	0.396063	-0.408336
532	-0.093602	0.766691
533	2.17469	0.998696
534	0.246709	-0.330755
535	0.0616265	-0.196932
536	0.242034	0.353223
537	0.209059	0.260197
538	-1.50827	-0.339925
539	0.264584	-0.058664
540	1.15758	-0.280501
541	1.10868	0.074043
542	0.274101	-0.0371705
543	-0.591544	0.420778
544	-1.22174	-2.13806
545	0.484301	0.618479
546	-0.321004	-0.409498
547	0.833149	-1.04995
548	0.399346	0.600487
549	0.336694	0.412487
550	0.323351	0.427698
551	-0.00511595	0.0169176
552	0.243732	-0.00886501
553	-0.202294	-0.217231
554	0.163794	0.103962
555	0.327564	-0.278612
556	0.155349	-0.887413
557	-2.69867	-1.95333
558	-0.290101	-0.355345
559	0.254859	0.681188
560	0.166232	0.335803
561	-1.04397	-2.66348
562	0.480045	0.924384
563	-0.0997681	0.28373
564	0.0836965	-0.218978
565	0.250253	0.27201
566	0.304113	0.238316
567	0.495211	0.484223
568	0.214531	-0.0204105
569	0.249974	-0.126931
570	-0.078617	-1.25673
571	0.270133	-0.00963542
572	0.551588	0.227638
573	0.30668	-0.0602381
574	0.168659	-0.00753664
575	-0.51014	-0.675121
576	0.166186	0.554446
577	-2.48676	-2.43277
578	0.467661	0.574527
579	-1.31065	-1.14305
580	0.106306	0.368705
581	0.260569	-0.186093
582	2.82178	0.769089
583	-0.0396772	0.405425
584	-1.04556	-1.11896
585	0.049594	-0.00203119
586	0.251526	-0.162867
587	0.762786	0.268656
588	0.587719	-0.736347
589	-0.676322	-0.571626
590	-0.361255	0.125779
591	0.596857	0.20191
592	0.237132	-0.0452297
593	-1.04511	-1.96089
594	0.340228	-0.40876
595	1.74783	1.82758
596	0.216653	0.502102
597	-1.1566	-0.567109
598	-0.566104	-0.843149
599	0.308792	0.471646
600	0.208876	0.288742
601	0.353413	0.549132
602	-1.09227	-0.745963
603	-0.882843	-0.939606
604	-0.844321	-2.13185
605	0.174035	0.767743
606	0.206799	0.262777
607	0.582375	-0.505085
608	-1.05932	0.283058
609	0.759329	-0.177725
610	-0.779051	-0.547134
611	0.225382	0.711999
612	-1.30797	-1.62913
613	-0.277623	-0.753792
614	0.078402	0.568895
615	0.446818	0.522113
616	0.757372	-0.54952
617	0.24081	0.520347
618	-1.53022	-0.41915
619	0.259829	0.344285
620	-0.710827	-0.536882
621	0.181682	-0.33866
622	-0.663956	2.56584
623	0.15509	-0.246941
624	-0.236489	-0.138879
625	0.10583	0.31975
626	0.2996	-0.203361
627	0.351385	0.0096344
628	0.224625	0.182671
629	0.100096	-0.161519
630	-0.435982	-1.60307
631	-1.76065	0.390295
632	-0.72881	0.970893
633	0.267083	-0.25453
634	0.146807	0.253298
635	-1.05417	-0.347869
636	0.175484	0.1109
637	-1.57581	-0.443863
638	-0.457399	0.285407
639	-0.108894	-0.989227
640	0.336574	0.0321529
641	0.114198	0.280762
642	-0.213244	0.0286163
643	0.176051	0.461256
644	-0.201476	-0.299885
645	0.32578	0.119653
646	-1.29299	-1.59215
647	0.31187	0.849024
648	-0.256062	0.633581
649	-1.86565	-3.12864
650	-0.103888	-0.323866
651	0.71662	0.347095
652	0.310619	0.519339
653	0.212941	-0.357892
654	0.270676	0.292011
655	0.194005	0.450968
656	-0.064787	0.0426645
657	-0.64389	-0.690299
658	0.542818	1.01686
659	-0.317451	0.585432
660	0.0203679	0.0300142
661	0.114644	0.38983
662	0.202956	0.44048
663	0.391318	0.377364
664	-0.565121	-1.57097
665	0.40733	0.0320069
666	-0.937218	-0.798425
667	-1.06548	-0.392302
668	0.335982	0.172068
669	-1.05327	0.61161
670	0.0643321	-0.817418
671	-0.494109	-0.0255092
672	0.503988	0.337648
673	0.00666507	-0.959598
674	-1.38166	-0.930201
675	-0.367891	0.158919
676	0.584567	-0.0771696
677	0.145032	0.457516
678	-1.95367	-0.581653
679	0.31805	0.0229921
680	-0.161872	-0.540351
681	0.172224	-0.214651
682	-0.61607	2.02908
683	-0.487877	-0.414925
684	0.306244	-0.504868
685	0.339567	0.0858696
686	0.251857	0.390673
687	-1.55992	-3.12178
688	0.249634	0.46765
689	0.301613	0.47646
690	-1.09462	-0.653206
691	0.232992	-0.100984
692	0.755395	1.04692
693	-1.32864	-2.47338
694	0.0452386	-0.815258
695	0.136407	0.0281273
696	0.206991	-0.708747
697	-1.12443	-1.43203
698	-1.12434	-1.39186
699	2.21042	0.367088
700	-0.13209	0.303982
701	-0.524947	-0.32077
702	0.15952	0.0542592
703	0.231251	0.527143
704	-0.28872	0.24952
705	-0.0756737	-0.641936
706	0.307529	0.138089
707	0.747792	1.05986
708	-0.238548	-0.515485
709	-0.670801	-0.921318
710	-0.11595	-0.673837
711	0.426739	0.959949
712	0.436314	-1.30603
713	-1.68519	-2.07871
714	0.292591	0.354766
715	0.282124	0.402792
716	0.212524	0.379877
717	0.151885	0.0646328
718	0.0191683	0.662661
719	-1.53633	-1.28358
720	-0.546474	0.512158
721	-0.803973	0.184154
722	0.263413	0.692729
723	0.254032	0.0449594
724	-0.248915	0.693503
725	0.586303	-0.0676055
726	-0.030431	-0.163063
727	0.639756	1.82885
728	-0.611497	0.604838
729	0.482535	0.240539
730	0.280074	0.658065
731	-0.615843	-0.774249
732	0.396814	0.094958
733	0.539879	0.298538
734	-0.804289	-1.3404
735	0.669585	0.805859
736	0.0848538	0.502552
737	-0.718948	0.0248692
738	-0.663637	0.426513
739	0.555269	1.37768
740	0.170124	0.321859
741	-0.965136	0.00684975
742	0.737439	0.896151
743	0.335467	0.0354687
744	0.0784028	0.162552
745	0.134611	0.704724
746	-0.0537393	-0.0666471
747	0.308003	0.539986
748	0.439697	0.161029
749	-1.08473	-1.6769
750	-0.716824	-1.85657
751	0.205588	0.181744
752	0.592984	2.43145
753	0.410792	0.561141
754	0.260594	0.0440155
755	0.129845	0.688339
756	1.34774	0.861495
757	0.891749	1.79054
758	0.254073	0.436218
759	-4.32934	-2.99147
760	0.161544	-0.101916
761	0.216937	-0.265078
762	0.135234	-0.0646494
763	-0.415565	-0.729188
764	-1.19161	-2.35723
765	0.254926	0.503214
766	0.209018	0.0565736
767	-0.857668	-1.12038
768	-0.549399	-0.997266
769	-0.917451	-1.23887
770	-2.08931	-1.26739
771	0.234073	0.13706
772	-1.07741	-0.203342
773	0.453822	0.357483
774	0.133819	-0.23772
775	-0.902316	0.739445
776	-1.16233	0.351915
777	-0.955605	-1.27103
778	0.36888	0.915622
779	0.350747	-0.232361
780	-0.0375279	-0.531926
781	0.977815	-1.28695
782	2.00648	1.02543
783	0.488127	0.200831
784	-1.5008	-0.920959
785	0.198713	0.18398
786	0.196531	-0.378745
787	0.408023	0.347307
788	-0.779026	-2.55996
789	0.201864	0.0679256
790	-0.674272	0.859057
791	1.05362	1.49675
792	0.256404	0.350078
793	-1.48445	-0.415963
794	-0.853766	-0.266071
795	0.322486	0.899577
796	0.444751	0.0988366
797	-0.092105	-0.156504
798	-0.342897	-0.012288
799	0.137626	0.347141
800	0.087601	-1.3353
801	0.462273	0.0736997
802	0.176723	0.150206
803	0.241343	0.267141
804	0.147335	-0.899049
805	-0.265513	0.344995
806	-0.856338	-0.078067
807	0.755733	0.310349
808	0.434806	0.222578
809	1.35957	-0.206708
810	-0.208489	0.794999
811	0.246268	-0.400358
812	0.150543	0.475986
813	1.01249	-0.257682
814	1.02851	-0.145937
815	0.192622	0.106156
816	0.538224	0.379368
817	0.196208	1.20951
818	0.271409	-0.307504
819	0.467993	-1.40252
820	1.3235	0.827076
821	0.0543254	-0.717428
822	-0.582363	-0.96554
823	-0.670285	-1.35315
824	0.447095	-0.440034
825	0.0921272	-0.370302
826	0.0929725	-0.227982
827	-1.46902	-1.05714
828	0.314867	-0.306344
829	-0.0534905	-1.26795
830	-0.698626	0.077531
831	-0.305557	-1.06681
832	-0.85929	-1.9193
833	0.547551	0.0969908
834	-0.50489	-0.635251
835	-0.225626	-0.576119
836	0.616359	0.717496
837	0.245077	0.116937
838	-1.02638	-1.50372
839	0.325738	-0.264399
840	-1.14587	0.408735
841	1.28971	0.501012
842	-0.11299	0.536166
843	0.571807	0.0583923
844	-0.349964	-0.0447174
845	0.356108	-0.273231
846	-0.470821	0.104925
847	0.182439	0.388655
848	0.108681	-0.877583
849	0.366067	0.274672
850	0.288516	-1.53817
851	-1.536	-1.44611
852	-1.56162	0.0624194
853	-0.465058	-1.69935
854	1.27998	0.186662
855	-1.1653	0.364554
856	0.124454	0.0537465
857	0.370085	-0.419913
858	-0.672519	-1.30441
859	0.269779	-0.0247022
860	-0.219796	0.27498
861	-1.9705	-4.56417
862	0.0776175	-0.315631
863	-0.755166	-0.0398231
864	-0.760941	0.261398
865	-1.82271	-1.35415
866	-0.0791276	-0.54061
867	1.17433	9.03063
868	-4.24716	-4.24005
869	-0.084932	0.590242
870	-1.17606	-2.37815
871	0.103518	0.629645
872	0.372837	-0.108098
873	0.102119	0.132528
874	-0.699458	0.715437
875	1.36136	0.834183
876	0.295339	0.281875
877	0.205223	0.139097
878	0.406131	0.358358
879	-2.11091	0.747406
880	0.154906	-0.088393
881	-0.736407	-1.74199
882	0.22206	0.0189348
883	0.118084	-0.983198
884	0.306471	0.0505248
885	0.366419	-0.716248
886	-1.06822	0.1225
887	0.117278	0.298922
888	-0.0151156	0.174154
889	0.407657	0.300929
890	0.0598729	0.0810214
891	0.0353013	-0.427139
892	-0.531728	-1.51282
893	0.246286	0.620306
894	0.195828	1.3025
895	0.312328	0.346083
896	-0.0515592	0.254835
897	0.216373	-0.0402799
898	2.86065	0.25181
899	0.243295	-0.19041
900	1.49353	0.377629
901	0.202575	-0.496546
902	1.14107	2.31783
903	1.24934	0.452343
904	-0.0438896	-0.476248
905	0.355918	0.322907
906	0.474537	0.0516887
907	1.74201	0.377702
908	-0.348161	-0.297759
909	0.251069	-0.150237
910	0.709812	0.256684
911	-2.95895	-2.68141
912	0.107461	0.0288985
913	0.307803	0.0822372
914	0.478607	0.0570268
915	-1.33158	-1.73721
916	0.353526	-0.0645467
917	-0.568626	0.217566
918	0.223273	-0.154872
919	-0.731297	0.538806
920	-1.9865	-0.969844
921	0.26983	-0.360927
922	-1.04856	-0.526353
923	0.449123	0.4594
924	-1.19053	-0.0802252
925	0.248901	0.253375
926	0.295197	-0.145144
927	1.1657	0.0736011
928	-0.282423	-0.200957
929	0.238019	-0.22978
930	0.408823	0.295196
931	0.413404	0.444389
932	0.251451	-0.240425
933	-0.521183	-2.85324
934	0.708355	0.290739
935	-0.459991	-0.505331
936	0.402098	0.331089
937	-0.680393	0.150619
938	-0.20871	-2.11196
939	0.307565	0.128821
940	-0.664603	-0.329713
941	0.491893	0.537765
942	-0.398477	0.23671
943	0.606365	0.259524
944	2.15038	1.37195
945	0.273296	0.236778
946	-0.86537	-0.325782
947	0.161522	-0.58899
948	0.357605	0.201256
949	0.356014	-0.138522
950	0.0228237	0.426
951	-0.410054	-0.0908471
952	-0.45668	-0.0693367
953	1.04495	-0.35243
954	-0.977356	0.482785
955	-0.448061	0.997445
956	-0.882267	0.205001
957	0.175709	-0.415758
958	-0.463962	-0.122155
959	-0.665579	-1.50695
960	-0.298571	-1.09014
961	0.343423	-0.223495
962	-1.28836	-1.85984
963	0.231182	0.455746
964	-0.669141	0.0944781
965	-0.470104	0.370169
966	0.68438	-0.00881958
967	0.698756	-0.433718
968	0.434235	0.156988
969	0.302102	-0.0905109
970	0.186728	2.11091
971	0.200724	-0.220258
972	-0.996015	-1.32307
973	-0.370944	0.0600385
974	-1.77063	-1.38241
975	-0.745286	-0.945543
976	0.430447	0.253652
977	0.0937823	0.200016
978	0.303621	0.420136
979	0.209501	0.421544
980	0.208151	-0.0864439
981	0.37539	-0.236271
982	0.113095	-0.281498
983	-1.83406	-1.83734
984	-0.140114	-0.0746616
985	0.0728824	-0.38502
986	-1.38003	-1.80193
987	0.283772	0.124988
988	0.0171881	-0.0402168
989	-3.03378	-0.28719
990	0.30142	-0.0756994
991	0.00597076	-0.231441
992	-1.60817	0.951148
993	-0.0581417	0.298759
994	1.38085	0.0526346
995	0.0461784	-0.194014
996	-1.24789	-0.296979
997	-0.529654	-1.83878
998	0.352133	0.0564753
999	-0.986809	-1.33908
1000	0.34692	0.166137
1001	0.124203	-0.196804
1002	0.261828	0.136139
1003	0.136589	-0.0304173
1004	-0.542838	0.952557
1005	-1.01893	-1.56541
1006	0.0679239	0.693406
1007	0.260882	-0.0913672
1008	1.14557	0.659747
1009	0.0897158	0.013312
1010	0.1611	0.0273206
1011	-0.295602	-0.490007
1012	0.242466	-0.197447
1013	0.578571	0.377516
1014	-0.0782615	0.14816
1015	-0.051398	-1.23766
1016	0.268881	0.0908086
1017	0.239514	0.440105
1018	0.347917	0.179937
1019	-0.800456	0.389445
1020	0.160294	-0.433498
1021	0.128049	-0.187045
1022	0.209363	0.114897
1023	0.369334	0.43134
1024	-2.45849	-1.30984
1025	0.233875	0.177549
1026	0.15647	-0.187863
1027	0.233339	0.653652
1028	0.0180109	-0.0836131
1029	-0.937952	0.408237
1030	0.361263	0.136387
1031	0.141924	0.365454
1032	-1.4247	0.105675
1033	0.238011	0.00289914
1034	0.198973	-0.0512728
1035	0.300686	0.111537
1036	0.176728	0.223411
1037	0.312308	0.158811
1038	0.14521	-0.324547
1039	0.288291	-0.0111061
1040	-0.214999	0.179793
1041	0.308119	0.473213
1042	-1.09525	-0.155268
1043	0.155573	1.50476
1044	0.0969243	-0.200678
1045	0.123897	0.245823
1046	0.123609	-0.254848
1047	0.52908	-0.330308
1048	-1.85326	-1.32865
1049	-1.86348	0.863882
1050	-1.59035	-0.700423
1051	-0.291254	0.451351
1052	0.124364	-0.0104378
1053	0.418686	1.14941
1054	0.557406	0.322658
1055	1.12526	0.718831
1056	0.164242	0.276229
1057	-1.41268	0.27991
1058	0.269823	0.121878
1059	0.566531	0.350778
1060	-0.315787	0.232793
1061	-0.903332	0.427086
1062	-0.368225	-0.757793
1063	-0.569213	-2.01991
1064	-0.0280003	-0.322532
1065	-0.453924	0.427473
1066	0.270993	0.181445
1067	-0.0445559	-1.60818
1068	-0.304543	-1.68087
1069	0.0952321	-1.43036
1070	-0.37105	-0.920328
1071	-0.832054	0.443662
1072	0.308068	0.0946252
1073	0.604044	-1.5744
1074	-0.975479	0.165372
1075	-3.4068	-1.44827
1076	0.216064	0.300447
1077	0.29769	-0.349229
1078	0.375117	0.0911912
1079	0.538982	-0.188267
1080	-0.572268	0.397973
1081	0.223017	-0.270211
1082	0.0344446	0.138863
1083	0.217426	-0.461002
1084	0.294179	0.109234
1085	-1.79351	-1.43493
1086	0.613953	0.0853563
1087	2.71122	1.00573
1088	-3.11247	-1.26926
1089	0.104844	-0.495035
1090	0.115508	-0.111722
1091	-0.520581	-0.520767
1092	-1.481	0.0802099
1093	0.969514	1.90224
1094	0.193327	0.60037
1095	0.165575	-0.457306
1096	-0.564675	-0.300075
1097	0.291816	0.420237
1098	1.17846	0.325685
1099	-1.72539	-2.01758
1100	0.0549821	-0.851988
1101	0.302933	0.0715825
1102	-1.68763	0.292871
1103	-0.182984	0.302296
1104	0.0788355	2.06551
1105	0.170409	-0.533907
1106	0.277415	0.329106
1107	0.373831	0.535614
1108	0.308077	0.251983
1109	-0.265295	-1.40435
1110	0.143338	0.525416
1111	0.368218	0.0265445
1112	-0.068597	-2.94047
1113	0.245614	0.243607
1114	-0.946108	0.0178285
1115	0.11988	0.456286
1116	-0.0490994	0.398197
1117	-0.687184	0.0458355
1118	0.257457	0.285199
1119	-0.923429	-1.02988
1120	0.244303	0.160397
1121	1.1232	0.277567
1122	-1.97466	-0.748917
1123	-4.81479	-1.36597
1124	0.0921658	1.0067
1125	-0.752986	0.495701
1126	0.18327	0.188992
1127	-0.8018	-1.31541
1128	0.14453	0.124203
1129	0.343452	-0.627989
1130	0.586019	0.516807
1131	0.2673	0.537365
1132	0.179157	0.193931
1133	-0.789551	-0.170866
1134	-0.76423	-0.0502813
1135	0.0502136	0.269528
1136	0.205872	0.0964303
1137	-0.508965	-0.0203335
1138	0.150305	0.362442
1139	0.243084	0.0146535
1140	-0.638206	0.462676
1141	-0.941946	-0.290933
1142	-0.677993	0.176582
1143	0.0970482	-0.14694
1144	0.188938	0.0327045
1145	-0.600577	-1.02199
1146	0.142917	0.163519
1147	-0.178389	-1.52369
1148	0.136522	-0.0768251
1149	0.259919	-0.172325
1150	0.123379	-1.23048
1151	0.107795	-0.206631
1152	-0.398489	-0.338437
1153	0.70132	0.25241
1154	-0.657144	-0.283558
1155	0.415178	-0.056952
1156	0.278858	0.31749
1157	-0.327204	0.185397
1158	-2.04713	0.571767
1159	0.28067	-0.117684
1160	0.105915	0.355405
1161	-2.41385	-1.86799
1162	0.0951656	-0.304409
1163	-0.461967	-1.3782
1164	-2.59008	0.549831
1165	0.314935	0.187554
1166	0.165666	0.4162
1167	0.23961	-0.0736465
1168	-0.99738	-0.830722
1169	0.25533	0.0116663
1170	0.207795	-0.705877
1171	-2.49327	-0.937608
1172	0.299079	-1.22699
1173	-0.70884	-0.621505
1174	-2.02855	-1.54729
1175	-0.170439	-0.338744
1176	0.381238	0.601061
1177	0.232307	0.688953
1178	0.309426	0.336352
1179	-1.43071	-0.982105
1180	-0.767687	-0.54512
1181	-2.86899	-1.47748
1182	0.210871	0.683822
1183	0.731975	-0.505008
1184	-0.0352716	0.248194
1185	0.188314	-1.72073
1186	0.173301	-0.00611672
1187	0.161873	-0.147094
1188	0.147542	-0.00875499
1189	-1.07121	0.0911224
1190	-0.606428	-0.214383
1191	-0.455555	1.02021
1192	-0.999888	-0.555749
1193	-1.13457	0.835667
1194	-0.313456	0.106609
1195	-0.227547	-2.15509
1196	0.464662	-0.909169
1197	1.68899	0.358163
1198	0.355996	0.855141
1199	-0.00634312	0.463903
1200	-0.301807	-0.766634
1201	1.13361	1.05641
1202	-0.65293	-0.968806
1203	0.168592	1.0752
1204	0.321662	0.424936
1205	0.325254	-0.0743358
1206	0.0776656	0.18707
1207	0.078062	-0.609893
1208	0.797315	-0.840708
1209	-1.17798	-0.392247
1210	0.156151	-0.174905
1211	0.0902994	0.221559
1212	-0.542282	-3.68069
1213	0.410484	0.1376
1214	0.403756	0.545321
1215	0.00594247	-0.520568
1216	0.134297	-0.13295
1217	-0.404546	-0.24013
1218	1.30018	0.276579
1219	0.303101	0.247505
1220	0.0552835	0.283915
1221	0.301556	-0.707186
1222	0.214039	0.267461
1223	0.102292	-0.138357
1224	-0.0555666	-0.20953
1225	-0.77443	-1.23274
1226	0.0116925	-0.672465
1227	0.0994718	0.0602535
1228	0.221935	0.564533
1229	0.19506	-0.580997
1230	0.483623	2.17856
1231	-0.453352	0.181354
1232	0.225112	0.30668
1233	0.102232	-1.21793
1234	-0.88363	-1.05207
1235	-0.215679	0.334822
1236	0.126555	0.0919182
1237	0.721606	0.0715054
1238	0.604277	0.462983
1239	1.78316	0.36998
1240	-0.883776	-0.114089
1241	-0.816201	-2.75105
1242	-4.10692	-1.06194
1243	0.239508	0.280202
1244	0.209304	0.618201
1245	-0.11093	0.586542
1246	0.505749	-0.736094
1247	0.461413	0.248008
1248	0.162505	0.0551701
1249	0.591462	0.121833
1250	-0.471654	1.60915
1251	0.171081	-0.0818411
1252	0.242492	-0.170213
1253	-0.0626797	-1.56467
1254	0.207567	-0.125409
1255	-0.886436	0.218327
1256	0.325812	-0.761306
1257	0.250312	0.401292
1258	0.611252	0.176633
1259	0.397192	0.299511
1260	-0.680184	-0.223973
1261	0.64586	0.018612
1262	0.168607	0.150986
1263	0.760786	0.708765
1264	0.0835491	0.131245
1265	0.0290518	-0.244797
1266	-0.625252	0.40899
1267	0.21164	0.141104
1268	-0.167227	-0.228121
1269	0.787094	-0.627498
1270	0.304936	0.183449
1271	0.278013	-0.00411257
1272	-0.0610295	1.03121
1273	-0.602381	-0.173839
1274	0.413742	0.106846
1275	-0.542718	0.410733
1276	-0.556129	-1.15436
1277	0.173995	0.555519
1278	0.514702	-0.716916
1279	0.900021	-0.0121359
1280	-0.911412	-0.225172
1281	0.418949	-1.43422
1282	-0.0291157	-0.125938
1283	-0.808713	-2.34024
1284	-0.485634	-0.436961
1285	0.182095	0.185842
1286	0.144689	0.221547
1287	0.781302	0.660254
1288	-1.67906	0.130804
1289	0.306627	0.443444
1290	0.252327	0.205532
1291	0.41996	0.465524
1292	-0.285659	0.453809
1293	-0.756595	-0.216381
1294	0.697409	0.434251
1295	0.797589	0.0474024
1296	0.266488	0.364178
1297	-0.728847	1.12176
1298	-3.17056	-2.77934
1299	-1.74571	-1.64559
1300	-0.555284	-0.755339
1301	0.550119	0.652769
1302	0.555956	0.59598
1303	-4.71377e-05	0.130472
1304	-0.96459	-0.584346
1305	-0.904585	-0.141389
1306	-1.31749	0.160705
1307	0.0989072	0.30069
1308	0.375404	0.966394
1309	-1.07184	1.33593
1310	0.316624	0.401577
1311	0.424544	0.0386389
1312	0.454378	-0.160091
1313	0.448341	0.155637
1314	0.341778	-0.446083
1315	-2.51397	-1.22491
1316	0.374046	-0.807588
1317	-0.955328	-0.675789
1318	0.343745	0.076968
1319	0.878716	1.27877
1320	-0.511231	-1.07852
1321	0.571776	0.165662
1322	0.178921	-1.38156
1323	0.247511	0.291579
1324	0.439166	0.667158
1325	0.671409	1.86202
1326	-0.738191	-0.994698
1327	0.00927257	-0.627451
1328	0.232232	0.0614397
1329	-1.50768	-1.49642
1330	-0.57063	0.00796968
1331	0.327813	0.559067
1332	-0.236276	-0.963387
1333	0.498555	0.0576095
1334	-0.56834	0.555874
1335	0.642887	0.552762
1336	0.303457	1.46755
1337	0.0987563	0.186244
1338	0.338707	-0.216794
1339	0.145515	0.210005
1340	0.142554	-0.0972297
1341	-0.291315	-1.55751
1342	0.430192	0.290947
1343	0.170179	-1.11237
1344	0.243396	0.727298
1345	0.408358	0.0705029
1346	0.264842	0.466742
1347	0.0953413	0.456107
1348	0.447002	0.306175
1349	0.129927	0.0725033
1350	0.676508	0.578274
1351	-1.24837	-1.00225
1352	0.164912	0.0622089
1353	0.125236	-0.278987
1354	-0.431105	-0.156141
1355	0.235981	0.611728
1356	0.500635	-1.01705
1357	-2.44228	-2.42489
1358	-0.0627402	-0.517167
1359	0.64788	-0.924811
1360	2.36792	2.11079
1361	-1.69845	-0.962976
1362	0.436086	2.2358
1363	-0.833818	0.275408
1364	-1.98334	-1.88673
1365	0.536257	-0.20638
1366	-1.88474	-1.58343
1367	2.5295	1.02279
1368	-1.6848	-1.28372
1369	0.359712	0.907173
1370	0.284243	0.233153
1371	0.381812	-1.85023
1372	0.224061	-0.226948
1373	0.423585	0.285516
1374	0.0649283	0.108764
1375	0.599918	0.0134955
1376	0.0948843	1.23771
1377	-0.233379	0.0960275
1378	0.120008	0.190003
1379	0.206004	-0.0999917
1380	0.179082	-2.64547
1381	0.125031	-0.15108
1382	0.274201	-0.154812
1383	-0.0155673	-0.381074
1384	-0.904272	-0.0215576
1385	0.500495	1.04331
1386	0.390433	0.0562874
1387	0.472412	-0.682476
1388	-0.706316	0.322984
1389	0.280949	1.41892
1390	-1.54049	-1.67024
1391	0.190992	0.645613
1392	0.079261	0.333514
1393	0.24523	-0.687123
1394	-0.272694	-0.0807309
1395	-1.59492	-0.100475
1396	-1.726	0.195019
1397	3.03965	0.374844
1398	0.953511	0.95303
1399	0.308612	-0.00503331
1400	1.05938	0.379135
1401	0.171801	0.0240971
1402	0.517079	0.458614
1403	-0.0824022	-0.0281972
1404	-0.771605	0.52916
1405	0.338218	0.525559
1406	-1.22808	-1.52592
1407	-1.73858	-0.920748
1408	0.314191	-0.196358
1409	0.280614	-0.831854
1410	-1.33195	-1.19449
1411	-1.69776	0.365228
1412	0.395766	-0.256964
1413	0.444415	-0.0438713
1414	0.550372	0.346058
1415	-0.611027	-1.32088
1416	-2.06941	-1.02756
1417	0.0541236	0.510431
1418	0.135262	0.228139
1419	-0.10489	-3.41196
1420	0.449079	0.805757
1421	-4.01302	-2.75118
1422	0.409961	-0.142083
1423	-1.66297	-1.39964
1424	-0.749612	-0.939868
1425	0.217249	-0.0202118
1426	0.0742719	-1.34798
1427	-1.98929	-1.775
1428	4.32568	1.75602
1429	-0.486413	-1.85389
1430	0.123112	-1.40616
1431	0.411944	-0.269409
1432	0.0855654	0.0543469
1433	-0.748789	-0.0536553
1434	0.928906	1.80586
1435	-2.27502	-0.0987644
1436	0.624501	0.826829
1437	0.338676	-0.679798
1438	0.422861	-0.0216923
1439	0.310514	-0.128288
1440	-0.0329511	-0.525165
1441	0.0467836	-0.00106825
1442	0.369901	0.229855
1443	0.263889	0.306314
1444	0.632723	-0.546809
1445	-0.25793	-1.03408
1446	0.376963	-0.330019
1447	-0.150881	0.320472
1448	-2.63328	-1.82779
1449	-0.421971	-0.0567193
1450	0.218193	-0.0523851
1451	0.383582	0.338767
1452	-0.966683	-3.73808
1453	0.176932	0.323017
1454	0.27506	-0.634932
1455	0.12949	-0.406464
1456	-1.3381	0.430196
1457	0.210009	0.131872
1458	-1.38153	0.0121945
1459	0.43539	0.0416514
1460	0.218843	0.376475
1461	0.453458	0.528
1462	-0.44888	0.0995215
1463	1.56063	0.532319
1464	0.199267	0.09186
1465	-1.10602	-1.20922
1466	0.804926	-0.748265
1467	0.145274	0.873635
1468	-3.89551	-2.23589
1469	-1.38103	-1.04053
1470	-1.46086	-2.06853
1471	0.14246	0.204199
1472	0.484321	-0.550457
1473	0.164765	0.862021
1474	0.182688	0.426423
1475	0.837361	0.194859
1476	-1.53709	-1.43969
1477	-0.789291	-1.49375
1478	-0.511691	1.32017
1479	0.177448	0.965043
1480	0.345294	-0.399146
1481	0.561279	-0.1686
1482	1.07926	0.416808
1483	-0.454866	0.216761
1484	0.485039	1.20142
1485	0.780804	0.437709
1486	0.772258	0.790923
1487	-0.161071	-1.23129
1488	0.24579	-0.156453
1489	-0.917065	-0.748339
1490	0.278758	0.508403
1491	1.41234	2.62186
1492	-0.868608	-1.59795
1493	-0.197462	-0.284617
1494	0.44147	-0.767714
1495	-0.409159	-0.505217
1496	0.209252	0.212625
1497	0.263691	-0.384602
1498	0.215963	0.673551
1499	-1.62173	-0.23352
1500	0.22597	0.204993
1501	0.174653	-0.0468223
1502	0.628109	0.269401
1503	0.425413	0.608578
1504	0.627721	0.202906
1505	-2.3824	-1.8189
1506	0.181274	-0.211465
1507	0.361546	-0.384245
1508	0.104388	0.373007
1509	-2.21962	-2.24913
1510	0.305173	-1.32789
1511	-1.26534	-0.891133
1512	0.0475852	-0.0382689
1513	0.266745	0.00635913
1514	0.215542	0.215705
1515	-0.749309	0.0994815
1516	0.144461	-0.1488
1517	0.463689	0.056203
1518	-0.613018	-1.49358
1519	-0.470302	-0.276605
1520	0.163422	0.365661
1521	-0.566204	0.49456
1522	0.039742	-0.15896
1523	-0.762996	-2.1343
1524	-2.32388	-2.42925
1525	-1.75432	-0.421275
1526	1.04857	-0.0615395
1527	-0.733677	0.651866
1528	0.288349	0.870104
1529	0.165552	0.155455
1530	0.299633	0.333648
1531	0.28438	1.16612
1532	-0.767496	0.61388
1533	0.179581	0.148757
1534	0.126607	-0.156986
1535	0.0844962	-0.0405925
1536	0.196859	-0.53116
1537	-1.51764	-0.247873
1538	0.406577	0.0910132
1539	0.438866	-0.0514538
1540	-1.2622	-1.14833
1541	0.157583	1.7343
1542	0.247511	0.426695
1543	-1.21305	-0.989196
1544	-0.981659	0.267419
1545	0.231419	-0.0754151
1546	-0.46161	0.688962
1547	-0.452194	0.392212
1548	0.242936	-0.0284142
1549	0.0749546	0.368192
1550	-0.0959979	0.0693121
1551	-3.59018	-1.45936
1552	1.11027	-0.186278
1553	-1.25244	0.0448338
1554	-0.183857	-1.46698
1555	0.156949	-0.351086
1556	-1.56647	-0.330418
1557	0.136138	-1.49886
1558	-1.22696	0.232731
1559	0.849414	0.24049
1560	-0.13275	-1.8753
1561	-0.957881	-2.50505
1562	2.10211	1.18859
1563	-1.41408	-0.776862
1564	0.584764	0.0395524
1565	-0.954718	-0.908177
1566	-1.47947	0.10758
1567	-0.560374	-0.17044
1568	0.148686	0.37916
1569	-0.0336292	0.0334977
1570	0.277651	0.805982
1571	0.228842	0.248848
1572	-0.653911	-0.614635
1573	-0.798225	1.46518
1574	0.0717946	0.26985
1575	0.131166	-1.64602
1576	0.310471	0.490442
1577	0.218706	0.276404
1578	0.203598	0.571284
1579	0.835297	-0.751807
1580	0.316138	-0.0747747
1581	0.128318	0.415578
1582	0.903693	0.558845
1583	-1.21483	-0.206671
1584	0.376383	-1.58416
1585	-1.34272	0.149083
1586	-0.467148	-0.994179
1587	0.162461	0.120314
1588	0.694739	-0.404123
1589	0.127662	-0.860308
1590	-0.0499443	0.136037
1591	0.827371	-0.456067
1592	1.13654	0.230434
1593	0.25346	0.0883138
1594	0.28921	-0.00803788
1595	0.526645	-0.107674
1596	-0.764071	-0.251996
1597	-0.203795	-0.0796014
1598	0.0843711	-0.0703961
1599	0.0940162	0.321238
1600	-1.90386	-3.41227
1601	-0.0345305	0.183675
1602	-0.999186	-0.574148
1603	0.0995857	-0.248348
1604	-3.17924	-2.05886
1605	0.393905	0.010911
1606	0.505894	0.60567
1607	-0.495939	-0.077983
1608	-0.465278	-0.0402293
1609	0.0755739	-0.0152662
1610	0.302291	0.242581
1611	-1.87118	-1.98959
1612	0.258896	0.570775
1613	-2.33804	-1.32857
1614	-0.335536	-0.846393
1615	-2.71633	-0.56726
1616	-0.236071	-0.0677002
1617	0.740177	0.281463
1618	0.321052	-0.18413
1619	-1.26562	-0.206
1620	0.284147	0.485647
1621	-0.926925	-1.14269
1622	1.50896	1.09146
1623	0.209532	0.132817
1624	-0.646194	-2.31044
1625	0.0904713	0.112484
1626	0.0679629	-0.407206
1627	-0.214325	0.507156
1628	-0.784886	0.653516
1629	-1.86	0.475928
1630	0.238033	0.163921
1631	-0.115578	-1.12595
1632	-1.07242	2.17604
1633	-0.0946047	0.123054
1634	-0.459241	0.350224
1635	0.216385	0.122119
1636	0.102043	0.336529
1637	-1.311	-1.33188
1638	0.504756	-0.382704
1639	-1.0719	0.500198
1640	0.526621	0.809598
1641	0.419764	0.688028
1642	0.265366	0.148407
1643	0.695466	0.244899
1644	-2.20823	0.282058
1645	0.339343	0.451327
1646	0.240951	-0.192297
1647	-0.822505	-0.494226
1648	-1.82518	0.926732
1649	0.288865	0.603285
1650	-0.498055	-0.820196
1651	-0.347066	0.029119
1652	0.141311	-0.173658
1653	1.55059	0.438113
1654	-0.78893	-0.994334
1655	0.380923	0.0147527
1656	-0.499809	-0.0145144
1657	0.326269	0.0627616
1658	-0.287563	-0.736375
1659	-0.306421	0.320125
1660	-0.647504	-1.16338
1661	0.30878	0.334323
1662	-1.00453	-1.75777
1663	0.507877	0.0336988
1664	0.242928	-0.287453
1665	1.15561	0.96783
1666	0.197988	0.232813
1667	-1.83523	0.510145
1668	-0.0414403	0.340665
1669	0.145729	0.114958
1670	0.560885	-0.0568904
1671	0.207442	-1.30749
1672	-0.0892468	-0.371423
1673	-0.119154	0.332249
1674	0.565843	0.118075
1675	2.20157	1.63373
1676	0.144726	0.0413432
1677	-0.996114	-0.0835796
1678	-0.948882	0.00389583
1679	-0.712372	-0.958825
1680	0.314695	0.832439
1681	-0.399277	-0.411082
1682	-0.147788	-0.16359
1683	0.0732502	0.226376
1684	0.0548408	-0.290083
1685	0.426896	-0.498634
1686	-0.625199	0.178951
1687	0.332453	0.170247
1688	-1.05992	-1.91917
1689	0.250696	0.465892
1690	0.868517	0.143592
1691	0.189615	0.554469
1692	0.449874	0.357297
1693	0.0108156	0.242963
1694	0.500263	-1.84514
1695	0.218844	-0.513135
1696	-1.21382	0.0989222
1697	0.269331	-0.437773
1698	0.405939	0.461408
1699	-1.28522	-1.19731
1700	0.124112	-2.31452
1701	0.149233	0.114575
1702	0.418058	0.666134
1703	0.00831439	-0.268328
1704	-1.14791	0.657236
1705	0.323572	0.644825
1706	-0.641377	0.157298
1707	0.170945	1.261
1708	0.300211	-0.231345
1709	-1.62571	-1.90426
1710	0.418143	-0.0180489
1711	0.545602	-1.10342
1712	-2.4259	0.545349
1713	0.242659	0.0761193
1714	-2.66085	-0.148228
1715	-0.11273	0.668308
1716	0.331776	0.449045
1717	-2.24022	-0.441173
1718	0.120954	-0.232828
1719	-1.00852	-0.302914
1720	-0.494371	0.312041
1721	-0.287026	-0.130648
1722	-0.370512	-1.06848
1723	0.231628	0.362651
1724	-1.67271	-1.16344
1725	0.274428	-0.102419
1726	1.04023	0.751955
1727	0.216076	-0.0671661
1728	-0.700871	0.23338
1729	-1.04975	-1.02139
1730	0.155477	-0.362654
1731	1.22774	0.222767
1732	0.662727	2.0346
1733	-0.668861	-1.15828
1734	0.991689	-0.280719
1735	0.278698	0.0639553
1736	1.12707	-0.369298
1737	-1.02548	-1.865
1738	-2.55862	-0.514147
1739	0.275507	0.306869
1740	-2.07831	-2.34498
1741	1.11947	0.158931
1742	0.272604	-0.286022
1743	-0.960505	-2.94062
1744	1.98362	1.8703
1745	0.128734	0.566324
1746	-0.818948	-1.3176
1747	-0.696366	0.477698
1748	0.700072	-0.31134
1749	-0.943017	-0.00950031
1750	0.331987	0.186097
1751	-1.60621	-2.87452
1752	1.40281	0.459135
1753	0.40376	-0.303167
1754	0.632011	0.0113778
1755	0.235123	0.602996
1756	-0.530354	-0.0200203
1757	0.338852	0.575245
1758	-0.742088	0.801492
1759	0.13097	0.0944352
1760	-0.924463	-0.191256
1761	-1.11759	-2.3411
1762	-2.62362	-2.36174
1763	-0.0668117	-0.0135178
1764	0.529411	0.249764
1765	0.474387	-0.176974
1766	0.158546	0.169243
1767	-0.251085	-5.19804
1768	0.274107	0.181914
1769	0.44172	0.347167
1770	0.250454	-0.000988739
1771	0.184037	0.2534
1772	0.225505	0.379256
1773	0.436715	0.239961
1774	0.195105	0.114407
1775	0.93062	1.64222
1776	-0.354565	0.579462
1777	0.0914822	-0.0258658
1778	0.253433	0.0102212
1779	0.234485	-0.790151
1780	-1.04036	-0.511584
1781	0.0874157	-0.799194
1782	-1.02264	-0.855982
1783	-0.944835	-0.691687
1784	0.261327	0.0545378
1785	0.220269	0.255359
1786	-1.07656	0.368205
1787	0.259151	0.193002
1788	-0.62254	1.63523
1789	-0.402511	-4.81694
1790	-0.479348	-0.457748
1791	0.303906	0.143148
1792	0.786652	-0.453241
1793	-4.8498	-2.41947
1794	0.0575613	0.115703
1795	-0.257968	-0.579211
1796	0.157526	0.293302
1797	0.0837003	0.391638
1798	0.225194	0.0946157
1799	-0.936216	0.0560392
1800	0.587276	0.425889
1801	0.23588	-0.0666716
1802	0.189326	0.538803
1803	0.322629	0.329396
1804	-2.58769	-1.32504
1805	-0.53714	-4.91971
1806	0.216433	-0.106989
1807	-0.656322	0.456279
1808	-0.105551	-0.225502
1809	-1.30043	-0.147447
1810	0.220534	0.0688962
1811	0.322831	0.163374
1812	0.127995	-0.187257
1813	-0.303725	0.0648612
1814	-2.67076	-2.86682
1815	0.222011	-0.00997194
1816	0.097575	0.0748916
1817	-0.638137	-0.890297
1818	-0.743992	-2.42205
1819	1.03046	0.0921567
1820	0.205967	-0.775118
1821	-0.772329	-0.287899
1822	0.594642	-0.384232
1823	-1.13037	-0.117424
1824	0.177806	-0.471536
1825	-0.535963	-0.105224
1826	0.361019	0.942029
1827	-1.13987	0.0929573
1828	-1.03911	-0.163821
1829	-1.02819	0.33951
1830	0.0816886	-0.828333
1831	-1.22686	0.135926
1832	-0.802954	0.0509308
1833	1.09758	1.92995
1834	0.0209066	-1.36782
1835	-0.848925	0.506315
1836	0.122909	0.147519
1837	-0.162877	-0.619468
1838	0.466685	0.0995179
1839	-0.887994	-0.00777913
1840	0.250558	-1.29423
1841	1.16251	0.544743
1842	-0.0610849	-0.203641
1843	-0.393794	-2.10473
1844	0.876898	0.296953
1845	-0.193742	0.0704835
1846	-2.30071	0.00437579
1847	0.412742	0.503797
1848	0.782929	-0.151065
1849	-0.364292	-1.49841
1850	-2.07265	-2.39285
1851	0.305059	0.207668
1852	-0.737009	-0.432535
1853	0.189842	0.0172025
1854	0.301818	-0.0473755
1855	-0.506401	0.776653
1856	0.226289	1.00458
1857	0.458399	0.374733
1858	-0.25481	-0.74833
1859	0.328492	0.0133116
1860	0.323257	-0.00922202
1861	0.185222	-1.17196
1862	0.455602	0.559458
1863	0.716212	0.057332
1864	0.20229	-0.0689114
1865	0.3827	-0.572524
1866	0.73384	-1.53611
1867	0.242144	2.17999
1868	-0.288735	-2.09503
1869	0.59143	1.04376
1870	-1.69347	0.371554
1871	-1.05093	-0.597616
1872	-1.41327	-1.83308
1873	-1.01497	-1.64342
1874	2.62092	1.98149
1875	-0.350901	-3.00532
1876	0.181954	-0.0416526
1877	-0.00423944	-0.109591
1878	0.123246	-0.0239658
1879	-0.605428	1.7095
1880	0.402302	0.1681
1881	0.205542	0.366739
1882	-3.09361	-1.17674
1883	-0.683562	0.243296
1884	-0.683368	-0.183359
1885	0.233694	0.279762
1886	0.111587	1.08614
1887	0.420298	0.862828
1888	-1.59857	0.045852
1889	0.219739	0.507566
1890	0.150972	-0.200872
1891	0.157812	-0.0276248
1892	-0.441337	-0.849466
1893	0.12404	-0.833477
1894	0.279645	-0.189889
1895	-0.000478197	0.248917
1896	-0.623694	-0.114838
1897	0.221556	0.0650905
1898	0.163158	0.0416163
1899	-0.449975	0.865835
1900	-0.294562	0.0932242
1901	-1.28497	-1.58886
1902	0.00529128	-0.0497888
1903	0.437669	0.271098
1904	-0.131832	-0.607344
1905	0.286822	0.117456
1906	0.0814487	-0.159375
1907	-0.888138	0.175588
1908	0.356382	-1.83472
1909	0.376365	-0.200954
1910	-0.0706774	-0.264884
1911	-1.00865	-0.558571
1912	0.160365	0.357333
1913	-1.9896	-1.97597
1914	0.11448	-0.0382783
1915	0.19262	-0.233605
1916	0.277617	0.850479
1917	-0.00644355	0.30859
1918	0.48698	-0.29592
1919	0.0999138	0.00158594
1920	-2.93682	-1.84169
1921	0.165007	0.308058
1922	-0.397734	1.47173
1923	0.178563	1.41447
1924	0.160426	-0.336899
1925	1.4646	0.403918
1926	-1.24749	0.0631546
1927	-0.809325	0.322129
1928	1.04028	1.45049
1929	1.33565	-0.672209
1930	0.00854615	0.111847
1931	0.0569921	0.542262
1932	0.286119	-0.200588
1933	0.194803	-0.376758
1934	0.127586	-0.424935
1935	-0.599053	-1.53286
1936	-0.69098	1.256
1937	0.274066	0.244934
1938	0.108971	1.04942
1939	0.175623	0.211317
1940	0.237216	-1.03279
1941	0.21584	-0.360462
1942	-0.641236	0.213587
1943	0.16208	0.462253
1944	0.196389	1.1866
1945	0.28795	0.1371
1946	-0.261543	0.701407
1947	-1.11618	-0.433511
1948	0.150846	0.124499
1949	0.567738	2.16888
1950	0.155159	0.468764
1951	-1.05397	-0.0220595
1952	-0.0406219	0.0480778
1953	0.256269	0.0473303
1954	0.409306	-0.159773
1955	0.223533	-0.201428
1956	0.365701	0.519624
1957	0.364052	0.142326
1958	0.362218	0.575019
1959	0.20095	-0.109949
1960	-0.0859893	0.0603171
1961	1.94528	0.339341
1962	0.114891	1.94618
1963	-0.699716	0.3958
1964	0.267614	0.152902
1965	0.22849	-0.0978652
1966	-1.91002	-1.90937
1967	0.817032	-0.213432
1968	0.289122	-0.350846
1969	0.231617	0.0252092
1970	0.734561	-1.25966
1971	0.167128	0.00798632
1972	0.15455	-0.305789
1973	0.32886	0.555982
1974	-0.49352	1.57402
1975	-0.0335106	-1.45525
1976	0.222603	-0.518341
1977	-1.52034	-1.10038
1978	-1.83689	-1.55786
1979	0.221525	0.427903
1980	-1.80232	-0.586803
1981	0.389892	0.592763
1982	0.650603	0.217821
1983	0.0116557	-0.959645
1984	0.0793628	-0.00634756
1985	0.191955	0.653291
1986	0.183147	0.389644
1987	0.192361	0.0553274
1988	0.0149164	-0.0631376
1989	0.255239	0.00206439
1990	-1.6783	-0.613745
1991	0.204389	0.194037
1992	0.165766	0.133953
1993	0.3396	2.51451
1994	0.354482	0.342223
1995	0.364316	0.467079
1996	0.517081	-0.0300429
1997	0.126772	-0.137085
1998	0.217815	0.674431
[truncated: 801 more rows]

## Sheet: Fig 4G
Initial							Differential
	Connectivity	Stripe Strength	Accessibility	Open Enhancer	Methylation			Connectivity	Stripe Strength	Accessibility	Open Enhancer	Methylation
0	0.102477	0.00238353	0.036642	-0.159408	0.106615		0	-0.041525	0.00943278	-0.00247738	0.0223243	0.110323
1	0.0681594	0.000935871	0.0226106	-0.0258743	-0.00409116		1	8.89027e-05	-0.0169689	0.000805833	-0.0238786	0.0346598
2	0.159673	-0.000448786	0.0106163	-0.035489	-0.00744038		2	0.017831	0.00996635	0.0335861	0.138722	0.0242214
3	0.145576	-0.0107467	0.0219839	0.171483	0.0263756		3	-0.0579908	-0.00561463	-0.00125259	0.0196502	0.00156934
4	0.115964	-0.00118416	0.0256894	-0.021576	-0.00126896		4	0.0327298	-0.0224623	-0.0097737	0.0255222	0.048241
5	0.0673235	0.00258482	0.0441126	-0.180565	-0.00214695		5	0.00208761	-0.0232927	-0.00326164	0.0424967	-0.0530431
6	0.147385	0.00264669	-0.0194043	-0.266699	0.0629707		6	0.0201689	0.00746491	-0.00304838	-0.0407363	-0.0840676
7	0.110717	6.06677e-05	0.0150249	-0.0214391	-0.00729311		7	-0.0269642	0.0049362	0.00500401	0.0220636	-0.0133332
8	0.0195754	0.000128716	0.0291172	-0.0300432	-0.0346891		8	-0.102017	0.0216028	-0.0163528	-0.0559142	0.0585295
9	0.00369659	0.00133269	0.0284389	-0.0281262	-0.0152712		9	0.0807443	0.0155094	-0.00791041	0.00672993	-0.0388776
10	0.387665	-0.000768627	0.0201904	-0.158146	-0.00249983		10	-0.0346317	-0.00713258	0.00153233	0.00518925	-0.0505819
11	0.0425841	0.00485086	-0.0222747	-0.131169	0.112274		11	0.00894606	0.00393547	0.00241422	0.0265725	-0.0200144
12	0.17317	-0.000310933	0.016142	-0.0398253	-0.00165122		12	0.0860339	-0.0141711	-0.0268977	0.130521	-0.00539345
13	0.405917	0.00277504	-0.0426049	-0.252079	0.0699521		13	0.00367924	-0.000177984	-0.00662097	0.0388695	-0.0674534
14	-0.127963	0.00971589	-0.0276686	0.057162	0.127618		14	-0.0204132	0.00107609	0.00211731	0.0642869	-0.00084518
15	0.0108154	0.00175477	-0.0333561	-0.097432	0.110382		15	0.064712	0.0134015	0.0223346	-0.0213532	0.0283732
16	0.0912924	-0.000885056	0.0184735	-0.0229237	-0.00607805		16	-0.0417072	-0.017943	-0.00959636	-0.0905315	0.0197576
17	0.0959978	-0.000314998	0.0103336	-0.0338491	-0.00215184		17	0.0695818	0.0132376	0.00253935	-0.0454964	0.0518464
18	0.121496	0.00144504	0.0199951	-0.0341545	-0.00279143		18	0.0471664	0.0338413	-0.070877	-0.159927	0.092208
19	0.109129	0.000864946	0.0414529	-0.0731488	-0.00612115		19	0.159149	0.0167457	0.0157603	0.0364014	0.0660982
20	0.400064	0.00290262	0.00942436	-0.281934	-0.0167348		20	0.0345792	0.00292987	0.00362319	-0.070252	-0.0295955
21	0.0777072	-0.00261742	0.0172142	-0.0123724	-0.00689466		21	-0.0478503	-0.0332045	0.0547529	0.0795922	-0.0252447
22	-0.132136	0.00424008	-0.0397528	-0.0127568	0.0895301		22	-0.0252189	0.00818502	0.00359558	0.0455753	-0.00655968
23	0.120215	0.000685139	0.0110943	-0.0695804	-0.00728794		23	-0.0160998	-0.0025358	0.00285229	0.0513001	-0.0167118
24	0.113165	0.00123396	0.0242909	-0.0170608	-0.00220168		24	-0.0307251	-0.0101617	0.00316955	0.0234046	-0.00147425
25	0.0615047	0.00163695	0.00581441	0.0213336	-0.000323625		25	0.0501317	0.0131849	-0.0197324	-0.111562	0.00848074
26	0.0494861	0.00263071	-0.0368	-0.081748	0.141958		26	-0.0290611	0.00180511	0.0268168	-0.0234056	-0.0126419
27	0.0694239	-0.00107679	0.00907761	-0.00842793	-0.00311079		27	-0.0192305	-0.00289088	0.00540462	-0.028151	-0.0114534
28	0.399762	0.000836351	0.0685596	-0.154736	-0.0432191		28	0.00844036	0.0178637	-0.0191523	-0.0524196	-0.00876496
29	0.155348	0.000651926	0.0116035	-0.0751697	-0.00254068		29	-0.0348053	-0.0112943	-0.00166411	0.00705713	0.0163622
30	0.141136	0.0108966	-0.0303005	-0.00373529	0.136388		30	0.0757902	0.0141595	0.0229343	-0.000475691	0.051698
31	0.14568	0.00021047	0.020289	-0.022797	-0.00548542		31	-0.021666	-0.0824263	0.0237171	0.00747692	0.00580259
32	0.000989641	0.00988932	-0.0264802	0.0799443	0.153398		32	-0.0716719	-0.0389322	-0.0445381	-0.00729036	-0.0571317
33	0.108949	0.000249966	0.0128092	-0.0265321	-0.00103676		33	0.0168267	0.00244383	0.00489949	-0.012712	0.012679
34	-0.193063	0.00227961	-0.0229706	-0.0837326	0.0380458		34	-0.00543838	-0.00366763	0.00160303	0.0218955	0.0127018
35	-0.0742491	0.00112406	-0.0314559	-0.0399429	0.189987		35	-0.0153408	-0.00729478	0.00331384	0.039417	0.0285988
36	0.43595	-0.00253884	0.0296702	-0.182406	-0.00285943		36	-0.00886058	0.000930382	0.00301985	0.014444	-0.00856707
37	0.160255	0.00101753	0.0203526	-0.0481894	-0.00802882		37	-0.036647	0.0168175	0.0373333	0.0581142	0.0138268
38	0.0752193	-0.00210464	0.0125816	0.00124542	-0.00363866		38	0.0216052	0.00378496	0.0251115	0.0728281	0.0012088
39	0.0957449	0.00131706	0.0143506	-0.00901992	-0.00224303		39	-0.0268962	-0.00568876	0.00541782	0.0705404	-0.0292391
40	0.314841	-0.00170598	0.0455153	-0.244573	-0.00516879		40	0.111487	0.0230261	0.0107506	0.0603727	0.0468044
41	0.36093	-0.000937305	0.0780226	-0.183321	-0.010145		41	-0.0273026	-0.0218742	-0.00821308	0.0210194	-0.0172862
42	0.072055	-0.000417681	0.0120024	-0.0234921	-0.00151896		42	-0.0252403	0.00159145	0.00362484	0.0715874	0.0774927
43	0.0766001	0.00195473	0.0503341	-0.157389	0.0267532		43	-0.0250039	-0.00154819	0.00575078	-0.0459289	0.000606614
44	0.163292	-0.000159659	0.0112641	-0.0656378	-0.00137723		44	-0.0331466	0.0179936	0.0191535	0.107564	0.0597917
45	0.231547	3.815e-05	0.0637391	-0.102262	-0.00253083		45	-0.00273877	-0.00263064	0.0077941	-0.00181455	-0.0236584
46	0.101104	0.00247413	0.0306705	-0.0172104	-0.00251346		46	0.0647599	-0.00567759	0.00956342	0.0780376	-0.00710401
47	-0.0653997	0.00648043	-0.0254057	-0.014166	0.17847		47	-0.129869	-0.03429	-0.0132566	-0.135396	-0.145278
48	-0.0608172	-0.000147083	-0.0408595	-0.10847	0.117006		48	0.0489476	0.016099	0.00993151	0.0407235	0.0514315
49	0.0304906	0.0063383	-0.0244395	-0.0743577	0.0598923		49	0.0216742	-0.0118143	0.00297813	0.0384536	0.0050196
50	0.221553	-0.00100794	0.0109024	-0.057142	-0.00294918		50	-0.0157484	-0.00285706	0.000285245	-0.0191093	-0.0141738
51	0.0625418	0.00664618	-0.039757	-0.0956581	0.10872		51	-0.121139	-0.0420999	-0.0112658	-0.0308074	-0.0246513
52	0.184216	0.00268378	0.0503657	-0.26392	-0.00444743		52	0.0850262	0.0204406	-0.0104751	-0.073831	0.0174739
53	0.143488	-0.000300673	0.00889793	-0.0320198	-0.00644454		53	0.04843	-0.0140966	0.00508975	-0.0548176	-0.00801522
54	0.142924	0.000511792	0.00987525	-0.046401	-0.00925257		54	0.0786007	0.0443661	0.0126923	-0.0353601	-0.00846103
55	0.0589291	-0.000924343	0.0160211	-0.00326202	-0.000708335		55	-0.0645137	-0.0353299	-0.0209113	0.0469612	-0.175474
56	-0.0252639	0.00241331	0.0186171	-0.0463483	-0.0132932		56	0.00313543	-0.0115556	-0.000212376	0.00499046	0.0339623
57	0.0716389	-0.00100511	0.0305862	-0.0212371	-0.00392494		57	0.0611688	0.0166014	0.0217014	-0.0223693	0.0139283
58	0.294563	0.00173465	0.0127206	-0.221713	-0.0188102		58	-0.131008	-0.0137834	-0.0303969	0.144416	-0.116811
59	0.365011	0.00181379	0.0285281	-0.321565	0.0363044		59	-0.0209955	-0.00672713	0.00203071	0.00639209	-0.0100963
60	0.185999	0.00378746	-0.0234384	-0.0980518	0.124615		60	0.0161094	-0.0117372	-3.91979e-05	0.0535336	-0.00512798
61	0.171569	0.000471691	0.0243898	-0.0596454	-0.00359056		61	0.0518853	0.018771	0.0303327	-0.0788567	0.0241078
62	0.0988515	-0.000827711	0.0262656	-0.0188492	-0.0063449		62	-0.0420241	0.0155568	0.085786	0.104453	-0.0169403
63	-0.111262	0.000237959	-0.0284416	-7.63584e-05	-0.00670795		63	0.0230411	0.00507833	0.00300946	0.0211375	0.0181294
64	0.117466	0.00217157	0.0430213	-0.0394521	-0.011921		64	0.0157305	-0.0187285	-0.00276939	-0.0486292	-0.00689922
65	0.25967	-0.00240374	0.0443872	-0.00683251	0.00203955		65	0.0616173	0.021644	0.0161857	-0.0481949	0.0148174
66	0.212544	-0.0012339	0.0159716	-0.0923148	-0.00554493		66	-0.042619	-0.000659009	0.00449713	-0.052615	0.018756
67	0.102274	-0.000189498	0.0231868	-0.0292434	-0.00478478		67	-0.0155179	0.00100746	0.00151405	-0.0037413	-0.000650695
68	0.0992854	-0.000527713	0.0164119	-0.0302843	-0.00135527		68	0.0147278	-0.0109257	0.0163713	0.180117	0.116509
69	0.119259	-7.48666e-05	0.0053481	-0.0268884	-0.000894812		69	-0.0249947	-0.0156262	0.00650423	-0.030521	0.0228431
70	0.0100895	0.00178756	0.0157786	-0.0420342	0.0607725		70	-0.0235424	-0.0100773	0.00114725	-0.0150871	-0.00220184
71	0.126059	0.00340002	0.01085	-0.133394	0.0582638		71	-0.101763	0.00239575	0.00976443	-0.192724	-0.000315401
72	-0.0913425	0.00233148	-0.026307	-0.0800299	0.191283		72	0.0172938	-0.0155724	0.00953542	-0.0214742	0.0554182
73	0.0513221	0.00319615	0.024445	-0.118009	0.0826246		73	0.0615844	-0.0110329	0.010259	0.141281	-0.0780856
74	0.0633102	0.00173649	0.01477	0.0455836	-0.000975875		74	0.0205097	-0.0121075	-0.00709952	-0.0057352	-0.0255121
75	0.253706	0.000157413	0.0155904	-0.0418335	-0.0119389		75	-0.0579373	-0.0331048	-0.0120556	-0.0389359	0.0222278
76	0.134029	0.00186855	0.0196209	-0.0727305	0.0236376		76	-0.0317239	0.0202464	-0.0669353	-0.04832	0.0530979
77	0.191878	0.000967701	0.0257328	-0.0533298	-0.00580482		77	-0.013699	-0.0144704	-0.000830829	-0.0260293	0.0499803
78	0.33515	0.00226941	-0.00540684	-0.240237	0.00804863		78	0.0615007	0.0304236	0.0154999	-0.0815813	0.0574453
79	0.0215931	0.00843519	-0.0268474	-0.044235	0.131043		79	-0.0232315	0.00879934	0.011043	-0.141725	-0.0364053
80	0.0661101	0.000309717	0.0334952	-0.0370121	-0.022875		80	0.0437208	-0.00188869	-0.0114681	-0.0265587	-0.0438589
81	-0.0367766	0.000913043	-0.0347031	-0.0883934	0.0626134		81	-0.05634	0.060083	0.0375065	0.000871804	-0.00192517
82	0.027232	0.000230643	0.0169765	-0.0245953	-0.0307906		82	0.0334207	0.0209621	0.0138891	0.0212379	-0.011085
83	0.0750914	-0.000471878	0.0241349	-0.0195268	-0.0028772		83	-0.017969	-0.00368255	0.00305232	0.0417466	-0.0121991
84	0.0267546	0.00176378	0.00450198	-0.00055431	-0.0197767		84	0.0492679	0.020673	0.0264435	-0.0631356	-0.00867244
85	0.148424	0.00103137	0.00377534	-0.0791183	0.0166212		85	0.0382675	0.000710792	-0.0019461	0.0505151	0.0257459
86	0.0870899	0.00297966	0.0154544	-0.225249	0.0492627		86	-0.107091	-0.0298386	-0.00933142	-0.0334081	-0.176495
87	0.039578	0.000623541	0.0102821	-0.178093	0.00800157		87	0.0662476	0.0161553	0.0954428	0.110039	0.0290969
88	-0.0104712	0.00184701	-0.0312017	-0.152417	0.0969993		88	0.0963693	0.0240479	-0.000243228	-0.0235557	0.0770168
89	-0.0891484	0.00467754	-0.0380433	-0.329022	-0.0111009		89	0.0899045	0.0656052	0.000121315	-0.0283649	0.0377082
90	-0.0422072	0.00150978	-0.0214387	-0.0232374	0.180509		90	0.0201135	0.0230569	0.0191998	-0.12818	-0.014783
91	-0.0659252	0.00270392	-0.0274006	-0.0270245	0.130787		91	-0.0174871	-0.00854693	0.00154643	0.0488116	-0.0133283
92	0.314293	0.000489923	0.0266109	-0.262302	-0.0210486		92	-0.112389	-0.0354385	-0.0329101	-0.119855	-0.0715889
93	0.183261	-0.000485437	0.0144254	-0.0645112	-0.00963923		93	-0.0429392	-0.0483514	-0.0119493	-0.0792054	0.245411
94	0.210682	-0.00040712	0.014199	-0.0622974	-0.00406257		94	-0.0169278	-0.010159	-0.000481908	-0.0193995	0.0181834
95	0.403789	0.00278709	0.0249598	-0.327677	-0.00886698		95	-0.0010258	-0.00588342	-0.000164426	0.0112666	0.0130357
96	0.0225035	-0.000143654	0.0251444	-0.0163718	-0.00819558		96	0.0329988	0.00795225	0.00410078	-0.00917285	0.0334297
97	0.292698	0.00106801	0.0128006	-0.149936	-0.027901		97	0.0811595	0.0233047	0.00990369	0.0577309	-0.0611653
98	-0.000995753	0.00764251	-0.0285326	0.00683004	0.116281		98	-0.0180103	0.000355431	0.00277937	-0.0292436	0.0388641
99	0.00443536	-0.00131372	-0.0156287	0.0091733	0.0118623		99	-0.0113874	-0.00247817	0.00283117	-4.44541e-05	-0.00539432
100	-0.0138768	0.00472153	-0.00106979	-0.128531	0.0977131		100	0.0205692	-0.0494834	-0.0289711	-0.215252	0.118554
101	0.122317	0.000138311	0.0150259	-0.0452119	-0.00561742		101	-0.0272874	0.00166936	-0.00277205	0.014549	0.029755
102	0.0812029	0.00104953	0.030189	-0.0940962	0.0379733		102	0.0639063	-0.048601	-0.0072396	-0.0225799	0.11345
103	0.170297	0.000615535	0.0255264	-0.0475502	-0.0115819		103	0.0375135	0.00949296	0.0154929	-0.0252329	-0.000260016
104	0.110964	0.00106292	0.0130381	-0.0602796	-0.0085179		104	0.0775805	0.0274046	-0.0152224	-0.0587748	0.0686077
105	0.0821521	0.0018293	0.0298819	-0.155923	0.0233346		105	0.0809881	0.017975	0.00435157	-0.0146367	0.10676
106	0.0861689	4.81159e-05	0.0263549	0.00357772	-0.00453247		106	0.0247115	-0.0131815	-0.000245877	-0.00760086	-0.0251984
107	-0.0552634	0.00228913	-0.0270555	-0.022221	-0.0301329		107	-0.00672262	-0.00648284	-0.00178932	0.0402359	-0.000663922
108	0.227893	-0.0014745	0.0417672	-0.0744547	-0.0090349		108	-0.0205409	-0.00654321	0.00360295	0.00990071	0.0239688
109	0.0735475	0.00234493	-0.0210752	-0.116421	0.07444		109	-0.0208563	-0.0149251	0.0024471	0.0371202	-0.00347368
110	0.0230655	0.00297582	-0.0146141	-0.0358182	0.121338		110	0.0463713	0.0145127	-0.0083011	0.0333127	0.0132288
111	-0.0775649	0.00238578	-0.0356534	-0.0380378	0.089138		111	-0.0151363	-0.0219616	-0.00175849	-0.00768716	-0.00944731
112	0.0962301	-0.000335155	0.00776934	-0.0179858	-0.00363338		112	0.0584532	-0.00100073	-0.00663006	0.0565281	0.132903
113	0.0966432	-0.000373278	0.0174687	-0.0281976	-0.00411463		113	0.0575753	-0.0154063	-0.012602	-0.118747	0.172092
114	0.193965	0.000275776	0.00930883	-0.0772802	-0.00297246		114	-0.0250835	0.0143286	-0.0215462	0.133284	0.0340056
115	0.214708	0.00229958	0.0290924	-0.117648	-0.00696496		115	0.0391915	0.000437345	0.00242132	0.0140349	0.0230817
116	-0.0552077	0.00538949	-0.0324807	-0.0335612	0.0961474		116	0.00594051	-0.00252006	0.000186659	0.0180717	-0.0151288
117	0.170277	-0.000545493	0.013576	-0.045229	-0.00682095		117	0.012123	0.0199519	-0.0281708	-0.0518581	0.0284099
118	0.0761674	0.00174551	0.015963	-0.018091	-0.00500869		118	-0.126001	-0.0318094	0.00741781	-0.121735	-0.32339
119	0.0922394	-0.000182702	0.0207605	-0.0182426	-0.00537083		119	0.0242652	0.0204795	-0.0280122	-0.0614753	-0.0252475
120	0.282795	0.00209064	0.022782	-0.101678	0.00363009		120	-0.0450129	-0.00957877	-0.00108186	-0.0405623	0.0332902
121	-0.000829017	0.00766402	-0.0464911	-0.0465233	0.205053		121	-0.00200101	-0.00432235	0.00383185	0.00529797	0.0119063
122	0.152152	0.00133772	0.0273773	-0.322738	0.085708		122	-0.0010449	-0.0140688	-0.00309972	-0.0258718	0.020335
123	0.27799	-0.00406119	0.019238	-0.0511006	0.00017652		123	-0.0450505	-0.0819276	0.0115118	-0.0304915	-0.0220563
124	-0.0715029	0.00998305	-0.0282525	0.139675	0.080506		124	0.0493754	0.00955208	0.0144172	-0.0211215	-0.00639556
125	0.112833	0.000501164	0.0284419	-0.0310794	-0.00184129		125	-0.0248932	0.0190923	0.0160093	-0.0616864	0.0573391
126	-0.0623202	0.00879186	-0.0211924	0.120733	0.107078		126	-0.00518649	-0.00790852	0.00326144	0.0276068	0.00942471
127	-0.00100281	0.00227744	0.00941636	-0.149929	0.100559		127	0.00335609	0.0272478	0.00289736	0.00423664	0.0237167
128	0.110121	-0.000878898	0.0128482	-0.0207086	-0.00221146		128	0.047515	0.0125241	-0.00456177	-0.0525234	0.0216833
129	0.0252544	0.00185068	-0.0194858	-0.0774241	0.104096		129	-0.00969717	0.0168787	0.0294809	0.0467471	-0.00935587
130	0.11626	0.0023264	0.032338	-0.125252	0.0178667		130	-0.0189425	0.000610337	0.00349824	-0.0183371	0.0182001
131	0.150396	-0.00190236	0.036579	-0.0270483	-0.000942604		131	0.0464454	0.0146427	-0.0974408	-0.0210802	-0.0205225
132	-0.0469052	0.005005	-0.0215776	-0.0170167	0.140121		132	0.00691777	0.0162327	0.0125128	-0.0735237	0.00643799
133	0.0548059	0.000843148	0.0134977	-0.0227598	-0.00159102		133	-0.0293966	0.0192447	0.0383445	-0.0129124	-0.0130734
134	0.065669	-0.00217373	0.0149765	0.0098276	-0.000738396		134	0.00268857	0.0020973	0.000546916	8.37718e-05	0.0347923
135	0.140765	-0.000793614	0.0214808	-0.0461814	-0.00838977		135	-0.0222837	-0.012304	0.00111085	0.0534231	0.0447024
136	0.52467	0.00233424	0.0340752	-0.327439	-0.00284188		136	0.0285993	-0.0088811	0.00137635	-0.00235738	-0.0150095
137	0.149222	0.000575168	0.0237303	-0.109459	-0.00469691		137	0.0445165	-0.00500784	-0.00201896	0.106769	0.0496864
138	0.0180666	0.00688781	-0.0157282	0.0515099	0.0630463		138	0.122764	0.0183896	0.0728082	0.157233	0.0322959
139	0.403775	0.0022343	-0.0162697	-0.245859	0.0124721		139	-0.0427705	-0.00593672	0.00178632	-0.0262423	-0.0161883
140	-0.0114423	0.0108757	0.00571957	0.0713333	0.105936		140	-0.0353615	0.00205539	0.0078713	0.0611266	0.0575491
141	0.235304	0.000604386	0.0359631	-0.226763	-0.00466869		141	0.0411322	0.00640028	-0.00634379	-0.000266801	0.00921081
142	0.0603752	0.000377031	0.0218533	-0.00877643	-0.00459889		142	-0.0380578	0.00518806	0.00416333	0.00189543	0.0340158
143	0.0188559	-0.00140362	0.0133571	-0.00915775	-0.00236963		143	-0.0909988	-0.00335558	-0.000106828	0.125345	-0.0188015
144	0.166577	0.00069678	0.0583811	-0.195362	-0.00709933		144	0.0400424	0.0132928	0.0138455	0.0405349	0.0125706
145	0.0566397	0.000912017	0.0102409	0.113105	0.00118654		145	-0.0205467	0.017325	0.0193874	0.0357645	0.0440124
146	0.154517	0.000393622	0.0142435	-0.0393886	-0.0109445		146	0.0418015	0.00327865	0.00204017	-0.0311519	0.0139416
147	0.135446	-0.000680458	0.00517968	-0.0246231	-0.00559673		147	-0.0102534	-0.000872362	0.00247037	-0.021297	-0.0323527
148	-0.0110193	0.00222004	-0.00895068	-0.206366	0.0327721		148	-0.0267996	0.00549671	0.000998133	-0.0221272	0.0903443
149	0.357653	0.00202709	0.0296044	-0.28118	0.0415009		149	-0.0805446	-0.00397666	0.00647956	-0.061523	0.0100226
150	0.371963	0.00266373	0.00349616	-0.21525	-0.00217861		150	0.000586412	-0.0343324	-0.0172775	-0.0507866	0.0300829
151	-0.0205495	0.00423249	-0.0332211	-0.0532584	0.156043		151	-0.00711417	0.00315793	0.00261533	0.00408031	-0.0347501
152	0.210867	-0.000154137	0.0249799	-0.129973	-0.00584373		152	-0.0298329	0.0182978	-0.0227084	-0.120694	0.020855
153	-0.0358453	0.00517997	-0.013686	0.0178004	0.123756		153	-0.00508357	0.000870727	-0.00132908	0.0403076	0.0299103
154	0.154108	-0.00252668	0.0385363	0.0332193	0.00992635		154	-0.0161127	-0.00850364	0.00257085	0.0123004	0.00531748
155	-0.00455315	0.00223088	-0.0143117	-0.0307589	-0.0328389		155	0.00189277	-0.0394186	-0.0147263	0.0459324	-0.00551474
156	0.0671935	0.00286745	0.0266751	-0.240441	0.0649044		156	4.38324e-05	0.0201499	-0.0136383	-0.0301798	-0.0264564
157	-0.0729513	0.000601686	-0.046225	-0.0183066	0.272371		157	-0.0559606	-0.0138307	0.0022578	-0.09093	-0.0227459
158	0.309293	-0.000159871	0.0145601	-0.0307396	-0.00424201		158	0.0555181	0.0213071	0.024299	-0.0461417	0.0668259
159	0.149551	-0.00148704	-0.00440952	-0.159992	0.0073119		159	0.132832	0.0321586	0.0430246	-0.113166	-0.0646521
160	0.104932	-0.00082702	0.0125356	0.0218514	-0.000545098		160	-0.184702	-0.0312095	-0.0168424	-0.136619	-0.203856
161	0.240713	2.22864e-05	0.00606204	-0.175066	-0.00956621		161	-0.0321202	-0.0638773	0.053212	-0.0154465	0.0777196
162	0.0684926	0.0015707	0.0220606	-0.0619169	-0.00599601		162	0.00591361	0.0115504	-0.0180113	-0.127878	0.0311147
163	-0.0233287	0.00860328	-0.0365673	-0.0206508	0.0827763		163	0.00519237	0.0131216	-0.0276917	0.0199159	-0.0104472
164	0.21303	-0.000580547	0.0206764	-0.0379052	-0.00486983		164	0.148935	0.0241271	0.0236586	0.0712918	-0.037214
165	0.223539	0.000535901	0.0185823	-0.0653192	-0.00960547		165	0.00540815	-0.023634	0.0313385	0.050492	0.111324
166	0.159264	0.000658914	0.0178781	-0.0345796	-0.011495		166	0.0039023	-0.0516587	0.0225865	0.126101	0.0334441
167	0.124443	-0.00289233	0.0186536	-0.0910158	-0.0141827		167	0.00294212	0.000787152	-0.00278143	-0.0205444	0.0343912
168	-0.0520619	0.00491929	-0.0214404	0.00965803	0.0953307		168	0.00282433	-0.00698807	-0.00135823	-0.0418017	-0.00734885
169	-0.0523444	0.00779067	-0.0417131	-0.026827	0.127908		169	-0.0203815	-0.00189778	-0.000113926	0.0809076	-0.0113592
170	0.0951167	0.00268301	-0.0326066	-0.290307	0.076736		170	0.0162335	-0.00855142	0.00393949	0.0489082	-0.0206476
171	0.0706446	0.00112156	0.00797774	-0.132265	-0.0081265		171	-0.0332141	0.0481527	-0.0339994	-0.10532	0.0501001
172	0.11745	-0.000123367	0.0119532	-0.032201	-0.00283207		172	-0.117337	-0.0175459	0.00995941	-0.0989088	0.101893
173	0.05469	0.000394963	0.0137832	0.018728	-0.000954787		173	-0.0327606	0.0474114	0.0311714	-0.00479385	-0.0253879
174	0.0528525	0.00703095	-0.00678939	0.039767	0.0701159		174	-0.0211895	0.00232388	0.0194898	-0.0682533	-0.150829
175	0.0080823	0.00854215	-0.0213898	0.033202	0.108866		175	0.0394765	-0.0628971	-0.0122708	0.0549831	-0.166246
176	0.176791	-0.000173161	0.0264291	-0.167558	-0.00691277		176	0.0425131	0.0131422	0.0158273	0.127579	-0.00260031
177	0.271629	1.23239e-06	0.0265494	-0.121627	-0.0311697		177	-0.0154102	0.00277178	0.0397724	-0.0100542	-0.00452414
178	0.0767636	0.00247342	0.00606914	-0.153382	0.0243424		178	0.0588439	0.0175939	0.059493	-0.0475065	-0.030663
179	0.160895	0.00103804	0.0331886	-0.117473	-0.0184067		179	0.117383	0.0335666	0.0255697	-0.0346942	0.00675507
180	0.109524	-0.000196898	0.0148722	-0.0290096	-0.0106446		180	0.0580949	0.00916533	-0.0105505	0.0162576	-0.0160513
181	0.479982	0.000165202	0.0271326	-0.188809	-0.0118631		181	0.00262802	-0.000198058	-0.00398803	-0.00848815	0.0215548
182	0.127039	0.000402503	0.0211554	-0.0527068	-0.0141286		182	0.0871159	0.0222391	-0.0308717	-0.110425	-0.0668028
183	0.0103199	0.00366599	-0.0125402	-0.260165	0.0820593		183	0.0756536	0.0309511	0.00120273	-0.0254348	0.0126027
184	-0.0841188	-0.00187326	0.0423161	-0.207878	0.153868		184	0.039024	0.002351	0.00235346	0.00232544	0.0819046
185	0.0530607	0.000695683	0.0367148	-0.0873139	-0.00696394		185	0.0168331	-0.00792283	0.00364955	-0.0259307	-0.000862822
186	0.370496	0.00149	0.0797589	-0.174819	-0.0033945		186	-0.0279134	-0.0108665	0.0085548	-0.0523702	0.0108775
187	0.33472	-0.000934428	0.0207466	-0.117107	-0.00395748		187	-0.0137891	0.0190901	0.0258334	0.0193591	0.0232798
188	-0.0367031	0.000702998	-0.00199682	-0.0392252	0.0549198		188	0.0608691	0.0173518	0.0433021	0.0133293	-0.0178471
189	0.189339	-0.000387403	0.00986744	-0.0514925	-0.0028402		189	0.010377	0.00984444	0.0166934	0.0288632	0.0120497
190	-0.0881851	0.00911433	-0.0297864	0.0171506	0.102765		190	-0.00433683	-1.68552e-05	0.000624236	-0.0234465	0.0269415
191	0.181268	-0.000225485	0.0250314	-0.0474299	-0.0111389		191	0.0499225	0.016239	0.108154	-0.102409	0.10312
192	0.122179	-0.000437979	0.0236722	-0.0335961	-0.00518171		192	0.00944346	0.00774582	0.0318	0.0195678	-0.008201
193	0.0847526	-0.000665364	0.014335	-0.0104572	-0.00498402		193	5.95089e-05	-0.00859769	0.00221676	0.054467	0.0184135
194	0.366569	0.00187926	0.00129637	-0.318535	-0.0200512		194	0.0214002	-0.016498	-0.000399546	-0.0636099	-0.128691
195	0.376445	0.00433319	0.0440827	-0.218292	-0.0200827		195	0.0246014	0.0132772	-0.00140415	0.0575438	0.0698477
196	0.125956	-0.000701401	0.0200435	-0.051959	-0.00187043		196	-0.028393	-0.0111306	0.0090119	-0.0528434	0.019249
197	0.566832	0.00131717	0.0336336	-0.227635	-0.00111177		197	0.0975273	0.0589697	0.0621712	-0.00902057	0.0179521
198	0.0571313	0.000716145	0.018318	-0.0171133	-0.0050577		198	-0.0218515	-0.00153499	2.40355e-05	-0.00874428	0.0395923
199	0.0919387	0.00855019	-0.00799149	-0.00930006	0.0499556		199	0.0110368	-0.00788183	0.00523116	-0.0313908	-0.00562615
200	0.0268339	0.00213762	-0.0282168	-0.203861	0.0860374		200	0.0119989	0.00397781	0.00870484	0.0432463	0.0126039
201	-0.000981557	0.00251848	-0.0303611	-0.073221	0.149798		201	-0.0138406	0.0124257	0.00961542	0.0766039	0.0467318
202	-0.0175838	0.00310359	-0.0336274	-0.105671	0.180834		202	-0.0300481	-0.00248493	0.00543821	0.0621415	0.00529088
203	0.00630782	0.0101864	-0.0242711	0.058185	0.067781		203	0.0249716	0.00377236	0.00325854	0.0479125	0.0132203
204	0.0189748	0.00436914	-0.0249185	-0.110063	0.117012		204	-0.00809654	0.00432582	0.00233714	-0.0355483	-0.000827363
205	0.0139187	0.00453787	-0.0128861	-0.0741937	0.0665393		205	0.0421152	0.000530077	-0.000964698	0.0321923	-0.0607914
206	-0.0347935	0.00926269	-0.0311807	0.0747365	0.142804		206	-0.0229095	-0.00518724	0.00149884	0.0166505	-0.00100485
207	-0.0406031	0.00250877	-0.00946773	-0.023275	0.0531434		207	0.0544747	0.015131	0.0382647	-0.0301116	0.0260763
208	0.235929	-0.00191377	0.0109889	-0.27527	-0.0037663		208	0.0249896	0.0145854	0.00258301	-0.0327057	0.0610122
209	0.201284	-9.56808e-05	0.0134877	-0.0330991	-0.00112339		209	0.00189592	-0.0021187	0.000584572	-0.0270908	-0.00927017
210	0.00537442	0.0132847	-0.0245927	0.117405	0.0229858		210	-0.025889	-0.00259042	0.00594673	-0.0346138	0.00636013
211	0.0543641	0.00555958	-0.0188516	-0.155298	0.0678376		211	-0.00159423	-0.00713641	-0.0680806	0.077623	-0.0647514
212	-0.018123	0.00346555	-0.0454952	-0.0364196	0.220699		212	0.00104528	-0.00749964	-0.00265233	0.00418909	0.00222595
213	0.134521	0.000706478	0.013488	-0.0398364	-0.0014859		213	-0.0116253	-0.00367047	-0.00324686	0.142259	0.023888
214	-0.010638	0.00179727	0.0166995	-0.0354922	0.0556312		214	0.0150308	0.0125449	-0.0148488	-0.061737	-0.00934057
215	0.504944	0.00142335	0.0137634	-0.155681	-0.00489194		215	-0.0260505	-0.00813059	-0.0025374	-0.0283106	0.00797036
216	0.0973857	0.00976462	0.00587269	0.0559715	0.0718147		216	-0.00816104	0.0119583	0.0369296	-0.0194432	0.0160566
217	0.0321558	-0.000216397	0.0176135	-0.00973983	-0.00510999		217	-0.102452	-0.0125984	-0.0248379	-0.06579	0.0133079
218	0.278491	0.00302379	0.0394627	-0.13306	-0.00962324		218	-0.0523064	-0.00985933	0.00470252	0.0589294	0.00120756
219	0.576462	0.0018805	0.016647	-0.226501	-0.00453924		219	0.00863609	-0.00246952	-0.00207016	0.0170315	0.0106393
220	-0.0971669	0.0080813	-0.0292477	0.0621355	0.105894		220	0.0171705	-0.00577477	-0.00576145	0.00406492	-0.0326892
221	0.45713	-0.000286737	0.0861754	-0.271688	-0.0126465		221	0.0271498	0.00194317	0.00790534	-0.0701807	-0.0427574
222	0.0742849	-0.000529608	0.0125697	0.00170271	-0.000658408		222	0.0321028	-0.00139801	-0.00207779	0.0807802	0.0101367
223	0.066758	0.00373273	-0.0129721	-0.221624	0.0742892		223	-0.0104709	-0.00053078	0.00660966	-0.0314161	0.0287601
224	0.109748	0.00176134	0.0227887	-0.0171204	0.00199119		224	-0.0495537	-0.0372762	-0.0158706	-0.0261241	0.00279914
225	0.280644	0.000945086	0.00697959	-0.182275	-0.0123		225	0.031776	-0.0255368	-0.0024561	-0.00743276	0.0253596
226	0.126997	-7.49752e-05	0.0135901	-0.0553028	-0.00579251		226	0.196798	0.137568	-0.0183639	-0.0912917	0.00134391
227	0.070911	0.00194603	-0.0187299	-0.125056	0.00204551		227	-0.0290532	-0.00612081	0.00322542	0.0249226	0.0237344
228	0.197673	0.000487277	0.0146054	-0.0315987	-0.00222455		228	-0.0144401	-0.00879371	0.001482	0.00923316	-0.0264923
229	0.053438	-0.00124013	0.0155926	-0.0181775	-0.00226277		229	0.00976114	0.0118928	0.0786592	0.0532275	-0.00935631
230	0.201206	0.00374036	0.0164106	-0.167063	0.083793		230	-0.165208	-0.0513105	-0.0261217	-0.153158	-0.332642
231	0.0812838	-0.00110301	0.0212686	0.0175218	-0.00117347		231	0.0710893	0.0564557	0.00693132	-0.0491308	-0.00821828
232	-0.0552555	0.00512287	-0.0227047	0.0265125	0.146749		232	0.100038	0.036574	0.00959306	-0.0539128	0.0580518
233	-0.00848495	0.0061685	-0.0209265	0.0176365	0.086446		233	-0.0363357	-0.0107662	0.00425472	-0.0571828	-0.00351445
234	0.176184	-6.92441e-05	0.0264195	-0.08203	-0.00217796		234	-0.0928274	-0.0275114	0.00500033	-0.0343942	0.0770349
235	0.120179	0.000305931	0.0121941	-0.0338199	-0.00329742		235	0.03609	0.0109978	0.0264756	0.0655595	0.057533
236	0.142451	0.000732812	0.0151217	-0.0696262	-0.00327091		236	0.0170597	-0.000736429	0.00289731	-0.00823267	0.0245267
237	0.0405823	0.000471275	0.0336348	-0.0866088	-0.00170566		237	0.016043	0.00134718	-0.000378207	-0.00934405	0.024051
238	0.251046	0.00390151	-0.0118348	-0.296702	0.0669053		238	-0.00137361	-0.00615583	0.00395001	-0.00153697	0.0175843
239	-0.119643	0.0145614	-0.0412252	0.228008	0.107575		239	0.0514609	0.0398048	0.0233995	-0.0792043	-0.00184285
240	0.303749	0.00197345	-0.00740806	-0.32741	-0.00469018		240	0.00484086	-0.00943115	-0.000602522	0.00139453	0.00218438
241	0.326034	0.000827811	0.0529035	-0.203435	0.00596254		241	0.0347902	0.0178767	0.0241681	0.129612	0.0208924
242	0.221867	0.000173546	0.014322	-0.0718832	-0.0066366		242	0.0294603	-0.0132377	-0.013608	0.250881	0.0572183
243	0.326313	0.00321348	-0.00490351	-0.331456	-0.0294544		243	0.0180274	0.0191551	-0.0447453	-0.0660649	0.035614
244	0.0595871	0.00104785	0.0200525	-0.00504144	-0.00254656		244	-0.0881747	-0.012073	0.00237092	-0.108914	-0.00799145
245	0.0671172	0.00087262	0.0171282	0.0098685	-0.000684383		245	-0.00152066	0.0199915	0.0478413	-0.0581045	-0.0224347
246	0.0526881	0.00841421	0.0379033	-0.0242836	0.0673599		246	0.0529053	0.0315006	-0.0207539	-0.0204243	-0.0116272
247	0.478297	-0.00103538	0.0548022	-0.277364	-0.0156418		247	-0.0233316	-0.00554023	0.00183149	-0.0135709	0.0132881
248	0.115659	-0.000573257	0.00605077	-0.0220348	-0.00247025		248	0.0232494	0.00510194	0.00265885	0.0267944	-0.0287831
249	0.00629655	0.00758481	0.00880443	0.0019517	0.119562		249	-0.00655652	-0.00312418	0.00314754	-0.0378466	0.00289559
250	0.0234189	0.00365002	-0.00822281	-0.103527	0.058799		250	0.0272191	0.0203225	-0.0149156	0.0293089	-0.0249158
251	0.0987695	-0.00018287	0.0267552	-0.0401844	-0.00113783		251	-0.00263645	-0.00545562	0.00256672	-0.000874337	-0.0124968
252	-0.0476984	-0.00158354	0.0682142	-0.0837035	-0.0189891		252	0.00342214	0.000344182	0.00069701	-0.0795982	0.0666617
253	-0.130662	0.0030191	-0.0508983	-0.211352	0.00821271		253	-0.0100705	-0.0240217	-0.00384947	-0.0139288	-0.0281574
254	-0.1085	0.00397138	-0.0249616	0.0519994	0.0124364		254	-0.0534555	0.01869	-0.102463	-0.169123	0.0388633
255	0.208846	-0.00044314	0.00791782	-0.0901647	-0.00872236		255	0.0137713	-0.000430245	0.00405431	-0.00607605	0.0165735
256	0.0129471	0.0021539	-0.0244497	-0.0347163	0.136986		256	-0.0989675	-0.0105898	0.00790833	-0.0403726	0.0264194
257	0.0696534	-0.000216347	0.0115227	-0.0156715	-0.00197928		257	-0.11695	0.00324365	-0.00681922	-0.152604	-0.000876749
258	0.00100895	0.00339032	-0.0170599	-0.171382	0.0690665		258	0.0531925	0.0134601	-0.00545965	0.0546911	-0.0485489
259	0.0192276	0.00172058	-0.0067302	-0.0321638	-0.00211766		259	-0.00488004	0.000866854	0.00137891	-0.0309951	-0.0146353
260	0.196842	0.000756215	0.0103589	-0.0500961	-0.00633428		260	-0.122357	-0.00925663	0.0041872	-0.0922102	0.0516375
261	0.0289912	-0.00169517	0.0217108	-0.0213815	-0.00420047		261	0.0358848	0.0123897	0.0147897	0.019362	-0.00275125
262	0.133507	0.000141225	0.00612343	-0.0498385	-0.00180669		262	-0.00316304	-0.0147287	-0.00319685	-0.0258393	0.0423115
263	0.205679	0.00249117	0.0296989	-0.138036	0.0143182		263	0.0134003	0.0036648	0.00434223	0.0275174	0.0273417
264	0.296548	0.00268957	0.0121791	-0.195908	0.0930836		264	-0.00332846	-0.00204576	0.0026176	0.0198314	0.00497327
265	0.114193	-0.00101793	0.0227491	-0.0556585	-0.0140129		265	-0.00312231	0.0100497	0.00931398	-0.0103346	0.00852521
266	0.0123937	0.011317	-0.0376803	0.0156259	0.0642807		266	0.0289791	-0.0137084	-0.00202724	0.0650989	0.0983029
267	0.042065	-0.0010184	0.015713	-0.0024279	-0.00220384		267	0.066772	0.00206815	0.00980937	0.013212	0.0187161
268	0.218862	-0.0013428	0.00941914	-0.0569304	-0.00243184		268	0.0366513	0.00418716	-5.2215e-05	-0.0221311	-0.00227698
269	0.267977	-0.000751649	0.0399713	-0.0799852	-0.0100447		269	-0.0366371	-0.00604571	0.00384552	0.0686991	0.0442396
270	0.121668	-0.000227843	0.0114113	-0.0284434	-0.00654475		270	-0.00634279	0.00103668	0.000143281	-0.0535147	0.0113344
271	0.301087	-0.000565959	0.0244741	-0.132637	0.00663999		271	0.00988037	0.0116634	0.0360113	-0.0979906	0.0125676
272	0.0715192	-0.0012162	0.0352981	-0.0795134	-0.0140513		272	-0.0775548	-0.0357416	-0.0121561	-0.0338517	0.0197729
273	0.177894	0.00239267	-0.00378347	-0.0713001	0.0022867		273	0.0533489	0.00908995	0.00638138	0.0819717	-9.44562e-05
274	0.0461815	-0.000271413	0.0148221	-0.00837997	-0.00110683		274	0.00913264	0.00400165	0.000318395	0.0777852	-0.0237931
275	0.12303	-0.000206509	0.00730497	-0.227876	0.0136932		275	-0.0400941	-0.00373049	0.0045388	-0.00955444	0.0100912
276	0.0344089	0.00213614	0.0250782	-0.176424	0.0333084		276	-0.0325092	-0.00875828	0.000581964	0.0472842	-0.0024219
277	0.00455942	0.00139783	0.0106004	-0.0364052	-0.00574052		277	0.0167267	0.0139546	0.0166731	-0.172968	0.0251016
278	0.339349	-0.00157168	0.0353298	-0.102936	-0.00290194		278	-0.0712823	-0.0363831	0.0115114	0.0885794	-0.0489198
279	0.0936991	0.00178294	0.00278219	-0.0528867	-0.00631411		279	0.0581904	0.0120758	-0.00761466	-0.0271762	-0.0171498
280	0.0934036	0.00125262	0.0172227	-0.0714115	0.026334		280	-0.04409	-0.00952375	0.0151242	-0.0413001	-0.0970412
281	0.0995142	-0.000194812	0.0083193	-0.0201573	-0.00275184		281	0.0403879	0.0119808	0.0125387	0.0203238	-0.00231041
282	0.113712	-0.000270432	0.0197785	-0.038698	-0.0150486		282	0.00332746	-0.00659883	0.00225839	-0.0305374	0.00291792
283	0.0431093	0.00102848	0.0192701	-0.01931	-0.00598972		283	0.0113454	0.00343705	0.00345556	-0.0227854	-0.00192049
284	0.164176	-0.000555329	0.012681	-0.0358968	-0.00612428		284	-0.030981	-0.00363142	0.00134389	-0.0116357	0.00922164
285	0.0993267	0.00619586	0.00454238	-0.0960558	0.0688832		285	0.0226196	-0.00646538	-0.00273308	0.0263911	0.0793686
286	-0.0912422	0.00441072	-0.0286215	0.0159637	0.136625		286	-0.00795463	0.00147125	0.0016454	0.0267485	0.0146619
287	0.0793085	0.00297065	0.0187331	-0.00834173	0.00542913		287	-0.00269924	-0.0108538	0.000310658	0.0201571	0.0255618
288	0.0375094	-0.00148278	0.0223158	-0.0109713	-0.00693415		288	0.0451273	-0.022274	-0.00815596	-0.110723	-0.00924937
289	-0.114997	0.00158555	-0.0490924	-0.0714738	0.23731		289	0.127974	0.0932391	0.00999632	-0.127808	0.0444571
290	-0.10562	0.00145028	-0.0374527	-0.00816474	0.191905		290	-0.0976074	-0.00834786	0.00469062	-0.105611	0.115864
291	-0.0327973	-0.00320978	0.0542109	-0.0209923	-5.47153e-05		291	-0.102839	-0.024814	-0.0307852	-0.096561	-0.276281
292	-0.0241378	0.00621849	-0.0208792	0.0346762	0.122409		292	0.00343687	0.0164758	0.0563457	0.00875637	0.0602983
293	0.163126	-0.000349064	0.0128549	-0.133529	-0.00215515		293	-0.0115251	-0.00854935	-0.0166277	0.00619772	-0.0106817
294	-0.0652016	0.00309473	-0.0346559	-0.03863	0.15128		294	-0.0237934	-0.00335977	0.00180227	0.0424085	-0.0114336
295	0.0385619	0.00803906	-0.03023	-0.0474843	0.124147		295	-0.0094306	0.00372521	0.00159672	-0.0220169	0.0251948
296	0.230681	0.000917215	0.0148708	-0.138213	-0.00557217		296	-0.00167274	-0.00770763	0.00150491	0.00326784	0.00813579
297	0.105053	-0.000128666	0.0117857	-0.0225898	-0.00332804		297	0.078871	0.0224836	-0.00424244	-0.0606483	0.032137
298	0.418783	0.00186974	0.0485596	-0.194599	-0.0299498		298	0.0240475	0.0457502	-0.0635011	-0.028066	0.0131935
299	0.407862	0.00259618	0.0105593	-0.199359	-0.00633745		299	0.0120182	-0.0107193	-0.00386042	0.0214526	0.0427384
300	0.0237867	6.44538e-06	0.0206289	0.148004	0.00146666		300	-0.0242151	0.000696237	-0.00785335	0.0775944	0.0771485
301	0.0849524	-0.00142655	0.0172452	0.00927431	-0.00154637		301	0.00160105	-0.00384452	0.00578121	0.0202274	-0.00549173
302	0.254649	0.00163386	0.0229429	-0.229397	-0.00835459		302	0.0285638	0.00302108	-0.000585486	0.0819907	0.0445112
303	0.0899793	1.81415e-05	0.0149119	0.0286735	-0.000891352		303	0.0698967	0.053735	-0.000622109	0.00596626	0.0046396
304	0.133957	0.00286718	-0.0347106	-0.176875	0.135616		304	-0.0381419	-0.0104898	-0.0180049	0.0202948	0.00167734
305	0.207947	-0.00016007	0.0169329	-0.0395167	-0.012406		305	-0.019154	0.0151931	0.0127539	0.0525345	0.0231114
306	0.175851	0.000658726	0.0170995	-0.0878749	-0.00859273		306	0.0301404	-0.00137391	-0.00232959	-0.0335559	0.00472995
307	0.383622	-0.00127974	0.0217319	-0.219944	0.0139765		307	0.00290031	0.00552512	0.00062964	0.00439402	0.00652465
308	0.252239	0.000669532	0.00938355	-0.10139	-0.00397677		308	0.0162947	1.70622e-05	7.50595e-05	0.0667649	0.0591998
309	-0.158592	0.00110806	-0.0554056	-0.338855	0.0752316		309	-0.042047	-0.00937974	0.000762966	0.0590409	0.0376582
310	0.0809439	0.000322175	0.0202646	-0.0220132	-0.0126716		310	0.0269877	-0.00553143	-0.00257927	0.000908662	0.0159587
311	0.448814	0.00128907	0.0501338	-0.114447	-0.00567117		311	-0.026079	0.00288015	-0.000797784	0.00449766	0.0129922
312	0.0189308	-0.00179252	0.0141647	0.00746471	-0.0073952		312	0.0281405	0.00387539	-0.00812708	-0.018138	0.0686708
313	0.124377	0.00133289	0.0127613	-0.088492	-0.00660178		313	-0.00993523	0.0155409	0.00267386	-0.0815463	0.12456
314	0.183572	-0.000190092	0.0125507	-0.0687281	-0.0017058		314	-0.0223443	0.0149156	-0.00136889	0.0451597	0.0283105
315	0.367394	0.00151048	0.0293133	-0.243917	-0.0118773		315	-0.0408183	-0.0273939	-0.019882	-0.0618844	-0.0811465
316	0.102739	0.00245585	0.0351932	-0.0226602	0.0196549		316	0.0279669	0.0225606	0.00182907	0.0552163	0.0127653
317	0.0516049	0.000419742	0.0236911	0.00123793	-0.00205845		317	-0.0194374	-0.00338366	0.00359269	0.00840492	0.0114007
318	-0.0986024	-0.000435105	-0.0456766	-0.329898	0.155094		318	-0.0424771	-0.0224177	0.0045604	-0.00991489	0.022
319	0.135712	0.000223062	0.0259208	-0.0647234	-0.0214285		319	0.0253024	0.020474	-0.00591846	-0.0632668	-0.0095727
320	-0.204886	0.00524123	-0.0300771	-0.040128	-0.0162182		320	0.014415	0.00159974	0.000943092	-0.0456234	-0.0180703
321	0.0310135	-0.000974438	0.0166683	0.0017858	-0.0025819		321	-0.0237967	-0.0150785	0.00356345	-0.00834302	0.00432861
322	0.248659	0.00502528	0.0283945	-0.172853	0.0794352		322	-0.0171258	0.0141212	0.0781948	0.0555123	0.0939987
323	0.108337	-1.26846e-05	0.0194862	-0.0313149	-0.00978242		323	0.055874	0.0178542	-0.0449722	-0.0357936	-0.0020953
324	0.137385	-0.000283821	0.0173695	-0.0323154	-0.00879603		324	-0.030307	-0.00601497	0.00431322	0.0323414	0.0205361
325	-0.088265	0.00740422	-0.0209727	0.0659115	0.113815		325	0.0145495	0.0147785	-0.0418773	-0.0650671	-0.00759759
326	-0.0815203	-0.00770548	-0.0351777	-0.00309056	0.0609741		326	-0.121943	-0.0118341	-0.00584792	-0.100692	0.0426525
327	0.0943798	-0.000276616	0.0136654	-0.0199505	-0.00315266		327	-0.0185737	-0.00425237	0.00128966	0.0438208	-0.00684593
328	0.220831	0.00209646	0.00774561	-0.280623	-0.0057601		328	-0.0010573	0.000237313	0.000308722	-0.0122477	0.0364876
329	0.0894672	0.00101394	0.0152012	-0.117463	-0.00896143		329	-0.0789469	-0.0283928	-0.0216408	-0.0549261	0.0183816
330	0.0849448	-0.00256728	0.0160072	0.00022741	-0.00922384		330	-0.0132843	0.00191924	0.00156797	0.0373444	-0.0117939
331	0.523755	0.00317964	0.00539648	-0.384094	0.00751484		331	-0.00666079	0.0159878	0.0210714	0.0735542	-0.019812
332	0.189926	-0.000908173	0.0297832	-0.0624216	-0.00979018		332	0.0167256	-0.011181	-0.00140249	-0.00341425	0.0138815
333	-0.0634528	0.00462854	-0.0202925	0.0250261	0.115403		333	-0.013724	-0.0170009	0.00203703	-0.0501279	0.120101
334	0.25637	0.00205842	-0.0223105	-0.315287	0.00336421		334	0.0220902	0.000195615	0.0175911	-0.0680496	0.0948056
335	0.0424344	-0.000203227	0.0196621	-0.0152597	-0.00583681		335	-0.0219574	0.0232607	0.0264932	0.155989	-0.018229
336	0.0349364	-0.000121614	0.020415	-0.0105316	-0.0147849		336	0.0123151	-0.00283141	9.57444e-06	0.0640494	0.0301124
337	0.0457444	-0.00377982	0.0233765	0.00600227	-0.00448092		337	0.0675422	0.0278642	-0.00206543	0.00577645	-0.0126088
338	0.0270728	-0.00108332	0.0213201	0.12019	0.00461618		338	0.00767396	0.0334685	-0.0551925	0.13962	0.139937
339	-0.247243	0.00502689	-0.0249374	-0.13687	-0.0217217		339	0.0290018	0.0184789	0.0123506	-0.000245535	-0.00119538
340	0.140251	-0.000168197	0.0202803	-0.0271427	-0.00806794		340	-0.0239364	-0.0119408	0.00296399	-0.0512834	0.00142898
341	0.355017	0.00215497	0.0434113	-0.183078	-0.0173242		341	-0.093347	-0.0467667	-0.0806817	0.0615328	-0.262872
342	-0.0270554	0.00529952	-0.0342712	-0.054385	0.153589		342	0.00189167	0.0328637	0.0132721	-0.105506	0.0305269
343	0.178389	0.00347741	-0.00115997	-0.143764	0.0553143		343	0.0162361	0.00748911	0.00916284	0.0122629	-0.00236898
344	0.13645	0.000321934	0.0169796	-0.058481	-0.0026397		344	-0.0178223	-0.0116879	0.000326786	-0.0209922	0.0107515
345	-0.0348034	0.00359931	-0.0220186	-0.0202006	0.127101		345	-0.0282089	-0.00547796	0.00138211	0.0241014	0.0162316
346	0.0471348	-0.000572285	0.00950614	0.0251581	-0.000164643		346	-0.103307	-0.0134785	0.000918854	-0.0315161	-0.050559
347	0.357974	0.0028676	-0.00257055	-0.191249	0.00431587		347	0.0251103	-0.0119501	-0.0706883	-0.165286	-0.190155
348	0.212092	-0.000400397	0.0119255	-0.0462144	-0.00213969		348	-0.0191317	-0.00765515	0.00314219	-0.0114794	0.0222293
349	0.292933	-0.000932536	0.0361511	-0.0792314	-0.0019618		349	0.00792045	-0.00405002	-0.00887243	-0.0897077	-0.0434345
350	0.161546	-0.000715119	0.0253337	-0.115318	-0.00716805		350	0.0244737	0.00104137	-0.004386	0.0265731	0.0297678
351	0.0281724	0.0089268	-0.0208412	0.0567237	0.110692		351	0.051218	0.0126486	-0.0288159	0.0980562	-0.0143629
352	0.112265	-4.92471e-05	0.0117546	-0.0284901	-0.00967132		352	-0.0738181	-0.0221846	0.0110104	-0.0375028	0.0445885
353	0.00419161	0.00895651	-0.022997	0.0619793	0.0683512		353	-0.137289	-0.0147091	-0.00219972	0.037779	-0.0848873
354	0.0525247	-0.000679232	0.0176862	-0.0360431	-0.00497514		354	-0.0221117	0.011791	0.0134353	0.0395185	-0.00344265
355	0.153309	-0.000644173	0.0136916	-0.0435618	-0.00263675		355	-0.0266328	0.00627741	0.00484824	-0.024486	-0.0519725
356	-0.0229937	0.00326013	-0.0201629	-0.0184712	0.109438		356	0.00678957	-0.00850337	0.00044922	-0.0152609	0.0397191
357	0.173651	0.000488611	0.0223475	-0.0586567	-0.00347305		357	-0.00432421	-0.00498698	0.000599809	-0.0229537	0.0185465
358	0.0990254	-5.59018e-05	-0.0472688	-0.326188	0.127784		358	-0.0383397	-0.00341172	-0.0085396	-0.046784	0.045428
359	0.025422	-0.00508592	-0.00106848	-0.063508	9.27488e-05		359	-0.0341501	-0.00886597	-0.0251894	-0.0714659	0.0565683
360	0.230815	0.00201578	0.0039828	-0.130534	-0.0037129		360	-0.0320878	-0.00425126	0.000632678	0.0632791	0.0655201
361	0.347678	0.00120414	0.0246727	-0.251571	-0.00138612		361	0.0605436	0.0234849	0.0306613	-0.0541754	0.0420811
362	0.0359894	0.00222096	0.000301056	-0.170148	0.0534626		362	-0.0518669	-0.00855577	-0.00340388	0.0344324	-0.0311992
363	0.240259	-0.000820778	0.0178064	-0.0651574	-0.00313687		363	0.0337163	-0.0240683	-0.00541015	-0.199039	0.0501322
364	0.0708192	0.000248049	0.0210788	-0.0196413	-0.0109695		364	-0.0257089	0.0202314	-0.00826525	0.101751	-0.0226371
365	0.020755	2.88881e-05	0.0200873	-0.114775	-0.00550182		365	-0.187361	-0.0657725	-0.0776481	0.135477	-0.301892
366	0.0941004	0.00361911	-0.0213167	-0.134474	0.0117888		366	0.0659437	-0.011817	0.00182457	0.0484474	0.0435475
367	0.0302828	0.0058978	-0.0160848	0.0640325	0.0182129		367	-0.0270679	-0.00011681	0.001548	0.0168658	-0.00178141
368	0.00278084	0.00508615	-0.00719624	0.0544846	0.0822706		368	0.0357149	0.0148751	-0.00692487	0.0871573	0.047704
369	-0.0101043	0.00359872	-0.0118464	0.00201407	0.0811028		369	0.00922694	0.0102481	0.0216788	0.0288984	-0.00779553
370	0.210994	-0.000302053	0.0145158	-0.0461459	-0.00361412		370	0.0276221	-0.0103635	0.00224286	-0.0013968	-0.0312216
371	-0.294692	0.00453253	-0.0456274	-0.0812267	0.124379		371	-0.0752525	0.00138471	-0.0324948	0.0066168	-0.0370043
372	-0.052649	-0.000486493	0.0340714	-0.133136	-0.00247321		372	0.0286484	0.017981	0.0455861	0.00908234	-0.0142751
373	-0.0118301	0.00633712	-0.00769333	-0.0129005	0.115268		373	-0.00342529	-0.00274148	0.00124076	-0.0287275	0.00366456
374	0.154529	0.00907137	-0.018604	-0.125892	0.10822		374	0.055559	0.0214181	-0.0175829	0.035057	0.0260318
375	-0.0770241	0.00199848	-0.0301134	-0.133091	0.0408273		375	0.00589905	-0.0125012	-0.000184393	0.0754311	0.0221942
376	0.11193	0.00283567	-0.0316205	-0.0611454	0.131341		376	-0.0277408	-0.010408	0.0012766	0.0453835	0.0429775
377	-0.0139011	0.00413344	-0.022187	-0.0888416	0.0694317		377	-0.0634848	-0.00356298	-0.00287636	-0.020419	-0.0168603
378	0.116865	0.00398251	-0.0101105	-0.196961	0.0870509		378	-0.0619517	-0.0278457	-0.0170862	-0.0946116	0.0311378
379	-0.0178731	0.0114973	-0.0373767	0.0860844	0.112809		379	0.042032	0.0108136	0.114686	-0.004391	0.00400966
380	0.00374653	0.00170164	0.0229744	-0.0276683	-0.0199257		380	-0.0192909	0.0130506	0.106032	-0.201657	0.0327054
381	0.0680042	0.0036173	-0.035634	-0.1811	0.105872		381	-0.00776929	-0.00879899	-0.000206252	-0.02081	0.00149758
382	-0.0259166	0.00808313	-0.0281343	0.000484655	0.132328		382	-0.0233604	-0.00434994	0.000234467	-0.00630807	-0.0216883
383	0.0223313	-0.000605011	0.00605301	0.00629509	-0.00418709		383	-0.00912965	0.00307805	0.00229496	0.0121828	0.00817169
384	0.0401397	0.0110471	-0.0272234	-0.00127385	0.0908872		384	-0.0438166	-0.0201601	-0.00580418	-0.0091213	0.0448273
385	0.0514908	0.00596975	-0.00274001	-0.161477	0.110703		385	0.0620208	0.0163189	0.0233392	0.0859459	0.0471954
386	0.127683	0.000538101	0.00532681	-0.0382676	-0.00134092		386	-0.011342	-0.0158078	0.00132162	-0.038464	0.0048657
387	0.31666	0.00194745	0.0211362	-0.289581	-0.010661		387	-0.0258227	-0.0141476	0.00484136	0.0113159	0.0212321
388	0.0206098	-0.00052545	0.0231414	-0.0182426	-0.00723374		388	-0.0115223	-0.0111369	0.00689772	-0.030593	-0.0217226
389	-0.0819261	-0.00237078	0.00401132	-0.0630504	-0.0145255		389	0.014779	-0.00671161	0.00188197	-0.0265709	0.0050611
390	0.177063	3.5206e-05	0.0150211	-0.0345028	-0.00550887		390	0.116635	0.0228723	0.0170217	-0.0918573	-0.00408528
391	0.141867	-0.00107939	0.0190434	-0.0404066	-0.00245584		391	0.0138625	0.0119509	-0.0308815	-0.0524339	-0.00119172
392	0.425113	0.000781537	0.020332	-0.0922895	-0.0116024		392	-0.0521895	-0.00331962	0.00256185	-0.0155757	0.0823673
393	0.201755	-0.000265659	0.00598126	-0.0690655	-0.00261546		393	-0.000678065	-0.00504141	0.000477736	-0.00195473	-0.0112917
394	0.0229321	-0.000804475	0.0237682	-0.0274637	-0.0224529		394	-0.0563303	-0.0172702	-0.0656393	-0.0638155	-0.168969
395	0.0875741	0.00457569	-0.00988661	-0.0996999	0.100661		395	0.00348469	0.0127584	-0.0127492	-0.00445814	0.0240715
396	0.425725	0.00123552	0.0423134	-0.12029	-0.0200025		396	-0.0287476	-0.00812837	0.00247731	0.030629	0.0273692
397	0.0253636	0.00141527	0.0144058	-0.00353763	-0.002212		397	-0.166087	-0.0399211	0.0006676	-0.0837095	0.0642036
398	-0.0486117	0.00528582	-0.0175043	0.0573614	0.108022		398	-0.0447025	-0.0128584	0.00138252	-0.00412099	-0.00644656
399	0.0553162	-0.000538489	0.0233329	-9.42386e-05	-0.0106468		399	0.0193656	0.0073277	0.00144351	-0.0236683	0.0501116
400	0.0393779	-0.000259186	0.0358502	-0.0575325	-0.0264975		400	0.31289	0.0194087	0.0106753	0.102059	0.0112521
401	0.0569968	0.000933597	0.0212752	0.00339625	-0.00191732		401	-0.0536441	0.0202168	-0.0481365	-0.121005	0.0159053
402	0.0585405	0.00177546	0.0179157	0.00347616	-0.00882979		402	0.00747412	0.00396821	0.00247224	0.035366	-0.00409763
403	0.139971	0.000703631	0.0179846	-0.0646765	-0.00465058		403	-0.0846031	-0.0291878	-0.0601547	-0.106835	-0.149651
404	0.0937416	0.000933451	0.0558534	-0.0966631	-0.00575356		404	0.0942232	-0.0607938	0.0242895	-0.125418	0.04574
405	0.202681	-0.000967902	0.0142695	-0.105653	-0.00257756		405	-0.0452122	-0.0538391	0.00675422	-0.0505623	0.0444065
406	0.0252116	0.00141694	0.0247328	-0.0410281	-0.0126286		406	-0.0961483	-0.00841509	-0.00727047	-0.0538132	-0.00724064
407	0.093893	-0.00149219	0.0316894	0.0273563	-0.00370816		407	0.0106183	0.000200143	0.000225795	0.0277126	0.00973201
408	0.130042	0.000306716	0.0147144	-0.0919798	-0.00887377		408	-0.0160373	0.00113467	0.00211508	-0.00703784	-0.0164506
409	0.0281327	0.00776658	-0.0115515	0.0361339	0.0867046		409	-0.0074994	0.0154803	0.00895668	-0.0396689	0.027601
410	0.102673	0.00230028	-0.0371332	-0.0698596	0.192144		410	-0.00740803	-0.00739185	-0.000672454	0.0105099	0.00315733
411	0.287241	0.00136576	0.0189765	-0.283493	-0.0112551		411	0.037694	0.0127843	-0.0140433	-0.0244584	0.00486157
412	-0.00848649	0.00419132	-0.0266854	-0.037546	0.083375		412	0.0100031	0.0200385	-0.0411168	-0.132074	0.0428671
413	0.429102	-0.00177707	0.0317579	-0.227069	-0.00739937		413	-0.0320266	-0.0091136	0.0113325	-0.0707477	0.00826678
414	0.130212	0.00138189	0.0481359	-0.0284742	0.110409		414	0.0241507	0.0288728	-0.0273632	0.0073109	-0.0729768
415	0.0209269	0.00245916	-0.0221359	-0.0781018	0.0671416		415	-0.0179945	-0.0131003	0.00454083	-0.0264705	-0.00656505
416	0.0903598	-0.000347554	0.0116848	-0.034044	-0.00307299		416	-0.0814617	-0.00894076	-0.0246923	-0.170949	-0.0889364
417	-0.0882217	0.00681025	-0.0222628	0.0201118	0.109142		417	0.0693128	0.0220118	-0.0316336	-0.00981409	0.0793722
418	0.263924	0.00248376	-0.00277455	-0.108898	-0.0219179		418	0.00151374	0.0161336	0.0116705	-0.111431	0.0752947
419	0.0963739	0.00185854	-0.0355858	-0.0697377	0.177751		419	0.00360753	0.00183005	0.000367452	-0.0089085	-0.00336718
420	-0.0911008	0.00905371	-0.0265235	0.086598	0.108722		420	-0.0989929	-0.0247049	0.0337714	-0.0368024	0.166438
421	0.10238	0.00325042	0.00388458	-0.307089	0.10338		421	-0.176704	-0.0291141	-0.0276834	0.143595	-0.281686
422	0.215803	-0.000197696	0.0133509	-0.106436	-0.00290029		422	-0.015458	-0.00140148	0.00280027	0.0330202	-0.0155433
423	0.0961988	-0.00136861	0.0239977	-0.0201762	-0.0050387		423	0.000767825	0.00630447	-0.00394916	0.00647786	-0.00737852
424	0.0697513	0.00410275	0.0335237	-0.0486549	0.0596569		424	0.0121239	-0.00662401	-0.0032304	-0.00891139	0.00540201
425	0.278367	0.0112625	0.00605761	-0.147086	0.0483886		425	-0.00434707	-0.00543576	0.00380478	-0.0321157	-0.0031559
426	0.153941	0.00276482	-0.0365733	-0.193804	0.0187266		426	0.105692	0.0159715	0.0119724	0.0328037	0.000194786
427	0.106995	0.0129858	-0.0261468	0.0292321	0.0706353		427	-0.0193706	0.0072347	0.000369897	0.071784	-0.0283587
428	0.0703894	0.00326862	-0.0131833	-0.328495	0.0316895		428	-0.000460743	-0.00337298	0.00319771	0.00456529	-0.00637813
429	-0.220905	0.00547556	-0.0394468	-0.050905	0.169199		429	-0.0872486	-0.0107437	-0.00144167	0.0734189	-0.0555774
430	0.16748	-0.000821	0.0115998	-0.0590063	-0.00517043		430	-0.0111624	0.00913276	-0.00675723	-0.0556666	0.00856243
431	-0.0221305	0.00236081	-0.0134338	-0.00460055	0.111513		431	0.0482046	0.00448167	0.00259055	-0.0450203	0.0889775
432	0.290912	-0.0018117	0.0187523	-0.171881	0.0092538		432	0.00868593	0.00750685	0.013851	0.0425072	-0.0203
433	0.118037	0.00116184	0.0332402	-0.0261546	-0.00222623		433	-0.00197586	-5.61524e-06	0.00808289	-0.0938084	-0.0266383
434	-0.091585	0.00158619	0.0329744	-0.0493959	-0.0129913		434	0.103935	0.0289668	0.0109668	-0.0188489	0.00871592
435	0.51545	0.00194195	0.0517057	-0.32534	-0.0124415		435	-0.0170527	-0.0289482	-0.00878081	0.00975788	-0.0312768
436	0.167024	0.000669241	0.0218821	-0.0765359	-0.00347577		436	0.0689745	0.0406797	-0.0403285	-0.0788818	-0.000767526
437	0.246988	0.00203183	0.0719044	-0.257339	0.0872055		437	-0.0458777	-0.0123793	0.00352607	-0.0295233	0.00778593
438	0.118892	-0.0015456	0.00808909	-0.153773	-0.0116693		438	0.190593	0.111273	0.101022	0.0118768	0.0511878
439	0.189294	0.00128276	0.030257	-0.0968304	-0.00456078		439	-0.0678042	-0.0412116	-0.000423374	-0.0347839	-0.0132952
440	0.193082	0.000111457	0.0319048	-0.108177	-0.00969324		440	-0.0582807	-0.00723105	0.00726403	0.144565	0.0512018
441	0.115521	0.00213492	-0.0122832	-0.165539	0.0802469		441	-0.119649	-0.0213949	-0.0211028	-0.0650735	-0.122448
442	0.0567796	-0.000750273	0.00942593	0.009692	-0.00193311		442	-0.0112591	-0.0182073	8.45408e-05	0.032943	-0.00510307
443	0.0895445	-0.00128834	0.0109182	-0.0134778	-0.00188598		443	-0.0299389	-0.00909714	0.00250891	0.00656458	-0.0137037
444	0.102755	0.000594525	0.0144518	-0.0311214	-0.00345033		444	-0.0489928	0.0111433	0.000823744	-0.0155167	-0.00937918
445	0.22601	-0.000620084	0.0201015	-0.086859	-0.00574523		445	0.0497183	0.0202178	0.0101283	-0.0386107	-0.0325785
446	0.142917	0.000867553	0.0109721	-0.0686463	-0.0138698		446	0.0264257	-0.00835132	-0.0134422	0.0159411	0.0436432
447	0.383334	0.00326018	0.00849542	-0.293612	-0.00373212		447	-0.0227547	0.00729352	0.00484117	0.1375	0.123059
448	0.123913	-0.000342052	0.0093803	-0.0301388	-0.00688067		448	0.000100181	-0.0070535	0.00205255	0.0119624	0.00854947
449	0.0920719	-0.00140376	0.0113593	-0.04078	-0.00374813		449	0.00837396	0.0193201	-0.189102	0.0119699	-0.02635
450	0.256009	-0.000360011	0.0126637	-0.116691	-0.00656441		450	-0.0110197	-0.0160503	0.0068582	-0.0143978	-0.0121058
451	0.0708706	0.00274436	-0.0305041	-0.122019	0.0439982		451	0.0785969	0.0185814	-0.0144583	-0.147333	0.0447809
452	0.0389347	0.00166102	-0.0172578	-0.102546	0.0907945		452	-0.0131883	-0.00862568	0.056393	0.0111535	0.0461239
453	-0.0146356	0.000148321	0.0170038	-0.0343374	-0.0162152		453	-0.0125006	-0.0136843	-0.000516508	-0.0232127	0.0222472
454	0.210488	0.00132056	0.0591242	-0.138271	-0.003796		454	0.0603263	0.0234394	0.0440452	0.028133	0.049921
455	0.0345275	0.00244786	-0.0295603	-0.0371815	0.146343		455	-0.0532674	-0.0148126	-0.00252754	-0.0258933	-0.0635767
456	0.23717	-0.000873902	0.0263179	-0.119885	-0.00243527		456	0.0206742	0.0010928	0.00123129	0.0291349	-0.00380989
457	0.628169	-0.000984774	0.0344947	-0.314274	-0.00358279		457	0.0542216	0.00557601	-0.00553941	0.0427371	-0.128136
458	0.0692152	0.000766822	0.0209378	-0.0340818	-0.00291187		458	0.0372351	-0.00714683	0.00549081	-0.00317913	0.0315093
459	0.047265	0.00184052	-0.000604395	-0.0845127	0.0591727		459	0.0427369	0.00963151	0.0199958	-0.040817	0.00329612
460	0.155347	0.000230805	0.0115812	-0.0493333	-0.00182011		460	0.0274779	-0.0221265	-0.0274254	-0.0283992	0.00147166
461	0.0902264	0.00263444	0.0449505	-0.168009	0.0212993		461	-0.020015	0.0162586	0.0142722	-0.0718886	-0.0165062
462	-0.120916	-0.000194752	-0.0554713	-0.109573	0.259038		462	-0.113403	-0.0347682	-0.118121	-0.0440161	-0.287021
463	0.136569	0.000751587	0.0355996	-0.103564	-0.0159265		463	-0.0138111	-0.00317004	0.00260192	-0.0203075	-0.0044315
464	0.0650571	-0.00117421	0.0343366	-0.0249049	-0.00327623		464	0.0563897	0.0114516	0.000157186	0.0268697	0.0468104
465	-0.00114432	0.00240102	0.00417241	-0.0816826	0.0113662		465	0.029753	-0.00622505	-0.0156746	-0.0357992	0.00152497
466	0.112814	0.00265339	0.0105022	0.0156985	-0.00873217		466	-0.00555862	-0.017806	0.00173974	-0.056614	0.126718
467	0.0817159	0.00199018	0.0114693	-0.0237436	0.0620185		467	-0.00450972	0.021277	-0.0288468	0.136797	-0.0368299
468	0.0814263	0.000855903	0.0133309	-0.0228094	-0.00164122		468	-0.00994423	-0.00541709	0.00149643	0.00879268	0.0413092
469	-0.058423	0.00108473	-0.0157153	-0.00914675	0.122432		469	0.0128595	-5.40853e-05	-0.00173115	-0.022675	0.0066885
470	0.122629	0.000512739	0.0109924	-0.0404697	-0.00128873		470	0.0100217	-0.000652847	0.0038232	-0.0442837	0.00237542
471	-0.0433782	0.00113232	-0.0160963	0.0143614	0.109255		471	0.0345023	0.0117105	0.0109072	0.150483	0.0186499
472	0.083457	0.00178405	-0.00397006	-0.185792	0.0885844		472	-0.0190522	0.00781131	0.0130633	-0.0122004	-0.00215072
473	0.0491077	0.000408099	0.0098683	-0.00350682	-0.004279		473	0.0936171	0.0563785	0.014421	-0.0841281	0.0518824
474	0.00923295	0.00630068	0.00283195	-0.0879406	0.108704		474	-0.122928	-0.00329575	-0.0110993	-0.160779	-0.0947624
475	0.0409311	0.0123662	-0.0339484	0.0220142	0.0742512		475	-0.0917836	-0.0162038	-0.0177286	-0.182126	-0.133427
476	0.0837428	0.00687822	-0.0109427	-0.100321	0.0771129		476	-0.0549825	-0.00965481	0.00525621	0.0620839	-0.0724369
477	0.0940306	-0.000666224	0.0172423	-0.00790752	-0.0013089		477	0.0630588	0.0209504	-0.0128336	-0.0491998	0.00386317
478	0.12177	-0.00051393	0.0400829	-0.0451465	-0.0100898		478	0.0456119	0.0179906	-0.000111362	0.00935628	0.046163
479	0.0223269	-0.00148141	0.0220491	-0.0882273	-0.0121003		479	-0.000476896	-0.00401991	-0.000895719	0.0465894	0.0507875
480	0.0802687	-4.03553e-05	0.0113303	-0.0348933	-0.00258813		480	0.0216183	-0.0209682	-0.00137936	-0.0179016	0.15
481	0.0752789	0.000215938	0.0132038	-0.0169252	-0.0020304		481	-0.0379199	0.0245355	0.0392324	0.147705	0.106169
482	-0.0397251	0.00226867	-0.0382076	-0.0658476	0.20832		482	0.0351612	0.0212617	-0.0124709	-0.0205263	0.0350099
483	0.0865482	-0.000848308	0.0113153	-0.0127732	-0.00304554		483	0.00273001	-0.00896484	0.000682778	-0.0234951	0.0241217
484	0.144486	0.000864921	0.0166722	-0.0391776	-0.00401377		484	-0.0199871	0.00151637	-0.00206108	0.0926671	-0.00645696
485	0.100017	0.00104088	0.0214005	-0.0372096	-0.00767935		485	0.0600447	0.0164635	-0.0169178	-0.00840443	-0.0223528
486	0.0948991	-0.000697345	0.0142235	-0.0180704	-0.00228006		486	-0.0413651	0.010648	0.00378274	0.068798	-0.00505889
487	0.0966109	0.00786215	0.0621836	-0.0119797	0.0712099		487	-0.0283975	-0.0285301	-0.0450883	-0.154267	-0.165903
488	0.0830389	0.00698224	0.0115822	-0.138451	0.0519768		488	0.0433992	0.0266061	0.0260026	0.0554491	0.00618475
489	0.263471	0.0024348	0.0051331	-0.207213	0.000467077		489	-0.00311239	0.0219248	-0.0133721	0.0169455	-0.0374244
490	0.0770617	0.00284615	-0.0238471	-0.187299	0.0818489		490	0.0459693	0.0118507	0.0256466	0.174573	-0.00935547
491	0.0422604	-0.00174852	0.0325128	-0.034687	-0.0165435		491	-0.0132306	0.000395879	0.000758661	0.000557148	-0.00900911
492	0.589185	-0.000937166	0.0446876	-0.26297	-0.00276098		492	0.0238866	-0.00687365	-0.000424929	-0.00445621	-0.0068631
493	0.0573633	0.00186821	-0.00746607	-0.123068	0.0262251		493	-0.0230021	-0.0132226	0.00349766	0.0282316	-0.0227441
494	-0.0101691	0.00842201	-0.022054	0.0389767	0.102533		494	-0.0291655	-0.00705127	0.00126229	-0.0105952	0.0177927
495	0.0582778	0.0113766	-0.0279463	0.0771819	0.100067		495	-0.00322165	0.0130729	0.0361476	-0.0940153	-0.00619841
496	0.13025	-4.88255e-05	0.010696	-0.0331335	-0.00219815		496	0.0488232	0.0100338	0.00484692	0.0629815	0.0411652
497	0.0252552	0.00212649	-0.0395404	-0.0839012	0.142453		497	0.00649155	-0.00189423	-0.000463138	-0.0201923	0.0261353
498	0.282953	0.0004091	0.0130118	-0.10415	-0.0132651		498	-0.0276521	-0.0625544	0.00386444	-0.0400091	0.0776892
499	0.0521423	0.00113156	0.0203676	0.0179407	-0.00176087		499	-0.0162576	-0.0101941	0.000400074	0.0354929	0.00808135
500	0.109106	0.00263128	0.0610896	-0.0519279	0.0277825		500	0.00190294	0.0413763	0.00452642	0.0615949	-0.00424215
501	0.0825948	0.000744023	0.0168622	-0.0215753	-0.00649083		501	-0.0300784	0.0189389	-0.0622759	0.0375486	-0.0385967
502	-0.0081962	0.00258126	-0.0269492	-0.0451737	0.0740572		502	-0.0116947	-0.00991642	0.00440636	0.0359578	0.00573977
503	0.101381	0.00276722	0.0288293	-0.217279	0.042368		503	0.0169476	-0.00117434	0.000588936	0.025027	0.0219647
504	0.409305	0.00338334	0.0339021	-0.258306	-0.00644843		504	-0.00703345	-0.0019644	0.00155771	0.0264134	0.0214519
505	0.216629	-0.000202297	0.0137234	-0.0742021	-0.00195454		505	0.117346	0.091612	0.00641002	0.0435956	0.0090891
506	0.0635285	0.00236705	0.0473031	-0.0672015	0.0641642		506	-0.0326313	-0.00791944	0.00090034	0.033361	-0.00178086
507	0.374151	0.000827561	0.0646047	-0.132721	-0.0035652		507	-0.038039	-0.0441829	-0.0231028	0.017536	-0.167331
508	0.174987	0.000366135	0.0178627	-0.0679989	-0.00747323		508	0.00867242	0.00212871	0.00338953	0.00191774	-0.0129916
509	0.108968	-0.00157827	0.0191545	-0.0724186	-0.0114085		509	-0.00491929	-0.0182729	0.00329768	-0.0589539	0.0400762
510	0.089589	-0.00145827	0.0350306	-0.0418456	-0.00751082		510	0.00523016	-0.000427836	0.00249416	0.00347926	-0.00870019
511	0.0541016	0.00696934	-0.0324372	-0.175563	0.0580633		511	-0.0156755	-0.0129697	0.00240622	0.0600423	0.00985506
512	0.0375082	-0.000279202	0.0181138	-0.00881524	-0.00250096		512	0.104516	0.0272658	-0.00166239	0.0383459	0.110188
513	0.0615246	0.000856206	0.0198388	-0.0146644	-0.0099035		513	0.0342914	0.0108907	-0.010285	-0.00139076	0.0254174
514	0.192498	-0.000368079	0.0136829	-0.0740798	-0.00356217		514	-0.0125635	0.0127336	0.0740752	0.00481755	-0.00311559
515	0.134025	-0.00147726	0.0181963	-0.0286214	-0.0011328		515	-0.0461835	0.0114756	-0.0791271	0.0413962	0.0360813
516	0.111264	-0.00034631	0.00810322	-0.0273582	-0.00171248		516	-0.0555207	-0.00315371	-0.00229538	0.0539145	0.0511659
517	0.217111	-0.00045327	0.0355919	-0.0507559	-0.0164205		517	-0.129383	-0.00451468	-0.0252858	-0.0735008	-0.0814226
518	0.142668	0.000173724	0.01909	-0.0337553	-0.00385775		518	0.0563583	0.0180332	0.00901294	-0.0451726	-0.00923138
519	0.0652286	0.000714287	0.0271055	0.000368304	-0.00101394		519	0.0606922	0.0104985	-0.000376801	-0.13017	0.0761821
520	0.145134	-0.000502073	0.0171117	-0.0299383	-0.00982419		520	0.138094	-0.00126157	-0.00545905	0.0382452	-0.124017
521	0.0670806	-0.000448186	0.0187771	-0.00380318	-0.00122979		521	-0.000426833	-0.00389424	0.00598568	-0.0152938	-0.000370848
522	0.193671	0.0100926	-0.00334042	0.0483918	0.0464795		522	-0.0576668	-0.00724671	0.00244817	0.0292525	0.0296094
523	0.0335387	0.000904607	0.0180202	-0.0149897	-0.00576494		523	0.0243715	0.0158567	-0.0058953	-0.0272979	-0.015187
524	0.181328	0.00101025	0.023377	-0.0726576	-0.0109451		524	-0.020245	-0.00937275	-4.94493e-05	-0.00694992	-0.00530222
525	0.09741	0.00720088	-0.00514085	-0.104926	0.0815106		525	0.0264497	-0.00308154	-0.0102858	0.109297	0.0330278
526	0.165725	-1.34237e-05	0.0162895	-0.0344453	-0.00219311		526	-0.068828	-0.00858397	0.00914684	-0.0349138	-0.00160591
527	0.110882	-0.000392723	0.011798	-0.016113	-0.00211965		527	-0.0309813	-0.00305353	0.00106257	-0.00582014	-0.0133428
528	-0.105675	0.00997952	-0.0313105	0.0988858	0.140466		528	0.073183	0.00819734	0.0151099	0.0566129	-0.00613811
529	0.239301	0.00231655	-0.00923516	-0.0586838	0.0309479		529	-0.022879	-0.0050971	-0.00165193	0.0328588	0.0592599
530	0.0106206	0.00482233	-0.0116738	-0.0420375	0.16646		530	-0.104311	-0.14972	0.0073216	-0.0464249	0.160782
531	0.111719	-0.00136321	0.0186398	-0.0511572	-0.00618807		531	-0.00966391	-0.0105436	0.00748026	-0.0616377	-0.0292271
532	0.1469	-0.000125661	0.01676	-0.0675487	-0.00589649		532	0.0539242	0.0171279	-0.0103048	-0.077279	-0.00183133
533	0.0575034	-0.00054397	0.00235098	-0.0188922	-0.000478172		533	-0.0190477	0.00707526	-0.00242746	0.0625355	-0.0202212
534	0.22968	0.00856078	0.0155891	-0.0632711	0.0745293		534	-6.62455e-05	-0.00171656	0.00210511	-0.0106267	-0.00637309
535	0.111864	-0.000778669	0.0336386	-0.0815165	-0.00439366		535	0.0732044	0.0128393	0.00975291	-0.0389954	0.0289983
536	0.115304	-0.00204482	0.0161249	-0.0145896	-0.00225645		536	-0.00482753	0.00106196	0.00313624	-0.00662139	-0.0126526
537	-0.051792	0.00532662	-0.0373918	-0.0321615	0.117702		537	-0.0179156	-0.00869424	-0.00110456	-0.00541756	-0.0166829
538	-0.00496939	0.00812713	-0.0270357	0.0647357	0.133448		538	0.0312327	0.01995	-0.0229386	-0.0581093	-0.00228417
539	0.228624	0.00144275	0.0022003	-0.236852	0.0089392		539	-0.00810608	0.00111444	0.00233107	-0.0235789	-0.0158243
540	0.0991512	0.00333894	0.0348674	-0.0863641	0.016659		540	-0.0576549	-0.00938053	0.00366884	-0.0179572	-0.0323003
541	-0.118205	0.00384199	0.0630087	-0.149054	-0.00403095		541	-0.0278015	0.0187708	-0.0408101	0.0999282	0.0067069
542	-0.0509203	0.00928515	-0.0287526	0.0355521	0.0591672		542	-0.00141306	-0.00150427	0.000676787	0.0273401	0.00345309
543	-0.129904	-0.00563659	-0.0331768	-0.00635661	0.00376633		543	-0.0888924	-0.00433302	0.0138219	-0.142127	0.0175601
544	-0.110802	0.0103207	-0.0302436	0.0409997	0.0933314		544	-0.0732875	-0.0324166	0.0211328	0.0784698	-0.261648
545	0.28426	0.00349558	-0.00694307	-0.283236	0.0116489		545	-0.0535887	-0.0146955	0.00290197	0.047297	-0.00664504
546	0.115647	-0.000689146	0.0146685	-0.020932	-0.00243914		546	0.0166908	-0.0134825	0.0111148	-0.0780854	-0.0112
547	0.0861248	-0.000254395	0.0192901	-0.0163982	-0.00277168		547	-0.00814037	-0.0142199	-0.00146931	0.0404171	0.0571861
548	-0.0565982	0.00405311	-0.0297529	-0.0339799	0.139161		548	-0.0343156	-0.00130863	0.00362984	0.0243097	-0.0109868
549	0.0616108	0.00790902	-0.0204319	0.0180017	0.0757684		549	-0.00510609	0.00147031	0.00162119	0.0226	0.0578856
550	-0.100641	0.00228174	-0.0150344	-0.169251	-0.0140156		550	-0.0221386	-0.0088212	-0.000235193	-0.0145184	-0.000649213
551	0.347611	0.00327789	-0.0324864	-0.216851	0.0199993		551	0.0187997	0.0117973	0.107688	0.093688	-0.00263631
552	0.122973	-0.000503246	0.0196202	-0.0403017	-0.00536193		552	0.0118053	0.00347756	-0.00193095	0.0203258	0.00054254
553	0.221664	-0.00114621	0.0208562	-0.0907386	-0.00386531		553	0.208931	0.133553	0.0111279	0.183185	0.177625
554	0.0238746	0.00249648	-0.00429219	-0.0817341	0.049185		554	-0.0251612	-0.00543067	0.00277937	-0.00413432	-0.0157634
555	0.0952918	0.00168704	0.018828	0.00480689	-0.000968743		555	0.00556248	-0.00229503	-3.9183e-05	0.0333546	0.0620613
556	0.211574	0.000861717	0.038509	-0.096614	-0.0135994		556	-0.0264453	-0.0140112	0.00719184	0.0608129	0.0358319
557	0.0259804	0.0057798	-0.012107	-0.0096203	0.0606779		557	0.0056085	0.0489439	0.0182212	-0.173918	0.0194388
558	0.23075	-0.00154325	0.067364	-0.219792	-0.0148012		558	-0.0118152	0.0167694	0.0142413	0.0372851	0.0174356
559	0.118845	0.000728942	0.0157295	-0.0667653	-0.00250635		559	0.00893836	-0.00668049	0.00290147	0.0236012	-0.025718
560	0.00910451	0.000368067	0.0296538	-0.0291168	-0.015975		560	-0.00829746	-0.00804233	0.000640986	-0.020328	0.0119769
561	0.109008	-0.00039822	0.0111951	-0.0268206	-0.00341239		561	-0.111656	-0.0197077	0.00405085	0.00152887	-0.0784333
562	0.0407515	0.00890814	-0.025987	-0.0608865	0.047317		562	0.0176467	-0.00424504	0.00565429	0.0533497	0.0177957
563	0.590493	0.00239964	0.029753	-0.281574	-0.0106787		563	0.0623628	0.0114001	-0.00232026	-0.037057	0.169223
564	0.136806	7.24022e-05	0.0534873	-0.237177	-0.0147805		564	-0.00909694	-0.0133631	0.00259605	-0.0221575	-0.00525999
565	0.0602685	0.00412186	-0.0315577	-0.0791321	0.194418		565	0.0202545	-0.0111734	0.00296997	0.0355584	-0.00312571
566	0.104617	0.0029613	-0.012609	-0.135508	0.0792287		566	-0.0217889	-0.00596286	0.00128146	0.0316019	0.0098615
567	0.0756803	0.000759814	0.0180973	-0.0288645	-0.0144467		567	0.00561711	-0.00543517	0.000941561	0.0597797	-0.0127434
568	0.0230609	0.00936441	0.00612281	0.134678	-0.00823847		568	-0.0210139	-0.0139723	0.00197226	0.00356752	-0.0178048
569	0.169263	-5.02173e-05	0.0272842	-0.0623555	-0.00365542		569	-0.0325319	-0.00367614	0.00216924	-0.0121066	-0.0210041
570	0.137895	0.000536581	0.013161	-0.0366817	-0.00141169		570	0.0238063	-0.0400162	-0.0157268	0.110686	-0.0309442
571	-0.178987	0.00107723	-0.0437363	-0.431283	0.115456		571	-0.00433145	-0.00133531	0.00488622	-0.0391033	-0.00140457
572	0.169025	-0.000970748	0.0413011	-0.182137	-0.00357951		572	0.0294173	0.00386214	-0.00350513	-0.0597381	0.0192247
573	0.379004	0.000444778	0.021217	-0.107931	-0.0111328		573	0.00501604	0.0021924	0.00288226	0.0100831	-0.0104764
574	-0.0437754	0.00693393	-0.0158019	0.0300362	0.121747		574	0.0663175	-0.00598623	-0.000530551	0.057485	-0.0174161
575	0.0961249	0.000395999	0.025496	-0.0831395	-0.0120511		575	-0.0199274	-0.0104279	0.0205771	-0.107157	-0.0493043
576	0.0995005	-0.000400118	0.017457	-0.0746991	-0.00427516		576	-0.0152836	-0.00925405	0.00058167	-0.00761451	-0.00274001
577	0.10815	0.00140749	0.0272166	-0.146875	0.0691695		577	-0.0766553	0.0192314	-0.0415496	-0.0938219	-0.059136
578	0.563081	0.000170173	0.0525416	-0.284525	-0.0061701		578	-0.00575832	-0.0102931	0.00793247	-0.0674454	0.0209513
579	0.129492	5.11453e-06	0.0118867	-0.0527178	-0.00340491		579	-0.111732	-0.0431508	2.26492e-05	-0.0113243	-0.0875188
580	0.143066	-6.05702e-05	0.0153441	-0.0512581	-0.00324059		580	0.0202435	0.0275439	0.00751286	0.0162062	0.0157275
581	0.221701	0.00220352	0.00147837	-0.14699	0.00467378		581	-0.0206478	-0.00935093	0.00653518	0.0557811	0.0214857
582	0.114332	0.000602293	0.0259517	-0.0734541	-0.009632		582	-0.0547468	-0.0291136	-0.00879303	0.152639	0.0151135
583	0.102857	0.000327404	0.015042	-0.0118333	-0.00549136		583	0.0358928	0.0137185	-0.005916	0.0741152	0.00761583
584	0.380973	0.00231537	0.0462587	-0.185294	0.0569059		584	0.00697294	-0.0187166	-0.0590039	0.00119891	-0.202194
585	-0.0133775	0.0051563	-0.0239521	-0.0207475	0.161724		585	0.0208193	0.00130463	0.0121866	0.00107306	0.00461627
586	0.218273	0.000824619	0.0244578	-0.117817	-0.00892625		586	0.0116677	-0.00548504	0.000742745	-0.005561	-0.0190855
587	0.110618	0.000199418	0.0129733	-0.0406007	-0.00281733		587	0.00294068	-0.0103306	-9.1733e-05	0.109117	-0.0152892
588	-0.0149624	0.00249116	-0.0201146	-0.112404	0.110899		588	0.0109701	0.00924651	0.0156557	0.00508601	-0.00314131
589	-0.103077	0.00205213	-0.0190555	-0.0660283	0.0495181		589	0.0429276	-0.0222902	0.00835069	-0.0291815	-0.037942
590	0.124614	0.00134895	0.0171188	-0.179529	0.000945994		590	0.023725	-0.0123754	0.0106573	0.0208003	0.0575326
591	0.00387778	0.00468658	0.0624407	-0.1593	-0.0530684		591	-0.0145598	-0.0379101	-0.00306193	-0.0159145	0.0442485
592	0.118684	-0.000177753	0.0129809	-0.0529657	-0.00712319		592	0.00641964	0.00713681	0.000557355	-0.0215744	-0.00810173
593	0.136963	0.000371912	0.0117036	-0.0524614	-0.00678511		593	0.0306794	0.0211651	-0.046939	0.076081	0.0566238
594	0.24046	-0.000292718	0.0128448	-0.216148	0.00192515		594	0.00706715	-0.00306338	0.00213326	0.0235282	-0.0164489
595	0.0545196	0.000935761	0.014281	0.00265486	-0.0100342		595	-0.0600687	-0.051843	0.017849	0.0788668	-0.00143287
596	0.0542319	-0.000629068	0.018478	-0.0103939	-0.00137659		596	0.0119983	-0.0033499	0.00560238	0.018314	-0.00821422
597	0.143762	-0.000339918	0.0104435	-0.0852114	-0.0065833		597	-0.076983	-0.04126	-0.00241543	-0.0980016	-0.025628
598	-0.333443	0.00230797	-0.0671605	-0.0951325	0.135674		598	0.0606765	0.0186053	0.0122106	0.0510072	-0.0154811
599	0.0493403	0.00224977	0.0132492	-0.0316089	-0.00309732		599	0.0335542	0.00966476	0.000656545	0.0182697	0.0266697
600	-0.0127826	0.00599276	-0.0255134	-0.0530203	0.105626		600	-0.0433128	-0.0103084	0.00169357	0.023259	0.0176373
601	0.080041	0.000379502	0.0185731	-0.032542	-0.00266791		601	0.0431077	-0.00735791	-0.0050859	-0.0243024	0.111873
602	0.139088	0.00246614	-0.000698628	-0.104288	0.0425452		602	-0.0547252	-0.00307569	-0.0238146	-0.0514262	-0.100704
603	0.17662	-0.00238351	0.0374174	-0.00447923	0.000574403		603	-0.0692692	-0.0143545	0.0172771	-0.141211	0.0462038
604	0.314056	0.00293596	-0.00911459	-0.149205	0.0886653		604	0.0138948	0.0382796	-0.139869	-0.0838643	-0.00570095
605	0.12746	0.000578419	0.0215862	-0.0422817	-0.00600331		605	0.0567877	0.0112936	-0.0047103	0.0210688	-0.024696
606	-0.0235967	-0.00188843	-0.0500193	-0.104494	0.250279		606	0.0202839	0.000529646	0.00382962	0.0381024	-0.00310057
607	0.180047	0.000569791	0.0242956	-0.0678637	-0.00330779		607	0.0426524	0.0130156	0.0180628	0.0360169	0.00272107
608	0.131998	-0.000278845	0.034306	-0.0606833	-0.00469088		608	-0.0145906	0.0274416	-0.00318685	-0.0163495	0.0381054
609	0.118088	-0.00304331	0.00607919	-0.107623	2.52703e-06		609	0.0245363	0.0103926	0.0190212	0.0404049	-0.0122688
610	0.0885835	7.71038e-05	0.0351768	-0.199762	0.0361509		610	-0.00445315	0.0217545	0.0173461	-0.127455	-0.000468142
611	0.0213832	-0.000268114	0.0144983	-0.00505557	-0.00871719		611	0.0667877	0.0327638	-0.00154718	-0.0493255	0.0366963
612	0.120527	0.00814565	-0.0124856	-0.125004	0.0452026		612	-0.0447796	-0.00287543	0.0142729	-0.115556	-0.0392721
613	-0.382787	0.0036026	-0.0104625	-0.120292	0.0787453		613	-0.0651757	-0.0283441	0.00196285	0.0372941	-0.0672752
614	0.159405	7.86622e-05	0.0127956	-0.0281338	-0.00136917		614	0.0240403	0.00694825	0.00156002	0.0227177	-0.00654359
615	-0.121281	0.0030439	-0.0461712	-0.0868225	0.179022		615	-0.0296149	-0.00781754	0.000238096	0.0260017	0.0803021
616	0.102368	-0.00204228	0.0183704	0.0356526	0.00178569		616	0.0171063	-0.00790514	-0.00308266	0.0243753	-0.0153549
617	-0.0575156	0.0019655	0.0111836	-0.107311	-0.0122545		617	-0.00561045	-0.0030329	-1.62444e-05	-0.0416427	0.00309501
618	-0.0383018	0.00466488	0.0337744	-0.0280941	-0.0161827		618	0.0528962	-0.00656918	-0.000405296	-0.129896	0.0809292
619	0.172625	-0.000309037	0.00986083	-0.0480842	-0.0067107		619	-0.0286482	0.000503505	-0.00120411	0.0403759	0.0370233
620	0.0781632	0.00332905	0.0417083	-0.130601	0.0214997		620	0.103615	0.01986	-0.0368075	-0.0705443	-0.0061918
621	0.0169154	0.00319232	0.041784	-0.0607466	0.0745189		621	-0.0274058	0.00182122	0.00441372	-0.0377233	-0.0307529
622	0.129616	0.00547258	-0.039491	-0.143379	0.135532		622	0.0569503	0.000133392	-0.000134533	0.0999941	0.101837
623	-0.0534863	0.0119579	-0.046767	0.018163	0.103683		623	-0.0163523	-0.0186612	0.00335438	0.0459636	-0.0143017
624	0.0418878	-0.000943813	0.0275033	-0.0219608	-0.013285		624	0.0484614	0.0142746	0.0164702	0.0653487	-0.0129861
625	0.0373164	0.0013668	-0.0143108	-0.0707076	0.1138		625	-0.0278614	-0.00636237	0.00099219	-0.0407004	0.0162365
626	0.143558	-9.8864e-05	0.0124946	-0.0494494	-0.0125264		626	0.0507717	0.0286754	0.0327867	0.050016	-0.00832117
627	0.362266	0.00106216	0.0573245	-0.244653	0.000525994		627	0.0130334	0.00261173	0.0017226	0.0118909	-0.00725373
628	0.0733561	-0.00116423	0.0200905	-0.00344807	-0.00149093		628	0.0200909	0.0109042	-0.00351859	-0.0179089	-0.0107446
629	-0.0407823	0.00709329	-0.0196836	0.0447614	0.121715		629	0.0785549	0.012841	0.00788871	-0.00570552	0.0168906
630	0.125869	-0.00147399	0.024256	-0.0417956	-0.00428072		630	0.0171248	0.091736	-0.0272064	-0.0357704	-0.110616
631	0.19384	-0.000319199	0.0218553	-0.0379695	-0.00800665		631	0.0212894	0.0238617	-0.00693936	0.104783	0.0737841
632	0.14806	0.00271125	0.0326044	-0.0650035	-0.00651252		632	0.00490237	0.0183448	-0.0675071	-0.0779732	-0.0220373
633	0.130165	0.00635848	0.0852518	-0.232019	0.0421887		633	-0.0148129	0.00207406	0.0030549	0.00789648	0.00724767
634	0.0783728	0.0031241	0.0195603	-0.00228753	-0.00200898		634	-0.00615584	-0.0130458	0.00341973	-0.0676309	-0.00978689
635	0.172392	-0.000605373	0.0255433	-0.0472422	-0.0191454		635	-0.0736812	-0.0427692	0.0121129	0.0557603	-0.156218
636	0.103091	-0.000610001	0.0177026	-0.0297017	-0.00577439		636	-0.0152024	0.00451006	0.00293522	-0.0116844	0.0447991
637	0.0401227	-0.00170417	0.0155855	0.0182639	-0.00119444		637	0.0245424	-0.00533796	-0.0124461	-0.06445	0.0314279
638	0.13356	-0.000563932	0.0184499	-0.0266903	-0.00269479		638	-0.0959266	0.0182159	0.0035884	0.0598696	0.0466126
639	0.164973	0.000553021	0.0085229	-0.0779708	-0.00250351		639	0.0238359	-0.0056699	-0.000714115	0.054911	0.0113764
640	0.371101	0.000856623	0.0470865	-0.233737	-0.00435996		640	-0.0220055	0.00349845	0.00134428	0.0750728	0.0241905
641	0.269274	-0.00499284	0.0423359	-0.0837923	-0.00229023		641	-0.0306455	-0.00841873	0.00650585	-0.0393902	0.0543164
642	0.0258843	0.00437931	-0.0270653	-0.0426186	0.149825		642	-0.0153022	-0.0158761	-0.00761737	0.031849	0.0348664
643	0.178309	0.000509858	0.0195682	-0.0603214	-0.00739776		643	-0.0284111	-0.00429893	0.000971882	0.0247333	0.00759787
644	0.413493	0.000783088	0.0392967	-0.141732	-0.0182836		644	-0.0579217	-0.0173768	-0.00441852	0.00241381	-0.155472
645	0.0835532	-0.000234532	0.0149425	-0.0102897	-0.000887472		645	-0.0114803	-0.00913063	-0.00331416	-0.0205479	0.0049677
646	0.000597584	0.003972	-0.0223467	0.00497482	0.0815782		646	0.0629412	0.0224874	-0.00204057	-0.0976862	-0.0849316
647	0.184139	0.000404721	0.00854383	-0.101442	-0.0017488		647	0.00999924	0.00270224	-0.000663581	0.08354	-0.0131181
648	0.285402	0.00213786	0.0334292	-0.284063	0.0046875		648	0.0617323	0.0155458	0.0303298	0.10529	0.026106
649	0.262738	0.00274644	0.0353661	-0.238841	-0.0113482		649	0.0398265	0.0165478	0.0439035	-0.174573	0.0959485
650	0.0850482	0.00378707	-0.00512072	-0.0111421	0.0515717		650	-0.0166169	0.0159453	0.0178618	0.0313251	0.0303966
651	0.169337	0.000632383	0.00865736	-0.105958	-0.00484768		651	-0.00213177	-0.0137675	-0.000139934	0.000359456	0.000101461
652	-0.0760705	0.00474556	-0.026972	-0.00768124	0.151958		652	-0.0612369	-0.00784149	0.00700842	-0.081495	0.030193
653	-0.168831	0.00158708	-0.0458428	-0.189474	-0.0600316		653	0.00937333	-0.00804488	-0.00313434	-0.0337915	0.00631727
654	0.118193	0.00128897	0.0317996	-0.198229	-0.00257752		654	-0.00594925	-0.00564291	0.00172862	0.014323	0.0473845
655	0.210455	-0.000999256	0.0473288	-0.0489454	0.00377654		655	-0.0358506	-0.00508838	0.00439085	-0.0499014	0.00580278
656	-0.0409006	0.0029053	-0.0510002	0.0406328	0.0057427		656	-0.0230494	-0.0206266	-0.00960951	-0.046171	0.0147652
657	0.222206	0.0106735	0.00662705	-0.124128	0.0623049		657	0.0225078	0.0189835	0.0272285	0.0180604	-0.0183298
658	0.0774061	-0.00067386	0.0251526	-0.0177408	-0.00111683		658	0.146444	0.0257271	0.0167262	0.148975	0.0780537
659	0.373526	0.000290917	0.0420352	-0.159368	-0.0123018		659	0.0669145	0.0111787	-0.0195396	-0.156339	0.0115373
660	0.391908	-0.00393593	0.0412223	-0.204809	-0.00606191		660	0.0533094	-0.00242291	0.00956874	-0.0543647	0.00440091
661	0.250498	-0.000231844	0.00529271	-0.205268	-0.00570498		661	-0.00702272	0.0115631	0.00174057	0.0661269	-0.0105471
662	0.10164	0.000630599	0.0114077	-0.0284232	-0.00404128		662	-0.0117993	0.00328907	-0.000289133	0.0405701	-0.0189914
663	0.0507903	-0.00184649	0.0221201	-0.0215201	-0.00584171		663	-0.00781884	-0.0027864	0.00199167	0.00865678	0.0037522
664	0.111694	0.00160612	0.0372667	-0.0551608	0.0549845		664	-0.112842	-0.0113707	-0.00304978	-0.0423453	-0.116775
665	0.711511	0.00173603	0.00344185	-0.334489	-0.00365384		665	0.0235762	0.00651856	-0.00021724	0.0278251	0.0147313
666	0.247612	0.000493024	0.0158165	-0.106613	-0.0131778		666	0.0243262	0.0356256	-0.0742133	0.0288057	-0.00602931
667	0.567676	-0.00164135	0.03377	-0.219489	-0.00729961		667	-0.0489246	0.00909398	0.0192792	0.0480875	-0.0492474
668	0.305785	-0.000443892	0.0507761	-0.12456	-0.0121171		668	0.00737114	-0.00745624	0.00457093	0.00270948	0.0262281
669	0.320221	0.00639183	0.0236745	-0.204799	0.0289999		669	0.0407855	-0.0342706	0.00376702	0.0114751	0.0280858
670	0.048145	-0.000413907	0.00940451	-0.020199	-0.00220576		670	0.022858	0.0212444	-0.0244246	-0.0331669	-0.0253476
671	0.174588	0.000744894	0.0252188	-0.124204	-0.00510223		671	-0.0268893	-0.00865595	-0.0115415	0.084965	0.04502
672	0.125602	0.00403856	0.0155027	-0.12674	0.0691743		672	0.0414809	-0.00142347	-0.000939483	0.0336685	0.0643104
673	-0.0330681	-0.00203983	0.0262571	-0.0970282	-0.0176538		673	0.0134199	0.0139874	0.0103456	0.0503676	-0.0219846
674	0.0368788	-0.00143548	-0.00192592	-0.113716	0.00614107		674	0.115047	0.0235113	-0.00416845	0.0537305	0.0032075
675	-0.030617	0.00353998	-0.0420417	-0.0281024	-0.014041		675	0.158608	0.0992906	-0.00916742	0.0202629	0.0570949
676	0.0892625	0.00146082	0.00346534	-0.106351	0.0430724		676	0.0152964	0.00413284	0.00136836	-0.0104448	-0.00762654
677	0.277513	0.00176867	0.0382479	-0.127557	-0.0134259		677	-0.0439935	-0.015286	0.0052673	-0.0537154	0.0525291
678	-0.0227322	0.00225898	-0.0391094	-0.137566	0.0704272		678	0.039145	0.0206021	-0.0130309	0.134382	-0.0662715
679	0.191766	0.00030603	0.0108488	-0.0553157	-0.00272022		679	-0.00362372	-0.00491578	0.000384929	-0.0291454	0.0230734
680	0.15504	0.00148256	0.0255186	-0.0997472	-0.00893939		680	0.0831881	0.00959263	0.00286731	0.122333	0.111409
681	0.124454	-8.2447e-05	0.00945643	-0.0519275	-0.00314338		681	-0.0111135	0.00116707	-0.00527436	0.0411371	0.105934
682	-0.0163316	0.0103348	-0.0288934	0.139404	0.120959		682	-0.0462689	0.00696905	0.0328906	0.0945639	-0.0455244
683	-0.0825178	0.00564329	-0.0383779	-0.074053	0.126527		683	-5.04027e-05	0.0194521	0.0195077	-0.016372	-0.0252394
684	0.295638	-2.97798e-05	0.00734657	-0.126451	-0.00824362		684	-0.0284474	0.0119899	0.0384415	-0.101439	0.0440659
685	0.465081	0.00121793	0.0319021	-0.238817	-0.00186496		685	-0.00335991	-0.00228533	0.00212872	0.0288821	-0.0116276
686	0.0916167	-0.00146311	0.012237	-0.0297492	-0.001584		686	-0.00635782	0.00144336	0.00351276	0.0174591	0.018766
687	0.0696716	7.14682e-05	-0.0237384	-0.233316	0.114928		687	-0.0164104	0.0237965	0.0223684	-0.0797783	0.0367897
688	0.0374157	7.22439e-05	0.015362	0.0298018	-0.000115052		688	-0.0260581	0.00115888	0.00528601	-0.0492096	0.0269372
689	0.285964	-0.00133662	0.014956	-0.0808681	-0.00228909		689	-0.00812201	-0.0014326	-0.00214451	0.022992	0.0202289
690	-0.100809	0.0160486	-0.0289526	0.160318	0.115208		690	-0.0908144	-0.0249675	-0.00197121	-0.034718	-0.259824
691	0.0276688	0.00714186	-0.0152869	0.0467928	0.0520906		691	0.0134073	-0.010001	0.00388244	0.00071766	0.00834676
692	0.182721	-0.000269221	0.0218199	-0.0613926	-0.0180721		692	0.0355269	-0.00598492	0.00401559	0.092399	0.0544168
693	0.153356	0.000326384	0.0164158	-0.0579435	-0.00316677		693	0.0525207	0.020369	-0.0269789	0.0812958	0.0568708
694	0.35366	0.00335185	0.0145381	-0.369719	-0.00873942		694	-0.0661253	-0.0129547	0.000947927	0.0371144	-0.00726586
695	0.138423	2.7642e-05	0.0505376	-0.0902991	-0.00544492		695	0.0238824	0.0116027	0.0619852	-0.028916	-0.00972599
696	0.303163	0.00149678	0.0371994	-0.269002	0.0377744		696	0.135235	0.0212093	0.0113163	0.0855857	0.0840805
697	0.103319	0.000140851	0.0142646	-0.0850052	-0.00809846		697	0.057325	0.017733	-0.0567553	0.0765183	0.0504723
698	0.372119	-0.00120105	0.0602662	-0.15691	0.0124613		698	-0.000290409	-0.000870137	0.00288478	-0.052041	-0.0151413
699	-0.0269268	0.0059828	-0.0202435	0.0281923	0.104802		699	-0.0877512	-0.0396952	0.0609759	0.107893	-0.0037395
700	0.221601	-0.000488759	0.0210537	-0.0980774	-0.0104719		700	0.123065	0.0366914	0.0257384	-0.0624828	0.0802898
701	-0.00925402	-0.00150079	0.01317	-0.0511692	-0.00377918		701	-0.00676812	0.0241448	0.00176991	0.0656948	0.0299558
702	0.0415432	0.00247269	0.0438623	-0.0473158	-0.00403174		702	0.0146659	-0.00579985	0.00155735	0.0113894	-0.00415884
703	0.15462	0.000444297	0.0183356	-0.0423107	-0.00478311		703	-0.0277882	-0.00961718	0.0621766	0.0484913	-0.0111134
704	0.0817085	0.0139974	-0.0300896	0.131316	0.071535		704	0.0175266	0.00150362	-0.00998633	-0.0598565	-0.0128313
705	0.245049	0.00161801	0.00650406	-0.433923	0.0157938		705	-0.0973686	-0.023408	-0.0208196	0.0023172	-0.108775
706	0.114375	0.00356679	0.0127473	-0.12254	0.0670338		706	0.0142169	0.00384811	-0.00119355	0.043541	0.0397459
707	0.133583	-0.000587884	0.0194302	-0.0412053	-0.00176331		707	0.0251039	0.00849503	0.0143047	0.00374687	-0.000195762
708	-0.0614295	0.0124231	-0.00941585	0.11529	0.0761988		708	-0.0421333	0.00539508	0.0170227	-0.035067	0.0098478
709	0.379742	0.00184971	0.0358033	-0.183406	-0.00775888		709	0.0572737	0.0280955	0.00359737	0.0465307	0.0670077
710	0.176856	0.00233236	0.00454552	-0.225875	0.0585772		710	0.0528138	0.00795045	0.00214745	-0.0418932	0.00482426
711	0.226877	-0.000904333	0.0173409	-0.057518	-0.0274728		711	0.0343151	0.00335558	0.00219042	0.0319546	-0.00310235
712	0.132756	-0.000431751	0.0143643	-0.0284234	-0.00260786		712	0.0460324	0.0154161	-0.0229613	0.125971	0.0432966
713	0.0264053	0.00349141	-0.0404488	-0.176212	0.127288		713	-0.132009	-0.0241551	-0.0408348	-0.108785	-0.139628
714	0.224021	-0.000397726	0.0225473	-0.0924798	-0.00426673		714	0.0224375	-0.000853075	-0.00164231	-0.0366614	0.00471236
715	0.297394	-0.00121696	0.0272321	-0.121755	-0.00780712		715	-0.0226711	-0.00184715	-0.000626175	0.0188713	-0.0170875
716	0.0509274	0.000949043	0.00736446	0.0338372	-0.000433075		716	-0.0306072	-0.00887696	0.0013257	0.0641784	0.0192559
717	-0.0203914	0.00673226	-0.0221961	-0.00366683	0.126743		717	-0.0417666	-0.00777289	0.00476457	0.0343199	-0.00912798
718	0.160933	-0.000227429	0.00926075	-0.0824661	-0.00560654		718	-0.0153358	-0.00980345	0.00094732	0.0453047	0.00403539
719	-0.0310381	0.00371615	-0.0166415	-0.194854	0.0938241		719	0.00283749	-0.0315195	0.0270914	-0.032903	-0.144761
720	-0.0406008	0.00758133	-0.024492	0.0491696	0.0912281		720	0.0698015	0.00346292	-0.0109934	0.0229282	-0.0623124
721	0.0665092	0.00207175	0.0227362	0.0575142	-0.00116817		721	0.0419029	-0.0111592	-0.000140773	-0.0445764	0.00632477
722	-0.0815344	0.0108452	-0.0355809	0.05058	0.0901238		722	-0.0112028	0.000548975	0.00346252	0.00461856	0.0360269
723	0.308717	0.000964791	0.0447502	-0.288282	0.00282512		723	-0.0219735	-0.0188411	-0.00183802	-0.0251995	0.0291609
724	-0.0552489	0.00406514	-0.0336738	-0.0500885	0.140116		724	-0.0770836	-0.0223771	0.013843	0.0549699	-0.105232
725	0.212896	0.00210798	0.054086	-0.143506	-0.0309111		725	-0.0163765	-0.00884483	-0.00047879	0.0601465	0.0240746
726	0.255488	-2.09208e-05	0.0634826	-0.130825	-0.00336889		726	-0.0116597	-0.0115858	0.00434664	0.129257	0.0456599
727	0.0599765	0.0018845	0.0100569	-0.144187	0.0573612		727	0.0143241	0.0131895	0.0101582	-0.0123184	0.00646506
728	-0.108836	0.00241731	-0.029726	-0.0472875	0.123069		728	-0.010403	0.0197149	0.02736	0.0220986	-0.0115942
729	0.0389444	0.00154872	0.0354449	-0.0522906	0.00133023		729	-0.00957568	-0.00347394	-0.00154084	0.015059	0.031112
730	0.0563047	-0.000349045	0.0176731	-0.0191383	-0.00438465		730	-0.0237157	0.00208368	0.00417385	0.0265249	0.0157939
731	0.0497861	0.000525398	0.0249551	-0.0240215	-0.00997663		731	0.0100416	-0.0581886	-0.0128717	-0.105035	-0.0176514
732	0.104142	0.00648625	-0.00191134	-0.0904321	0.0150398		732	-0.0237513	-0.00157899	0.00337818	0.029609	0.0061204
733	-0.0659877	0.00263381	0.0741457	-0.128013	-0.0324486		733	-0.00723349	0.00124995	0.00220661	-0.0516962	0.00621317
734	0.413205	0.0010091	0.0135381	-0.175385	-0.00564816		734	0.0801544	0.0385045	-0.0298091	-0.0114645	0.0965668
735	0.255782	0.00101241	0.0612424	-0.146054	-0.0039595		735	0.0618593	0.015709	0.00529351	0.0812858	0.000262335
736	-0.0866436	0.00405795	-0.0347191	-0.0255629	-0.00869364		736	0.00336159	0.00146409	0.00497106	0.000960385	0.0161866
737	0.429324	0.00174483	0.0261474	-0.148804	-0.00408265		737	0.076622	0.0162915	0.077703	-0.0872778	-0.00850655
738	0.235519	0.000151054	0.0198542	-0.230633	-0.00826209		738	-0.0377124	-0.0211915	-0.00359796	-0.0441668	0.129562
739	0.249859	-0.000737606	0.00202981	-0.216952	-0.00380769		739	0.0517658	-0.036427	0.00499198	-0.049858	0.175372
740	0.436663	0.000154224	0.085187	-0.228219	-0.0116673		740	-0.0411748	-0.00715618	0.00634469	0.0306698	0.0474024
741	0.156882	-0.00043739	0.0157691	-0.0440176	-0.00253362		741	-0.011779	0.0199135	0.0249463	-0.0576385	-0.0144743
742	0.032028	0.00232881	-0.0285361	-0.0970482	0.11386		742	0.045703	0.00250778	0.00136233	0.0475968	0.0922119
743	0.143372	-0.000847146	0.00536468	-0.0557416	-0.00235881		743	-0.0166766	-0.00371897	0.00231544	-0.0136832	0.0419162
744	0.48588	0.000500414	0.0106414	-0.324442	-0.00407771		744	-0.0180582	-0.0169677	0.0111015	-0.0295046	-0.0103492
745	0.0371755	0.00117732	0.0265251	-0.0318249	-0.0144578		745	-0.0257033	0.00248112	0.00530046	0.0435088	0.000894333
746	0.141309	0.00016412	0.0201511	-0.0757844	-0.00235554		746	-0.0176429	0.0146699	0.0293523	0.0279112	0.012452
747	-0.134804	0.00349398	0.0348261	-0.112353	-0.0235906		747	-0.0102499	0.00251353	0.00117214	-0.032702	0.0232513
748	-0.0140693	0.00681269	-0.0245981	-0.0167309	0.159797		748	0.0155446	-5.88486e-05	0.0010409	0.0119586	-0.000273449
749	0.115614	0.00893697	-0.0104405	0.114542	0.0306218		749	0.0673568	0.0141544	0.0174574	-0.000380954	-0.128137
750	0.308977	-0.000517119	0.0643557	-0.206538	-0.00941371		750	-0.124761	-0.0189232	0.0174558	0.154678	-0.136188
751	0.181092	0.00732033	-0.0290774	-0.122409	0.074155		751	0.00227515	0.00670342	0.00342885	-0.0564027	0.0575669
752	0.133759	-0.000477516	0.0150297	-0.0526697	-0.00382893		752	0.0573743	0.0122297	0.000866956	0.00432413	0.108959
753	0.362646	0.000617465	0.0442655	-0.193579	0.0128347		753	0.0474327	0.000944877	0.00158056	0.0374476	0.00914505
754	0.279689	0.00165786	0.0521609	-0.211464	-0.00364787		754	0.0122151	-0.0125917	-0.0020182	-0.0120716	-0.0074667
755	0.0745926	0.00245356	-0.0148874	-0.0830983	0.0402505		755	-0.0126464	-0.00276274	0.00441092	-0.0161449	0.0118496
756	0.355818	0.00355154	-0.000857428	-0.182558	0.0614426		756	0.086813	0.0527739	0.0218102	0.179702	-0.0154248
757	0.175489	0.000416072	0.00500944	-0.0991071	-0.00172547		757	-0.0232891	-0.00166848	0.00320485	-0.00291162	0.0151665
758	0.0450933	-0.00120075	0.0186615	-0.018277	-0.00270558		758	0.00707041	-0.00162553	-0.00243455	-0.0132043	-0.000266904
759	0.0254104	-0.00346	0.0150148	0.036278	-0.00238713		759	0.00116503	0.0136089	-0.11019	-0.119914	0.00515438
760	-0.0298311	0.0100322	-0.0282574	0.0891051	0.104901		760	-0.0112807	-0.0091183	0.00149225	0.00751401	-0.0172155
761	-0.0247209	0.00669142	-0.0246643	-0.0155152	0.156235		761	-0.0207323	-0.00587746	0.00422258	0.0273596	-0.00130995
762	0.127626	0.000323882	0.0136198	-0.0380238	-0.00171905		762	0.0411535	-0.00308293	0.00705342	-0.0442927	0.0317502
763	0.0273415	0.00807705	0.0027026	0.0420024	0.136283		763	0.0274208	0.0141156	-0.0671129	-0.0879999	0.026358
764	0.0421735	-0.000779935	0.0115725	-0.0013002	-0.00136059		764	-0.0562369	-0.0251207	-0.0829807	0.0491729	-0.111173
765	-0.120639	0.00246395	-0.0342243	-0.22388	0.0753287		765	-0.0324646	-0.000860247	0.00391287	0.0263176	0.0189995
766	0.225658	0.00323344	0.0277503	-0.164341	0.0179949		766	-0.0139256	0.00215443	0.00333954	-0.00527755	0.0197094
767	0.14815	0.000194598	0.0271362	-0.0690847	-0.00284528		767	-0.0350285	-0.0204557	0.0133099	-0.11227	-0.172108
768	0.198689	0.000667048	0.0144039	-0.0801209	-0.0091291		768	0.0532398	0.0110578	-0.0243784	0.10747	0.0381509
769	0.0575242	0.0109714	0.0156278	0.0392041	0.0579201		769	0.156733	0.0568858	-0.016743	-0.0401595	0.0147151
770	0.157973	0.000433616	0.0240641	-0.0627162	-0.0122367		770	-0.173486	-0.0266795	-0.0625889	-0.113867	-0.233221
771	0.114087	0.000869647	-0.00106835	-0.0954277	-0.00306819		771	0.00325296	-0.00834765	-0.00231174	0.0196503	-0.00547013
772	-0.0207496	0.000673935	0.024377	-0.00891025	-0.00340837		772	0.0135396	0.00115017	-0.0183411	-0.0747042	0.0135358
773	0.150325	0.00279743	-0.00986285	-0.139768	0.0772212		773	-0.00978897	3.46509e-05	-0.00463559	-0.0221881	0.0283324
774	0.226357	-0.00953316	0.00901312	-0.0602272	0.0136558		774	-0.0290631	-0.0184635	0.004217	0.00426426	-0.00554959
775	0.0671393	-0.00076098	0.0204994	-0.00702912	-0.00178896		775	0.000241466	0.0220151	-0.0253734	-0.0706276	-0.0223195
776	0.437861	0.00156356	0.042145	-0.149335	-0.0108635		776	0.0501018	0.00928326	0.00564033	-0.0246369	0.0259051
777	-0.0227364	0.0056189	-0.0226142	-0.0185298	0.18307		777	-0.130748	-0.0584927	-0.0202907	0.0148161	-0.0104479
778	0.223208	0.00285284	0.0122539	-0.117075	0.0864166		778	0.0136236	0.00266595	0.000588151	0.0539169	-0.00263155
779	0.262167	-0.000572722	0.0259001	-0.0469101	-0.00855591		779	-0.0299787	-0.00643126	0.00314185	0.0204262	0.00471385
780	0.0250808	0.00294442	0.0264709	-0.0354048	-0.0132844		780	-0.0315213	-0.0237994	-0.00554847	-0.0785244	0.0246951
781	0.381431	0.002526	-0.0346413	-0.297415	0.126173		781	0.00896604	0.00825155	0.0126865	0.0105179	-0.000101479
782	0.0600695	0.00248513	-0.000603039	-0.0690407	-0.00470833		782	0.0327781	0.02852	0.0233379	0.0760994	-0.0112326
783	0.099411	0.00282895	0.0179812	-0.147316	0.0313432		783	-0.00536808	0.00433497	0.000878645	0.0201313	0.0092134
784	0.101028	-0.000705601	0.0169653	-0.0235886	-0.00473112		784	0.0232443	-0.00551575	0.0144672	-0.0873261	-0.0253309
785	0.106447	0.00306978	0.0100086	-0.0401744	0.00212544		785	-0.0190814	-0.00260606	-0.000512926	-0.0018529	0.0386577
786	-0.0601358	0.00660302	-0.0257959	0.0110318	0.0670538		786	0.119422	0.0619561	0.0592739	0.0830902	-0.0177539
787	0.410975	0.00273494	-0.0193007	-0.465419	-0.00923669		787	-0.00244425	-0.00412352	7.3337e-05	0.0185045	-0.00350308
788	0.262897	-0.000460274	-0.00158598	-0.193065	0.0119564		788	-0.113203	0.0128584	0.00999358	-0.0172256	-0.135807
789	0.12426	0.00046434	0.0112172	-0.0210905	-0.0010953		789	-0.0338557	-0.00626121	0.00410971	0.0602835	0.0147893
790	0.192652	-0.000329775	0.0474433	-0.127396	-0.00644543		790	0.0529984	0.0155949	0.00809216	-0.0833635	0.0175426
791	0.343201	0.00250253	-0.0220145	-0.303198	0.0243432		791	0.0144904	0.00838892	0.0301635	-0.00574646	-0.00921202
792	0.178768	0.00244006	-0.002285	-0.104994	0.0508919		792	-0.0353599	-0.00598357	0.00368908	-0.0293266	0.0238011
793	0.0920575	0.00025975	0.0222938	-0.0237637	-0.00500101		793	-0.0399407	0.0145658	0.013255	-0.136259	-0.0134339
794	0.270772	-0.00128815	-0.00196793	-0.145789	0.0590303		794	0.0108672	0.023525	-0.0276533	-0.0604123	0.0200678
795	0.169142	-0.00015335	0.00218534	-0.213442	0.00426672		795	-0.000427785	-0.00589341	0.00288194	-0.00110506	-0.00776969
796	0.0798635	-0.000912519	0.0188081	-0.00787298	-0.00238876		796	0.00400293	-0.00270058	0.0028505	0.0416004	-0.0123092
797	0.04146	0.00186242	-0.0242889	-0.028027	-0.00615642		797	0.0336606	0.015252	0.0119458	-0.0218074	0.0438499
798	0.1145	-0.00208778	0.0247692	-0.100475	0.00182835		798	0.0554857	0.013913	-0.013394	0.0308705	-0.0175932
799	0.391083	0.00214843	0.0430739	-0.279311	-0.0214264		799	-0.00839104	-0.0142939	7.93719e-05	0.0464603	0.0655133
800	0.171088	-0.000677013	0.00750843	-0.0517626	-0.00203004		800	0.0852941	0.0165867	0.0404342	0.100229	0.0270336
801	0.103149	0.00262829	0.0461967	-0.147737	0.0495066		801	-0.0154374	-0.0129408	0.00475463	0.0476697	0.0224798
802	0.0863556	0.00113779	0.018204	-0.023752	-0.00267355		802	0.000556019	-0.00212591	0.00241161	0.0189476	-0.00928676
803	0.0589528	-0.000332044	0.0246931	0.012832	-0.00127961		803	-0.0102062	-0.00679853	0.00460535	0.0136983	-0.0366585
804	0.339583	0.00231051	0.0309318	-0.188017	0.0160825		804	-0.0329661	-0.00620534	0.00451287	0.0302387	0.0143247
805	-0.147666	0.00786735	-0.0253149	0.0448315	0.112403		805	-0.153858	-0.0467218	0.0145874	-0.182526	-0.00328144
806	-0.110069	0.00315611	-0.046606	-0.171252	0.0665449		806	-0.0693834	-0.0217298	0.00951691	0.0600604	-0.0677888
807	0.221478	0.00570532	0.0194857	-0.193168	0.0297201		807	-0.0326219	-0.00213762	0.00217906	0.0318231	0.0240453
808	0.103916	-0.00154579	0.00117118	-0.034485	-0.000839085		808	-0.026643	-0.0138587	-0.00196014	-0.0159596	4.5487e-06
809	0.088288	0.00139129	0.0247039	-0.0340984	-0.0104853		809	0.0775512	0.0151447	-0.0443602	0.165744	-0.00399153
810	0.228324	0.000730231	0.0422283	-0.0719284	-0.009737		810	-0.092711	0.0176877	-6.42091e-05	0.0403518	0.0530534
811	0.0835305	0.000423445	0.0269193	0.00969676	-0.00112645		811	0.0253255	0.0035831	0.00135898	-0.00898803	0.0316989
812	0.241536	-0.00116122	0.0226223	-0.0810554	-0.0258544		812	-0.0334449	-0.00859222	-0.00177151	0.0111247	0.0149656
813	0.0343889	0.00775226	0.032494	0.000357365	0.036276		813	0.0263041	0.00141781	0.00283633	0.0688521	-0.025497
814	0.0395183	-0.00105238	0.01618	-0.0134491	-0.0121707		814	0.043662	0.00683873	0.000814611	0.0878277	0.0206844
815	0.365454	0.00094999	0.0275504	-0.174318	-0.0101705		815	0.0155647	-0.00790627	-0.00282927	0.00820075	-0.00635213
816	0.187658	-0.00017325	0.0258963	-0.0688643	-0.00520237		816	-0.0172311	-0.00806301	-0.0031262	0.0528774	0.0711232
817	0.0525156	-0.000125616	0.013785	-0.0139573	-0.00286512		817	-0.0802969	-0.0357467	-0.00702915	0.0699004	0.0580258
818	-0.193129	0.00381813	-0.0515588	-0.134532	0.108571		818	-0.0147619	0.00536949	0.00502271	0.0701562	-0.0312587
819	0.0957555	-0.000227104	0.02351	-0.0430746	-0.00285175		819	-0.0267961	-0.0215849	0.0156217	0.0230721	-0.0176815
820	-0.271329	0.00613131	0.0164036	0.00232883	0.0185854		820	0.0418814	0.00874434	0.017004	0.0261188	0.00138549
821	0.137614	0.0129475	-0.0198661	0.098967	0.0598377		821	-0.0521499	0.014803	0.00548024	-0.0818645	-0.00942642
822	0.0496063	0.00440675	-0.0263567	-0.08121	0.0787425		822	-0.0396424	0.0164379	-0.00887893	-0.10338	0.0647518
823	-0.0337954	0.00242096	-0.0221121	-0.0225817	0.0970218		823	0.0672664	0.0189636	-0.0191904	0.0064712	0.0396382
824	0.112982	0.00201473	0.0329557	-0.0365649	-0.0118877		824	0.0814486	0.021439	0.00931542	0.0724889	-0.0182707
825	-0.000696341	0.0053665	-0.0295635	-0.068052	0.159494		825	-0.0269606	-0.00107779	0.0106207	0.0279226	-0.0503634
826	0.0964808	0.000863283	0.0225254	-0.0982165	-0.00512519		826	-0.0283634	-0.00330535	0.00456118	-0.0225904	-0.00437016
827	-0.0235026	0.00697256	0.0234081	0.0280982	0.0987535		827	0.0220626	0.0182846	-0.0458161	-0.15162	0.0865509
828	-0.0168415	0.00376611	-0.00304565	0.000295081	0.083542		828	-0.037834	-0.0105508	0.00296213	0.0324463	-0.00957154
829	0.117451	-0.00125657	-0.00857141	-0.129803	-0.00965943		829	0.0544389	0.0152906	-0.00984006	-0.0601681	-0.0180685
830	0.0163625	0.000120137	0.049865	-0.0837771	-0.0233638		830	-0.0574946	0.0198164	-0.0187356	-0.00224845	0.0285439
831	0.0402445	0.00522878	-0.0143792	-0.102597	0.0796548		831	0.10403	0.0209742	0.0204743	-0.0697467	0.105562
832	0.0159067	0.00952267	-0.0218091	0.0372451	0.129652		832	-0.0256928	0.0176733	0.00262728	-0.124238	0.0720383
833	-0.000589539	0.00199018	0.015998	0.0173775	0.0176782		833	0.00348633	-0.00554668	0.000260229	0.0322228	0.0247381
834	-0.22594	0.00978816	-0.056344	-0.0472464	0.0329703		834	-0.0700381	-0.00141558	0.00747865	-0.127672	-0.0149447
835	-0.120797	0.00264353	-0.0455211	-0.0349633	0.18068		835	0.0991869	0.0151002	0.00583649	-0.00504779	0.105542
836	0.22623	0.000740161	0.0154062	-0.0958988	-0.00259561		836	-3.11496e-05	-0.00272857	0.00228552	0.0424519	-0.0157366
837	0.239059	0.000921357	0.039853	-0.123379	-0.024634		837	0.0182658	0.00268049	0.000440323	0.0161693	-0.0219183
838	0.333537	-0.000421221	0.023895	-0.100452	-0.0203214		838	-0.0111958	-0.0102283	-0.0133335	-0.017841	-0.0233541
839	-0.0434552	0.00288667	-0.0208291	0.0368336	-0.00919468		839	-0.00516816	-0.00274712	0.00108317	-0.0115563	0.0532487
840	-0.0181442	0.00391604	-0.00355824	-0.204646	0.0551499		840	-0.0719743	-0.0320283	-0.0317716	-0.0689919	-0.0263174
841	0.0875868	0.00124372	0.0155461	-0.00863751	-0.00888866		841	0.0919246	0.0179592	-0.100792	0.137879	0.0492116
842	-0.0081176	0.00299538	-0.0200303	-0.0755871	-0.0160741		842	-0.050983	-0.0136324	0.0071917	0.00622073	0.00301334
843	0.340285	-0.00272875	0.00165883	-0.177186	0.0017569		843	0.0207952	0.00758333	0.0148706	0.0133674	0.0210377
844	0.505959	0.00170652	0.0119229	-0.288072	-0.0347061		844	0.101869	0.0199151	0.0248016	0.0322357	0.00465504
845	-0.0320554	0.00399587	-0.014645	-0.0530307	0.101475		845	-0.0267219	0.000160358	0.00368813	-0.00730599	0.0320646
846	0.195139	-0.000139691	0.00907479	-0.0568455	-0.00186368		846	0.0205304	0.018447	0.0356151	-0.0130089	-0.0239482
847	-0.0101234	0.000248474	0.0212479	0.0224948	-0.0136057		847	0.000861179	-0.00257868	0.000783246	0.0213216	-0.0096068
848	-0.0740483	0.0118101	-0.0349674	0.0966975	0.0880722		848	0.0334612	0.00834522	0.0125542	-0.0664381	0.0205059
849	0.320668	0.0030161	-0.00766391	-0.268158	0.0727069		849	-0.0336465	-0.0165386	0.00611848	-0.0206711	0.0881202
850	0.0826476	-0.00131515	0.00708342	-0.0158567	-0.00223747		850	0.0435883	-0.000732005	0.00845984	0.111922	0.0248349
851	0.524766	0.000748158	0.0788425	-0.308945	0.0231694		851	-0.0310519	0.000155725	0.00143558	-0.105374	0.0267207
852	-0.0385456	0.00690791	-0.03497	0.0181252	0.130668		852	0.0177993	-0.0033213	-0.0230972	-0.0589871	-0.0254677
853	0.0779105	0.00113921	0.023806	-0.0295903	-0.00334453		853	0.0776489	0.0176758	0.0260281	0.00364779	-0.0121813
854	0.151663	-0.00038878	0.0118289	-0.0461444	-0.00113137		854	0.100516	0.0053966	-0.00950958	0.031497	0.0647411
855	0.0888173	-0.000718573	0.0198033	-0.019632	-0.00457407		855	-0.0182705	-0.0425666	-0.0324132	-0.0236793	-0.216402
856	0.136871	3.29045e-05	0.0132625	-0.0356099	-0.00121063		856	0.10403	0.0183449	-0.0570772	0.183098	0.0707213
857	0.0972337	-0.000406909	0.0100444	-0.0322969	-0.00751031		857	0.012613	0.00230626	-0.00613725	-0.000349862	-0.0272806
858	0.0924053	0.00235107	-0.013633	-0.176368	0.0914193		858	0.0501079	0.0193534	-0.0308947	0.0208725	0.0190145
859	0.1003	-0.000904683	0.0142393	-0.0291827	-0.00450154		859	-0.0321888	-0.00717441	-0.00129692	-0.0110082	0.00723415
860	0.102029	0.000499623	0.00476583	-0.0682333	-0.00244462		860	0.0887276	0.0162818	0.0130798	-0.0379463	0.0421821
861	0.10644	0.00610564	-0.0207623	-0.176194	0.12077		861	0.0924022	0.024121	-0.175839	-0.062366	-0.0768668
862	-0.111899	-0.000287518	-0.0366482	-0.242337	0.106623		862	-0.00414084	0.0163864	0.0807967	0.0108803	0.0242623
863	0.147487	-0.000975158	0.0208554	-0.0328563	-0.00632558		863	0.0337054	0.0218305	-0.0448034	-0.0153326	-0.0270543
864	0.128426	-0.000190015	0.0161816	-0.0127484	-0.00593736		864	-0.0651012	-0.017993	-0.0133335	-0.0325439	-0.195314
865	0.137037	0.000669726	0.0165979	-0.0473994	-0.00312049		865	-0.00226581	0.0175834	-0.142336	-0.180437	0.0679291
866	0.142537	-0.000301921	0.0141478	-0.02605	-0.000998224		866	0.105265	-0.00845217	0.00495657	0.0425599	0.0052761
867	-0.0331335	0.00824583	-0.0315636	-0.000983322	0.0413752		867	-0.032499	-0.00700682	0.00374018	0.00650375	0.0250219
868	0.0939668	-0.00134818	0.0226672	0.0371918	-0.000668783		868	-0.0396908	0.0113018	-0.0240911	-0.0649598	0.0244201
869	0.93882	-0.00196863	0.0251345	-0.364161	-0.00579655		869	-0.0249933	-0.0118923	-0.0116457	0.0158588	-0.0493404
870	0.0201458	-0.0018135	0.0161115	0.0202759	-0.000349844		870	-0.0364184	0.0221658	-0.0265947	-0.0213181	-0.0131337
871	0.151165	0.000525548	0.0187461	-0.0662695	-0.0200844		871	0.014885	-0.0152894	-0.0110797	-0.0100697	0.0107601
872	0.087476	-0.00528027	0.0321003	0.0506858	-0.00139852		872	0.0356328	-0.000115793	0.00350094	0.0733196	0.00767413
873	0.165831	0.00113969	-0.000731613	-0.071632	-0.00579829		873	-0.0213532	-0.0105969	0.00110428	0.00260912	0.0192306
874	-0.0520229	0.00401585	-0.024407	-0.0270475	0.180529		874	0.028614	0.0413992	-0.0106294	-0.18939	0.0209977
875	0.242742	0.000859118	0.0252234	-0.0851965	-0.0229824		875	0.0350088	0.00690388	0.016353	0.0079288	0.00587343
876	0.219998	0.00189435	0.00837243	-0.284934	-0.00813316		876	0.00776431	0.0024282	-0.00082652	0.002006	-0.00656309
877	0.200246	0.000444157	0.0194354	-0.0979882	-0.00395679		877	-0.00150199	-0.007776	0.000308582	-0.0126334	0.0158058
878	0.340601	0.0022435	0.0510237	-0.232594	0.00221383		878	-0.00692279	-0.00510659	0.00257426	0.00456856	0.0155833
879	0.187449	0.00207561	-0.0127752	-0.160842	0.132649		879	0.128653	0.0204714	-0.0821242	-0.220917	0.0535846
880	0.101793	0.000284322	0.0104667	-0.0294695	-0.00720271		880	-0.013745	-0.00897875	0.00303994	-0.0297446	-0.00847117
881	0.294625	1.46486e-05	0.0281062	-0.132841	-0.00298142		881	-0.0100355	-0.0164747	-0.00750823	-0.0563371	-0.0721171
882	-0.00984003	4.19729e-05	0.0285725	-0.0044537	-0.0159842		882	0.00355885	0.0112727	-0.0253111	0.0436959	-0.00906707
883	0.170382	0.00297846	0.0375451	-0.0984864	-0.00351286		883	0.0720205	0.0197045	0.00912832	0.00361242	0.115084
884	0.117422	-0.000639178	0.0110464	-0.0362856	-0.00224973		884	0.0116119	-0.00185852	0.00361033	0.0321386	-0.0132998
885	0.291653	-0.000636688	0.024436	-0.115286	-0.00321628		885	0.0127538	-0.000330759	0.00428443	0.0131532	-0.0116705
886	-0.109629	0.0113989	-0.030383	0.148107	0.144382		886	-0.00952371	-0.0708239	-0.0157628	0.0173225	-0.0925613
887	0.0725347	0.00309503	-0.031913	-0.0243334	0.132264		887	0.0372339	0.00496285	0.00511589	0.00712171	0.0659106
888	0.115432	-0.000320884	0.0162415	-0.0293235	-0.00522043		888	-0.0165355	-0.0173698	-0.00942172	-0.00306001	-0.0116237
889	0.213202	0.00231075	0.0542681	-0.101239	0.0379581		889	0.0101882	-0.00159118	0.0019592	0.0622688	-0.0303187
890	0.14253	0.000588195	0.0314796	-0.0748347	-0.00768408		890	0.026553	0.00951485	0.00458651	0.0417941	-0.0154099
891	0.134464	0.00245241	0.0156995	-0.193529	0.0357172		891	-0.0238275	-0.00716147	0.00598689	-0.0176756	-0.014634
892	-0.00237477	0.00348343	0.0197525	-0.0743122	-0.00595874		892	-0.0184394	0.012674	-0.0164285	0.0783626	-0.0380176
893	0.0193309	-0.00164689	0.00935387	0.0407858	0.00136998		893	-0.0184034	0.00140377	0.00506258	0.0526356	-0.0225536
894	0.0994332	0.00211798	0.0142832	-0.106677	0.00244525		894	-0.0252643	-0.0112625	0.0017861	0.00880177	0.0168796
895	0.515615	-0.00280654	0.0558984	-0.302133	-0.0069158		895	-0.00174247	-0.0103593	0.000135504	-0.0121066	-0.00480361
896	0.0590865	0.000479955	0.019061	0.00314663	-0.00101339		896	-0.0470081	0.00945464	0.0130893	-0.0287174	0.0064802
897	0.0793199	0.000593401	0.0164897	0.011917	-0.00146193		897	0.0289211	-0.00122709	0.000863217	-0.00516963	-0.000756006
898	0.153184	0.000519988	0.00299737	-0.0777335	-0.020034		898	0.00787866	-0.00578348	0.00233224	0.136264	0.0808638
899	-0.00933261	0.0064525	-0.0203169	-0.0185158	0.163978		899	-0.0259528	-0.00313501	-0.00160381	0.0299888	0.0575712
900	0.177901	0.00102643	-0.0252891	-0.373161	-0.00905576		900	-0.0289015	0.00730081	0.0189967	0.0693847	-0.00483437
901	0.184684	-0.000525778	0.0216944	-0.096321	-0.00557958		901	-0.0116128	0.00318442	0.00763415	0.0428636	0.0111772
902	0.186468	-0.00155893	0.0383474	-0.0506606	-0.00686788		902	0.0358839	0.0116347	0.010549	0.076643	-0.00860673
903	-0.089079	0.00630864	-0.0273468	0.0860755	0.163061		903	0.0700995	0.00570894	0.0054596	0.0809911	0.0723818
904	0.0534967	0.00194171	0.00915999	0.0198993	-0.00130287		904	0.0412153	0.0141188	0.00586374	0.0886263	0.00354644
905	0.302662	0.00263736	0.00246655	-0.312187	-0.0016986		905	-0.0169306	-0.00104273	0.00326913	0.0544207	0.0194547
906	0.101982	-0.000394996	0.0227254	-0.0370694	-0.0013722		906	0.0586808	-0.0287815	-0.00312991	0.00973638	0.191653
907	0.0878787	0.00147715	0.0164116	-0.0588602	-0.00661103		907	0.0356957	0.0109024	0.0113854	-0.0479069	0.0525456
908	0.230313	0.00168588	0.0116673	-0.129617	-0.00856563		908	0.0364413	0.0190816	-0.00646254	0.0622142	-0.00326886
909	0.0154289	0.00975551	-0.0277614	0.00558717	0.08362		909	0.00484305	0.00587661	0.00138779	-0.00132529	-0.000137769
910	0.0513972	0.010873	-0.0276109	0.0628353	0.0478461		910	-0.00872286	0.0115798	0.012696	-0.111208	0.025118
911	0.0648152	-0.000172914	0.0432029	-0.19032	-0.0251901		911	-0.117572	-0.0241462	-0.0244001	-0.113632	-0.149669
912	0.161668	0.00146585	0.00923507	-0.0512332	0.0133108		912	-0.0200125	-0.00204896	0.00485696	0.0149752	0.00430037
913	0.210531	0.000884642	0.0103839	-0.104429	-0.00868478		913	-0.0321263	-0.00908964	0.00256671	0.0467034	-0.0104991
914	0.085387	-0.000383078	0.0231568	-0.0386858	-0.0142421		914	-0.0169527	-0.000599744	0.0034062	-0.0109386	0.0174275
915	0.133906	0.00120612	0.0234013	-0.0791937	-0.00859283		915	0.0553251	0.0159523	-0.0251817	-0.0777994	0.0290253
916	0.0955632	-0.000283411	0.0027306	-0.078294	-0.00527026		916	-0.00322688	-0.007256	-0.00196265	0.00772352	0.0665668
917	0.149407	0.000666729	0.00947076	-0.0721436	-0.0102735		917	0.0188708	0.018327	-0.00364348	-0.080845	0.094412
918	0.017386	0.00338001	0.00235048	-0.0042837	0.0606134		918	-0.00771812	-0.00950552	0.000440694	0.0056025	-0.00490139
919	-0.0468045	0.00401002	-0.0195082	0.0221176	0.124691		919	0.082691	0.0162928	-7.19403e-06	0.0301031	-0.0273464
920	0.147589	-0.000428873	0.0134207	-0.0476137	-0.00284972		920	0.114153	0.026504	-0.0464302	-0.0748391	-0.038764
921	-0.120887	0.00356916	-0.0224581	0.0164886	0.189963		921	-0.0215661	-0.00181122	0.00280988	0.0304588	-0.000719177
922	-0.0692016	0.00131424	-0.00675725	-0.132608	0.102755		922	-0.0781943	-0.0359935	-0.0122267	-0.0344307	0.0278569
923	0.236838	-0.000287633	0.0138564	-0.0371541	-0.00733388		923	-0.00675816	0.0119909	-0.0118248	0.042151	-0.00726623
924	0.20751	-0.000344922	0.00961331	-0.0294738	-0.00444139		924	-0.0405267	0.0234947	-0.0166767	0.0893039	-0.0395265
925	0.128513	-6.33247e-05	0.0107855	-0.0311681	-0.00121772		925	0.0326997	0.00680252	0.000493943	-0.0167293	-0.0164273
926	0.547331	-0.00179247	0.0596684	-0.245615	-0.000655023		926	0.00294228	-0.0120299	-0.00176116	0.0368598	-0.00685453
927	0.0927632	0.00285986	0.0462362	-0.226134	0.0959423		927	-0.0225029	-0.00634449	0.00219614	0.0766188	0.0304454
928	0.19752	0.000464596	0.0179471	-0.0886481	-0.0122758		928	-0.0115223	-0.0217318	0.0181031	-0.00259152	-0.0644395
929	-0.0216561	-0.0055128	0.0200939	-0.00701638	-0.00617173		929	0.013799	-0.00757928	0.00357363	-0.0233118	0.00702633
930	0.215521	-0.000125559	0.017557	-0.049123	-0.00333575		930	-0.00133128	-0.001877	0.00397392	-0.0232496	0.034133
931	0.106478	0.00174349	-0.0190436	-0.136441	0.0941876		931	-0.0159544	-0.00335417	0.00257172	0.000160998	0.0195156
932	0.208294	0.000701248	0.00482077	-0.251363	-0.013495		932	-0.0200482	-0.00336017	0.00201988	-0.00998961	0.038026
933	0.106095	0.000453373	0.0220634	-0.0176203	-0.00322286		933	-0.108206	-0.0471316	-0.053122	-0.0625976	-0.107719
934	0.080855	0.00185531	0.0190754	-0.00152778	-0.00825993		934	0.0382061	-0.0213056	-0.0119252	0.0290401	-0.0213134
935	0.238656	-0.000645221	0.037448	-0.0746265	-0.0177346		935	-0.184739	-0.185846	-0.0114939	-0.0305131	-0.0175454
936	-0.0185807	0.00521392	-0.0220646	-0.00585485	0.132466		936	0.0462019	-0.0235632	-0.00416182	0.0054024	0.0357509
937	-0.0425294	0.00273781	0.0317611	-0.0598917	-0.0109147		937	-0.0124163	0.0199537	-0.0596591	0.0815664	-0.0274035
938	0.00877482	0.0025089	-0.0234554	-0.0955687	0.000971135		938	0.134647	0.0206812	0.0116097	0.0353049	0.0244778
939	-0.0958974	0.00555621	-0.0346635	-0.0111965	0.164855		939	0.0391482	-0.00363387	0.00505716	0.098585	-0.00314576
940	0.45821	-0.000992781	0.0471904	-0.24684	-0.00721461		940	0.0432646	0.0189803	-0.0148798	0.0150604	-0.0363095
941	0.382713	0.000497504	0.0491006	-0.10409	-0.011286		941	-0.135753	-0.0222224	0.00880949	0.123619	0.0362958
942	0.0961369	-0.000473237	0.0111322	-0.0282231	-0.00292457		942	0.0896372	0.0192063	0.0235984	-0.0346501	-0.00798223
943	0.00271904	0.00977035	-0.032296	0.0591381	0.132596		943	-0.000172473	0.0114522	0.0167936	-0.0408089	-0.010433
944	0.133021	0.000455134	0.0260633	-0.069201	-0.00570527		944	0.0639993	-0.0149794	-0.0513437	0.220904	0.069218
945	-0.0390267	0.00281891	-0.0394768	-0.065109	0.187903		945	-0.00925428	-0.00529867	-0.00130877	0.0040744	-0.00323814
946	0.365783	-0.000969885	0.0349711	-0.176753	0.00258624		946	-0.0139493	-0.0199959	-0.00153281	-0.0408971	0.0470662
947	0.107373	0.000211821	0.0124903	-0.0316202	-0.0130601		947	0.0311099	0.00609147	-0.00976247	-0.0198562	-0.00920004
948	-0.00619786	0.000558767	-0.0353521	-0.0381086	0.153227		948	-0.0268871	-0.00741291	0.00544972	-0.000342502	0.0583773
949	-0.0844708	0.00993871	-0.0274899	0.0651436	0.0841163		949	-0.012474	-0.00890363	0.00205864	0.028349	-0.0033079
950	0.0566234	0.000125287	0.0178557	-0.0222341	-0.000816617		950	0.0110193	0.0115234	0.0276876	0.00758903	-0.00740996
951	0.190914	0.000275004	0.0125758	-0.0472228	-0.00114026		951	0.0609428	0.0150578	-0.0035351	-0.0803189	-0.0225682
952	-0.00224118	0.0011201	-0.0222502	-0.0238282	0.172727		952	0.0303059	0.0114729	-0.00916306	0.0471008	-0.00545573
953	-0.0501005	0.00230638	0.0611573	-0.195189	-0.0227789		953	0.0265897	0.012574	-0.0114008	-0.0290807	0.00437698
954	0.142807	0.000767553	0.00726117	-0.0393199	-0.00381686		954	0.104487	0.0061476	0.0286913	-0.0580559	-0.0101226
955	0.175113	0.000889054	0.00882823	-0.0252886	-0.00696257		955	-0.0261856	0.015171	-0.0664533	-0.130573	0.0411967
956	0.492707	0.00435218	0.01032	-0.319742	0.0220347		956	0.0253244	-2.67489e-05	-0.00211823	-0.185639	0.00515203
957	-0.0738909	0.00264756	-0.0348954	-0.0194499	0.0963265		957	0.0410366	0.00399377	0.00695704	0.00739678	0.00589645
958	-0.225983	0.00363815	-0.0411637	-0.116475	0.203342		958	-0.0509543	0.000250478	0.0100711	0.0301085	0.079471
959	0.106769	0.00178518	-0.00899252	-0.0560334	0.0397301		959	-0.142365	-0.0323915	-0.0123256	-0.140727	-0.0334519
960	-0.0580818	0.00292175	-0.0289074	-0.0224165	-0.0217606		960	0.00984055	0.00923762	0.00758248	-0.0750385	0.0515521
961	-0.0899848	0.00774338	-0.0287879	0.0543369	0.141907		961	-0.0232113	-0.00695941	-0.00124499	-0.017056	0.00872451
962	0.44334	0.00197206	0.0240198	-0.211384	-0.00930954		962	-0.0811307	-0.0231789	-0.0317564	-0.0269142	-0.0586944
963	0.130181	0.000131737	0.0198007	-0.0258255	-0.00202961		963	0.0324595	0.00289562	0.00120778	-0.00327059	-0.0106523
964	0.0926754	0.00531517	-0.0304634	-0.101679	0.128256		964	0.0783951	0.0171563	0.00738715	-0.130432	0.0110928
965	-0.00763479	0.00219533	-0.0295963	-0.115226	0.0994037		965	0.0390471	0.00984674	0.00589122	-0.077663	-0.0335565
966	-0.0787276	0.00379904	0.0616313	-0.180634	-0.0359997		966	0.143919	0.0172179	0.0764108	-0.122222	0.0325056
967	0.22517	0.00115782	0.0346561	-0.161391	-0.0283379		967	0.0467076	0.0186789	0.000301593	-0.0564719	0.031473
968	0.0960749	0.000402168	0.0157537	-0.0285323	-0.00245107		968	-0.0035234	0.00768552	0.0496572	0.00643338	0.0116757
969	0.0333067	0.00338862	0.022758	-0.170525	0.0808052		969	-0.0201416	-0.000897833	0.00397487	0.0154525	-0.0128676
970	0.0694975	0.0116655	-0.0363503	0.0316973	0.0967852		970	0.0596547	0.0185544	-0.00554194	0.00480407	-0.0225486
971	0.163303	-0.00185982	0.0265302	-0.166894	-0.00861504		971	0.0624939	0.0416817	0.0393406	-0.0396228	-0.00659369
972	0.0786475	0.00148868	0.0238784	-0.0339137	-0.00775649		972	-0.0480519	0.0192922	-0.0589607	-0.0982723	0.0706683
973	0.077025	0.00126937	-0.00858708	-0.0769942	-0.00529875		973	-0.121069	0.00656756	-0.00809872	-0.0935149	0.173014
974	0.0723385	-0.000222316	0.0327378	0.130791	0.00458589		974	-0.041806	0.00792128	0.00799221	-0.280665	0.217422
975	0.186031	-4.7557e-05	0.0170658	-0.0689841	-0.00526681		975	0.200489	0.0285438	-0.0176614	0.385505	0.0436411
976	0.411266	0.00254698	0.0398772	-0.221659	-0.014224		976	0.127357	0.125429	-0.046229	-0.10274	0.0821998
977	0.310864	0.00231027	0.0704945	-0.144512	0.0132782		977	-0.0379014	-0.0204902	0.00754182	-0.0539757	-0.0182017
978	0.107563	-0.000516599	0.0147148	-0.0269184	-0.00771409		978	-0.0012381	-0.00206122	0.00239142	0.00280522	-0.0148535
979	0.123824	0.00218479	0.0186358	-0.0629834	-0.00850245		979	-0.0252127	-0.00805094	0.00382144	-0.0168586	0.0359052
980	0.131284	0.000175963	0.0477193	-0.0400484	0.00377531		980	0.0293763	0.00741942	0.00327997	0.0331116	0.000189905
981	-0.174564	0.00579966	-0.0423863	-0.0263396	0.0250032		981	-0.0205673	-2.45369e-05	-0.00478126	0.0437537	0.0109268
982	-0.0489051	0.00394523	-0.0255375	-0.0423796	0.149047		982	0.0144565	0.00610408	0.00520432	-0.0468365	0.0183457
983	0.225847	-0.000380897	0.014361	-0.080594	-0.00318927		983	0.0667762	0.0215772	-0.0109944	-0.0531898	-0.0563827
984	-0.0215957	0.00375048	-0.0166673	0.0111648	0.120763		984	0.159066	0.0707717	-0.00664279	0.0995066	0.0562462
985	0.281278	0.000536217	0.00899525	-0.0983454	-0.00424028		985	-0.0114754	0.0179089	0.0696178	-0.0174267	-0.0229531
986	0.121106	-0.000642142	0.0211645	-0.0911969	-0.00939612		986	0.00517806	-0.0366017	-0.036863	-0.110713	-0.0180936
987	0.437059	0.00294424	-0.0110378	-0.221256	-0.00767396		987	0.00354111	0.000697123	0.00350384	-0.00846326	0.0126013
988	0.0309098	0.00156675	-0.0271426	-0.0971429	0.178054		988	0.0632572	-0.00981195	0.00108485	0.0653518	-0.0427021
989	0.0582209	0.000313782	0.0382365	-0.0551186	-0.0316326		989	-0.0284894	-0.000854173	0.0100182	-0.108626	0.0542062
990	0.044562	0.00095793	0.0262019	-0.0202353	-0.00626062		990	-0.0445819	-0.0192299	0.00197998	0.0298128	-0.00883962
991	0.226015	0.00371331	0.0012657	-0.0256513	0.0151351		991	0.0364793	0.00628848	0.0205811	-0.0527913	0.00668493
992	0.12559	-0.000305951	0.0111068	-0.051153	-0.00848652		992	-0.0319141	0.029006	-0.0647267	0.0718197	-0.0308938
993	0.420423	-0.00183028	0.0400777	-0.237277	-0.00694277		993	0.0231344	-0.0297124	-0.00247262	-0.0222502	0.0692458
994	0.068083	-0.000343252	0.0190107	-0.0240991	-0.00616707		994	0.00717632	0.0106428	-0.0145616	-0.0688752	0.0113837
995	0.012854	0.00676798	-0.0317228	0.00694247	0.0994614		995	0.10941	0.0590829	0.03233	0.0314403	0.00369176
996	0.211231	0.00179048	0.016542	-0.0643185	0.010837		996	-0.00216512	-0.0251902	-0.0167674	0.103647	0.0201726
997	0.168918	-0.000280976	0.00909801	-0.0577346	-0.0094377		997	-0.0324635	0.0154027	0.0130216	0.076861	0.0514213
998	0.0825982	-0.000401959	0.0271511	0.0611567	-8.31753e-05		998	-0.0181088	-0.0045559	-0.000533059	0.0109371	0.0021545
999	0.0991025	0.000254985	0.012844	-0.0213086	-0.00215349		999	-0.00290055	0.0215009	-0.0387423	-0.0218725	-0.0522623
1000	0.0540959	-0.000981214	0.00702104	-0.0235868	-0.00164313		1000	0.0281943	0.00102647	0.000113137	-0.0149315	-0.00891684
1001	0.0906363	0.0018435	0.0238899	-0.139014	0.0574383		1001	-0.0309137	-0.00279128	0.00319963	0.0665368	-0.025163
1002	-0.0106353	0.00564144	-0.0183056	-0.0361433	0.125741		1002	0.0110634	0.00345289	0.00247389	0.0471214	0.0313622
1003	0.143102	0.00123415	-0.00561002	-0.151867	0.0104426		1003	-0.017271	-0.00579369	0.00208291	-0.0349012	0.0171495
1004	0.158345	-0.000188503	0.00566748	-0.0677311	-0.00786049		1004	0.0370726	-0.0184741	-0.0363692	-0.0287745	0.118923
1005	0.200917	0.00139602	-0.000411274	-0.0812887	0.00901448		1005	0.0326152	0.0239242	-0.0636061	-0.0306578	-0.023498
1006	0.0934535	0.00153436	0.032685	-0.122184	0.00831905		1006	-0.0583856	-0.0148786	0.00565095	-0.0279074	0.0127615
1007	0.237186	-0.00090891	0.0290321	-0.103287	-0.0102079		1007	0.0163639	-0.0140464	-0.00295672	-0.00911666	0.00793096
1008	0.0464887	-0.00100842	0.033537	-0.0290452	-0.00213022		1008	-0.00261859	0.00234068	0.00933783	0.109016	0.0557969
1009	-0.0653286	0.00813124	-0.0289256	0.0123155	0.132415		1009	-0.0227422	-0.0317493	-0.0151388	0.220344	0.0821309
1010	0.377466	0.00190107	0.00287454	-0.298918	-0.00786988		1010	-0.00646602	-0.00335518	0.00325897	0.0104576	-0.0173663
1011	0.0888996	-0.00062039	0.0107998	-0.0338912	-0.00149207		1011	0.00484091	0.00594872	0.00719216	-0.0155045	-0.0380807
1012	0.152172	-0.00932849	-0.0134669	0.15788	0.0169714		1012	-0.0013256	-0.00998909	0.00107387	-0.00937397	0.00735781
1013	0.0433165	-0.00189103	0.0229855	0.0475321	0.000110835		1013	-0.0115794	0.015123	-0.0336176	-0.086217	0.00146871
1014	0.372728	-0.000538603	0.0147711	-0.118489	-0.00248694		1014	0.0218732	0.0141559	-0.0161836	0.0236986	0.0150698
1015	0.240589	-0.000406904	0.0394426	-0.139114	-0.00176137		1015	0.0228342	-0.0124314	-0.017578	0.163943	0.0414109
1016	0.0479362	0.00293703	0.0255298	-0.0425924	0.0464249		1016	-0.017517	-0.00304495	0.000582772	-0.0114545	0.0111643
1017	0.139014	0.000478473	0.0147315	-0.0296031	-0.00451666		1017	-0.0281033	-0.00634247	0.00132127	0.0095609	-0.00164739
1018	0.290105	-0.00149474	0.00840459	-0.137972	-0.00758428		1018	-0.00632873	-0.0119411	0.0116362	-0.0708209	-0.00774461
1019	0.00825748	0.00381495	-0.0329802	-0.0778487	0.0835694		1019	-0.0690518	-0.00375998	-0.0407948	-0.00704113	-0.0221242
1020	0.229364	0.00213572	0.0310188	-0.26065	-0.00211347		1020	-0.0229753	-0.00134068	0.00575544	-0.0394391	-0.0021476
1021	0.223703	0.00101888	0.0260634	-0.115554	-0.00430097		1021	0.0345958	0.0098055	-0.0022314	-0.0115687	0.0771261
1022	-0.0262795	0.0021994	-0.0397232	-0.0166082	-0.0100064		1022	0.0020586	-0.0107369	0.00413536	0.0124517	-0.0114045
1023	0.138149	-0.000579813	0.0341326	-0.0793799	-0.0151947		1023	0.0356155	0.00771073	0.00634449	-0.048295	0.0175038
1024	0.0720379	-0.000286329	0.0114417	-0.0628319	-0.0029514		1024	-0.0844891	-0.00471966	0.00168845	-0.103812	-0.287547
1025	-0.0237341	0.00344378	-0.0230207	-0.0925516	0.127203		1025	-0.0057981	-0.0021464	-0.00216285	-0.0250198	0.0220745
1026	0.127265	0.000341138	0.0288515	-0.0514601	-0.00194889		1026	-0.0422107	-0.0149595	0.00717995	0.0752055	0.00489196
1027	0.1038	0.00172453	0.00690079	-0.163408	0.0330899		1027	-0.0347802	-0.00970246	0.00358191	-0.062053	-0.00429678
1028	0.163235	-0.00135965	0.035339	-0.00776726	-0.000764128		1028	-0.0339909	-0.0101743	0.00796164	-0.0705305	0.014366
1029	0.248756	0.00369413	0.009135	-0.302241	-0.00138294		1029	-0.0745529	0.0182077	0.0274743	-0.11799	-0.0210187
1030	0.305144	0.000273518	0.033588	-0.229322	0.0215014		1030	0.00906074	0.00631153	0.00618357	-0.0748378	0.00301829
1031	0.157699	0.00101247	0.0110297	-0.0905488	-0.00283205		1031	-0.024358	-0.00577741	0.00614523	-0.0284495	0.00455451
1032	0.0871144	0.000262579	0.0133482	-0.0279137	-0.0045247		1032	-0.0229866	-0.0660472	0.00707273	0.0484658	-0.0279735
1033	0.161966	-0.00142312	0.020985	-0.0601761	-0.00814481		1033	-0.024083	-0.00930902	-0.000254169	-0.0207808	0.0256087
1034	0.0288514	0.00589269	-0.0277481	-0.0747649	0.0980583		1034	0.0195219	0.0122899	-0.0222403	0.0143029	0.0395937
1035	0.0926504	0.000361779	0.0145531	-0.0391244	-0.0117229		1035	0.0072666	0.0126466	0.0128802	0.0347738	-0.00877979
1036	-0.00812793	0.00553594	-0.00286349	-0.12492	0.10828		1036	-0.0146184	-0.00686743	0.00250139	-0.0154688	0.00796121
1037	0.121204	-0.000449704	0.0177391	-0.0319437	-0.00689611		1037	0.0123487	-0.0173921	0.000459798	-0.0103208	0.0696132
1038	0.0671166	0.00178764	0.018189	0.0130871	-0.00132933		1038	-0.0249166	-0.0135911	-0.00268064	-0.0197314	0.00309111
1039	-0.0510718	0.010502	-0.0340222	0.088439	0.125682		1039	-0.0987039	0.00288001	0.0113689	-0.0612206	0.0960844
1040	-0.00827641	0.00469537	-0.0182526	0.0282311	0.107249		1040	0.138174	0.0263514	0.0165866	0.0326781	-0.0353101
1041	-0.00215141	0.00119248	-0.0228449	-0.0299195	0.154662		1041	-0.0174573	-0.00365122	0.00184583	0.0426337	0.0564829
1042	-0.0136284	-0.00303045	0.0281994	-0.0209239	-0.0182807		1042	0.0126999	-0.0064593	-0.00796778	0.0407979	0.00564467
1043	0.0212544	-0.00273785	0.0183178	-0.0117135	-0.00447948		1043	0.0459445	0.0113666	0.0270603	0.0559282	0.0747722
1044	0.118332	-0.00280534	0.00234898	0.00669402	-0.00241995		1044	-0.0383639	-0.00671633	0.00279213	-0.0189909	-0.00553892
1045	0.0400445	-0.00359197	0.0176614	0.0654324	-0.00179665		1045	-0.010829	0.00140442	0.00511052	-0.0418581	-0.017637
1046	-0.119296	0.0027306	-0.0159508	-0.102491	-0.013568		1046	0.0269019	-0.00128381	-0.000814717	-0.0380545	0.009895
1047	0.265287	0.000937288	0.0498259	-0.124224	-0.0105804		1047	-0.00428665	0.0126184	0.00372316	-0.0790155	-0.0107632
1048	0.335449	-0.000337875	0.0384038	-0.169019	-0.0026123		1048	-0.0588328	-0.00506108	0.01146	0.034608	-0.0777953
1049	0.184194	-0.00158151	0.00891063	-0.2112	0.0348195		1049	-0.0377278	-0.0142161	-0.0211107	0.0293251	-0.0146653
1050	0.247579	-3.80012e-05	0.0182538	-0.0682815	-0.0144179		1050	-0.030166	0.0160609	-0.214416	-0.109313	-0.0313308
1051	0.601738	0.00147504	0.0348353	-0.389997	0.0420255		1051	0.0118992	-0.0351345	0.00213955	-0.0611512	-0.0248066
1052	0.279794	-0.0009817	0.0274518	-0.0740145	-0.00925748		1052	-0.0202948	0.00393867	0.00948266	-0.0664293	0.0506625
1053	0.179012	0.00290011	0.00468579	-0.122766	0.0648578		1053	0.0160509	-0.00927288	0.0006011	0.0433782	0.00639689
1054	0.153152	-0.000482333	0.0125061	-0.0512023	-0.00170214		1054	-0.0273519	-0.00944614	-0.000373646	0.0293677	0.0125253
1055	0.0485501	-0.000963623	0.0131623	-0.010229	-0.00135565		1055	0.0179326	-0.00267975	0.00392001	0.142158	0.0204368
1056	-0.0732094	0.00235101	-0.0335522	-0.022851	0.136229		1056	0.0778428	0.0105363	0.0342203	-0.0167145	-0.0140843
1057	0.0889538	-0.000775856	0.0134726	-0.0106252	-0.00618346		1057	-0.117237	-0.0434233	-0.0186528	0.0138657	-0.147164
1058	0.196726	0.000415297	0.0131697	-0.0649475	-0.00323117		1058	-0.0234289	-0.000681133	0.000622319	0.00212116	-0.0189233
1059	-0.0048794	0.00303747	-0.00123097	-0.0435672	0.139166		1059	0.0403732	0.00996622	0.0193392	-0.0554596	0.00475184
1060	0.159395	-0.00034632	0.0176888	-0.0331426	-0.00886639		1060	-0.106959	-0.0237397	0.0117353	-0.0798883	0.00214678
1061	0.0139186	0.0083991	-0.0252425	0.0232904	0.10139		1061	-0.00261845	0.0329175	-0.0969443	-0.069363	-0.0321463
1062	0.47874	0.00155411	0.0209301	-0.17949	-0.00787484		1062	-0.0501712	-0.0223287	-0.00176342	0.0347976	0.00862179
1063	0.283141	-0.00230633	0.0150271	-0.0680834	-4.39382e-05		1063	-0.0955149	-0.0254627	-0.0265209	-0.112426	-0.0924969
1064	0.317371	-0.000694888	0.0896268	-0.194509	-0.00773519		1064	-0.0575237	-0.0410914	0.00335626	0.0394788	-0.00236355
1065	0.589606	0.00145885	0.00751813	-0.414078	-0.00818903		1065	-0.061284	0.0186967	0.0394368	-0.064165	0.0544672
1066	-0.0650365	0.00672792	-0.0260287	0.00402512	0.137665		1066	-0.0226161	-0.00781261	0.00206942	0.035074	0.0030078
1067	0.0960956	0.000618989	0.0106157	-0.0418182	-0.00250861		1067	-0.0473395	-0.0266493	0.0434457	0.0923896	-0.0126616
1068	0.130826	-0.000411666	0.0138815	-0.0286474	-0.00299196		1068	0.0219233	0.0124301	0.0597942	0.030285	-0.00362716
1069	0.131379	0.00592182	-0.0479205	-0.16852	0.103898		1069	-0.0754088	-0.0274635	0.00341718	-0.0645574	-0.0829833
1070	0.127853	8.31808e-05	0.0261681	-0.031243	-0.00941027		1070	0.00196723	-0.0292568	-0.0072521	-0.0480497	0.0949784
1071	0.160149	-0.00026293	0.0196894	-0.0434097	-0.00265022		1071	0.0233433	-0.011518	0.0408509	0.0182763	0.0345774
1072	0.0858687	-0.000474363	0.0249693	-0.0330208	-0.00258758		1072	-0.00972056	-0.00475836	0.000953527	0.00644422	0.04353
1073	0.225478	0.00764926	0.0224266	-0.0133397	0.0557258		1073	0.121997	0.0172034	0.0587136	0.0904365	-0.0239312
1074	0.214051	0.00032535	0.0176403	-0.0771288	-0.0116085		1074	-0.072014	0.0040821	0.0082547	0.0859372	-0.131311
1075	0.240231	0.00199055	0.00442492	-0.207052	-0.00868525		1075	-0.0217489	0.017444	-0.0404953	-0.140049	0.0608979
1076	0.345134	0.0029155	0.0612369	-0.21911	-0.0155222		1076	-0.00232224	-0.00595219	0.000585482	0.034925	-0.00602452
1077	0.167094	-0.000229533	0.0172849	-0.0371395	-0.000995491		1077	-0.00874011	-0.00964423	0.000742297	-0.00445728	0.0303639
1078	0.437923	-0.000517871	0.0687807	-0.125845	-0.00570498		1078	0.00495909	-0.00690484	0.00173779	-0.0236564	-0.0081852
1079	-0.06017	0.00733057	-0.0268154	0.0434484	0.118127		1079	-0.0092693	-0.00591325	-0.000559477	-0.0363819	0.071513
1080	0.153587	0.0019393	0.0118266	-0.189029	-0.066082		1080	-0.0930415	0.00543639	-0.00987391	0.11878	-0.178329
1081	0.0735363	-0.00129031	0.0157305	0.000436944	-0.00125942		1081	-0.0376924	-0.0105142	0.00289947	0.0237753	0.0245545
1082	0.484108	0.00218027	0.0039784	-0.382283	-0.00788868		1082	-0.0823881	-0.12133	0.0109896	0.00886973	0.025552
1083	-0.0510458	0.00087382	-0.0440845	-0.0226181	0.234562		1083	-0.0232707	-0.00174844	0.0011342	-0.020628	0.0336291
1084	0.500378	0.00101136	0.023239	-0.228364	-0.00784387		1084	-0.0107309	-0.0279068	0.0135022	0.0751166	0.0704217
1085	0.215163	0.000129946	0.0162604	-0.0737887	-0.00664896		1085	-0.0852459	-0.0297913	0.0115214	-0.105427	0.0946415
1086	0.119942	-0.00659448	0.0165028	0.0265457	-0.00744792		1086	0.0672746	0.0154928	-0.0180563	-0.0357228	-0.00414476
1087	0.107143	-0.000561725	0.0136103	-0.0359441	-0.00207396		1087	0.0246272	0.013104	0.0271385	0.0653698	-0.0140082
1088	0.0860082	0.000153287	0.016055	-0.0184082	-0.00346784		1088	0.058506	0.0240938	0.0255556	-0.0992257	-0.0399125
1089	0.108769	0.000179295	0.0150152	-0.0170365	-0.00691409		1089	-0.00652467	-3.59838e-05	0.000663624	-0.0173447	-0.000847308
1090	-0.136737	-0.00140279	-0.0425462	-0.263374	0.188393		1090	-0.00582881	-0.00959257	-0.00251148	-0.0080515	-0.0270042
1091	0.112477	0.000306378	0.0241952	-0.0505882	-0.0167498		1091	0.101943	0.020462	0.0156206	0.0433142	-0.0290412
1092	-0.0613495	0.0044033	-0.0199082	-0.00435526	0.0584694		1092	0.0438939	0.0219314	-0.0160254	-0.0493607	-0.0515971
1093	0.188131	9.8178e-05	0.00904178	-0.0546997	-0.00236654		1093	0.0488822	0.0160807	0.0448407	0.189774	0.0875027
1094	-0.068242	0.00155608	-0.0430993	-0.0662396	0.23327		1094	0.00760205	0.000618224	0.00352648	-0.022946	0.000972689
1095	0.144733	0.000360626	0.0160192	-0.0542403	-0.0044928		1095	-0.0134855	-0.00830372	0.00420717	-0.0138435	0.0158283
1096	-0.154741	0.00932058	-0.0278767	0.0830625	0.153816		1096	-0.0090227	-0.0435978	-0.00836631	-0.0917857	-0.198613
1097	0.165761	0.00156817	0.0143985	-0.23915	0.00204528		1097	-0.0105933	-0.00150807	0.00176159	0.0236723	0.00667684
1098	0.373821	0.00157089	0.0537237	-0.240279	0.00422059		1098	-0.0089574	0.00729199	-0.00678238	0.0129671	0.0830128
1099	0.0672312	0.00177073	0.0122858	-0.039671	-0.0103559		1099	-0.0209432	0.0175795	0.0173247	-0.0787366	0.0154715
1100	0.182006	3.91197e-05	0.0149173	-0.0570144	-0.00293685		1100	-0.0575243	-0.0138429	0.00376773	-0.0051116	-0.0842884
1101	0.151181	0.00141998	0.00631073	-0.0850641	0.00543119		1101	-0.000865406	-0.00970206	0.00196569	0.00573406	0.0418381
1102	0.212671	0.00112985	0.0160107	-0.0972619	-0.010369		1102	0.0695449	0.0735258	0.0173949	0.0155826	-0.00574347
1103	0.227548	0.000610908	0.0034458	-0.195321	-0.012999		1103	0.113001	0.0187012	0.0103031	-0.0830182	0.00937425
1104	0.053384	0.000397365	0.0183123	-0.0460988	-0.0110363		1104	-0.0605798	-0.00862607	0.0149951	0.176998	0.0236741
1105	-0.0279384	-0.000949554	-0.0415618	-0.0772476	0.127704		1105	-0.0101005	-0.00940423	0.00236349	0.0451248	0.00642953
1106	0.817519	0.00236352	0.041636	-0.443701	-0.00993273		1106	-0.00630061	-0.0051486	0.000996803	0.0118778	-0.0086132
1107	-0.103477	0.00165414	-0.0452564	-0.0740725	0.0253996		1107	-0.000901626	0.00165744	0.00432555	-0.0651455	0.0374589
1108	0.542525	0.000893344	0.0451535	-0.270005	-0.0162074		1108	0.0834616	0.0186224	0.0163647	0.064623	-0.0304368
1109	0.582123	0.00142163	0.0276425	-0.391113	-0.0108938		1109	0.00733716	0.00358243	0.00767436	-0.08843	-0.0086425
1110	0.0121956	-0.000516272	0.00948422	0.0546752	4.66391e-05		1110	0.0255166	0.000961915	-0.0020404	-0.00216276	0.0132671
1111	0.147707	0.0089007	-0.0274073	0.0114641	0.0858624		1111	0.00379485	0.0057338	0.00345588	-0.00799352	-0.000656065
1112	-0.00450145	0.0021994	-0.00316313	-0.031886	0.0473825		1112	0.0653966	0.010726	0.0270678	-0.0960535	0.00905136
1113	0.135419	-0.000142141	0.00903159	-0.0379048	-0.00312256		1113	-0.0263475	-0.0116588	0.0025839	0.022275	0.00218264
1114	-0.00260873	0.0022886	0.00167836	-0.0901429	0.110037		1114	-0.0079139	-0.00985785	-0.00316023	-0.0465648	-0.0439927
1115	0.132371	-0.000442121	0.0343575	-0.0503165	-0.0044927		1115	0.032695	0.00902655	0.0382222	0.0369678	-0.00671335
1116	0.221246	-0.000322374	0.0103001	-0.0538138	-0.00361054		1116	0.0506102	0.0234942	0.00754977	0.0308013	0.00663239
1117	0.193942	-0.000507553	0.024199	-0.115169	-0.00260534		1117	0.0563951	0.0211445	-0.00777226	0.0790095	0.0276419
1118	0.0605831	-0.000468314	0.0104538	0.00297239	-0.00165213		1118	-0.00445905	-0.0101632	0.00153804	-0.0229731	-0.00672047
1119	0.450918	-0.000666891	0.04663	-0.212782	-0.0304866		1119	0.0526758	0.0160066	0.0501375	0.028138	-0.000787168
1120	-0.0158476	0.00510046	-0.0214122	0.0250522	0.120619		1120	-0.0181298	-0.00112811	0.00332829	0.0234868	-0.00965213
1121	-0.0436266	0.00525322	-0.0180996	-0.00118381	0.107204		1121	0.0577791	0.0121411	0.0525787	-0.0971321	0.00112579
1122	0.112599	0.000209071	0.0113925	-0.0307618	-0.00164715		1122	0.0403356	0.0222351	-0.0329637	-0.137152	0.0440315
1123	0.0226923	-0.00366538	0.0217512	0.0302243	-0.0011205		1123	5.27763e-05	0.00965298	0.016337	-0.192617	0.0202254
1124	0.514031	0.00269804	0.0207319	-0.359482	-0.00936587		1124	0.0838767	0.0155214	-0.0564878	-0.0863755	0.0384195
1125	0.0999847	-0.000167196	0.0145549	-0.0412447	-0.00315476		1125	0.00722024	-0.00655403	-0.00917049	-0.0404899	-0.0221254
1126	0.0384695	0.000436776	0.0150442	-0.0487747	-0.00535811		1126	0.00923059	-0.0109453	8.57924e-05	-0.0232341	0.0312192
1127	0.147376	0.00436409	0.0252479	-0.22871	0.109191		1127	-0.106745	-0.0326486	-0.0183854	0.0284913	-0.0626677
1128	0.135683	0.0008506	0.0112107	-0.0419506	-0.00246606		1128	-0.0372216	-0.00272571	0.00285343	-0.0107927	-0.00552846
1129	0.279144	-0.00102159	0.0354162	-0.130735	0.000673021		1129	0.0475918	0.0113192	0.018012	0.0323254	-0.00771576
1130	0.0740336	0.00416311	-0.0233326	-0.200434	0.108685		1130	0.0121342	-0.00284721	0.00175868	0.099246	0.0285169
1131	0.161938	4.67942e-05	0.0319631	-0.0655364	-0.00952868		1131	-0.00141801	-0.00355929	-0.00240399	0.0227602	0.0183238
1132	-0.0169042	0.00134928	0.0153303	-0.0298954	-0.050666		1132	0.00413171	0.000467182	0.00128722	-0.00904957	0.0225723
1133	-0.0840763	0.00464069	-0.0305698	-0.0796554	0.0946297		1133	0.050548	-0.00929494	-0.0265384	-0.0975823	0.0800091
1134	0.162776	-0.0002571	0.010487	-0.0331919	-0.00247328		1134	0.0564728	-0.0259651	-0.0225514	-0.0722829	-0.0220551
1135	0.0462283	-0.000420342	0.0176616	0.0233361	-0.0035053		1135	-0.0955923	-0.0123939	0.00961922	-0.0587416	0.000267111
1136	0.0502959	0.000876395	0.00107499	-0.0687514	0.0216251		1136	-0.0303284	-0.00563367	0.00378221	-0.0195021	0.0284165
1137	0.340391	0.00223966	-0.0134439	-0.317491	-0.00487296		1137	-0.00532333	0.00484172	0.00908148	-0.0548597	0.137917
1138	0.102655	0.000812472	0.0133456	0.0032802	-0.000523231		1138	-0.0333897	-0.00465915	0.00483958	-0.0277133	-0.0228058
1139	0.162259	-0.000600151	0.0070631	-0.101242	-0.0124556		1139	-0.00466031	-0.0138843	0.00210639	-0.0164402	0.00153394
1140	0.0780632	0.00234242	0.0286005	-0.0548307	-0.00644999		1140	-0.023569	0.0182835	0.00998981	-0.0150588	-0.00972635
1141	0.159335	0.000739237	0.023468	-0.0572977	-0.00552011		1141	0.00701239	0.0207262	-0.0223609	0.0630949	-0.0101123
1142	0.0572314	-0.00225943	0.0404962	-0.0999904	-0.00963639		1142	-0.0144699	-0.00279788	-0.00202766	-0.013312	-0.0433504
1143	0.0772874	0.000936315	0.00443166	-0.0578412	-0.0125369		1143	-0.0738473	0.000879975	0.00643126	0.00866199	0.00109398
1144	-0.129056	0.00671784	-0.0284592	0.0119875	0.174081		1144	-0.0169277	-0.0103425	0.00299472	-0.00924008	0.00790828
1145	0.144665	0.00196256	0.0679032	-0.192505	0.146885		1145	0.0271128	0.018084	0.0387954	-0.0507585	-0.00346303
1146	0.0222735	4.86945e-05	-0.0391961	-0.191859	0.112284		1146	-0.0206615	0.00115778	-0.00757854	0.0285871	0.0405428
1147	-0.116202	0.00199132	-0.0246513	-0.00111979	0.167123		1147	0.0474454	0.0137003	-0.0339228	-0.0395127	0.00479538
1148	0.00574099	0.0111205	0.0090002	0.0798441	0.0587491		1148	-0.0291275	0.00368472	-0.00173635	0.0434687	-0.0270887
1149	0.0684004	0.0108961	-0.0231942	0.062063	0.113011		1149	0.0225971	0.0082337	0.0348283	0.0245331	-0.00752985
1150	0.0927279	-0.000111552	0.0163855	-0.0261674	-0.00125271		1150	-0.0102172	0.0117574	0.0167121	-0.0164186	-0.051764
1151	0.464232	0.0018649	0.0207325	-0.249542	-0.0262784		1151	0.0254756	-0.00103472	-0.00321669	0.0162563	0.0104175
1152	0.0886548	-0.00115905	0.022804	-0.00554087	-0.00334426		1152	-0.0076892	0.00477886	0.00358745	-0.113285	-0.0680695
1153	0.165664	-0.000295753	0.00897036	-0.0477632	-0.00134002		1153	0.0330049	-0.00778892	-0.0014204	0.0283071	-0.0188107
1154	0.258261	-3.53016e-05	-0.00882891	-0.212207	0.00841235		1154	-0.0299247	-0.0129503	0.0120287	-0.0495298	0.0137927
1155	0.185407	-0.000408003	0.0288119	-0.0838303	-0.00626566		1155	0.0161187	0.00248197	-0.0040704	-0.067396	-0.00492858
1156	0.289741	-0.00127845	0.0771899	-0.278211	-0.00345712		1156	-0.013691	0.00104534	0.0029951	0.0329316	-0.011288
1157	0.0647858	-0.00206292	0.0167518	-0.0306236	-0.0189957		1157	0.0088599	0.0121417	0.0496054	-0.0849273	0.0210574
1158	-0.0194156	0.00698785	-0.0245581	-0.00589356	0.179662		1158	0.00394348	0.0174037	0.0749193	0.0031645	0.00857137
1159	-0.134157	-0.00232677	0.0087843	-0.073191	-0.00967572		1159	-0.0311443	-0.0212205	0.00154103	0.0393602	0.0112722
1160	0.0179603	0.000952287	0.0259878	-0.0343748	-0.0242832		1160	-0.0495364	-0.0107305	0.00384004	-0.0674433	0.00183756
1161	-0.042576	0.0063291	-0.0484491	-0.100451	0.112985		1161	-0.0516174	-0.0441144	-0.0314141	-0.0991991	-0.0670419
1162	0.119952	0.0126837	-0.031741	0.0489078	0.0571354		1162	-0.0187705	-0.00463276	0.0134461	0.119368	-0.0332846
1163	0.424029	-0.000642222	0.0383893	-0.302645	-0.011606		1163	-0.121486	-0.0126904	0.00660136	0.116208	-0.055336
1164	0.209879	0.00347009	0.00866168	-0.197522	0.0706636		1164	0.0181175	0.0124426	0.00641403	-0.140904	0.00890932
1165	0.1294	0.000116411	0.00911977	-0.0214352	-0.000941513		1165	0.047617	0.0122953	0.0148818	0.0366283	0.0169882
1166	0.0724241	0.00296858	0.0195953	-0.135431	0.0775861		1166	-0.0206998	-0.00259567	0.0010165	0.0389452	-0.00978058
1167	0.137596	0.000608288	0.0105428	-0.0467824	-0.00350493		1167	-0.029216	-0.00514156	0.000863173	0.0262654	0.000913997
1168	-0.0338241	0.00229856	-0.0268438	-0.0352309	-0.0219199		1168	-0.068441	-0.00507431	-0.00652889	-0.132742	-0.016193
1169	0.1753	0.00205911	0.0131575	-0.1182	0.0747104		1169	-0.000837578	-0.00352769	0.00421316	-0.00832409	0.0213578
1170	0.257092	0.000440944	0.0490225	-0.115893	-0.00498925		1170	0.0542626	0.0119708	0.0288032	0.0946048	0.0760291
1171	0.143955	0.00795398	-0.0380862	-0.260384	0.0726039		1171	-0.172532	-0.0260136	-0.0721906	-0.156153	-0.0934442
1172	0.560012	0.00275199	0.0431902	-0.385285	-0.00498407		1172	-0.0384788	0.015149	0.0195261	0.0501626	-0.0189619
1173	-0.0104274	0.00715006	-0.0247341	0.0442442	0.0945371		1173	0.0068748	0.0205067	-0.00036872	0.0115251	0.0126201
1174	0.199204	-3.54808e-05	0.0249896	-0.056461	-0.00497671		1174	-0.103357	-0.0117108	-0.0788368	-0.13238	-0.186463
1175	0.134837	0.000684021	0.0117574	-0.0553042	-0.00904462		1175	-0.0384916	0.00420729	0.00605351	-0.137563	0.0383796
1176	-0.0715459	0.00110729	-0.0264362	-0.0216191	0.128908		1176	0.0345245	-0.00295617	0.000392505	-0.0269707	0.115192
1177	0.0422395	-0.00140505	0.0245563	-0.0185422	-0.00705796		1177	0.0075039	0.00150628	-0.00296046	0.0301449	0.000290184
1178	0.103055	-0.000687034	0.0108469	-0.0216518	-0.00270645		1178	-0.0249229	-0.00618448	0.00202356	0.0240594	0.0401304
1179	-0.0650246	0.00440385	-0.0192122	0.0143371	0.0631426		1179	-0.0854949	-0.0242898	-0.0368303	-0.0120618	0.00379383
1180	0.0633517	0.0115501	-0.0284476	0.0737707	0.0787686		1180	-0.0622437	-0.0186316	0.0112739	-0.0800132	0.0522812
1181	0.193453	-0.000143368	0.0145486	-0.0855583	-0.00569966		1181	0.0428175	0.0246974	-0.033155	-0.142794	-0.00828243
1182	0.651313	-0.000998247	0.0195773	-0.344741	-0.00732261		1182	-0.00794906	-0.00979082	0.00293588	-0.0141003	0.0171605
1183	0.134561	-0.000514147	0.0111752	-0.0409033	-0.00137704		1183	0.00294305	0.0155556	0.017838	0.0892383	0.0165474
1184	0.0238511	0.0121564	-0.0343773	0.0270557	0.0739155		1184	-0.00117311	-0.0191457	-0.00611203	-0.0213679	-0.00388176
1185	0.217735	-0.000514862	0.0146689	-0.0512295	-0.00829925		1185	0.0633454	0.0136742	0.000312998	-0.108624	0.0462859
1186	0.398327	0.00124807	0.0223834	-0.228827	-0.00387267		1186	0.00546963	0.00496664	0.00383182	-0.00715999	-0.0128896
1187	0.092613	0.00221137	0.0210351	0.0398949	-4.79812e-05		1187	-0.00919917	-0.0057025	0.000856229	0.0017614	0.0556452
1188	0.132109	-0.000635608	0.0141788	-0.0380972	-0.00497084		1188	0.0361792	-0.00538875	0.00719073	-0.0220998	0.0206538
1189	0.140481	0.000267102	0.0157178	-0.0493169	-0.00127081		1189	-0.0155532	0.0167454	0.0294275	-0.0976381	-0.0163134
1190	0.134103	0.000283562	0.0269935	-0.0792983	-0.0112846		1190	0.0266705	-0.017862	-0.018044	2.34143e-05	0.068337
1191	0.0872811	0.0017229	-0.00218632	-0.305118	0.0493873		1191	0.069663	0.019529	0.0055669	-0.0281467	0.0555964
1192	0.0547734	4.51851e-05	0.016513	-0.0158195	-0.00394921		1192	0.0402141	-0.0478649	-0.0381581	0.0597827	0.00609042
1193	-0.0974107	0.00410905	-0.0211671	0.0281567	0.0973025		1193	-0.00937419	-0.0317356	-0.0120823	-0.0568947	-0.00915352
1194	0.0801642	0.000197132	0.0285107	0.0162211	-0.0086426		1194	-0.0368492	-0.0023549	0.0125796	-0.0700576	-0.023444
1195	0.384908	0.00108043	0.0728737	-0.218886	0.00352313		1195	-0.0979052	-0.0274472	-0.010941	0.0891011	-0.0316836
1196	0.305263	-0.00108739	0.0263939	-0.0975312	-0.00691555		1196	5.09839e-05	0.000412327	-0.00245044	0.0808643	0.00183552
1197	-0.00317707	0.00487924	-0.032366	-0.103435	0.0858882		1197	0.00308644	0.00447956	0.00508252	0.113419	0.00211263
1198	-0.183719	0.000555803	-0.0431057	-0.275816	0.0439995		1198	0.00367858	0.00216864	0.00236183	0.0199722	-0.0188074
1199	-0.0111771	0.00407166	-0.0282276	-0.021993	0.131565		1199	-0.070865	-0.0237035	0.00873014	0.0480627	0.0453491
1200	0.120985	0.000966243	0.02088	-0.0348743	-0.00916353		1200	0.0475333	0.0161141	0.00645564	0.0182226	-0.0079239
1201	-0.0742654	0.000841946	-0.038416	-0.0300027	0.217757		1201	0.0595726	-0.00259901	-0.00169153	0.0418896	0.10271
1202	0.11283	0.000523523	-0.014317	-0.295007	0.0747525		1202	0.0450086	-0.0408864	-0.0127254	-0.00676669	0.12527
1203	0.05148	-4.15286e-06	0.00759281	0.00206242	-0.00116479		1203	-0.0019983	-0.0121127	-0.00171875	-0.0278864	-0.0161986
1204	0.124687	0.000508085	0.0160973	-0.0374859	-0.0104544		1204	-0.00316058	-6.83952e-06	0.00254804	-0.015761	0.0137531
1205	-0.116953	0.00325424	-0.014777	-0.189682	-0.0155871		1205	-0.0176701	-0.018129	-0.00220468	-0.00181549	-0.00559958
1206	0.0524803	-0.00178236	0.019526	0.0079983	-0.000707523		1206	0.0557528	0.0123831	-0.00332313	-0.0116951	-0.00175848
1207	0.111748	0.00154889	0.0199419	0.0139826	0.000701752		1207	-0.0126126	0.00159699	0.0030623	-0.0315861	0.0238187
1208	-0.113629	0.00368952	-0.00368702	-0.0187472	-0.021041		1208	0.0361563	-0.017348	-0.000555024	0.0196666	0.0407743
1209	0.185125	-0.000615844	0.0147602	-0.0438003	-0.0122608		1209	0.0626108	0.0198772	-0.0993074	-0.0518955	-0.0190505
1210	0.154668	-0.000362237	0.0158822	-0.11785	-0.00379099		1210	0.0176429	-0.00415938	-0.000635709	0.0297653	0.0215378
1211	-0.0391318	0.0029949	-0.0183409	-0.00789636	0.150478		1211	-0.0443248	-0.0112662	-0.00208717	0.00347921	0.0103867
1212	0.0346369	0.00901674	-0.0225816	0.0464802	0.113525		1212	-0.0756916	-0.0279322	-0.018114	0.00367888	-0.0111289
1213	0.123821	-0.00103846	0.0234961	0.01652	0.000853051		1213	0.0083833	0.00117428	0.00290517	0.00286082	0.00402209
1214	0.144362	-0.000571568	0.0157144	-0.0532675	-0.00396817		1214	-0.0173326	0.0017213	0.00112863	0.0370471	0.0256433
1215	0.157914	0.000213379	0.0183401	-0.0598487	-0.0070062		1215	0.0256386	-0.00573537	0.0166034	-0.0695316	-0.00577169
1216	0.376319	-3.22259e-05	0.0245557	-0.141971	-0.000882681		1216	-0.00728198	-0.0068296	-0.00155389	-0.0146648	0.0124196
1217	0.0270412	0.00846214	-0.0254585	0.0347023	0.104477		1217	-0.0323154	0.0174164	-0.100363	0.0323919	0.00706694
1218	0.00851994	0.00978981	-0.0275467	0.0567589	0.117465		1218	0.0145007	0.00733078	0.000751967	0.0707058	0.0540836
1219	0.213732	0.000603326	0.0156356	-0.0862541	-0.00293805		1219	-0.0172683	-0.000771338	-0.000220764	0.0293423	0.000699718
1220	0.0293664	-0.00165966	0.0149039	0.0289805	0.000202913		1220	-0.00966148	0.00156479	0.00324854	-0.0256085	0.0221065
1221	0.102772	-0.000301166	0.0177471	-0.0179631	-0.00745937		1221	-0.00281134	-0.0163064	0.00651281	0.0182747	0.00326911
1222	0.144876	0.00230458	0.0407024	-0.059625	0.0155851		1222	0.0263729	0.0089754	0.0134537	0.0247331	0.0425023
1223	-0.0185896	0.00310228	-0.00969687	-0.0037577	0.10942		1223	-0.002085	0.00146126	0.00602947	0.00108708	0.000175193
1224	0.249818	0.00185786	0.0519228	-0.267924	-0.0211838		1224	-0.0633462	-0.0256098	0.0126258	-0.00271172	-0.0411089
1225	0.117954	0.00324855	0.00514908	-0.0710455	0.0712043		1225	-0.0325446	-0.0220037	0.0220673	-0.051406	0.0538607
1226	0.12314	0.00808933	0.00251671	-0.0674576	0.069563		1226	0.00395671	0.0130199	0.0120367	0.0128872	0.017376
1227	0.150493	0.00253025	-0.0173746	-0.0673308	0.0264626		1227	0.0403708	0.00240607	0.00657803	0.0122894	-0.0141993
1228	0.15095	0.000266441	0.0181751	-0.0408759	-0.0068666		1228	0.0409184	0.013143	-0.00230586	0.0501704	-0.0234442
1229	-0.105439	0.00752627	-0.00206267	0.020237	-0.00245807		1229	0.0117159	-0.00549785	0.00185307	-0.000716391	0.00586181
1230	0.189787	-9.69236e-06	0.0154825	-0.0673979	-0.00462285		1230	0.158104	0.0869857	-0.00474741	-0.029049	0.0807746
1231	0.158029	0.000836526	0.0230787	-0.0674887	-0.00174891		1231	0.00063405	-0.0435709	0.0136508	-0.0396652	0.11961
1232	0.139936	0.000503847	0.0112026	-0.0705456	-0.0173723		1232	-0.0255657	-0.000499607	0.0027318	0.0344296	-0.0116132
1233	0.202175	-0.00102462	-0.0126819	-0.144862	0.0184748		1233	0.115139	0.0917053	0.00310531	0.0518475	0.0456901
1234	0.149576	-0.000445863	0.0154543	-0.0204111	-0.00109541		1234	0.0912949	0.0330326	-0.0106359	-0.00271413	0.0378568
1235	0.0173366	0.00166601	0.0267222	-0.00799921	-0.00935474		1235	0.0104907	0.00710341	0.0080349	0.145363	0.0778403
1236	0.0696436	0.00191725	-0.010596	-0.0948867	0.0581342		1236	0.0138563	-0.00666079	0.00139437	0.00736159	-0.0105123
1237	0.0837668	0.000517192	0.0105422	-0.0238304	-0.0018874		1237	-0.0126689	-0.00944144	0.000440475	0.00896896	-0.00376703
1238	0.133387	-0.00102196	0.0176844	-0.0726788	-0.00267823		1238	-0.0218189	-0.00941565	-0.00128244	0.0399347	-0.0109425
1239	-0.0056056	0.00237147	-0.0438073	-0.101991	0.267245		1239	0.103243	0.0171564	0.149644	0.177621	0.061925
1240	0.0857651	-0.00065065	0.0110831	-0.0148852	-0.00132229		1240	-0.0738608	-0.0162002	-0.0164766	0.0239343	-0.0532473
1241	0.0617872	-0.000173484	0.0402158	-0.0617199	-0.0160933		1241	0.10283	0.0202404	0.0895346	-0.243191	0.0543508
1242	-0.0232503	0.0080133	-0.032881	-0.0964699	0.0324087		1242	-0.0738523	-0.0249386	0.00608955	-0.20137	-0.0519404
1243	0.140991	-0.000554568	0.024167	-0.0207467	-0.0103893		1243	-0.00215182	0.00419038	0.00270922	0.0424311	0.00338523
1244	-0.0487822	0.00507185	-0.0317456	-0.101417	0.137436		1244	0.00490532	-0.0115911	0.00200177	-0.0118217	0.000199539
1245	0.659812	0.000720808	0.0305895	-0.230158	-0.001748		1245	0.0584576	-0.00391042	0.011671	0.0941795	-0.023843
1246	0.16177	0.000402485	0.0154898	-0.280461	-0.0103833		1246	-0.00642966	-0.000944044	-0.000556823	0.0497432	-0.0108326
1247	0.154057	0.00257955	0.00469163	-0.156241	0.00524958		1247	0.022131	0.000888409	0.000343257	0.0519417	0.038392
1248	0.132545	0.000413043	0.0160525	-0.059307	-0.00877431		1248	-0.0275363	-0.0100488	-0.000204603	0.037367	0.046356
1249	0.0910109	0.00284426	-0.00824528	-0.208877	0.117165		1249	0.000212651	0.0101533	0.0188383	-0.00304731	0.032421
1250	0.133697	-0.000191699	0.0311759	-0.0574689	-0.00539735		1250	0.0197039	0.0307918	0.0193953	-0.0399914	-0.100731
1251	0.153766	-0.000928709	0.0191619	-0.0357469	-0.00907504		1251	0.016141	0.00156425	0.0043576	0.0204738	-0.0165457
1252	0.0869623	0.000694334	0.0105565	-0.0437689	-0.00762095		1252	0.0371378	0.0130243	0.0120853	0.00564402	0.0510252
1253	0.268106	0.0021115	0.0123377	-0.277105	0.0202075		1253	0.0182591	0.0133301	-0.013396	-0.00535554	0.0221206
1254	0.488739	0.00255088	0.0208483	-0.414851	0.0232916		1254	0.00805226	-0.00389276	-0.00238341	0.00709047	0.0018095
1255	0.0738714	-0.000426936	0.0175165	-0.014956	-0.00419495		1255	0.0510722	0.0224572	0.0656011	0.00852355	-0.0153975
1256	0.112641	0.000855077	0.010209	-0.00856708	-0.00305413		1256	0.0228489	-0.000615945	0.00511261	0.0329288	-0.030724
1257	-0.038688	0.000316817	0.00534449	-0.0239575	0.00738008		1257	-0.0219877	-0.0136391	-0.0028832	-0.011675	0.0408518
1258	-0.152806	0.00142292	-0.0173767	-0.118036	0.00439523		1258	0.124274	0.0367821	-0.0187271	0.178105	-0.0194644
1259	-0.192256	0.00208952	-0.058826	-0.0894621	0.202425		1259	0.0165878	-0.00779844	-0.000906534	0.0245397	0.0107374
1260	0.0626686	-0.000724926	0.0170053	-0.0123099	-0.00248442		1260	-0.086707	0.0178284	-0.0830118	0.0610938	-0.0158123
1261	0.246763	0.00163897	0.0130604	-0.186416	-0.00552984		1261	-0.0278009	0.00603259	0.00134474	0.0528685	0.00860119
1262	-0.0456577	0.000770114	-0.0375192	-0.211064	0.245046		1262	-0.000798278	0.00249582	0.00273656	-0.024072	0.0186983
1263	0.0207614	4.20891e-05	0.0427104	-0.0553201	-0.00300971		1263	0.00797391	0.0106548	0.0292181	0.0574347	-0.00822627
1264	0.118675	-1.92669e-05	0.0140399	-0.0347897	-0.00175335		1264	-0.0112156	-0.00531306	0.000132388	-0.0104737	-0.0111218
1265	0.0701984	0.0016319	0.0665946	-0.158926	0.0478682		1265	0.00448747	0.00622469	-0.00985436	-0.025105	-0.0216828
1266	0.146708	0.00221641	-0.00595736	-0.0661049	-0.0146307		1266	0.0455347	-0.0204309	-0.00837346	0.00135867	0.0641187
1267	0.071262	-0.00166379	0.0237345	-0.00769847	-0.00280715		1267	-0.0099777	-0.00684739	-0.000552437	0.0042762	0.0348725
1268	0.0887538	2.69785e-05	0.0247377	0.00226677	-0.000927034		1268	0.0253118	0.0279434	0.0433335	-0.0710042	-0.0140151
1269	0.126713	-7.05265e-05	0.0156816	-0.0323842	-0.0072762		1269	-0.0213842	-0.000351625	0.0112335	0.0128451	-0.00221665
1270	0.145342	0.000517626	0.00476605	-0.251743	0.0135411		1270	-0.00387065	-0.00127089	0.00280986	0.00950464	-0.000216778
1271	0.0748284	0.0011528	0.0133833	-0.135031	0.00740033		1271	-0.0412939	-0.00989795	-0.000519948	-0.00397558	0.0315278
1272	0.043997	8.44804e-06	0.0226906	0.00905593	-0.00577882		1272	0.0694842	0.0193076	0.0498627	0.0965488	0.036212
1273	0.0405475	0.00201414	-0.012394	-0.00684429	0.0838263		1273	-0.0325116	0.019384	-0.0409848	0.0183251	-0.033802
1274	-0.0267456	0.00360923	-0.0203579	-0.00550169	0.102779		1274	0.0169711	-0.00397941	0.00305808	0.0507633	0.0337419
1275	0.117059	0.000423056	0.00389535	-0.0294078	-0.00204365		1275	-0.0526846	-1.74607e-05	0.0213017	0.18922	-0.0719861
1276	0.0330359	0.00286854	-0.0062536	-0.221261	0.0456795		1276	-0.0148087	0.0173806	-0.142812	-0.0122819	0.053845
1277	0.0243855	-7.05262e-05	0.027431	-0.0142859	-0.0146271		1277	-0.0190393	-0.0163883	0.0053611	0.066093	0.0138389
1278	-0.0879953	0.00663521	-0.0216773	0.0680853	0.117762		1278	-0.0100666	0.0151223	0.0396415	0.0541274	0.0147498
1279	0.0545273	0.000835774	0.0178111	-0.0170547	-0.00769952		1279	0.0059584	-0.0185679	-0.0215648	0.0598901	-0.0117665
1280	-0.0950538	0.00128879	-0.025069	-0.0867711	0.0606719		1280	-0.0157633	0.0919859	0.0506622	-0.0994312	-0.0196684
1281	-0.042413	0.00797659	-0.0320477	0.0388659	0.134693		1281	0.115165	0.0132107	0.0970843	-0.115063	0.00992405
1282	0.390583	0.00355217	0.0309442	-0.28797	-0.0148836		1282	-0.0368849	0.0057038	-0.0032503	0.0253688	-0.0141112
1283	0.128373	-0.000117539	0.0207157	-0.0598044	-0.00345738		1283	0.0775798	0.0205208	-0.029912	-0.0302484	0.00499349
1284	0.00421942	0.00364194	0.00527102	-0.0215195	0.112678		1284	-0.0566882	-0.016656	0.00396944	0.0360719	0.121427
1285	0.101284	-0.000111801	0.0212787	-0.0567812	-0.0139864		1285	-0.00937079	-0.00832601	-0.00190709	-0.00133519	0.0163915
1286	0.0157071	-0.0019226	0.021545	-0.0162444	-0.0150733		1286	0.00278424	-0.00108869	0.00226081	0.0415166	0.00875022
1287	0.126375	0.00314344	0.0293822	0.0103686	-0.00452422		1287	0.0602494	0.0305973	0.0122401	-0.0665352	0.0219242
1288	0.280535	-9.39673e-05	-0.0293629	-0.517071	0.102368		1288	0.0990596	0.0232107	-0.00381124	-0.161566	0.0482497
1289	0.065497	0.0123566	-0.0280308	-0.0555508	0.0436018		1289	0.0122769	-0.00116705	0.00229884	-0.0371371	-0.0139591
1290	0.0535835	-0.000250486	0.0155875	-0.0193482	-0.00609239		1290	-0.03356	-0.00628709	0.00075612	0.0373475	0.00860501
1291	0.0802307	0.000519	0.0131995	0.0104186	-0.00261593		1291	-0.0242778	0.00229821	0.00576607	0.00248786	-0.0151234
1292	0.14032	0.000772493	0.0670551	-0.150215	0.0226593		1292	0.0782243	0.0198717	-0.00811154	-0.0330775	0.0788501
1293	0.474134	0.00343549	0.032682	-0.240136	0.0391557		1293	0.0601672	-0.0301446	-0.0244666	0.114842	-0.0589737
1294	0.309566	0.00383057	-0.00321065	-0.275316	0.0304941		1294	0.0145006	-0.00149045	-0.0035336	-0.0257312	0.036705
1295	0.0580918	-0.000192162	0.0141117	-0.00135849	-0.000192945		1295	0.0226652	0.0102619	-0.0169308	0.00904634	-0.00730286
1296	0.415968	9.68639e-05	0.018026	-0.194494	-0.0109089		1296	0.00240612	-0.00543735	-0.00133458	0.00953053	0.0384028
1297	-0.0804372	0.00093898	0.0193515	-0.0249612	-0.0161133		1297	0.0399434	-0.00705193	-0.01268	0.00934137	0.0741021
1298	0.2194	-0.001152	0.0136338	-0.053337	-0.0126713		1298	-0.1725	-0.0382898	-0.00299861	-0.18999	-0.185765
1299	0.0875656	0.0007222	0.0147821	-0.029018	-0.00239368		1299	-0.124634	-0.0170251	-0.0464194	-0.119331	-0.10094
1300	0.165085	0.00692676	-0.00578708	0.121935	0.00153056		1300	-0.123908	0.00120813	0.00629145	0.0956461	-0.166103
1301	0.0530092	-0.00216491	-0.026581	-0.0577972	0.00220437		1301	-0.030474	-0.00241066	0.00288166	0.00101429	0.0265052
1302	0.0529472	0.00158857	0.0192702	0.0442051	0.000115539		1302	0.00218772	0.00473808	0.00226758	0.0441991	0.0275521
1303	0.0985133	0.00265293	0.033715	-0.12117	-0.00298793		1303	-0.0243182	-0.0121641	-0.00484649	0.0185536	0.0234331
1304	0.0797146	0.00228913	0.0109386	-0.0188873	0.049885		1304	-0.0964007	-0.0177218	0.0107902	-0.0578692	-0.059381
1305	-0.0274137	0.00239259	-0.035986	-0.0574681	0.174912		1305	-0.0224658	0.0271411	0.017387	0.164136	-0.0445525
1306	0.307094	0.00127264	0.0221059	-0.144159	-0.0074239		1306	0.0291786	0.0256041	-0.0286836	-0.0261918	-0.0245054
1307	0.0648254	0.00052317	0.0136175	-0.0268793	-0.00128657		1307	0.0616426	0.0140154	-0.00121771	0.0530785	-0.0030335
1308	0.0854779	0.000360818	0.0189832	-0.0265309	-0.00900457		1308	-0.0458568	-0.0202568	0.00256123	0.0480189	0.024901
1309	0.149668	0.00225243	0.0147184	-0.058194	-0.00261571		1309	-0.0808917	-0.108862	-0.0186429	-0.00744196	-0.140357
1310	0.0477145	0.00165066	0.0117721	-0.107827	-0.00583797		1310	0.0137337	-0.00552516	0.000441332	-0.0216479	0.0316786
1311	0.0568503	-0.000591432	0.0180111	0.000398327	-0.000444711		1311	-0.0146745	-0.00898732	0.00385427	-0.03186	-0.0184211
1312	0.0746297	0.00143437	0.018908	0.000919737	-0.00151781		1312	-0.0224964	-0.0119079	0.00305382	-0.0141457	0.0069996
1313	0.0685325	0.00175015	0.0147573	-0.00115728	0.102316		1313	-0.0190203	-0.00569463	0.00196326	0.0083209	0.00532718
1314	0.0607049	-0.00237008	0.0567573	-0.219204	-0.006769		1314	-0.00913499	0.000503134	0.00366806	0.0463288	-0.00239826
1315	0.212186	-0.000912887	0.0182724	-0.130808	-0.00663458		1315	-0.157871	-0.0361557	-0.0635934	-0.151908	-0.307279
1316	-0.108278	-0.000596167	-0.00339217	-0.122004	-0.0113379		1316	0.015651	-0.00103936	0.00466085	-0.0262638	-0.0045192
1317	0.261098	-0.00159335	0.00291912	-0.133106	0.00830239		1317	-0.0568732	-0.0211512	-0.0114453	0.0962864	-0.16039
1318	-0.0693124	0.00107986	0.00187705	-0.214088	0.0801631		1318	0.0333605	0.00628097	-0.00302338	-0.00184018	0.087231
1319	0.0401737	-0.000561997	0.0210587	0.00592	-0.000984279		1319	-0.0135747	-0.00237401	0.00298837	-0.0752609	-0.0075671
1320	0.0372051	8.07644e-05	0.0269201	0.0400797	-0.0285274		1320	0.0549971	0.0205093	-0.0441497	-0.0239248	0.0903528
1321	-0.0600521	-0.000357084	-0.0409494	-0.100349	0.263014		1321	0.00154845	0.00264144	0.0034364	-0.0438073	-0.0138049
1322	0.0538881	0.00520965	-0.0108362	0.0212246	0.0915843		1322	-0.0185091	-0.0175534	0.00846229	-0.0559392	0.0737775
1323	0.651996	0.00323674	0.0269412	-0.29136	-0.0157457		1323	-0.00277671	-0.00570756	0.00182576	0.0220127	-0.00737306
1324	0.00957295	-0.00512089	0.0268074	0.142956	0.000322294		1324	-0.0543269	-0.00102365	-0.00155878	0.038675	-0.0403564
1325	0.087561	0.00513907	-0.0277537	-0.166433	-0.00194306		1325	-0.037473	0.006918	-0.0082476	0.0825772	0.0223763
1326	0.542914	-0.00188125	0.0403345	-0.245307	-0.0048042		1326	0.0843367	0.0197603	-0.00778056	-0.0568739	-0.0546466
1327	0.017125	0.00210233	0.0135934	-0.0352902	-0.0270366		1327	0.0578798	0.00174535	0.0018589	-0.0616243	-0.0702562
1328	-0.00652056	0.00674841	-0.034443	-0.0965903	0.108013		1328	-0.0241957	-0.00444687	0.000247724	-0.00800569	-0.0483413
1329	-0.00649139	0.00467418	-0.0121844	-0.0542768	0.0767944		1329	-0.0318514	-0.0536945	-0.0393942	0.0441642	-0.0759812
1330	0.41644	0.00319246	0.042852	-0.263826	-0.0223013		1330	0.00745236	0.0178102	0.00376517	-0.0390137	-0.0183285
1331	-0.167304	0.0126531	-0.0473744	0.0808751	0.0949934		1331	-0.013524	0.00182186	0.00132504	-0.000390143	0.040186
1332	0.124193	0.000594981	0.0307929	0.00252215	7.08688e-05		1332	0.0417898	0.0210307	-0.00381086	-0.00499592	0.0139603
1333	0.0309219	0.000719517	0.0362189	-0.184805	0.0569241		1333	0.0174565	0.00219589	0.00155249	0.0271209	0.0396372
1334	0.12216	0.000442133	0.0121784	-0.0525052	-0.0105516		1334	0.0407396	0.0184542	-0.0186299	-0.026901	-0.0178231
1335	0.00616727	0.00193238	0.0252844	-0.0466443	-0.0188217		1335	-0.0154113	-0.0109077	0.00362548	0.15474	0.0179869
1336	0.0041054	-0.00223848	-0.0124245	-0.128496	-0.0126772		1336	0.00701828	-0.011696	-0.00400308	0.0308634	0.0106301
1337	0.22875	-0.000582407	0.0236149	-0.0725571	-0.00418733		1337	-0.0355433	-0.020289	0.00161075	-0.034275	0.0141856
1338	0.544311	-0.00211223	0.0509861	-0.334953	-0.0104655		1338	0.0119577	-0.0010557	0.00103065	0.000235091	-0.00204177
1339	-0.0139036	0.00297782	-0.0307927	-0.0208529	0.0777027		1339	-0.0419506	-0.0199584	0.00635084	-0.0014676	-0.0184936
1340	0.247382	0.000169371	0.00850179	-0.0361815	-0.0117629		1340	0.00802844	-0.000184188	0.00372296	0.0367307	-0.0160549
1341	0.0588822	0.0022481	-0.00931274	-0.0830831	0.0287724		1341	0.0878942	0.0318744	0.0110326	0.0891425	0.0606409
1342	0.181657	0.000480942	0.00801874	-0.0357912	-0.00117344		1342	0.0159142	-0.0011169	0.00431773	0.000192877	0.0666388
1343	0.248788	-0.000701759	0.0279515	-0.0495044	-0.00893608		1343	-0.0749899	-0.0180243	0.00338973	0.0536745	-0.0367568
1344	0.110224	-0.000956435	0.0172488	-0.0189112	-0.00578441		1344	-0.0244738	-0.00550773	0.00196012	0.0262306	0.0101168
1345	0.481794	0.00115917	0.0244435	-0.294834	-0.0193162		1345	-0.0451783	-0.0170218	0.00482498	0.0488795	-0.00520672
1346	0.0873773	-0.00059996	0.0307594	-0.0105221	-0.0027204		1346	-0.0218082	-0.00868904	0.00535386	0.0185389	-0.0198501
1347	-0.055502	0.00728214	-0.0232746	0.0794198	0.0924747		1347	0.00798181	-0.00446512	0.00343689	-0.0225132	0.00329649
1348	0.114302	-0.000562382	0.0175194	-0.0200824	-0.00129906		1348	0.014059	-0.00892502	0.00255079	0.0249078	0.036318
1349	-0.114273	0.00488547	-0.0395376	-0.0526248	0.151592		1349	0.00447142	0.00215814	0.00250155	-0.0575613	-0.0116706
1350	0.0478023	0.000187648	0.0216362	0.00992569	-0.00107177		1350	-0.028624	-0.000925761	0.00273826	0.0584863	0.0145605
1351	0.0255863	0.00318867	0.0162939	-0.0886783	0.0839106		1351	-0.179971	-0.0162403	0.0170249	0.12704	-0.263785
1352	0.0923902	-0.000197983	0.00997011	-0.0145647	-0.00410093		1352	-0.0124167	-0.0107292	0.00180896	-0.0310953	0.0434305
1353	0.116646	-0.00136566	0.0186254	-0.0139311	-0.00396802		1353	0.0159792	0.0296966	0.00295634	0.0312092	0.110634
1354	0.165898	0.000581161	0.0534423	-0.131413	-0.00737895		1354	-0.00468607	-0.00935804	-0.0166795	-0.00970751	-0.0885767
1355	-0.162583	0.00245904	-0.0437531	-0.284724	0.0377451		1355	-0.027721	0.000839503	0.00385472	-0.0081564	-0.0256915
1356	0.230558	0.0002006	0.0534624	-0.242134	-0.0168985		1356	0.0315291	0.0105265	0.0184738	0.0755327	-0.00542243
1357	0.143436	0.00239044	-0.0279789	-0.100648	0.0439493		1357	0.0778515	0.0167165	-0.0513633	-0.143658	-0.00251911
1358	0.0785698	-0.00134284	0.012185	-0.0093516	-0.00175341		1358	0.0275112	0.0109672	0.0139185	0.0321495	-0.00442458
1359	-0.0282927	0.00549558	-0.0232248	-0.0980854	0.0967344		1359	-0.0481058	-0.0106036	0.00472121	0.0597089	0.101007
1360	0.208564	0.000707839	0.0282541	-0.0267467	-0.0198769		1360	0.0741817	0.0257005	0.117339	0.14666	0.0315412
1361	-0.0370322	0.00160758	-0.0308447	-0.0563162	0.159088		1361	-0.0852079	-0.0395109	-0.0140868	-0.0742354	-0.0751894
1362	0.136056	0.000540224	0.0228097	-0.0603935	-0.0113664		1362	0.0620211	-0.0282837	0.0211679	0.16616	-0.0106234
1363	0.334321	-0.000971085	-0.00448754	-0.255143	-0.00244156		1363	0.0313104	0.0194669	0.0418544	-0.0513351	-0.0290957
1364	0.177305	0.000919498	0.0174476	-0.0828553	-0.00734674		1364	0.124437	0.0339982	0.175111	-0.195215	0.0258547
1365	0.14215	0.000377995	0.011143	-0.0620397	-0.00547854		1365	0.0225418	0.00892329	0.0248914	0.0236488	-0.00720016
1366	0.0300491	0.000610381	0.0293285	-0.0468133	-0.0284811		1366	-0.124856	-0.00344572	0.013846	-0.135079	-0.299039
1367	-0.183412	0.00285109	-0.0608375	-0.292422	0.0780908		1367	-0.0363547	0.0138865	-0.0143803	-0.0633611	-0.0103594
1368	0.312853	0.00163793	0.0393634	-0.129286	-0.0239265		1368	0.0520017	0.0159931	0.014824	-0.158324	-0.00810401
1369	0.0178372	0.000375005	0.0349606	-0.053075	-0.013549		1369	0.0306403	0.00299791	0.00216115	0.0220406	-0.0259137
1370	0.0347793	-8.55678e-05	0.00903524	-0.00564828	-0.00366959		1370	-0.0203259	0.000376318	-0.00131574	0.0108482	-0.00964985
1371	0.15716	0.000656471	0.0173428	-0.0345284	-0.00553246		1371	0.038351	-0.0155439	0.00432293	0.0936827	0.10188
1372	0.0514625	0.012301	-0.0078268	0.0569486	0.0875564		1372	0.0106708	0.00305472	0.00271223	0.036825	-0.00732512
1373	0.0953356	0.00290699	-0.00957028	-0.141617	0.0943677		1373	-0.0409268	-0.00745959	0.00358745	0.0254716	-0.0146785
1374	0.00590593	0.00675369	-0.01312	-0.0412886	0.0813457		1374	-0.0616404	-0.0207303	0.000883119	-0.0427878	0.0145974
1375	0.0728211	0.00983817	-0.0192395	0.102171	0.0616734		1375	-0.00901262	0.000162167	0.00178266	-0.0296955	0.0429548
1376	0.261569	-9.37113e-05	0.0541909	-0.273942	0.00286471		1376	0.0683072	0.02027	0.00155479	-0.0239342	0.0764142
1377	0.0158409	0.000468705	0.0139146	0.0423355	0.00245205		1377	0.134917	0.0489557	-0.00971013	-0.0195659	0.0573186
1378	-0.077816	0.00502775	-0.0254842	-0.0113591	0.0648637		1378	0.109669	0.0389414	-0.00666208	0.0380978	0.0355933
1379	0.0849593	0.00607383	0.00846747	-0.0116759	0.0670859		1379	0.0166585	-0.0130852	0.00565389	0.080432	-0.037085
1380	-0.0450449	0.00386309	-0.00466762	-0.0538405	0.109583		1380	0.0178495	0.0061824	0.0146635	0.0427333	0.00820783
1381	0.0393506	0.000395801	0.0195565	0.00242389	-0.00280438		1381	-0.0184635	-0.0187449	0.00355826	-0.0142338	0.0164744
1382	0.116719	0.000452609	0.0341684	-0.0612112	-0.0027449		1382	0.0193396	-0.0094186	-0.00217397	0.0406919	-0.00583562
1383	0.0229522	0.00786057	-0.0210088	-0.082685	0.0940939		1383	0.0427542	0.0124874	0.0077942	0.014281	-0.0340667
1384	0.0211195	-0.00262152	0.0343001	-0.0207084	-0.00182023		1384	-0.0454433	0.0123668	0.161849	-0.174022	0.0294039
1385	0.092088	-0.000203745	0.0187056	-0.0302357	-0.00578289		1385	0.00920903	-0.0025425	-1.67667e-05	0.0645465	0.0775176
1386	0.146395	-0.000519415	0.0233257	-0.0356079	-0.00673227		1386	-0.0347325	-0.0103758	0.00241817	-0.03491	0.023705
1387	0.440485	0.000976757	0.0255114	-0.270832	-0.00366902		1387	-0.107991	0.0246802	0.0250591	0.0196186	0.0248343
1388	0.187707	0.000188778	0.0124731	-0.0468812	-0.00909597		1388	0.0197469	0.0235023	0.0444825	-0.0402377	0.0670062
1389	0.0650611	-0.00275183	0.0114531	-0.011413	-0.00568144		1389	0.00941723	-0.0241256	-0.0171008	-0.0740584	0.0140502
1390	0.0315596	0.0010838	0.00753727	-0.0381986	0.00540082		1390	-0.0198892	-0.0155137	-0.0532909	0.0545925	-0.0426225
1391	-0.00214075	0.000631098	0.0343743	-0.0686136	-0.0145671		1391	0.0102331	-6.49711e-05	-0.00418383	-0.00260219	-0.0106073
1392	-0.0502718	0.00709062	-0.00281043	-0.110954	0.0701646		1392	-0.0411477	-0.0152021	-0.000752929	0.0021981	0.0263546
1393	0.536593	0.00109631	0.0189465	-0.191686	-0.00315884		1393	-0.0227058	-0.00589776	0.00647276	0.0354051	-0.0134877
1394	-0.0710956	0.00783657	-0.0295787	-0.0510398	0.15532		1394	0.0216088	0.0165328	0.0378547	-0.00371315	-0.020819
1395	0.0505225	0.0015534	0.0124318	0.0249195	-0.00160174		1395	-0.16149	-0.024406	-0.0137978	0.116567	-0.142803
1396	-0.173815	0.00798465	-0.0370013	-0.00402046	0.125328		1396	-0.13043	-0.0537784	-0.237696	0.118352	-0.049655
1397	-0.157406	0.00273373	0.0510629	-0.113606	0.103958		1397	0.0326718	-0.00503622	0.00981462	0.128443	-0.0196909
1398	0.18944	-0.000194373	0.013177	-0.04763	-0.00395227		1398	0.00901296	0.00423135	-0.000808253	0.0161437	0.0116761
1399	0.0367021	0.000844953	0.0298536	-0.0199865	-0.00531347		1399	0.0353928	0.0140821	0.0149825	0.0513117	-3.70722e-06
1400	-0.0484947	0.00116075	-0.0344757	0.0260177	0.144205		1400	-0.00491094	0.0139959	0.0462542	-0.0754095	0.0139463
1401	0.177974	-0.0010432	0.0110429	-0.0601588	-0.00385411		1401	-0.0471268	0.00119322	0.00131071	0.0313961	-0.0189984
1402	0.0146538	0.00254615	-0.00634426	-0.0979345	0.0911166		1402	0.00369508	0.00524114	-0.0127528	-0.0479503	-0.0594233
1403	-0.0457359	-0.00287452	-0.0281089	0.0240062	-0.0136238		1403	0.0477865	0.00753776	-0.00664145	0.0378904	0.0438135
1404	0.170159	-0.0002837	0.0188937	-0.0384046	-0.00520275		1404	-0.0735408	-0.0902198	0.0200293	0.155913	-0.0139122
1405	-0.0212032	0.00288189	-0.0316226	-0.00770484	-0.0243466		1405	0.00683968	-0.00249478	-5.66839e-05	-0.00543027	-0.00148736
1406	0.119755	0.000173571	0.0117812	-0.0797219	-0.00244423		1406	-0.0405713	0.0125314	0.013395	0.068676	-0.117134
1407	0.311243	-0.00119263	0.0239973	-0.0960009	-0.00270953		1407	-0.0643567	-0.0225332	-0.0204591	-0.139361	-0.0730707
1408	0.185672	0.00029145	0.0125457	-0.0550325	-0.0046767		1408	-0.0208262	-0.00239056	0.00334924	0.0139946	0.00528229
1409	0.122569	-0.000471499	0.0123288	-0.0804394	-0.00631533		1409	-0.015405	-0.00842418	-0.00170767	-0.0706044	0.054297
1410	0.085951	0.000812386	0.011785	-0.0680416	-0.0104294		1410	-0.0159781	0.022305	-0.0158659	0.115713	0.0832627
1411	0.32494	-0.000461607	0.0403599	-0.160267	-0.000184073		1411	-0.0607856	-0.0160752	-0.0227073	-0.0870145	-0.0872182
1412	0.256324	0.0020659	-0.0138585	-0.184232	0.00503917		1412	-0.0154047	-0.00417852	-0.0007388	0.0212689	0.0464163
1413	0.128973	0.000733753	0.0141453	-0.0739735	-0.00389571		1413	-0.0388257	-0.00283617	0.00244315	-0.0528928	0.015488
1414	0.0386885	0.000765771	0.0183926	-0.0153472	-0.00642579		1414	-0.0221532	-0.0123152	0.00219328	0.0231047	0.00783567
1415	0.117332	-0.00116822	0.0342482	-0.0706688	-0.0102697		1415	0.00803412	-0.00783807	0.014022	-0.115433	0.065345
1416	0.0586405	0.00375173	0.0158823	-0.0500125	0.0370833		1416	-0.00568821	-0.0379314	-0.0296319	0.0981339	-0.42213
1417	-0.0327261	0.000860532	0.0311105	-0.019109	-0.0195919		1417	0.059033	0.0021771	-0.00943343	0.0229751	-0.00463787
1418	0.120519	0.000677134	0.00779979	-0.0281989	-0.00423243		1418	0.0164279	-0.0148927	0.00419373	-0.0104378	0.0541757
1419	0.198352	0.00246658	-0.0159717	-0.286195	0.0692165		1419	0.108791	0.0233664	0.0592795	-0.0789688	0.0337652
1420	0.229753	0.000182119	0.0218622	-0.0874579	-0.0124523		1420	0.0078348	-0.0096351	0.00188519	0.0723359	-0.0358836
1421	0.127904	4.15354e-05	0.0220857	-0.0162152	-0.0081885		1421	0.0390785	0.0187281	-0.0571091	-0.158106	-0.0814071
1422	0.0454256	0.00222224	0.0164817	0.00992735	-0.00163252		1422	0.00398445	-0.00303516	0.00156778	0.02231	-0.0231255
1423	0.218455	0.00270954	0.0311043	-0.27428	0.0211143		1423	-0.0354237	-0.027411	0.0010198	-0.0953372	0.00378547
1424	0.10384	-0.000740204	0.0135081	-0.0215094	-0.005729		1424	0.0180762	0.0198962	0.0800645	-0.233169	0.0521505
1425	0.106443	0.00284742	-0.0059005	-0.130818	0.0935196		1425	-0.00695872	-0.00549773	0.00367821	0.0246201	0.00132118
1426	0.10858	0.00170374	0.00415238	-0.026154	-0.00487606		1426	0.0111709	-0.00667226	0.00791778	-0.0455094	0.0281743
1427	0.425418	0.00254443	0.0364988	-0.207072	0.00810559		1427	-0.0275553	0.0216856	0.0164292	-0.115801	0.0701948
1428	0.406191	0.00160905	0.0260798	-0.219215	-0.00374724		1428	0.120642	0.0206274	0.0164954	0.16889	0.149115
1429	0.0906374	-0.00111502	0.0163443	-0.0180968	-0.0015842		1429	0.000557324	-0.00707392	-0.0207125	0.09168	-0.0594856
1430	0.508986	-0.00247552	0.0321643	-0.175138	-0.00748281		1430	-0.0385399	-0.0170655	0.00124602	-0.0387716	-0.0255805
1431	0.154379	0.000114248	0.0108828	-0.0267932	-0.000852711		1431	-0.0131065	0.00948687	0.0103575	0.0562075	0.046789
1432	-0.0253135	0.0037589	-0.0194836	0.0263856	0.111907		1432	-0.00533176	0.00672856	0.00695944	-0.050981	0.0220123
1433	0.138861	0.000725749	0.0249346	-0.0603601	-0.00498637		1433	0.0661306	0.046999	-0.194541	0.0281595	0.00902671
1434	0.0721062	-0.00214389	0.0245525	-0.0310502	-0.00339267		1434	0.0540354	0.0145906	0.00116354	-0.044272	0.0369679
1435	-0.0026453	0.00501561	-0.00983973	-0.000355156	0.105937		1435	-0.021882	0.0183845	-0.138726	-0.0133631	0.00895307
1436	0.0936111	-8.34724e-06	0.00679419	-0.0284618	-0.00224261		1436	-0.0160503	-0.00436722	0.00187548	0.0276846	0.00010427
1437	0.105365	-0.00109965	0.0112773	-0.00861721	-0.000747467		1437	0.0551685	-0.00134896	-0.0113173	-0.02456	0.0441259
1438	0.243411	-0.000214904	0.0123717	-0.0898587	-0.00347773		1438	0.0753295	0.014794	0.00609085	0.0182407	0.0886286
1439	0.0639095	0.00660305	0.0741537	-0.159968	0.0737606		1439	0.0180745	0.00296359	0.00435481	-0.0252882	0.0455733
1440	0.0359867	-0.00105748	0.018737	-0.000366072	-0.00391831		1440	0.0275788	0.0113284	0.0146413	0.049114	0.0607057
1441	0.0773808	0.00290034	0.00679021	-0.0854577	0.0911404		1441	-0.0311295	-0.0266247	0.00283117	0.0336982	0.0199382
1442	-0.0433229	0.0053965	-0.0142363	0.0394085	0.0832264		1442	-0.0211686	-0.0151236	-0.000870186	0.0306986	-0.0194147
1443	0.169684	0.000427218	0.0102067	-0.0468853	-0.00949724		1443	-0.0219311	-0.00304945	0.0030878	-0.0318771	0.00253742
1444	0.16792	0.00426182	0.0515192	-0.0765911	-0.00594399		1444	-0.0234077	0.0146311	0.0527881	0.0892219	0.0208816
1445	0.103631	-0.0043622	0.00271749	0.0266712	-0.00145933		1445	-0.000503004	0.0163763	0.017151	-0.0305051	0.0160485
1446	0.14473	-0.000154673	0.0106935	-0.0327519	-0.00599521		1446	-0.0245447	-0.00690072	0.00161612	0.0351559	-0.0349034
1447	0.0127742	0.000974698	0.0207913	-0.0248081	-0.00501445		1447	0.0793289	-0.00417625	0.00509348	-0.0672936	0.183014
1448	0.389307	0.00339294	0.0414628	-0.3651	0.0940567		1448	0.0550232	0.0194697	-0.0689136	-0.140805	-0.0579862
1449	-0.140176	0.00327172	-0.0148704	-0.198271	0.00368923		1449	-0.0541786	0.0166489	0.066019	0.00729775	0.0317657
1450	0.232613	-0.000252722	-0.00219314	-0.143945	-0.00231445		1450	-0.0122625	0.00320864	0.000619803	-0.000643823	-0.00752571
1451	0.466643	0.0028045	0.0819065	-0.336701	-0.006523		1451	-0.0119424	-0.00144382	0.00211876	0.0146652	0.00892117
1452	0.162217	-0.00387983	0.0250389	0.00468291	0.0010901		1452	-0.0333191	0.045313	-0.0433496	0.075686	0.0225292
1453	0.145195	0.00124903	0.00987971	-0.0431313	-0.00938593		1453	0.0111973	0.00614851	0.00124101	0.0300296	-0.00386416
1454	0.0730107	0.000640385	0.00872225	-0.0315629	-0.00380133		1454	0.0704203	0.0178619	-0.00642259	-0.0180609	0.00755219
1455	0.0738701	0.00459466	0.0133808	-0.0894394	0.0153227		1455	2.92802e-05	-0.00492212	-0.000506755	-0.030291	0.0354448
1456	0.477028	0.00168679	0.031034	-0.307126	-0.00900923		1456	-0.0730905	0.00495967	-0.00499417	-0.0973393	0.0689329
1457	0.530722	0.00251392	0.006795	-0.209862	0.00160509		1457	0.0166888	-0.00115053	0.00276289	-0.00339462	0.0153357
1458	0.188318	-0.000301525	0.00972234	-0.0695063	-0.00187515		1458	-0.0424305	-0.00588461	-0.0192132	-0.115119	-0.04943
1459	0.217392	0.000583065	0.0259158	-0.044631	-0.00213043		1459	0.0249774	-0.00558457	-0.000278252	-0.043591	-0.0238507
1460	0.180276	0.000914799	0.0241119	-0.0903541	-0.0209072		1460	-0.00807239	-0.00187353	0.00404024	-0.0146714	0.00523475
1461	0.389196	-0.00175872	0.0182329	-0.104263	-0.00381996		1461	0.017359	-0.00418462	0.00304424	0.0536874	0.0353122
1462	0.153999	-0.000391867	0.0270188	-0.073743	-0.0163198		1462	0.0103476	0.016766	-0.0139682	0.00448298	-0.0125148
1463	-0.0877467	0.000136261	0.065789	-0.0829758	-0.0095662		1463	0.0498714	0.0141602	-0.00791707	0.0338139	0.0148235
1464	0.21693	0.00184429	0.00485889	-0.123395	-0.012118		1464	0.0211398	-0.0079938	0.00166986	-0.0248042	-0.0187555
1465	0.294729	0.00186722	-0.01005	-0.192581	-0.00540657		1465	-0.117222	-0.0208702	0.0204694	-0.0837322	-0.0175963
1466	0.365778	0.00259934	0.0108003	-0.319285	0.0510803		1466	0.167698	0.0208286	-0.00883226	-0.123672	0.0393046
1467	0.041247	0.000526554	0.025672	-0.00629584	-0.0063899		1467	0.00597696	0.00285468	-0.0184623	-0.0297211	0.00170012
1468	-0.0446026	-0.000189046	-0.00771404	-0.0454589	-0.0235709		1468	0.00776952	0.0157685	0.0431416	-0.148585	0.00546353
1469	0.388631	-0.000681942	0.0118245	-0.24663	-0.00343603		1469	-0.0940639	-0.0243542	-0.0555914	-0.116079	-0.10363
1470	0.133752	0.000529208	0.0281627	-0.0612553	-0.0124478		1470	-0.0185949	0.020865	-0.0174125	0.00736783	-0.0949181
1471	0.162184	-7.70333e-05	0.0135075	-0.023065	-0.0132076		1471	-0.00163742	-0.00793118	0.000147824	0.00170946	-0.0179592
1472	0.158468	0.000335338	0.00679631	-0.109869	-0.0151009		1472	-0.0663354	-0.00907592	-0.0208567	-0.106767	0.0159891
1473	0.113115	0.000159433	0.0156776	-0.0845021	-0.00306877		1473	-0.066298	-0.0080693	0.00306814	0.0455313	-0.01195
1474	-0.0476662	0.00536513	-0.0308431	-0.0371458	0.172694		1474	-0.0130319	-0.00751353	-0.0013797	0.0511652	-0.00390234
1475	0.205093	5.20918e-05	0.0206054	-0.0656865	-0.0033457		1475	0.0361284	0.00907701	-0.00870731	-0.0310753	0.00317375
1476	0.230628	0.00299963	-0.0112782	-0.269139	0.00189298		1476	0.00347827	0.0175109	0.0146903	-0.0852337	0.0420929
1477	0.17221	0.0024906	0.00602579	-0.153293	0.0384843		1477	0.0352514	0.0215362	0.0159184	-0.000813395	0.0224396
1478	0.179995	-0.000218537	0.0112336	-0.0763662	-0.00188221		1478	0.00587118	-0.0166936	-0.00493223	-0.0794403	-0.0470002
1479	0.0885406	0.000224052	0.0187601	-0.020093	-0.00245798		1479	0.0243679	-0.0100229	-0.00104061	0.0165709	0.0255992
1480	0.0398158	0.0052474	-0.0207172	-0.0397564	0.0133019		1480	-0.0278387	-0.010132	-0.00246174	-0.0226876	-0.00424712
1481	0.392791	-0.00165253	-0.00275652	-0.161779	-0.00262429		1481	-0.0283471	-0.00114336	0.00347303	0.00763052	0.0476917
1482	0.217738	0.0023608	-0.0212487	-0.277694	0.126439		1482	0.0470041	0.00371153	0.0029275	0.0307609	0.121007
1483	0.214497	-0.00649397	0.0275366	-0.0352924	0.0320746		1483	-0.0511779	-0.0136977	-0.00519078	0.0461564	-0.0709916
1484	0.099615	0.00581251	-0.00755423	-0.113734	0.0215518		1484	-0.0187742	-0.000453834	-0.000438224	0.0134504	-0.00988605
1485	0.0752415	0.000375513	0.0273087	0.00076306	-0.00254792		1485	0.000204696	-0.0040206	0.00506433	0.0591571	0.0139241
1486	0.109923	0.000333669	0.0121489	-0.0358048	-0.00194709		1486	0.0273806	0.0232577	-0.00670402	-0.0260582	-0.000744586
1487	0.164957	0.00373236	0.0112763	-0.0880208	-0.00285487		1487	-0.0213758	0.000912087	-0.00711297	-0.0532399	-0.00242139
1488	0.0376409	-0.000324152	0.00802559	0.0215827	-0.00031869		1488	-0.019076	0.00363805	0.00572997	0.0373785	-0.00198995
1489	0.0570605	0.0128386	-0.0167719	0.0731891	0.0642389		1489	-0.0259742	0.0207845	-0.0427959	-0.0778104	-0.130295
1490	-0.0469343	0.00106158	-0.0265007	-0.00473781	0.153937		1490	0.068954	-0.00541312	-7.03322e-05	-0.00744692	-0.0195208
1491	0.250581	-0.000233956	0.0272063	-0.138397	-0.00669108		1491	0.0568023	-0.0150286	0.0154649	0.23963	0.140375
1492	0.0420398	0.00154984	0.0287665	-0.021602	-0.00768383		1492	-0.0461845	-0.0369789	-0.021707	-0.0406194	-0.111273
1493	0.057346	-0.0018341	0.0239695	0.0311329	-0.000553709		1493	-0.034955	-0.000416352	0.00302291	0.0164388	-0.0274245
1494	0.363326	0.00252967	-0.00216316	-0.309396	-0.00803729		1494	-0.00503996	-0.00130774	0.00349909	0.0213452	-0.0199388
1495	0.189359	0.000352038	0.00939067	-0.0525489	-0.00344769		1495	-0.0418798	-0.0206914	0.00516318	-0.0409388	-0.0218091
1496	0.300307	-0.00123906	0.0416517	-0.0886523	-0.00588112		1496	-0.0164273	-0.00639123	0.00403812	-0.00628214	0.0113011
1497	0.0981122	-0.000779967	0.0100742	-0.0100385	-0.00133878		1497	-0.0143129	-0.00299035	0.00413888	-0.0185391	0.00320862
1498	0.0732901	0.000553723	0.0232082	-0.0133057	-0.0102934		1498	-0.0376391	-0.0104413	0.0015193	0.0251222	0.000237459
1499	0.179401	-6.86776e-05	0.025357	-0.0693261	-0.00577009		1499	-0.111806	-0.00524333	0.00266653	-0.10483	0.106451
1500	0.099588	0.000520479	0.0152689	-0.0219762	-0.00210814		1500	-0.0047626	0.00207769	0.00342114	0.0240945	-0.00949209
1501	-0.00600338	0.00235867	-0.00823457	-0.0159344	0.0977957		1501	0.0148228	-0.00679618	-0.00181759	-0.023685	0.0459854
1502	0.230156	0.00218809	0.00521375	-0.266295	-0.00356563		1502	0.0461556	0.00571778	0.00407155	0.0780752	-0.0102235
1503	-0.183429	-0.000285859	-0.0422492	0.0219274	0.118135		1503	-0.0272722	-0.00714365	-0.000114007	0.00712955	0.0281312
1504	-0.0616096	0.000886818	0.00434918	-0.0598113	-0.0396606		1504	-0.0437784	-0.00414926	0.00368121	0.0289375	-0.0236462
1505	0.118318	0.00180434	0.0522212	-0.168799	0.0469707		1505	0.0178836	0.0177894	-0.0496952	-0.146956	0.0991804
1506	0.206317	-0.000408352	0.00777433	-0.0451975	-0.00162439		1506	-0.00990284	6.84625e-05	0.000731486	0.0352929	-0.029988
1507	-0.130513	0.00341457	0.0598175	-0.140459	-0.00393083		1507	0.0469879	0.00927772	0.00720174	0.0629379	0.0270341
1508	0.194776	0.000248359	-0.00724101	-0.12327	-0.0014541		1508	0.00682021	-0.0126995	-0.00131835	0.0172646	0.00596998
1509	0.194679	0.0028301	0.000757124	-0.1709	-0.0137657		1509	0.0460579	0.0253596	-0.0140551	-0.000567338	0.0129954
1510	0.0762282	-0.000970158	0.0126529	-0.00999505	-0.00328227		1510	-0.0322302	-0.00525991	-0.00948734	0.0474274	-0.159741
1511	0.127088	-0.000505	0.0168265	-0.0432752	-0.00110022		1511	-0.218441	-0.153906	-0.0375162	0.0102432	-0.0923041
1512	0.0660497	0.00039236	0.0177979	-0.022121	-0.00138195		1512	-0.025837	-0.00952863	0.00583507	0.0307687	0.0177016
1513	-0.226867	0.000915352	-0.0574721	-0.327028	0.109749		1513	-0.0376011	-0.00796855	-7.33264e-05	0.0239833	-0.00518161
1514	0.331271	-0.00108557	0.00196129	-0.184003	-0.00377341		1514	0.142999	0.0496659	0.00611602	-0.0172535	0.022976
1515	0.484766	0.00252372	0.0427773	-0.343701	-0.0209593		1515	-0.085441	-0.0174644	-0.011783	-0.0112756	-0.0383829
1516	0.02739	0.00286964	0.00159882	-0.0706525	0.11176		1516	0.0079158	-0.00756784	0.00471356	-0.0262998	-0.020228
1517	0.0953687	0.00220246	0.0742679	-0.130219	-0.0230035		1517	-0.0133623	0.0091343	0.0125189	-0.0102639	-0.000809958
1518	-0.0171554	-0.00177942	0.034359	0.000729036	-0.0127419		1518	-0.00368583	0.0248759	-0.0350908	-0.0240568	0.036744
1519	0.0933427	-0.000347484	0.0120551	-0.0329998	-0.00670069		1519	-0.0540199	0.0217377	0.0192565	-0.0502353	-0.0355389
1520	0.161907	0.000193388	0.029016	-0.0763255	-0.00632615		1520	-0.03059	-0.00781326	0.00162986	0.0254497	0.000925781
1521	0.313799	-0.0024181	0.0460421	-0.0913894	-0.00291233		1521	0.105155	0.0230468	0.00642797	0.0523862	0.104143
1522	0.0897556	0.000895845	0.0137003	-0.0349175	-0.00506106		1522	-0.137976	-0.0198955	0.0183935	0.0370073	0.0916688
1523	-0.261152	-0.000405617	-0.0642034	-0.37258	0.126904		1523	0.0842294	0.019635	-0.0127557	0.0499844	-0.0221476
1524	0.170212	-0.000897518	0.026024	-0.0624668	-0.00378698		1524	0.0207971	0.0152334	0.0371014	-0.128831	0.00403664
1525	0.0134456	0.00297724	-0.0189938	-0.0774513	0.0145149		1525	-0.0885735	-0.0304417	0.0226799	-0.058066	-0.188872
1526	0.165233	-0.000452502	0.0120563	-0.0321176	-0.00149172		1526	0.0358331	0.0135279	0.014204	0.0205732	0.00810468
1527	1.1046	0.00131609	0.0597616	-0.301701	-0.00386787		1527	0.0176095	-0.021993	-0.00980197	-0.0156698	-0.0256376
1528	0.539563	0.00773698	0.0305535	-0.269221	-0.00872654		1528	-0.00391167	-0.00705257	0.0021366	0.00611648	0.0103114
1529	0.1356	-0.000310527	0.0169019	-0.0686509	-0.0130602		1529	-0.00080785	-0.00545324	0.00510859	0.00736718	0.0289307
1530	0.149715	0.0058686	0.00379823	-0.210421	0.028417		1530	0.0177089	-0.0026917	-0.00202528	0.00487325	0.0370192
1531	0.367693	0.00465364	0.0145738	-0.28462	0.000458198		1531	-0.0175216	-0.0137628	0.00169111	0.0144725	-0.0631737
1532	0.271695	0.00109097	0.0316205	-0.131738	-0.0180579		1532	0.0553191	0.0201319	0.0253815	-0.0882112	-0.0358415
1533	0.14498	0.00413497	-0.0272569	-0.115221	0.106455		1533	-0.0102867	-0.0157708	-0.00362126	-0.00616264	-0.00738261
1534	0.208807	0.00143201	0.0345836	-0.267303	-0.00363007		1534	0.0106383	-0.0155746	-0.000839851	0.0200112	-0.00539545
1535	0.0848298	0.00260586	-0.0155074	-0.163319	0.0109025		1535	-0.0452086	-0.00326956	0.0106195	0.0868166	0.046651
1536	0.0947952	0.00549891	-0.0264835	-0.171385	0.0911949		1536	0.0512267	0.00944323	0.121907	-0.0591206	0.00853228
1537	0.167057	-0.00038005	0.0251115	-0.0453149	-0.00296974		1537	0.0869025	0.0245216	-0.00708351	-0.0260481	-0.0756565
1538	0.150768	-0.000112877	0.00969024	-0.0328749	-0.00146726		1538	0.0343955	0.0116062	0.02153	-0.0972801	0.00864123
1539	0.127102	-6.23827e-05	0.0130842	-0.0485788	-0.00403904		1539	0.010005	-0.00688207	-0.00118674	0.00608804	0.0340668
1540	-0.224215	0.00339993	-0.0493526	-0.0361161	0.250539		1540	-0.097175	0.00809696	0.0156632	-0.182923	-0.0506713
1541	0.0575016	-0.00012273	0.0198654	0.0115187	-0.000655505		1541	0.0538682	0.0108159	-0.00227015	0.00314701	0.0193822
1542	0.210269	0.00271272	0.0804035	-0.153856	0.0618076		1542	-0.0538074	0.00274401	0.00206264	0.0771667	0.00814413
1543	-0.13375	0.00556078	-0.00573959	0.0113112	-0.00460204		1543	-0.0844791	-0.0205695	0.00832688	-0.0847931	0.0393508
1544	0.110674	0.000296536	0.0285383	-0.0290905	-0.00201646		1544	-0.0244307	0.005183	-0.0155584	-0.068969	-0.0037793
1545	-0.0122081	0.00747297	-0.00583534	0.039872	0.102488		1545	0.019276	0.00668539	4.65574e-05	0.000660432	0.00357267
1546	0.0239982	0.00100961	0.013759	0.032682	-0.000275618		1546	-0.0846963	0.0182801	0.0234564	0.0957655	-0.0270791
1547	0.0179165	0.00217716	-0.0224169	-0.126791	0.00388072		1547	0.0497878	0.0183799	0.0159375	-0.0389326	-0.027428
1548	-0.0822766	0.00167492	0.0135878	-0.170226	-0.00779737		1548	-0.0468864	-0.0133532	0.00456953	-0.0465158	-0.0266209
1549	0.0424755	0.00222694	-0.013146	-0.0684543	-0.0516537		1549	0.0101415	0.0123154	0.0200896	0.0185656	0.0197624
1550	0.158888	-0.00118978	0.0224611	-0.0609851	-0.0155196		1550	-0.000352475	0.00471874	0.0113961	0.0343198	0.0144354
1551	0.101175	0.000480563	0.0216309	-0.0502954	-0.0058452		1551	0.12509	0.0202048	0.0371113	-0.206721	0.217419
1552	-0.185987	0.000698845	-0.0457477	-0.119536	0.215765		1552	0.0448044	-0.0206485	-0.00853526	0.0823532	-0.0206544
1553	-0.0820774	0.00256246	-0.00726093	-0.0591708	0.0805842		1553	0.00949911	-0.0181747	-0.00263398	-0.0797102	0.0552508
1554	0.228079	0.000780585	0.016854	-0.0896039	-0.00711528		1554	-0.0768765	0.0193243	0.488512	-0.11948	0.0677479
1555	0.137027	9.78868e-05	0.0163162	-0.0376471	-0.00588562		1555	-0.0348094	-0.0100709	0.0056225	-0.0301733	-0.0361648
1556	0.0047373	0.00714276	-0.0225672	0.04618	0.104336		1556	-0.0290332	-0.0214676	-0.0532395	-0.199672	-0.094931
1557	0.184587	-0.000385413	0.00188145	-0.0236195	-0.00356059		1557	-0.0470933	-0.0125521	0.00029513	-0.0303208	0.011939
1558	0.087087	3.09837e-05	-0.0206996	-0.0976127	0.0151831		1558	0.0600706	0.0236494	-0.00464	0.0216174	-0.00950085
1559	0.130405	0.0045423	-0.0110848	-0.204629	0.0237873		1559	0.0173327	0.00865723	0.0268034	0.0399739	-0.00570046
1560	0.645441	0.0028148	0.0425244	-0.482774	-0.0177129		1560	0.0416026	0.00640951	-0.00521774	-0.0241945	-0.0124204
1561	0.128452	0.00107902	0.0103717	-0.228301	0.00241144		1561	-0.0893683	-0.0442551	-0.0117138	-0.066663	0.0803655
1562	-0.0350204	0.00148251	-0.0270162	-0.00687861	0.123625		1562	-0.0236661	0.0152367	0.0568938	-0.114415	0.0113957
1563	0.506982	-0.00129103	0.0469351	-0.180385	-0.00623308		1563	-0.159943	-0.0237156	-0.0311509	0.0912772	-0.183226
1564	0.343792	-0.000913243	0.029223	-0.270677	-0.00727685		1564	0.0229327	0.000167809	-0.000431328	0.000746012	0.0102064
1565	-0.0737967	0.00730929	-0.0321338	0.000136047	0.081809		1565	-0.0306988	-0.0428255	-0.0270248	-0.0397334	-0.121115
1566	0.0562587	0.00346909	-0.0189064	-0.103399	0.146611		1566	-0.0314018	0.0209765	-0.0656634	0.0611423	-0.0541018
1567	0.283405	0.00227517	0.0786084	-0.260925	-0.00570083		1567	-0.113024	-0.0205802	0.0187053	-0.0934558	0.0162898
1568	-0.0398676	0.00713854	-0.0265725	-0.00427671	0.159461		1568	-0.0162678	0.00212705	0.00254508	0.0201059	0.00513611
1569	0.0562805	-0.000127843	0.0231932	-0.00983184	-0.00631717		1569	0.0116556	-0.0102636	0.02141	0.0499696	0.057358
1570	-0.188089	0.00249089	-0.0198667	-0.0459197	-7.85351e-05		1570	-0.00252174	-0.00107744	-0.000380983	0.0445396	0.0103166
1571	0.0560833	0.000918162	0.0333111	-0.0341669	0.00320791		1571	-0.0148	-0.0132652	0.00384745	0.0707786	0.0225258
1572	0.243523	0.000786783	0.0390392	-0.074965	-0.00986615		1572	0.0215016	0.0227184	0.014393	-0.116135	0.0842475
1573	-0.0452108	0.00310956	-0.0289835	-0.00383513	0.194021		1573	-0.0022418	-0.0333194	0.036309	-0.0259688	0.00749515
1574	0.0767481	0.00280742	-0.0169198	-0.153032	0.0557173		1574	0.0157213	-0.00381765	0.000613441	0.019152	0.00465647
1575	-0.108478	0.00264446	-0.02171	0.00655923	0.12453		1575	0.0638862	0.0430398	0.00319471	0.0758708	0.0156688
1576	0.0935186	0.000641788	0.0225495	-0.0832549	-0.00733667		1576	-0.00714877	-0.0107478	-0.000848965	0.00661092	0.0151574
1577	0.193508	-0.000552823	0.0202355	-0.169581	-0.0130072		1577	0.00187308	0.00154839	0.00174025	0.0332935	-0.00202547
1578	0.144882	-0.000180851	0.0169482	-0.069613	-0.00457354		1578	-0.0290832	-0.00442809	0.00343439	0.0488572	-0.00981844
1579	0.109526	-0.000221289	0.0132484	-0.0170065	-0.00244542		1579	0.010577	0.00749235	-0.0139181	-0.0215901	-0.00323671
1580	0.0532571	-0.00100953	0.0149417	-0.0131078	-0.00775577		1580	-0.0262912	-0.0125975	-0.00182643	-0.0157317	0.0798428
1581	0.226495	0.000666341	0.0191797	-0.108755	-0.0091494		1581	-0.00204777	-0.00407346	0.00374713	-0.00626427	0.0365709
1582	0.0517809	0.00257251	-0.0190261	-0.189359	0.0717367		1582	0.0214014	-0.00446071	-0.00158904	0.037495	-0.0264485
1583	0.166924	0.0031943	0.00708966	-0.144324	0.0019566		1583	0.0577969	-0.0231455	0.0097695	-0.0360463	-0.123554
1584	0.309265	0.00219826	0.0171092	-0.214035	-0.000157856		1584	0.0245054	0.00880698	0.0112377	0.03005	0.000606906
1585	0.0811629	-0.000883204	0.00371429	-0.0249263	-0.00164055		1585	-0.0912531	-0.022592	-0.0125091	0.047357	-0.003139
1586	0.0479339	-0.000590155	0.0107173	-0.00733104	-0.00325512		1586	-0.00198494	-0.0154577	-0.00284213	0.0738151	-0.0684888
1587	0.0758314	-0.000190996	0.00950239	-0.0203249	-0.00314274		1587	-0.0242626	-0.00914324	0.000794202	0.0232707	0.0135236
1588	0.0272844	0.00197293	-0.0311203	-0.149622	0.136292		1588	-0.026378	0.0094483	0.0256177	0.184765	0.0702268
1589	0.131694	0.00200476	0.00995938	-0.12775	0.0385981		1589	0.0452636	0.0127634	0.0155021	0.01935	0.00773516
1590	0.370634	-0.00331366	0.0594656	-0.204216	-0.00138629		1590	0.00979516	0.0188281	0.00525971	-0.0247456	-0.0135401
1591	-0.0761264	0.00442385	-0.027466	0.0260583	0.0900779		1591	-0.0312374	-0.00959845	0.00338868	0.0790825	0.078158
1592	0.0794167	7.33581e-05	0.0439202	-0.0585353	-0.0122756		1592	0.0519896	0.00208849	0.0229026	0.361082	-0.241028
1593	-0.00205034	0.00269429	-0.0148736	-0.0990482	0.138174		1593	0.0226482	0.00789189	-0.00106975	-0.0083273	0.0364313
1594	0.280313	-0.00210486	0.0184063	-0.146097	-0.00251224		1594	-0.0198943	-0.01839	0.00522513	0.0576123	0.0727607
1595	0.126117	-0.00118579	0.00849132	-0.0178553	-0.00247644		1595	0.0266151	-0.00365791	-0.00445693	0.0312932	0.0232834
1596	0.0530393	0.000799708	0.0194282	-0.0101246	-0.00387866		1596	-0.092953	-0.0322253	0.0225375	-0.136268	0.0646532
1597	0.0861145	-0.000344407	0.0225004	-0.00674697	-0.000987501		1597	0.0206986	0.010111	-0.013826	-0.0484874	0.0898216
1598	0.138374	0.00156954	0.0417575	-0.145526	0.0361832		1598	-0.00468141	-0.00442433	0.00519222	-0.0204827	-0.00641511
1599	-0.00888264	0.00813108	-0.0214818	0.0536515	0.0779338		1599	0.0112419	-0.00586677	0.00930216	-0.0192477	-0.00215014
1600	0.15907	-0.00156811	0.0286208	-0.0535599	-0.00214305		1600	0.0760588	0.0241063	-0.0257155	0.022719	-0.0859247
1601	0.0880023	3.97562e-05	0.012809	-0.0160795	-0.00185627		1601	0.0275982	0.000401846	0.00637337	-0.0433354	-0.00540356
1602	0.214566	-0.0010702	0.0115874	-0.066182	-0.00995288		1602	-0.0273585	-0.000581974	0.000625716	-0.133333	-0.144059
1603	0.0580594	0.0110662	-0.0253748	0.0272715	0.0957529		1603	0.0162608	0.00154353	-0.00113663	-0.033545	0.00516594
1604	0.00787097	0.00189998	-0.028197	-0.10908	0.115688		1604	0.0339896	0.0238615	-0.0294914	0.087284	-0.0773094
1605	0.304461	0.000429503	0.0421982	-0.271725	-0.0150192		1605	-0.0221211	-0.00681845	0.00200202	0.00401883	0.00596317
1606	0.108687	-0.000179422	0.00456954	-0.0394274	-0.0013806		1606	-0.0160787	0.00672668	0.00942316	0.124736	0.0276455
1607	0.12471	-0.00191391	0.0136806	-0.170001	0.00926234		1607	0.0785876	0.0195502	0.0141198	0.114713	-0.0302672
1608	0.149502	0.00596015	0.0215913	-0.0869805	0.0721378		1608	-0.0190525	-0.0128183	0.0140584	0.0391983	-0.0332929
1609	0.10188	0.00133268	0.0399379	-0.0686747	0.0183767		1609	0.0377773	0.014356	0.0486851	-0.0351393	0.0823847
1610	0.252181	-0.000825198	0.0519921	-0.124194	-0.00447721		1610	0.0183515	0.00137887	0.000972165	0.00927491	0.0276437
1611	0.30073	-0.000653812	0.0130578	-0.0690198	-0.00190358		1611	-0.080367	-0.0282338	-0.0284541	-0.0959534	-0.115212
1612	0.399877	0.00564081	0.011247	-0.277794	0.0296905		1612	0.00553948	0.003923	0.00393994	0.0507216	0.0748314
1613	0.288329	-0.00284147	0.0375072	-0.176245	-0.00119209		1613	0.0524532	0.0226724	-0.0315895	-0.0859879	-0.0430826
1614	0.136953	8.91945e-05	0.0124406	-0.0593769	-0.00126245		1614	-0.0202729	-0.0122338	0.00496966	-0.0617453	-0.0545019
1615	0.109293	0.00481904	0.0274287	-0.199194	-0.0158143		1615	0.0364842	-0.0277722	-0.0522873	-0.0204106	-0.187078
1616	0.0898672	0.0129203	-0.0321222	0.0850185	0.0966695		1616	0.0936176	0.0229165	-0.00845729	0.0118735	0.126406
1617	0.0909904	0.00112564	0.0297552	-0.170852	0.0013606		1617	0.00581219	0.00533997	0.00121429	0.00913619	0.00938324
1618	-0.0176755	0.00203955	-0.0336981	-0.0843785	0.15468		1618	0.0177924	-0.00336951	8.48094e-05	-0.0136721	0.0204125
1619	0.106774	0.000788162	0.0206315	-0.057691	-0.00693307		1619	-0.0970694	-0.0380295	-0.116807	-0.102275	0.0247719
1620	0.41107	0.00131688	0.0216568	-0.206837	-0.0154423		1620	-0.0225901	-0.0131561	-0.00115024	-0.0110052	0.00914677
1621	0.433298	0.0021002	0.0098579	-0.244193	-0.00233588		1621	0.0583806	0.0128755	0.0024992	0.00720751	0.0309519
1622	0.133131	-0.000104832	0.0185054	-0.0651906	-0.0113857		1622	0.0151228	0.00810173	0.0104123	0.0159237	-0.00802664
1623	0.15986	0.000463778	0.00517819	-0.04189	-0.00104619		1623	-0.0031309	-0.000210246	0.00285403	-0.0110567	0.0157366
1624	0.358232	0.000283005	0.0133251	-0.189886	-0.00441997		1624	0.0437211	0.0209425	-0.0286344	-0.0610826	0.123785
1625	0.251516	0.000224102	0.0500284	-0.129383	-0.00913742		1625	-0.0239502	-0.000868138	0.00605552	-0.029456	-0.0197833
1626	0.00791071	-0.00377813	0.0111317	0.0127778	-0.00392583		1626	-0.00620764	0.00814426	0.0053629	-0.0415439	0.0345709
1627	-0.205702	0.00549781	-0.0436821	-0.0353126	0.213829		1627	0.104645	0.0226845	-0.00286155	0.144743	0.0807174
1628	0.0951391	-0.000578414	0.0115626	-0.0179037	-0.00131793		1628	0.103957	0.0194411	0.168946	-0.141234	0.0594833
1629	0.00740004	0.00304703	-0.0129672	-0.107222	-0.0228537		1629	-0.00218986	0.0208802	-0.0362473	-0.112646	0.0532104
1630	0.119501	-0.000399508	0.013771	-0.0215054	-0.00587563		1630	-0.0149688	0.0026167	0.00170166	-0.0237018	0.0124903
1631	0.0925474	0.00116336	0.0238687	-0.0153456	-0.000959068		1631	0.0931343	-0.00238209	-0.00711871	-0.0128182	0.0473787
1632	0.076791	-0.00150904	0.0211625	-0.0387728	-0.00848372		1632	0.0597244	0.0207459	-0.0138986	-0.033567	-0.031483
1633	0.248436	0.00024295	0.0455026	-0.167411	-0.0123607		1633	-0.028056	-0.023145	-0.00822452	-0.0110137	-0.0085008
1634	0.113886	-0.00023127	0.0146075	-0.0431661	-0.00171214		1634	-0.0359915	0.0180933	-0.0147628	0.0240223	-0.00366209
1635	0.0542075	0.00624672	-0.0284863	0.0571123	0.0704155		1635	0.00402255	-0.00723794	-0.00108638	-0.00637323	0.023671
1636	0.105049	-0.000485191	0.0243465	-0.0533573	-0.009485		1636	-0.0262718	-0.0107521	0.00899807	-0.0423105	0.0269105
1637	0.233456	0.00169915	0.0220669	-0.0445398	-0.00497882		1637	0.00946453	-0.0132158	-0.00930371	-0.0451071	-0.06521
1638	-0.00886637	0.00922391	-0.0246792	0.0357121	0.10458		1638	0.0186139	-0.00446174	0.00378496	-0.0183645	0.0229759
1639	0.17047	-0.00035278	0.0137813	-0.044777	-0.00354753		1639	0.0852358	0.0353688	0.0185722	-0.0203277	-0.0440098
1640	-0.0084421	0.00259095	-0.0374183	-0.0540059	0.170913		1640	0.0288671	0.0102827	0.00100147	0.0486018	-3.95695e-05
1641	-0.0605721	0.00045131	-0.0268458	-0.0682247	0.177439		1641	0.0600396	0.00540076	-0.00287185	0.0847391	0.0657982
1642	0.0394979	-0.00140797	0.0366946	-0.0352271	-0.0205203		1642	-0.0216974	-0.0129628	-0.00116718	0.0509013	0.00246984
1643	0.125098	0.001045	0.027776	-0.0349121	-0.00439244		1643	-0.00534571	0.02192	-0.0432933	-0.127868	0.00479533
1644	0.354448	0.00155692	0.0240203	-0.235601	0.00832187		1644	0.0953252	0.0225196	-0.059647	-0.201123	0.02256
1645	-0.0181209	0.00129763	0.0431909	-0.28798	0.00989409		1645	0.00548244	-0.0103961	0.00324307	0.0386035	-0.00642091
1646	0.135034	-2.38571e-05	0.0134162	-0.0427096	-0.00493127		1646	-0.0110582	-0.000222958	-0.000675287	0.000441693	0.000986851
1647	0.091213	0.00565214	-0.0381443	-0.100375	0.159198		1647	0.00612931	0.0220982	0.0118467	-0.052263	0.0547331
1648	0.109228	0.000152883	0.0294829	-0.0409481	-0.0119221		1648	-0.00531081	0.0137467	-0.00341907	-0.134497	-0.0123299
1649	-0.0213871	0.00295857	-0.0205152	-0.0211307	0.150204		1649	0.00119745	0.002321	-0.00109642	-0.00778251	0.0158399
1650	0.184011	0.000222933	0.0173904	-0.0440674	-0.00256419		1650	0.045818	-0.000431315	-0.00953782	-0.0759613	0.0520874
1651	0.259013	0.0031727	0.0242741	-0.20423	0.0220228		1651	-0.0156056	0.00397382	-0.0105722	-0.0754307	-0.0180087
1652	0.150247	0.000333211	0.0106815	-0.0575169	-0.00390575		1652	-0.0328578	0.00446324	0.00310226	-0.0346464	0.0161562
1653	0.106477	0.00693348	-0.0303727	-0.175613	0.0648142		1653	0.0188015	0.00733871	0.0176685	0.00892335	-0.00296599
1654	0.102125	0.00128275	0.0155645	-0.0932547	-0.00925396		1654	-0.0797862	-0.016561	-0.00123196	-0.0487167	0.0290416
1655	-0.0658804	0.0067196	-0.0278506	0.0253042	0.0522508		1655	-0.0220132	-0.00742943	0.000993381	0.033764	0.0706338
1656	-0.0055757	0.00285875	-0.0159815	-0.154457	0.068609		1656	-0.0621151	0.0201593	0.0096802	-0.0332458	0.0290931
1657	0.132258	0.00322924	-0.00383845	-0.265322	0.02998		1657	-0.00102051	0.00134543	0.00479111	-0.0317136	0.0262783
1658	0.134162	7.89795e-05	0.0183029	-0.0244371	-0.00308127		1658	-0.00632025	0.0191207	-0.0373105	-0.0474598	-0.0253966
1659	-0.0119346	-0.00163172	0.0185773	-0.00111132	-0.00846747		1659	0.00672323	0.00755586	0.000328759	-0.0697833	7.89108e-05
1660	0.0840384	0.000327346	0.00562563	-0.0800064	-0.00310065		1660	-0.0942269	-0.0200117	-0.0178173	0.0667423	0.0138482
1661	0.114051	0.000102095	0.0214151	-0.0547159	-0.00511475		1661	0.00134101	-0.0126729	-0.00751065	-0.0620056	0.0618992
1662	0.172797	0.00230261	-0.00944865	-0.0608103	-0.00543843		1662	-0.149109	-0.0336192	0.00912283	-0.0461296	0.0673178
1663	0.111035	-0.00140098	0.00596087	0.0281572	-0.00052678		1663	0.045998	0.00692034	0.000516	0.103256	0.0578875
1664	0.17227	-0.000394351	0.0186604	-0.0543204	-0.00828994		1664	-0.00776205	-0.0115104	0.00182208	-0.00692868	0.00929929
1665	0.0893613	0.00585046	0.0231689	-0.0441767	-0.000852329		1665	0.0421416	0.0121997	0.0104638	0.122129	-0.0138669
1666	0.453649	-0.000285883	0.0375518	-0.206165	-0.0028155		1666	-0.0034484	-0.00934531	0.000405958	-0.0162129	0.0215682
1667	0.466809	-0.000912496	0.0303115	-0.180857	-0.0243637		1667	0.0123781	-0.0181876	0.0320109	-0.00763767	0.0222183
1668	0.0744455	0.00130125	0.0198305	-0.00765587	-0.00233976		1668	0.051506	0.00598582	-0.0162908	-0.060199	0.11244
1669	0.0540161	-0.000595684	0.0185711	0.0181314	-0.000359146		1669	-0.00473151	-0.011433	-0.000749082	-0.0255636	0.00178968
1670	0.24873	-0.000979874	0.0254025	-0.208229	-0.00740348		1670	0.0435226	0.0100501	0.0157634	0.063052	0.00190808
1671	0.154888	0.000405684	0.0227421	-0.0925177	-0.00639462		1671	0.00197709	0.00787751	-0.00252761	-0.00114481	-0.0218686
1672	0.138957	0.00215433	0.026624	-0.173677	-0.0310117		1672	-0.0794015	-0.0134697	0.00806867	-0.122518	-0.00476361
1673	0.153366	0.000312884	0.0159687	-0.0373885	-0.0116752		1673	0.0857616	0.0150173	0.0045908	0.00529481	0.0572091
1674	-0.00689002	0.0102202	-0.0301034	0.0527341	0.136853		1674	0.0746036	0.0323995	-0.00702093	-0.121765	0.122682
1675	0.0901488	-0.000849807	0.0148547	-0.00445916	-0.00195381		1675	0.0771291	0.00197908	-0.00368458	0.0885334	-0.005589
1676	0.219017	7.34765e-05	0.0376254	-0.10364	-0.00496786		1676	-0.00268251	0.00638124	-0.000636883	0.022251	0.0335703
1677	0.0777119	0.00310325	0.0116075	-0.0337728	-0.0224541		1677	0.119074	0.0217904	-0.220721	-0.00261622	0.00984128
1678	0.189107	0.00318429	0.00681154	-0.247113	0.0416514		1678	0.0405633	0.0220216	0.0930612	-0.00881236	0.0230286
1679	0.142365	0.00390912	-0.0309504	-0.14878	0.0892162		1679	-0.119021	0.0108454	0.0247086	-0.156232	0.0181261
1680	0.110718	0.00692312	-0.0222822	-0.16183	0.11373		1680	0.017737	-0.00481822	0.00110109	-0.0163879	-0.00778538
1681	0.152851	0.00177157	-0.0246089	-0.145733	0.125207		1681	-0.0817632	-0.00729388	-0.00458323	-0.00808176	-0.172486
1682	-0.0325398	0.00245547	-0.0280616	-0.0432348	0.149109		1682	0.00265878	0.0152026	0.0137185	0.02592	-0.00627037
1683	0.106454	-0.00243578	0.0219885	0.00158118	-0.000509551		1683	0.0787881	0.0312765	-0.0275517	0.0643544	0.0431102
1684	0.565109	0.00105787	0.067536	-0.289621	-0.00297797		1684	-0.037771	0.00641757	-0.00354081	0.0541344	0.0110075
1685	-0.0993333	0.0028299	0.0605424	-0.0975396	-0.00193183		1685	0.002635	0.011066	0.0309158	-0.065185	-0.0125469
1686	0.203849	0.00103753	0.0362692	-0.0840312	-0.0057014		1686	-0.294785	-0.288579	0.0129423	0.0464847	0.0592175
1687	0.105771	0.00101349	0.0200835	-0.0224581	-0.00569285		1687	0.0141501	-0.00658847	0.00216403	0.0197395	-0.00787979
1688	0.0673823	0.0010787	0.0196601	0.0108028	-0.000964157		1688	-0.0641056	-0.024335	-0.0151927	0.0286784	-0.0535405
1689	-0.0633226	0.00230838	-0.0217242	-0.112758	0.136176		1689	-0.022576	-0.00282321	0.00155576	-0.0284433	0.0166563
1690	-0.0232499	0.00859874	-0.0389676	0.139969	0.152555		1690	-0.00158523	-0.00152652	0.00210439	0.0800109	0.0216266
1691	-0.0325644	0.00309186	-0.0254695	-0.0193386	0.11687		1691	-0.016963	0.00140955	0.000917612	0.0242918	0.0348253
1692	0.0965055	0.00128945	0.0121803	-0.00492303	-0.0102881		1692	-0.00953303	-0.00533938	0.00361139	-0.0156739	0.000504289
1693	0.144509	0.00222575	0.00290016	-0.233533	0.0161627		1693	-0.0318369	-0.0236993	0.000396314	0.0981105	0.00372037
1694	-0.0414254	0.00370356	-0.014305	-0.0115703	0.106409		1694	0.374561	0.0171187	0.0291486	-0.0873757	-0.0166071
1695	0.057097	7.57018e-05	0.0226996	0.0125845	-0.00177123		1695	-0.000774088	-0.000931801	-0.000236854	0.0411212	-0.00349919
1696	-0.0227485	-0.00291343	0.0115126	0.00295917	-0.0169805		1696	-0.0283126	-0.0151646	-0.00512565	-0.0255166	-0.00297111
1697	0.175291	-9.16252e-05	0.0199362	-0.0270557	-0.00217132		1697	0.0161055	-0.00804445	0.00239837	0.0010011	-0.0014288
1698	0.261683	7.37513e-05	0.00391466	-0.149305	-0.0176178		1698	0.0155285	-0.00258516	0.00077381	0.0340613	-0.0121275
1699	0.148302	-0.000749966	0.0466043	-0.0628702	0.0299555		1699	-0.00425593	0.0217608	-0.00577357	-0.0177967	-0.00319708
1700	0.0770286	3.36857e-05	0.0126151	-0.00596996	-0.00274992		1700	0.0703171	0.0140464	0.00163466	-0.0175027	0.0473473
1701	0.0643305	-0.000296688	0.00992722	-0.0361848	-0.00210275		1701	-0.0301629	-0.00670104	-0.00456984	-0.0288788	0.044412
1702	0.0745528	0.00279105	0.00219929	-0.247342	0.113971		1702	-0.00411859	-0.00323184	0.0030998	0.025966	0.0066616
1703	0.212152	0.00236871	0.00508464	-0.378354	-0.0060608		1703	-0.0107478	-0.0163621	0.00884339	0.0075771	-0.0312928
1704	0.308351	0.000917058	0.0270849	-0.333686	-0.00714358		1704	-0.00497843	0.00856274	0.000980632	0.194155	-0.0769932
1705	0.0301706	0.00744394	0.0124686	-0.0180258	0.0604308		1705	0.0246995	-0.0208095	-0.0014565	0.145302	0.0194088
1706	0.114776	6.15074e-05	0.00869742	-0.0383866	-0.00264763		1706	0.0229811	-0.00895038	0.00663824	-0.0520955	-0.0523823
1707	0.195032	-0.000913	0.00351658	-0.20656	0.0233666		1707	-0.0414233	-0.0052602	-0.00200776	0.15046	0.131367
1708	0.0766435	-0.00264263	-0.00658603	-0.101907	0.0155948		1708	0.0119091	-0.00534283	-0.00101426	-0.00245382	0.0174808
1709	0.0865216	0.000102648	0.0160619	-0.0280491	-0.00837384		1709	-0.0339086	0.0181103	-0.0472006	-0.117609	0.0495394
1710	-0.0335978	0.00515977	-0.0229864	-0.0124967	0.126579		1710	0.0713597	0.0211884	0.0163647	0.151152	0.142628
1711	0.0957661	0.000366369	0.0166513	-0.0331721	-0.00499262		1711	-0.0083668	-0.000278611	0.0027398	0.048398	-0.00632844
1712	0.349358	0.00368003	0.00680909	-0.157898	0.0440133		1712	0.058766	0.0130433	0.014456	-0.268806	0.0295615
1713	0.177896	0.000705173	0.0248849	-0.0744136	-0.012757		1713	-0.0111735	-0.00224125	0.000511631	0.0156395	0.0509739
1714	0.171695	0.00129791	0.00956396	-0.127662	-0.00497428		1714	-0.14825	-0.0323251	-0.0160803	-0.156902	-0.16137
1715	0.109277	-0.00139743	0.019489	-0.0227787	-0.004378		1715	0.010211	0.0157147	0.0117278	-0.130912	0.0114623
1716	0.122951	0.000857927	0.00709465	-0.10337	-0.00898884		1716	0.016218	-0.00143837	0.0034428	0.0390304	0.0222466
1717	-0.0704074	0.0041134	-0.0303755	-0.0139812	0.13832		1717	0.124297	0.053954	-0.0367411	-0.189302	0.0211613
1718	0.0491034	-0.00261109	0.0224479	0.0395409	0.00302996		1718	0.0307389	0.000723789	0.00809036	0.000133769	0.112675
1719	0.0831983	0.000418562	0.0138765	-0.0433391	-0.00137721		1719	0.223437	0.139179	-0.0102624	-0.0272917	-0.00658761
1720	0.0302176	0.000920209	0.0263544	-0.0119736	-0.0190123		1720	-0.00602563	-0.0194341	-0.0235032	-0.0470966	0.0581726
1721	0.0898655	0.00327158	0.0374138	-0.252328	0.0801654		1721	0.0191653	0.002923	-0.00415502	0.0611514	-0.00878046
1722	-0.0448124	0.00849551	-0.0269562	0.108535	0.100744		1722	-0.00205511	0.00841462	0.011338	-0.0996256	-0.000476948
1723	0.398055	-0.000699752	0.0257076	-0.10614	-0.0112419		1723	-0.0463698	-0.00814191	0.000354471	0.0535576	0.0269078
1724	0.0726393	0.00272018	0.0297087	-0.0496297	-0.00627493		1724	-0.00438344	-0.000248095	-0.0210541	-0.083768	-0.108476
1725	0.0543011	0.00157511	0.0152386	0.00290524	-0.000685124		1725	-0.00814273	0.0114881	0.0191394	-0.0570606	-0.0348241
1726	-0.0850042	0.00231878	-0.0386989	-0.0829919	0.138909		1726	0.00500664	-0.003842	0.0105091	0.0207009	-0.0297193
1727	0.476039	-0.00199063	0.072295	-0.195751	0.00468549		1727	0.00778109	-0.00681865	0.00301617	0.00320978	0.0464904
1728	-0.0411859	0.000746909	-0.0337807	-0.0386507	0.129718		1728	0.029442	0.0125838	0.0132467	-0.0596847	-0.00168391
1729	0.149772	0.000551773	0.0144353	-0.0562159	-0.0110583		1729	-0.00573914	0.0138401	-0.0213122	-0.0714635	-0.048449
1730	0.0557	0.00916245	-0.0289702	-0.000454254	0.0506366		1730	-0.0344344	-0.0136185	-0.00103896	-0.0507167	0.0654306
1731	0.121025	0.0010573	0.0490064	-0.112959	0.0611878		1731	0.0093244	-0.00720683	0.000742078	0.0932287	-0.0139583
1732	-0.00110795	0.001956	-0.0286787	-0.0585519	0.152072		1732	0.0367996	0.00991361	0.025332	0.0670327	-0.00731904
1733	-0.0511766	0.00164541	0.0209688	-0.078643	0.0920404		1733	0.0287386	0.0177593	-0.00694023	-0.058979	0.0178093
1734	0.142316	0.00139015	0.0135606	-0.0730414	0.0378356		1734	-0.00949963	-0.0252748	-0.0194461	0.101221	0.0222338
1735	0.114274	-0.00126578	0.00888335	-0.0263514	-0.00111004		1735	0.00412089	-0.00721685	0.00348642	-0.00367911	-0.0168408
1736	-0.0560976	0.00328163	-0.0302273	-0.0606862	0.0631754		1736	0.0392783	0.00993962	0.0274469	-0.0213828	0.00616354
1737	0.345393	0.00307057	0.0378184	-0.215736	-0.00892307		1737	-0.00847119	-0.00941272	-0.0120862	-0.0390658	0.0151392
1738	0.0812271	0.00422985	-0.028439	-0.014886	0.173736		1738	-0.0956438	-0.018331	-0.00147716	-0.0164256	-0.0768531
1739	-0.0746521	0.00356487	-0.0459461	-0.0228907	-0.0102676		1739	0.00644558	-0.008339	0.000602548	0.0116712	-0.00675536
1740	-0.0390626	0.00683753	-0.028073	0.0408346	0.153517		1740	0.00883375	-0.0035318	0.0197908	-0.146433	-0.117615
1741	0.253082	-3.98183e-05	0.0274179	-0.0919011	-0.00243561		1741	0.0199274	0.0154963	-0.00136803	0.0721709	-0.016943
1742	0.388651	0.00259468	0.00658186	-0.346858	-0.0236981		1742	-0.0224183	-0.011995	0.00408575	0.0190657	0.0139077
1743	0.148389	-0.000285308	0.0468911	-0.100362	-0.00387581		1743	-0.0728638	0.0118906	0.0196093	-0.133705	0.00288141
1744	0.204632	-0.000695672	0.0116581	-0.0600374	-0.00233939		1744	0.0811988	0.016105	0.0544025	-0.125617	-0.00773272
1745	0.141376	-0.000463102	0.0148703	-0.0184345	-0.00104282		1745	-0.0345484	-0.0227769	0.000679899	-0.0195694	-0.00714085
1746	-0.0609264	0.00656355	-0.0360407	-0.0478735	0.164447		1746	-0.0287337	0.0264589	-0.0286393	0.0558424	0.0261946
1747	-0.00532856	0.00224517	-0.0358728	-0.0936	0.145964		1747	-0.0790501	-0.00550251	0.00719235	0.114407	0.0543322
1748	0.52967	0.00206102	0.0255466	-0.289452	0.0173712		1748	0.00960651	0.0034276	0.00232955	0.0587359	0.0121941
1749	0.155042	0.00614143	0.0415842	-0.228329	0.089614		1749	-0.115566	-0.0208116	-0.0276583	0.102331	-0.0420825
1750	0.120913	0.000121031	0.0372821	-0.0710618	-0.00663061		1750	-0.0196101	-0.0227819	0.000243776	0.0703129	0.0155838
1751	0.116909	-0.00118748	0.0169023	-0.0170193	-0.0039081		1751	0.0871657	0.096097	0.0551655	-0.0456456	-6.97262e-05
1752	0.638344	-0.000229008	0.0305574	-0.242626	-0.00948224		1752	0.0311337	0.0150433	0.01127	0.0896806	0.0208606
1753	-0.019212	0.00748637	-0.0161267	0.0664036	0.0931088		1753	-0.00133015	0.00258019	0.00138882	-0.0212803	0.0052572
1754	0.215341	0.00181228	0.0194141	-0.0894925	-0.0104955		1754	0.021671	0.0281375	-0.00303241	-0.02491	-0.0165632
1755	-0.143345	0.0101414	-0.0308633	0.0949651	0.138531		1755	0.010744	-0.0144046	-0.00408308	-0.0140724	-0.0085088
1756	0.130078	-0.000201104	0.0262544	-0.0353162	-0.00756245		1756	-0.0880553	-0.0131293	0.00488082	0.010094	-0.0205239
1757	-0.0201805	0.0084198	-0.0211068	0.0752866	0.109094		1757	0.00349484	-0.029245	0.0160808	0.057694	-0.00538183
1758	0.151769	0.000236952	0.0102811	-0.0774987	-0.00906173		1758	-0.0486857	-0.0207158	-0.00275779	0.0968113	-0.134611
1759	0.0206376	0.0041572	-0.0132189	-0.0755415	0.0769532		1759	0.0428438	-0.00195809	0.00315447	-0.0203553	-0.000571016
1760	0.0838325	0.000120365	0.0121022	-0.00259645	-0.00157258		1760	-0.117622	-0.018141	0.0158455	-0.147527	-0.0752926
1761	0.238647	0.000575508	0.0369008	-0.111178	-0.0096514		1761	0.00642726	0.0146364	0.0145871	-0.116449	0.0452209
1762	-0.0472626	0.00339579	-0.0210884	-0.0789507	0.0733824		1762	0.000419492	0.0151201	-0.0956705	-0.104269	0.0165884
1763	0.461478	0.00257403	0.010606	-0.12909	-0.00378162		1763	-0.0563236	-0.02633	-0.00574787	0.0464378	0.0542075
1764	0.0866344	2.20836e-05	0.0120234	-0.0174718	-0.00507274		1764	0.0497695	0.00286697	0.0271119	0.0760866	0.10257
1765	0.309043	-4.74633e-05	0.0495435	-0.234699	-0.00214405		1765	0.0630664	0.0118676	0.041411	-0.0657429	0.0194225
1766	0.0582615	-0.000393932	0.011603	-0.0204048	-0.00215219		1766	-0.00208762	-0.0101964	-0.00251658	-0.027039	0.0245075
1767	0.235332	-0.000731974	0.0147774	-0.0635116	-0.0039656		1767	0.0672429	0.0182232	-0.00867747	-0.0183582	-0.0279911
1768	0.141674	0.00323669	-0.025432	-0.121176	0.00910925		1768	-0.0161695	-0.00103762	0.00345154	0.0525526	-0.0170125
1769	0.115564	5.31655e-05	0.024549	-0.0369335	-0.00684849		1769	0.0435403	-0.00456845	0.00403397	0.0427435	0.0751134
1770	-0.0423752	0.00364495	-0.0304364	-0.0271034	0.185541		1770	-0.00431106	-0.00232528	2.02786e-05	0.0336443	0.0025979
1771	0.0714836	0.000214231	0.00209825	-0.00436475	0.00877551		1771	-0.00546643	-0.00961974	0.00238414	0.0284132	0.0163699
1772	0.144853	0.00239549	0.0481086	-0.118671	-0.00783702		1772	0.0195293	-0.00671968	0.0014067	-0.0302754	0.0157298
1773	0.292684	-0.00145538	0.0219837	-0.0826728	-0.00461094		1773	-0.027592	-0.0117145	0.00139796	0.019992	0.00527156
1774	-0.0213955	0.00281971	-0.0104939	0.00589467	0.0448854		1774	-0.0049077	-0.00183562	0.00496735	-0.00802708	0.00737425
1775	0.0823424	0.000654975	0.0305318	-0.0740257	-0.00882791		1775	0.0605087	-0.0272865	-0.0378763	0.189129	-0.292325
1776	-0.141239	0.00503331	-0.0144376	-0.0489397	0.148786		1776	0.0586552	0.0369571	-0.084204	-0.0943241	0.0850941
1777	0.333184	-0.000241891	0.0288024	-0.143337	-0.0058559		1777	-0.0184455	-0.00585563	-0.00107023	-0.0319035	-0.0210208
1778	0.212775	0.000738685	0.0139321	-0.0928906	-0.0107952		1778	-0.0187977	-0.00892626	0.00267751	-0.00381406	0.0043341
1779	0.0650673	0.000649015	0.0158197	-0.0188369	-0.00224835		1779	0.0239317	0.00187545	5.55044e-06	-0.0114701	-0.00248865
1780	-0.12967	0.00882478	-0.0465758	0.0978662	0.0877863		1780	-0.053719	0.0220783	0.0325707	-0.0684769	-0.0317483
1781	0.0942721	0.00108652	0.00702774	-0.0280007	-0.00179924		1781	-0.01605	0.0111897	-0.00201853	-0.0881339	-0.0144137
1782	0.236896	-0.000536724	0.0114978	-0.0963161	0.000455454		1782	0.0781746	-0.00464561	0.014578	-0.131609	-0.111541
1783	0.139141	0.00240153	-0.00586318	-0.199687	0.0521137		1783	-0.0778903	-0.0203526	0.0134088	-0.0444907	-0.181915
1784	0.186057	-0.000158047	0.0189965	-0.224571	-0.0140042		1784	0.0203613	-0.00225985	-5.48386e-05	-0.00863496	-0.0191643
1785	0.0809979	0.00076844	0.017307	-0.012293	-0.00123179		1785	-0.00964183	-0.00524815	0.0010883	0.0179041	0.00126046
1786	-0.0560276	0.00650903	-0.0339331	0.00196342	0.149432		1786	-0.0158356	0.0207139	0.0178068	0.0497553	0.00534726
1787	0.496701	0.00228179	0.0499928	-0.351917	-0.0243577		1787	-0.019356	-0.000626754	0.00359897	-0.00802748	-0.00640168
1788	0.158852	-0.00100738	0.0391633	-0.0412156	-0.00936107		1788	-0.167625	-0.0298079	-0.041259	0.121952	-0.0708732
1789	0.0756384	-5.59439e-05	0.0162967	0.00304341	-0.000880985		1789	0.105032	0.020534	-0.0505869	-0.031218	0.0339864
1790	-0.0758232	0.00690384	-0.0282191	0.00851331	0.0712331		1790	0.0243344	0.0179235	0.282225	-0.178277	0.0243211
1791	0.233305	-0.000441455	0.0128849	-0.0659193	-0.00382695		1791	0.00610438	-0.00126799	0.00122957	-0.00853294	0.0522676
1792	0.0900916	-0.000307826	0.0185583	0.00488829	-5.49108e-05		1792	0.0333669	-0.0323049	-0.022238	-0.0490425	0.0582075
1793	0.102634	0.00137538	0.027152	-0.029988	-0.00732477		1793	0.0857708	0.0157667	0.183159	-0.0356165	0.0172656
1794	0.0904109	-0.00246634	0.00493474	-0.0886035	-0.000187844		1794	0.0582483	0.0150227	0.000222132	-0.0232012	0.0439843
1795	0.132791	-0.000145619	0.0115801	-0.0237804	-0.00502058		1795	0.00457489	0.0167974	-0.0113029	-0.0615388	0.0354031
1796	0.376085	-0.00105132	0.0190235	-0.215545	6.17387e-05		1796	-0.00302281	0.00137263	0.00290732	0.015288	-0.0184503
1797	0.171615	0.00103338	0.0177607	-0.073805	-0.00855666		1797	-0.00841823	0.0013472	0.00226692	-0.0758116	-0.0100377
1798	0.0923283	0.00917786	-0.0274561	-0.0109445	0.129713		1798	-0.0113194	-0.012431	-0.000960658	0.0160765	0.0382798
1799	-0.0205442	0.00501706	-0.0230353	-0.0334213	0.100637		1799	-0.00421726	0.0169839	-0.00154959	0.0232503	0.0071097
1800	0.0203374	-0.000602905	0.00555191	0.0781346	-0.000454478		1800	0.0216511	0.000677891	0.00252314	0.0860088	-0.0101018
1801	-0.0213275	0.00868719	-0.0283365	0.0193396	0.113932		1801	-0.0163154	-0.00172391	0.00220558	0.0145779	-0.00990699
1802	0.0179752	0.0055985	-0.0193538	0.0355651	0.0826017		1802	0.040178	0.018827	-0.0426993	0.15168	0.0264549
1803	0.0582016	0.000131785	0.0155409	0.017353	-0.00447403		1803	0.05877	0.0139304	-0.00875219	-0.0376344	0.0576028
1804	0.0424189	0.0015809	0.0242338	0.0148992	-0.0022866		1804	-0.166194	-0.0228758	-0.0425812	-0.17516	-0.258252
1805	0.119111	1.39284e-05	0.0289433	-0.0205416	-0.00617485		1805	0.0970637	0.0181345	0.0236608	-0.0353318	0.0448993
1806	-0.000133279	0.00668562	0.000112531	0.0264281	0.125018		1806	-0.0103373	-0.00308546	-1.9424e-05	0.0376223	0.00358679
1807	0.218551	0.00102548	0.0184822	-0.118208	-0.0126149		1807	0.0625093	0.0199276	0.0163239	-0.0233453	-0.0294896
1808	0.155705	0.000288903	0.0122668	-0.0297143	-0.00484244		1808	-0.00209655	0.0121249	0.0146261	-0.183854	-0.00141813
1809	0.135433	6.03374e-05	0.00361944	-0.0530779	-0.00241378		1809	-0.110566	-0.0256993	-0.0529072	0.0874544	0.0603963
1810	0.27447	0.00175798	0.00116046	-0.24465	0.00181343		1810	0.00663444	-0.00208698	0.000895895	0.0189751	-0.00180987
1811	0.00691796	0.00458485	-0.0170013	0.00927285	0.111781		1811	0.0437281	0.0013064	5.77702e-05	0.0446298	0.0193986
1812	0.103526	0.0129769	-0.0350904	0.0563349	0.119299		1812	-0.0457007	-0.0122591	0.00200653	-0.00989529	-0.0273982
1813	0.297	0.00142374	0.0235773	-0.17058	-0.0154256		1813	0.0314891	0.0190343	0.00108805	0.0048633	0.077234
1814	0.0788667	-0.00117952	0.011398	0.0023243	-0.00247313		1814	0.000447364	0.0187267	0.0548243	-0.202027	0.0531585
1815	0.24426	0.00280014	0.0263233	-0.223675	-0.00228787		1815	-0.0186744	0.00247399	0.00315224	-0.00750764	-0.038999
1816	-0.0504774	0.00196941	-0.0201567	-0.0038745	0.139589		1816	0.0233092	0.00391428	-0.00215867	-0.0248537	0.00832105
1817	0.190028	0.000215395	0.0170572	-0.0615887	-0.0128217		1817	0.0177876	-0.0119926	0.0116965	-0.0378216	0.00290414
1818	0.395004	0.00310559	0.030845	-0.23766	0.0980513		1818	-0.00706596	-0.00397045	0.0050156	-0.139443	-0.11325
1819	0.0854901	0.00242982	0.0301119	-0.0400187	-0.0267861		1819	0.104851	0.0175274	0.0149428	-0.137237	-0.00827673
1820	0.124984	0.000996874	0.0126131	-0.0751763	-0.00117979		1820	0.0198881	0.00774684	0.0063937	-0.0101593	-0.000281959
1821	0.0732369	7.05044e-05	0.0113887	-0.0104358	-0.00248591		1821	0.0397362	0.0208148	0.0271933	-0.0477533	0.0178304
1822	-0.0100677	0.00282978	-0.00250267	-0.105432	0.00749886		1822	0.0542468	0.0130662	0.0276853	0.0131361	0.0237764
1823	0.246604	0.000553528	0.014698	-0.114049	-0.010863		1823	0.0304757	0.0181572	-0.266628	-0.0783922	0.0103207
1824	-0.0865985	0.00178291	-0.0307737	-0.0774583	0.160332		1824	-0.0697008	-0.0115022	0.00788695	0.0291071	0.000639759
1825	0.13842	-0.000697468	0.0231343	-0.0714219	-0.0026284		1825	-0.0745729	-0.00950089	-0.00664185	-0.0572547	-0.0496428
1826	0.132111	0.000266469	0.0196034	-0.0677249	-0.00691985		1826	-0.0149765	-0.00247827	0.0027444	0.0261883	0.0449486
1827	0.0725595	0.00103923	5.43743e-05	-0.0294762	0.0389117		1827	-0.0150754	-0.00374047	0.00475585	-0.0388818	0.169605
1828	0.168807	3.76904e-05	0.0112985	-0.0759011	-0.00719909		1828	-0.0388655	0.0201971	0.0340569	-0.034062	-0.0306265
1829	0.0458947	6.15662e-05	0.0178491	0.0119644	-0.000793697		1829	-0.0134294	0.0544579	0.013248	-0.13144	0.0884572
1830	0.05737	-0.000506582	0.0186913	0.00722594	-0.000407243		1830	-0.0363967	0.0182277	0.0219772	0.131264	-0.0284517
1831	0.241238	0.00118089	0.0559186	-0.136975	-0.00038004		1831	0.0362972	0.00848244	0.0303043	-0.0786708	0.00460587
1832	0.0906637	0.00180409	0.0172081	-0.153973	0.00788816		1832	0.0363368	0.0227042	0.0170207	0.00725077	-0.0409206
1833	0.086888	-0.000829473	0.01488	-0.0185525	-0.0020098		1833	-0.00501789	-0.00393211	-0.00185523	0.030693	0.072109
1834	0.122111	-0.00231028	0.0345672	-0.00978237	-0.00520774		1834	0.0964799	0.0336597	-7.10725e-06	0.0449546	0.107037
1835	0.173201	-0.000517513	0.0106933	-0.0501994	-0.00168875		1835	0.0530576	0.021746	0.00588982	-0.0764048	0.0834578
1836	0.174801	0.00337228	0.120632	-0.306108	-0.0192047		1836	0.0273353	-0.0070352	-0.00288406	-0.0222609	0.00137273
1837	0.121679	-0.000165146	0.025742	-0.017013	-0.000966338		1837	-0.0799678	-0.033843	0.00575649	-0.110753	-0.0183493
1838	0.0414067	0.00198702	-0.0134113	-0.10875	0.0560801		1838	-0.021654	-0.00820489	0.00550439	0.00307438	-0.0158234
1839	-3.05125e-05	0.0029135	-0.0184591	-0.0492203	0.139154		1839	0.00523335	0.0211875	-0.00654926	-0.00523775	0.072386
1840	0.239526	0.00108513	0.00617139	-0.2873	0.00475772		1840	0.0106308	0.00520216	-0.00276916	-0.00320343	0.0130792
1841	-0.0314484	0.00238186	-0.0220498	-0.017649	0.153947		1841	0.0188597	0.00376104	-0.000210034	-0.0247296	0.0662754
1842	0.0645324	-0.00184401	0.0210165	0.0107415	-0.00030288		1842	-0.00225994	0.0153589	-0.214681	0.107326	0.0104468
1843	0.381003	0.00291349	0.0289369	-0.27701	-0.00554098		1843	0.0927444	0.0193363	0.0231703	0.0158508	0.102922
1844	0.0519734	0.00506895	0.0724547	-0.0803516	-0.0553833		1844	-0.0781066	-0.0410925	0.00482074	0.0139619	0.109672
1845	0.199118	0.00163987	0.0216049	-0.135672	-0.00423552		1845	-0.0578435	-0.00918737	0.0014999	-0.0162854	-0.0207753
1846	0.137738	-0.000321636	0.029974	-0.0511291	-0.00703013		1846	-0.0728154	-0.0169563	-0.00336356	-0.127872	-0.0563969
1847	-0.000999109	-0.00132051	-0.0300219	-0.0287565	0.0717392		1847	-0.011419	-0.00448828	0.0023219	-0.00998444	0.0177148
1848	0.040073	-0.000610123	0.0160545	-0.0116415	-0.0177366		1848	0.0983124	0.0158636	-0.0481958	0.0169007	0.022447
1849	0.0130321	0.00125565	0.015945	0.0132075	-0.000173471		1849	0.0762434	0.0198922	-0.0126673	-0.047903	-0.0266118
1850	0.116242	0.00969468	-0.0149376	0.0268197	0.0949921		1850	-0.0166875	0.025855	-0.0246262	-0.0464042	-0.0462574
1851	-0.052748	0.00166424	-0.0200506	0.000658962	0.132378		1851	-0.00983462	-0.00078916	0.00167384	0.0270854	-0.00861622
1852	0.223562	0.00153015	0.0227424	-0.0974515	0.00292021		1852	-0.139592	-0.0238185	-0.0139171	-0.000514604	-0.350681
1853	0.336352	0.000244916	0.0214494	-0.0870049	-0.015934		1853	-0.0316533	-0.0057861	-0.000278811	0.0422193	-0.0109491
1854	0.125923	0.000114009	0.0190213	-0.0354928	-0.00738263		1854	0.00815697	0.0117499	0.0201255	0.0299291	-0.0130973
1855	0.488154	0.0014411	0.0192651	-0.256829	0.00118456		1855	-0.0413669	0.0164084	0.0185468	-0.0569038	-0.0771136
1856	0.0680591	-0.000964663	0.013273	0.0131129	-0.00683699		1856	0.0334216	-0.00976926	-0.00133935	0.060038	-0.0296431
1857	0.0684864	0.00242749	0.0188471	0.00984313	-0.0144856		1857	0.0375087	-0.00228485	-0.00181439	0.0701258	0.0252782
1858	0.063604	-0.000572744	0.0159262	-0.010326	-0.00180342		1858	-0.0138452	0.0144313	-0.0120317	-0.085879	0.00611625
1859	-0.0818648	0.00531512	-0.0392868	-0.00549911	0.113943		1859	-0.0218058	-0.00877576	-0.000262696	-0.0140269	-0.000748872
1860	0.362664	0.00107938	0.0300393	-0.240595	-0.00712357		1860	0.0275613	0.00492326	0.00133221	0.0588247	-0.0211319
1861	-0.0440491	0.00337935	-0.0244899	-0.140716	0.00313944		1861	0.016989	-0.00754091	-0.00140431	0.0571478	0.0247669
[truncated: 938 more rows]

## Sheet: Fig 4H
	Gene	Direction	Predicted	Predicted Direction	Study	Study
[truncated: 106,607 more rows]

[truncated: 2 more sheets: Fig 4I, Fig 4J]
