# Supplementary material for: Global loss of promoter–enhancer connectivity and rebalancing of gene expression during early colorectal cancer carcinogenesis
Source: Nat Cancer. 2024 Oct 30;5(11):1697–712. doi: 10.1038/s43018-024-00823-z (PMC11584406; doi:10.1038/s43018-024-00823-z)
Supplement: Supplementary file 7 — Statistical source data. [file 43018_2024_823_MOESM7_ESM.zip]

Archive with 2 entries (2 files):
- Fig5.xlsx
- __MACOSX/._Fig5.xlsx
