# Supplementary material for: Global loss of promoter–enhancer connectivity and rebalancing of gene expression during early colorectal cancer carcinogenesis
Source: Nat Cancer. 2024 Oct 30;5(11):1697–712. doi: 10.1038/s43018-024-00823-z (PMC11584406; doi:10.1038/s43018-024-00823-z)
Supplement: Supplementary file 7 — Statistical source data. [file 43018_2024_823_MOESM7_ESM.zip › Fig5.xlsx]

## Sheet: Fig 5C
	Vaalue	Sample	Direction
0	8.73515e-05	Mucosa	Down-reg
1	0.509347	Mucosa	Down-reg
2	0.940776	Mucosa	Down-reg
3	0.468379	Mucosa	Down-reg
4	0.764238	Mucosa	Down-reg
5	0.774284	Mucosa	Down-reg
6	0.912124	Mucosa	Down-reg
7	0.122991	Mucosa	Down-reg
8	0.982617	Mucosa	Down-reg
9	0.307215	Mucosa	Down-reg
10	0.378843	Mucosa	Down-reg
11	0.330189	Mucosa	Down-reg
12	0.50725	Mucosa	Down-reg
13	0.00515374	Mucosa	Down-reg
14	0.0959993	Mucosa	Down-reg
15	0.685185	Mucosa	Down-reg
16	0.632512	Mucosa	Down-reg
17	0.695842	Mucosa	Down-reg
18	0.282495	Mucosa	Down-reg
19	0.303459	Mucosa	Down-reg
20	0.152166	Mucosa	Down-reg
21	0.649284	Mucosa	Down-reg
22	0.339186	Mucosa	Down-reg
23	0.402603	Mucosa	Down-reg
24	0.425314	Mucosa	Down-reg
25	0.316038	Mucosa	Down-reg
26	0.950384	Mucosa	Down-reg
27	0.576869	Mucosa	Down-reg
28	0.542191	Mucosa	Down-reg
29	0.605957	Mucosa	Down-reg
30	8.73515e-05	Mucosa	Down-reg
31	0.463662	Mucosa	Down-reg
32	0.0912823	Mucosa	Down-reg
33	0.420947	Mucosa	Down-reg
34	0.13522	Mucosa	Down-reg
35	0.593117	Mucosa	Down-reg
36	0.215933	Mucosa	Down-reg
37	0.036775	Mucosa	Down-reg
38	0.410465	Mucosa	Down-reg
39	0.593029	Mucosa	Down-reg
40	0.21899	Mucosa	Down-reg
41	0.0388714	Mucosa	Down-reg
42	0.00235849	Mucosa	Down-reg
43	8.73515e-05	Mucosa	Down-reg
44	0.355783	Mucosa	Down-reg
45	0.201869	Mucosa	Down-reg
46	0.0804507	Mucosa	Down-reg
47	0.877533	Mucosa	Down-reg
48	0.306254	Mucosa	Down-reg
49	0.93108	Mucosa	Down-reg
50	0.543414	Mucosa	Down-reg
51	0.129717	Mucosa	Down-reg
52	0.532844	Mucosa	Down-reg
53	0.600716	Mucosa	Down-reg
54	0.625611	Mucosa	Down-reg
55	0.910552	Mucosa	Down-reg
56	0.357006	Mucosa	Down-reg
57	8.73515e-05	Mucosa	Down-reg
58	0.296908	Mucosa	Down-reg
59	0.117313	Mucosa	Down-reg
60	0.379804	Mucosa	Down-reg
61	8.73515e-05	Mucosa	Down-reg
62	0.631289	Mucosa	Down-reg
63	8.73515e-05	Mucosa	Down-reg
64	0.734277	Mucosa	Down-reg
65	0.485325	Mucosa	Down-reg
66	0.702044	Mucosa	Down-reg
67	0.37072	Mucosa	Down-reg
68	0.537998	Mucosa	Down-reg
69	0.555206	Mucosa	Down-reg
70	0.386181	Mucosa	Down-reg
71	0.00174703	Mucosa	Down-reg
72	0.589535	Mucosa	Down-reg
73	0.328704	Mucosa	Down-reg
74	0.169899	Mucosa	Down-reg
75	0.324423	Mucosa	Down-reg
76	0.507774	Mucosa	Down-reg
77	0.838312	Mucosa	Down-reg
78	0.569357	Mucosa	Down-reg
79	0.253232	Mucosa	Down-reg
80	0.268955	Mucosa	Down-reg
81	0.154612	Mucosa	Down-reg
82	0.554595	Mucosa	Down-reg
83	0.36443	Mucosa	Down-reg
84	0.650507	Mucosa	Down-reg
85	0.60124	Mucosa	Down-reg
86	0.762317	Mucosa	Down-reg
87	0.741003	Mucosa	Down-reg
88	0.892121	Mucosa	Down-reg
89	0.802935	Mucosa	Down-reg
90	0.140549	Mucosa	Down-reg
91	0.491964	Mucosa	Down-reg
92	8.73515e-05	Mucosa	Down-reg
93	0.141073	Mucosa	Down-reg
94	0.702219	Mucosa	Down-reg
95	0.0193047	Mucosa	Down-reg
96	0.209032	Mucosa	Down-reg
97	0.537736	Mucosa	Down-reg
98	0.701869	Mucosa	Down-reg
99	0.439553	Mucosa	Down-reg
100	0.532407	Mucosa	Down-reg
101	0.479472	Mucosa	Down-reg
102	0.521314	Mucosa	Down-reg
103	0.940252	Mucosa	Down-reg
104	0.120545	Mucosa	Down-reg
105	0.883298	Mucosa	Down-reg
106	0.634085	Mucosa	Down-reg
107	0.581586	Mucosa	Down-reg
108	0.259783	Mucosa	Down-reg
109	0.141247	Mucosa	Down-reg
110	0.543064	Mucosa	Down-reg
111	0.363033	Mucosa	Down-reg
112	0.478337	Mucosa	Down-reg
113	0.032058	Mucosa	Down-reg
114	0.542103	Mucosa	Down-reg
115	0.399109	Mucosa	Down-reg
116	0.383211	Mucosa	Down-reg
117	0.521226	Mucosa	Down-reg
118	0.633036	Mucosa	Down-reg
119	0.632862	Mucosa	Down-reg
120	0.226852	Mucosa	Down-reg
121	0.535901	Mucosa	Down-reg
122	0.535901	Mucosa	Down-reg
123	8.73515e-05	Mucosa	Down-reg
124	0.302586	Mucosa	Down-reg
125	0.235412	Mucosa	Down-reg
126	0.372117	Mucosa	Down-reg
127	0.597746	Mucosa	Down-reg
128	0.833683	Mucosa	Down-reg
129	8.73515e-05	Mucosa	Down-reg
130	0.458857	Mucosa	Down-reg
131	0.946191	Mucosa	Down-reg
132	0.843379	Mucosa	Down-reg
133	0.444444	Mucosa	Down-reg
134	0.309923	Mucosa	Down-reg
135	0.530049	Mucosa	Down-reg
136	8.73515e-05	Mucosa	Down-reg
137	0.858316	Mucosa	Down-reg
138	0.212352	Mucosa	Down-reg
139	0.629106	Mucosa	Down-reg
140	0.791055	Mucosa	Down-reg
141	0.501572	Mucosa	Down-reg
142	0.0356394	Mucosa	Down-reg
143	0.107268	Mucosa	Down-reg
144	0.900157	Mucosa	Down-reg
145	0.77673	Mucosa	Down-reg
146	0.272362	Mucosa	Down-reg
147	0.640374	Mucosa	Down-reg
148	0.968117	Mucosa	Down-reg
149	0.224144	Mucosa	Down-reg
150	0.393606	Mucosa	Down-reg
151	8.73515e-05	Mucosa	Down-reg
152	0.995632	Mucosa	Down-reg
153	0.894741	Mucosa	Down-reg
154	0.955975	Mucosa	Down-reg
155	0.530573	Mucosa	Down-reg
156	0.801275	Mucosa	Down-reg
157	0.135657	Mucosa	Down-reg
158	0.618361	Mucosa	Down-reg
159	0.28529	Mucosa	Down-reg
160	0.512491	Mucosa	Down-reg
161	0.648585	Mucosa	Down-reg
162	0.781447	Mucosa	Down-reg
163	0.301974	Mucosa	Down-reg
164	0.630154	Mucosa	Down-reg
165	0.407233	Mucosa	Down-reg
166	0.264937	Mucosa	Down-reg
167	0.617575	Mucosa	Down-reg
168	0.379979	Mucosa	Down-reg
169	8.73515e-05	Mucosa	Down-reg
170	0.964972	Mucosa	Down-reg
171	0.763889	Mucosa	Down-reg
172	0.200035	Mucosa	Down-reg
173	0.688505	Mucosa	Down-reg
174	0.887579	Mucosa	Down-reg
175	0.669986	Mucosa	Down-reg
176	0.497117	Mucosa	Down-reg
177	0.210517	Mucosa	Down-reg
178	0.269217	Mucosa	Down-reg
179	0.790968	Mucosa	Down-reg
180	0.384609	Mucosa	Down-reg
181	0.316999	Mucosa	Down-reg
182	0.983491	Mucosa	Down-reg
183	0.345388	Mucosa	Down-reg
184	0.407495	Mucosa	Down-reg
185	8.73515e-05	Mucosa	Down-reg
186	0.309137	Mucosa	Down-reg
187	0.376747	Mucosa	Down-reg
188	0.330014	Mucosa	Down-reg
189	0.49703	Mucosa	Down-reg
190	0.575472	Mucosa	Down-reg
191	0.806342	Mucosa	Down-reg
192	0.708857	Mucosa	Down-reg
193	0.309574	Mucosa	Down-reg
194	0.553372	Mucosa	Down-reg
195	0.681516	Mucosa	Down-reg
196	0.0687456	Mucosa	Down-reg
197	0.910028	Mucosa	Down-reg
198	0.783281	Mucosa	Down-reg
199	0.593641	Mucosa	Down-reg
200	0.468816	Mucosa	Down-reg
201	0.393256	Mucosa	Down-reg
202	0.498777	Mucosa	Down-reg
203	0.538347	Mucosa	Down-reg
204	8.73515e-05	Mucosa	Down-reg
205	0.627009	Mucosa	Down-reg
206	0.712963	Mucosa	Down-reg
207	0.772449	Mucosa	Down-reg
208	0.506289	Mucosa	Down-reg
209	0.682739	Mucosa	Down-reg
210	0.112858	Mucosa	Down-reg
211	8.73515e-05	Mucosa	Down-reg
212	0.220475	Mucosa	Down-reg
213	0.349668	Mucosa	Down-reg
214	0.238644	Mucosa	Down-reg
215	0.0610587	Mucosa	Down-reg
216	0.245196	Mucosa	Down-reg
217	0.181778	Mucosa	Down-reg
218	0.441737	Mucosa	Down-reg
219	8.73515e-05	Mucosa	Down-reg
220	0.319182	Mucosa	Down-reg
221	0.561146	Mucosa	Down-reg
222	0.94558	Mucosa	Down-reg
223	0.433526	Mucosa	Down-reg
224	0.249738	Mucosa	Down-reg
225	0.570231	Mucosa	Down-reg
226	8.73515e-05	Mucosa	Down-reg
227	0.709294	Mucosa	Down-reg
228	0.844514	Mucosa	Down-reg
229	0.301363	Mucosa	Down-reg
230	0.536775	Mucosa	Down-reg
231	0.238295	Mucosa	Down-reg
232	0.349581	Mucosa	Down-reg
233	0.780311	Mucosa	Down-reg
234	8.73515e-05	Mucosa	Down-reg
235	0.229298	Mucosa	Down-reg
236	0.896576	Mucosa	Down-reg
237	0.379106	Mucosa	Down-reg
238	0.984801	Mucosa	Down-reg
239	0.504455	Mucosa	Down-reg
240	0.763802	Mucosa	Down-reg
241	0.5076	Mucosa	Down-reg
242	0.640461	Mucosa	Down-reg
243	0.369846	Mucosa	Down-reg
244	0.698637	Mucosa	Down-reg
245	0.207198	Mucosa	Down-reg
246	0.632949	Mucosa	Down-reg
247	0.662561	Mucosa	Down-reg
248	8.73515e-05	Mucosa	Down-reg
249	8.73515e-05	Mucosa	Down-reg
250	0.451083	Mucosa	Down-reg
251	0.555031	Mucosa	Down-reg
252	0.745283	Mucosa	Down-reg
253	0.947414	Mucosa	Down-reg
254	0.18798	Mucosa	Down-reg
255	0.850542	Mucosa	Down-reg
256	0.336041	Mucosa	Down-reg
257	0.46768	Mucosa	Down-reg
258	0.631988	Mucosa	Down-reg
259	0.201695	Mucosa	Down-reg
260	0.272449	Mucosa	Down-reg
261	0.404175	Mucosa	Down-reg
262	0.679595	Mucosa	Down-reg
263	0.372554	Mucosa	Down-reg
264	0.76153	Mucosa	Down-reg
265	0.763889	Mucosa	Down-reg
266	0.0853424	Mucosa	Down-reg
267	0.933438	Mucosa	Down-reg
268	0.247816	Mucosa	Down-reg
269	0.306516	Mucosa	Down-reg
270	0.0572152	Mucosa	Down-reg
271	0.784766	Mucosa	Down-reg
272	0.473532	Mucosa	Down-reg
273	0.853686	Mucosa	Down-reg
274	0.350629	Mucosa	Down-reg
275	0.342156	Mucosa	Down-reg
276	0.571628	Mucosa	Down-reg
277	0.407844	Mucosa	Down-reg
278	0.571017	Mucosa	Down-reg
279	0.373166	Mucosa	Down-reg
280	8.73515e-05	Mucosa	Down-reg
281	0.176712	Mucosa	Down-reg
282	0.9703	Mucosa	Down-reg
283	0.802149	Mucosa	Down-reg
284	0.40304	Mucosa	Down-reg
285	0.687369	Mucosa	Down-reg
286	0.88557	Mucosa	Down-reg
287	0.961915	Mucosa	Down-reg
288	0.535814	Mucosa	Down-reg
289	0.8529	Mucosa	Down-reg
290	0.635133	Mucosa	Down-reg
291	0.251922	Mucosa	Down-reg
292	0.13688	Mucosa	Down-reg
293	0.679158	Mucosa	Down-reg
294	0.496419	Mucosa	Down-reg
295	0.478424	Mucosa	Down-reg
296	0.328529	Mucosa	Down-reg
297	0.608054	Mucosa	Down-reg
298	0.0490042	Mucosa	Down-reg
299	0.836915	Mucosa	Down-reg
300	0.11609	Mucosa	Down-reg
301	0.752446	Mucosa	Down-reg
302	0.842331	Mucosa	Down-reg
303	0.325821	Mucosa	Down-reg
304	0.0648148	Mucosa	Down-reg
305	0.36941	Mucosa	Down-reg
306	0.69392	Mucosa	Down-reg
307	0.327743	Mucosa	Down-reg
308	0.312107	Mucosa	Down-reg
309	0.26616	Mucosa	Down-reg
310	0.459818	Mucosa	Down-reg
311	0.0824598	Mucosa	Down-reg
312	0.441125	Mucosa	Down-reg
313	0.409679	Mucosa	Down-reg
314	0.850629	Mucosa	Down-reg
315	0.312718	Mucosa	Down-reg
316	0.837614	Mucosa	Down-reg
317	0.450035	Mucosa	Down-reg
318	0.760919	Mucosa	Down-reg
319	8.73515e-05	Mucosa	Down-reg
320	0.556516	Mucosa	Down-reg
321	0.0293501	Mucosa	Down-reg
322	0.334818	Mucosa	Down-reg
323	0.486548	Mucosa	Down-reg
324	0.795685	Mucosa	Down-reg
325	0.311583	Mucosa	Down-reg
326	0.329839	Mucosa	Down-reg
327	0.428022	Mucosa	Down-reg
328	0.519217	Mucosa	Down-reg
329	0.405922	Mucosa	Down-reg
330	0.175227	Mucosa	Down-reg
331	8.73515e-05	Mucosa	Down-reg
332	0.67645	Mucosa	Down-reg
333	0.672432	Mucosa	Down-reg
334	8.73515e-05	Mucosa	Down-reg
335	0.461478	Mucosa	Down-reg
336	0.591894	Mucosa	Down-reg
337	8.73515e-05	Mucosa	Down-reg
338	0.765112	Mucosa	Down-reg
339	0.143868	Mucosa	Down-reg
340	0.0862159	Mucosa	Down-reg
341	0.422956	Mucosa	Down-reg
342	0.908106	Mucosa	Down-reg
343	0.949336	Mucosa	Down-reg
344	8.73515e-05	Mucosa	Down-reg
345	0.852551	Mucosa	Down-reg
346	0.170947	Mucosa	Down-reg
347	0.825646	Mucosa	Down-reg
348	0.983753	Mucosa	Down-reg
349	0.306778	Mucosa	Down-reg
350	0.265287	Mucosa	Down-reg
351	0.608316	Mucosa	Down-reg
352	0.517907	Mucosa	Down-reg
353	0.786688	Mucosa	Down-reg
354	0.76057	Mucosa	Down-reg
355	0.475891	Mucosa	Down-reg
356	0.964273	Mucosa	Down-reg
357	0.453704	Mucosa	Down-reg
358	0.80014	Mucosa	Down-reg
359	0.748078	Mucosa	Down-reg
360	8.73515e-05	Mucosa	Down-reg
361	0.427236	Mucosa	Down-reg
362	0.840059	Mucosa	Down-reg
363	0.35884	Mucosa	Down-reg
364	0.703267	Mucosa	Down-reg
365	0.649546	Mucosa	Down-reg
366	0.242925	Mucosa	Down-reg
367	0.286338	Mucosa	Down-reg
368	8.73515e-05	Mucosa	Down-reg
369	0.443309	Mucosa	Down-reg
370	0.58508	Mucosa	Down-reg
371	0.146314	Mucosa	Down-reg
372	0.912561	Mucosa	Down-reg
373	0.607355	Mucosa	Down-reg
374	0.816649	Mucosa	Down-reg
375	0.48253	Mucosa	Down-reg
376	0.227114	Mucosa	Down-reg
377	0.330975	Mucosa	Down-reg
378	0.694794	Mucosa	Down-reg
379	0.348795	Mucosa	Down-reg
380	0.145615	Mucosa	Down-reg
381	0.934661	Mucosa	Down-reg
382	0.849668	Mucosa	Down-reg
383	0.0419287	Mucosa	Down-reg
384	8.73515e-05	Mucosa	Down-reg
385	8.73515e-05	Mucosa	Down-reg
386	0.727289	Mucosa	Down-reg
387	8.73515e-05	Mucosa	Down-reg
388	0.0799266	Mucosa	Down-reg
389	8.73515e-05	Mucosa	Down-reg
390	0.700559	Mucosa	Down-reg
391	0.737945	Mucosa	Down-reg
392	0.717942	Mucosa	Down-reg
393	0.453878	Mucosa	Down-reg
394	0.252446	Mucosa	Down-reg
395	0.843641	Mucosa	Down-reg
396	0.622729	Mucosa	Down-reg
397	0.126834	Mucosa	Down-reg
398	0.530136	Mucosa	Down-reg
399	0.364867	Mucosa	Down-reg
400	0.612945	Mucosa	Down-reg
401	8.73515e-05	Mucosa	Down-reg
402	0.0428022	Mucosa	Down-reg
403	0.346436	Mucosa	Down-reg
404	0.82949	Mucosa	Down-reg
405	0.444532	Mucosa	Down-reg
406	0.81202	Mucosa	Down-reg
407	0.687893	Mucosa	Down-reg
408	0.0442872	Mucosa	Down-reg
409	0.0214885	Mucosa	Down-reg
410	0.975367	Mucosa	Down-reg
411	0.0438505	Mucosa	Down-reg
412	0.620108	Mucosa	Down-reg
413	0.32486	Mucosa	Down-reg
414	0.308001	Mucosa	Down-reg
415	0.745545	Mucosa	Down-reg
416	0.727201	Mucosa	Down-reg
417	0.247991	Mucosa	Down-reg
418	0.363994	Mucosa	Down-reg
419	0.182128	Mucosa	Down-reg
420	0.643606	Mucosa	Down-reg
421	0.242837	Mucosa	Down-reg
422	0.376485	Mucosa	Down-reg
423	0.52769	Mucosa	Down-reg
424	8.73515e-05	Mucosa	Down-reg
425	0.455713	Mucosa	Down-reg
426	0.388452	Mucosa	Down-reg
427	0.459469	Mucosa	Down-reg
428	0.458508	Mucosa	Down-reg
429	0.627621	Mucosa	Down-reg
430	8.73515e-05	Mucosa	Down-reg
431	0.416841	Mucosa	Down-reg
432	0.923043	Mucosa	Down-reg
433	0.170772	Mucosa	Down-reg
434	0.456848	Mucosa	Down-reg
435	0.271576	Mucosa	Down-reg
436	8.73515e-05	Mucosa	Down-reg
437	0.177324	Mucosa	Down-reg
438	0.235587	Mucosa	Down-reg
439	0.550314	Mucosa	Down-reg
440	0.253756	Mucosa	Down-reg
441	0.276468	Mucosa	Down-reg
442	0.154263	Mucosa	Down-reg
443	0.202219	Mucosa	Down-reg
444	0.665881	Mucosa	Down-reg
445	8.73515e-05	Mucosa	Down-reg
446	0.0333683	Mucosa	Down-reg
447	0.64247	Mucosa	Down-reg
448	0.991352	Mucosa	Down-reg
449	0.718291	Mucosa	Down-reg
450	0.0950384	Mucosa	Down-reg
451	0.519654	Mucosa	Down-reg
452	0.250786	Mucosa	Down-reg
453	0.390024	Mucosa	Down-reg
454	0.650332	Mucosa	Down-reg
455	0.628407	Mucosa	Down-reg
456	0.276293	Mucosa	Down-reg
457	0.586827	Mucosa	Down-reg
458	0.0272537	Mucosa	Down-reg
459	0.589361	Mucosa	Down-reg
460	0.0884871	Mucosa	Down-reg
461	0.248952	Mucosa	Down-reg
462	8.73515e-05	Mucosa	Down-reg
463	0.3895	Mucosa	Down-reg
464	0.333071	Mucosa	Down-reg
465	0.438417	Mucosa	Down-reg
466	0.253581	Mucosa	Down-reg
467	8.73515e-05	Mucosa	Down-reg
468	8.73515e-05	Mucosa	Down-reg
469	0.931342	Mucosa	Down-reg
470	0.785814	Mucosa	Down-reg
471	0.60159	Mucosa	Down-reg
472	0.817348	Mucosa	Down-reg
473	0.671122	Mucosa	Down-reg
474	0.40138	Mucosa	Down-reg
475	0.0553809	Mucosa	Down-reg
476	0.0147624	Mucosa	Down-reg
477	0.997729	Mucosa	Down-reg
478	0.168938	Mucosa	Down-reg
479	0.773672	Mucosa	Down-reg
480	0.407058	Mucosa	Down-reg
481	0.609451	Mucosa	Down-reg
482	8.73515e-05	Mucosa	Down-reg
483	0.536513	Mucosa	Down-reg
484	8.73515e-05	Mucosa	Down-reg
485	0.375699	Mucosa	Down-reg
486	0.69558	Mucosa	Down-reg
487	0.957722	Mucosa	Down-reg
488	0.867925	Mucosa	Down-reg
489	0.202393	Mucosa	Down-reg
490	0.783892	Mucosa	Down-reg
491	0.533194	Mucosa	Down-reg
492	0.572414	Mucosa	Down-reg
493	0.419025	Mucosa	Down-reg
494	8.73515e-05	Mucosa	Down-reg
495	0.439815	Mucosa	Down-reg
496	0.483403	Mucosa	Down-reg
497	0.849755	Mucosa	Down-reg
498	0.687544	Mucosa	Down-reg
499	8.73515e-05	Mucosa	Down-reg
500	0.709993	Mucosa	Down-reg
501	0.617226	Mucosa	Down-reg
502	0.785814	Mucosa	Down-reg
503	8.73515e-05	Mucosa	Down-reg
504	0.537299	Mucosa	Down-reg
505	0.975891	Mucosa	Down-reg
506	0.412037	Mucosa	Down-reg
507	0.419637	Mucosa	Down-reg
508	0.690863	Mucosa	Down-reg
509	0.539046	Mucosa	Down-reg
510	8.73515e-05	Mucosa	Down-reg
511	0.285203	Mucosa	Down-reg
512	0.258298	Mucosa	Down-reg
513	0.720213	Mucosa	Down-reg
514	0.784067	Mucosa	Down-reg
515	0.834382	Mucosa	Down-reg
516	0.717767	Mucosa	Down-reg
517	0.705014	Mucosa	Down-reg
518	8.73515e-05	Mucosa	Down-reg
519	0.886356	Mucosa	Down-reg
520	0.201433	Mucosa	Down-reg
521	0.572502	Mucosa	Down-reg
522	0.186932	Mucosa	Down-reg
523	0.698288	Mucosa	Down-reg
524	0.828005	Mucosa	Down-reg
525	0.125699	Mucosa	Down-reg
526	0.169811	Mucosa	Down-reg
527	8.73515e-05	Mucosa	Down-reg
528	0.0535465	Mucosa	Down-reg
529	0.768693	Mucosa	Down-reg
530	0.758124	Mucosa	Down-reg
531	0.491527	Mucosa	Down-reg
532	0.653564	Mucosa	Down-reg
533	0.237683	Mucosa	Down-reg
534	0.291579	Mucosa	Down-reg
535	0.918326	Mucosa	Down-reg
536	0.629455	Mucosa	Down-reg
537	0.612159	Mucosa	Down-reg
538	0.433438	Mucosa	Down-reg
539	0.757862	Mucosa	Down-reg
540	0.0674354	Mucosa	Down-reg
541	0.190339	Mucosa	Down-reg
542	0.347921	Mucosa	Down-reg
543	0.752096	Mucosa	Down-reg
544	0.560535	Mucosa	Down-reg
545	0.191911	Mucosa	Down-reg
546	0.976677	Mucosa	Down-reg
547	0.374389	Mucosa	Down-reg
548	0.511618	Mucosa	Down-reg
549	0.265636	Mucosa	Down-reg
550	0.242488	Mucosa	Down-reg
551	8.73515e-05	Mucosa	Down-reg
552	0.318658	Mucosa	Down-reg
553	0.00436758	Mucosa	Down-reg
554	0.166841	Mucosa	Down-reg
555	0.527603	Mucosa	Down-reg
556	0.5297	Mucosa	Down-reg
557	0.044724	Mucosa	Down-reg
558	0.257163	Mucosa	Down-reg
559	0.723096	Mucosa	Down-reg
560	0.300664	Mucosa	Down-reg
561	0.830538	Mucosa	Down-reg
562	0.756289	Mucosa	Down-reg
563	0.752883	Mucosa	Down-reg
564	0.433176	Mucosa	Down-reg
565	0.537823	Mucosa	Down-reg
566	0.190426	Mucosa	Down-reg
567	0.693571	Mucosa	Down-reg
568	0.923742	Mucosa	Down-reg
569	0.271226	Mucosa	Down-reg
570	0.0395702	Mucosa	Down-reg
571	0.968816	Mucosa	Down-reg
572	0.47493	Mucosa	Down-reg
573	0.403651	Mucosa	Down-reg
574	0.0207897	Mucosa	Down-reg
575	0.0989693	Mucosa	Down-reg
576	0.850804	Mucosa	Down-reg
577	0.0706674	Mucosa	Down-reg
578	0.811321	Mucosa	Down-reg
579	8.73515e-05	Mucosa	Down-reg
580	0.693484	Mucosa	Down-reg
581	0.267296	Mucosa	Down-reg
582	0.121768	Mucosa	Down-reg
583	0.189291	Mucosa	Down-reg
584	0.268606	Mucosa	Down-reg
585	0.400769	Mucosa	Down-reg
586	0.678896	Mucosa	Down-reg
587	0.470737	Mucosa	Down-reg
588	0.598882	Mucosa	Down-reg
589	0.368274	Mucosa	Down-reg
590	0.456936	Mucosa	Down-reg
591	0.56167	Mucosa	Down-reg
592	0.76485	Mucosa	Down-reg
593	0.396663	Mucosa	Down-reg
594	0.718029	Mucosa	Down-reg
595	0.82486	Mucosa	Down-reg
596	0.270353	Mucosa	Down-reg
597	0.429595	Mucosa	Down-reg
598	8.73515e-05	Mucosa	Down-reg
599	0.942785	Mucosa	Down-reg
600	0.160552	Mucosa	Down-reg
601	0.806778	Mucosa	Down-reg
602	0.316387	Mucosa	Down-reg
603	0.136443	Mucosa	Down-reg
604	0.427498	Mucosa	Down-reg
605	8.73515e-05	Mucosa	Down-reg
606	0.960517	Mucosa	Down-reg
607	0.516422	Mucosa	Down-reg
608	0.438854	Mucosa	Down-reg
609	0.17776	Mucosa	Down-reg
610	0.569619	Mucosa	Down-reg
611	0.299354	Mucosa	Down-reg
612	0.128319	Mucosa	Down-reg
613	0.810797	Mucosa	Down-reg
614	0.590059	Mucosa	Down-reg
615	0.592331	Mucosa	Down-reg
616	0.917802	Mucosa	Down-reg
617	0.314029	Mucosa	Down-reg
618	0.537648	Mucosa	Down-reg
619	0.092942	Mucosa	Down-reg
620	0.00978337	Mucosa	Down-reg
621	0.664483	Mucosa	Down-reg
622	0.135307	Mucosa	Down-reg
623	0.453616	Mucosa	Down-reg
624	0.249651	Mucosa	Down-reg
625	0.492138	Mucosa	Down-reg
626	0.201258	Mucosa	Down-reg
627	0.154001	Mucosa	Down-reg
628	0.701433	Mucosa	Down-reg
629	0.512841	Mucosa	Down-reg
630	0.841108	Mucosa	Down-reg
631	0.841108	Mucosa	Down-reg
632	0.729647	Mucosa	Down-reg
633	0.215671	Mucosa	Down-reg
634	0.497729	Mucosa	Down-reg
635	8.73515e-05	Mucosa	Down-reg
636	0.192697	Mucosa	Down-reg
637	0.638889	Mucosa	Down-reg
638	0.280573	Mucosa	Down-reg
639	0.298305	Mucosa	Down-reg
640	0.399546	Mucosa	Down-reg
641	0.378756	Mucosa	Down-reg
642	0.139151	Mucosa	Down-reg
643	0.359189	Mucosa	Down-reg
644	0.0762579	Mucosa	Down-reg
645	0.603512	Mucosa	Down-reg
646	0.0938155	Mucosa	Down-reg
647	0.504979	Mucosa	Down-reg
648	0.0556429	Mucosa	Down-reg
649	0.642645	Mucosa	Down-reg
650	0.963749	Mucosa	Down-reg
651	0.590584	Mucosa	Down-reg
652	0.830276	Mucosa	Down-reg
653	8.73515e-05	Mucosa	Down-reg
654	0.512579	Mucosa	Down-reg
655	0.272973	Mucosa	Down-reg
656	0.597834	Mucosa	Down-reg
657	0.416143	Mucosa	Down-reg
658	0.472921	Mucosa	Down-reg
659	0.187806	Mucosa	Down-reg
660	0.24144	Mucosa	Down-reg
661	0.394741	Mucosa	Down-reg
662	8.73515e-05	Mucosa	Down-reg
663	0.865566	Mucosa	Down-reg
664	8.73515e-05	Mucosa	Down-reg
665	0.432303	Mucosa	Down-reg
666	0.550489	Mucosa	Down-reg
667	8.73515e-05	Mucosa	Down-reg
668	0.212002	Mucosa	Down-reg
669	0.787212	Mucosa	Down-reg
670	0.819444	Mucosa	Down-reg
671	0.893519	Mucosa	Down-reg
672	0.181167	Mucosa	Down-reg
673	8.73515e-05	Mucosa	Down-reg
674	0.775856	Mucosa	Down-reg
675	0.474406	Mucosa	Down-reg
676	0.338312	Mucosa	Down-reg
677	0.8087	Mucosa	Down-reg
678	0.600454	Mucosa	Down-reg
679	0.966282	Mucosa	Down-reg
680	0.950035	Mucosa	Down-reg
681	0.375874	Mucosa	Down-reg
682	0.211653	Mucosa	Down-reg
683	0.253407	Mucosa	Down-reg
684	8.73515e-05	Mucosa	Down-reg
685	0.995807	Mucosa	Down-reg
686	0.294549	Mucosa	Down-reg
687	0.922956	Mucosa	Down-reg
688	0.918501	Mucosa	Down-reg
689	0.159416	Mucosa	Down-reg
690	0.59827	Mucosa	Down-reg
691	0.280224	Mucosa	Down-reg
692	0.257862	Mucosa	Down-reg
693	8.73515e-05	Mucosa	Down-reg
694	0.246419	Mucosa	Down-reg
695	0.885307	Mucosa	Down-reg
696	0.091195	Mucosa	Down-reg
697	0.200646	Mucosa	Down-reg
698	0.0329315	Mucosa	Down-reg
699	0.502446	Mucosa	Down-reg
700	0.655748	Mucosa	Down-reg
701	0.268693	Mucosa	Down-reg
702	0.236461	Mucosa	Down-reg
703	0.894392	Mucosa	Down-reg
704	0.376834	Mucosa	Down-reg
705	0.475192	Mucosa	Down-reg
706	0.218816	Mucosa	Down-reg
707	0.372205	Mucosa	Down-reg
708	0.244846	Mucosa	Down-reg
709	0.769567	Mucosa	Down-reg
710	0.586478	Mucosa	Down-reg
711	0.378407	Mucosa	Down-reg
712	0.0636792	Mucosa	Down-reg
713	0.392558	Mucosa	Down-reg
714	0.286862	Mucosa	Down-reg
715	0.964099	Mucosa	Down-reg
716	0.181953	Mucosa	Down-reg
717	0.46637	Mucosa	Down-reg
718	0.899196	Mucosa	Down-reg
719	0.856918	Mucosa	Down-reg
720	0.750874	Mucosa	Down-reg
721	8.73515e-05	Mucosa	Down-reg
722	0.438068	Mucosa	Down-reg
723	0.302061	Mucosa	Down-reg
724	0.192261	Mucosa	Down-reg
725	0.409766	Mucosa	Down-reg
726	0.0353774	Mucosa	Down-reg
727	0.503057	Mucosa	Down-reg
728	0.306429	Mucosa	Down-reg
729	0.0925052	Mucosa	Down-reg
730	0.0504018	Mucosa	Down-reg
731	0.723445	Mucosa	Down-reg
732	0.50891	Mucosa	Down-reg
733	0.635045	Mucosa	Down-reg
734	0.416317	Mucosa	Down-reg
735	0.352201	Mucosa	Down-reg
736	0.594165	Mucosa	Down-reg
737	0.513015	Mucosa	Down-reg
738	0.891422	Mucosa	Down-reg
739	0.00655136	Mucosa	Down-reg
740	0.68964	Mucosa	Down-reg
741	0.392994	Mucosa	Down-reg
742	0.53529	Mucosa	Down-reg
743	0.0966108	Mucosa	Down-reg
744	0.496244	Mucosa	Down-reg
745	0.217331	Mucosa	Down-reg
746	8.73515e-05	Mucosa	Down-reg
747	0.604647	Mucosa	Down-reg
748	0.520266	Mucosa	Down-reg
749	0.20711	Mucosa	Down-reg
750	0.718903	Mucosa	Down-reg
751	0.0815863	Mucosa	Down-reg
752	0.360936	Mucosa	Down-reg
753	0.251048	Mucosa	Down-reg
754	0.53101	Mucosa	Down-reg
755	0.274371	Mucosa	Down-reg
756	0.900332	Mucosa	Down-reg
757	8.73515e-05	Mucosa	Down-reg
758	8.73515e-05	Mucosa	Down-reg
759	0.375786	Mucosa	Down-reg
760	0.156971	Mucosa	Down-reg
761	0.340846	Mucosa	Down-reg
762	8.73515e-05	Mucosa	Down-reg
763	0.200908	Mucosa	Down-reg
764	8.73515e-05	Mucosa	Down-reg
765	0.164046	Mucosa	Down-reg
766	0.769043	Mucosa	Down-reg
767	0.402166	Mucosa	Down-reg
768	0.27341	Mucosa	Down-reg
769	0.311758	Mucosa	Down-reg
770	0.30573	Mucosa	Down-reg
771	0.946454	Mucosa	Down-reg
772	0.403913	Mucosa	Down-reg
773	0.851852	Mucosa	Down-reg
774	0.927061	Mucosa	Down-reg
775	0.219689	Mucosa	Down-reg
776	0.0492662	Mucosa	Down-reg
777	0.469864	Mucosa	Down-reg
778	0.511268	Mucosa	Down-reg
779	0.36015	Mucosa	Down-reg
780	0.563941	Mucosa	Down-reg
781	0.645615	Mucosa	Down-reg
782	0.233578	Mucosa	Down-reg
783	8.73515e-05	Mucosa	Down-reg
784	0.475017	Mucosa	Down-reg
785	0.619322	Mucosa	Down-reg
786	0.835342	Mucosa	Down-reg
787	0.214885	Mucosa	Down-reg
788	0.790444	Mucosa	Down-reg
789	0.274546	Mucosa	Down-reg
790	0.260657	Mucosa	Down-reg
791	0.930206	Mucosa	Down-reg
792	0.501922	Mucosa	Down-reg
793	0.311932	Mucosa	Down-reg
794	0.863819	Mucosa	Down-reg
795	0.691212	Mucosa	Down-reg
796	0.486635	Mucosa	Down-reg
797	0.772187	Mucosa	Down-reg
798	0.522362	Mucosa	Down-reg
799	0.450821	Mucosa	Down-reg
800	0.687456	Mucosa	Down-reg
801	0.967156	Mucosa	Down-reg
802	0.435185	Mucosa	Down-reg
803	0.394829	Mucosa	Down-reg
804	0.843816	Mucosa	Down-reg
805	0.875262	Mucosa	Down-reg
806	0.676974	Mucosa	Down-reg
807	0.429333	Mucosa	Down-reg
808	0.0180818	Mucosa	Down-reg
809	0.759172	Mucosa	Down-reg
810	0.895003	Mucosa	Down-reg
811	0.53398	Mucosa	Down-reg
812	0.746943	Mucosa	Down-reg
813	0.545161	Mucosa	Down-reg
814	0.217156	Mucosa	Down-reg
815	0.709207	Mucosa	Down-reg
816	0.920597	Mucosa	Down-reg
817	0.683351	Mucosa	Down-reg
818	0.350804	Mucosa	Down-reg
819	8.73515e-05	Mucosa	Down-reg
820	0.148934	Mucosa	Down-reg
821	0.229822	Mucosa	Down-reg
822	0.623253	Mucosa	Down-reg
823	0.479909	Mucosa	Down-reg
824	8.73515e-05	Mucosa	Down-reg
825	0.573987	Mucosa	Down-reg
826	0.350017	Mucosa	Down-reg
827	8.73515e-05	Mucosa	Down-reg
828	0.480084	Mucosa	Down-reg
829	0.234451	Mucosa	Down-reg
830	0.0116177	Mucosa	Down-reg
831	0.409504	Mucosa	Down-reg
832	0.935098	Mucosa	Down-reg
833	0.789658	Mucosa	Down-reg
834	0.145964	Mucosa	Down-reg
835	0.345475	Mucosa	Down-reg
836	0.307477	Mucosa	Down-reg
837	8.73515e-05	Mucosa	Down-reg
838	8.73515e-05	Mucosa	Down-reg
839	0.671384	Mucosa	Down-reg
840	0.27673	Mucosa	Down-reg
841	0.637055	Mucosa	Down-reg
842	0.875349	Mucosa	Down-reg
843	0.22528	Mucosa	Down-reg
844	0.81761	Mucosa	Down-reg
845	0.243099	Mucosa	Down-reg
846	0.337439	Mucosa	Down-reg
847	0.634347	Mucosa	Down-reg
848	0.0826345	Mucosa	Down-reg
849	0.533368	Mucosa	Down-reg
850	0.208683	Mucosa	Down-reg
851	0.21934	Mucosa	Down-reg
852	8.73515e-05	Mucosa	Down-reg
853	0.10124	Mucosa	Down-reg
854	0.802586	Mucosa	Down-reg
855	0.0676101	Mucosa	Down-reg
856	0.207984	Mucosa	Down-reg
857	0.212177	Mucosa	Down-reg
858	0.556866	Mucosa	Down-reg
859	0.91885	Mucosa	Down-reg
860	0.481132	Mucosa	Down-reg
861	0.537124	Mucosa	Down-reg
862	0.688417	Mucosa	Down-reg
863	0.0778302	Mucosa	Down-reg
864	0.670772	Mucosa	Down-reg
865	0.28363	Mucosa	Down-reg
866	0.712614	Mucosa	Down-reg
867	0.563242	Mucosa	Down-reg
868	0.598707	Mucosa	Down-reg
869	0.400245	Mucosa	Down-reg
870	0.994235	Mucosa	Down-reg
871	0.966981	Mucosa	Down-reg
872	8.73515e-05	Mucosa	Down-reg
873	0.277603	Mucosa	Down-reg
874	0.590234	Mucosa	Down-reg
875	0.635832	Mucosa	Down-reg
876	0.558351	Mucosa	Down-reg
877	8.73515e-05	Mucosa	Down-reg
878	0.676799	Mucosa	Down-reg
879	0.0124039	Mucosa	Down-reg
880	0.579577	Mucosa	Down-reg
881	0.296471	Mucosa	Down-reg
882	0.110063	Mucosa	Down-reg
883	0.148585	Mucosa	Down-reg
884	0.0643781	Mucosa	Down-reg
885	0.26153	Mucosa	Down-reg
886	0.127184	Mucosa	Down-reg
887	0.272624	Mucosa	Down-reg
888	0.666579	Mucosa	Down-reg
889	0.0594864	Mucosa	Down-reg
890	0.442348	Mucosa	Down-reg
891	0.391859	Mucosa	Down-reg
892	0.591544	Mucosa	Down-reg
893	0.897449	Mucosa	Down-reg
894	8.73515e-05	Mucosa	Down-reg
895	0.769217	Mucosa	Down-reg
896	0.635482	Mucosa	Down-reg
897	0.678022	Mucosa	Down-reg
898	0.571366	Mucosa	Down-reg
899	8.73515e-05	Mucosa	Down-reg
900	0.200384	Mucosa	Down-reg
901	8.73515e-05	Mucosa	Down-reg
902	0.933176	Mucosa	Down-reg
903	0.246593	Mucosa	Down-reg
904	0.072065	Mucosa	Down-reg
905	0.246331	Mucosa	Down-reg
906	0.317697	Mucosa	Down-reg
907	0.861635	Mucosa	Down-reg
908	0.540531	Mucosa	Down-reg
909	0.0461216	Mucosa	Down-reg
910	0.179507	Mucosa	Down-reg
911	0.66789	Mucosa	Down-reg
912	0.253145	Mucosa	Down-reg
913	0.601677	Mucosa	Down-reg
914	0.795597	Mucosa	Down-reg
915	0.588924	Mucosa	Down-reg
916	8.73515e-05	Mucosa	Down-reg
917	0.622379	Mucosa	Down-reg
918	0.443833	Mucosa	Down-reg
919	0.595912	Mucosa	Down-reg
920	0.515374	Mucosa	Down-reg
921	0.375	Mucosa	Down-reg
922	0.659242	Mucosa	Down-reg
923	0.831674	Mucosa	Down-reg
924	8.73515e-05	Mucosa	Down-reg
925	0.352638	Mucosa	Down-reg
926	0.495894	Mucosa	Down-reg
927	0.719514	Mucosa	Down-reg
928	0.226939	Mucosa	Down-reg
929	0.111897	Mucosa	Down-reg
930	0.0856918	Mucosa	Down-reg
931	0.320318	Mucosa	Down-reg
932	0.495458	Mucosa	Down-reg
933	0.66029	Mucosa	Down-reg
934	8.73515e-05	Mucosa	Down-reg
935	0.399371	Mucosa	Down-reg
936	0.597222	Mucosa	Down-reg
937	0.233927	Mucosa	Down-reg
938	0.43833	Mucosa	Down-reg
939	0.638627	Mucosa	Down-reg
940	0.141509	Mucosa	Down-reg
941	0.887055	Mucosa	Down-reg
942	0.391509	Mucosa	Down-reg
943	0.232355	Mucosa	Down-reg
944	0.228075	Mucosa	Down-reg
945	0.996157	Mucosa	Down-reg
946	0.949249	Mucosa	Down-reg
947	0.217855	Mucosa	Down-reg
948	0.567086	Mucosa	Down-reg
949	0.222921	Mucosa	Down-reg
950	8.73515e-05	Mucosa	Down-reg
951	0.0469078	Mucosa	Down-reg
952	0.0497904	Mucosa	Down-reg
953	0.0192173	Mucosa	Down-reg
954	8.73515e-05	Mucosa	Down-reg
955	0.126398	Mucosa	Down-reg
956	8.73515e-05	Mucosa	Down-reg
957	0.168501	Mucosa	Down-reg
958	0.403477	Mucosa	Down-reg
959	0.573201	Mucosa	Down-reg
960	0.880503	Mucosa	Down-reg
961	0.243361	Mucosa	Down-reg
962	0.531184	Mucosa	Down-reg
963	0.368885	Mucosa	Down-reg
964	0.308526	Mucosa	Down-reg
965	0.328442	Mucosa	Down-reg
966	0.833421	Mucosa	Down-reg
967	0.173043	Mucosa	Down-reg
968	8.73515e-05	Mucosa	Down-reg
969	0.503669	Mucosa	Down-reg
970	0.978249	Mucosa	Down-reg
971	0.0484801	Mucosa	Down-reg
972	0.558788	Mucosa	Down-reg
973	0.240391	Mucosa	Down-reg
974	0.587526	Mucosa	Down-reg
975	0.156883	Mucosa	Down-reg
976	0.14247	Mucosa	Down-reg
977	8.73515e-05	Mucosa	Down-reg
978	0.373777	Mucosa	Down-reg
979	0.776205	Mucosa	Down-reg
980	0.784242	Mucosa	Down-reg
981	0.69261	Mucosa	Down-reg
982	0.795947	Mucosa	Down-reg
983	0.160901	Mucosa	Down-reg
984	0.0585255	Mucosa	Down-reg
985	0.421908	Mucosa	Down-reg
986	8.73515e-05	Mucosa	Down-reg
987	0.691387	Mucosa	Down-reg
988	0.027079	Mucosa	Down-reg
989	0.811059	Mucosa	Down-reg
990	0.469252	Mucosa	Down-reg
991	0.446628	Mucosa	Down-reg
992	0.191038	Mucosa	Down-reg
993	0.852201	Mucosa	Down-reg
994	0.29682	Mucosa	Down-reg
995	0.910814	Mucosa	Down-reg
996	0.693309	Mucosa	Down-reg
997	0.413173	Mucosa	Down-reg
998	0.74144	Mucosa	Down-reg
999	0.190077	Mucosa	Down-reg
1000	0.387753	Mucosa	Down-reg
1001	0.161338	Mucosa	Down-reg
1002	0.219776	Mucosa	Down-reg
1003	0.0427149	Mucosa	Down-reg
1004	0.28232	Mucosa	Down-reg
1005	0.837177	Mucosa	Down-reg
1006	0.193484	Mucosa	Down-reg
1007	0.649022	Mucosa	Down-reg
1008	0.326345	Mucosa	Down-reg
1009	0.537386	Mucosa	Down-reg
1010	0.891684	Mucosa	Down-reg
1011	0.544287	Mucosa	Down-reg
1012	0.817697	Mucosa	Down-reg
1013	0.414483	Mucosa	Down-reg
1014	0.0616702	Mucosa	Down-reg
1015	0.477638	Mucosa	Down-reg
1016	0.937194	Mucosa	Down-reg
1017	0.474668	Mucosa	Down-reg
1018	0.362509	Mucosa	Down-reg
1019	0.680468	Mucosa	Down-reg
1020	0.696191	Mucosa	Down-reg
1021	0.281883	Mucosa	Down-reg
1022	8.73515e-05	Mucosa	Down-reg
1023	0.188505	Mucosa	Down-reg
1024	0.771314	Mucosa	Down-reg
1025	0.329053	Mucosa	Down-reg
1026	0.350367	Mucosa	Down-reg
1027	0.773148	Mucosa	Down-reg
1028	0.153477	Mucosa	Down-reg
1029	0.45152	Mucosa	Down-reg
1030	0.71174	Mucosa	Down-reg
1031	0.18964	Mucosa	Down-reg
1032	0.937544	Mucosa	Down-reg
1033	0.448463	Mucosa	Down-reg
1034	0.318047	Mucosa	Down-reg
1035	8.73515e-05	Mucosa	Down-reg
1036	0.0523235	Mucosa	Down-reg
1037	0.250874	Mucosa	Down-reg
1038	0.38985	Mucosa	Down-reg
1039	0.465671	Mucosa	Down-reg
1040	0.659853	Mucosa	Down-reg
1041	0.666667	Mucosa	Down-reg
1042	0.287998	Mucosa	Down-reg
1043	0.323812	Mucosa	Down-reg
1044	0.00987072	Mucosa	Down-reg
1045	0.924092	Mucosa	Down-reg
1046	0.317086	Mucosa	Down-reg
1047	0.0987945	Mucosa	Down-reg
1048	0.181691	Mucosa	Down-reg
1049	0.376398	Mucosa	Down-reg
1050	0.411076	Mucosa	Down-reg
1051	8.73515e-05	Mucosa	Down-reg
1052	0.999738	Mucosa	Down-reg
1053	0.172257	Mucosa	Down-reg
1054	0.122642	Mucosa	Down-reg
1055	0.580625	Mucosa	Down-reg
1056	0.298742	Mucosa	Down-reg
1057	0.293414	Mucosa	Down-reg
1058	0.228424	Mucosa	Down-reg
1059	0.139937	Mucosa	Down-reg
1060	0.428546	Mucosa	Down-reg
1061	0.419462	Mucosa	Down-reg
1062	0.599057	Mucosa	Down-reg
1063	0.346611	Mucosa	Down-reg
1064	0.247292	Mucosa	Down-reg
1065	0.953529	Mucosa	Down-reg
1066	8.73515e-05	Mucosa	Down-reg
1067	0.533543	Mucosa	Down-reg
1068	0.259347	Mucosa	Down-reg
1069	0.242138	Mucosa	Down-reg
1070	0.363208	Mucosa	Down-reg
1071	0.836303	Mucosa	Down-reg
1072	0.558526	Mucosa	Down-reg
1073	0.470388	Mucosa	Down-reg
1074	0.40269	Mucosa	Down-reg
1075	0.216632	Mucosa	Down-reg
1076	0.393519	Mucosa	Down-reg
1077	0.628407	Mucosa	Down-reg
1078	0.0339797	Mucosa	Down-reg
1079	8.73515e-05	Mucosa	Down-reg
1080	0.3529	Mucosa	Down-reg
1081	8.73515e-05	Mucosa	Down-reg
1082	0.804857	Mucosa	Down-reg
1083	0.404787	Mucosa	Down-reg
1084	0.465234	Mucosa	Down-reg
1085	8.73515e-05	Mucosa	Down-reg
1086	0.0781796	Mucosa	Down-reg
1087	0.734102	Mucosa	Down-reg
1088	0.0460342	Mucosa	Down-reg
1089	0.190601	Mucosa	Down-reg
1090	0.195493	Mucosa	Down-reg
1091	0.531883	Mucosa	Down-reg
1092	0.509609	Mucosa	Down-reg
1093	8.73515e-05	Mucosa	Down-reg
1094	0.597572	Mucosa	Down-reg
1095	0.258997	Mucosa	Down-reg
1096	0.907582	Mucosa	Down-reg
1097	0.46899	Mucosa	Down-reg
1098	0.210867	Mucosa	Down-reg
1099	0.370982	Mucosa	Down-reg
1100	0.766335	Mucosa	Down-reg
1101	0.688854	Mucosa	Down-reg
1102	0.0856045	Mucosa	Down-reg
1103	0.917453	Mucosa	Down-reg
1104	0.152865	Mucosa	Down-reg
1105	0.669113	Mucosa	Down-reg
1106	0.127708	Mucosa	Down-reg
1107	0.689029	Mucosa	Down-reg
1108	0.690252	Mucosa	Down-reg
1109	0.472397	Mucosa	Down-reg
1110	0.428372	Mucosa	Down-reg
1111	0.677324	Mucosa	Down-reg
1112	0.830014	Mucosa	Down-reg
1113	8.73515e-05	Mucosa	Down-reg
1114	0.973445	Mucosa	Down-reg
1115	8.73515e-05	Mucosa	Down-reg
1116	0.947152	Mucosa	Down-reg
1117	0.205451	Mucosa	Down-reg
1118	0.701345	Mucosa	Down-reg
1119	0.226677	Mucosa	Down-reg
1120	0.174528	Mucosa	Down-reg
1121	0.815077	Mucosa	Down-reg
1122	0.951782	Mucosa	Down-reg
1123	0.562718	Mucosa	Down-reg
1124	0.508298	Mucosa	Down-reg
1125	0.618623	Mucosa	Down-reg
1126	0.970999	Mucosa	Down-reg
1127	0.926625	Mucosa	Down-reg
1128	0.21043	Mucosa	Down-reg
1129	8.73515e-05	Mucosa	Down-reg
1130	0.955101	Mucosa	Down-reg
1131	0.555206	Mucosa	Down-reg
1132	0.303197	Mucosa	Down-reg
1133	0.423655	Mucosa	Down-reg
1134	0.17514	Mucosa	Down-reg
1135	0.596436	Mucosa	Down-reg
1136	0.54979	Mucosa	Down-reg
1137	0.523585	Mucosa	Down-reg
1138	0.373515	Mucosa	Down-reg
1139	0.0133648	Mucosa	Down-reg
1140	0.473183	Mucosa	Down-reg
1141	0.256639	Mucosa	Down-reg
1142	0.507687	Mucosa	Down-reg
1143	0.419724	Mucosa	Down-reg
1144	0.664745	Mucosa	Down-reg
1145	0.698026	Mucosa	Down-reg
1146	0.1913	Mucosa	Down-reg
1147	0.238906	Mucosa	Down-reg
1148	0.856132	Mucosa	Down-reg
1149	0.094427	Mucosa	Down-reg
1150	0.0842068	Mucosa	Down-reg
1151	0.317435	Mucosa	Down-reg
1152	0.3826	Mucosa	Down-reg
1153	0.520964	Mucosa	Down-reg
1154	0.686408	Mucosa	Down-reg
1155	0.825996	Mucosa	Down-reg
1156	8.73515e-05	Mucosa	Down-reg
1157	0.356569	Mucosa	Down-reg
1158	0.343816	Mucosa	Down-reg
1159	0.908543	Mucosa	Down-reg
1160	0.258036	Mucosa	Down-reg
1161	0.642907	Mucosa	Down-reg
1162	0.202918	Mucosa	Down-reg
1163	0.705101	Mucosa	Down-reg
1164	0.535552	Mucosa	Down-reg
1165	0.363906	Mucosa	Down-reg
1166	0.45318	Mucosa	Down-reg
1167	0.10028	Mucosa	Down-reg
1168	0.906184	Mucosa	Down-reg
1169	0.712876	Mucosa	Down-reg
1170	0.391771	Mucosa	Down-reg
1171	8.73515e-05	Mucosa	Down-reg
1172	0.313767	Mucosa	Down-reg
1173	0.702306	Mucosa	Down-reg
1174	0.639326	Mucosa	Down-reg
1175	0.466457	Mucosa	Down-reg
1176	8.73515e-05	Mucosa	Down-reg
1177	0.271139	Mucosa	Down-reg
1178	0.919811	Mucosa	Down-reg
1179	0.414396	Mucosa	Down-reg
1180	0.667191	Mucosa	Down-reg
1181	0.188068	Mucosa	Down-reg
1182	0.54682	Mucosa	Down-reg
1183	0.469776	Mucosa	Down-reg
1184	0.125611	Mucosa	Down-reg
1185	0.875437	Mucosa	Down-reg
1186	0.268781	Mucosa	Down-reg
1187	0.433001	Mucosa	Down-reg
1188	0.521751	Mucosa	Down-reg
1189	0.872554	Mucosa	Down-reg
1190	0.85124	Mucosa	Down-reg
1191	0.232792	Mucosa	Down-reg
1192	0.726677	Mucosa	Down-reg
1193	8.73515e-05	Mucosa	Down-reg
1194	0.166405	Mucosa	Down-reg
1195	0.277079	Mucosa	Down-reg
1196	0.39413	Mucosa	Down-reg
1197	0.739693	Mucosa	Down-reg
1198	8.73515e-05	Mucosa	Down-reg
1199	0.225891	Mucosa	Down-reg
1200	0.739518	Mucosa	Down-reg
1201	0.183001	Mucosa	Down-reg
1202	0.976765	Mucosa	Down-reg
1203	0.0633298	Mucosa	Down-reg
1204	0.271314	Mucosa	Down-reg
1205	0.850192	Mucosa	Down-reg
1206	0.145003	Mucosa	Down-reg
1207	0.868973	Mucosa	Down-reg
1208	0.328354	Mucosa	Down-reg
1209	0.502883	Mucosa	Down-reg
1210	0.422082	Mucosa	Down-reg
1211	0.231656	Mucosa	Down-reg
1212	0.246069	Mucosa	Down-reg
1213	0.916754	Mucosa	Down-reg
1214	0.0113557	Mucosa	Down-reg
1215	0.942086	Mucosa	Down-reg
1216	0.107879	Mucosa	Down-reg
1217	0.43964	Mucosa	Down-reg
1218	0.52638	Mucosa	Down-reg
1219	0.174878	Mucosa	Down-reg
1220	0.0946017	Mucosa	Down-reg
1221	0.653913	Mucosa	Down-reg
1222	0.54848	Mucosa	Down-reg
1223	0.451957	Mucosa	Down-reg
1224	0.322414	Mucosa	Down-reg
1225	0.465147	Mucosa	Down-reg
1226	0.798393	Mucosa	Down-reg
1227	0.604997	Mucosa	Down-reg
1228	0.137666	Mucosa	Down-reg
1229	0.895702	Mucosa	Down-reg
1230	0.191387	Mucosa	Down-reg
1231	0.483578	Mucosa	Down-reg
1232	0.902952	Mucosa	Down-reg
1233	0.757425	Mucosa	Down-reg
1234	0.851939	Mucosa	Down-reg
1235	0.678284	Mucosa	Down-reg
1236	0.283281	Mucosa	Down-reg
1237	0.362421	Mucosa	Down-reg
1238	0.0296122	Mucosa	Down-reg
1239	0.318484	Mucosa	Down-reg
1240	0.24869	Mucosa	Down-reg
1241	0.160465	Mucosa	Down-reg
1242	0.873864	Mucosa	Down-reg
1243	0.909242	Mucosa	Down-reg
1244	8.73515e-05	Mucosa	Down-reg
1245	0.17645	Mucosa	Down-reg
1246	0.22196	Mucosa	Down-reg
1247	0.213487	Mucosa	Down-reg
1248	8.73515e-05	Mucosa	Down-reg
1249	0.203966	Mucosa	Down-reg
1250	0.0490915	Mucosa	Down-reg
1251	0.582547	Mucosa	Down-reg
1252	0.34434	Mucosa	Down-reg
1253	0.690688	Mucosa	Down-reg
1254	0.412124	Mucosa	Down-reg
1255	0.484364	Mucosa	Down-reg
1256	0.00995807	Mucosa	Down-reg
1257	0.637753	Mucosa	Down-reg
1258	0.351939	Mucosa	Down-reg
1259	0.600542	Mucosa	Down-reg
1260	0.122205	Mucosa	Down-reg
1261	0.767121	Mucosa	Down-reg
1262	8.73515e-05	Mucosa	Down-reg
1263	0.708333	Mucosa	Down-reg
1264	0.736635	Mucosa	Down-reg
1265	0.754193	Mucosa	Down-reg
1266	0.456237	Mucosa	Down-reg
1267	0.219165	Mucosa	Down-reg
1268	0.21305	Mucosa	Down-reg
1269	0.521925	Mucosa	Down-reg
1270	0.213138	Mucosa	Down-reg
1271	0.168326	Mucosa	Down-reg
1272	0.890112	Mucosa	Down-reg
1273	0.927848	Mucosa	Down-reg
1274	0.733316	Mucosa	Down-reg
1275	0.0764326	Mucosa	Down-reg
1276	0.519305	Mucosa	Down-reg
1277	0.481307	Mucosa	Down-reg
1278	0.635657	Mucosa	Down-reg
1279	0.371681	Mucosa	Down-reg
1280	0.65566	Mucosa	Down-reg
1281	0.262491	Mucosa	Down-reg
1282	0.374825	Mucosa	Down-reg
1283	0.114867	Mucosa	Down-reg
1284	8.73515e-05	Mucosa	Down-reg
1285	0.161862	Mucosa	Down-reg
1286	0.46174	Mucosa	Down-reg
1287	8.73515e-05	Mucosa	Down-reg
1288	0.657757	Mucosa	Down-reg
1289	0.941649	Mucosa	Down-reg
1290	0.198987	Mucosa	Down-reg
1291	8.73515e-05	Mucosa	Down-reg
1292	0.0679595	Mucosa	Down-reg
1293	0.239867	Mucosa	Down-reg
1294	0.270877	Mucosa	Down-reg
1295	0.955363	Mucosa	Down-reg
1296	0.714972	Mucosa	Down-reg
1297	0.0993187	Mucosa	Down-reg
1298	0.779787	Mucosa	Down-reg
1299	0.344252	Mucosa	Down-reg
1300	0.389064	Mucosa	Down-reg
1301	0.441649	Mucosa	Down-reg
1302	0.588312	Mucosa	Down-reg
1303	0.445755	Mucosa	Down-reg
1304	0.256901	Mucosa	Down-reg
1305	0.641509	Mucosa	Down-reg
1306	0.921558	Mucosa	Down-reg
1307	0.698725	Mucosa	Down-reg
1308	0.644829	Mucosa	Down-reg
1309	0.15138	Mucosa	Down-reg
1310	0.0194794	Mucosa	Down-reg
1311	0.671995	Mucosa	Down-reg
1312	0.51485	Mucosa	Down-reg
1313	0.244672	Mucosa	Down-reg
1314	0.130154	Mucosa	Down-reg
1315	0.319794	Mucosa	Down-reg
1316	0.475367	Mucosa	Down-reg
1317	0.706412	Mucosa	Down-reg
1318	0.0667365	Mucosa	Down-reg
1319	0.978948	Mucosa	Down-reg
1320	0.00506639	Mucosa	Down-reg
1321	0.0642034	Mucosa	Down-reg
1322	0.960954	Mucosa	Down-reg
1323	0.657495	Mucosa	Down-reg
1324	0.455887	Mucosa	Down-reg
1325	0.425489	Mucosa	Down-reg
1326	0.299179	Mucosa	Down-reg
1327	0.104298	Mucosa	Down-reg
1328	0.337089	Mucosa	Down-reg
1329	0.625699	Mucosa	Down-reg
1330	0.565688	Mucosa	Down-reg
1331	0.486111	Mucosa	Down-reg
1332	8.73515e-05	Mucosa	Down-reg
1333	0.835867	Mucosa	Down-reg
1334	8.73515e-05	Mucosa	Down-reg
1335	0.895091	Mucosa	Down-reg
1336	0.341108	Mucosa	Down-reg
1337	0.935185	Mucosa	Down-reg
1338	0.156272	Mucosa	Down-reg
1339	0.930119	Mucosa	Down-reg
1340	0.570493	Mucosa	Down-reg
1341	0.519392	Mucosa	Down-reg
1342	0.217068	Mucosa	Down-reg
1343	0.762666	Mucosa	Down-reg
1344	0.694095	Mucosa	Down-reg
1345	0.587701	Mucosa	Down-reg
1346	0.647187	Mucosa	Down-reg
1347	0.353599	Mucosa	Down-reg
1348	0.105608	Mucosa	Down-reg
1349	0.448725	Mucosa	Down-reg
1350	0.719776	Mucosa	Down-reg
1351	8.73515e-05	Mucosa	Down-reg
1352	0.536076	Mucosa	Down-reg
1353	0.391946	Mucosa	Down-reg
1354	0.151293	Mucosa	Down-reg
1355	8.73515e-05	Mucosa	Down-reg
1356	0.611985	Mucosa	Down-reg
1357	0.431429	Mucosa	Down-reg
1358	0.573375	Mucosa	Down-reg
1359	0.260133	Mucosa	Down-reg
1360	0.17051	Mucosa	Down-reg
1361	0.604472	Mucosa	Down-reg
1362	0.259696	Mucosa	Down-reg
1363	0.148498	Mucosa	Down-reg
1364	0.528739	Mucosa	Down-reg
1365	0.684748	Mucosa	Down-reg
1366	0.86478	Mucosa	Down-reg
1367	0.663959	Mucosa	Down-reg
1368	0.54254	Mucosa	Down-reg
1369	0.839099	Mucosa	Down-reg
1370	0.867488	Mucosa	Down-reg
1371	0.501223	Mucosa	Down-reg
1372	0.386006	Mucosa	Down-reg
1373	0.840671	Mucosa	Down-reg
1374	0.233753	Mucosa	Down-reg
1375	0.0287386	Mucosa	Down-reg
1376	0.462963	Mucosa	Down-reg
1377	0.112771	Mucosa	Down-reg
1378	8.73515e-05	Mucosa	Down-reg
1379	0.139238	Mucosa	Down-reg
1380	0.182565	Mucosa	Down-reg
1381	0.950559	Mucosa	Down-reg
1382	8.73515e-05	Mucosa	Down-reg
1383	8.73515e-05	Mucosa	Down-reg
1384	0.126048	Mucosa	Down-reg
1385	0.268256	Mucosa	Down-reg
1386	0.963225	Mucosa	Down-reg
1387	0.218291	Mucosa	Down-reg
1388	0.218204	Mucosa	Down-reg
1389	0.703878	Mucosa	Down-reg
1390	0.503494	Mucosa	Down-reg
1391	0.146226	Mucosa	Down-reg
1392	0.0728512	Mucosa	Down-reg
1393	0.966894	Mucosa	Down-reg
1394	0.114605	Mucosa	Down-reg
1395	0.180556	Mucosa	Down-reg
1396	0.430381	Mucosa	Down-reg
1397	0.16326	Mucosa	Down-reg
1398	0.457023	Mucosa	Down-reg
1399	0.627795	Mucosa	Down-reg
1400	0.339273	Mucosa	Down-reg
1401	0.686495	Mucosa	Down-reg
1402	0.0379979	Mucosa	Down-reg
1403	0.133386	Mucosa	Down-reg
1404	0.267558	Mucosa	Down-reg
1405	0.848969	Mucosa	Down-reg
1406	0.564465	Mucosa	Down-reg
1407	0.196017	Mucosa	Down-reg
1408	0.0524983	Mucosa	Down-reg
1409	0.199686	Mucosa	Down-reg
1410	0.246681	Mucosa	Down-reg
1411	0.111286	Mucosa	Down-reg
1412	8.73515e-05	Mucosa	Down-reg
1413	0.600192	Mucosa	Down-reg
1414	0.746593	Mucosa	Down-reg
1415	0.55442	Mucosa	Down-reg
1416	0.698987	Mucosa	Down-reg
1417	0.328267	Mucosa	Down-reg
1418	0.378931	Mucosa	Down-reg
1419	8.73515e-05	Mucosa	Down-reg
1420	0.199511	Mucosa	Down-reg
1421	0.491003	Mucosa	Down-reg
1422	0.434836	Mucosa	Down-reg
1423	0.606918	Mucosa	Down-reg
1424	0.256377	Mucosa	Down-reg
1425	0.000174703	Mucosa	Down-reg
1426	0.123078	Mucosa	Down-reg
1427	0.404525	Mucosa	Down-reg
1428	0.38094	Mucosa	Down-reg
1429	8.73515e-05	Mucosa	Down-reg
1430	0.154437	Mucosa	Down-reg
1431	0.625087	Mucosa	Down-reg
1432	0.277428	Mucosa	Down-reg
1433	0.297607	Mucosa	Down-reg
1434	0.752533	Mucosa	Down-reg
1435	0.262317	Mucosa	Down-reg
1436	8.73515e-05	Mucosa	Down-reg
1437	0.792453	Mucosa	Down-reg
1438	8.73515e-05	Mucosa	Down-reg
1439	0.284941	Mucosa	Down-reg
1440	0.768431	Mucosa	Down-reg
1441	8.73515e-05	Mucosa	Down-reg
1442	0.0141509	Mucosa	Down-reg
1443	0.351502	Mucosa	Down-reg
1444	8.73515e-05	Mucosa	Down-reg
1445	0.429158	Mucosa	Down-reg
1446	0.41754	Mucosa	Down-reg
1447	0.0998428	Mucosa	Down-reg
1448	8.73515e-05	Mucosa	Down-reg
1449	0.0844689	Mucosa	Down-reg
1450	0.942173	Mucosa	Down-reg
1451	8.73515e-05	Mucosa	Down-reg
1452	0.166055	Mucosa	Down-reg
1453	0.204053	Mucosa	Down-reg
1454	0.618187	Mucosa	Down-reg
1455	8.73515e-05	Mucosa	Down-reg
1456	0.537561	Mucosa	Down-reg
1457	0.26913	Mucosa	Down-reg
1458	0.749476	Mucosa	Down-reg
1459	0.152778	Mucosa	Down-reg
1460	0.0187806	Mucosa	Down-reg
1461	0.40732	Mucosa	Down-reg
1462	0.468553	Mucosa	Down-reg
1463	0.788085	Mucosa	Down-reg
1464	0.481831	Mucosa	Down-reg
1465	0.823201	Mucosa	Down-reg
1466	0.353774	Mucosa	Down-reg
1467	0.45414	Mucosa	Down-reg
1468	0.0403564	Mucosa	Down-reg
1469	0.602463	Mucosa	Down-reg
1470	0.147624	Mucosa	Down-reg
1471	0.774633	Mucosa	Down-reg
1472	0.19724	Mucosa	Down-reg
1473	0.385395	Mucosa	Down-reg
1474	0.918938	Mucosa	Down-reg
1475	0.315164	Mucosa	Down-reg
1476	0.591457	Mucosa	Down-reg
1477	8.73515e-05	Mucosa	Down-reg
1478	0.621855	Mucosa	Down-reg
1479	0.387142	Mucosa	Down-reg
1480	0.395003	Mucosa	Down-reg
1481	8.73515e-05	Mucosa	Down-reg
1482	8.73515e-05	Mucosa	Down-reg
1483	0.100629	Mucosa	Down-reg
1484	0.0558176	Mucosa	Down-reg
1485	0.459731	Mucosa	Down-reg
1486	0.0545073	Mucosa	Down-reg
1487	0.014413	Mucosa	Down-reg
1488	0.49109	Mucosa	Down-reg
1489	0.495283	Mucosa	Down-reg
1490	0.833595	Mucosa	Down-reg
1491	0.396838	Mucosa	Down-reg
1492	0.535377	Mucosa	Down-reg
1493	0.0794899	Mucosa	Down-reg
1494	0.265985	Mucosa	Down-reg
1495	0.354385	Mucosa	Down-reg
1496	0.140024	Mucosa	Down-reg
1497	0.381813	Mucosa	Down-reg
1498	0.690339	Mucosa	Down-reg
1499	0.66623	Mucosa	Down-reg
1500	0.730783	Mucosa	Down-reg
1501	0.833945	Mucosa	Down-reg
1502	0.388015	Mucosa	Down-reg
1503	0.347222	Mucosa	Down-reg
1504	0.589797	Mucosa	Down-reg
1505	0.083246	Mucosa	Down-reg
1506	0.66457	Mucosa	Down-reg
1507	0.28695	Mucosa	Down-reg
1508	0.138976	Mucosa	Down-reg
1509	0.515985	Mucosa	Down-reg
1510	0.756551	Mucosa	Down-reg
1511	0.493187	Mucosa	Down-reg
1512	8.73515e-05	Mucosa	Down-reg
1513	0.228948	Mucosa	Down-reg
1514	0.00716282	Mucosa	Down-reg
1515	0.499825	Mucosa	Down-reg
1516	0.956674	Mucosa	Down-reg
1517	0.124389	Mucosa	Down-reg
1518	0.594252	Mucosa	Down-reg
1519	8.73515e-05	Mucosa	Down-reg
1520	0.312456	Mucosa	Down-reg
1521	8.73515e-05	Mucosa	Down-reg
1522	8.73515e-05	Mucosa	Down-reg
1523	0.624301	Mucosa	Down-reg
1524	0.0634172	Mucosa	Down-reg
1525	0.421384	Mucosa	Down-reg
1526	0.352114	Mucosa	Down-reg
1527	0.407669	Mucosa	Down-reg
1528	0.150769	Mucosa	Down-reg
1529	0.736198	Mucosa	Down-reg
1530	0.160814	Mucosa	Down-reg
1531	0.314465	Mucosa	Down-reg
1532	0.165007	Mucosa	Down-reg
1533	0.171646	Mucosa	Down-reg
1534	0.811321	Mucosa	Down-reg
1535	0.795423	Mucosa	Down-reg
1536	0.4703	Mucosa	Down-reg
1537	0.31499	Mucosa	Down-reg
1538	0.722834	Mucosa	Down-reg
1539	0.539396	Mucosa	Down-reg
1540	0.127096	Mucosa	Down-reg
1541	8.73515e-05	Mucosa	Down-reg
1542	0.110936	Mucosa	Down-reg
1543	0.394916	Mucosa	Down-reg
1544	0.398148	Mucosa	Down-reg
1545	0.525245	Mucosa	Down-reg
1546	0.0776555	Mucosa	Down-reg
1547	0.818833	Mucosa	Down-reg
1548	0.198026	Mucosa	Down-reg
1549	0.368536	Mucosa	Down-reg
1550	0.383124	Mucosa	Down-reg
1551	8.73515e-05	Mucosa	Down-reg
1552	0.34399	Mucosa	Down-reg
1553	0.230346	Mucosa	Down-reg
1554	0.0565164	Mucosa	Down-reg
1555	0.231569	Mucosa	Down-reg
1556	0.628494	Mucosa	Down-reg
1557	0.803197	Mucosa	Down-reg
1558	0.0101328	Mucosa	Down-reg
1559	0.853599	Mucosa	Down-reg
1560	0.469602	Mucosa	Down-reg
1561	0.459382	Mucosa	Down-reg
1562	0.828704	Mucosa	Down-reg
1563	0.680206	Mucosa	Down-reg
1564	8.73515e-05	Mucosa	Down-reg
1565	8.73515e-05	Mucosa	Down-reg
1566	0.153913	Mucosa	Down-reg
1567	8.73515e-05	Mucosa	Down-reg
1568	8.73515e-05	Mucosa	Down-reg
1569	8.73515e-05	Mucosa	Down-reg
1570	0.244497	Mucosa	Down-reg
1571	0.499126	Mucosa	Down-reg
1572	0.505765	Mucosa	Down-reg
1573	0.472048	Mucosa	Down-reg
1574	0.36181	Mucosa	Down-reg
1575	8.73515e-05	Mucosa	Down-reg
1576	0.574948	Mucosa	Down-reg
1577	0.371855	Mucosa	Down-reg
1578	0.0337177	Mucosa	Down-reg
1579	0.146401	Mucosa	Down-reg
1580	0.480783	Mucosa	Down-reg
1581	0.295161	Mucosa	Down-reg
1582	0.876048	Mucosa	Down-reg
1583	0.714885	Mucosa	Down-reg
1584	0.41195	Mucosa	Down-reg
1585	0.332198	Mucosa	Down-reg
1586	0.273847	Mucosa	Down-reg
1587	0.192173	Mucosa	Down-reg
1588	0.13356	Mucosa	Down-reg
1589	0.371331	Mucosa	Down-reg
1590	0.595475	Mucosa	Down-reg
1591	0.649983	Mucosa	Down-reg
1592	0.476502	Mucosa	Down-reg
1593	8.73515e-05	Mucosa	Down-reg
1594	8.73515e-05	Mucosa	Down-reg
1595	0.314902	Mucosa	Down-reg
1596	0.633473	Mucosa	Down-reg
1597	0.332722	Mucosa	Down-reg
1598	0.0917191	Mucosa	Down-reg
1599	0.629892	Mucosa	Down-reg
1600	0.0117925	Mucosa	Down-reg
1601	0.352289	Mucosa	Down-reg
1602	0.428896	Mucosa	Down-reg
1603	0.0366003	Mucosa	Down-reg
1604	0.371768	Mucosa	Down-reg
1605	0.733927	Mucosa	Down-reg
1606	0.216806	Mucosa	Down-reg
1607	0.91754	Mucosa	Down-reg
1608	0.106831	Mucosa	Down-reg
1609	0.00462963	Mucosa	Down-reg
1610	0.0769567	Mucosa	Down-reg
1611	0.567872	Mucosa	Down-reg
1612	0.250524	Mucosa	Down-reg
1613	0.386618	Mucosa	Down-reg
1614	0.97956	Mucosa	Down-reg
1615	0.427061	Mucosa	Down-reg
1616	0.179158	Mucosa	Down-reg
1617	0.777865	Mucosa	Down-reg
1618	0.264588	Mucosa	Down-reg
1619	0.518955	Mucosa	Down-reg
1620	0.120894	Mucosa	Down-reg
1621	8.73515e-05	Mucosa	Down-reg
1622	0.734888	Mucosa	Down-reg
1623	0.777341	Mucosa	Down-reg
1624	0.955713	Mucosa	Down-reg
1625	0.182303	Mucosa	Down-reg
1626	0.564291	Mucosa	Down-reg
1627	0.0821104	Mucosa	Down-reg
1628	8.73515e-05	Mucosa	Down-reg
1629	0.937631	Mucosa	Down-reg
1630	0.157145	Mucosa	Down-reg
1631	0.91457	Mucosa	Down-reg
1632	0.602638	Mucosa	Down-reg
1633	0.247554	Mucosa	Down-reg
1634	0.373428	Mucosa	Down-reg
1635	0.711041	Mucosa	Down-reg
1636	8.73515e-05	Mucosa	Down-reg
1637	8.73515e-05	Mucosa	Down-reg
1638	0.301887	Mucosa	Down-reg
1639	0.860762	Mucosa	Down-reg
1640	8.73515e-05	Mucosa	Down-reg
1641	0.863382	Mucosa	Down-reg
1642	8.73515e-05	Mucosa	Down-reg
1643	0.57486	Mucosa	Down-reg
1644	0.493361	Mucosa	Down-reg
1645	0.162998	Mucosa	Down-reg
1646	0.59731	Mucosa	Down-reg
1647	0.383036	Mucosa	Down-reg
1648	0.679333	Mucosa	Down-reg
1649	0.873078	Mucosa	Down-reg
1650	8.73515e-05	Mucosa	Down-reg
1651	0.628669	Mucosa	Down-reg
1652	8.73515e-05	Mucosa	Down-reg
1653	0.526031	Mucosa	Down-reg
1654	0.241702	Mucosa	Down-reg
1655	0.0932041	Mucosa	Down-reg
1656	0.688767	Mucosa	Down-reg
1657	0.950122	Mucosa	Down-reg
1658	0.718816	Mucosa	Down-reg
1659	0.618798	Mucosa	Down-reg
1660	0.925052	Mucosa	Down-reg
1661	0.259085	Mucosa	Down-reg
1662	0.223795	Mucosa	Down-reg
1663	0.71637	Mucosa	Down-reg
1664	0.415881	Mucosa	Down-reg
1665	0.710604	Mucosa	Down-reg
1666	0.964797	Mucosa	Down-reg
1667	0.742662	Mucosa	Down-reg
1668	0.0575646	Mucosa	Down-reg
1669	0.141422	Mucosa	Down-reg
1670	0.0631551	Mucosa	Down-reg
1671	8.73515e-05	Mucosa	Down-reg
1672	8.73515e-05	Mucosa	Down-reg
1673	8.73515e-05	Mucosa	Down-reg
1674	0.00340671	Mucosa	Down-reg
1675	0.513539	Mucosa	Down-reg
1676	0.303721	Mucosa	Down-reg
1677	0.244235	Mucosa	Down-reg
1678	0.191125	Mucosa	Down-reg
1679	0.0538085	Mucosa	Down-reg
1680	8.73515e-05	Mucosa	Down-reg
1681	8.73515e-05	Mucosa	Down-reg
1682	0.75725	Mucosa	Down-reg
1683	0.134434	Mucosa	Down-reg
1684	0.311845	Mucosa	Down-reg
1685	0.658718	Mucosa	Down-reg
1686	0.288871	Mucosa	Down-reg
1687	0.0746855	Mucosa	Down-reg
1688	8.73515e-05	Mucosa	Down-reg
1689	0.257687	Mucosa	Down-reg
1690	8.73515e-05	Mucosa	Down-reg
1691	8.73515e-05	Mucosa	Down-reg
1692	0.35028	Mucosa	Down-reg
1693	0.298043	Mucosa	Down-reg
1694	0.54586	Mucosa	Down-reg
1695	0.0511006	Mucosa	Down-reg
1696	0.812107	Mucosa	Down-reg
1697	0.534941	Mucosa	Down-reg
1698	8.73515e-05	Mucosa	Down-reg
1699	0.214797	Mucosa	Down-reg
1700	0.175052	Mucosa	Down-reg
1701	0.863208	Mucosa	Down-reg
1702	0.0725891	Mucosa	Down-reg
1703	8.73515e-05	Mucosa	Down-reg
1704	0.367837	Mucosa	Down-reg
1705	0.189553	Mucosa	Down-reg
1706	8.73515e-05	Mucosa	Down-reg
1707	0.644479	Mucosa	Down-reg
1708	0.940601	Mucosa	Down-reg
1709	0.560622	Mucosa	Down-reg
1710	0.546908	Mucosa	Down-reg
1711	8.73515e-05	Mucosa	Down-reg
1712	0.0227114	Mucosa	Down-reg
1713	0.396052	Mucosa	Down-reg
1714	0.183962	Mucosa	Down-reg
1715	8.73515e-05	Mucosa	Down-reg
1716	0.308788	Mucosa	Down-reg
1717	0.0146751	Mucosa	Down-reg
1718	8.73515e-05	Mucosa	Down-reg
1719	0.861198	Mucosa	Down-reg
1720	0.142383	Mucosa	Down-reg
1721	0.0792278	Mucosa	Down-reg
1722	0.800052	Mucosa	Down-reg
1723	0.248602	Mucosa	Down-reg
1724	0.210342	Mucosa	Down-reg
1725	8.73515e-05	Mucosa	Down-reg
1726	0.267034	Mucosa	Down-reg
1727	0.330276	Mucosa	Down-reg
1728	0.977813	Mucosa	Down-reg
1729	0.696541	Mucosa	Down-reg
1730	0.143256	Mucosa	Down-reg
1731	8.73515e-05	Mucosa	Down-reg
1732	8.73515e-05	Mucosa	Down-reg
1733	0.393781	Mucosa	Down-reg
1734	0.946279	Mucosa	Down-reg
1735	0.706936	Mucosa	Down-reg
1736	0.8605	Mucosa	Down-reg
1737	8.73515e-05	Mucosa	Down-reg
1738	0.287386	Mucosa	Down-reg
1739	0.196454	Mucosa	Down-reg
1740	8.73515e-05	Mucosa	Down-reg
1741	0.0745108	Mucosa	Down-reg
1742	8.73515e-05	Mucosa	Down-reg
1743	0.720388	Mucosa	Down-reg
1744	8.73515e-05	Mucosa	Down-reg
1745	0.869846	Mucosa	Down-reg
1746	0.326869	Mucosa	Down-reg
1747	0.231481	Mucosa	Down-reg
1748	0.336653	Mucosa	Down-reg
1749	0.294724	Mucosa	Down-reg
1750	0.250437	Mucosa	Down-reg
1751	0.362596	Mucosa	Down-reg
1752	8.73515e-05	Mucosa	Down-reg
1753	0.311321	Mucosa	Down-reg
1754	0.740129	Mucosa	Down-reg
1755	0.835255	Mucosa	Down-reg
1756	0.463225	Mucosa	Down-reg
1757	8.73515e-05	Mucosa	Down-reg
1758	0.503843	Mucosa	Down-reg
1759	0.367575	Mucosa	Down-reg
1760	0.119759	Mucosa	Down-reg
1761	0.119759	Mucosa	Down-reg
1762	0.533718	Mucosa	Down-reg
1763	0.577306	Mucosa	Down-reg
1764	0.464972	Mucosa	Down-reg
1765	0.590234	Mucosa	Down-reg
1766	0.681254	Mucosa	Down-reg
1767	8.73515e-05	Mucosa	Down-reg
1768	0.270702	Mucosa	Down-reg
1769	0.522537	Mucosa	Down-reg
1770	0.245982	Mucosa	Down-reg
1771	8.73515e-05	Polyp 1	Down-reg
1772	8.73515e-05	Polyp 1	Down-reg
1773	0.509347	Polyp 1	Down-reg
1774	0.940776	Polyp 1	Down-reg
1775	0.409329	Polyp 1	Down-reg
1776	0.550227	Polyp 1	Down-reg
1777	0.182739	Polyp 1	Down-reg
1778	0.0309224	Polyp 1	Down-reg
1779	0.774284	Polyp 1	Down-reg
1780	0.305905	Polyp 1	Down-reg
1781	0.982617	Polyp 1	Down-reg
1782	0.307215	Polyp 1	Down-reg
1783	0.378843	Polyp 1	Down-reg
1784	0.330189	Polyp 1	Down-reg
1785	0.847746	Polyp 1	Down-reg
1786	0.991003	Polyp 1	Down-reg
1787	8.73515e-05	Polyp 1	Down-reg
1788	0.0606219	Polyp 1	Down-reg
1789	8.73515e-05	Polyp 1	Down-reg
1790	0.0959993	Polyp 1	Down-reg
1791	0.685185	Polyp 1	Down-reg
1792	0.695842	Polyp 1	Down-reg
1793	0.282495	Polyp 1	Down-reg
1794	0.303459	Polyp 1	Down-reg
1795	0.152166	Polyp 1	Down-reg
1796	0.649284	Polyp 1	Down-reg
1797	0.402603	Polyp 1	Down-reg
1798	0.425314	Polyp 1	Down-reg
1799	0.482268	Polyp 1	Down-reg
1800	0.316038	Polyp 1	Down-reg
1801	0.668064	Polyp 1	Down-reg
1802	0.605957	Polyp 1	Down-reg
1803	0.854734	Polyp 1	Down-reg
1804	0.927324	Polyp 1	Down-reg
1805	0.463662	Polyp 1	Down-reg
1806	0.420947	Polyp 1	Down-reg
1807	0.13522	Polyp 1	Down-reg
1808	0.455363	Polyp 1	Down-reg
1809	0.215933	Polyp 1	Down-reg
1810	0.410465	Polyp 1	Down-reg
1811	0.593029	Polyp 1	Down-reg
1812	0.21899	Polyp 1	Down-reg
1813	8.73515e-05	Polyp 1	Down-reg
1814	0.877533	Polyp 1	Down-reg
1815	0.93108	Polyp 1	Down-reg
1816	0.543414	Polyp 1	Down-reg
1817	0.239343	Polyp 1	Down-reg
1818	0.707897	Polyp 1	Down-reg
1819	0.129717	Polyp 1	Down-reg
1820	0.479647	Polyp 1	Down-reg
1821	0.600716	Polyp 1	Down-reg
1822	0.625611	Polyp 1	Down-reg
1823	0.910552	Polyp 1	Down-reg
1824	0.357006	Polyp 1	Down-reg
1825	0.0394829	Polyp 1	Down-reg
1826	0.739867	Polyp 1	Down-reg
1827	0.631289	Polyp 1	Down-reg
1828	0.734277	Polyp 1	Down-reg
1829	0.118187	Polyp 1	Down-reg
1830	0.816649	Polyp 1	Down-reg
1831	0.485325	Polyp 1	Down-reg
1832	0.702044	Polyp 1	Down-reg
1833	0.555206	Polyp 1	Down-reg
1834	0.299965	Polyp 1	Down-reg
1835	0.589535	Polyp 1	Down-reg
1836	0.328704	Polyp 1	Down-reg
1837	0.829665	Polyp 1	Down-reg
1838	0.169899	Polyp 1	Down-reg
1839	0.324423	Polyp 1	Down-reg
1840	0.977638	Polyp 1	Down-reg
1841	0.569357	Polyp 1	Down-reg
1842	0.253232	Polyp 1	Down-reg
1843	0.526904	Polyp 1	Down-reg
1844	0.268955	Polyp 1	Down-reg
1845	0.554595	Polyp 1	Down-reg
1846	0.36443	Polyp 1	Down-reg
1847	0.650507	Polyp 1	Down-reg
1848	0.731744	Polyp 1	Down-reg
1849	0.762317	Polyp 1	Down-reg
1850	0.249913	Polyp 1	Down-reg
1851	0.741003	Polyp 1	Down-reg
1852	0.892121	Polyp 1	Down-reg
1853	0.960342	Polyp 1	Down-reg
1854	0.141073	Polyp 1	Down-reg
1855	0.702219	Polyp 1	Down-reg
1856	0.0193047	Polyp 1	Down-reg
1857	0.209032	Polyp 1	Down-reg
1858	0.439553	Polyp 1	Down-reg
1859	0.816125	Polyp 1	Down-reg
1860	0.940252	Polyp 1	Down-reg
1861	0.120545	Polyp 1	Down-reg
1862	8.73515e-05	Polyp 1	Down-reg
1863	0.479734	Polyp 1	Down-reg
1864	0.634085	Polyp 1	Down-reg
1865	0.581586	Polyp 1	Down-reg
1866	0.259783	Polyp 1	Down-reg
1867	0.543064	Polyp 1	Down-reg
1868	0.363033	Polyp 1	Down-reg
1869	0.478337	Polyp 1	Down-reg
1870	0.989168	Polyp 1	Down-reg
1871	0.920248	Polyp 1	Down-reg
1872	0.542103	Polyp 1	Down-reg
1873	0.162299	Polyp 1	Down-reg
1874	0.399109	Polyp 1	Down-reg
1875	0.525943	Polyp 1	Down-reg
1876	0.355695	Polyp 1	Down-reg
1877	0.521226	Polyp 1	Down-reg
1878	0.632862	Polyp 1	Down-reg
1879	0.226852	Polyp 1	Down-reg
1880	0.535901	Polyp 1	Down-reg
1881	0.535901	Polyp 1	Down-reg
1882	8.73515e-05	Polyp 1	Down-reg
1883	8.73515e-05	Polyp 1	Down-reg
1884	0.668763	Polyp 1	Down-reg
1885	0.302586	Polyp 1	Down-reg
1886	0.235412	Polyp 1	Down-reg
1887	0.372117	Polyp 1	Down-reg
1888	0.597746	Polyp 1	Down-reg
1889	0.833683	Polyp 1	Down-reg
1890	0.458857	Polyp 1	Down-reg
1891	0.946191	Polyp 1	Down-reg
1892	0.444444	Polyp 1	Down-reg
1893	0.309923	Polyp 1	Down-reg
1894	0.530049	Polyp 1	Down-reg
1895	0.629106	Polyp 1	Down-reg
1896	0.501572	Polyp 1	Down-reg
1897	0.0356394	Polyp 1	Down-reg
1898	0.107268	Polyp 1	Down-reg
1899	0.900157	Polyp 1	Down-reg
1900	0.830975	Polyp 1	Down-reg
1901	0.640374	Polyp 1	Down-reg
1902	0.968291	Polyp 1	Down-reg
1903	0.968117	Polyp 1	Down-reg
1904	0.394479	Polyp 1	Down-reg
1905	0.393606	Polyp 1	Down-reg
1906	0.834294	Polyp 1	Down-reg
1907	8.73515e-05	Polyp 1	Down-reg
1908	0.995632	Polyp 1	Down-reg
1909	0.894741	Polyp 1	Down-reg
1910	0.415182	Polyp 1	Down-reg
1911	0.549004	Polyp 1	Down-reg
1912	0.969689	Polyp 1	Down-reg
1913	0.945842	Polyp 1	Down-reg
1914	0.530573	Polyp 1	Down-reg
1915	0.801275	Polyp 1	Down-reg
1916	0.135657	Polyp 1	Down-reg
1917	0.618361	Polyp 1	Down-reg
1918	0.28529	Polyp 1	Down-reg
1919	0.512491	Polyp 1	Down-reg
1920	0.648585	Polyp 1	Down-reg
1921	0.781447	Polyp 1	Down-reg
1922	0.630154	Polyp 1	Down-reg
1923	0.222048	Polyp 1	Down-reg
1924	0.356831	Polyp 1	Down-reg
1925	0.0151118	Polyp 1	Down-reg
1926	0.0355521	Polyp 1	Down-reg
1927	0.617575	Polyp 1	Down-reg
1928	0.379979	Polyp 1	Down-reg
1929	0.964972	Polyp 1	Down-reg
1930	0.3971	Polyp 1	Down-reg
1931	0.763889	Polyp 1	Down-reg
1932	0.397799	Polyp 1	Down-reg
1933	0.390199	Polyp 1	Down-reg
1934	0.200035	Polyp 1	Down-reg
1935	0.688505	Polyp 1	Down-reg
1936	0.51188	Polyp 1	Down-reg
1937	0.0375611	Polyp 1	Down-reg
1938	0.669986	Polyp 1	Down-reg
1939	0.256289	Polyp 1	Down-reg
1940	0.210517	Polyp 1	Down-reg
1941	0.269217	Polyp 1	Down-reg
1942	0.790968	Polyp 1	Down-reg
1943	8.73515e-05	Polyp 1	Down-reg
1944	0.901205	Polyp 1	Down-reg
1945	0.384609	Polyp 1	Down-reg
1946	0.667103	Polyp 1	Down-reg
1947	0.316999	Polyp 1	Down-reg
1948	0.983491	Polyp 1	Down-reg
1949	0.345388	Polyp 1	Down-reg
1950	0.407495	Polyp 1	Down-reg
1951	0.719864	Polyp 1	Down-reg
1952	0.579665	Polyp 1	Down-reg
1953	0.309137	Polyp 1	Down-reg
1954	0.227813	Polyp 1	Down-reg
1955	0.715059	Polyp 1	Down-reg
1956	0.376747	Polyp 1	Down-reg
1957	0.330014	Polyp 1	Down-reg
1958	0.49703	Polyp 1	Down-reg
1959	0.575472	Polyp 1	Down-reg
1960	0.0249825	Polyp 1	Down-reg
1961	0.567785	Polyp 1	Down-reg
1962	0.708857	Polyp 1	Down-reg
1963	0.309574	Polyp 1	Down-reg
1964	0.65435	Polyp 1	Down-reg
1965	0.521052	Polyp 1	Down-reg
1966	0.553372	Polyp 1	Down-reg
1967	0.365915	Polyp 1	Down-reg
1968	0.910028	Polyp 1	Down-reg
1969	0.667453	Polyp 1	Down-reg
1970	0.614518	Polyp 1	Down-reg
1971	0.593641	Polyp 1	Down-reg
1972	0.900594	Polyp 1	Down-reg
1973	0.393256	Polyp 1	Down-reg
1974	0.498777	Polyp 1	Down-reg
1975	0.538347	Polyp 1	Down-reg
1976	0.276031	Polyp 1	Down-reg
1977	0.627009	Polyp 1	Down-reg
1978	0.712963	Polyp 1	Down-reg
1979	0.772449	Polyp 1	Down-reg
1980	0.506289	Polyp 1	Down-reg
1981	0.682739	Polyp 1	Down-reg
1982	0.112858	Polyp 1	Down-reg
1983	0.220475	Polyp 1	Down-reg
1984	0.349668	Polyp 1	Down-reg
1985	0.238644	Polyp 1	Down-reg
1986	0.0610587	Polyp 1	Down-reg
1987	0.909591	Polyp 1	Down-reg
1988	0.599668	Polyp 1	Down-reg
1989	0.181778	Polyp 1	Down-reg
1990	0.441737	Polyp 1	Down-reg
1991	0.561146	Polyp 1	Down-reg
1992	0.94558	Polyp 1	Down-reg
1993	0.433526	Polyp 1	Down-reg
1994	0.316649	Polyp 1	Down-reg
1995	0.975978	Polyp 1	Down-reg
1996	0.570231	Polyp 1	Down-reg
1997	0.767645	Polyp 1	Down-reg
1998	8.73515e-05	Polyp 1	Down-reg
[truncated: 18,420 more rows]

## Sheet: Fig 5D
	Value	Sample	Condition	Category
0	0.104247	Mucosa	Ctrl	P-E Connectivity
1	0.0118381	Mucosa	Ctrl	P Stripe Strength
2	0.054025	Mucosa	Ctrl	P Accessibility
3	0.187665	Mucosa	Ctrl	E Accessibility
4	0.0164309	Mucosa	Ctrl	P Demethylation
5	0.149638	Polyp 1	Ctrl	P-E Connectivity
6	0.0611456	Polyp 1	Ctrl	P Stripe Strength
7	0.108908	Polyp 1	Ctrl	P Accessibility
8	0.139059	Polyp 1	Ctrl	E Accessibility
9	0.0628016	Polyp 1	Ctrl	P Demethylation
10	0.139699	Polyp 2	Ctrl	P-E Connectivity
11	0.049672	Polyp 2	Ctrl	P Stripe Strength
12	0.0988837	Polyp 2	Ctrl	P Accessibility
13	0.158124	Polyp 2	Ctrl	E Accessibility
14	0.053673	Polyp 2	Ctrl	P Demethylation
15	0.146876	Mucosa	JQ1	P-E Connectivity
16	0.058249	Mucosa	JQ1	P Stripe Strength
17	0.0993647	Mucosa	JQ1	P Accessibility
18	0.159774	Mucosa	JQ1	E Accessibility
19	0.0609201	Mucosa	JQ1	P Demethylation
20	0.167691	Polyp 1	JQ1	P-E Connectivity
21	0.0751255	Polyp 1	JQ1	P Stripe Strength
22	0.116624	Polyp 1	JQ1	P Accessibility
23	0.144257	Polyp 1	JQ1	E Accessibility
24	0.0841154	Polyp 1	JQ1	P Demethylation
25	0.16536	Polyp 2	JQ1	P-E Connectivity
26	0.0743725	Polyp 2	JQ1	P Stripe Strength
27	0.12681	Polyp 2	JQ1	P Accessibility
28	0.145034	Polyp 2	JQ1	E Accessibility
29	0.0819706	Polyp 2	JQ1	P Demethylation
30	0.178896	HPCEC	Ctrl	P-E Connectivity
31	0.11076	HPCEC	Ctrl	P Stripe Strength
32	0.148163	HPCEC	Ctrl	P Accessibility
33	0.0867181	HPCEC	Ctrl	E Accessibility
34	0.0916268	HPCEC	Ctrl	P Demethylation
35	0.207189	HPCEC	JQ1	P-E Connectivity
36	0.134872	HPCEC	JQ1	P Stripe Strength
37	0.172676	HPCEC	JQ1	P Accessibility
38	0.0952288	HPCEC	JQ1	E Accessibility
39	0.117577	HPCEC	JQ1	P Demethylation
40	0.172894	HT29	Ctrl	P-E Connectivity
41	0.132949	HT29	Ctrl	P Stripe Strength
42	0.188409	HT29	Ctrl	P Accessibility
43	0.0565614	HT29	Ctrl	E Accessibility
44	0.080014	HT29	Ctrl	P Demethylation
45	0.197599	HT29	JQ1	P-E Connectivity
46	0.141359	HT29	JQ1	P Stripe Strength
47	0.20241	HT29	JQ1	P Accessibility
48	0.0867953	HT29	JQ1	E Accessibility
49	0.107426	HT29	JQ1	P Demethylation
50	0.19682	HCT116	Ctrl	P-E Connectivity
51	0.163724	HCT116	Ctrl	P Stripe Strength
52	0.207489	HCT116	Ctrl	P Accessibility
53	0.0378952	HCT116	Ctrl	E Accessibility
54	0.123419	HCT116	Ctrl	P Demethylation
55	0.213657	HCT116	JQ1	P-E Connectivity
56	0.176243	HCT116	JQ1	P Stripe Strength
57	0.226385	HCT116	JQ1	P Accessibility
58	0.0512163	HCT116	JQ1	E Accessibility
59	0.136553	HCT116	JQ1	P Demethylation

## Sheet: Fig 5E
ensgene	symbol	baseMean	log2FoldChange	lfcSE	stat	pvalue	padj	weight	Line	Condition	x	Pathway
ENSG00000153107	ANAPC1	2383.02	0.107722	0.135694	0.793858	0.427278	0.516637	1.83675	Mucosa	Organoids	Mucosa Organoids	Cell Cycle
ENSG00000164162	ANAPC10	249.207	0.0780531	0.265086	0.294444	0.768418	0.967237	1.33846	Mucosa	Organoids	Mucosa Organoids	Cell Cycle
ENSG00000141552	ANAPC11	2116.81	0.323232	0.121708	2.6558	0.00791197	0.0194307	1.83675	Mucosa	Organoids	Mucosa Organoids	Cell Cycle
ENSG00000129055	ANAPC13	1014.09	0.136726	0.150174	0.910455	0.362583	0.464587	1.79283	Mucosa	Organoids	Mucosa Organoids	Cell Cycle
ENSG00000110200	ANAPC15	891.264	-0.129509	0.170103	-0.761355	0.446445	0.544301	1.79283	Mucosa	Organoids	Mucosa Organoids	Cell Cycle
ENSG00000166295	ANAPC16	3449.26	0.525853	0.0988928	5.3174	1.0526e-07	7.66473e-07	1.79283	Mucosa	Organoids	Mucosa Organoids	Cell Cycle
ENSG00000176248	ANAPC2	1831.6	-0.018181	0.0943891	-0.192617	0.847259	0.8327	1.85329	Mucosa	Organoids	Mucosa Organoids	Cell Cycle
ENSG00000053900	ANAPC4	872.85	-0.0938953	0.17424	-0.538885	0.589966	0.518409	2.52273	Mucosa	Organoids	Mucosa Organoids	Cell Cycle
ENSG00000089053	ANAPC5	4661.08	0.303297	0.0722332	4.19886	2.68264e-05	0.000122005	1.83675	Mucosa	Organoids	Mucosa Organoids	Cell Cycle
ENSG00000196510	ANAPC7	1587.46	0.198739	0.109589	1.81349	0.0697555	0.121115	1.85329	Mucosa	Organoids	Mucosa Organoids	Cell Cycle
ENSG00000149311	ATM	1305	0.108062	0.118822	0.909442	0.363117	0.46509	1.79283	Mucosa	Organoids	Mucosa Organoids	Cell Cycle
ENSG00000175054	ATR	1237.68	0.0726694	0.12375	0.587226	0.557052	0.623116	1.85329	Mucosa	Organoids	Mucosa Organoids	Cell Cycle
ENSG00000085224	ATRX	3619.92	0.115969	0.120936	0.958929	0.337594	0.432152	1.83675	Mucosa	Organoids	Mucosa Organoids	Cell Cycle
ENSG00000178999	AURKB	973.435	-0.668431	0.19203	-3.48088	0.000499773	0.00168566	1.85588	Mucosa	Organoids	Mucosa Organoids	Cell Cycle
ENSG00000169679	BUB1	1206.84	-0.483757	0.111084	-4.35489	1.33133e-05	6.40309e-05	1.85329	Mucosa	Organoids	Mucosa Organoids	Cell Cycle
ENSG00000156970	BUB1B	1073.87	-1.06374	0.12522	-8.49496	1.97995e-17	4.49382e-16	1.85588	Mucosa	Organoids	Mucosa Organoids	Cell Cycle
ENSG00000154473	BUB3	3211.01	-0.180693	0.0821454	-2.19967	0.0278304	0.0781449	1.26221	Mucosa	Organoids	Mucosa Organoids	Cell Cycle
ENSG00000133101	CCNA1	0.334063	-2.40959	4.88887	-0.492873	0.622102	1	0	Mucosa	Organoids	Mucosa Organoids	Cell Cycle
ENSG00000145386	CCNA2	1412.33	-0.855734	0.109711	-7.79991	6.19536e-15	1.18991e-13	1.74034	Mucosa	Organoids	Mucosa Organoids	Cell Cycle
ENSG00000134057	CCNB1	3095.56	-0.626828	0.121003	-5.18026	2.21578e-07	1.52481e-06	1.79283	Mucosa	Organoids	Mucosa Organoids	Cell Cycle
ENSG00000157456	CCNB2	1129.75	-0.929163	0.130831	-7.10198	1.2298e-12	1.88246e-11	1.70645	Mucosa	Organoids	Mucosa Organoids	Cell Cycle
ENSG00000147082	CCNB3	15.2669	-2.01434	0.956826	-2.10523	0.0352713	0.20877	0.482574	Mucosa	Organoids	Mucosa Organoids	Cell Cycle
ENSG00000110092	CCND1	21514.3	0.352113	0.0726665	4.8456	1.26232e-06	8.98466e-06	1.49072	Mucosa	Organoids	Mucosa Organoids	Cell Cycle
ENSG00000118971	CCND2	5699.61	-0.26285	0.110748	-2.3734	0.0176252	0.0387267	1.83675	Mucosa	Organoids	Mucosa Organoids	Cell Cycle
ENSG00000112576	CCND3	1735.85	0.459404	0.100717	4.56135	5.08251e-06	2.66834e-05	1.83675	Mucosa	Organoids	Mucosa Organoids	Cell Cycle
ENSG00000105173	CCNE1	374.087	-0.101923	0.195841	-0.520435	0.60276	0.740419	1.56991	Mucosa	Organoids	Mucosa Organoids	Cell Cycle
ENSG00000175305	CCNE2	338.892	0.178655	0.191686	0.932024	0.351324	0.564781	1.34377	Mucosa	Organoids	Mucosa Organoids	Cell Cycle
ENSG00000134480	CCNH	826.268	0.0119401	0.133808	0.0892326	0.928897	0.879157	1.86415	Mucosa	Organoids	Mucosa Organoids	Cell Cycle
ENSG00000079335	CDC14A	271.413	0.233722	0.278251	0.839967	0.400927	0.619931	1.34377	Mucosa	Organoids	Mucosa Organoids	Cell Cycle
ENSG00000081377	CDC14B	1240.33	0.121717	0.152898	0.796063	0.425996	0.515519	1.83675	Mucosa	Organoids	Mucosa Organoids	Cell Cycle
ENSG00000130177	CDC16	2253.89	0.437799	0.0973701	4.49623	6.91675e-06	3.36519e-05	1.95508	Mucosa	Organoids	Mucosa Organoids	Cell Cycle
ENSG00000117399	CDC20	2830.48	-0.648655	0.0892387	-7.26877	3.62786e-13	5.40454e-12	1.85329	Mucosa	Organoids	Mucosa Organoids	Cell Cycle
ENSG00000094880	CDC23	1095.62	-0.439283	0.117073	-3.75222	0.000175273	0.000649537	1.86415	Mucosa	Organoids	Mucosa Organoids	Cell Cycle
ENSG00000164045	CDC25A	771.444	-0.885867	0.145058	-6.10697	1.01541e-09	1.0059e-08	1.79283	Mucosa	Organoids	Mucosa Organoids	Cell Cycle
ENSG00000101224	CDC25B	6126.54	0.449554	0.0750237	5.99216	2.07069e-09	1.91965e-08	1.83675	Mucosa	Organoids	Mucosa Organoids	Cell Cycle
ENSG00000158402	CDC25C	203.888	-1.09884	0.273109	-4.02344	5.7354e-05	0.00031896	1.34377	Mucosa	Organoids	Mucosa Organoids	Cell Cycle
ENSG00000176386	CDC26	561.102	-0.573671	0.163581	-3.50696	0.000453255	0.00208659	1.32795	Mucosa	Organoids	Mucosa Organoids	Cell Cycle
ENSG00000004897	CDC27	2419.04	0.11558	0.134141	0.861631	0.388891	0.481546	1.83675	Mucosa	Organoids	Mucosa Organoids	Cell Cycle
ENSG00000093009	CDC45	627.284	-0.531401	0.175117	-3.03454	0.00240902	0.00901255	1.34377	Mucosa	Organoids	Mucosa Organoids	Cell Cycle
ENSG00000094804	CDC6	1442.35	-0.156907	0.115847	-1.35444	0.175596	0.271115	1.74034	Mucosa	Organoids	Mucosa Organoids	Cell Cycle
ENSG00000097046	CDC7	910.459	-0.333037	0.147729	-2.25437	0.0241728	0.0529153	1.74034	Mucosa	Organoids	Mucosa Organoids	Cell Cycle
ENSG00000146670	CDCA5	1157.41	-0.62208	0.142676	-4.36008	1.30017e-05	6.74834e-05	1.70645	Mucosa	Organoids	Mucosa Organoids	Cell Cycle
ENSG00000170312	CDK1	1636.92	-0.369621	0.112858	-3.27509	0.0010563	0.00331875	1.83675	Mucosa	Organoids	Mucosa Organoids	Cell Cycle
ENSG00000123374	CDK2	1204.37	-0.613498	0.114989	-5.33528	9.53979e-08	7.19163e-07	1.74034	Mucosa	Organoids	Mucosa Organoids	Cell Cycle
ENSG00000135446	CDK4	3572.59	-0.559971	0.104039	-5.38231	7.35363e-08	5.30812e-07	1.85329	Mucosa	Organoids	Mucosa Organoids	Cell Cycle
ENSG00000105810	CDK6	5509.47	-0.450821	0.0946355	-4.76376	1.90018e-06	1.10631e-05	1.79283	Mucosa	Organoids	Mucosa Organoids	Cell Cycle
ENSG00000167513	CDT1	1375.34	-0.759659	0.114937	-6.60937	3.85954e-11	4.56698e-10	1.83675	Mucosa	Organoids	Mucosa Organoids	Cell Cycle
ENSG00000149554	CHEK1	1074.88	-0.756299	0.123669	-6.11553	9.62359e-10	6.95155e-09	2.52273	Mucosa	Organoids	Mucosa Organoids	Cell Cycle
ENSG00000183765	CHEK2	520.848	-0.29153	0.170934	-1.70551	0.0880991	0.1691	1.56198	Mucosa	Organoids	Mucosa Organoids	Cell Cycle
ENSG00000005339	CREBBP	1625.95	-0.394157	0.147636	-2.66979	0.00758992	0.0187364	1.83675	Mucosa	Organoids	Mucosa Organoids	Cell Cycle
ENSG00000055130	CUL1	2091.19	-0.0741255	0.0949951	-0.780308	0.435209	0.545906	1.74034	Mucosa	Organoids	Mucosa Organoids	Cell Cycle
ENSG00000006634	DBF4	633.268	-0.100451	0.189895	-0.528983	0.596817	0.818037	1.34377	Mucosa	Organoids	Mucosa Organoids	Cell Cycle
ENSG00000161692	DBF4B	284.581	-1.12076	0.251935	-4.44862	8.64258e-06	5.80829e-05	1.33846	Mucosa	Organoids	Mucosa Organoids	Cell Cycle
ENSG00000013573	DDX11	2846.93	-0.574636	0.106248	-5.40845	6.35739e-08	4.78409e-07	1.79283	Mucosa	Organoids	Mucosa Organoids	Cell Cycle
ENSG00000101412	E2F1	928.648	-0.224975	0.128921	-1.74507	0.0809733	0.140736	1.79283	Mucosa	Organoids	Mucosa Organoids	Cell Cycle
ENSG00000007968	E2F2	422.609	-2.35992	0.199586	-11.8241	2.9308e-32	2.66187e-30	1.34377	Mucosa	Organoids	Mucosa Organoids	Cell Cycle
ENSG00000112242	E2F3	819.927	-0.508658	0.138943	-3.66092	0.000251316	0.00068552	2.52273	Mucosa	Organoids	Mucosa Organoids	Cell Cycle
ENSG00000205250	E2F4	2590.1	-0.189166	0.0951935	-1.98717	0.0469035	0.0882051	1.83675	Mucosa	Organoids	Mucosa Organoids	Cell Cycle
ENSG00000133740	E2F5	615.149	-0.594677	0.159398	-3.73076	0.000190901	0.000827498	1.56198	Mucosa	Organoids	Mucosa Organoids	Cell Cycle
ENSG00000100393	EP300	2848.95	-0.0435501	0.164579	-0.264615	0.791306	0.873495	1.60567	Mucosa	Organoids	Mucosa Organoids	Cell Cycle
ENSG00000141446	ESCO1	1063.73	0.00549056	0.125516	0.0437439	0.965109	0.94324	1.74034	Mucosa	Organoids	Mucosa Organoids	Cell Cycle
ENSG00000171320	ESCO2	559.791	-0.0931674	0.183624	-0.507381	0.611887	0.8327	1.33846	Mucosa	Organoids	Mucosa Organoids	Cell Cycle
ENSG00000135476	ESPL1	739.069	-1.10991	0.184172	-6.02646	1.67592e-09	2.11344e-08	1.33846	Mucosa	Organoids	Mucosa Organoids	Cell Cycle
ENSG00000112029	FBXO5	506.313	-0.180136	0.162288	-1.10998	0.267008	0.409487	1.56198	Mucosa	Organoids	Mucosa Organoids	Cell Cycle
ENSG00000105325	FZR1	1876.36	-0.109255	0.11837	-0.922996	0.356009	0.449464	1.83675	Mucosa	Organoids	Mucosa Organoids	Cell Cycle
ENSG00000116717	GADD45A	3011.82	0.00293255	0.100886	0.029068	0.97681	1	1.60567	Mucosa	Organoids	Mucosa Organoids	Cell Cycle
ENSG00000099860	GADD45B	435.65	1.05493	0.207901	5.07419	3.8916e-07	3.35391e-06	1.34377	Mucosa	Organoids	Mucosa Organoids	Cell Cycle
ENSG00000130222	GADD45G	178.604	-0.836388	0.306081	-2.73257	0.00628416	0.0212857	1.31404	Mucosa	Organoids	Mucosa Organoids	Cell Cycle
ENSG00000116478	HDAC1	8904.83	0.00436374	0.0708067	0.061629	0.950858	0.895586	1.85329	Mucosa	Organoids	Mucosa Organoids	Cell Cycle
ENSG00000196591	HDAC2	6080.98	-0.0603251	0.0808022	-0.746577	0.455319	0.59887	1.60567	Mucosa	Organoids	Mucosa Organoids	Cell Cycle
ENSG00000147099	HDAC8	500.169	-0.223609	0.165881	-1.34801	0.177654	0.297779	1.56198	Mucosa	Organoids	Mucosa Organoids	Cell Cycle
ENSG00000137812	KNL1	837.928	-0.0225828	0.195161	-0.115714	0.907879	0.904691	1.74034	Mucosa	Organoids	Mucosa Organoids	Cell Cycle
ENSG00000002822	MAD1L1	956.371	-0.0729442	0.159403	-0.457609	0.647233	0.72388	1.74034	Mucosa	Organoids	Mucosa Organoids	Cell Cycle
ENSG00000164109	MAD2L1	1512.44	-0.621929	0.150416	-4.13474	3.55361e-05	0.00016473	1.74034	Mucosa	Organoids	Mucosa Organoids	Cell Cycle
ENSG00000124688	MAD2L1BP	1048.43	0.0196997	0.131731	0.149545	0.881124	0.691832	2.52273	Mucosa	Organoids	Mucosa Organoids	Cell Cycle
ENSG00000116670	MAD2L2	517.354	0.293836	0.194501	1.51072	0.130859	0.265927	1.32795	Mucosa	Organoids	Mucosa Organoids	Cell Cycle
ENSG00000129933	MAU2	1574.44	-0.118996	0.118735	-1.0022	0.316247	0.411649	1.83675	Mucosa	Organoids	Mucosa Organoids	Cell Cycle
ENSG00000073111	MCM2	2623.75	-0.753735	0.0957019	-7.87587	3.38392e-15	7.24796e-14	1.60567	Mucosa	Organoids	Mucosa Organoids	Cell Cycle
ENSG00000112118	MCM3	4467.82	-0.515867	0.0873059	-5.90873	3.44759e-09	3.72875e-08	1.49072	Mucosa	Organoids	Mucosa Organoids	Cell Cycle
ENSG00000104738	MCM4	4862.78	0.0282776	0.141895	0.199286	0.842039	0.955705	1.49072	Mucosa	Organoids	Mucosa Organoids	Cell Cycle
ENSG00000100297	MCM5	2186.86	-0.921189	0.0983114	-9.37011	7.24579e-21	2.25708e-19	1.74034	Mucosa	Organoids	Mucosa Organoids	Cell Cycle
ENSG00000076003	MCM6	2748.17	-0.35458	0.190903	-1.85739	0.0632563	0.112662	1.83675	Mucosa	Organoids	Mucosa Organoids	Cell Cycle
ENSG00000166508	MCM7	6320.92	-0.530624	0.0883319	-6.00716	1.88797e-09	1.7442e-08	1.85329	Mucosa	Organoids	Mucosa Organoids	Cell Cycle
ENSG00000135679	MDM2	4072.61	-0.144419	0.143535	-1.00616	0.31434	0.407038	1.85329	Mucosa	Organoids	Mucosa Organoids	Cell Cycle
ENSG00000172167	MTBP	147.651	-1.02064	0.327292	-3.11844	0.00181811	0.00653934	1.46167	Mucosa	Organoids	Mucosa Organoids	Cell Cycle
ENSG00000136997	MYC	3433.11	-0.432259	0.0952387	-4.53869	5.66047e-06	2.93336e-05	1.85329	Mucosa	Organoids	Mucosa Organoids	Cell Cycle
ENSG00000080986	NDC80	618.947	-0.669259	0.18513	-3.61509	0.000300247	0.00124549	1.56198	Mucosa	Organoids	Mucosa Organoids	Cell Cycle
ENSG00000164190	NIPBL	2365.89	0.110847	0.124143	0.892898	0.371912	0.461618	1.85329	Mucosa	Organoids	Mucosa Organoids	Cell Cycle
ENSG00000085840	ORC1	475.28	-0.520558	0.201603	-2.5821	0.00982018	0.0310286	1.32795	Mucosa	Organoids	Mucosa Organoids	Cell Cycle
ENSG00000115942	ORC2	1028.17	-0.311497	0.134647	-2.31343	0.0206992	0.0338779	2.52273	Mucosa	Organoids	Mucosa Organoids	Cell Cycle
ENSG00000135336	ORC3	519.944	0.107831	0.166218	0.648736	0.516509	0.741056	1.34377	Mucosa	Organoids	Mucosa Organoids	Cell Cycle
ENSG00000115947	ORC4	1923.16	0.745074	0.108975	6.83711	8.08039e-12	1.09297e-10	1.74034	Mucosa	Organoids	Mucosa Organoids	Cell Cycle
ENSG00000164815	ORC5	697.262	0.230323	0.149868	1.53684	0.124333	0.223528	1.56198	Mucosa	Organoids	Mucosa Organoids	Cell Cycle
ENSG00000091651	ORC6	820.537	0.00832157	0.167745	0.0496086	0.960434	0.735734	2.52273	Mucosa	Organoids	Mucosa Organoids	Cell Cycle
ENSG00000132646	PCNA	5860.18	0.0890678	0.0840577	1.0596	0.289325	0.384297	1.83675	Mucosa	Organoids	Mucosa Organoids	Cell Cycle
ENSG00000121892	PDS5A	4522.6	-0.179206	0.0809379	-2.21412	0.0268203	0.054834	1.85329	Mucosa	Organoids	Mucosa Organoids	Cell Cycle
ENSG00000083642	PDS5B	1203.26	-0.00959423	0.142734	-0.0672175	0.946409	0.893022	1.85329	Mucosa	Organoids	Mucosa Organoids	Cell Cycle
ENSG00000127564	PKMYT1	1099.14	-0.974371	0.164624	-5.91877	3.24357e-09	2.86659e-08	1.85588	Mucosa	Organoids	Mucosa Organoids	Cell Cycle
ENSG00000166851	PLK1	1670.41	-1.19816	0.105646	-11.3413	8.19602e-30	4.61724e-28	1.83675	Mucosa	Organoids	Mucosa Organoids	Cell Cycle
ENSG00000113575	PPP2CA	5672.73	0.132113	0.0733263	1.80171	0.0715905	0.139289	1.60567	Mucosa	Organoids	Mucosa Organoids	Cell Cycle
ENSG00000104695	PPP2CB	2915.8	0.0886872	0.090801	0.976721	0.328707	0.469053	1.60567	Mucosa	Organoids	Mucosa Organoids	Cell Cycle
ENSG00000105568	PPP2R1A	8756.78	0.0979723	0.0746606	1.31224	0.189441	0.306407	1.60567	Mucosa	Organoids	Mucosa Organoids	Cell Cycle
ENSG00000253729	PRKDC	7198.14	-0.31861	0.119524	-2.66565	0.00768397	0.0212959	1.60567	Mucosa	Organoids	Mucosa Organoids	Cell Cycle
ENSG00000164611	PTTG1	973.26	-0.640231	0.144949	-4.41693	1.00115e-05	4.9435e-05	1.85588	Mucosa	Organoids	Mucosa Organoids	Cell Cycle
ENSG00000250254	PTTG2	0							Mucosa	Organoids	Mucosa Organoids	Cell Cycle
ENSG00000164754	RAD21	5757.21	-0.0983326	0.0732606	-1.34223	0.179522	0.311186	1.49072	Mucosa	Organoids	Mucosa Organoids	Cell Cycle
ENSG00000139687	RB1	1244.23	0.396883	0.131868	3.00969	0.0026151	0.00750742	1.79283	Mucosa	Organoids	Mucosa Organoids	Cell Cycle
ENSG00000080839	RBL1	459.862	-0.224184	0.186376	-1.20286	0.229032	0.404751	1.35933	Mucosa	Organoids	Mucosa Organoids	Cell Cycle
ENSG00000103479	RBL2	2017.49	-0.289931	0.127891	-2.26701	0.0233896	0.0501675	1.79283	Mucosa	Organoids	Mucosa Organoids	Cell Cycle
ENSG00000100387	RBX1	1519.15	0.339283	0.131934	2.57161	0.0101226	0.0239303	1.85329	Mucosa	Organoids	Mucosa Organoids	Cell Cycle
ENSG00000129810	SGO1	267.826	-0.973136	0.245766	-3.95961	7.50731e-05	0.000406728	1.34377	Mucosa	Organoids	Mucosa Organoids	Cell Cycle
ENSG00000113558	SKP1	8273.18	0.887073	0.0811622	10.9296	8.31865e-28	4.97398e-26	1.49072	Mucosa	Organoids	Mucosa Organoids	Cell Cycle
ENSG00000145604	SKP2	1347.67	-0.473414	0.129061	-3.66815	0.000244314	0.000913052	1.79283	Mucosa	Organoids	Mucosa Organoids	Cell Cycle
ENSG00000175387	SMAD2	3117.41	-0.0200428	0.0847913	-0.236379	0.813139	1	1.26221	Mucosa	Organoids	Mucosa Organoids	Cell Cycle
ENSG00000166949	SMAD3	1853.43	-0.00180563	0.148097	-0.0121922	0.990272	0.925027	1.83675	Mucosa	Organoids	Mucosa Organoids	Cell Cycle
ENSG00000141646	SMAD4	1892.31	0.394052	0.13353	2.95103	0.00316711	0.00825369	1.95508	Mucosa	Organoids	Mucosa Organoids	Cell Cycle
ENSG00000072501	SMC1A	3849.62	-0.103692	0.113024	-0.91743	0.358917	0.600266	1.26221	Mucosa	Organoids	Mucosa Organoids	Cell Cycle
ENSG00000077935	SMC1B	0.669361	-1.39826	4.80417	-0.291052	0.771012	1	0	Mucosa	Organoids	Mucosa Organoids	Cell Cycle
ENSG00000108055	SMC3	2108.34	-0.108774	0.0993213	-1.09518	0.27344	0.364931	1.85329	Mucosa	Organoids	Mucosa Organoids	Cell Cycle
ENSG00000118007	STAG1	1143.04	-0.80038	0.152233	-5.2576	1.45951e-07	1.00226e-06	1.85329	Mucosa	Organoids	Mucosa Organoids	Cell Cycle
ENSG00000101972	STAG2	3280.76	-0.415018	0.0798466	-5.19769	2.01778e-07	1.9244e-06	1.26221	Mucosa	Organoids	Mucosa Organoids	Cell Cycle
ENSG00000198176	TFDP1	4612.39	-0.321941	0.0737062	-4.3679	1.25446e-05	6.1152e-05	1.83675	Mucosa	Organoids	Mucosa Organoids	Cell Cycle
ENSG00000114126	TFDP2	954.509	0.00852603	0.138206	0.0616908	0.950809	0.914841	1.79283	Mucosa	Organoids	Mucosa Organoids	Cell Cycle
ENSG00000105329	TGFB1	217.081	0.297197	0.238131	1.24804	0.212017	0.379145	1.36903	Mucosa	Organoids	Mucosa Organoids	Cell Cycle
ENSG00000092969	TGFB2	14.256	-1.18895	1.10316	-1.07776	0.281139	0.958877	0.495123	Mucosa	Organoids	Mucosa Organoids	Cell Cycle
ENSG00000119699	TGFB3	246.063	-1.90238	0.271616	-7.00395	2.48836e-12	4.63091e-11	1.32795	Mucosa	Organoids	Mucosa Organoids	Cell Cycle
ENSG00000140534	TICRR	545.263	-0.492739	0.168308	-2.9276	0.0034159	0.0121358	1.35933	Mucosa	Organoids	Mucosa Organoids	Cell Cycle
ENSG00000071539	TRIP13	660.423	-1.04466	0.178188	-5.86271	4.55363e-09	5.2938e-08	1.35933	Mucosa	Organoids	Mucosa Organoids	Cell Cycle
ENSG00000112742	TTK	655.816	-0.68485	0.145509	-4.70658	2.51905e-06	1.84434e-05	1.35933	Mucosa	Organoids	Mucosa Organoids	Cell Cycle
ENSG00000062650	WAPL	2427.28	-0.0836698	0.103335	-0.809697	0.418114	0.563046	1.60567	Mucosa	Organoids	Mucosa Organoids	Cell Cycle
ENSG00000166483	WEE1	809.985	-0.124537	0.166463	-0.748134	0.45438	0.564156	1.74034	Mucosa	Organoids	Mucosa Organoids	Cell Cycle
ENSG00000166913	YWHAB	11023.7	0.197641	0.0638879	3.09355	0.00197774	0.00648678	1.60567	Mucosa	Organoids	Mucosa Organoids	Cell Cycle
ENSG00000108953	YWHAE	4882.74	0.163825	0.0807222	2.02948	0.0424089	0.0829834	1.79283	Mucosa	Organoids	Mucosa Organoids	Cell Cycle
ENSG00000170027	YWHAG	7098.83	0.291665	0.0800337	3.64427	0.00026815	0.000961855	1.85329	Mucosa	Organoids	Mucosa Organoids	Cell Cycle
ENSG00000128245	YWHAH	4905.81	0.140339	0.0792257	1.77138	0.0764982	0.134198	1.79283	Mucosa	Organoids	Mucosa Organoids	Cell Cycle
ENSG00000134308	YWHAQ	11318.5	0.129772	0.0602746	2.15301	0.0313175	0.0705232	1.60567	Mucosa	Organoids	Mucosa Organoids	Cell Cycle
ENSG00000164924	YWHAZ	30203.7	0.432469	0.0765639	5.64847	1.61879e-08	1.30684e-07	1.83675	Mucosa	Organoids	Mucosa Organoids	Cell Cycle
ENSG00000116809	ZBTB17	1192.19	0.000885819	0.125378	0.00706519	0.994363	0.921956	1.85329	Mucosa	Organoids	Mucosa Organoids	Cell Cycle
ENSG00000106028	SSBP1	1936.14	-0.74887	0.100985	-7.41566	1.21021e-13	2.01681e-12	1.74034	Mucosa	Organoids	Mucosa Organoids	DNA Replication
ENSG00000171865	RNASEH1	1159.47	0.175436	0.11805	1.48612	0.137247	0.22535	1.70645	Mucosa	Organoids	Mucosa Organoids	DNA Replication
ENSG00000132383	RPA1	3168.37	-0.175912	0.151646	-1.16002	0.246042	0.336735	1.85329	Mucosa	Organoids	Mucosa Organoids	DNA Replication
ENSG00000132646	PCNA	5860.18	0.0890678	0.0840577	1.0596	0.289325	0.384297	1.83675	Mucosa	Organoids	Mucosa Organoids	DNA Replication
ENSG00000138346	DNA2	563.224	-0.794827	0.188461	-4.21746	2.47072e-05	0.000149754	1.34377	Mucosa	Organoids	Mucosa Organoids	DNA Replication
ENSG00000168496	FEN1	2460.19	-0.614501	0.10843	-5.66728	1.45083e-08	1.20823e-07	1.79283	Mucosa	Organoids	Mucosa Organoids	DNA Replication
ENSG00000105486	LIG1	2317.97	-0.237128	0.132687	-1.78712	0.0739177	0.133742	1.74034	Mucosa	Organoids	Mucosa Organoids	DNA Replication
ENSG00000101868	POLA1	777.717	-0.409235	0.132409	-3.09068	0.00199699	0.00441821	2.52273	Mucosa	Organoids	Mucosa Organoids	DNA Replication
ENSG00000014138	POLA2	714.421	-0.702863	0.189233	-3.71428	0.000203783	0.000993269	1.35933	Mucosa	Organoids	Mucosa Organoids	DNA Replication
ENSG00000198056	PRIM1	335.58	-0.569219	0.201622	-2.82321	0.00475459	0.0165392	1.32795	Mucosa	Organoids	Mucosa Organoids	DNA Replication
ENSG00000146143	PRIM2	464.563	0.0164267	0.166401	0.0987174	0.921363	0.987848	1.56198	Mucosa	Organoids	Mucosa Organoids	DNA Replication
ENSG00000062822	POLD1	2329.38	-0.19209	0.0989786	-1.94072	0.0522921	0.0983639	1.79283	Mucosa	Organoids	Mucosa Organoids	DNA Replication
ENSG00000106628	POLD2	4273.15	-0.144471	0.113736	-1.27023	0.204002	0.292278	1.83675	Mucosa	Organoids	Mucosa Organoids	DNA Replication
ENSG00000077514	POLD3	878.272	-0.404066	0.169373	-2.38566	0.0170485	0.0371809	1.86415	Mucosa	Organoids	Mucosa Organoids	DNA Replication
ENSG00000175482	POLD4	2803.61	0.365822	0.120222	3.04288	0.00234325	0.00750785	1.60567	Mucosa	Organoids	Mucosa Organoids	DNA Replication
ENSG00000177084	POLE	2521.6	0.221511	0.161002	1.37583	0.168875	0.249294	1.85329	Mucosa	Organoids	Mucosa Organoids	DNA Replication
ENSG00000100479	POLE2	178.993	-1.48472	0.294064	-5.04896	4.44217e-07	3.85499e-06	1.31404	Mucosa	Organoids	Mucosa Organoids	DNA Replication
ENSG00000148229	POLE3	1903.76	-0.121327	0.100621	-1.20579	0.227898	0.303735	1.95508	Mucosa	Organoids	Mucosa Organoids	DNA Replication
ENSG00000115350	POLE4	972.077	1.32215	0.131399	10.0621	8.12255e-24	3.25735e-22	1.74034	Mucosa	Organoids	Mucosa Organoids	DNA Replication
ENSG00000073111	MCM2	2623.75	-0.753735	0.0957019	-7.87587	3.38392e-15	7.24796e-14	1.60567	Mucosa	Organoids	Mucosa Organoids	DNA Replication
ENSG00000112118	MCM3	4467.82	-0.515867	0.0873059	-5.90873	3.44759e-09	3.72875e-08	1.49072	Mucosa	Organoids	Mucosa Organoids	DNA Replication
ENSG00000104738	MCM4	4862.78	0.0282776	0.141895	0.199286	0.842039	0.955705	1.49072	Mucosa	Organoids	Mucosa Organoids	DNA Replication
ENSG00000100297	MCM5	2186.86	-0.921189	0.0983114	-9.37011	7.24579e-21	2.25708e-19	1.74034	Mucosa	Organoids	Mucosa Organoids	DNA Replication
ENSG00000076003	MCM6	2748.17	-0.35458	0.190903	-1.85739	0.0632563	0.112662	1.83675	Mucosa	Organoids	Mucosa Organoids	DNA Replication
ENSG00000166508	MCM7	6320.92	-0.530624	0.0883319	-6.00716	1.88797e-09	1.7442e-08	1.85329	Mucosa	Organoids	Mucosa Organoids	DNA Replication
ENSG00000117748	RPA2	1332.07	0.0299824	0.108626	0.276014	0.782537	0.788584	1.85329	Mucosa	Organoids	Mucosa Organoids	DNA Replication
ENSG00000204086	RPA4	4.64522	0.24382	1.55688	0.156608	0.875554	1	0.0796827	Mucosa	Organoids	Mucosa Organoids	DNA Replication
ENSG00000106399	RPA3	592.669	-0.0956547	0.205218	-0.466113	0.641134	0.857429	1.34377	Mucosa	Organoids	Mucosa Organoids	DNA Replication
ENSG00000035928	RFC1	1826.75	-0.135245	0.21194	-0.638129	0.523389	0.600993	1.83675	Mucosa	Organoids	Mucosa Organoids	DNA Replication
ENSG00000163918	RFC4	741.512	-0.619157	0.135414	-4.57233	4.82321e-06	3.41814e-05	1.33846	Mucosa	Organoids	Mucosa Organoids	DNA Replication
ENSG00000049541	RFC2	1074.61	-0.349456	0.126069	-2.77193	0.00557244	0.0149623	1.74034	Mucosa	Organoids	Mucosa Organoids	DNA Replication
ENSG00000111445	RFC5	843.831	-0.248721	0.131721	-1.88824	0.0589933	0.108524	1.79283	Mucosa	Organoids	Mucosa Organoids	DNA Replication
ENSG00000133119	RFC3	841.998	-0.50149	0.148729	-3.37185	0.000746662	0.00241912	1.85588	Mucosa	Organoids	Mucosa Organoids	DNA Replication
ENSG00000104889	RNASEH2A	883.112	0.0167284	0.143138	0.116869	0.906964	0.867207	1.86415	Mucosa	Organoids	Mucosa Organoids	DNA Replication
ENSG00000136104	RNASEH2B	529.304	-1.02919	0.20887	-4.92743	8.33184e-07	6.80276e-06	1.32795	Mucosa	Organoids	Mucosa Organoids	DNA Replication
ENSG00000172922	RNASEH2C	1525.9	1.53331	0.144875	10.5837	3.5482e-26	1.5498e-24	1.85329	Mucosa	Organoids	Mucosa Organoids	DNA Replication
ENSG00000106028	SSBP1	1936.14	-0.74887	0.100985	-7.41566	1.21021e-13	2.01681e-12	1.74034	Mucosa	Organoids	Mucosa Organoids	Homologous Recombination
ENSG00000113522	RAD50	2910.18	0.0294845	0.104724	0.281544	0.778293	0.804257	1.79283	Mucosa	Organoids	Mucosa Organoids	Homologous Recombination
ENSG00000020922	MRE11	630.702	-0.148273	0.147074	-1.00816	0.31338	0.518825	1.33846	Mucosa	Organoids	Mucosa Organoids	Homologous Recombination
ENSG00000104320	NBN	1732.32	0.304726	0.112071	2.71904	0.00654711	0.0155689	1.95508	Mucosa	Organoids	Mucosa Organoids	Homologous Recombination
ENSG00000149311	ATM	1305	0.108062	0.118822	0.909442	0.363117	0.46509	1.79283	Mucosa	Organoids	Mucosa Organoids	Homologous Recombination
ENSG00000012048	BRCA1	912.433	-0.318012	0.218831	-1.45323	0.14616	0.220722	1.86415	Mucosa	Organoids	Mucosa Organoids	Homologous Recombination
ENSG00000138376	BARD1	331.076	-0.00640172	0.221807	-0.0288617	0.976975	1	1.32795	Mucosa	Organoids	Mucosa Organoids	Homologous Recombination
ENSG00000101773	RBBP8	1280.33	-0.284553	0.136753	-2.08078	0.0374542	0.077826	1.70645	Mucosa	Organoids	Mucosa Organoids	Homologous Recombination
ENSG00000136492	BRIP1	403.162	-0.33943	0.201329	-1.68595	0.0918053	0.197586	1.34377	Mucosa	Organoids	Mucosa Organoids	Homologous Recombination
ENSG00000163781	TOPBP1	1541.23	-0.73512	0.127353	-5.77231	7.81936e-09	6.77978e-08	1.79283	Mucosa	Organoids	Mucosa Organoids	Homologous Recombination
ENSG00000163322	ABRAXAS1	963.701	1.10431	0.17802	6.20329	5.52938e-10	4.14652e-09	2.52273	Mucosa	Organoids	Mucosa Organoids	Homologous Recombination
ENSG00000087206	UIMC1	806.511	0.0406062	0.165594	0.245216	0.806289	0.65073	2.52273	Mucosa	Organoids	Mucosa Organoids	Homologous Recombination
ENSG00000105393	BABAM1	1813.7	-0.240969	0.106759	-2.25713	0.0240002	0.0525796	1.74034	Mucosa	Organoids	Mucosa Organoids	Homologous Recombination
ENSG00000158019	BABAM2	737.583	-0.183854	0.144751	-1.27014	0.204035	0.376774	1.32795	Mucosa	Organoids	Mucosa Organoids	Homologous Recombination
ENSG00000185515	BRCC3	1627.28	0.355075	0.103052	3.44559	0.000569811	0.00181198	1.95508	Mucosa	Organoids	Mucosa Organoids	Homologous Recombination
ENSG00000083093	PALB2	699.991	-0.571303	0.168533	-3.38986	0.000699288	0.00304014	1.34377	Mucosa	Organoids	Mucosa Organoids	Homologous Recombination
ENSG00000139618	BRCA2	714.652	-0.667237	0.307929	-2.16686	0.0302458	0.0803164	1.32795	Mucosa	Organoids	Mucosa Organoids	Homologous Recombination
ENSG00000127922	SEM1	1942.87	0.0389573	0.127449	0.30567	0.759856	0.777926	1.83675	Mucosa	Organoids	Mucosa Organoids	Homologous Recombination
ENSG00000139351	SYCP3	22.321	-0.13216	0.841757	-0.157005	0.875241	1	0.495123	Mucosa	Organoids	Mucosa Organoids	Homologous Recombination
ENSG00000132383	RPA1	3168.37	-0.175912	0.151646	-1.16002	0.246042	0.336735	1.85329	Mucosa	Organoids	Mucosa Organoids	Homologous Recombination
ENSG00000117748	RPA2	1332.07	0.0299824	0.108626	0.276014	0.782537	0.788584	1.85329	Mucosa	Organoids	Mucosa Organoids	Homologous Recombination
ENSG00000106399	RPA3	592.669	-0.0956547	0.205218	-0.466113	0.641134	0.857429	1.34377	Mucosa	Organoids	Mucosa Organoids	Homologous Recombination
ENSG00000204086	RPA4	4.64522	0.24382	1.55688	0.156608	0.875554	1	0.0796827	Mucosa	Organoids	Mucosa Organoids	Homologous Recombination
ENSG00000051180	RAD51	457.653	-0.540013	0.18137	-2.97742	0.00290686	0.0107481	1.32795	Mucosa	Organoids	Mucosa Organoids	Homologous Recombination
ENSG00000002016	RAD52	396.411	0.0807746	0.247092	0.3269	0.743743	0.949909	1.32795	Mucosa	Organoids	Mucosa Organoids	Homologous Recombination
ENSG00000182185	RAD51B	127.677	-0.996442	0.510437	-1.95214	0.050922	0.121671	1.34377	Mucosa	Organoids	Mucosa Organoids	Homologous Recombination
ENSG00000108384	RAD51C	516.251	-0.150973	0.164252	-0.919157	0.358014	0.56788	1.35933	Mucosa	Organoids	Mucosa Organoids	Homologous Recombination
ENSG00000185379	RAD51D	313.628	-1.41265	0.207399	-6.81127	9.67381e-12	1.65536e-10	1.34377	Mucosa	Organoids	Mucosa Organoids	Homologous Recombination
ENSG00000196584	XRCC2	355	-0.247102	0.204487	-1.2084	0.226893	0.405493	1.34377	Mucosa	Organoids	Mucosa Organoids	Homologous Recombination
ENSG00000126215	XRCC3	865.601	-0.325783	0.142106	-2.29254	0.0218746	0.0474082	1.79283	Mucosa	Organoids	Mucosa Organoids	Homologous Recombination
ENSG00000085999	RAD54L	596.235	-0.682926	0.215362	-3.17106	0.00151886	0.006031	1.33846	Mucosa	Organoids	Mucosa Organoids	Homologous Recombination
ENSG00000197275	RAD54B	420.709	-0.605941	0.271622	-2.23082	0.025693	0.069366	1.34377	Mucosa	Organoids	Mucosa Organoids	Homologous Recombination
ENSG00000062822	POLD1	2329.38	-0.19209	0.0989786	-1.94072	0.0522921	0.0983639	1.79283	Mucosa	Organoids	Mucosa Organoids	Homologous Recombination
ENSG00000106628	POLD2	4273.15	-0.144471	0.113736	-1.27023	0.204002	0.292278	1.83675	Mucosa	Organoids	Mucosa Organoids	Homologous Recombination
ENSG00000077514	POLD3	878.272	-0.404066	0.169373	-2.38566	0.0170485	0.0371809	1.86415	Mucosa	Organoids	Mucosa Organoids	Homologous Recombination
ENSG00000175482	POLD4	2803.61	0.365822	0.120222	3.04288	0.00234325	0.00750785	1.60567	Mucosa	Organoids	Mucosa Organoids	Homologous Recombination
ENSG00000197299	BLM	480.729	-0.250034	0.188171	-1.32876	0.183928	0.347747	1.32795	Mucosa	Organoids	Mucosa Organoids	Homologous Recombination
ENSG00000177302	TOP3A	1241.55	-0.0496552	0.137634	-0.360777	0.718266	0.761493	1.79283	Mucosa	Organoids	Mucosa Organoids	Homologous Recombination
ENSG00000100038	TOP3B	1469.63	-0.122007	0.107226	-1.13785	0.255183	0.368837	1.70645	Mucosa	Organoids	Mucosa Organoids	Homologous Recombination
ENSG00000172732	MUS81	1488.63	-0.702092	0.142357	-4.93191	8.14289e-07	5.06528e-06	1.79283	Mucosa	Organoids	Mucosa Organoids	Homologous Recombination
ENSG00000154920	EME1	220.817	-0.193581	0.27194	-0.711853	0.476556	0.690134	1.36903	Mucosa	Organoids	Mucosa Organoids	Homologous Recombination
ENSG00000106028	SSBP1	1936.14	-0.74887	0.100985	-7.41566	1.21021e-13	2.01681e-12	1.74034	Mucosa	Organoids	Mucosa Organoids	Mismatch Repair
ENSG00000122512	PMS2	889.941	0.046037	0.124893	0.36861	0.712418	0.757107	1.79283	Mucosa	Organoids	Mucosa Organoids	Mismatch Repair
ENSG00000076242	MLH1	1167.45	-0.293089	0.171224	-1.71173	0.0869456	0.146535	1.83675	Mucosa	Organoids	Mucosa Organoids	Mismatch Repair
ENSG00000116062	MSH6	2503.14	0.357647	0.141392	2.52947	0.0114236	0.0267129	1.83675	Mucosa	Organoids	Mucosa Organoids	Mismatch Repair
ENSG00000095002	MSH2	1692.4	-0.320343	0.0979862	-3.26927	0.00107826	0.00335346	1.85329	Mucosa	Organoids	Mucosa Organoids	Mismatch Repair
ENSG00000113318	MSH3	1016.17	0.40462	0.124061	3.26146	0.00110839	0.00341881	1.86415	Mucosa	Organoids	Mucosa Organoids	Mismatch Repair
ENSG00000119684	MLH3	1166.85	0.11466	0.131872	0.869483	0.384583	0.504783	1.70645	Mucosa	Organoids	Mucosa Organoids	Mismatch Repair
ENSG00000035928	RFC1	1826.75	-0.135245	0.21194	-0.638129	0.523389	0.600993	1.83675	Mucosa	Organoids	Mucosa Organoids	Mismatch Repair
ENSG00000163918	RFC4	741.512	-0.619157	0.135414	-4.57233	4.82321e-06	3.41814e-05	1.33846	Mucosa	Organoids	Mucosa Organoids	Mismatch Repair
ENSG00000049541	RFC2	1074.61	-0.349456	0.126069	-2.77193	0.00557244	0.0149623	1.74034	Mucosa	Organoids	Mucosa Organoids	Mismatch Repair
ENSG00000111445	RFC5	843.831	-0.248721	0.131721	-1.88824	0.0589933	0.108524	1.79283	Mucosa	Organoids	Mucosa Organoids	Mismatch Repair
ENSG00000133119	RFC3	841.998	-0.50149	0.148729	-3.37185	0.000746662	0.00241912	1.85588	Mucosa	Organoids	Mucosa Organoids	Mismatch Repair
ENSG00000132646	PCNA	5860.18	0.0890678	0.0840577	1.0596	0.289325	0.384297	1.83675	Mucosa	Organoids	Mucosa Organoids	Mismatch Repair
ENSG00000174371	EXO1	466.556	-0.205202	0.305399	-0.671914	0.501639	0.731825	1.32795	Mucosa	Organoids	Mucosa Organoids	Mismatch Repair
ENSG00000132383	RPA1	3168.37	-0.175912	0.151646	-1.16002	0.246042	0.336735	1.85329	Mucosa	Organoids	Mucosa Organoids	Mismatch Repair
ENSG00000117748	RPA2	1332.07	0.0299824	0.108626	0.276014	0.782537	0.788584	1.85329	Mucosa	Organoids	Mucosa Organoids	Mismatch Repair
ENSG00000106399	RPA3	592.669	-0.0956547	0.205218	-0.466113	0.641134	0.857429	1.34377	Mucosa	Organoids	Mucosa Organoids	Mismatch Repair
ENSG00000204086	RPA4	4.64522	0.24382	1.55688	0.156608	0.875554	1	0.0796827	Mucosa	Organoids	Mucosa Organoids	Mismatch Repair
ENSG00000062822	POLD1	2329.38	-0.19209	0.0989786	-1.94072	0.0522921	0.0983639	1.79283	Mucosa	Organoids	Mucosa Organoids	Mismatch Repair
ENSG00000106628	POLD2	4273.15	-0.144471	0.113736	-1.27023	0.204002	0.292278	1.83675	Mucosa	Organoids	Mucosa Organoids	Mismatch Repair
ENSG00000077514	POLD3	878.272	-0.404066	0.169373	-2.38566	0.0170485	0.0371809	1.86415	Mucosa	Organoids	Mucosa Organoids	Mismatch Repair
ENSG00000175482	POLD4	2803.61	0.365822	0.120222	3.04288	0.00234325	0.00750785	1.60567	Mucosa	Organoids	Mucosa Organoids	Mismatch Repair
ENSG00000105486	LIG1	2317.97	-0.237128	0.132687	-1.78712	0.0739177	0.133742	1.74034	Mucosa	Organoids	Mucosa Organoids	Mismatch Repair
ENSG00000153107	ANAPC1	3214.69	-0.464528	0.173191	-2.68218	0.00731449	0.0182363	2.3978	Polyp 1	Organoids	Polyp 1 Organoids	Cell Cycle
ENSG00000164162	ANAPC10	230.969	-0.532511	0.322173	-1.65287	0.0983575	0.29336	0.980241	Polyp 1	Organoids	Polyp 1 Organoids	Cell Cycle
ENSG00000141552	ANAPC11	1978.78	-0.0531292	0.166944	-0.318245	0.750299	0.65711	2.42515	Polyp 1	Organoids	Polyp 1 Organoids	Cell Cycle
ENSG00000129055	ANAPC13	1383.22	-0.328668	0.189383	-1.73547	0.082658	0.198567	1.3869	Polyp 1	Organoids	Polyp 1 Organoids	Cell Cycle
ENSG00000110200	ANAPC15	964.538	-0.201719	0.19627	-1.02776	0.30406	0.41684	1.875	Polyp 1	Organoids	Polyp 1 Organoids	Cell Cycle
ENSG00000166295	ANAPC16	3362.63	0.174235	0.133248	1.3076	0.19101	0.24765	2.3978	Polyp 1	Organoids	Polyp 1 Organoids	Cell Cycle
ENSG00000176248	ANAPC2	1732.51	-0.0441672	0.142643	-0.309635	0.756839	0.661046	2.42515	Polyp 1	Organoids	Polyp 1 Organoids	Cell Cycle
ENSG00000053900	ANAPC4	980.189	-0.151284	0.204756	-0.738854	0.459996	0.595302	1.71964	Polyp 1	Organoids	Polyp 1 Organoids	Cell Cycle
ENSG00000089053	ANAPC5	4735.21	0.366182	0.108044	3.3892	0.000700972	0.00385877	1.41992	Polyp 1	Organoids	Polyp 1 Organoids	Cell Cycle
ENSG00000196510	ANAPC7	2180.62	0.0779227	0.139315	0.559329	0.575937	0.567344	2.30878	Polyp 1	Organoids	Polyp 1 Organoids	Cell Cycle
ENSG00000149311	ATM	1661.89	0.160143	0.159526	1.00386	0.315445	0.354786	2.42515	Polyp 1	Organoids	Polyp 1 Organoids	Cell Cycle
ENSG00000175054	ATR	1966.75	0.0107139	0.147754	0.0725117	0.942195	0.906442	1.875	Polyp 1	Organoids	Polyp 1 Organoids	Cell Cycle
ENSG00000085224	ATRX	3932.64	0.856596	0.412455	2.07682	0.037818	0.0860355	1.875	Polyp 1	Organoids	Polyp 1 Organoids	Cell Cycle
ENSG00000178999	AURKB	1019.62	-0.768955	0.202184	-3.80324	0.000142815	0.000758524	1.88065	Polyp 1	Organoids	Polyp 1 Organoids	Cell Cycle
ENSG00000169679	BUB1	1681.11	-0.87065	0.175079	-4.97291	6.5956e-07	5.52732e-06	2.2626	Polyp 1	Organoids	Polyp 1 Organoids	Cell Cycle
ENSG00000156970	BUB1B	1318.04	-1.24773	0.186311	-6.69703	2.12701e-11	5.24943e-10	1.71964	Polyp 1	Organoids	Polyp 1 Organoids	Cell Cycle
ENSG00000154473	BUB3	3390.39	-0.598042	0.138052	-4.33199	1.47765e-05	0.000104626	1.875	Polyp 1	Organoids	Polyp 1 Organoids	Cell Cycle
ENSG00000133101	CCNA1	3.94182	-1.49178	2.58651	-0.576753	0.564106	1	0	Polyp 1	Organoids	Polyp 1 Organoids	Cell Cycle
ENSG00000145386	CCNA2	1772.39	-1.62582	0.141147	-11.5186	1.06336e-30	1.71889e-28	2.30878	Polyp 1	Organoids	Polyp 1 Organoids	Cell Cycle
ENSG00000134057	CCNB1	4178.48	-1.19481	0.134447	-8.88686	6.28626e-19	4.26098e-17	1.875	Polyp 1	Organoids	Polyp 1 Organoids	Cell Cycle
ENSG00000157456	CCNB2	1284.78	-1.38129	0.170772	-8.08851	6.04012e-16	3.31582e-14	1.46677	Polyp 1	Organoids	Polyp 1 Organoids	Cell Cycle
ENSG00000147082	CCNB3	21.3389	0.548314	1.09081	0.502667	0.615198	1	0.258461	Polyp 1	Organoids	Polyp 1 Organoids	Cell Cycle
ENSG00000110092	CCND1	45145.1	0.614705	0.149125	4.12209	3.75448e-05	0.000238743	1.875	Polyp 1	Organoids	Polyp 1 Organoids	Cell Cycle
ENSG00000118971	CCND2	8510.79	-0.135618	0.177707	-0.763157	0.44537	0.549114	1.875	Polyp 1	Organoids	Polyp 1 Organoids	Cell Cycle
ENSG00000112576	CCND3	2297.73	0.116565	0.150546	0.774282	0.438764	0.543352	1.875	Polyp 1	Organoids	Polyp 1 Organoids	Cell Cycle
ENSG00000105173	CCNE1	528.61	-0.506645	0.191282	-2.64868	0.00808056	0.0242818	1.875	Polyp 1	Organoids	Polyp 1 Organoids	Cell Cycle
ENSG00000175305	CCNE2	383.429	-1.13312	0.234859	-4.82467	1.40235e-06	1.7591e-05	1.31259	Polyp 1	Organoids	Polyp 1 Organoids	Cell Cycle
ENSG00000134480	CCNH	875.314	-0.416077	0.17125	-2.42965	0.0151134	0.0407656	1.88065	Polyp 1	Organoids	Polyp 1 Organoids	Cell Cycle
ENSG00000079335	CDC14A	275.613	0.219067	0.260848	0.839825	0.401007	0.804611	0.952189	Polyp 1	Organoids	Polyp 1 Organoids	Cell Cycle
ENSG00000081377	CDC14B	1341.96	0.212507	0.141174	1.50528	0.132252	0.271271	1.46677	Polyp 1	Organoids	Polyp 1 Organoids	Cell Cycle
ENSG00000130177	CDC16	2714.52	0.411489	0.121257	3.39352	0.000690003	0.00300224	1.875	Polyp 1	Organoids	Polyp 1 Organoids	Cell Cycle
ENSG00000117399	CDC20	3833.59	-0.898202	0.112273	-8.00019	1.24224e-15	4.09516e-14	2.3978	Polyp 1	Organoids	Polyp 1 Organoids	Cell Cycle
ENSG00000094880	CDC23	1347.05	-0.800965	0.158582	-5.0508	4.3997e-07	6.08653e-06	1.35425	Polyp 1	Organoids	Polyp 1 Organoids	Cell Cycle
ENSG00000164045	CDC25A	1052.42	-1.33404	0.153758	-8.67624	4.09051e-18	3.09141e-16	1.48146	Polyp 1	Organoids	Polyp 1 Organoids	Cell Cycle
ENSG00000101224	CDC25B	5821.09	0.865543	0.109128	7.93147	2.16568e-15	8.70417e-14	1.875	Polyp 1	Organoids	Polyp 1 Organoids	Cell Cycle
ENSG00000158402	CDC25C	172.285	-1.64928	0.322154	-5.11956	3.06248e-07	4.60413e-06	1.2893	Polyp 1	Organoids	Polyp 1 Organoids	Cell Cycle
ENSG00000176386	CDC26	518.606	-0.853783	0.209596	-4.07348	4.63166e-05	0.000307712	1.71964	Polyp 1	Organoids	Polyp 1 Organoids	Cell Cycle
ENSG00000004897	CDC27	3309.22	-0.210067	0.118436	-1.77368	0.0761169	0.122779	2.3978	Polyp 1	Organoids	Polyp 1 Organoids	Cell Cycle
ENSG00000093009	CDC45	753.74	-1.07498	0.229618	-4.68158	2.84672e-06	2.57763e-05	1.71964	Polyp 1	Organoids	Polyp 1 Organoids	Cell Cycle
ENSG00000094804	CDC6	2105.58	-0.70183	0.137276	-5.11256	3.17824e-07	2.85207e-06	2.2626	Polyp 1	Organoids	Polyp 1 Organoids	Cell Cycle
ENSG00000097046	CDC7	930.672	-0.937295	0.207717	-4.51237	6.41082e-06	6.1403e-05	1.48146	Polyp 1	Organoids	Polyp 1 Organoids	Cell Cycle
ENSG00000146670	CDCA5	1458.48	-1.0095	0.142436	-7.0874	1.36659e-12	4.68081e-11	1.46677	Polyp 1	Organoids	Polyp 1 Organoids	Cell Cycle
ENSG00000170312	CDK1	1745.28	-1.09598	0.147154	-7.44788	9.48485e-14	2.45217e-12	2.42515	Polyp 1	Organoids	Polyp 1 Organoids	Cell Cycle
ENSG00000123374	CDK2	1071.69	-0.325079	0.202005	-1.60927	0.107558	0.205823	1.71964	Polyp 1	Organoids	Polyp 1 Organoids	Cell Cycle
ENSG00000135446	CDK4	3617.63	-0.889196	0.129049	-6.8904	5.56346e-12	1.07549e-10	2.3978	Polyp 1	Organoids	Polyp 1 Organoids	Cell Cycle
ENSG00000105810	CDK6	4707.13	-0.218478	0.192112	-1.13724	0.255438	0.366826	1.875	Polyp 1	Organoids	Polyp 1 Organoids	Cell Cycle
ENSG00000167513	CDT1	1498.03	-1.13199	0.162135	-6.98181	2.91397e-12	7.53411e-11	1.875	Polyp 1	Organoids	Polyp 1 Organoids	Cell Cycle
ENSG00000149554	CHEK1	1107.15	-1.14995	0.158866	-7.23848	4.53724e-13	1.80261e-11	1.35425	Polyp 1	Organoids	Polyp 1 Organoids	Cell Cycle
ENSG00000183765	CHEK2	487.201	-0.459658	0.207287	-2.2175	0.0265893	0.0612164	2.02266	Polyp 1	Organoids	Polyp 1 Organoids	Cell Cycle
ENSG00000005339	CREBBP	1247.56	0.118175	0.212503	0.55611	0.578136	0.655386	1.875	Polyp 1	Organoids	Polyp 1 Organoids	Cell Cycle
ENSG00000055130	CUL1	2617.6	-0.219626	0.145852	-1.50582	0.132114	0.22509	1.875	Polyp 1	Organoids	Polyp 1 Organoids	Cell Cycle
ENSG00000006634	DBF4	887.623	-0.623436	0.25085	-2.4853	0.0129444	0.0437566	1.48146	Polyp 1	Organoids	Polyp 1 Organoids	Cell Cycle
ENSG00000161692	DBF4B	258.026	-0.807166	0.280754	-2.875	0.00404033	0.0146002	1.7254	Polyp 1	Organoids	Polyp 1 Organoids	Cell Cycle
ENSG00000013573	DDX11	2007.7	-0.506235	0.250787	-2.01859	0.0435301	0.0959661	1.875	Polyp 1	Organoids	Polyp 1 Organoids	Cell Cycle
ENSG00000101412	E2F1	1014.36	-0.469546	0.161002	-2.9164	0.00354098	0.0130921	1.71964	Polyp 1	Organoids	Polyp 1 Organoids	Cell Cycle
ENSG00000007968	E2F2	302.613	-2.67662	0.319567	-8.37576	5.48665e-17	2.96692e-15	1.7254	Polyp 1	Organoids	Polyp 1 Organoids	Cell Cycle
ENSG00000112242	E2F3	1056.01	-0.381234	0.17312	-2.20214	0.0276554	0.0669669	1.88065	Polyp 1	Organoids	Polyp 1 Organoids	Cell Cycle
ENSG00000205250	E2F4	2572.41	-0.343821	0.139092	-2.47189	0.0134401	0.0301576	2.3978	Polyp 1	Organoids	Polyp 1 Organoids	Cell Cycle
ENSG00000133740	E2F5	668.181	-0.761309	0.190008	-4.00672	6.15672e-05	0.000391861	1.7254	Polyp 1	Organoids	Polyp 1 Organoids	Cell Cycle
ENSG00000100393	EP300	2149.45	0.461568	0.218279	2.11458	0.0344659	0.0651872	2.42515	Polyp 1	Organoids	Polyp 1 Organoids	Cell Cycle
ENSG00000141446	ESCO1	1071.68	0.321825	0.173935	1.85026	0.0642756	0.139054	1.71964	Polyp 1	Organoids	Polyp 1 Organoids	Cell Cycle
ENSG00000171320	ESCO2	862.44	-1.41989	0.234781	-6.0477	1.46926e-09	3.0323e-08	1.48146	Polyp 1	Organoids	Polyp 1 Organoids	Cell Cycle
ENSG00000135476	ESPL1	644.525	-1.54745	0.312126	-4.95778	7.13029e-07	7.0182e-06	1.875	Polyp 1	Organoids	Polyp 1 Organoids	Cell Cycle
ENSG00000112029	FBXO5	589.459	-0.673602	0.209446	-3.21611	0.0012994	0.00487087	2.02266	Polyp 1	Organoids	Polyp 1 Organoids	Cell Cycle
ENSG00000105325	FZR1	1391.87	-0.0119463	0.138345	-0.0863516	0.931187	0.954766	1.71964	Polyp 1	Organoids	Polyp 1 Organoids	Cell Cycle
ENSG00000116717	GADD45A	2868.37	-0.34215	0.144348	-2.3703	0.0177735	0.0381358	2.3978	Polyp 1	Organoids	Polyp 1 Organoids	Cell Cycle
ENSG00000099860	GADD45B	539.921	0.826147	0.216741	3.81168	0.000138025	0.000791943	1.7254	Polyp 1	Organoids	Polyp 1 Organoids	Cell Cycle
ENSG00000130222	GADD45G	48.8747	-0.58901	0.576299	-1.02206	0.306755	0.734962	0.840541	Polyp 1	Organoids	Polyp 1 Organoids	Cell Cycle
ENSG00000116478	HDAC1	7022.34	-0.128196	0.116833	-1.09726	0.272526	0.403844	1.75322	Polyp 1	Organoids	Polyp 1 Organoids	Cell Cycle
ENSG00000196591	HDAC2	6475.35	-0.441281	0.16395	-2.69156	0.00711181	0.0275168	1.41992	Polyp 1	Organoids	Polyp 1 Organoids	Cell Cycle
ENSG00000147099	HDAC8	477.688	-0.405829	0.217502	-1.86586	0.0620606	0.134965	1.7254	Polyp 1	Organoids	Polyp 1 Organoids	Cell Cycle
ENSG00000137812	KNL1	1238.44	-0.851602	0.199519	-4.26827	1.96992e-05	0.000176045	1.3869	Polyp 1	Organoids	Polyp 1 Organoids	Cell Cycle
ENSG00000002822	MAD1L1	1228.24	0.177289	0.18212	0.973473	0.330318	0.559443	1.35425	Polyp 1	Organoids	Polyp 1 Organoids	Cell Cycle
ENSG00000164109	MAD2L1	1763.83	-1.26206	0.17243	-7.3193	2.49267e-13	5.98184e-12	2.42515	Polyp 1	Organoids	Polyp 1 Organoids	Cell Cycle
ENSG00000124688	MAD2L1BP	912.086	-0.169875	0.172486	-0.984863	0.324692	0.437612	1.875	Polyp 1	Organoids	Polyp 1 Organoids	Cell Cycle
ENSG00000116670	MAD2L2	570.623	0.452292	0.230307	1.96386	0.0495458	0.0978066	2.08225	Polyp 1	Organoids	Polyp 1 Organoids	Cell Cycle
ENSG00000129933	MAU2	1279.29	0.059945	0.176738	0.339174	0.734479	0.76886	1.875	Polyp 1	Organoids	Polyp 1 Organoids	Cell Cycle
ENSG00000073111	MCM2	3156.64	-1.10043	0.117504	-9.3651	7.59772e-21	5.06807e-19	2.3978	Polyp 1	Organoids	Polyp 1 Organoids	Cell Cycle
ENSG00000112118	MCM3	4556.19	-0.689999	0.11516	-5.99165	2.07721e-09	4.3705e-08	1.41992	Polyp 1	Organoids	Polyp 1 Organoids	Cell Cycle
ENSG00000104738	MCM4	5945.46	-0.306638	0.126683	-2.42052	0.0154983	0.0526315	1.41992	Polyp 1	Organoids	Polyp 1 Organoids	Cell Cycle
ENSG00000100297	MCM5	2228.24	-1.32134	0.158176	-8.35358	6.62226e-17	2.68981e-15	2.30878	Polyp 1	Organoids	Polyp 1 Organoids	Cell Cycle
ENSG00000076003	MCM6	3563.89	-0.634316	0.174958	-3.62553	0.00028837	0.00119626	2.2626	Polyp 1	Organoids	Polyp 1 Organoids	Cell Cycle
ENSG00000166508	MCM7	6114.35	-0.931494	0.116901	-7.9682	1.61003e-15	7.03312e-14	1.75322	Polyp 1	Organoids	Polyp 1 Organoids	Cell Cycle
ENSG00000135679	MDM2	9610.47	-0.0480798	0.130136	-0.369458	0.711787	0.996042	1.24387	Polyp 1	Organoids	Polyp 1 Organoids	Cell Cycle
ENSG00000172167	MTBP	177.667	-1.51418	0.349408	-4.33356	1.46717e-05	0.000137443	1.36851	Polyp 1	Organoids	Polyp 1 Organoids	Cell Cycle
ENSG00000136997	MYC	4861.1	-0.498614	0.13944	-3.57584	0.000349104	0.00166705	1.875	Polyp 1	Organoids	Polyp 1 Organoids	Cell Cycle
ENSG00000080986	NDC80	679.907	-1.07756	0.180432	-5.97209	2.34236e-09	3.76572e-08	1.875	Polyp 1	Organoids	Polyp 1 Organoids	Cell Cycle
ENSG00000164190	NIPBL	2423.02	0.120821	0.186444	0.648028	0.516967	0.607613	1.875	Polyp 1	Organoids	Polyp 1 Organoids	Cell Cycle
ENSG00000085840	ORC1	544.744	-1.07728	0.272788	-3.94916	7.84261e-05	0.000485998	1.7254	Polyp 1	Organoids	Polyp 1 Organoids	Cell Cycle
ENSG00000115942	ORC2	1166.55	-0.461413	0.168876	-2.73225	0.00629033	0.0211524	1.71964	Polyp 1	Organoids	Polyp 1 Organoids	Cell Cycle
ENSG00000135336	ORC3	670.49	-0.62274	0.202594	-3.07383	0.00211333	0.00852858	1.71964	Polyp 1	Organoids	Polyp 1 Organoids	Cell Cycle
ENSG00000115947	ORC4	2072.96	0.112563	0.157941	0.712691	0.476037	0.573813	1.875	Polyp 1	Organoids	Polyp 1 Organoids	Cell Cycle
ENSG00000164815	ORC5	983.174	-0.203281	0.184462	-1.10202	0.270453	0.454773	1.48146	Polyp 1	Organoids	Polyp 1 Organoids	Cell Cycle
ENSG00000091651	ORC6	842.504	-0.376555	0.187112	-2.01245	0.0441722	0.0969895	1.875	Polyp 1	Organoids	Polyp 1 Organoids	Cell Cycle
ENSG00000132646	PCNA	7597.57	-0.4274	0.136051	-3.14147	0.00168103	0.00646813	1.875	Polyp 1	Organoids	Polyp 1 Organoids	Cell Cycle
ENSG00000121892	PDS5A	5519.55	-0.301671	0.157977	-1.90959	0.0561862	0.123747	1.75322	Polyp 1	Organoids	Polyp 1 Organoids	Cell Cycle
ENSG00000083642	PDS5B	1389.36	-0.283875	0.224907	-1.26219	0.206882	0.314225	1.875	Polyp 1	Organoids	Polyp 1 Organoids	Cell Cycle
ENSG00000127564	PKMYT1	1303.59	-1.18276	0.178594	-6.62262	3.52894e-11	7.81836e-10	1.875	Polyp 1	Organoids	Polyp 1 Organoids	Cell Cycle
ENSG00000166851	PLK1	2035.51	-1.38899	0.135013	-10.2878	7.99475e-25	7.91222e-23	2.2626	Polyp 1	Organoids	Polyp 1 Organoids	Cell Cycle
ENSG00000113575	PPP2CA	7158.72	-0.274061	0.154937	-1.76886	0.0769179	0.157115	1.75322	Polyp 1	Organoids	Polyp 1 Organoids	Cell Cycle
ENSG00000104695	PPP2CB	2979.04	-0.339943	0.121097	-2.8072	0.00499737	0.0163256	1.875	Polyp 1	Organoids	Polyp 1 Organoids	Cell Cycle
ENSG00000105568	PPP2R1A	8835.96	0.25171	0.137136	1.83548	0.0664349	0.133634	1.875	Polyp 1	Organoids	Polyp 1 Organoids	Cell Cycle
ENSG00000253729	PRKDC	7754.39	0.127279	0.137992	0.922366	0.356338	0.569655	1.41992	Polyp 1	Organoids	Polyp 1 Organoids	Cell Cycle
ENSG00000164611	PTTG1	924.667	-0.969414	0.173265	-5.59498	2.2065e-08	2.98548e-07	1.88065	Polyp 1	Organoids	Polyp 1 Organoids	Cell Cycle
ENSG00000250254	PTTG2	0							Polyp 1	Organoids	Polyp 1 Organoids	Cell Cycle
ENSG00000164754	RAD21	6207.66	-0.360534	0.144983	-2.48673	0.0128925	0.0504864	1.24387	Polyp 1	Organoids	Polyp 1 Organoids	Cell Cycle
ENSG00000139687	RB1	1809.97	0.289135	0.178901	1.61617	0.106057	0.165381	2.2626	Polyp 1	Organoids	Polyp 1 Organoids	Cell Cycle
ENSG00000080839	RBL1	460.612	-0.500957	0.266779	-1.8778	0.0604091	0.124244	1.875	Polyp 1	Organoids	Polyp 1 Organoids	Cell Cycle
ENSG00000103479	RBL2	1634.47	-0.0396528	0.136768	-0.289926	0.771873	0.670552	2.42515	Polyp 1	Organoids	Polyp 1 Organoids	Cell Cycle
ENSG00000100387	RBX1	1516.57	-0.0967175	0.196456	-0.492312	0.622499	0.731078	1.71964	Polyp 1	Organoids	Polyp 1 Organoids	Cell Cycle
ENSG00000129810	SGO1	365.919	-1.57354	0.229404	-6.85922	6.92368e-12	1.81351e-10	1.71964	Polyp 1	Organoids	Polyp 1 Organoids	Cell Cycle
ENSG00000113558	SKP1	10402.9	0.608303	0.176626	3.44402	0.000573141	0.00256131	1.875	Polyp 1	Organoids	Polyp 1 Organoids	Cell Cycle
ENSG00000145604	SKP2	1399.75	-0.580292	0.179353	-3.23548	0.00121439	0.00527459	1.71964	Polyp 1	Organoids	Polyp 1 Organoids	Cell Cycle
ENSG00000175387	SMAD2	3751.28	-0.129243	0.146287	-0.883492	0.37697	0.444984	2.12712	Polyp 1	Organoids	Polyp 1 Organoids	Cell Cycle
ENSG00000166949	SMAD3	1797.15	-0.259767	0.200266	-1.29711	0.194593	0.262513	2.2626	Polyp 1	Organoids	Polyp 1 Organoids	Cell Cycle
ENSG00000141646	SMAD4	1699.35	0.115373	0.155416	0.742351	0.457875	0.490217	2.2626	Polyp 1	Organoids	Polyp 1 Organoids	Cell Cycle
ENSG00000072501	SMC1A	4126.25	-0.183503	0.168987	-1.0859	0.277521	0.339761	2.2626	Polyp 1	Organoids	Polyp 1 Organoids	Cell Cycle
ENSG00000077935	SMC1B	0.651481	-1.11399	4.85786	-0.229317	0.818623	1	0	Polyp 1	Organoids	Polyp 1 Organoids	Cell Cycle
ENSG00000108055	SMC3	2399.58	-0.455146	0.143297	-3.17625	0.00149191	0.00584266	1.875	Polyp 1	Organoids	Polyp 1 Organoids	Cell Cycle
ENSG00000118007	STAG1	1266.79	-0.796702	0.172621	-4.61531	3.92502e-06	3.45783e-05	1.71964	Polyp 1	Organoids	Polyp 1 Organoids	Cell Cycle
ENSG00000101972	STAG2	3807.11	-0.762073	0.127187	-5.99176	2.0758e-09	2.6712e-08	2.3978	Polyp 1	Organoids	Polyp 1 Organoids	Cell Cycle
ENSG00000198176	TFDP1	5690.35	-0.52359	0.153781	-3.40479	0.000662161	0.00368542	1.41992	Polyp 1	Organoids	Polyp 1 Organoids	Cell Cycle
ENSG00000114126	TFDP2	969.623	-0.404924	0.191186	-2.11796	0.0341782	0.0851042	1.71964	Polyp 1	Organoids	Polyp 1 Organoids	Cell Cycle
ENSG00000105329	TGFB1	194.435	1.08289	0.323576	3.34665	0.000817948	0.00456563	1.36851	Polyp 1	Organoids	Polyp 1 Organoids	Cell Cycle
ENSG00000092969	TGFB2	3.93248	-0.68064	1.83735	-0.370446	0.71105	1	0	Polyp 1	Organoids	Polyp 1 Organoids	Cell Cycle
ENSG00000119699	TGFB3	252.037	-1.89285	0.341843	-5.5372	3.07344e-08	7.46959e-07	0.952189	Polyp 1	Organoids	Polyp 1 Organoids	Cell Cycle
ENSG00000140534	TICRR	467.439	-0.551965	0.222823	-2.47715	0.0132437	0.0367284	1.875	Polyp 1	Organoids	Polyp 1 Organoids	Cell Cycle
ENSG00000071539	TRIP13	869.309	-1.5051	0.169636	-8.87257	7.14786e-19	4.74245e-17	1.875	Polyp 1	Organoids	Polyp 1 Organoids	Cell Cycle
ENSG00000112742	TTK	796.578	-1.11034	0.17466	-6.35714	2.05541e-10	4.23237e-09	1.71964	Polyp 1	Organoids	Polyp 1 Organoids	Cell Cycle
ENSG00000062650	WAPL	3048.1	-0.297798	0.170663	-1.74495	0.0809937	0.140919	2.12712	Polyp 1	Organoids	Polyp 1 Organoids	Cell Cycle
ENSG00000166483	WEE1	791.797	-0.796628	0.205783	-3.87121	0.000108297	0.000600361	1.875	Polyp 1	Organoids	Polyp 1 Organoids	Cell Cycle
ENSG00000166913	YWHAB	14264.3	0.0663763	0.134977	0.49176	0.622889	0.826394	1.41992	Polyp 1	Organoids	Polyp 1 Organoids	Cell Cycle
ENSG00000108953	YWHAE	5073.01	-0.150072	0.193684	-0.774831	0.43844	0.718157	1.24387	Polyp 1	Organoids	Polyp 1 Organoids	Cell Cycle
ENSG00000170027	YWHAG	10632.6	0.0799425	0.136019	0.587729	0.556714	0.638939	1.875	Polyp 1	Organoids	Polyp 1 Organoids	Cell Cycle
ENSG00000128245	YWHAH	6029.91	-0.0948153	0.121063	-0.783187	0.433517	0.650755	1.41992	Polyp 1	Organoids	Polyp 1 Organoids	Cell Cycle
ENSG00000134308	YWHAQ	13110.4	0.0222182	0.141991	0.156476	0.875658	0.862164	1.875	Polyp 1	Organoids	Polyp 1 Organoids	Cell Cycle
ENSG00000164924	YWHAZ	35511.9	0.196427	0.152248	1.29018	0.196988	0.318554	1.75322	Polyp 1	Organoids	Polyp 1 Organoids	Cell Cycle
ENSG00000116809	ZBTB17	955.222	0.123881	0.1916	0.646563	0.517915	0.608328	1.875	Polyp 1	Organoids	Polyp 1 Organoids	Cell Cycle
ENSG00000106028	SSBP1	2074.19	-0.687569	0.186237	-3.6919	0.000222582	0.00112228	1.875	Polyp 1	Organoids	Polyp 1 Organoids	DNA Replication
ENSG00000171865	RNASEH1	1829.33	-0.180694	0.155572	-1.16148	0.245447	0.356523	1.875	Polyp 1	Organoids	Polyp 1 Organoids	DNA Replication
ENSG00000132383	RPA1	3625.42	-0.353112	0.120743	-2.92448	0.00345027	0.0107672	2.12712	Polyp 1	Organoids	Polyp 1 Organoids	DNA Replication
ENSG00000132646	PCNA	7597.57	-0.4274	0.136051	-3.14147	0.00168103	0.00646813	1.875	Polyp 1	Organoids	Polyp 1 Organoids	DNA Replication
ENSG00000138346	DNA2	699.438	-0.696366	0.24369	-2.8576	0.00426864	0.0153589	1.71964	Polyp 1	Organoids	Polyp 1 Organoids	DNA Replication
ENSG00000168496	FEN1	3079.35	-1.10946	0.136989	-8.09888	5.54678e-16	2.432e-14	1.875	Polyp 1	Organoids	Polyp 1 Organoids	DNA Replication
ENSG00000105486	LIG1	2486.4	-0.368225	0.153182	-2.40384	0.0162237	0.0433961	1.875	Polyp 1	Organoids	Polyp 1 Organoids	DNA Replication
ENSG00000101868	POLA1	999.162	-0.626133	0.154064	-4.0641	4.82172e-05	0.000295209	1.88065	Polyp 1	Organoids	Polyp 1 Organoids	DNA Replication
ENSG00000014138	POLA2	662.307	-0.658985	0.225372	-2.92399	0.0034558	0.0128212	1.7254	Polyp 1	Organoids	Polyp 1 Organoids	DNA Replication
ENSG00000198056	PRIM1	375.014	-1.12439	0.27579	-4.077	4.56207e-05	0.000303107	1.7254	Polyp 1	Organoids	Polyp 1 Organoids	DNA Replication
ENSG00000146143	PRIM2	590.824	-0.378438	0.216894	-1.7448	0.0810193	0.165614	1.7254	Polyp 1	Organoids	Polyp 1 Organoids	DNA Replication
ENSG00000062822	POLD1	2579.44	-0.447763	0.141916	-3.15512	0.00160434	0.00621007	1.875	Polyp 1	Organoids	Polyp 1 Organoids	DNA Replication
ENSG00000106628	POLD2	4310.03	-0.257923	0.13505	-1.90984	0.0561541	0.117281	1.875	Polyp 1	Organoids	Polyp 1 Organoids	DNA Replication
ENSG00000077514	POLD3	1004.8	-0.335652	0.165421	-2.02908	0.04245	0.0940479	1.875	Polyp 1	Organoids	Polyp 1 Organoids	DNA Replication
ENSG00000175482	POLD4	815.846	-0.00283947	0.266671	-0.0106478	0.991504	0.971858	1.78913	Polyp 1	Organoids	Polyp 1 Organoids	DNA Replication
ENSG00000177084	POLE	2035.39	0.586291	0.268496	2.18361	0.0289911	0.0600846	2.2626	Polyp 1	Organoids	Polyp 1 Organoids	DNA Replication
ENSG00000100479	POLE2	222.162	-1.15965	0.290472	-3.9923	6.54358e-05	0.000527988	1.31259	Polyp 1	Organoids	Polyp 1 Organoids	DNA Replication
ENSG00000148229	POLE3	2434.7	-0.526859	0.146954	-3.5852	0.000336817	0.001617	1.875	Polyp 1	Organoids	Polyp 1 Organoids	DNA Replication
ENSG00000115350	POLE4	874.72	0.739002	0.208877	3.53798	0.000403194	0.00196172	1.78913	Polyp 1	Organoids	Polyp 1 Organoids	DNA Replication
ENSG00000073111	MCM2	3156.64	-1.10043	0.117504	-9.3651	7.59772e-21	5.06807e-19	2.3978	Polyp 1	Organoids	Polyp 1 Organoids	DNA Replication
ENSG00000112118	MCM3	4556.19	-0.689999	0.11516	-5.99165	2.07721e-09	4.3705e-08	1.41992	Polyp 1	Organoids	Polyp 1 Organoids	DNA Replication
ENSG00000104738	MCM4	5945.46	-0.306638	0.126683	-2.42052	0.0154983	0.0526315	1.41992	Polyp 1	Organoids	Polyp 1 Organoids	DNA Replication
ENSG00000100297	MCM5	2228.24	-1.32134	0.158176	-8.35358	6.62226e-17	2.68981e-15	2.30878	Polyp 1	Organoids	Polyp 1 Organoids	DNA Replication
ENSG00000076003	MCM6	3563.89	-0.634316	0.174958	-3.62553	0.00028837	0.00119626	2.2626	Polyp 1	Organoids	Polyp 1 Organoids	DNA Replication
ENSG00000166508	MCM7	6114.35	-0.931494	0.116901	-7.9682	1.61003e-15	7.03312e-14	1.75322	Polyp 1	Organoids	Polyp 1 Organoids	DNA Replication
ENSG00000117748	RPA2	1651.47	-0.340719	0.158324	-2.15204	0.0313945	0.0628122	2.30878	Polyp 1	Organoids	Polyp 1 Organoids	DNA Replication
ENSG00000204086	RPA4	2.85971	0.75377	2.35272	0.320382	0.748679	1	0	Polyp 1	Organoids	Polyp 1 Organoids	DNA Replication
ENSG00000106399	RPA3	501.389	-0.558517	0.23125	-2.41521	0.0157263	0.0453176	1.7254	Polyp 1	Organoids	Polyp 1 Organoids	DNA Replication
ENSG00000035928	RFC1	2026.15	-0.0124322	0.178539	-0.0696329	0.944486	0.799896	2.2626	Polyp 1	Organoids	Polyp 1 Organoids	DNA Replication
ENSG00000163918	RFC4	818.404	-0.812494	0.178546	-4.55061	5.34902e-06	4.42104e-05	1.78913	Polyp 1	Organoids	Polyp 1 Organoids	DNA Replication
ENSG00000049541	RFC2	1086.45	-0.90135	0.167549	-5.37963	7.46374e-08	1.12239e-06	1.48146	Polyp 1	Organoids	Polyp 1 Organoids	DNA Replication
ENSG00000111445	RFC5	984.304	-0.663988	0.158409	-4.19161	2.76982e-05	0.000197656	1.71964	Polyp 1	Organoids	Polyp 1 Organoids	DNA Replication
ENSG00000133119	RFC3	1297.08	-1.2138	0.172163	-7.05028	1.78556e-12	5.16139e-11	1.71964	Polyp 1	Organoids	Polyp 1 Organoids	DNA Replication
ENSG00000104889	RNASEH2A	784.952	-0.379261	0.169311	-2.24002	0.0250894	0.0643975	1.78913	Polyp 1	Organoids	Polyp 1 Organoids	DNA Replication
ENSG00000136104	RNASEH2B	578.675	-1.13022	0.196534	-5.75076	8.88441e-09	1.29094e-07	1.875	Polyp 1	Organoids	Polyp 1 Organoids	DNA Replication
ENSG00000172922	RNASEH2C	1162.21	1.07267	0.181824	5.89948	3.64646e-09	7.63942e-08	1.35425	Polyp 1	Organoids	Polyp 1 Organoids	DNA Replication
ENSG00000106028	SSBP1	2074.19	-0.687569	0.186237	-3.6919	0.000222582	0.00112228	1.875	Polyp 1	Organoids	Polyp 1 Organoids	Homologous Recombination
ENSG00000113522	RAD50	4108.2	-0.139256	0.144067	-0.966607	0.333741	0.389018	2.2626	Polyp 1	Organoids	Polyp 1 Organoids	Homologous Recombination
ENSG00000020922	MRE11	779.47	-0.495496	0.208905	-2.37187	0.0176983	0.0566532	1.48146	Polyp 1	Organoids	Polyp 1 Organoids	Homologous Recombination
ENSG00000104320	NBN	2693.45	-0.212585	0.17931	-1.18557	0.235791	0.288866	2.3978	Polyp 1	Organoids	Polyp 1 Organoids	Homologous Recombination
ENSG00000149311	ATM	1661.89	0.160143	0.159526	1.00386	0.315445	0.354786	2.42515	Polyp 1	Organoids	Polyp 1 Organoids	Homologous Recombination
ENSG00000012048	BRCA1	1298.22	-0.645711	0.270453	-2.38752	0.0169625	0.0552429	1.46677	Polyp 1	Organoids	Polyp 1 Organoids	Homologous Recombination
ENSG00000138376	BARD1	493.915	0.348626	0.77248	0.451307	0.651768	0.751089	1.7254	Polyp 1	Organoids	Polyp 1 Organoids	Homologous Recombination
ENSG00000101773	RBBP8	1897.9	-0.601043	0.157088	-3.82616	0.000130157	0.000588321	2.30878	Polyp 1	Organoids	Polyp 1 Organoids	Homologous Recombination
ENSG00000136492	BRIP1	507.346	-0.4548	0.19558	-2.32539	0.0200513	0.0555757	1.71964	Polyp 1	Organoids	Polyp 1 Organoids	Homologous Recombination
ENSG00000163781	TOPBP1	1642.62	-0.671213	0.152978	-4.38764	1.14588e-05	8.33471e-05	1.875	Polyp 1	Organoids	Polyp 1 Organoids	Homologous Recombination
ENSG00000163322	ABRAXAS1	863.381	0.825977	0.162946	5.06901	3.99898e-07	5.15991e-06	1.48146	Polyp 1	Organoids	Polyp 1 Organoids	Homologous Recombination
ENSG00000087206	UIMC1	823.969	-0.16884	0.166248	-1.0156	0.309821	0.421895	1.88065	Polyp 1	Organoids	Polyp 1 Organoids	Homologous Recombination
ENSG00000105393	BABAM1	1822.1	-0.352266	0.157736	-2.23327	0.0255312	0.0532357	2.30878	Polyp 1	Organoids	Polyp 1 Organoids	Homologous Recombination
ENSG00000158019	BABAM2	938.205	-0.126608	0.168097	-0.753181	0.451341	0.554492	1.875	Polyp 1	Organoids	Polyp 1 Organoids	Homologous Recombination
ENSG00000185515	BRCC3	2280.26	0.0792705	0.16349	0.484866	0.627772	0.581641	2.42515	Polyp 1	Organoids	Polyp 1 Organoids	Homologous Recombination
ENSG00000083093	PALB2	760.361	-0.362025	0.181443	-1.99525	0.0460152	0.100221	1.875	Polyp 1	Organoids	Polyp 1 Organoids	Homologous Recombination
ENSG00000139618	BRCA2	825.176	-0.987026	0.566643	-1.74188	0.0815289	0.161626	1.78913	Polyp 1	Organoids	Polyp 1 Organoids	Homologous Recombination
ENSG00000127922	SEM1	1591.43	-0.519083	0.168266	-3.08489	0.00203625	0.00947205	1.46677	Polyp 1	Organoids	Polyp 1 Organoids	Homologous Recombination
ENSG00000139351	SYCP3	14.1015	0.860364	1.10778	0.776659	0.43736	1	0.225519	Polyp 1	Organoids	Polyp 1 Organoids	Homologous Recombination
ENSG00000132383	RPA1	3625.42	-0.353112	0.120743	-2.92448	0.00345027	0.0107672	2.12712	Polyp 1	Organoids	Polyp 1 Organoids	Homologous Recombination
ENSG00000117748	RPA2	1651.47	-0.340719	0.158324	-2.15204	0.0313945	0.0628122	2.30878	Polyp 1	Organoids	Polyp 1 Organoids	Homologous Recombination
ENSG00000106399	RPA3	501.389	-0.558517	0.23125	-2.41521	0.0157263	0.0453176	1.7254	Polyp 1	Organoids	Polyp 1 Organoids	Homologous Recombination
ENSG00000204086	RPA4	2.85971	0.75377	2.35272	0.320382	0.748679	1	0	Polyp 1	Organoids	Polyp 1 Organoids	Homologous Recombination
ENSG00000051180	RAD51	509.153	-1.0713	0.203764	-5.25755	1.4599e-07	1.54275e-06	2.02266	Polyp 1	Organoids	Polyp 1 Organoids	Homologous Recombination
ENSG00000002016	RAD52	302.714	0.43649	0.307655	1.41876	0.155968	0.27235	1.71964	Polyp 1	Organoids	Polyp 1 Organoids	Homologous Recombination
ENSG00000182185	RAD51B	84.4444	-0.560555	0.519016	-1.08003	0.280127	0.515797	1.2893	Polyp 1	Organoids	Polyp 1 Organoids	Homologous Recombination
ENSG00000108384	RAD51C	673.825	-0.47545	0.206682	-2.30039	0.0214259	0.0547193	1.875	Polyp 1	Organoids	Polyp 1 Organoids	Homologous Recombination
ENSG00000185379	RAD51D	330.983	-1.92023	0.249584	-7.69371	1.42924e-14	7.25259e-13	1.31259	Polyp 1	Organoids	Polyp 1 Organoids	Homologous Recombination
ENSG00000196584	XRCC2	434.491	-0.461498	0.231674	-1.99202	0.0463691	0.107828	1.7254	Polyp 1	Organoids	Polyp 1 Organoids	Homologous Recombination
ENSG00000126215	XRCC3	908.253	-0.417739	0.213624	-1.95548	0.0505259	0.111971	1.78913	Polyp 1	Organoids	Polyp 1 Organoids	Homologous Recombination
ENSG00000085999	RAD54L	539.178	-0.78853	0.342298	-2.30364	0.0212431	0.0543306	1.875	Polyp 1	Organoids	Polyp 1 Organoids	Homologous Recombination
ENSG00000197275	RAD54B	422.055	-0.470295	0.223619	-2.10311	0.0354565	0.0874747	1.71964	Polyp 1	Organoids	Polyp 1 Organoids	Homologous Recombination
ENSG00000062822	POLD1	2579.44	-0.447763	0.141916	-3.15512	0.00160434	0.00621007	1.875	Polyp 1	Organoids	Polyp 1 Organoids	Homologous Recombination
ENSG00000106628	POLD2	4310.03	-0.257923	0.13505	-1.90984	0.0561541	0.117281	1.875	Polyp 1	Organoids	Polyp 1 Organoids	Homologous Recombination
ENSG00000077514	POLD3	1004.8	-0.335652	0.165421	-2.02908	0.04245	0.0940479	1.875	Polyp 1	Organoids	Polyp 1 Organoids	Homologous Recombination
ENSG00000175482	POLD4	815.846	-0.00283947	0.266671	-0.0106478	0.991504	0.971858	1.78913	Polyp 1	Organoids	Polyp 1 Organoids	Homologous Recombination
ENSG00000197299	BLM	585.459	-0.693201	0.210935	-3.28633	0.00101501	0.00419056	1.875	Polyp 1	Organoids	Polyp 1 Organoids	Homologous Recombination
ENSG00000177302	TOP3A	1176.42	0.0973918	0.184778	0.527074	0.598142	0.788204	1.46677	Polyp 1	Organoids	Polyp 1 Organoids	Homologous Recombination
ENSG00000100038	TOP3B	978.82	-0.21201	0.208836	-1.0152	0.310012	0.422108	1.88065	Polyp 1	Organoids	Polyp 1 Organoids	Homologous Recombination
ENSG00000172732	MUS81	1004.6	-0.689576	0.262845	-2.62351	0.00870297	0.0268259	1.78913	Polyp 1	Organoids	Polyp 1 Organoids	Homologous Recombination
ENSG00000154920	EME1	166.652	-0.602527	0.427281	-1.41014	0.158498	0.368685	1.15624	Polyp 1	Organoids	Polyp 1 Organoids	Homologous Recombination
ENSG00000106028	SSBP1	2074.19	-0.687569	0.186237	-3.6919	0.000222582	0.00112228	1.875	Polyp 1	Organoids	Polyp 1 Organoids	Mismatch Repair
ENSG00000122512	PMS2	968.002	-0.123027	0.183778	-0.669433	0.503219	0.6332	1.71964	Polyp 1	Organoids	Polyp 1 Organoids	Mismatch Repair
ENSG00000076242	MLH1	1434.14	-0.549807	0.150959	-3.64211	0.000270414	0.00173582	1.3869	Polyp 1	Organoids	Polyp 1 Organoids	Mismatch Repair
ENSG00000116062	MSH6	3004.6	0.0886375	0.118084	0.750628	0.452876	0.555507	1.875	Polyp 1	Organoids	Polyp 1 Organoids	Mismatch Repair
ENSG00000095002	MSH2	2208.95	-0.785175	0.145497	-5.39652	6.79453e-08	8.31235e-07	1.875	Polyp 1	Organoids	Polyp 1 Organoids	Mismatch Repair
ENSG00000113318	MSH3	1119.82	0.226677	0.170298	1.33106	0.183171	0.344058	1.46677	Polyp 1	Organoids	Polyp 1 Organoids	Mismatch Repair
ENSG00000119684	MLH3	1138.19	0.0670304	0.205337	0.326441	0.744091	0.911899	1.46677	Polyp 1	Organoids	Polyp 1 Organoids	Mismatch Repair
ENSG00000035928	RFC1	2026.15	-0.0124322	0.178539	-0.0696329	0.944486	0.799896	2.2626	Polyp 1	Organoids	Polyp 1 Organoids	Mismatch Repair
ENSG00000163918	RFC4	818.404	-0.812494	0.178546	-4.55061	5.34902e-06	4.42104e-05	1.78913	Polyp 1	Organoids	Polyp 1 Organoids	Mismatch Repair
ENSG00000049541	RFC2	1086.45	-0.90135	0.167549	-5.37963	7.46374e-08	1.12239e-06	1.48146	Polyp 1	Organoids	Polyp 1 Organoids	Mismatch Repair
ENSG00000111445	RFC5	984.304	-0.663988	0.158409	-4.19161	2.76982e-05	0.000197656	1.71964	Polyp 1	Organoids	Polyp 1 Organoids	Mismatch Repair
ENSG00000133119	RFC3	1297.08	-1.2138	0.172163	-7.05028	1.78556e-12	5.16139e-11	1.71964	Polyp 1	Organoids	Polyp 1 Organoids	Mismatch Repair
ENSG00000132646	PCNA	7597.57	-0.4274	0.136051	-3.14147	0.00168103	0.00646813	1.875	Polyp 1	Organoids	Polyp 1 Organoids	Mismatch Repair
ENSG00000174371	EXO1	595.738	-1.02164	0.20153	-5.0694	3.99062e-07	4.18755e-06	1.875	Polyp 1	Organoids	Polyp 1 Organoids	Mismatch Repair
ENSG00000132383	RPA1	3625.42	-0.353112	0.120743	-2.92448	0.00345027	0.0107672	2.12712	Polyp 1	Organoids	Polyp 1 Organoids	Mismatch Repair
ENSG00000117748	RPA2	1651.47	-0.340719	0.158324	-2.15204	0.0313945	0.0628122	2.30878	Polyp 1	Organoids	Polyp 1 Organoids	Mismatch Repair
ENSG00000106399	RPA3	501.389	-0.558517	0.23125	-2.41521	0.0157263	0.0453176	1.7254	Polyp 1	Organoids	Polyp 1 Organoids	Mismatch Repair
ENSG00000204086	RPA4	2.85971	0.75377	2.35272	0.320382	0.748679	1	0	Polyp 1	Organoids	Polyp 1 Organoids	Mismatch Repair
ENSG00000062822	POLD1	2579.44	-0.447763	0.141916	-3.15512	0.00160434	0.00621007	1.875	Polyp 1	Organoids	Polyp 1 Organoids	Mismatch Repair
ENSG00000106628	POLD2	4310.03	-0.257923	0.13505	-1.90984	0.0561541	0.117281	1.875	Polyp 1	Organoids	Polyp 1 Organoids	Mismatch Repair
ENSG00000077514	POLD3	1004.8	-0.335652	0.165421	-2.02908	0.04245	0.0940479	1.875	Polyp 1	Organoids	Polyp 1 Organoids	Mismatch Repair
ENSG00000175482	POLD4	815.846	-0.00283947	0.266671	-0.0106478	0.991504	0.971858	1.78913	Polyp 1	Organoids	Polyp 1 Organoids	Mismatch Repair
ENSG00000105486	LIG1	2486.4	-0.368225	0.153182	-2.40384	0.0162237	0.0433961	1.875	Polyp 1	Organoids	Polyp 1 Organoids	Mismatch Repair
ENSG00000153107	ANAPC1	2903.37	0.203938	0.155475	1.31171	0.189618	0.297607	1.875	Polyp 2	Organoids	Polyp 2 Organoids	Cell Cycle
ENSG00000164162	ANAPC10	253.51	-0.225788	0.253195	-0.891754	0.372525	0.512404	1.74991	Polyp 2	Organoids	Polyp 2 Organoids	Cell Cycle
ENSG00000141552	ANAPC11	1808.09	0.0233369	0.138009	0.169097	0.865721	0.868194	1.875	Polyp 2	Organoids	Polyp 2 Organoids	Cell Cycle
ENSG00000129055	ANAPC13	1610.46	0.0533965	0.116143	0.459746	0.645698	0.768228	1.69172	Polyp 2	Organoids	Polyp 2 Organoids	Cell Cycle
ENSG00000110200	ANAPC15	961.042	-0.408465	0.155026	-2.63482	0.0084183	0.024932	1.78336	Polyp 2	Organoids	Polyp 2 Organoids	Cell Cycle
ENSG00000166295	ANAPC16	3491.68	0.257684	0.104076	2.47593	0.0132889	0.0364533	1.77628	Polyp 2	Organoids	Polyp 2 Organoids	Cell Cycle
ENSG00000176248	ANAPC2	1716.23	-0.00473038	0.119321	-0.0396441	0.968377	0.932298	1.875	Polyp 2	Organoids	Polyp 2 Organoids	Cell Cycle
ENSG00000053900	ANAPC4	897.813	-0.209947	0.184804	-1.13606	0.255933	0.502698	1.2335	Polyp 2	Organoids	Polyp 2 Organoids	Cell Cycle
ENSG00000089053	ANAPC5	5666.53	0.321327	0.093579	3.43375	0.000595299	0.0024633	1.86249	Polyp 2	Organoids	Polyp 2 Organoids	Cell Cycle
ENSG00000196510	ANAPC7	2238.18	0.137538	0.12484	1.10171	0.270586	0.40558	1.76026	Polyp 2	Organoids	Polyp 2 Organoids	Cell Cycle
ENSG00000149311	ATM	1989.71	0.181695	0.148894	1.2203	0.222351	0.34877	1.77628	Polyp 2	Organoids	Polyp 2 Organoids	Cell Cycle
ENSG00000175054	ATR	1792.83	0.0883331	0.122223	0.722722	0.469851	0.601284	1.76026	Polyp 2	Organoids	Polyp 2 Organoids	Cell Cycle
ENSG00000085224	ATRX	3422.61	0.524122	0.177654	2.95024	0.00317525	0.0113247	1.69172	Polyp 2	Organoids	Polyp 2 Organoids	Cell Cycle
ENSG00000178999	AURKB	980.705	-0.798708	0.150195	-5.31781	1.05024e-07	1.52855e-06	1.2335	Polyp 2	Organoids	Polyp 2 Organoids	Cell Cycle
ENSG00000169679	BUB1	1889.66	-0.58096	0.128732	-4.51293	6.39378e-06	4.32078e-05	1.875	Polyp 2	Organoids	Polyp 2 Organoids	Cell Cycle
ENSG00000156970	BUB1B	1264.91	-0.940742	0.15819	-5.94692	2.73228e-09	3.63737e-08	1.83546	Polyp 2	Organoids	Polyp 2 Organoids	Cell Cycle
ENSG00000154473	BUB3	3835.6	-0.34039	0.0903381	-3.76795	0.000164591	0.000835451	1.76026	Polyp 2	Organoids	Polyp 2 Organoids	Cell Cycle
ENSG00000133101	CCNA1	0							Polyp 2	Organoids	Polyp 2 Organoids	Cell Cycle
ENSG00000145386	CCNA2	1060.66	-1.07623	0.136931	-7.85967	3.85141e-15	1.36155e-13	1.55968	Polyp 2	Organoids	Polyp 2 Organoids	Cell Cycle
ENSG00000134057	CCNB1	3353.26	-0.580478	0.115857	-5.01031	5.43425e-07	4.89836e-06	1.76026	Polyp 2	Organoids	Polyp 2 Organoids	Cell Cycle
ENSG00000157456	CCNB2	1053.7	-0.75373	0.152585	-4.93974	7.82257e-07	6.72093e-06	1.78336	Polyp 2	Organoids	Polyp 2 Organoids	Cell Cycle
ENSG00000147082	CCNB3	16.8863	-2.55154	1.10994	-2.2988	0.021516	0.521117	0.0986339	Polyp 2	Organoids	Polyp 2 Organoids	Cell Cycle
ENSG00000110092	CCND1	32535.6	0.652536	0.0755976	8.6317	6.04468e-18	2.39855e-16	1.875	Polyp 2	Organoids	Polyp 2 Organoids	Cell Cycle
ENSG00000118971	CCND2	230.389	0.0996199	0.268165	0.371487	0.710275	0.807523	1.72102	Polyp 2	Organoids	Polyp 2 Organoids	Cell Cycle
ENSG00000112576	CCND3	1882.63	0.676854	0.106864	6.33377	2.39243e-10	3.92897e-09	1.76026	Polyp 2	Organoids	Polyp 2 Organoids	Cell Cycle
ENSG00000105173	CCNE1	381.84	-0.274095	0.219742	-1.24735	0.212269	0.34069	1.74991	Polyp 2	Organoids	Polyp 2 Organoids	Cell Cycle
ENSG00000175305	CCNE2	249.675	-0.581739	0.267688	-2.1732	0.0297653	0.0791499	1.55968	Polyp 2	Organoids	Polyp 2 Organoids	Cell Cycle
ENSG00000134480	CCNH	834.891	-0.118734	0.140523	-0.844941	0.398144	0.537622	1.74366	Polyp 2	Organoids	Polyp 2 Organoids	Cell Cycle
ENSG00000079335	CDC14A	301.925	0.326773	0.244526	1.33635	0.181434	0.306795	1.72097	Polyp 2	Organoids	Polyp 2 Organoids	Cell Cycle
ENSG00000081377	CDC14B	903.891	0.036823	0.146708	0.250994	0.801819	0.86148	1.76026	Polyp 2	Organoids	Polyp 2 Organoids	Cell Cycle
ENSG00000130177	CDC16	2625.9	0.285497	0.0937896	3.04401	0.00233445	0.00801696	1.875	Polyp 2	Organoids	Polyp 2 Organoids	Cell Cycle
ENSG00000117399	CDC20	3285.35	-0.613221	0.130417	-4.70201	2.57616e-06	2.06477e-05	1.69172	Polyp 2	Organoids	Polyp 2 Organoids	Cell Cycle
ENSG00000094880	CDC23	928.877	-0.523832	0.183029	-2.86202	0.00420946	0.0139126	1.76026	Polyp 2	Organoids	Polyp 2 Organoids	Cell Cycle
ENSG00000164045	CDC25A	736.668	-1.40401	0.190191	-7.3821	1.55812e-13	5.63881e-12	1.2335	Polyp 2	Organoids	Polyp 2 Organoids	Cell Cycle
ENSG00000101224	CDC25B	9401.96	0.594713	0.0985977	6.03171	1.62234e-09	2.27912e-08	1.79996	Polyp 2	Organoids	Polyp 2 Organoids	Cell Cycle
ENSG00000158402	CDC25C	147.864	-1.41995	0.366492	-3.87444	0.000106872	0.000580308	1.72102	Polyp 2	Organoids	Polyp 2 Organoids	Cell Cycle
ENSG00000176386	CDC26	435.058	-0.679215	0.216219	-3.14133	0.00168184	0.00651008	1.72425	Polyp 2	Organoids	Polyp 2 Organoids	Cell Cycle
ENSG00000004897	CDC27	2656.89	0.0275596	0.142313	0.193655	0.846446	0.912878	1.69172	Polyp 2	Organoids	Polyp 2 Organoids	Cell Cycle
ENSG00000093009	CDC45	676.725	-1.25772	0.207953	-6.04808	1.4658e-09	2.09665e-08	1.78336	Polyp 2	Organoids	Polyp 2 Organoids	Cell Cycle
ENSG00000094804	CDC6	1346.56	-0.63658	0.127425	-4.99571	5.86183e-07	5.05002e-06	1.83546	Polyp 2	Organoids	Polyp 2 Organoids	Cell Cycle
ENSG00000097046	CDC7	635.901	-0.540377	0.158221	-3.41532	0.000637072	0.00274558	1.74991	Polyp 2	Organoids	Polyp 2 Organoids	Cell Cycle
ENSG00000146670	CDCA5	1198.28	-1.00696	0.138585	-7.26601	3.70256e-13	9.05876e-12	1.76026	Polyp 2	Organoids	Polyp 2 Organoids	Cell Cycle
ENSG00000170312	CDK1	1276.83	-0.846732	0.136956	-6.1825	6.30959e-10	9.11486e-09	1.875	Polyp 2	Organoids	Polyp 2 Organoids	Cell Cycle
ENSG00000123374	CDK2	1088.98	-0.593734	0.168861	-3.51611	0.000437925	0.00218936	1.55968	Polyp 2	Organoids	Polyp 2 Organoids	Cell Cycle
ENSG00000135446	CDK4	5237.52	-0.461406	0.105388	-4.37815	1.1969e-05	7.85531e-05	1.79996	Polyp 2	Organoids	Polyp 2 Organoids	Cell Cycle
ENSG00000105810	CDK6	3160.71	-0.322391	0.171885	-1.87562	0.0607074	0.12809	1.76026	Polyp 2	Organoids	Polyp 2 Organoids	Cell Cycle
ENSG00000167513	CDT1	1336.65	-0.880203	0.123809	-7.10939	1.16559e-12	2.65372e-11	1.77628	Polyp 2	Organoids	Polyp 2 Organoids	Cell Cycle
ENSG00000149554	CHEK1	1133.85	-1.00825	0.153668	-6.56127	5.33529e-11	9.7515e-10	1.77628	Polyp 2	Organoids	Polyp 2 Organoids	Cell Cycle
ENSG00000183765	CHEK2	387.628	-0.389946	0.224743	-1.73507	0.0827281	0.16698	1.72097	Polyp 2	Organoids	Polyp 2 Organoids	Cell Cycle
ENSG00000005339	CREBBP	1813.85	-0.0687917	0.133265	-0.516201	0.605714	0.735842	1.69172	Polyp 2	Organoids	Polyp 2 Organoids	Cell Cycle
ENSG00000055130	CUL1	2019.81	-0.166242	0.117611	-1.41349	0.157512	0.270075	1.76026	Polyp 2	Organoids	Polyp 2 Organoids	Cell Cycle
ENSG00000006634	DBF4	812.49	-0.604745	0.155935	-3.87818	0.00010524	0.000554593	1.78336	Polyp 2	Organoids	Polyp 2 Organoids	Cell Cycle
ENSG00000161692	DBF4B	310.396	-0.954635	0.234343	-4.07365	4.6281e-05	0.000273316	1.72097	Polyp 2	Organoids	Polyp 2 Organoids	Cell Cycle
ENSG00000013573	DDX11	2762.05	-0.876143	0.132744	-6.60023	4.1051e-11	7.35367e-10	1.83546	Polyp 2	Organoids	Polyp 2 Organoids	Cell Cycle
ENSG00000101412	E2F1	1120.72	-0.770164	0.122197	-6.30265	2.92598e-10	4.67957e-09	1.77628	Polyp 2	Organoids	Polyp 2 Organoids	Cell Cycle
ENSG00000007968	E2F2	183.371	-2.04666	0.295754	-6.92013	4.51219e-12	9.92713e-11	1.71562	Polyp 2	Organoids	Polyp 2 Organoids	Cell Cycle
ENSG00000112242	E2F3	1262.95	-0.565289	0.117694	-4.80303	1.56285e-06	1.25577e-05	1.78336	Polyp 2	Organoids	Polyp 2 Organoids	Cell Cycle
ENSG00000205250	E2F4	2764.66	-0.181677	0.107697	-1.68692	0.0916183	0.17195	1.83546	Polyp 2	Organoids	Polyp 2 Organoids	Cell Cycle
ENSG00000133740	E2F5	798.377	-0.448946	0.163792	-2.74094	0.00612628	0.0190361	1.78336	Polyp 2	Organoids	Polyp 2 Organoids	Cell Cycle
ENSG00000100393	EP300	2957.43	0.306482	0.155566	1.97011	0.0488262	0.110666	1.69172	Polyp 2	Organoids	Polyp 2 Organoids	Cell Cycle
ENSG00000141446	ESCO1	910.521	0.426496	0.17573	2.427	0.0152243	0.0454354	1.55968	Polyp 2	Organoids	Polyp 2 Organoids	Cell Cycle
ENSG00000171320	ESCO2	535.835	-1.00145	0.264632	-3.78432	0.000154129	0.00077729	1.79241	Polyp 2	Organoids	Polyp 2 Organoids	Cell Cycle
ENSG00000135476	ESPL1	722.966	-1.31414	0.159653	-8.23122	1.85309e-16	6.84726e-15	1.74991	Polyp 2	Organoids	Polyp 2 Organoids	Cell Cycle
ENSG00000112029	FBXO5	443.96	-0.600838	0.182253	-3.29673	0.000978176	0.0039913	1.74991	Polyp 2	Organoids	Polyp 2 Organoids	Cell Cycle
ENSG00000105325	FZR1	1678.48	-0.00188737	0.105407	-0.0179056	0.985714	1	1.69172	Polyp 2	Organoids	Polyp 2 Organoids	Cell Cycle
ENSG00000116717	GADD45A	2930.76	-0.0481885	0.109552	-0.439868	0.660033	0.778931	1.69172	Polyp 2	Organoids	Polyp 2 Organoids	Cell Cycle
ENSG00000099860	GADD45B	610.26	1.19955	0.163705	7.32749	2.34505e-13	5.85878e-12	1.78336	Polyp 2	Organoids	Polyp 2 Organoids	Cell Cycle
ENSG00000130222	GADD45G	121.927	0.0999895	0.325595	0.307098	0.758769	0.84282	1.72102	Polyp 2	Organoids	Polyp 2 Organoids	Cell Cycle
ENSG00000116478	HDAC1	6428.97	-0.0651308	0.098365	-0.662134	0.507885	0.652525	1.69172	Polyp 2	Organoids	Polyp 2 Organoids	Cell Cycle
ENSG00000196591	HDAC2	5746.06	-0.139842	0.101401	-1.3791	0.167864	0.277571	1.8107	Polyp 2	Organoids	Polyp 2 Organoids	Cell Cycle
ENSG00000147099	HDAC8	503.895	-0.586098	0.180541	-3.24634	0.001169	0.00516274	1.55968	Polyp 2	Organoids	Polyp 2 Organoids	Cell Cycle
ENSG00000137812	KNL1	1160.94	-0.450299	0.209291	-2.15155	0.0314331	0.0745113	1.77628	Polyp 2	Organoids	Polyp 2 Organoids	Cell Cycle
ENSG00000002822	MAD1L1	1031.63	-0.0966696	0.199523	-0.484504	0.628028	0.726769	1.78336	Polyp 2	Organoids	Polyp 2 Organoids	Cell Cycle
ENSG00000164109	MAD2L1	958.979	-1.14197	0.161947	-7.05149	1.77013e-12	4.51116e-11	1.55968	Polyp 2	Organoids	Polyp 2 Organoids	Cell Cycle
ENSG00000124688	MAD2L1BP	816.015	0.0588931	0.150018	0.392574	0.694634	0.784813	1.76026	Polyp 2	Organoids	Polyp 2 Organoids	Cell Cycle
ENSG00000116670	MAD2L2	759.255	0.0739824	0.16989	0.435472	0.66322	0.956251	1.2335	Polyp 2	Organoids	Polyp 2 Organoids	Cell Cycle
ENSG00000129933	MAU2	1528.25	-0.025993	0.180272	-0.144188	0.885352	0.891922	1.83546	Polyp 2	Organoids	Polyp 2 Organoids	Cell Cycle
ENSG00000073111	MCM2	3031.48	-0.979948	0.111594	-8.78133	1.61547e-18	7.08437e-17	1.77628	Polyp 2	Organoids	Polyp 2 Organoids	Cell Cycle
ENSG00000112118	MCM3	5808.44	-0.711843	0.0877973	-8.1078	5.15464e-16	1.73634e-14	1.86249	Polyp 2	Organoids	Polyp 2 Organoids	Cell Cycle
ENSG00000104738	MCM4	4616.69	-0.539821	0.127617	-4.23002	2.33676e-05	0.000141775	1.8107	Polyp 2	Organoids	Polyp 2 Organoids	Cell Cycle
ENSG00000100297	MCM5	2422.65	-1.44694	0.131975	-10.9637	5.70956e-28	5.04899e-26	1.875	Polyp 2	Organoids	Polyp 2 Organoids	Cell Cycle
ENSG00000076003	MCM6	2811.99	-0.798194	0.109641	-7.28006	3.33681e-13	7.9324e-12	1.83546	Polyp 2	Organoids	Polyp 2 Organoids	Cell Cycle
ENSG00000166508	MCM7	6228.68	-1.06935	0.097912	-10.9216	9.09091e-28	7.92334e-26	1.86249	Polyp 2	Organoids	Polyp 2 Organoids	Cell Cycle
ENSG00000135679	MDM2	2859.61	-0.294575	0.121075	-2.43299	0.0149747	0.038431	1.875	Polyp 2	Organoids	Polyp 2 Organoids	Cell Cycle
ENSG00000172167	MTBP	130.108	-0.743863	0.362272	-2.05333	0.0400408	0.0934568	1.71562	Polyp 2	Organoids	Polyp 2 Organoids	Cell Cycle
ENSG00000136997	MYC	4539.06	-0.447921	0.0952324	-4.70345	2.55802e-06	1.9309e-05	1.8107	Polyp 2	Organoids	Polyp 2 Organoids	Cell Cycle
ENSG00000080986	NDC80	488.919	-1.01403	0.265359	-3.82135	0.000132724	0.000870753	1.35721	Polyp 2	Organoids	Polyp 2 Organoids	Cell Cycle
ENSG00000164190	NIPBL	2667.25	0.159745	0.140383	1.13792	0.255153	0.385259	1.77628	Polyp 2	Organoids	Polyp 2 Organoids	Cell Cycle
ENSG00000085840	ORC1	580.479	-1.08146	0.1769	-6.11341	9.75261e-10	1.43039e-08	1.79241	Polyp 2	Organoids	Polyp 2 Organoids	Cell Cycle
ENSG00000115942	ORC2	865.7	0.101618	0.196739	0.516513	0.605496	0.901836	1.2335	Polyp 2	Organoids	Polyp 2 Organoids	Cell Cycle
ENSG00000135336	ORC3	603.65	-0.337763	0.189424	-1.7831	0.0745692	0.185485	1.35721	Polyp 2	Organoids	Polyp 2 Organoids	Cell Cycle
ENSG00000115947	ORC4	1984.28	0.758158	0.135085	5.61246	1.99473e-08	2.33154e-07	1.83546	Polyp 2	Organoids	Polyp 2 Organoids	Cell Cycle
ENSG00000164815	ORC5	677.523	-0.077914	0.154936	-0.50288	0.615049	0.714764	1.79241	Polyp 2	Organoids	Polyp 2 Organoids	Cell Cycle
ENSG00000091651	ORC6	847.831	-0.720083	0.160117	-4.49723	6.88441e-06	6.69887e-05	1.2335	Polyp 2	Organoids	Polyp 2 Organoids	Cell Cycle
ENSG00000132646	PCNA	5789.87	-0.295945	0.106002	-2.79189	0.00524018	0.0164331	1.8107	Polyp 2	Organoids	Polyp 2 Organoids	Cell Cycle
ENSG00000121892	PDS5A	4763.69	-0.285328	0.156196	-1.82673	0.0677404	0.13676	1.8107	Polyp 2	Organoids	Polyp 2 Organoids	Cell Cycle
ENSG00000083642	PDS5B	970.976	-0.30564	0.141474	-2.1604	0.0307416	0.0736686	1.76026	Polyp 2	Organoids	Polyp 2 Organoids	Cell Cycle
ENSG00000127564	PKMYT1	1181.13	-1.65758	0.131061	-12.6474	1.15638e-36	2.00692e-34	1.78336	Polyp 2	Organoids	Polyp 2 Organoids	Cell Cycle
ENSG00000166851	PLK1	1634.37	-1.14992	0.12241	-9.39394	5.77966e-21	3.27116e-19	1.76026	Polyp 2	Organoids	Polyp 2 Organoids	Cell Cycle
ENSG00000113575	PPP2CA	5173.16	0.266475	0.118514	2.24846	0.0245469	0.0581431	1.875	Polyp 2	Organoids	Polyp 2 Organoids	Cell Cycle
ENSG00000104695	PPP2CB	1593.11	-0.183425	0.147766	-1.24132	0.214488	0.326018	1.875	Polyp 2	Organoids	Polyp 2 Organoids	Cell Cycle
ENSG00000105568	PPP2R1A	9164.21	0.432163	0.0808254	5.34687	8.94875e-08	9.32701e-07	1.8107	Polyp 2	Organoids	Polyp 2 Organoids	Cell Cycle
ENSG00000253729	PRKDC	11486.2	-0.0617094	0.126514	-0.487768	0.625714	0.701071	1.875	Polyp 2	Organoids	Polyp 2 Organoids	Cell Cycle
ENSG00000164611	PTTG1	1021.37	-0.589294	0.157632	-3.73841	0.000185191	0.000919345	1.78336	Polyp 2	Organoids	Polyp 2 Organoids	Cell Cycle
ENSG00000250254	PTTG2	0							Polyp 2	Organoids	Polyp 2 Organoids	Cell Cycle
ENSG00000164754	RAD21	5728.68	-0.189808	0.103114	-1.84075	0.0656584	0.133291	1.8107	Polyp 2	Organoids	Polyp 2 Organoids	Cell Cycle
ENSG00000139687	RB1	1298.12	0.337141	0.130134	2.59072	0.00957749	0.0276725	1.78336	Polyp 2	Organoids	Polyp 2 Organoids	Cell Cycle
ENSG00000080839	RBL1	433.915	-0.798825	0.194615	-4.10465	4.04921e-05	0.000264785	1.55968	Polyp 2	Organoids	Polyp 2 Organoids	Cell Cycle
ENSG00000103479	RBL2	2000.58	-0.20582	0.117518	-1.75139	0.0798788	0.159314	1.76026	Polyp 2	Organoids	Polyp 2 Organoids	Cell Cycle
ENSG00000100387	RBX1	1414.02	-0.0534482	0.126843	-0.421374	0.673482	0.748119	1.83546	Polyp 2	Organoids	Polyp 2 Organoids	Cell Cycle
ENSG00000129810	SGO1	386.565	-1.81127	0.226003	-8.01436	1.10708e-15	4.18196e-14	1.55968	Polyp 2	Organoids	Polyp 2 Organoids	Cell Cycle
ENSG00000113558	SKP1	8686.98	0.787456	0.0884827	8.89954	5.60772e-19	2.45318e-17	1.875	Polyp 2	Organoids	Polyp 2 Organoids	Cell Cycle
ENSG00000145604	SKP2	1803.97	-0.94308	0.10684	-8.82703	1.07494e-18	4.52654e-17	1.875	Polyp 2	Organoids	Polyp 2 Organoids	Cell Cycle
ENSG00000175387	SMAD2	3258.6	0.0553428	0.111094	0.498161	0.61837	0.706012	1.83546	Polyp 2	Organoids	Polyp 2 Organoids	Cell Cycle
ENSG00000166949	SMAD3	1750.02	0.150389	0.110892	1.35617	0.175044	0.284583	1.83546	Polyp 2	Organoids	Polyp 2 Organoids	Cell Cycle
ENSG00000141646	SMAD4	1781.58	0.34695	0.153987	2.25311	0.0242521	0.0606176	1.76026	Polyp 2	Organoids	Polyp 2 Organoids	Cell Cycle
ENSG00000072501	SMC1A	4464.56	-0.306112	0.127437	-2.40206	0.0163029	0.0414926	1.86249	Polyp 2	Organoids	Polyp 2 Organoids	Cell Cycle
ENSG00000077935	SMC1B	0.357107	-1.57274	4.96979	-0.316461	0.751653	1	0	Polyp 2	Organoids	Polyp 2 Organoids	Cell Cycle
ENSG00000108055	SMC3	2270.35	-0.290679	0.103281	-2.81445	0.00488601	0.0157309	1.77628	Polyp 2	Organoids	Polyp 2 Organoids	Cell Cycle
ENSG00000118007	STAG1	1315.12	-0.437058	0.139404	-3.1352	0.00171737	0.00646219	1.77628	Polyp 2	Organoids	Polyp 2 Organoids	Cell Cycle
ENSG00000101972	STAG2	2337.26	-0.529929	0.147022	-3.60443	0.000312844	0.00146713	1.76026	Polyp 2	Organoids	Polyp 2 Organoids	Cell Cycle
ENSG00000198176	TFDP1	4826.05	-0.365344	0.105204	-3.47271	0.000515241	0.00221731	1.8107	Polyp 2	Organoids	Polyp 2 Organoids	Cell Cycle
ENSG00000114126	TFDP2	1153.64	-0.321708	0.153699	-2.0931	0.0363403	0.0839799	1.77628	Polyp 2	Organoids	Polyp 2 Organoids	Cell Cycle
ENSG00000105329	TGFB1	75.5843	1.22605	0.423517	2.89494	0.00379236	0.0130123	1.72102	Polyp 2	Organoids	Polyp 2 Organoids	Cell Cycle
ENSG00000092969	TGFB2	371.716	-2.30096	0.268745	-8.56186	1.11058e-17	4.66651e-16	1.72102	Polyp 2	Organoids	Polyp 2 Organoids	Cell Cycle
ENSG00000119699	TGFB3	268.511	-2.32041	0.243659	-9.5232	1.67925e-21	1.12579e-19	1.55968	Polyp 2	Organoids	Polyp 2 Organoids	Cell Cycle
ENSG00000140534	TICRR	417.584	-0.847107	0.194014	-4.36622	1.26418e-05	9.39341e-05	1.55968	Polyp 2	Organoids	Polyp 2 Organoids	Cell Cycle
ENSG00000071539	TRIP13	948.397	-1.62802	0.177448	-9.17462	4.53181e-20	3.23042e-18	1.2335	Polyp 2	Organoids	Polyp 2 Organoids	Cell Cycle
ENSG00000112742	TTK	648.544	-0.94563	0.155535	-6.07986	1.20286e-09	1.79081e-08	1.74991	Polyp 2	Organoids	Polyp 2 Organoids	Cell Cycle
ENSG00000062650	WAPL	2159.08	-0.110394	0.123193	-0.896111	0.370194	0.52238	1.69172	Polyp 2	Organoids	Polyp 2 Organoids	Cell Cycle
ENSG00000166483	WEE1	690.848	-0.93439	0.193241	-4.83536	1.32907e-06	1.08804e-05	1.78336	Polyp 2	Organoids	Polyp 2 Organoids	Cell Cycle
ENSG00000166913	YWHAB	10521	0.0830981	0.0898292	0.925068	0.354931	0.47147	1.875	Polyp 2	Organoids	Polyp 2 Organoids	Cell Cycle
ENSG00000108953	YWHAE	3768.01	0.271756	0.119319	2.27756	0.022753	0.0571044	1.77628	Polyp 2	Organoids	Polyp 2 Organoids	Cell Cycle
ENSG00000170027	YWHAG	7402.72	0.0314498	0.0935303	0.336253	0.73668	0.782212	1.875	Polyp 2	Organoids	Polyp 2 Organoids	Cell Cycle
ENSG00000128245	YWHAH	4382.84	-0.231072	0.102011	-2.26518	0.0235017	0.0610642	1.69172	Polyp 2	Organoids	Polyp 2 Organoids	Cell Cycle
ENSG00000134308	YWHAQ	15004.5	-0.013045	0.0852617	-0.152999	0.878399	0.879557	1.86249	Polyp 2	Organoids	Polyp 2 Organoids	Cell Cycle
ENSG00000164924	YWHAZ	23399.5	0.287985	0.0962829	2.99103	0.00278038	0.0101267	1.69172	Polyp 2	Organoids	Polyp 2 Organoids	Cell Cycle
ENSG00000116809	ZBTB17	1165.05	-0.131611	0.132769	-0.991281	0.321549	0.45568	1.78336	Polyp 2	Organoids	Polyp 2 Organoids	Cell Cycle
ENSG00000106028	SSBP1	1431.74	-0.491718	0.181442	-2.71005	0.0067273	0.0208007	1.76026	Polyp 2	Organoids	Polyp 2 Organoids	DNA Replication
ENSG00000171865	RNASEH1	1672.53	0.0950898	0.142623	0.66672	0.504951	0.613929	1.83546	Polyp 2	Organoids	Polyp 2 Organoids	DNA Replication
ENSG00000132383	RPA1	2780.22	-0.02329	0.10034	-0.232111	0.816452	0.865721	1.77628	Polyp 2	Organoids	Polyp 2 Organoids	DNA Replication
ENSG00000132646	PCNA	5789.87	-0.295945	0.106002	-2.79189	0.00524018	0.0164331	1.8107	Polyp 2	Organoids	Polyp 2 Organoids	DNA Replication
ENSG00000138346	DNA2	641.48	-0.765744	0.162229	-4.72013	2.35692e-06	2.05137e-05	1.55968	Polyp 2	Organoids	Polyp 2 Organoids	DNA Replication
ENSG00000168496	FEN1	2295.44	-1.04038	0.135044	-7.70405	1.31816e-14	4.02833e-13	1.69172	Polyp 2	Organoids	Polyp 2 Organoids	DNA Replication
ENSG00000105486	LIG1	2412.67	-0.437908	0.119351	-3.66907	0.000243438	0.00111417	1.875	Polyp 2	Organoids	Polyp 2 Organoids	DNA Replication
ENSG00000101868	POLA1	1040.71	-0.565524	0.164383	-3.44029	0.000581095	0.00250374	1.78336	Polyp 2	Organoids	Polyp 2 Organoids	DNA Replication
ENSG00000014138	POLA2	821.377	-0.641289	0.138725	-4.62273	3.78728e-06	2.86474e-05	1.74366	Polyp 2	Organoids	Polyp 2 Organoids	DNA Replication
ENSG00000198056	PRIM1	350.073	-0.786034	0.207518	-3.78778	0.000151997	0.000868405	1.55968	Polyp 2	Organoids	Polyp 2 Organoids	DNA Replication
ENSG00000146143	PRIM2	489.408	-0.215638	0.180408	-1.19529	0.231976	0.438457	1.35721	Polyp 2	Organoids	Polyp 2 Organoids	DNA Replication
ENSG00000062822	POLD1	2735.42	-0.767064	0.112326	-6.8289	8.55676e-12	1.75218e-10	1.76026	Polyp 2	Organoids	Polyp 2 Organoids	DNA Replication
ENSG00000106628	POLD2	3811.47	-0.415504	0.0952106	-4.36405	1.27677e-05	8.80809e-05	1.69172	Polyp 2	Organoids	Polyp 2 Organoids	DNA Replication
ENSG00000077514	POLD3	636.397	-0.638002	0.163161	-3.91027	9.21938e-05	0.000492565	1.79241	Polyp 2	Organoids	Polyp 2 Organoids	DNA Replication
ENSG00000175482	POLD4	682.881	0.476334	0.161527	2.94895	0.00318858	0.0108271	1.79241	Polyp 2	Organoids	Polyp 2 Organoids	DNA Replication
ENSG00000177084	POLE	2657.27	-0.24623	0.139976	-1.75909	0.0785618	0.157378	1.76026	Polyp 2	Organoids	Polyp 2 Organoids	DNA Replication
ENSG00000100479	POLE2	165.191	-1.24442	0.360972	-3.44741	0.000565988	0.00252908	1.71562	Polyp 2	Organoids	Polyp 2 Organoids	DNA Replication
ENSG00000148229	POLE3	1910.94	-0.387935	0.132219	-2.93404	0.00334578	0.0108519	1.875	Polyp 2	Organoids	Polyp 2 Organoids	DNA Replication
ENSG00000115350	POLE4	761.695	0.452204	0.15418	2.93296	0.00335749	0.0113507	1.78336	Polyp 2	Organoids	Polyp 2 Organoids	DNA Replication
ENSG00000073111	MCM2	3031.48	-0.979948	0.111594	-8.78133	1.61547e-18	7.08437e-17	1.77628	Polyp 2	Organoids	Polyp 2 Organoids	DNA Replication
ENSG00000112118	MCM3	5808.44	-0.711843	0.0877973	-8.1078	5.15464e-16	1.73634e-14	1.86249	Polyp 2	Organoids	Polyp 2 Organoids	DNA Replication
ENSG00000104738	MCM4	4616.69	-0.539821	0.127617	-4.23002	2.33676e-05	0.000141775	1.8107	Polyp 2	Organoids	Polyp 2 Organoids	DNA Replication
ENSG00000100297	MCM5	2422.65	-1.44694	0.131975	-10.9637	5.70956e-28	5.04899e-26	1.875	Polyp 2	Organoids	Polyp 2 Organoids	DNA Replication
ENSG00000076003	MCM6	2811.99	-0.798194	0.109641	-7.28006	3.33681e-13	7.9324e-12	1.83546	Polyp 2	Organoids	Polyp 2 Organoids	DNA Replication
ENSG00000166508	MCM7	6228.68	-1.06935	0.097912	-10.9216	9.09091e-28	7.92334e-26	1.86249	Polyp 2	Organoids	Polyp 2 Organoids	DNA Replication
ENSG00000117748	RPA2	1385.27	-0.262051	0.141743	-1.84878	0.0644897	0.133413	1.77628	Polyp 2	Organoids	Polyp 2 Organoids	DNA Replication
ENSG00000204086	RPA4	2.92492	-0.877957	1.89633	-0.462978	0.64338	1	0	Polyp 2	Organoids	Polyp 2 Organoids	DNA Replication
ENSG00000106399	RPA3	486.025	-0.342729	0.258391	-1.3264	0.184709	0.301594	1.79241	Polyp 2	Organoids	Polyp 2 Organoids	DNA Replication
ENSG00000035928	RFC1	1751.22	-0.124895	0.144522	-0.864193	0.387482	0.501477	1.875	Polyp 2	Organoids	Polyp 2 Organoids	DNA Replication
ENSG00000163918	RFC4	723.045	-1.03873	0.184219	-5.63857	1.71472e-08	2.08594e-07	1.78336	Polyp 2	Organoids	Polyp 2 Organoids	DNA Replication
ENSG00000049541	RFC2	1424.82	-0.591653	0.164678	-3.5928	0.00032715	0.00144598	1.875	Polyp 2	Organoids	Polyp 2 Organoids	DNA Replication
ENSG00000111445	RFC5	1012.07	-0.387662	0.138664	-2.79569	0.00517892	0.0166738	1.76026	Polyp 2	Organoids	Polyp 2 Organoids	DNA Replication
ENSG00000133119	RFC3	923.906	-0.819183	0.144478	-5.66995	1.42839e-08	2.46159e-07	1.2335	Polyp 2	Organoids	Polyp 2 Organoids	DNA Replication
ENSG00000104889	RNASEH2A	905.029	-0.365201	0.140607	-2.59732	0.00939555	0.0305118	1.55968	Polyp 2	Organoids	Polyp 2 Organoids	DNA Replication
ENSG00000136104	RNASEH2B	602.132	-1.14133	0.171002	-6.67434	2.48339e-11	5.32576e-10	1.55968	Polyp 2	Organoids	Polyp 2 Organoids	DNA Replication
ENSG00000172922	RNASEH2C	1606.7	1.20691	0.109363	11.0358	2.56708e-28	2.50761e-26	1.76026	Polyp 2	Organoids	Polyp 2 Organoids	DNA Replication
ENSG00000106028	SSBP1	1431.74	-0.491718	0.181442	-2.71005	0.0067273	0.0208007	1.76026	Polyp 2	Organoids	Polyp 2 Organoids	Homologous Recombination
ENSG00000113522	RAD50	4255.75	0.12682	0.13242	0.957715	0.338206	0.467218	1.8107	Polyp 2	Organoids	Polyp 2 Organoids	Homologous Recombination
ENSG00000020922	MRE11	788.496	-0.668803	0.163634	-4.08719	4.36634e-05	0.000254105	1.76026	Polyp 2	Organoids	Polyp 2 Organoids	Homologous Recombination
ENSG00000104320	NBN	2114.78	-0.164104	0.131766	-1.24542	0.212976	0.350067	1.69172	Polyp 2	Organoids	Polyp 2 Organoids	Homologous Recombination
ENSG00000149311	ATM	1989.71	0.181695	0.148894	1.2203	0.222351	0.34877	1.77628	Polyp 2	Organoids	Polyp 2 Organoids	Homologous Recombination
ENSG00000012048	BRCA1	1147.18	-0.640629	0.200367	-3.19728	0.00138732	0.00535754	1.77628	Polyp 2	Organoids	Polyp 2 Organoids	Homologous Recombination
ENSG00000138376	BARD1	313.822	-0.39025	0.225438	-1.73107	0.0834391	0.181642	1.55968	Polyp 2	Organoids	Polyp 2 Organoids	Homologous Recombination
ENSG00000101773	RBBP8	1676.03	-0.321378	0.166395	-1.93142	0.0534312	0.109428	1.875	Polyp 2	Organoids	Polyp 2 Organoids	Homologous Recombination
ENSG00000136492	BRIP1	492.176	-0.77349	0.172599	-4.48144	7.41425e-06	5.13476e-05	1.79241	Polyp 2	Organoids	Polyp 2 Organoids	Homologous Recombination
ENSG00000163781	TOPBP1	1533.65	-0.950018	0.185724	-5.11522	3.13375e-07	2.9409e-06	1.78336	Polyp 2	Organoids	Polyp 2 Organoids	Homologous Recombination
ENSG00000163322	ABRAXAS1	1477.41	0.860133	0.151658	5.67152	1.41539e-08	1.67522e-07	1.875	Polyp 2	Organoids	Polyp 2 Organoids	Homologous Recombination
ENSG00000087206	UIMC1	849.833	-0.00183628	0.177675	-0.010335	0.991754	0.985052	1.76026	Polyp 2	Organoids	Polyp 2 Organoids	Homologous Recombination
ENSG00000105393	BABAM1	1636.37	-0.290116	0.110707	-2.62058	0.00877811	0.0247552	1.875	Polyp 2	Organoids	Polyp 2 Organoids	Homologous Recombination
ENSG00000158019	BABAM2	520.609	-0.117979	0.165992	-0.710755	0.477236	0.600287	1.79241	Polyp 2	Organoids	Polyp 2 Organoids	Homologous Recombination
ENSG00000185515	BRCC3	1779.1	0.291181	0.120418	2.41808	0.0156027	0.0432862	1.69172	Polyp 2	Organoids	Polyp 2 Organoids	Homologous Recombination
ENSG00000083093	PALB2	716.006	-0.692516	0.150951	-4.58769	4.48169e-06	4.20245e-05	1.35721	Polyp 2	Organoids	Polyp 2 Organoids	Homologous Recombination
ENSG00000139618	BRCA2	1084.66	-0.846365	0.220467	-3.83896	0.000123558	0.0006543	1.74366	Polyp 2	Organoids	Polyp 2 Organoids	Homologous Recombination
ENSG00000127922	SEM1	1554.18	-0.220426	0.159578	-1.38131	0.167184	0.269363	1.875	Polyp 2	Organoids	Polyp 2 Organoids	Homologous Recombination
ENSG00000139351	SYCP3	31.6659	0.114655	0.637427	0.179872	0.857253	1	0.833003	Polyp 2	Organoids	Polyp 2 Organoids	Homologous Recombination
ENSG00000132383	RPA1	2780.22	-0.02329	0.10034	-0.232111	0.816452	0.865721	1.77628	Polyp 2	Organoids	Polyp 2 Organoids	Homologous Recombination
ENSG00000117748	RPA2	1385.27	-0.262051	0.141743	-1.84878	0.0644897	0.133413	1.77628	Polyp 2	Organoids	Polyp 2 Organoids	Homologous Recombination
ENSG00000106399	RPA3	486.025	-0.342729	0.258391	-1.3264	0.184709	0.301594	1.79241	Polyp 2	Organoids	Polyp 2 Organoids	Homologous Recombination
ENSG00000204086	RPA4	2.92492	-0.877957	1.89633	-0.462978	0.64338	1	0	Polyp 2	Organoids	Polyp 2 Organoids	Homologous Recombination
ENSG00000051180	RAD51	347.283	-1.37166	0.213811	-6.41532	1.40527e-10	2.468e-09	1.72102	Polyp 2	Organoids	Polyp 2 Organoids	Homologous Recombination
ENSG00000002016	RAD52	375.445	0.21979	0.222542	0.987632	0.323333	0.468559	1.72425	Polyp 2	Organoids	Polyp 2 Organoids	Homologous Recombination
ENSG00000182185	RAD51B	74.2145	-1.02857	0.483006	-2.12952	0.0332117	0.065187	2.20852	Polyp 2	Organoids	Polyp 2 Organoids	Homologous Recombination
ENSG00000108384	RAD51C	553.345	-0.76771	0.185484	-4.13896	3.48884e-05	0.000209129	1.74991	Polyp 2	Organoids	Polyp 2 Organoids	Homologous Recombination
ENSG00000185379	RAD51D	373.781	-1.44725	0.196839	-7.35249	1.94548e-13	5.09557e-12	1.72425	Polyp 2	Organoids	Polyp 2 Organoids	Homologous Recombination
ENSG00000196584	XRCC2	369.298	-0.612173	0.221821	-2.75976	0.00578444	0.0186969	1.72097	Polyp 2	Organoids	Polyp 2 Organoids	Homologous Recombination
ENSG00000126215	XRCC3	920.232	-0.459696	0.145314	-3.16347	0.001559	0.00666367	1.55968	Polyp 2	Organoids	Polyp 2 Organoids	Homologous Recombination
ENSG00000085999	RAD54L	628.607	-1.06247	0.196996	-5.39333	6.91624e-08	7.63909e-07	1.74991	Polyp 2	Organoids	Polyp 2 Organoids	Homologous Recombination
ENSG00000197275	RAD54B	429.822	-0.0306454	0.279816	-0.10952	0.91279	0.947343	1.72102	Polyp 2	Organoids	Polyp 2 Organoids	Homologous Recombination
ENSG00000062822	POLD1	2735.42	-0.767064	0.112326	-6.8289	8.55676e-12	1.75218e-10	1.76026	Polyp 2	Organoids	Polyp 2 Organoids	Homologous Recombination
ENSG00000106628	POLD2	3811.47	-0.415504	0.0952106	-4.36405	1.27677e-05	8.80809e-05	1.69172	Polyp 2	Organoids	Polyp 2 Organoids	Homologous Recombination
ENSG00000077514	POLD3	636.397	-0.638002	0.163161	-3.91027	9.21938e-05	0.000492565	1.79241	Polyp 2	Organoids	Polyp 2 Organoids	Homologous Recombination
ENSG00000175482	POLD4	682.881	0.476334	0.161527	2.94895	0.00318858	0.0108271	1.79241	Polyp 2	Organoids	Polyp 2 Organoids	Homologous Recombination
ENSG00000197299	BLM	573.732	-1.21036	0.182446	-6.63408	3.26544e-11	7.88848e-10	1.35721	Polyp 2	Organoids	Polyp 2 Organoids	Homologous Recombination
ENSG00000177302	TOP3A	1363.07	0.0266665	0.157454	0.169361	0.865513	0.895398	1.78336	Polyp 2	Organoids	Polyp 2 Organoids	Homologous Recombination
ENSG00000100038	TOP3B	1186.63	-0.200692	0.144996	-1.38412	0.166323	0.279058	1.78336	Polyp 2	Organoids	Polyp 2 Organoids	Homologous Recombination
ENSG00000172732	MUS81	1165.41	-0.984947	0.156828	-6.28043	3.37629e-10	5.39686e-09	1.76026	Polyp 2	Organoids	Polyp 2 Organoids	Homologous Recombination
ENSG00000154920	EME1	194.946	-0.970631	0.262833	-3.69296	0.000221656	0.00110729	1.72102	Polyp 2	Organoids	Polyp 2 Organoids	Homologous Recombination
ENSG00000106028	SSBP1	1431.74	-0.491718	0.181442	-2.71005	0.0067273	0.0208007	1.76026	Polyp 2	Organoids	Polyp 2 Organoids	Mismatch Repair
ENSG00000122512	PMS2	1056.17	0.0259488	0.136417	0.190217	0.849139	0.891922	1.76026	Polyp 2	Organoids	Polyp 2 Organoids	Mismatch Repair
ENSG00000076242	MLH1	1285.09	-0.453775	0.143183	-3.16919	0.00152862	0.00589252	1.76026	Polyp 2	Organoids	Polyp 2 Organoids	Mismatch Repair
ENSG00000116062	MSH6	2531.23	-0.0571965	0.125544	-0.45559	0.648685	0.749926	1.76026	Polyp 2	Organoids	Polyp 2 Organoids	Mismatch Repair
ENSG00000095002	MSH2	1451.9	-0.531458	0.125302	-4.2414	2.22131e-05	0.000137773	1.77628	Polyp 2	Organoids	Polyp 2 Organoids	Mismatch Repair
ENSG00000113318	MSH3	1251.97	0.274585	0.130943	2.09698	0.0359952	0.0839692	1.76026	Polyp 2	Organoids	Polyp 2 Organoids	Mismatch Repair
ENSG00000119684	MLH3	1356.05	0.0297605	0.140803	0.211363	0.832604	0.847331	1.875	Polyp 2	Organoids	Polyp 2 Organoids	Mismatch Repair
ENSG00000035928	RFC1	1751.22	-0.124895	0.144522	-0.864193	0.387482	0.501477	1.875	Polyp 2	Organoids	Polyp 2 Organoids	Mismatch Repair
ENSG00000163918	RFC4	723.045	-1.03873	0.184219	-5.63857	1.71472e-08	2.08594e-07	1.78336	Polyp 2	Organoids	Polyp 2 Organoids	Mismatch Repair
ENSG00000049541	RFC2	1424.82	-0.591653	0.164678	-3.5928	0.00032715	0.00144598	1.875	Polyp 2	Organoids	Polyp 2 Organoids	Mismatch Repair
ENSG00000111445	RFC5	1012.07	-0.387662	0.138664	-2.79569	0.00517892	0.0166738	1.76026	Polyp 2	Organoids	Polyp 2 Organoids	Mismatch Repair
ENSG00000133119	RFC3	923.906	-0.819183	0.144478	-5.66995	1.42839e-08	2.46159e-07	1.2335	Polyp 2	Organoids	Polyp 2 Organoids	Mismatch Repair
ENSG00000132646	PCNA	5789.87	-0.295945	0.106002	-2.79189	0.00524018	0.0164331	1.8107	Polyp 2	Organoids	Polyp 2 Organoids	Mismatch Repair
ENSG00000174371	EXO1	395.425	-0.647154	0.208684	-3.10112	0.00192789	0.00731763	1.72425	Polyp 2	Organoids	Polyp 2 Organoids	Mismatch Repair
ENSG00000132383	RPA1	2780.22	-0.02329	0.10034	-0.232111	0.816452	0.865721	1.77628	Polyp 2	Organoids	Polyp 2 Organoids	Mismatch Repair
ENSG00000117748	RPA2	1385.27	-0.262051	0.141743	-1.84878	0.0644897	0.133413	1.77628	Polyp 2	Organoids	Polyp 2 Organoids	Mismatch Repair
ENSG00000106399	RPA3	486.025	-0.342729	0.258391	-1.3264	0.184709	0.301594	1.79241	Polyp 2	Organoids	Polyp 2 Organoids	Mismatch Repair
ENSG00000204086	RPA4	2.92492	-0.877957	1.89633	-0.462978	0.64338	1	0	Polyp 2	Organoids	Polyp 2 Organoids	Mismatch Repair
ENSG00000062822	POLD1	2735.42	-0.767064	0.112326	-6.8289	8.55676e-12	1.75218e-10	1.76026	Polyp 2	Organoids	Polyp 2 Organoids	Mismatch Repair
ENSG00000106628	POLD2	3811.47	-0.415504	0.0952106	-4.36405	1.27677e-05	8.80809e-05	1.69172	Polyp 2	Organoids	Polyp 2 Organoids	Mismatch Repair
ENSG00000077514	POLD3	636.397	-0.638002	0.163161	-3.91027	9.21938e-05	0.000492565	1.79241	Polyp 2	Organoids	Polyp 2 Organoids	Mismatch Repair
ENSG00000175482	POLD4	682.881	0.476334	0.161527	2.94895	0.00318858	0.0108271	1.79241	Polyp 2	Organoids	Polyp 2 Organoids	Mismatch Repair
ENSG00000105486	LIG1	2412.67	-0.437908	0.119351	-3.66907	0.000243438	0.00111417	1.875	Polyp 2	Organoids	Polyp 2 Organoids	Mismatch Repair
ENSG00000153107	ANAPC1	3020.41	-0.152042	0.118884	-1.27891	0.20093	0.309991	1.67598	HPCEC	Cell Lines	HPCEC Cell Lines	Cell Cycle
ENSG00000164162	ANAPC10	1048	-0.0783635	0.135412	-0.578705	0.562788	0.659024	1.79606	HPCEC	Cell Lines	HPCEC Cell Lines	Cell Cycle
ENSG00000141552	ANAPC11	5438.85	0.595257	0.07182	8.28818	1.14998e-16	2.30532e-15	1.08052	HPCEC	Cell Lines	HPCEC Cell Lines	Cell Cycle
ENSG00000129055	ANAPC13	2420.93	-0.365332	0.0573734	-6.36762	1.9198e-10	1.13298e-09	2.14653	HPCEC	Cell Lines	HPCEC Cell Lines	Cell Cycle
ENSG00000110200	ANAPC15	1408.59	-0.0389749	0.0809042	-0.481742	0.629989	0.715964	1.79606	HPCEC	Cell Lines	HPCEC Cell Lines	Cell Cycle
ENSG00000166295	ANAPC16	5626.15	0.46753	0.0511171	9.14626	5.89372e-20	1.53207e-18	1.06019	HPCEC	Cell Lines	HPCEC Cell Lines	Cell Cycle
ENSG00000176248	ANAPC2	2022.86	0.0461257	0.0647125	0.712779	0.475983	0.54858	1.93743	HPCEC	Cell Lines	HPCEC Cell Lines	Cell Cycle
ENSG00000053900	ANAPC4	1161.88	-0.089408	0.106412	-0.840207	0.400793	0.517058	1.76227	HPCEC	Cell Lines	HPCEC Cell Lines	Cell Cycle
ENSG00000089053	ANAPC5	5222.51	0.440244	0.0575456	7.65035	2.00426e-14	3.36356e-13	1.06019	HPCEC	Cell Lines	HPCEC Cell Lines	Cell Cycle
ENSG00000196510	ANAPC7	2547.62	-0.0611227	0.0925264	-0.660597	0.508871	0.643497	1.67598	HPCEC	Cell Lines	HPCEC Cell Lines	Cell Cycle
ENSG00000149311	ATM	1754.16	-0.0594528	0.192582	-0.308715	0.757538	0.718983	2.14653	HPCEC	Cell Lines	HPCEC Cell Lines	Cell Cycle
ENSG00000175054	ATR	2429.85	0.188916	0.0807027	2.34089	0.0192379	0.0418566	1.67515	HPCEC	Cell Lines	HPCEC Cell Lines	Cell Cycle
ENSG00000085224	ATRX	3157.67	-0.253168	0.163443	-1.54897	0.12139	0.204191	1.68364	HPCEC	Cell Lines	HPCEC Cell Lines	Cell Cycle
ENSG00000178999	AURKB	2111.37	0.00257384	0.0655471	0.0392669	0.968678	1	1.67598	HPCEC	Cell Lines	HPCEC Cell Lines	Cell Cycle
ENSG00000169679	BUB1	5200.68	0.579103	0.0436866	13.2558	4.17389e-40	2.4179e-38	1.67405	HPCEC	Cell Lines	HPCEC Cell Lines	Cell Cycle
ENSG00000156970	BUB1B	3412.09	-0.628859	0.122826	-5.11993	3.05657e-07	1.54558e-06	1.67238	HPCEC	Cell Lines	HPCEC Cell Lines	Cell Cycle
ENSG00000154473	BUB3	7842.21	-0.118455	0.0576573	-2.05446	0.039931	0.117371	1.06019	HPCEC	Cell Lines	HPCEC Cell Lines	Cell Cycle
ENSG00000133101	CCNA1	0.626554	0.777326	7.12752	0.10906	0.913155	1	0	HPCEC	Cell Lines	HPCEC Cell Lines	Cell Cycle
ENSG00000145386	CCNA2	5507.37	-0.202332	0.0541362	-3.73745	0.000185892	0.000617412	1.67515	HPCEC	Cell Lines	HPCEC Cell Lines	Cell Cycle
ENSG00000134057	CCNB1	7944.06	-0.178465	0.0413473	-4.31625	1.58704e-05	6.27201e-05	1.67515	HPCEC	Cell Lines	HPCEC Cell Lines	Cell Cycle
ENSG00000157456	CCNB2	4565.45	0.205747	0.0561602	3.66358	0.000248719	0.00121547	1.08052	HPCEC	Cell Lines	HPCEC Cell Lines	Cell Cycle
ENSG00000147082	CCNB3	46.9702	0.417283	0.783864	0.532342	0.594489	0.831747	1.37365	HPCEC	Cell Lines	HPCEC Cell Lines	Cell Cycle
ENSG00000110092	CCND1	13667.8	-0.281505	0.126255	-2.22966	0.0257703	0.0700243	1.2465	HPCEC	Cell Lines	HPCEC Cell Lines	Cell Cycle
ENSG00000118971	CCND2	1074.62	-0.974156	0.127733	-7.62649	2.41231e-14	2.5996e-13	1.67515	HPCEC	Cell Lines	HPCEC Cell Lines	Cell Cycle
ENSG00000112576	CCND3	3406.88	0.418792	0.0891421	4.69803	2.62681e-06	1.16472e-05	1.67405	HPCEC	Cell Lines	HPCEC Cell Lines	Cell Cycle
ENSG00000105173	CCNE1	758.14	-0.416458	0.101518	-4.10231	4.09037e-05	0.000194826	1.27468	HPCEC	Cell Lines	HPCEC Cell Lines	Cell Cycle
ENSG00000175305	CCNE2	1248.1	-0.021222	0.106522	-0.199227	0.842085	0.926478	1.67515	HPCEC	Cell Lines	HPCEC Cell Lines	Cell Cycle
ENSG00000134480	CCNH	2352.14	-0.026348	0.0638418	-0.412708	0.67982	0.664222	2.14653	HPCEC	Cell Lines	HPCEC Cell Lines	Cell Cycle
ENSG00000079335	CDC14A	213.912	0.130318	0.174713	0.745897	0.45573	0.521638	1.98195	HPCEC	Cell Lines	HPCEC Cell Lines	Cell Cycle
ENSG00000081377	CDC14B	882.65	-0.373303	0.0823705	-4.53199	5.84301e-06	2.12781e-05	1.95161	HPCEC	Cell Lines	HPCEC Cell Lines	Cell Cycle
ENSG00000130177	CDC16	3055.46	0.115173	0.042092	2.73621	0.00621509	0.0152806	1.67515	HPCEC	Cell Lines	HPCEC Cell Lines	Cell Cycle
ENSG00000117399	CDC20	8822.04	0.361614	0.0438254	8.25125	1.56745e-16	3.08524e-15	1.08052	HPCEC	Cell Lines	HPCEC Cell Lines	Cell Cycle
ENSG00000094880	CDC23	1816.61	-0.57258	0.13105	-4.36918	1.24715e-05	4.36213e-05	1.93743	HPCEC	Cell Lines	HPCEC Cell Lines	Cell Cycle
ENSG00000164045	CDC25A	1273.28	-0.796901	0.0976957	-8.15698	3.43517e-16	4.32253e-15	1.67515	HPCEC	Cell Lines	HPCEC Cell Lines	Cell Cycle
ENSG00000101224	CDC25B	4236.36	0.302293	0.0528341	5.72154	1.05562e-08	6.42684e-08	1.68364	HPCEC	Cell Lines	HPCEC Cell Lines	Cell Cycle
ENSG00000158402	CDC25C	1936.73	0.19601	0.0676903	2.89568	0.00378332	0.00976016	1.67515	HPCEC	Cell Lines	HPCEC Cell Lines	Cell Cycle
ENSG00000176386	CDC26	1208.67	-0.892011	0.102653	-8.68959	3.63741e-18	5.27784e-17	1.67515	HPCEC	Cell Lines	HPCEC Cell Lines	Cell Cycle
ENSG00000004897	CDC27	4582.44	0.141633	0.0839215	1.68768	0.091472	0.237225	1.06019	HPCEC	Cell Lines	HPCEC Cell Lines	Cell Cycle
ENSG00000093009	CDC45	2326.78	-0.213726	0.0961475	-2.22289	0.026223	0.0483751	1.93743	HPCEC	Cell Lines	HPCEC Cell Lines	Cell Cycle
ENSG00000094804	CDC6	3648.29	-0.137152	0.0981855	-1.39687	0.162452	0.260342	1.67598	HPCEC	Cell Lines	HPCEC Cell Lines	Cell Cycle
ENSG00000097046	CDC7	1778.02	0.226204	0.0908634	2.4895	0.0127924	0.023363	2.14653	HPCEC	Cell Lines	HPCEC Cell Lines	Cell Cycle
ENSG00000146670	CDCA5	3234.13	-0.116146	0.0525289	-2.21109	0.0270298	0.0564657	1.67405	HPCEC	Cell Lines	HPCEC Cell Lines	Cell Cycle
ENSG00000170312	CDK1	11004.3	-0.0113907	0.0616311	-0.18482	0.85337	1	1.2465	HPCEC	Cell Lines	HPCEC Cell Lines	Cell Cycle
ENSG00000123374	CDK2	2843.46	-0.249854	0.109842	-2.27466	0.0229265	0.0488927	1.67405	HPCEC	Cell Lines	HPCEC Cell Lines	Cell Cycle
ENSG00000135446	CDK4	7482.5	-0.765506	0.0719069	-10.6458	1.82435e-26	7.59226e-25	1.06019	HPCEC	Cell Lines	HPCEC Cell Lines	Cell Cycle
ENSG00000105810	CDK6	1986.02	-1.33121	0.117156	-11.3627	6.41117e-30	1.84363e-28	1.93743	HPCEC	Cell Lines	HPCEC Cell Lines	Cell Cycle
ENSG00000167513	CDT1	2172.25	-0.287335	0.113437	-2.53298	0.0113097	0.0261262	1.67598	HPCEC	Cell Lines	HPCEC Cell Lines	Cell Cycle
ENSG00000149554	CHEK1	2686.21	-0.435467	0.108011	-4.03168	5.53792e-05	0.000199405	1.68364	HPCEC	Cell Lines	HPCEC Cell Lines	Cell Cycle
ENSG00000183765	CHEK2	995.478	-0.138121	0.117206	-1.17844	0.238621	0.315086	1.95161	HPCEC	Cell Lines	HPCEC Cell Lines	Cell Cycle
ENSG00000005339	CREBBP	865.461	0.0250914	0.213589	0.117475	0.906484	0.874998	1.95161	HPCEC	Cell Lines	HPCEC Cell Lines	Cell Cycle
ENSG00000055130	CUL1	3308.14	-0.153731	0.0471355	-3.26147	0.00110838	0.00319317	1.68364	HPCEC	Cell Lines	HPCEC Cell Lines	Cell Cycle
ENSG00000006634	DBF4	2488.56	0.00413974	0.0914893	0.0452483	0.963909	0.854387	2.14653	HPCEC	Cell Lines	HPCEC Cell Lines	Cell Cycle
ENSG00000161692	DBF4B	726.551	0.00746242	0.135547	0.0550541	0.956095	0.97877	1.76227	HPCEC	Cell Lines	HPCEC Cell Lines	Cell Cycle
ENSG00000013573	DDX11	2897.48	-0.293408	0.0664473	-4.41564	1.0071e-05	4.07413e-05	1.68364	HPCEC	Cell Lines	HPCEC Cell Lines	Cell Cycle
ENSG00000101412	E2F1	2524.56	-0.221437	0.0623983	-3.54877	0.000387035	0.00106555	1.93743	HPCEC	Cell Lines	HPCEC Cell Lines	Cell Cycle
ENSG00000007968	E2F2	208.308	-1.92813	0.225776	-8.54001	1.34215e-17	1.60883e-16	1.98195	HPCEC	Cell Lines	HPCEC Cell Lines	Cell Cycle
ENSG00000112242	E2F3	826.952	-0.600469	0.0900441	-6.66861	2.5823e-11	2.67377e-10	1.29771	HPCEC	Cell Lines	HPCEC Cell Lines	Cell Cycle
ENSG00000205250	E2F4	3351.34	-0.364811	0.0455356	-8.01154	1.13284e-15	1.34826e-14	1.68364	HPCEC	Cell Lines	HPCEC Cell Lines	Cell Cycle
ENSG00000133740	E2F5	691.943	-0.7782	0.135028	-5.76327	8.25004e-09	5.13722e-08	1.67515	HPCEC	Cell Lines	HPCEC Cell Lines	Cell Cycle
ENSG00000100393	EP300	1092.23	0.379617	0.211309	1.7965	0.0724144	0.126594	1.76227	HPCEC	Cell Lines	HPCEC Cell Lines	Cell Cycle
ENSG00000141446	ESCO1	2073.7	0.0375411	0.0853431	0.439884	0.660021	0.649673	2.14653	HPCEC	Cell Lines	HPCEC Cell Lines	Cell Cycle
ENSG00000171320	ESCO2	1513.37	-0.0170851	0.226065	-0.0755757	0.939757	0.897931	1.95161	HPCEC	Cell Lines	HPCEC Cell Lines	Cell Cycle
ENSG00000135476	ESPL1	1956.8	0.000853684	0.105398	0.00809961	0.993538	0.872643	2.14653	HPCEC	Cell Lines	HPCEC Cell Lines	Cell Cycle
ENSG00000112029	FBXO5	1520.19	-0.241436	0.0756614	-3.19101	0.00141776	0.00384191	1.76227	HPCEC	Cell Lines	HPCEC Cell Lines	Cell Cycle
ENSG00000105325	FZR1	1501.84	0.259257	0.116471	2.22594	0.0260183	0.0522164	1.76227	HPCEC	Cell Lines	HPCEC Cell Lines	Cell Cycle
ENSG00000116717	GADD45A	1677.1	0.511545	0.0698609	7.32234	2.43688e-13	2.36738e-12	1.67515	HPCEC	Cell Lines	HPCEC Cell Lines	Cell Cycle
ENSG00000099860	GADD45B	1231.73	0.725856	0.0638763	11.3635	6.35667e-30	2.0018e-28	1.76227	HPCEC	Cell Lines	HPCEC Cell Lines	Cell Cycle
ENSG00000130222	GADD45G	60.3164	0.246034	0.285072	0.863062	0.388104	0.458849	1.98195	HPCEC	Cell Lines	HPCEC Cell Lines	Cell Cycle
ENSG00000116478	HDAC1	6338.76	-0.435179	0.0541745	-8.0329	9.51919e-16	1.73835e-14	1.08052	HPCEC	Cell Lines	HPCEC Cell Lines	Cell Cycle
ENSG00000196591	HDAC2	11264.1	-0.341963	0.0431898	-7.91769	2.41966e-15	2.80913e-14	1.67405	HPCEC	Cell Lines	HPCEC Cell Lines	Cell Cycle
ENSG00000147099	HDAC8	720.716	-0.616084	0.0994191	-6.19684	5.76082e-10	3.87775e-09	1.76227	HPCEC	Cell Lines	HPCEC Cell Lines	Cell Cycle
ENSG00000137812	KNL1	3922.19	0.530196	0.0791065	6.70231	2.05156e-11	1.6811e-10	1.67515	HPCEC	Cell Lines	HPCEC Cell Lines	Cell Cycle
ENSG00000002822	MAD1L1	1094.38	0.221836	0.141294	1.57003	0.116409	0.198029	1.67515	HPCEC	Cell Lines	HPCEC Cell Lines	Cell Cycle
ENSG00000164109	MAD2L1	10054.4	-0.14946	0.0609071	-2.4539	0.0141315	0.0413778	1.2465	HPCEC	Cell Lines	HPCEC Cell Lines	Cell Cycle
ENSG00000124688	MAD2L1BP	1920.05	-0.129877	0.0845614	-1.5359	0.124564	0.170039	2.14653	HPCEC	Cell Lines	HPCEC Cell Lines	Cell Cycle
ENSG00000116670	MAD2L2	2675.76	0.0316314	0.0571561	0.553422	0.579975	0.710026	1.67515	HPCEC	Cell Lines	HPCEC Cell Lines	Cell Cycle
ENSG00000129933	MAU2	1260.54	-0.0890266	0.119666	-0.743957	0.456902	0.596669	1.66538	HPCEC	Cell Lines	HPCEC Cell Lines	Cell Cycle
ENSG00000073111	MCM2	7494.35	-0.556015	0.0590398	-9.41763	4.61397e-21	8.45173e-20	1.67515	HPCEC	Cell Lines	HPCEC Cell Lines	Cell Cycle
ENSG00000112118	MCM3	9205.32	-0.273578	0.0611271	-4.47555	7.62133e-06	3.15746e-05	1.67405	HPCEC	Cell Lines	HPCEC Cell Lines	Cell Cycle
ENSG00000104738	MCM4	10816.2	-0.0344503	0.102308	-0.336731	0.736319	1	1.08052	HPCEC	Cell Lines	HPCEC Cell Lines	Cell Cycle
ENSG00000100297	MCM5	3565.27	-0.949028	0.12078	-7.85749	3.91911e-15	4.48091e-14	1.67238	HPCEC	Cell Lines	HPCEC Cell Lines	Cell Cycle
ENSG00000076003	MCM6	6504.59	-0.34858	0.0825813	-4.22106	2.43159e-05	0.000140503	1.08052	HPCEC	Cell Lines	HPCEC Cell Lines	Cell Cycle
ENSG00000166508	MCM7	16031.1	-0.412985	0.047257	-8.73913	2.3491e-18	3.47996e-17	1.67515	HPCEC	Cell Lines	HPCEC Cell Lines	Cell Cycle
ENSG00000135679	MDM2	1282.23	-0.260304	0.13237	-1.96649	0.0492415	0.0954378	1.66538	HPCEC	Cell Lines	HPCEC Cell Lines	Cell Cycle
ENSG00000172167	MTBP	816.849	-1.20883	0.149882	-8.06526	7.30822e-16	8.50789e-15	1.76227	HPCEC	Cell Lines	HPCEC Cell Lines	Cell Cycle
ENSG00000136997	MYC	7887.43	-0.704715	0.0591626	-11.9115	1.03104e-32	3.99547e-31	1.67405	HPCEC	Cell Lines	HPCEC Cell Lines	Cell Cycle
ENSG00000080986	NDC80	3624.28	-0.165557	0.0820021	-2.01894	0.0434939	0.0852857	1.67405	HPCEC	Cell Lines	HPCEC Cell Lines	Cell Cycle
ENSG00000164190	NIPBL	2253.63	0.18802	0.160161	1.17395	0.240416	0.293501	2.14653	HPCEC	Cell Lines	HPCEC Cell Lines	Cell Cycle
ENSG00000085840	ORC1	716.973	-0.215589	0.102256	-2.10833	0.0350029	0.0928436	1.22217	HPCEC	Cell Lines	HPCEC Cell Lines	Cell Cycle
ENSG00000115942	ORC2	1248.63	-0.138349	0.186741	-0.740863	0.458777	0.573908	1.76227	HPCEC	Cell Lines	HPCEC Cell Lines	Cell Cycle
ENSG00000135336	ORC3	2986.39	-0.285043	0.0732197	-3.89298	9.90208e-05	0.000344396	1.67238	HPCEC	Cell Lines	HPCEC Cell Lines	Cell Cycle
ENSG00000115947	ORC4	4082.07	0.443111	0.0672152	6.59243	4.327e-11	3.42893e-10	1.67238	HPCEC	Cell Lines	HPCEC Cell Lines	Cell Cycle
ENSG00000164815	ORC5	2209.36	-0.103197	0.0948091	-1.08847	0.276388	0.401162	1.67515	HPCEC	Cell Lines	HPCEC Cell Lines	Cell Cycle
ENSG00000091651	ORC6	1875.18	0.166326	0.0739907	2.24794	0.0245802	0.0454229	1.95161	HPCEC	Cell Lines	HPCEC Cell Lines	Cell Cycle
ENSG00000132646	PCNA	12928.4	0.0607992	0.0450007	1.35107	0.176672	0.279469	1.67405	HPCEC	Cell Lines	HPCEC Cell Lines	Cell Cycle
ENSG00000121892	PDS5A	7829.85	-0.182915	0.0649017	-2.81833	0.00482734	0.0158787	1.2465	HPCEC	Cell Lines	HPCEC Cell Lines	Cell Cycle
ENSG00000083642	PDS5B	2118.89	-0.442057	0.0882999	-5.00631	5.54831e-07	2.33804e-06	1.95161	HPCEC	Cell Lines	HPCEC Cell Lines	Cell Cycle
ENSG00000127564	PKMYT1	1505.68	-0.646353	0.0971998	-6.64973	2.93625e-11	2.21095e-10	1.79606	HPCEC	Cell Lines	HPCEC Cell Lines	Cell Cycle
ENSG00000166851	PLK1	3241	-0.135972	0.0814911	-1.66855	0.0952069	0.167302	1.67405	HPCEC	Cell Lines	HPCEC Cell Lines	Cell Cycle
ENSG00000113575	PPP2CA	9400.19	-0.072526	0.040105	-1.8084	0.070544	0.129238	1.67515	HPCEC	Cell Lines	HPCEC Cell Lines	Cell Cycle
ENSG00000104695	PPP2CB	2504.11	-0.013908	0.0767556	-0.181199	0.856212	0.934039	1.67598	HPCEC	Cell Lines	HPCEC Cell Lines	Cell Cycle
ENSG00000105568	PPP2R1A	7934.34	0.184413	0.0682327	2.70271	0.0068777	0.0247686	1.08052	HPCEC	Cell Lines	HPCEC Cell Lines	Cell Cycle
ENSG00000253729	PRKDC	7465.85	0.191351	0.0778614	2.45758	0.0139877	0.0465666	1.08052	HPCEC	Cell Lines	HPCEC Cell Lines	Cell Cycle
ENSG00000164611	PTTG1	7316.28	0.483515	0.0477058	10.1354	3.84992e-24	8.85442e-23	1.67405	HPCEC	Cell Lines	HPCEC Cell Lines	Cell Cycle
ENSG00000250254	PTTG2	0.338642	2.69804	7.28506	0.370353	0.71112	1	0	HPCEC	Cell Lines	HPCEC Cell Lines	Cell Cycle
ENSG00000164754	RAD21	18127.6	-0.18024	0.0526087	-3.42606	0.000612403	0.00186656	1.67515	HPCEC	Cell Lines	HPCEC Cell Lines	Cell Cycle
ENSG00000139687	RB1	3204.18	0.0150184	0.106908	0.140479	0.888282	0.962931	1.67238	HPCEC	Cell Lines	HPCEC Cell Lines	Cell Cycle
ENSG00000080839	RBL1	887.771	-0.486202	0.102884	-4.72573	2.29286e-06	8.87592e-06	1.95161	HPCEC	Cell Lines	HPCEC Cell Lines	Cell Cycle
ENSG00000103479	RBL2	1477.73	-0.285897	0.0884355	-3.23283	0.00122572	0.00305888	1.95161	HPCEC	Cell Lines	HPCEC Cell Lines	Cell Cycle
ENSG00000100387	RBX1	3885.78	0.0849429	0.0765892	1.10907	0.267399	0.390674	1.67238	HPCEC	Cell Lines	HPCEC Cell Lines	Cell Cycle
ENSG00000129810	SGO1	645.912	-0.45987	0.0911132	-5.04724	4.48231e-07	2.85799e-06	1.27468	HPCEC	Cell Lines	HPCEC Cell Lines	Cell Cycle
ENSG00000113558	SKP1	14434	0.802634	0.061428	13.0663	5.13319e-39	2.79253e-37	1.67405	HPCEC	Cell Lines	HPCEC Cell Lines	Cell Cycle
ENSG00000145604	SKP2	1651.63	-0.67353	0.118763	-5.67122	1.41784e-08	8.10838e-08	1.76227	HPCEC	Cell Lines	HPCEC Cell Lines	Cell Cycle
ENSG00000175387	SMAD2	2350.76	-0.00933951	0.0781357	-0.119529	0.904856	0.816087	2.14653	HPCEC	Cell Lines	HPCEC Cell Lines	Cell Cycle
ENSG00000166949	SMAD3	2887.32	0.25425	0.0838942	3.0306	0.00244069	0.00657695	1.67238	HPCEC	Cell Lines	HPCEC Cell Lines	Cell Cycle
ENSG00000141646	SMAD4	1042.11	0.970536	0.208906	4.64579	3.38772e-06	1.47605e-05	1.67515	HPCEC	Cell Lines	HPCEC Cell Lines	Cell Cycle
ENSG00000072501	SMC1A	5505.79	0.514383	0.0834999	6.16028	7.26157e-10	7.84744e-09	1.06019	HPCEC	Cell Lines	HPCEC Cell Lines	Cell Cycle
ENSG00000077935	SMC1B	7.89791	-1.06793	0.724755	-1.47351	0.140613	0.370075	0.941988	HPCEC	Cell Lines	HPCEC Cell Lines	Cell Cycle
ENSG00000108055	SMC3	4879.97	-0.154093	0.0679252	-2.26857	0.0232946	0.0495967	1.67405	HPCEC	Cell Lines	HPCEC Cell Lines	Cell Cycle
ENSG00000118007	STAG1	2989.42	-0.414026	0.0867724	-4.77141	1.82942e-06	8.24635e-06	1.68364	HPCEC	Cell Lines	HPCEC Cell Lines	Cell Cycle
ENSG00000101972	STAG2	8497.69	-0.814125	0.070904	-11.4821	1.62333e-30	7.43046e-29	1.2465	HPCEC	Cell Lines	HPCEC Cell Lines	Cell Cycle
ENSG00000198176	TFDP1	7719.18	-0.395277	0.061041	-6.4756	9.44383e-11	1.12892e-09	1.06019	HPCEC	Cell Lines	HPCEC Cell Lines	Cell Cycle
ENSG00000114126	TFDP2	2002.96	0.262202	0.0882452	2.97129	0.00296549	0.00782406	1.67515	HPCEC	Cell Lines	HPCEC Cell Lines	Cell Cycle
ENSG00000105329	TGFB1	1315.88	0.22621	0.0976167	2.31733	0.0204855	0.0423189	1.76227	HPCEC	Cell Lines	HPCEC Cell Lines	Cell Cycle
ENSG00000092969	TGFB2	467.37	-0.52055	0.195746	-2.65931	0.00782997	0.0136281	2.39583	HPCEC	Cell Lines	HPCEC Cell Lines	Cell Cycle
ENSG00000119699	TGFB3	23.6797	0.0241215	0.519525	0.0464299	0.962968	1	1.41477	HPCEC	Cell Lines	HPCEC Cell Lines	Cell Cycle
ENSG00000140534	TICRR	723.105	-0.109448	0.0910454	-1.20212	0.229316	0.316241	1.86723	HPCEC	Cell Lines	HPCEC Cell Lines	Cell Cycle
ENSG00000071539	TRIP13	2150.83	-0.513207	0.0926928	-5.53664	3.08326e-08	1.5368e-07	1.95161	HPCEC	Cell Lines	HPCEC Cell Lines	Cell Cycle
ENSG00000112742	TTK	5065.54	0.0162551	0.0719125	0.22604	0.82117	1	1.08052	HPCEC	Cell Lines	HPCEC Cell Lines	Cell Cycle
ENSG00000062650	WAPL	2410.48	-0.128592	0.071643	-1.7949	0.0726692	0.132583	1.67515	HPCEC	Cell Lines	HPCEC Cell Lines	Cell Cycle
ENSG00000166483	WEE1	1459.9	-0.265061	0.149089	-1.77787	0.0754245	0.136895	1.67515	HPCEC	Cell Lines	HPCEC Cell Lines	Cell Cycle
ENSG00000166913	YWHAB	15126.3	0.208521	0.0383096	5.44304	5.23796e-08	2.92163e-07	1.67405	HPCEC	Cell Lines	HPCEC Cell Lines	Cell Cycle
ENSG00000108953	YWHAE	4626.86	0.131998	0.17296	0.763175	0.445359	0.583292	1.67515	HPCEC	Cell Lines	HPCEC Cell Lines	Cell Cycle
ENSG00000170027	YWHAG	10303.8	0.320685	0.0385227	8.32457	8.4637e-17	1.12774e-15	1.67515	HPCEC	Cell Lines	HPCEC Cell Lines	Cell Cycle
ENSG00000128245	YWHAH	4290.51	0.20511	0.0486208	4.21856	2.45866e-05	9.41968e-05	1.68364	HPCEC	Cell Lines	HPCEC Cell Lines	Cell Cycle
ENSG00000134308	YWHAQ	18721.2	0.10446	0.0351803	2.96927	0.00298505	0.0102934	1.2465	HPCEC	Cell Lines	HPCEC Cell Lines	Cell Cycle
ENSG00000164924	YWHAZ	37825.4	0.0900914	0.0354111	2.54416	0.0109542	0.037454	1.08052	HPCEC	Cell Lines	HPCEC Cell Lines	Cell Cycle
ENSG00000116809	ZBTB17	1067.07	0.0860312	0.120944	0.71133	0.47688	0.613677	1.67515	HPCEC	Cell Lines	HPCEC Cell Lines	Cell Cycle
ENSG00000106028	SSBP1	5790.21	-0.218204	0.0929198	-2.3483	0.0188591	0.0603837	1.08052	HPCEC	Cell Lines	HPCEC Cell Lines	DNA Replication
ENSG00000171865	RNASEH1	2458.66	0.462464	0.100117	4.61924	3.85143e-06	1.45353e-05	1.93743	HPCEC	Cell Lines	HPCEC Cell Lines	DNA Replication
ENSG00000132383	RPA1	5093.05	0.0303342	0.0665206	0.456012	0.648381	0.77029	1.67405	HPCEC	Cell Lines	HPCEC Cell Lines	DNA Replication
ENSG00000132646	PCNA	12928.4	0.0607992	0.0450007	1.35107	0.176672	0.279469	1.67405	HPCEC	Cell Lines	HPCEC Cell Lines	DNA Replication
ENSG00000138346	DNA2	1261.6	-0.0944255	0.11679	-0.808504	0.4188	0.527465	1.79606	HPCEC	Cell Lines	HPCEC Cell Lines	DNA Replication
ENSG00000168496	FEN1	5925.73	-0.281869	0.041085	-6.86063	6.85561e-12	8.94688e-11	1.08052	HPCEC	Cell Lines	HPCEC Cell Lines	DNA Replication
ENSG00000105486	LIG1	3466.96	0.12008	0.0663782	1.80902	0.0704472	0.1286	1.68364	HPCEC	Cell Lines	HPCEC Cell Lines	DNA Replication
ENSG00000101868	POLA1	1753.36	-0.304269	0.0733645	-4.14736	3.36335e-05	0.000100409	2.14653	HPCEC	Cell Lines	HPCEC Cell Lines	DNA Replication
ENSG00000014138	POLA2	1170.36	0.188535	0.154882	1.21728	0.223497	0.298828	1.95161	HPCEC	Cell Lines	HPCEC Cell Lines	DNA Replication
ENSG00000198056	PRIM1	2890.6	-0.426487	0.0778499	-5.47833	4.29362e-08	2.42598e-07	1.67238	HPCEC	Cell Lines	HPCEC Cell Lines	DNA Replication
ENSG00000146143	PRIM2	1514.18	-0.0945034	0.0800853	-1.18003	0.237987	0.335471	1.79606	HPCEC	Cell Lines	HPCEC Cell Lines	DNA Replication
ENSG00000062822	POLD1	5759.63	-0.0805708	0.0500877	-1.6086	0.107705	0.27099	1.06019	HPCEC	Cell Lines	HPCEC Cell Lines	DNA Replication
ENSG00000106628	POLD2	6946.93	-0.0283057	0.0599532	-0.472131	0.636834	1	1.08052	HPCEC	Cell Lines	HPCEC Cell Lines	DNA Replication
ENSG00000077514	POLD3	1173.82	-0.583524	0.118013	-4.94458	7.63076e-07	3.47096e-06	1.76227	HPCEC	Cell Lines	HPCEC Cell Lines	DNA Replication
ENSG00000175482	POLD4	921.411	0.533414	0.148306	3.59673	0.000322248	0.00130542	1.29771	HPCEC	Cell Lines	HPCEC Cell Lines	DNA Replication
ENSG00000177084	POLE	2455.39	0.363789	0.0957486	3.79942	0.000145033	0.000428541	1.93743	HPCEC	Cell Lines	HPCEC Cell Lines	DNA Replication
ENSG00000100479	POLE2	927.455	-1.85229	0.130386	-14.2061	8.39272e-46	6.47465e-44	1.76227	HPCEC	Cell Lines	HPCEC Cell Lines	DNA Replication
ENSG00000148229	POLE3	3530.98	-0.425416	0.054452	-7.81267	5.59889e-15	6.25348e-14	1.68364	HPCEC	Cell Lines	HPCEC Cell Lines	DNA Replication
ENSG00000115350	POLE4	1854.32	0.692828	0.0475778	14.562	4.89956e-48	3.75441e-46	1.95161	HPCEC	Cell Lines	HPCEC Cell Lines	DNA Replication
ENSG00000073111	MCM2	7494.35	-0.556015	0.0590398	-9.41763	4.61397e-21	8.45173e-20	1.67515	HPCEC	Cell Lines	HPCEC Cell Lines	DNA Replication
ENSG00000112118	MCM3	9205.32	-0.273578	0.0611271	-4.47555	7.62133e-06	3.15746e-05	1.67405	HPCEC	Cell Lines	HPCEC Cell Lines	DNA Replication
ENSG00000104738	MCM4	10816.2	-0.0344503	0.102308	-0.336731	0.736319	1	1.08052	HPCEC	Cell Lines	HPCEC Cell Lines	DNA Replication
ENSG00000100297	MCM5	3565.27	-0.949028	0.12078	-7.85749	3.91911e-15	4.48091e-14	1.67238	HPCEC	Cell Lines	HPCEC Cell Lines	DNA Replication
ENSG00000076003	MCM6	6504.59	-0.34858	0.0825813	-4.22106	2.43159e-05	0.000140503	1.08052	HPCEC	Cell Lines	HPCEC Cell Lines	DNA Replication
ENSG00000166508	MCM7	16031.1	-0.412985	0.047257	-8.73913	2.3491e-18	3.47996e-17	1.67515	HPCEC	Cell Lines	HPCEC Cell Lines	DNA Replication
ENSG00000117748	RPA2	2310.27	-0.21627	0.0632935	-3.41694	0.000633299	0.00168472	1.93743	HPCEC	Cell Lines	HPCEC Cell Lines	DNA Replication
ENSG00000204086	RPA4	3.94901	0.155995	0.977302	0.159618	0.873182	1	0	HPCEC	Cell Lines	HPCEC Cell Lines	DNA Replication
ENSG00000106399	RPA3	4151.97	-0.00759742	0.0567429	-0.133892	0.893488	0.966725	1.67238	HPCEC	Cell Lines	HPCEC Cell Lines	DNA Replication
ENSG00000035928	RFC1	3816.58	0.109626	0.133903	0.818695	0.41296	0.550308	1.67405	HPCEC	Cell Lines	HPCEC Cell Lines	DNA Replication
ENSG00000163918	RFC4	2284.33	-0.383134	0.0639472	-5.99142	2.08021e-09	1.19425e-08	1.95161	HPCEC	Cell Lines	HPCEC Cell Lines	DNA Replication
ENSG00000049541	RFC2	2788.15	-0.316747	0.0679651	-4.66044	3.15539e-06	1.38088e-05	1.67598	HPCEC	Cell Lines	HPCEC Cell Lines	DNA Replication
ENSG00000111445	RFC5	2660.96	0.0860334	0.0645726	1.33235	0.182745	0.286172	1.68364	HPCEC	Cell Lines	HPCEC Cell Lines	DNA Replication
ENSG00000133119	RFC3	3318.71	-0.47627	0.0627157	-7.5941	3.09929e-14	3.29933e-13	1.67238	HPCEC	Cell Lines	HPCEC Cell Lines	DNA Replication
ENSG00000104889	RNASEH2A	1373.13	0.0870321	0.0960672	0.90595	0.364962	0.473143	1.79606	HPCEC	Cell Lines	HPCEC Cell Lines	DNA Replication
ENSG00000136104	RNASEH2B	1937.5	-1.25444	0.126276	-9.93409	2.95879e-23	6.33597e-22	1.67598	HPCEC	Cell Lines	HPCEC Cell Lines	DNA Replication
ENSG00000172922	RNASEH2C	4730.97	1.25278	0.0901141	13.9022	6.14315e-44	6.86008e-42	1.06019	HPCEC	Cell Lines	HPCEC Cell Lines	DNA Replication
ENSG00000106028	SSBP1	5790.21	-0.218204	0.0929198	-2.3483	0.0188591	0.0603837	1.08052	HPCEC	Cell Lines	HPCEC Cell Lines	Homologous Recombination
ENSG00000113522	RAD50	2443.82	0.129224	0.118871	1.08709	0.276997	0.355006	1.95161	HPCEC	Cell Lines	HPCEC Cell Lines	Homologous Recombination
ENSG00000020922	MRE11	2211.83	-0.0959955	0.0814197	-1.17902	0.23839	0.316684	1.93743	HPCEC	Cell Lines	HPCEC Cell Lines	Homologous Recombination
ENSG00000104320	NBN	3034.21	-0.0320257	0.0919053	-0.348464	0.727492	0.834888	1.67238	HPCEC	Cell Lines	HPCEC Cell Lines	Homologous Recombination
ENSG00000149311	ATM	1754.16	-0.0594528	0.192582	-0.308715	0.757538	0.718983	2.14653	HPCEC	Cell Lines	HPCEC Cell Lines	Homologous Recombination
ENSG00000012048	BRCA1	2631.1	-0.187612	0.100234	-1.87173	0.0612436	0.114521	1.67405	HPCEC	Cell Lines	HPCEC Cell Lines	Homologous Recombination
ENSG00000138376	BARD1	631.177	-0.369412	0.189006	-1.9545	0.0506424	0.127532	1.22217	HPCEC	Cell Lines	HPCEC Cell Lines	Homologous Recombination
ENSG00000101773	RBBP8	4159.2	-0.488747	0.0714042	-6.8448	7.6585e-12	6.52879e-11	1.67238	HPCEC	Cell Lines	HPCEC Cell Lines	Homologous Recombination
ENSG00000136492	BRIP1	911.824	-0.333435	0.105696	-3.15465	0.00160689	0.00449699	1.67515	HPCEC	Cell Lines	HPCEC Cell Lines	Homologous Recombination
ENSG00000163781	TOPBP1	4443.67	-0.691242	0.0831858	-8.30961	9.60146e-17	1.27148e-15	1.67515	HPCEC	Cell Lines	HPCEC Cell Lines	Homologous Recombination
ENSG00000163322	ABRAXAS1	1295.14	1.07506	0.112344	9.56936	1.07566e-21	1.97533e-20	1.76227	HPCEC	Cell Lines	HPCEC Cell Lines	Homologous Recombination
ENSG00000087206	UIMC1	1288.81	0.0622929	0.114118	0.545865	0.585159	0.637494	1.95161	HPCEC	Cell Lines	HPCEC Cell Lines	Homologous Recombination
ENSG00000105393	BABAM1	2370.06	-0.218912	0.069384	-3.15508	0.00160452	0.00448959	1.67598	HPCEC	Cell Lines	HPCEC Cell Lines	Homologous Recombination
ENSG00000158019	BABAM2	432.651	-0.199272	0.0978447	-2.03661	0.0416889	0.0716061	1.96257	HPCEC	Cell Lines	HPCEC Cell Lines	Homologous Recombination
ENSG00000185515	BRCC3	1941.41	-0.0915641	0.0730736	-1.25304	0.210191	0.321413	1.67598	HPCEC	Cell Lines	HPCEC Cell Lines	Homologous Recombination
ENSG00000083093	PALB2	648.085	-0.620723	0.0918488	-6.75809	1.39822e-11	1.10946e-10	1.76227	HPCEC	Cell Lines	HPCEC Cell Lines	Homologous Recombination
ENSG00000139618	BRCA2	1287.92	0.211864	0.350301	0.604805	0.545308	0.681883	1.66538	HPCEC	Cell Lines	HPCEC Cell Lines	Homologous Recombination
ENSG00000127922	SEM1	8627.52	-0.286594	0.0857122	-3.34368	0.000826759	0.00366875	1.08052	HPCEC	Cell Lines	HPCEC Cell Lines	Homologous Recombination
ENSG00000139351	SYCP3	12.096	-0.196262	0.71877	-0.273053	0.784812	1	0.936747	HPCEC	Cell Lines	HPCEC Cell Lines	Homologous Recombination
ENSG00000132383	RPA1	5093.05	0.0303342	0.0665206	0.456012	0.648381	0.77029	1.67405	HPCEC	Cell Lines	HPCEC Cell Lines	Homologous Recombination
ENSG00000117748	RPA2	2310.27	-0.21627	0.0632935	-3.41694	0.000633299	0.00168472	1.93743	HPCEC	Cell Lines	HPCEC Cell Lines	Homologous Recombination
ENSG00000106399	RPA3	4151.97	-0.00759742	0.0567429	-0.133892	0.893488	0.966725	1.67238	HPCEC	Cell Lines	HPCEC Cell Lines	Homologous Recombination
ENSG00000204086	RPA4	3.94901	0.155995	0.977302	0.159618	0.873182	1	0	HPCEC	Cell Lines	HPCEC Cell Lines	Homologous Recombination
ENSG00000051180	RAD51	645.384	-0.30188	0.130989	-2.30461	0.0211882	0.0413993	1.86723	HPCEC	Cell Lines	HPCEC Cell Lines	Homologous Recombination
ENSG00000002016	RAD52	400.205	0.270203	0.175762	1.53732	0.124215	0.164783	2.22232	HPCEC	Cell Lines	HPCEC Cell Lines	Homologous Recombination
ENSG00000182185	RAD51B	201.533	-1.23175	0.285208	-4.31877	1.56898e-05	6.76676e-05	1.52824	HPCEC	Cell Lines	HPCEC Cell Lines	Homologous Recombination
ENSG00000108384	RAD51C	2697.13	-0.061481	0.0938772	-0.654909	0.512526	0.647272	1.67515	HPCEC	Cell Lines	HPCEC Cell Lines	Homologous Recombination
ENSG00000185379	RAD51D	592.751	-1.06139	0.175767	-6.03864	1.55423e-09	9.44526e-09	1.86723	HPCEC	Cell Lines	HPCEC Cell Lines	Homologous Recombination
ENSG00000196584	XRCC2	1332.45	-0.116319	0.061334	-1.89648	0.057896	0.102625	1.79606	HPCEC	Cell Lines	HPCEC Cell Lines	Homologous Recombination
ENSG00000126215	XRCC3	2231.64	-0.172387	0.0859525	-2.00561	0.0448979	0.0766869	1.95161	HPCEC	Cell Lines	HPCEC Cell Lines	Homologous Recombination
ENSG00000085999	RAD54L	698.879	-0.599526	0.1205	-4.97531	6.51434e-07	4.2175e-06	1.22217	HPCEC	Cell Lines	HPCEC Cell Lines	Homologous Recombination
ENSG00000197275	RAD54B	1502.13	0.32866	0.0945125	3.47743	0.000506254	0.00156499	1.67515	HPCEC	Cell Lines	HPCEC Cell Lines	Homologous Recombination
ENSG00000062822	POLD1	5759.63	-0.0805708	0.0500877	-1.6086	0.107705	0.27099	1.06019	HPCEC	Cell Lines	HPCEC Cell Lines	Homologous Recombination
ENSG00000106628	POLD2	6946.93	-0.0283057	0.0599532	-0.472131	0.636834	1	1.08052	HPCEC	Cell Lines	HPCEC Cell Lines	Homologous Recombination
ENSG00000077514	POLD3	1173.82	-0.583524	0.118013	-4.94458	7.63076e-07	3.47096e-06	1.76227	HPCEC	Cell Lines	HPCEC Cell Lines	Homologous Recombination
ENSG00000175482	POLD4	921.411	0.533414	0.148306	3.59673	0.000322248	0.00130542	1.29771	HPCEC	Cell Lines	HPCEC Cell Lines	Homologous Recombination
ENSG00000197299	BLM	1552.22	-0.323557	0.144012	-2.24674	0.0246568	0.0523566	1.66538	HPCEC	Cell Lines	HPCEC Cell Lines	Homologous Recombination
ENSG00000177302	TOP3A	1162.76	0.41518	0.126597	3.27955	0.00103971	0.00289081	1.76227	HPCEC	Cell Lines	HPCEC Cell Lines	Homologous Recombination
ENSG00000100038	TOP3B	940.718	0.0287999	0.146971	0.195956	0.844645	0.831747	1.95161	HPCEC	Cell Lines	HPCEC Cell Lines	Homologous Recombination
ENSG00000172732	MUS81	1501.88	-0.42474	0.128121	-3.31514	0.000915972	0.0027113	1.66538	HPCEC	Cell Lines	HPCEC Cell Lines	Homologous Recombination
ENSG00000154920	EME1	800.533	0.0561236	0.148018	0.379167	0.704564	0.787942	1.76227	HPCEC	Cell Lines	HPCEC Cell Lines	Homologous Recombination
ENSG00000106028	SSBP1	5790.21	-0.218204	0.0929198	-2.3483	0.0188591	0.0603837	1.08052	HPCEC	Cell Lines	HPCEC Cell Lines	Mismatch Repair
ENSG00000122512	PMS2	1291.21	0.350323	0.0774862	4.52111	6.15169e-06	2.57962e-05	1.67515	HPCEC	Cell Lines	HPCEC Cell Lines	Mismatch Repair
ENSG00000076242	MLH1	1407.32	-0.119877	0.132246	-0.906472	0.364686	0.501542	1.66538	HPCEC	Cell Lines	HPCEC Cell Lines	Mismatch Repair
ENSG00000116062	MSH6	3784.47	-0.223926	0.098789	-2.26671	0.0234079	0.0498129	1.67405	HPCEC	Cell Lines	HPCEC Cell Lines	Mismatch Repair
ENSG00000095002	MSH2	5714.14	-0.309372	0.0617814	-5.00753	5.51333e-07	3.54018e-06	1.2465	HPCEC	Cell Lines	HPCEC Cell Lines	Mismatch Repair
ENSG00000113318	MSH3	792.525	0.297365	0.0968598	3.07006	0.00214016	0.00546916	1.79606	HPCEC	Cell Lines	HPCEC Cell Lines	Mismatch Repair
ENSG00000119684	MLH3	729.12	0.325948	0.196358	1.65997	0.0969211	0.213275	1.27468	HPCEC	Cell Lines	HPCEC Cell Lines	Mismatch Repair
ENSG00000035928	RFC1	3816.58	0.109626	0.133903	0.818695	0.41296	0.550308	1.67405	HPCEC	Cell Lines	HPCEC Cell Lines	Mismatch Repair
ENSG00000163918	RFC4	2284.33	-0.383134	0.0639472	-5.99142	2.08021e-09	1.19425e-08	1.95161	HPCEC	Cell Lines	HPCEC Cell Lines	Mismatch Repair
ENSG00000049541	RFC2	2788.15	-0.316747	0.0679651	-4.66044	3.15539e-06	1.38088e-05	1.67598	HPCEC	Cell Lines	HPCEC Cell Lines	Mismatch Repair
ENSG00000111445	RFC5	2660.96	0.0860334	0.0645726	1.33235	0.182745	0.286172	1.68364	HPCEC	Cell Lines	HPCEC Cell Lines	Mismatch Repair
ENSG00000133119	RFC3	3318.71	-0.47627	0.0627157	-7.5941	3.09929e-14	3.29933e-13	1.67238	HPCEC	Cell Lines	HPCEC Cell Lines	Mismatch Repair
ENSG00000132646	PCNA	12928.4	0.0607992	0.0450007	1.35107	0.176672	0.279469	1.67405	HPCEC	Cell Lines	HPCEC Cell Lines	Mismatch Repair
ENSG00000174371	EXO1	913.556	0.0285163	0.150524	0.189447	0.849743	0.835355	1.95161	HPCEC	Cell Lines	HPCEC Cell Lines	Mismatch Repair
ENSG00000132383	RPA1	5093.05	0.0303342	0.0665206	0.456012	0.648381	0.77029	1.67405	HPCEC	Cell Lines	HPCEC Cell Lines	Mismatch Repair
ENSG00000117748	RPA2	2310.27	-0.21627	0.0632935	-3.41694	0.000633299	0.00168472	1.93743	HPCEC	Cell Lines	HPCEC Cell Lines	Mismatch Repair
ENSG00000106399	RPA3	4151.97	-0.00759742	0.0567429	-0.133892	0.893488	0.966725	1.67238	HPCEC	Cell Lines	HPCEC Cell Lines	Mismatch Repair
ENSG00000204086	RPA4	3.94901	0.155995	0.977302	0.159618	0.873182	1	0	HPCEC	Cell Lines	HPCEC Cell Lines	Mismatch Repair
ENSG00000062822	POLD1	5759.63	-0.0805708	0.0500877	-1.6086	0.107705	0.27099	1.06019	HPCEC	Cell Lines	HPCEC Cell Lines	Mismatch Repair
ENSG00000106628	POLD2	6946.93	-0.0283057	0.0599532	-0.472131	0.636834	1	1.08052	HPCEC	Cell Lines	HPCEC Cell Lines	Mismatch Repair
ENSG00000077514	POLD3	1173.82	-0.583524	0.118013	-4.94458	7.63076e-07	3.47096e-06	1.76227	HPCEC	Cell Lines	HPCEC Cell Lines	Mismatch Repair
ENSG00000175482	POLD4	921.411	0.533414	0.148306	3.59673	0.000322248	0.00130542	1.29771	HPCEC	Cell Lines	HPCEC Cell Lines	Mismatch Repair
ENSG00000105486	LIG1	3466.96	0.12008	0.0663782	1.80902	0.0704472	0.1286	1.68364	HPCEC	Cell Lines	HPCEC Cell Lines	Mismatch Repair
ENSG00000153107	ANAPC1	3020.41	-0.294555	0.122052	-2.41336	0.0158063	0.0381283	1.64422	HCT116	Cell Lines	HCT116 Cell Lines	Cell Cycle
ENSG00000164162	ANAPC10	1048	0.0678953	0.131232	0.517369	0.604898	0.631018	2.15421	HCT116	Cell Lines	HCT116 Cell Lines	Cell Cycle
ENSG00000141552	ANAPC11	5438.85	0.610684	0.0720396	8.47706	2.30958e-17	3.43098e-16	1.68669	HCT116	Cell Lines	HCT116 Cell Lines	Cell Cycle
ENSG00000129055	ANAPC13	2420.93	0.120639	0.0535507	2.25279	0.0242722	0.0510022	1.81171	HCT116	Cell Lines	HCT116 Cell Lines	Cell Cycle
ENSG00000110200	ANAPC15	1408.59	0.105111	0.0888776	1.18265	0.236949	0.3248	1.96834	HCT116	Cell Lines	HCT116 Cell Lines	Cell Cycle
ENSG00000166295	ANAPC16	5626.15	0.16447	0.0503246	3.26819	0.00108238	0.00414099	1.34375	HCT116	Cell Lines	HCT116 Cell Lines	Cell Cycle
ENSG00000176248	ANAPC2	2022.86	0.57069	0.0640646	8.90804	5.19432e-19	7.97715e-18	1.86698	HCT116	Cell Lines	HCT116 Cell Lines	Cell Cycle
ENSG00000053900	ANAPC4	1161.88	0.0479977	0.105599	0.454529	0.649448	0.701711	2.00105	HCT116	Cell Lines	HCT116 Cell Lines	Cell Cycle
ENSG00000089053	ANAPC5	5222.51	-0.238357	0.0588705	-4.04883	5.14734e-05	0.000204029	1.68669	HCT116	Cell Lines	HCT116 Cell Lines	Cell Cycle
ENSG00000196510	ANAPC7	2547.62	0.19197	0.0935041	2.05306	0.0400664	0.0757781	1.90854	HCT116	Cell Lines	HCT116 Cell Lines	Cell Cycle
ENSG00000149311	ATM	1754.16	-0.327784	0.194741	-1.68318	0.0923408	0.156516	1.86698	HCT116	Cell Lines	HCT116 Cell Lines	Cell Cycle
ENSG00000175054	ATR	2429.85	-0.478354	0.0865131	-5.52927	3.21561e-08	1.83423e-07	1.90854	HCT116	Cell Lines	HCT116 Cell Lines	Cell Cycle
ENSG00000085224	ATRX	3157.67	-0.152227	0.16558	-0.919356	0.357909	0.521684	1.64422	HCT116	Cell Lines	HCT116 Cell Lines	Cell Cycle
ENSG00000178999	AURKB	2111.37	-0.0415054	0.0703516	-0.589971	0.55521	0.6481	1.90854	HCT116	Cell Lines	HCT116 Cell Lines	Cell Cycle
ENSG00000169679	BUB1	5200.68	0.109379	0.045501	2.40389	0.0162215	0.0389627	1.64507	HCT116	Cell Lines	HCT116 Cell Lines	Cell Cycle
ENSG00000156970	BUB1B	3412.09	-0.962118	0.122596	-7.8479	4.23077e-15	5.2616e-14	1.75209	HCT116	Cell Lines	HCT116 Cell Lines	Cell Cycle
ENSG00000154473	BUB3	7842.21	-0.764327	0.0572062	-13.3609	1.02325e-40	5.96913e-39	1.75209	HCT116	Cell Lines	HCT116 Cell Lines	Cell Cycle
ENSG00000133101	CCNA1	0.626554	0	7.35613	0	1	1	0	HCT116	Cell Lines	HCT116 Cell Lines	Cell Cycle
ENSG00000145386	CCNA2	5507.37	-0.628571	0.0553037	-11.3658	6.18913e-30	2.14974e-28	1.68669	HCT116	Cell Lines	HCT116 Cell Lines	Cell Cycle
ENSG00000134057	CCNB1	7944.06	-0.239602	0.0422531	-5.67065	1.42256e-08	1.18101e-07	1.34375	HCT116	Cell Lines	HCT116 Cell Lines	Cell Cycle
ENSG00000157456	CCNB2	4565.45	-0.431702	0.0589881	-7.31846	2.5083e-13	2.68854e-12	1.75209	HCT116	Cell Lines	HCT116 Cell Lines	Cell Cycle
ENSG00000147082	CCNB3	46.9702	-1.56801	0.793352	-1.97644	0.0481047	0.122937	1.29902	HCT116	Cell Lines	HCT116 Cell Lines	Cell Cycle
ENSG00000110092	CCND1	13667.8	0.451269	0.127131	3.54964	0.000385756	0.00126971	1.75209	HCT116	Cell Lines	HCT116 Cell Lines	Cell Cycle
ENSG00000118971	CCND2	1074.62	-2.73558	1.6705	-1.63758	0.10151	0.15973	2.00105	HCT116	Cell Lines	HCT116 Cell Lines	Cell Cycle
ENSG00000112576	CCND3	3406.88	0.37847	0.0970032	3.90163	9.55484e-05	0.000350255	1.75209	HCT116	Cell Lines	HCT116 Cell Lines	Cell Cycle
ENSG00000105173	CCNE1	758.14	-0.409973	0.0946372	-4.33205	1.47729e-05	5.69125e-05	1.93735	HCT116	Cell Lines	HCT116 Cell Lines	Cell Cycle
ENSG00000175305	CCNE2	1248.1	-0.171914	0.105267	-1.63313	0.102442	0.163295	1.96834	HCT116	Cell Lines	HCT116 Cell Lines	Cell Cycle
ENSG00000134480	CCNH	2352.14	-0.156203	0.0617847	-2.52819	0.0114653	0.0256927	1.86698	HCT116	Cell Lines	HCT116 Cell Lines	Cell Cycle
ENSG00000079335	CDC14A	213.912	0.775404	0.194743	3.98168	6.84311e-05	0.000254012	1.77769	HCT116	Cell Lines	HCT116 Cell Lines	Cell Cycle
ENSG00000081377	CDC14B	882.65	-0.108216	0.0832457	-1.29996	0.193616	0.272555	2.00105	HCT116	Cell Lines	HCT116 Cell Lines	Cell Cycle
ENSG00000130177	CDC16	3055.46	-0.0927494	0.0462115	-2.00706	0.044743	0.0945564	1.64507	HCT116	Cell Lines	HCT116 Cell Lines	Cell Cycle
ENSG00000117399	CDC20	8822.04	0.891681	0.0443387	20.1106	5.95418e-90	2.36051e-87	1.55808	HCT116	Cell Lines	HCT116 Cell Lines	Cell Cycle
ENSG00000094880	CDC23	1816.61	-0.983426	0.132931	-7.39805	1.38204e-13	1.46951e-12	1.81171	HCT116	Cell Lines	HCT116 Cell Lines	Cell Cycle
ENSG00000164045	CDC25A	1273.28	-0.862175	0.109696	-7.8597	3.85062e-15	3.97535e-14	2.13352	HCT116	Cell Lines	HCT116 Cell Lines	Cell Cycle
ENSG00000101224	CDC25B	4236.36	0.453549	0.0548214	8.27321	1.304e-16	1.7876e-15	1.75209	HCT116	Cell Lines	HCT116 Cell Lines	Cell Cycle
ENSG00000158402	CDC25C	1936.73	-0.159953	0.0669944	-2.38757	0.0169604	0.0358237	1.89283	HCT116	Cell Lines	HCT116 Cell Lines	Cell Cycle
ENSG00000176386	CDC26	1208.67	0.137525	0.103469	1.32915	0.183798	0.320399	1.55414	HCT116	Cell Lines	HCT116 Cell Lines	Cell Cycle
ENSG00000004897	CDC27	4582.44	-0.147915	0.0825047	-1.7928	0.0730044	0.142997	1.64507	HCT116	Cell Lines	HCT116 Cell Lines	Cell Cycle
ENSG00000093009	CDC45	2326.78	-0.857109	0.100299	-8.5455	1.27982e-17	1.80993e-16	1.81171	HCT116	Cell Lines	HCT116 Cell Lines	Cell Cycle
ENSG00000094804	CDC6	3648.29	-0.572932	0.0991455	-5.7787	7.52819e-09	5.32903e-08	1.64507	HCT116	Cell Lines	HCT116 Cell Lines	Cell Cycle
ENSG00000097046	CDC7	1778.02	-0.371537	0.0898419	-4.13545	3.54254e-05	0.000130564	1.89283	HCT116	Cell Lines	HCT116 Cell Lines	Cell Cycle
ENSG00000146670	CDCA5	3234.13	-0.171123	0.0608183	-2.81368	0.00489784	0.0133919	1.64507	HCT116	Cell Lines	HCT116 Cell Lines	Cell Cycle
ENSG00000170312	CDK1	11004.3	-0.116224	0.0609354	-1.90734	0.056477	0.136576	1.34375	HCT116	Cell Lines	HCT116 Cell Lines	Cell Cycle
ENSG00000123374	CDK2	2843.46	-0.47543	0.110907	-4.28674	1.81316e-05	8.00139e-05	1.64422	HCT116	Cell Lines	HCT116 Cell Lines	Cell Cycle
ENSG00000135446	CDK4	7482.5	-0.262601	0.0718592	-3.65438	0.000257808	0.000977851	1.55808	HCT116	Cell Lines	HCT116 Cell Lines	Cell Cycle
ENSG00000105810	CDK6	1986.02	0.0839059	0.126079	0.665504	0.505728	0.607774	1.89283	HCT116	Cell Lines	HCT116 Cell Lines	Cell Cycle
ENSG00000167513	CDT1	2172.25	-0.444342	0.112713	-3.94223	8.07269e-05	0.000276923	1.90854	HCT116	Cell Lines	HCT116 Cell Lines	Cell Cycle
ENSG00000149554	CHEK1	2686.21	-0.715185	0.110674	-6.46209	1.03264e-10	8.89358e-10	1.68669	HCT116	Cell Lines	HCT116 Cell Lines	Cell Cycle
ENSG00000183765	CHEK2	995.478	-0.155829	0.113156	-1.37712	0.168476	0.249165	1.94754	HCT116	Cell Lines	HCT116 Cell Lines	Cell Cycle
ENSG00000005339	CREBBP	865.461	-0.490686	0.221516	-2.21513	0.0267513	0.0521226	1.94754	HCT116	Cell Lines	HCT116 Cell Lines	Cell Cycle
ENSG00000055130	CUL1	3308.14	-0.112651	0.052151	-2.16008	0.0307662	0.064806	1.75209	HCT116	Cell Lines	HCT116 Cell Lines	Cell Cycle
ENSG00000006634	DBF4	2488.56	-0.426103	0.0972465	-4.38168	1.17768e-05	4.77829e-05	1.86698	HCT116	Cell Lines	HCT116 Cell Lines	Cell Cycle
ENSG00000161692	DBF4B	726.551	-0.120545	0.150663	-0.800095	0.423656	0.509581	2.00534	HCT116	Cell Lines	HCT116 Cell Lines	Cell Cycle
ENSG00000013573	DDX11	2897.48	-0.119904	0.0690668	-1.73605	0.0825542	0.150308	1.75209	HCT116	Cell Lines	HCT116 Cell Lines	Cell Cycle
ENSG00000101412	E2F1	2524.56	-0.693825	0.0739807	-9.37847	6.69383e-21	1.19406e-19	1.88283	HCT116	Cell Lines	HCT116 Cell Lines	Cell Cycle
ENSG00000007968	E2F2	208.308	-1.81118	0.214754	-8.43373	3.34815e-17	3.52415e-16	2.37632	HCT116	Cell Lines	HCT116 Cell Lines	Cell Cycle
ENSG00000112242	E2F3	826.952	-0.594724	0.0967343	-6.14801	7.84616e-10	4.84054e-09	2.15421	HCT116	Cell Lines	HCT116 Cell Lines	Cell Cycle
ENSG00000205250	E2F4	3351.34	0.0269324	0.0455552	0.591203	0.554384	0.749533	1.55964	HCT116	Cell Lines	HCT116 Cell Lines	Cell Cycle
ENSG00000133740	E2F5	691.943	-0.171405	0.137427	-1.24724	0.212309	0.300644	1.94754	HCT116	Cell Lines	HCT116 Cell Lines	Cell Cycle
ENSG00000100393	EP300	1092.23	0.320353	0.217734	1.4713	0.141209	0.200361	2.12833	HCT116	Cell Lines	HCT116 Cell Lines	Cell Cycle
ENSG00000141446	ESCO1	2073.7	0.313312	0.0857247	3.65486	0.000257323	0.000818394	1.88283	HCT116	Cell Lines	HCT116 Cell Lines	Cell Cycle
ENSG00000171320	ESCO2	1513.37	-0.278517	0.226077	-1.23196	0.217966	0.304593	1.96834	HCT116	Cell Lines	HCT116 Cell Lines	Cell Cycle
ENSG00000135476	ESPL1	1956.8	-0.586432	0.109192	-5.37063	7.84616e-08	4.48453e-07	1.81171	HCT116	Cell Lines	HCT116 Cell Lines	Cell Cycle
ENSG00000112029	FBXO5	1520.19	-0.380742	0.07703	-4.94277	7.70209e-07	4.43654e-06	1.55414	HCT116	Cell Lines	HCT116 Cell Lines	Cell Cycle
ENSG00000105325	FZR1	1501.84	0.680236	0.116786	5.82466	5.72275e-09	3.47104e-08	1.96834	HCT116	Cell Lines	HCT116 Cell Lines	Cell Cycle
ENSG00000116717	GADD45A	1677.1	-0.0919005	0.070589	-1.30191	0.192947	0.33281	1.55414	HCT116	Cell Lines	HCT116 Cell Lines	Cell Cycle
ENSG00000099860	GADD45B	1231.73	0.385394	0.0642616	5.99727	2.00663e-09	1.28399e-08	1.96834	HCT116	Cell Lines	HCT116 Cell Lines	Cell Cycle
ENSG00000130222	GADD45G	60.3164	1.49921	0.806431	1.85907	0.0630171	0.170202	1.15366	HCT116	Cell Lines	HCT116 Cell Lines	Cell Cycle
ENSG00000116478	HDAC1	6338.76	-0.311996	0.052828	-5.90589	3.50751e-09	2.52403e-08	1.68669	HCT116	Cell Lines	HCT116 Cell Lines	Cell Cycle
ENSG00000196591	HDAC2	11264.1	0.0366279	0.0425025	0.861782	0.388807	0.545301	1.68669	HCT116	Cell Lines	HCT116 Cell Lines	Cell Cycle
ENSG00000147099	HDAC8	720.716	-0.127132	0.114739	-1.10801	0.267858	0.358888	1.96834	HCT116	Cell Lines	HCT116 Cell Lines	Cell Cycle
ENSG00000137812	KNL1	3922.19	-0.109652	0.0789008	-1.38974	0.164608	0.28023	1.64422	HCT116	Cell Lines	HCT116 Cell Lines	Cell Cycle
ENSG00000002822	MAD1L1	1094.38	0.222028	0.149624	1.48391	0.137832	0.211632	1.94754	HCT116	Cell Lines	HCT116 Cell Lines	Cell Cycle
ENSG00000164109	MAD2L1	10054.4	-0.135302	0.060097	-2.25139	0.024361	0.0556425	1.64507	HCT116	Cell Lines	HCT116 Cell Lines	Cell Cycle
ENSG00000124688	MAD2L1BP	1920.05	0.230732	0.0796103	2.89827	0.00375227	0.00933029	1.89283	HCT116	Cell Lines	HCT116 Cell Lines	Cell Cycle
ENSG00000116670	MAD2L2	2675.76	1.11486	0.0586543	19.0073	1.48364e-80	3.7016e-78	1.75209	HCT116	Cell Lines	HCT116 Cell Lines	Cell Cycle
ENSG00000129933	MAU2	1260.54	-0.148181	0.128023	-1.15745	0.247089	0.315413	2.13352	HCT116	Cell Lines	HCT116 Cell Lines	Cell Cycle
ENSG00000073111	MCM2	7494.35	-0.894719	0.0613971	-14.5727	4.19149e-48	3.46393e-46	1.64507	HCT116	Cell Lines	HCT116 Cell Lines	Cell Cycle
ENSG00000112118	MCM3	9205.32	-0.930746	0.0620211	-15.0069	6.61431e-51	7.40007e-49	1.34375	HCT116	Cell Lines	HCT116 Cell Lines	Cell Cycle
ENSG00000104738	MCM4	10816.2	-0.575157	0.102929	-5.58788	2.29863e-08	1.54005e-07	1.64507	HCT116	Cell Lines	HCT116 Cell Lines	Cell Cycle
ENSG00000100297	MCM5	3565.27	-1.42064	0.121338	-11.7081	1.15823e-31	4.52605e-30	1.64507	HCT116	Cell Lines	HCT116 Cell Lines	Cell Cycle
ENSG00000076003	MCM6	6504.59	-0.661298	0.0828925	-7.97778	1.48994e-15	2.47294e-14	1.34375	HCT116	Cell Lines	HCT116 Cell Lines	Cell Cycle
ENSG00000166508	MCM7	16031.1	-0.889852	0.0490578	-18.1389	1.57268e-73	3.31168e-71	1.68669	HCT116	Cell Lines	HCT116 Cell Lines	Cell Cycle
ENSG00000135679	MDM2	1282.23	0.284906	0.128064	2.22472	0.0260999	0.0498062	2.00105	HCT116	Cell Lines	HCT116 Cell Lines	Cell Cycle
ENSG00000172167	MTBP	816.849	-1.04372	0.142247	-7.3374	2.17783e-13	2.12534e-12	1.94754	HCT116	Cell Lines	HCT116 Cell Lines	Cell Cycle
ENSG00000136997	MYC	7887.43	-0.755008	0.0601521	-12.5517	3.89301e-36	1.82996e-34	1.75209	HCT116	Cell Lines	HCT116 Cell Lines	Cell Cycle
ENSG00000080986	NDC80	3624.28	-0.685353	0.0826242	-8.29482	1.08746e-16	1.49834e-15	1.75209	HCT116	Cell Lines	HCT116 Cell Lines	Cell Cycle
ENSG00000164190	NIPBL	2253.63	0.684998	0.162256	4.22172	2.42441e-05	9.3176e-05	1.86698	HCT116	Cell Lines	HCT116 Cell Lines	Cell Cycle
ENSG00000085840	ORC1	716.973	-0.633901	0.11258	-5.63068	1.795e-08	1.00648e-07	2.00534	HCT116	Cell Lines	HCT116 Cell Lines	Cell Cycle
ENSG00000115942	ORC2	1248.63	-0.173841	0.18938	-0.917947	0.358647	0.545728	1.55414	HCT116	Cell Lines	HCT116 Cell Lines	Cell Cycle
ENSG00000135336	ORC3	2986.39	-0.100157	0.0718774	-1.39344	0.163487	0.26468	1.75209	HCT116	Cell Lines	HCT116 Cell Lines	Cell Cycle
ENSG00000115947	ORC4	4082.07	0.775373	0.067362	11.5105	1.16756e-30	4.25729e-29	1.68669	HCT116	Cell Lines	HCT116 Cell Lines	Cell Cycle
ENSG00000164815	ORC5	2209.36	0.111888	0.0975612	1.14685	0.251444	0.353443	1.88283	HCT116	Cell Lines	HCT116 Cell Lines	Cell Cycle
ENSG00000091651	ORC6	1875.18	-0.341975	0.0756993	-4.51754	6.25616e-06	2.72325e-05	1.81171	HCT116	Cell Lines	HCT116 Cell Lines	Cell Cycle
ENSG00000132646	PCNA	12928.4	-0.108919	0.045764	-2.38001	0.0173123	0.039032	1.75209	HCT116	Cell Lines	HCT116 Cell Lines	Cell Cycle
ENSG00000121892	PDS5A	7829.85	-0.657417	0.0648866	-10.1318	3.99311e-24	1.2237e-22	1.34375	HCT116	Cell Lines	HCT116 Cell Lines	Cell Cycle
ENSG00000083642	PDS5B	2118.89	-0.294995	0.0978721	-3.01409	0.00257754	0.00663107	1.90854	HCT116	Cell Lines	HCT116 Cell Lines	Cell Cycle
ENSG00000127564	PKMYT1	1505.68	-0.580648	0.0988248	-5.87553	4.21488e-09	2.62234e-08	1.94754	HCT116	Cell Lines	HCT116 Cell Lines	Cell Cycle
ENSG00000166851	PLK1	3241	-0.348486	0.0842702	-4.13535	3.54419e-05	0.000156191	1.55964	HCT116	Cell Lines	HCT116 Cell Lines	Cell Cycle
ENSG00000113575	PPP2CA	9400.19	0.0223793	0.0412484	0.542549	0.58744	0.737819	1.68669	HCT116	Cell Lines	HCT116 Cell Lines	Cell Cycle
ENSG00000104695	PPP2CB	2504.11	-0.477294	0.0763538	-6.25109	4.07596e-10	2.93036e-09	1.89283	HCT116	Cell Lines	HCT116 Cell Lines	Cell Cycle
ENSG00000105568	PPP2R1A	7934.34	0.189694	0.0698526	2.71563	0.0066149	0.0171412	1.68669	HCT116	Cell Lines	HCT116 Cell Lines	Cell Cycle
ENSG00000253729	PRKDC	7465.85	-0.0760068	0.0792993	-0.95848	0.337821	0.474452	1.75209	HCT116	Cell Lines	HCT116 Cell Lines	Cell Cycle
ENSG00000164611	PTTG1	7316.28	-0.0174283	0.0483854	-0.360198	0.718699	1	1.34375	HCT116	Cell Lines	HCT116 Cell Lines	Cell Cycle
ENSG00000250254	PTTG2	0.338642	0.168896	7.34886	0.0229826	0.981664	1	0	HCT116	Cell Lines	HCT116 Cell Lines	Cell Cycle
ENSG00000164754	RAD21	18127.6	-0.566479	0.0524626	-10.7978	3.52629e-27	1.07419e-25	1.64507	HCT116	Cell Lines	HCT116 Cell Lines	Cell Cycle
ENSG00000139687	RB1	3204.18	0.247204	0.109843	2.25053	0.024415	0.0545342	1.68669	HCT116	Cell Lines	HCT116 Cell Lines	Cell Cycle
ENSG00000080839	RBL1	887.771	-0.501554	0.110502	-4.53888	5.6555e-06	2.13466e-05	2.12833	HCT116	Cell Lines	HCT116 Cell Lines	Cell Cycle
ENSG00000103479	RBL2	1477.73	-0.436046	0.0992558	-4.39315	1.11719e-05	4.26213e-05	2.00105	HCT116	Cell Lines	HCT116 Cell Lines	Cell Cycle
ENSG00000100387	RBX1	3885.78	0.299407	0.0748885	3.99803	6.38716e-05	0.000255845	1.64507	HCT116	Cell Lines	HCT116 Cell Lines	Cell Cycle
ENSG00000129810	SGO1	645.912	-0.608596	0.100226	-6.07224	1.26136e-09	8.41178e-09	1.93735	HCT116	Cell Lines	HCT116 Cell Lines	Cell Cycle
ENSG00000113558	SKP1	14434	0.74948	0.0620792	12.073	1.46733e-33	6.4653e-32	1.64507	HCT116	Cell Lines	HCT116 Cell Lines	Cell Cycle
ENSG00000145604	SKP2	1651.63	-0.798767	0.120075	-6.65225	2.88653e-11	2.85882e-10	1.55414	HCT116	Cell Lines	HCT116 Cell Lines	Cell Cycle
ENSG00000175387	SMAD2	2350.76	-0.668448	0.0766467	-8.72116	2.75363e-18	4.02963e-17	1.86698	HCT116	Cell Lines	HCT116 Cell Lines	Cell Cycle
ENSG00000166949	SMAD3	2887.32	0.0362653	0.0775102	0.467877	0.639872	0.8296	1.55964	HCT116	Cell Lines	HCT116 Cell Lines	Cell Cycle
ENSG00000141646	SMAD4	1042.11	0.136959	0.175525	0.78028	0.435226	0.492546	2.15421	HCT116	Cell Lines	HCT116 Cell Lines	Cell Cycle
ENSG00000072501	SMC1A	5505.79	0.218862	0.0877043	2.49546	0.0125795	0.0305617	1.68669	HCT116	Cell Lines	HCT116 Cell Lines	Cell Cycle
ENSG00000077935	SMC1B	7.89791	-1.17619	1.14395	-1.02818	0.303865	0.67141	0.995473	HCT116	Cell Lines	HCT116 Cell Lines	Cell Cycle
ENSG00000108055	SMC3	4879.97	-0.432862	0.0682089	-6.34612	2.20807e-10	1.82518e-09	1.68669	HCT116	Cell Lines	HCT116 Cell Lines	Cell Cycle
ENSG00000118007	STAG1	2989.42	-0.930448	0.0914007	-10.1799	2.43875e-24	6.18541e-23	1.64507	HCT116	Cell Lines	HCT116 Cell Lines	Cell Cycle
ENSG00000101972	STAG2	8497.69	-0.571212	0.0715236	-7.98634	1.39003e-15	1.89643e-14	1.64507	HCT116	Cell Lines	HCT116 Cell Lines	Cell Cycle
ENSG00000198176	TFDP1	7719.18	-0.310042	0.063337	-4.89512	9.82472e-07	4.96972e-06	1.75209	HCT116	Cell Lines	HCT116 Cell Lines	Cell Cycle
ENSG00000114126	TFDP2	2002.96	-0.282983	0.0905073	-3.12663	0.00176823	0.00474748	1.89283	HCT116	Cell Lines	HCT116 Cell Lines	Cell Cycle
ENSG00000105329	TGFB1	1315.88	0.222357	0.104069	2.13664	0.0326277	0.0757781	1.55414	HCT116	Cell Lines	HCT116 Cell Lines	Cell Cycle
ENSG00000092969	TGFB2	467.37	-1.72206	0.66962	-2.57169	0.0101202	0.0220968	1.94754	HCT116	Cell Lines	HCT116 Cell Lines	Cell Cycle
ENSG00000119699	TGFB3	23.6797	-0.64951	0.559017	-1.16188	0.245285	0.594721	0.945003	HCT116	Cell Lines	HCT116 Cell Lines	Cell Cycle
ENSG00000140534	TICRR	723.105	0.15909	0.102562	1.55116	0.120864	0.187605	1.96834	HCT116	Cell Lines	HCT116 Cell Lines	Cell Cycle
ENSG00000071539	TRIP13	2150.83	-0.184215	0.0994724	-1.85192	0.064038	0.112987	1.90854	HCT116	Cell Lines	HCT116 Cell Lines	Cell Cycle
ENSG00000112742	TTK	5065.54	0.110994	0.0712487	1.55783	0.119273	0.254368	1.34375	HCT116	Cell Lines	HCT116 Cell Lines	Cell Cycle
ENSG00000062650	WAPL	2410.48	-0.207108	0.0742848	-2.78803	0.005303	0.0125837	1.90854	HCT116	Cell Lines	HCT116 Cell Lines	Cell Cycle
ENSG00000166483	WEE1	1459.9	-0.649503	0.151907	-4.27566	1.9057e-05	8.82063e-05	1.55414	HCT116	Cell Lines	HCT116 Cell Lines	Cell Cycle
ENSG00000166913	YWHAB	15126.3	0.142562	0.0413847	3.4448	0.000571491	0.00202055	1.55808	HCT116	Cell Lines	HCT116 Cell Lines	Cell Cycle
ENSG00000108953	YWHAE	4626.86	0.163158	0.173642	0.939622	0.347411	0.531596	1.55808	HCT116	Cell Lines	HCT116 Cell Lines	Cell Cycle
ENSG00000170027	YWHAG	10303.8	0.0144894	0.0416024	0.348283	0.727627	0.87332	1.64507	HCT116	Cell Lines	HCT116 Cell Lines	Cell Cycle
ENSG00000128245	YWHAH	4290.51	0.473089	0.0508326	9.3068	1.31744e-20	2.45295e-19	1.75209	HCT116	Cell Lines	HCT116 Cell Lines	Cell Cycle
ENSG00000134308	YWHAQ	18721.2	0.0053976	0.0365531	0.147665	0.882607	1	1.34375	HCT116	Cell Lines	HCT116 Cell Lines	Cell Cycle
ENSG00000164924	YWHAZ	37825.4	-0.00358304	0.0351189	-0.102026	0.918736	1	1.64507	HCT116	Cell Lines	HCT116 Cell Lines	Cell Cycle
ENSG00000116809	ZBTB17	1067.07	0.487859	0.118904	4.10297	4.07884e-05	0.000144897	1.94754	HCT116	Cell Lines	HCT116 Cell Lines	Cell Cycle
ENSG00000106028	SSBP1	5790.21	-0.0706257	0.0936095	-0.754471	0.450566	0.619854	1.64507	HCT116	Cell Lines	HCT116 Cell Lines	DNA Replication
ENSG00000171865	RNASEH1	2458.66	-0.169647	0.102956	-1.64777	0.0994001	0.164513	1.89283	HCT116	Cell Lines	HCT116 Cell Lines	DNA Replication
ENSG00000132383	RPA1	5093.05	-0.135769	0.0670672	-2.02438	0.0429315	0.0912154	1.64507	HCT116	Cell Lines	HCT116 Cell Lines	DNA Replication
ENSG00000132646	PCNA	12928.4	-0.108919	0.045764	-2.38001	0.0173123	0.039032	1.75209	HCT116	Cell Lines	HCT116 Cell Lines	DNA Replication
ENSG00000138346	DNA2	1261.6	-0.538583	0.118459	-4.54657	5.45263e-06	2.05832e-05	2.13352	HCT116	Cell Lines	HCT116 Cell Lines	DNA Replication
ENSG00000168496	FEN1	5925.73	-0.395564	0.0435723	-9.07832	1.10259e-19	2.1099e-18	1.55808	HCT116	Cell Lines	HCT116 Cell Lines	DNA Replication
ENSG00000105486	LIG1	3466.96	-0.304338	0.0681757	-4.46402	8.04357e-06	3.77425e-05	1.64507	HCT116	Cell Lines	HCT116 Cell Lines	DNA Replication
ENSG00000101868	POLA1	1753.36	-1.08081	0.0841216	-12.8482	8.79859e-38	4.16654e-36	1.89283	HCT116	Cell Lines	HCT116 Cell Lines	DNA Replication
ENSG00000014138	POLA2	1170.36	-0.537208	0.171344	-3.13526	0.00171701	0.00414666	2.12833	HCT116	Cell Lines	HCT116 Cell Lines	DNA Replication
ENSG00000198056	PRIM1	2890.6	-0.341713	0.0761779	-4.48573	7.26663e-06	3.43582e-05	1.64507	HCT116	Cell Lines	HCT116 Cell Lines	DNA Replication
ENSG00000146143	PRIM2	1514.18	-0.197933	0.074937	-2.64133	0.00825815	0.016941	2.13352	HCT116	Cell Lines	HCT116 Cell Lines	DNA Replication
ENSG00000062822	POLD1	5759.63	0.0888499	0.0524979	1.69245	0.0905609	0.203047	1.34375	HCT116	Cell Lines	HCT116 Cell Lines	DNA Replication
ENSG00000106628	POLD2	6946.93	-0.139599	0.062415	-2.23663	0.0253108	0.0603926	1.55808	HCT116	Cell Lines	HCT116 Cell Lines	DNA Replication
ENSG00000077514	POLD3	1173.82	-0.556843	0.130137	-4.27891	1.87814e-05	6.44617e-05	2.15421	HCT116	Cell Lines	HCT116 Cell Lines	DNA Replication
ENSG00000175482	POLD4	921.411	0.19837	0.156156	1.27034	0.203965	0.270435	2.12833	HCT116	Cell Lines	HCT116 Cell Lines	DNA Replication
ENSG00000177084	POLE	2455.39	0.118039	0.0969654	1.21733	0.22348	0.323338	1.86698	HCT116	Cell Lines	HCT116 Cell Lines	DNA Replication
ENSG00000100479	POLE2	927.455	-0.824445	0.113058	-7.29224	3.04849e-13	2.93187e-12	1.94754	HCT116	Cell Lines	HCT116 Cell Lines	DNA Replication
ENSG00000148229	POLE3	3530.98	-0.14403	0.0586521	-2.45566	0.0140625	0.0325698	1.75209	HCT116	Cell Lines	HCT116 Cell Lines	DNA Replication
ENSG00000115350	POLE4	1854.32	0.623793	0.0717236	8.69718	3.40226e-18	4.89454e-17	1.88283	HCT116	Cell Lines	HCT116 Cell Lines	DNA Replication
ENSG00000073111	MCM2	7494.35	-0.894719	0.0613971	-14.5727	4.19149e-48	3.46393e-46	1.64507	HCT116	Cell Lines	HCT116 Cell Lines	DNA Replication
ENSG00000112118	MCM3	9205.32	-0.930746	0.0620211	-15.0069	6.61431e-51	7.40007e-49	1.34375	HCT116	Cell Lines	HCT116 Cell Lines	DNA Replication
ENSG00000104738	MCM4	10816.2	-0.575157	0.102929	-5.58788	2.29863e-08	1.54005e-07	1.64507	HCT116	Cell Lines	HCT116 Cell Lines	DNA Replication
ENSG00000100297	MCM5	3565.27	-1.42064	0.121338	-11.7081	1.15823e-31	4.52605e-30	1.64507	HCT116	Cell Lines	HCT116 Cell Lines	DNA Replication
ENSG00000076003	MCM6	6504.59	-0.661298	0.0828925	-7.97778	1.48994e-15	2.47294e-14	1.34375	HCT116	Cell Lines	HCT116 Cell Lines	DNA Replication
ENSG00000166508	MCM7	16031.1	-0.889852	0.0490578	-18.1389	1.57268e-73	3.31168e-71	1.68669	HCT116	Cell Lines	HCT116 Cell Lines	DNA Replication
ENSG00000117748	RPA2	2310.27	-0.429976	0.0649808	-6.61697	3.66644e-11	2.97024e-10	1.89283	HCT116	Cell Lines	HCT116 Cell Lines	DNA Replication
ENSG00000204086	RPA4	3.94901	-0.320276	1.54339	-0.207515	0.835608	1	0	HCT116	Cell Lines	HCT116 Cell Lines	DNA Replication
ENSG00000106399	RPA3	4151.97	0.3634	0.0570206	6.37313	1.85208e-10	1.49208e-09	1.75209	HCT116	Cell Lines	HCT116 Cell Lines	DNA Replication
ENSG00000035928	RFC1	3816.58	-0.443158	0.1341	-3.30468	0.000950863	0.0028942	1.75209	HCT116	Cell Lines	HCT116 Cell Lines	DNA Replication
ENSG00000163918	RFC4	2284.33	-0.822642	0.067978	-12.1016	1.03583e-33	4.06305e-32	1.86698	HCT116	Cell Lines	HCT116 Cell Lines	DNA Replication
ENSG00000049541	RFC2	2788.15	-0.619036	0.0732602	-8.44982	2.91747e-17	4.15027e-16	1.75209	HCT116	Cell Lines	HCT116 Cell Lines	DNA Replication
ENSG00000111445	RFC5	2660.96	-0.666178	0.0631786	-10.5444	5.39374e-26	1.63231e-24	1.55964	HCT116	Cell Lines	HCT116 Cell Lines	DNA Replication
ENSG00000133119	RFC3	3318.71	-0.759243	0.0651489	-11.654	2.19045e-31	8.48734e-30	1.64422	HCT116	Cell Lines	HCT116 Cell Lines	DNA Replication
ENSG00000104889	RNASEH2A	1373.13	-0.00734135	0.101622	-0.0722416	0.94241	0.872681	2.13352	HCT116	Cell Lines	HCT116 Cell Lines	DNA Replication
ENSG00000136104	RNASEH2B	1937.5	-0.761612	0.127781	-5.96028	2.518e-09	1.6506e-08	1.89283	HCT116	Cell Lines	HCT116 Cell Lines	DNA Replication
ENSG00000172922	RNASEH2C	4730.97	1.56594	0.0945344	16.5647	1.25303e-61	1.77398e-59	1.64507	HCT116	Cell Lines	HCT116 Cell Lines	DNA Replication
ENSG00000106028	SSBP1	5790.21	-0.0706257	0.0936095	-0.754471	0.450566	0.619854	1.64507	HCT116	Cell Lines	HCT116 Cell Lines	Homologous Recombination
ENSG00000113522	RAD50	2443.82	0.222628	0.11819	1.88364	0.0596133	0.106493	1.90854	HCT116	Cell Lines	HCT116 Cell Lines	Homologous Recombination
ENSG00000020922	MRE11	2211.83	-0.684291	0.0895241	-7.64365	2.11145e-14	2.34047e-13	1.86698	HCT116	Cell Lines	HCT116 Cell Lines	Homologous Recombination
ENSG00000104320	NBN	3034.21	-0.248842	0.0912158	-2.72806	0.00637083	0.016593	1.68669	HCT116	Cell Lines	HCT116 Cell Lines	Homologous Recombination
ENSG00000149311	ATM	1754.16	-0.327784	0.194741	-1.68318	0.0923408	0.156516	1.86698	HCT116	Cell Lines	HCT116 Cell Lines	Homologous Recombination
ENSG00000012048	BRCA1	2631.1	-1.11742	0.101403	-11.0195	3.07656e-28	9.96977e-27	1.64507	HCT116	Cell Lines	HCT116 Cell Lines	Homologous Recombination
ENSG00000138376	BARD1	631.177	-0.285049	0.193124	-1.47599	0.139946	0.214247	1.94754	HCT116	Cell Lines	HCT116 Cell Lines	Homologous Recombination
ENSG00000101773	RBBP8	4159.2	-0.77637	0.0712527	-10.896	1.20422e-27	4.00346e-26	1.55964	HCT116	Cell Lines	HCT116 Cell Lines	Homologous Recombination
ENSG00000136492	BRIP1	911.824	-0.725477	0.107539	-6.74615	1.51823e-11	1.21318e-10	2.00105	HCT116	Cell Lines	HCT116 Cell Lines	Homologous Recombination
ENSG00000163781	TOPBP1	4443.67	-0.83094	0.0853988	-9.73011	2.2435e-22	4.71489e-21	1.75209	HCT116	Cell Lines	HCT116 Cell Lines	Homologous Recombination
ENSG00000163322	ABRAXAS1	1295.14	0.366992	0.106699	3.4395	0.000582789	0.00163706	2.00105	HCT116	Cell Lines	HCT116 Cell Lines	Homologous Recombination
ENSG00000087206	UIMC1	1288.81	-0.0354045	0.121413	-0.291604	0.770589	0.946556	1.55414	HCT116	Cell Lines	HCT116 Cell Lines	Homologous Recombination
ENSG00000105393	BABAM1	2370.06	-0.0773612	0.0737034	-1.04963	0.293889	0.398743	1.89283	HCT116	Cell Lines	HCT116 Cell Lines	Homologous Recombination
ENSG00000158019	BABAM2	432.651	-0.201877	0.120682	-1.67281	0.0943646	0.139657	2.18672	HCT116	Cell Lines	HCT116 Cell Lines	Homologous Recombination
ENSG00000185515	BRCC3	1941.41	0.0817453	0.0824334	0.991652	0.321367	0.425891	1.90854	HCT116	Cell Lines	HCT116 Cell Lines	Homologous Recombination
ENSG00000083093	PALB2	648.085	-1.54524	0.106912	-14.4533	2.38817e-47	1.54514e-45	2.00534	HCT116	Cell Lines	HCT116 Cell Lines	Homologous Recombination
ENSG00000139618	BRCA2	1287.92	0.640839	0.353809	1.81126	0.0701012	0.11105	2.13352	HCT116	Cell Lines	HCT116 Cell Lines	Homologous Recombination
ENSG00000127922	SEM1	8627.52	0.380555	0.0864135	4.40388	1.06332e-05	4.61071e-05	1.75209	HCT116	Cell Lines	HCT116 Cell Lines	Homologous Recombination
ENSG00000139351	SYCP3	12.096	1.10067	0.792338	1.38914	0.164789	0.419966	0.995473	HCT116	Cell Lines	HCT116 Cell Lines	Homologous Recombination
ENSG00000132383	RPA1	5093.05	-0.135769	0.0670672	-2.02438	0.0429315	0.0912154	1.64507	HCT116	Cell Lines	HCT116 Cell Lines	Homologous Recombination
ENSG00000117748	RPA2	2310.27	-0.429976	0.0649808	-6.61697	3.66644e-11	2.97024e-10	1.89283	HCT116	Cell Lines	HCT116 Cell Lines	Homologous Recombination
ENSG00000106399	RPA3	4151.97	0.3634	0.0570206	6.37313	1.85208e-10	1.49208e-09	1.75209	HCT116	Cell Lines	HCT116 Cell Lines	Homologous Recombination
ENSG00000204086	RPA4	3.94901	-0.320276	1.54339	-0.207515	0.835608	1	0	HCT116	Cell Lines	HCT116 Cell Lines	Homologous Recombination
ENSG00000051180	RAD51	645.384	-0.440849	0.145495	-3.02999	0.00244565	0.00620223	1.94754	HCT116	Cell Lines	HCT116 Cell Lines	Homologous Recombination
ENSG00000002016	RAD52	400.205	0.283884	0.178758	1.58809	0.112266	0.176518	1.96834	HCT116	Cell Lines	HCT116 Cell Lines	Homologous Recombination
ENSG00000182185	RAD51B	201.533	-1.1211	0.290212	-3.86304	0.000111983	0.000400602	1.77769	HCT116	Cell Lines	HCT116 Cell Lines	Homologous Recombination
ENSG00000108384	RAD51C	2697.13	-0.117832	0.0932375	-1.26379	0.206307	0.335439	1.64507	HCT116	Cell Lines	HCT116 Cell Lines	Homologous Recombination
ENSG00000185379	RAD51D	592.751	-1.45553	0.191228	-7.6115	2.70933e-14	2.85872e-13	1.93735	HCT116	Cell Lines	HCT116 Cell Lines	Homologous Recombination
ENSG00000196584	XRCC2	1332.45	0.0199592	0.0691831	0.288498	0.772965	0.810678	1.94754	HCT116	Cell Lines	HCT116 Cell Lines	Homologous Recombination
ENSG00000126215	XRCC3	2231.64	-0.374466	0.0919933	-4.07057	4.68973e-05	0.000175625	1.81171	HCT116	Cell Lines	HCT116 Cell Lines	Homologous Recombination
ENSG00000085999	RAD54L	698.879	-0.547783	0.131493	-4.16587	3.10172e-05	0.00011138	1.96834	HCT116	Cell Lines	HCT116 Cell Lines	Homologous Recombination
ENSG00000197275	RAD54B	1502.13	0.0433349	0.0906657	0.477964	0.632676	0.688595	2.00105	HCT116	Cell Lines	HCT116 Cell Lines	Homologous Recombination
ENSG00000062822	POLD1	5759.63	0.0888499	0.0524979	1.69245	0.0905609	0.203047	1.34375	HCT116	Cell Lines	HCT116 Cell Lines	Homologous Recombination
ENSG00000106628	POLD2	6946.93	-0.139599	0.062415	-2.23663	0.0253108	0.0603926	1.55808	HCT116	Cell Lines	HCT116 Cell Lines	Homologous Recombination
ENSG00000077514	POLD3	1173.82	-0.556843	0.130137	-4.27891	1.87814e-05	6.44617e-05	2.15421	HCT116	Cell Lines	HCT116 Cell Lines	Homologous Recombination
ENSG00000175482	POLD4	921.411	0.19837	0.156156	1.27034	0.203965	0.270435	2.12833	HCT116	Cell Lines	HCT116 Cell Lines	Homologous Recombination
ENSG00000197299	BLM	1552.22	-0.704256	0.146201	-4.81704	1.45707e-06	8.05299e-06	1.55414	HCT116	Cell Lines	HCT116 Cell Lines	Homologous Recombination
ENSG00000177302	TOP3A	1162.76	0.0741311	0.133119	0.556879	0.57761	0.65233	1.96834	HCT116	Cell Lines	HCT116 Cell Lines	Homologous Recombination
ENSG00000100038	TOP3B	940.718	0.423111	0.147201	2.87437	0.00404833	0.00949845	2.00105	HCT116	Cell Lines	HCT116 Cell Lines	Homologous Recombination
ENSG00000172732	MUS81	1501.88	0.0858082	0.131323	0.653415	0.513489	0.601794	1.94754	HCT116	Cell Lines	HCT116 Cell Lines	Homologous Recombination
ENSG00000154920	EME1	800.533	-0.16288	0.148097	-1.09982	0.271411	0.358038	2.00105	HCT116	Cell Lines	HCT116 Cell Lines	Homologous Recombination
ENSG00000106028	SSBP1	5790.21	-0.0706257	0.0936095	-0.754471	0.450566	0.619854	1.64507	HCT116	Cell Lines	HCT116 Cell Lines	Mismatch Repair
ENSG00000122512	PMS2	1291.21	-0.430348	0.0814532	-5.28338	1.26825e-07	6.52452e-07	1.96834	HCT116	Cell Lines	HCT116 Cell Lines	Mismatch Repair
ENSG00000076242	MLH1	1407.32	-0.138294	0.161384	-0.856924	0.391487	0.479784	2.00105	HCT116	Cell Lines	HCT116 Cell Lines	Mismatch Repair
ENSG00000116062	MSH6	3784.47	-0.415227	0.102904	-4.03511	5.45762e-05	0.000208008	1.75209	HCT116	Cell Lines	HCT116 Cell Lines	Mismatch Repair
ENSG00000095002	MSH2	5714.14	-0.67381	0.0641953	-10.4962	8.98888e-26	2.3976e-24	1.75209	HCT116	Cell Lines	HCT116 Cell Lines	Mismatch Repair
ENSG00000113318	MSH3	792.525	0.386339	0.142318	2.71461	0.00663529	0.0147516	2.00105	HCT116	Cell Lines	HCT116 Cell Lines	Mismatch Repair
ENSG00000119684	MLH3	729.12	-0.802241	0.202765	-3.9565	7.6055e-05	0.000250614	2.00534	HCT116	Cell Lines	HCT116 Cell Lines	Mismatch Repair
ENSG00000035928	RFC1	3816.58	-0.443158	0.1341	-3.30468	0.000950863	0.0028942	1.75209	HCT116	Cell Lines	HCT116 Cell Lines	Mismatch Repair
ENSG00000163918	RFC4	2284.33	-0.822642	0.067978	-12.1016	1.03583e-33	4.06305e-32	1.86698	HCT116	Cell Lines	HCT116 Cell Lines	Mismatch Repair
ENSG00000049541	RFC2	2788.15	-0.619036	0.0732602	-8.44982	2.91747e-17	4.15027e-16	1.75209	HCT116	Cell Lines	HCT116 Cell Lines	Mismatch Repair
ENSG00000111445	RFC5	2660.96	-0.666178	0.0631786	-10.5444	5.39374e-26	1.63231e-24	1.55964	HCT116	Cell Lines	HCT116 Cell Lines	Mismatch Repair
ENSG00000133119	RFC3	3318.71	-0.759243	0.0651489	-11.654	2.19045e-31	8.48734e-30	1.64422	HCT116	Cell Lines	HCT116 Cell Lines	Mismatch Repair
ENSG00000132646	PCNA	12928.4	-0.108919	0.045764	-2.38001	0.0173123	0.039032	1.75209	HCT116	Cell Lines	HCT116 Cell Lines	Mismatch Repair
ENSG00000174371	EXO1	913.556	-0.667164	0.155495	-4.29059	1.78199e-05	6.14655e-05	2.15421	HCT116	Cell Lines	HCT116 Cell Lines	Mismatch Repair
ENSG00000132383	RPA1	5093.05	-0.135769	0.0670672	-2.02438	0.0429315	0.0912154	1.64507	HCT116	Cell Lines	HCT116 Cell Lines	Mismatch Repair
ENSG00000117748	RPA2	2310.27	-0.429976	0.0649808	-6.61697	3.66644e-11	2.97024e-10	1.89283	HCT116	Cell Lines	HCT116 Cell Lines	Mismatch Repair
ENSG00000106399	RPA3	4151.97	0.3634	0.0570206	6.37313	1.85208e-10	1.49208e-09	1.75209	HCT116	Cell Lines	HCT116 Cell Lines	Mismatch Repair
ENSG00000204086	RPA4	3.94901	-0.320276	1.54339	-0.207515	0.835608	1	0	HCT116	Cell Lines	HCT116 Cell Lines	Mismatch Repair
ENSG00000062822	POLD1	5759.63	0.0888499	0.0524979	1.69245	0.0905609	0.203047	1.34375	HCT116	Cell Lines	HCT116 Cell Lines	Mismatch Repair
ENSG00000106628	POLD2	6946.93	-0.139599	0.062415	-2.23663	0.0253108	0.0603926	1.55808	HCT116	Cell Lines	HCT116 Cell Lines	Mismatch Repair
ENSG00000077514	POLD3	1173.82	-0.556843	0.130137	-4.27891	1.87814e-05	6.44617e-05	2.15421	HCT116	Cell Lines	HCT116 Cell Lines	Mismatch Repair
ENSG00000175482	POLD4	921.411	0.19837	0.156156	1.27034	0.203965	0.270435	2.12833	HCT116	Cell Lines	HCT116 Cell Lines	Mismatch Repair
ENSG00000105486	LIG1	3466.96	-0.304338	0.0681757	-4.46402	8.04357e-06	3.77425e-05	1.64507	HCT116	Cell Lines	HCT116 Cell Lines	Mismatch Repair
ENSG00000153107	ANAPC1	3020.41	-0.298566	0.12188	-2.44968	0.0142983	0.031856	1.45238	HT29	Cell Lines	HT29 Cell Lines	Cell Cycle
ENSG00000164162	ANAPC10	1048	-0.584023	0.132418	-4.41045	1.03157e-05	2.86324e-05	1.85453	HT29	Cell Lines	HT29 Cell Lines	Cell Cycle
ENSG00000141552	ANAPC11	5438.85	0.246056	0.0719806	3.41836	0.000629988	0.00177329	1.45621	HT29	Cell Lines	HT29 Cell Lines	Cell Cycle
ENSG00000129055	ANAPC13	2420.93	-0.541875	0.0530645	-10.2116	1.75889e-24	2.47005e-23	1.2196	HT29	Cell Lines	HT29 Cell Lines	Cell Cycle
ENSG00000110200	ANAPC15	1408.59	-0.355048	0.0830641	-4.27438	1.91667e-05	5.17029e-05	1.85119	HT29	Cell Lines	HT29 Cell Lines	Cell Cycle
ENSG00000166295	ANAPC16	5626.15	0.138532	0.0493112	2.80933	0.00496443	0.011761	1.49605	HT29	Cell Lines	HT29 Cell Lines	Cell Cycle
ENSG00000176248	ANAPC2	2022.86	0.428739	0.0642009	6.67809	2.42084e-11	1.62583e-10	1.2196	HT29	Cell Lines	HT29 Cell Lines	Cell Cycle
ENSG00000053900	ANAPC4	1161.88	-0.10866	0.106229	-1.02289	0.306362	0.384087	1.83678	HT29	Cell Lines	HT29 Cell Lines	Cell Cycle
ENSG00000089053	ANAPC5	5222.51	-0.00526885	0.0582787	-0.0904078	0.927963	1	1.29747	HT29	Cell Lines	HT29 Cell Lines	Cell Cycle
ENSG00000196510	ANAPC7	2547.62	-0.244753	0.0930388	-2.63065	0.00852218	0.0273744	1.02146	HT29	Cell Lines	HT29 Cell Lines	Cell Cycle
ENSG00000149311	ATM	1754.16	-0.523932	0.193523	-2.70735	0.00678237	0.0188921	1.2196	HT29	Cell Lines	HT29 Cell Lines	Cell Cycle
ENSG00000175054	ATR	2429.85	-0.116965	0.0836827	-1.39772	0.162197	0.368255	1.02146	HT29	Cell Lines	HT29 Cell Lines	Cell Cycle
ENSG00000085224	ATRX	3157.67	0.386415	0.16423	2.35289	0.018628	0.0440655	1.32082	HT29	Cell Lines	HT29 Cell Lines	Cell Cycle
ENSG00000178999	AURKB	2111.37	-0.0531987	0.0768694	-0.692066	0.488896	0.630638	1.5955	HT29	Cell Lines	HT29 Cell Lines	Cell Cycle
ENSG00000169679	BUB1	5200.68	-0.160581	0.0477759	-3.36113	0.000776246	0.00215544	1.45621	HT29	Cell Lines	HT29 Cell Lines	Cell Cycle
ENSG00000156970	BUB1B	3412.09	-0.682503	0.122731	-5.56098	2.68266e-08	1.22514e-07	1.43989	HT29	Cell Lines	HT29 Cell Lines	Cell Cycle
ENSG00000154473	BUB3	7842.21	-0.74326	0.0579131	-12.834	1.05702e-37	2.21059e-36	1.45621	HT29	Cell Lines	HT29 Cell Lines	Cell Cycle
ENSG00000133101	CCNA1	0.626554	0	7.35613	0	1	1	0	HT29	Cell Lines	HT29 Cell Lines	Cell Cycle
ENSG00000145386	CCNA2	5507.37	-1.12402	0.0555641	-20.2292	5.41207e-91	5.77058e-89	1.45621	HT29	Cell Lines	HT29 Cell Lines	Cell Cycle
ENSG00000134057	CCNB1	7944.06	-0.78603	0.0430615	-18.2537	1.93417e-74	1.26237e-72	1.49605	HT29	Cell Lines	HT29 Cell Lines	Cell Cycle
ENSG00000157456	CCNB2	4565.45	-0.400785	0.0561004	-7.14408	9.06001e-13	5.66647e-12	1.45238	HT29	Cell Lines	HT29 Cell Lines	Cell Cycle
ENSG00000147082	CCNB3	46.9702	-1.33737	1.77062	-0.755308	0.450064	0.526724	1.83678	HT29	Cell Lines	HT29 Cell Lines	Cell Cycle
ENSG00000110092	CCND1	13667.8	0.165836	0.130774	1.26811	0.204759	0.333376	1.45238	HT29	Cell Lines	HT29 Cell Lines	Cell Cycle
ENSG00000118971	CCND2	1074.62	0	2.04404	0	1	0.999538	1.75076	HT29	Cell Lines	HT29 Cell Lines	Cell Cycle
ENSG00000112576	CCND3	3406.88	-0.192744	0.0914937	-2.10664	0.0351492	0.0890591	1.14059	HT29	Cell Lines	HT29 Cell Lines	Cell Cycle
ENSG00000105173	CCNE1	758.14	-0.636104	0.10996	-5.78489	7.25588e-09	2.74302e-08	1.83678	HT29	Cell Lines	HT29 Cell Lines	Cell Cycle
ENSG00000175305	CCNE2	1248.1	-1.19152	0.112134	-10.6258	2.26075e-26	2.26744e-25	1.9155	HT29	Cell Lines	HT29 Cell Lines	Cell Cycle
ENSG00000134480	CCNH	2352.14	-0.577996	0.0627709	-9.20803	3.32168e-20	3.19747e-19	1.43989	HT29	Cell Lines	HT29 Cell Lines	Cell Cycle
ENSG00000079335	CDC14A	213.912	0.891536	0.184563	4.83053	1.36168e-06	4.08704e-06	1.88122	HT29	Cell Lines	HT29 Cell Lines	Cell Cycle
ENSG00000081377	CDC14B	882.65	0.93315	0.0798909	11.6803	1.60707e-31	2.06739e-30	1.85453	HT29	Cell Lines	HT29 Cell Lines	Cell Cycle
ENSG00000130177	CDC16	3055.46	-0.0432059	0.0419736	-1.02936	0.303311	0.462826	1.45238	HT29	Cell Lines	HT29 Cell Lines	Cell Cycle
ENSG00000117399	CDC20	8822.04	0.246946	0.0455847	5.4173	6.05053e-08	2.58296e-07	1.49605	HT29	Cell Lines	HT29 Cell Lines	Cell Cycle
ENSG00000094880	CDC23	1816.61	-1.06974	0.140728	-7.60148	2.92772e-14	2.38744e-13	1.2196	HT29	Cell Lines	HT29 Cell Lines	Cell Cycle
ENSG00000164045	CDC25A	1273.28	-1.85375	0.119719	-15.4842	4.43487e-54	1.49077e-52	1.56534	HT29	Cell Lines	HT29 Cell Lines	Cell Cycle
ENSG00000101224	CDC25B	4236.36	0.469625	0.0579445	8.10474	5.28604e-16	4.04121e-15	1.45238	HT29	Cell Lines	HT29 Cell Lines	Cell Cycle
ENSG00000158402	CDC25C	1936.73	-0.462182	0.0663234	-6.96861	3.20094e-12	2.29673e-11	1.2196	HT29	Cell Lines	HT29 Cell Lines	Cell Cycle
ENSG00000176386	CDC26	1208.67	-0.723607	0.103305	-7.00454	2.47791e-12	1.19339e-11	1.85119	HT29	Cell Lines	HT29 Cell Lines	Cell Cycle
ENSG00000004897	CDC27	4582.44	-0.0107039	0.0869644	-0.123084	0.902041	1	1.45621	HT29	Cell Lines	HT29 Cell Lines	Cell Cycle
ENSG00000093009	CDC45	2326.78	-1.5042	0.098729	-15.2357	2.04918e-52	1.00004e-50	1.02146	HT29	Cell Lines	HT29 Cell Lines	Cell Cycle
ENSG00000094804	CDC6	3648.29	-1.18928	0.105086	-11.3172	1.07906e-29	1.62143e-28	1.45906	HT29	Cell Lines	HT29 Cell Lines	Cell Cycle
ENSG00000097046	CDC7	1778.02	-1.08357	0.093481	-11.5913	4.55962e-31	7.27827e-30	1.45906	HT29	Cell Lines	HT29 Cell Lines	Cell Cycle
ENSG00000146670	CDCA5	3234.13	-0.521355	0.0582081	-8.95675	3.34386e-19	3.8512e-18	1.14059	HT29	Cell Lines	HT29 Cell Lines	Cell Cycle
ENSG00000170312	CDK1	11004.3	-0.784764	0.0610466	-12.8552	8.04584e-38	1.69025e-36	1.45906	HT29	Cell Lines	HT29 Cell Lines	Cell Cycle
ENSG00000123374	CDK2	2843.46	-0.833075	0.113584	-7.33445	2.22636e-13	1.44715e-12	1.45906	HT29	Cell Lines	HT29 Cell Lines	Cell Cycle
ENSG00000135446	CDK4	7482.5	-1.06538	0.0723992	-14.7153	5.13874e-49	1.56854e-47	1.45906	HT29	Cell Lines	HT29 Cell Lines	Cell Cycle
ENSG00000105810	CDK6	1986.02	0.0131642	0.124841	0.105448	0.91602	1	1.02146	HT29	Cell Lines	HT29 Cell Lines	Cell Cycle
ENSG00000167513	CDT1	2172.25	-1.20771	0.119673	-10.0917	6.01023e-24	6.98895e-23	1.43989	HT29	Cell Lines	HT29 Cell Lines	Cell Cycle
ENSG00000149554	CHEK1	2686.21	-1.42523	0.111449	-12.7882	1.90847e-37	3.95381e-36	1.45906	HT29	Cell Lines	HT29 Cell Lines	Cell Cycle
ENSG00000183765	CHEK2	995.478	-0.992755	0.114177	-8.6949	3.4713e-18	2.33987e-17	1.85453	HT29	Cell Lines	HT29 Cell Lines	Cell Cycle
ENSG00000005339	CREBBP	865.461	1.35293	0.217995	6.20624	5.42677e-10	2.23685e-09	1.83678	HT29	Cell Lines	HT29 Cell Lines	Cell Cycle
ENSG00000055130	CUL1	3308.14	-0.264537	0.0499244	-5.29875	1.16599e-07	5.01834e-07	1.43989	HT29	Cell Lines	HT29 Cell Lines	Cell Cycle
ENSG00000006634	DBF4	2488.56	-0.781276	0.0980415	-7.96883	1.60189e-15	1.18479e-14	1.45906	HT29	Cell Lines	HT29 Cell Lines	Cell Cycle
ENSG00000161692	DBF4B	726.551	-0.121316	0.146513	-0.828023	0.407658	0.486704	1.83678	HT29	Cell Lines	HT29 Cell Lines	Cell Cycle
ENSG00000013573	DDX11	2897.48	-0.271838	0.0690545	-3.93657	8.2653e-05	0.000264563	1.43989	HT29	Cell Lines	HT29 Cell Lines	Cell Cycle
ENSG00000101412	E2F1	2524.56	-1.31392	0.0700094	-18.7677	1.38685e-78	9.42683e-77	1.5955	HT29	Cell Lines	HT29 Cell Lines	Cell Cycle
ENSG00000007968	E2F2	208.308	-2.36284	0.32706	-7.22447	5.03045e-13	2.53032e-12	1.85453	HT29	Cell Lines	HT29 Cell Lines	Cell Cycle
ENSG00000112242	E2F3	826.952	-1.26401	0.107485	-11.7599	6.27875e-32	8.19414e-31	1.85453	HT29	Cell Lines	HT29 Cell Lines	Cell Cycle
ENSG00000205250	E2F4	3351.34	-0.342158	0.0457788	-7.47416	7.76994e-14	5.22546e-13	1.45238	HT29	Cell Lines	HT29 Cell Lines	Cell Cycle
ENSG00000133740	E2F5	691.943	-1.39485	0.128855	-10.825	2.62086e-27	3.65039e-26	1.4306	HT29	Cell Lines	HT29 Cell Lines	Cell Cycle
ENSG00000100393	EP300	1092.23	0.785537	0.216161	3.63403	0.000279026	0.000662732	1.83678	HT29	Cell Lines	HT29 Cell Lines	Cell Cycle
ENSG00000141446	ESCO1	2073.7	0.0964682	0.0896183	1.07643	0.281733	0.438752	1.43989	HT29	Cell Lines	HT29 Cell Lines	Cell Cycle
ENSG00000171320	ESCO2	1513.37	-1.02887	0.232191	-4.43112	9.37446e-06	2.61335e-05	1.85453	HT29	Cell Lines	HT29 Cell Lines	Cell Cycle
ENSG00000135476	ESPL1	1956.8	-0.387155	0.113821	-3.40145	0.000670291	0.00262244	1.02146	HT29	Cell Lines	HT29 Cell Lines	Cell Cycle
ENSG00000112029	FBXO5	1520.19	-0.987326	0.0803009	-12.2953	9.59673e-35	1.43159e-33	1.83678	HT29	Cell Lines	HT29 Cell Lines	Cell Cycle
ENSG00000105325	FZR1	1501.84	0.461667	0.119378	3.86728	0.000110055	0.000264763	1.9155	HT29	Cell Lines	HT29 Cell Lines	Cell Cycle
ENSG00000116717	GADD45A	1677.1	-0.444086	0.0761164	-5.8343	5.40158e-09	2.05119e-08	1.85119	HT29	Cell Lines	HT29 Cell Lines	Cell Cycle
ENSG00000099860	GADD45B	1231.73	1.2435	0.131432	9.46118	3.04493e-21	2.31867e-20	1.9155	HT29	Cell Lines	HT29 Cell Lines	Cell Cycle
ENSG00000130222	GADD45G	60.3164	-1.01216	0.284714	-3.55499	0.000377987	0.000883402	1.83678	HT29	Cell Lines	HT29 Cell Lines	Cell Cycle
ENSG00000116478	HDAC1	6338.76	-0.113955	0.0518438	-2.19804	0.027946	0.0645644	1.29747	HT29	Cell Lines	HT29 Cell Lines	Cell Cycle
ENSG00000196591	HDAC2	11264.1	-0.819011	0.0424166	-19.3087	4.53666e-83	4.19203e-81	1.29747	HT29	Cell Lines	HT29 Cell Lines	Cell Cycle
ENSG00000147099	HDAC8	720.716	-0.9399	0.102427	-9.17631	4.46135e-20	3.3311e-19	1.85453	HT29	Cell Lines	HT29 Cell Lines	Cell Cycle
ENSG00000137812	KNL1	3922.19	-0.233613	0.0789411	-2.95933	0.00308304	0.00852486	1.32082	HT29	Cell Lines	HT29 Cell Lines	Cell Cycle
ENSG00000002822	MAD1L1	1094.38	0.690536	0.147638	4.67722	2.90791e-06	9.03753e-06	1.75076	HT29	Cell Lines	HT29 Cell Lines	Cell Cycle
ENSG00000164109	MAD2L1	10054.4	-1.3135	0.0606428	-21.6596	4.93994e-104	6.64754e-102	1.45621	HT29	Cell Lines	HT29 Cell Lines	Cell Cycle
ENSG00000124688	MAD2L1BP	1920.05	-0.352708	0.0791913	-4.45387	8.43372e-06	3.00788e-05	1.43989	HT29	Cell Lines	HT29 Cell Lines	Cell Cycle
ENSG00000116670	MAD2L2	2675.76	0.466166	0.0700693	6.65292	2.87335e-11	1.62092e-10	1.45238	HT29	Cell Lines	HT29 Cell Lines	Cell Cycle
ENSG00000129933	MAU2	1260.54	0.401747	0.125516	3.20075	0.0013707	0.0029573	1.83678	HT29	Cell Lines	HT29 Cell Lines	Cell Cycle
ENSG00000073111	MCM2	7494.35	-1.08108	0.062244	-17.3684	1.43204e-67	7.80392e-66	1.45238	HT29	Cell Lines	HT29 Cell Lines	Cell Cycle
ENSG00000112118	MCM3	9205.32	-1.22707	0.064535	-19.0141	1.30453e-80	9.9106e-79	1.49605	HT29	Cell Lines	HT29 Cell Lines	Cell Cycle
ENSG00000104738	MCM4	10816.2	-1.14445	0.103487	-11.0589	1.98458e-28	2.85783e-27	1.45621	HT29	Cell Lines	HT29 Cell Lines	Cell Cycle
ENSG00000100297	MCM5	3565.27	-1.79193	0.125849	-14.2387	5.26918e-46	1.48537e-44	1.45238	HT29	Cell Lines	HT29 Cell Lines	Cell Cycle
ENSG00000076003	MCM6	6504.59	-1.48519	0.0849445	-17.4843	1.88761e-68	1.16774e-66	1.29747	HT29	Cell Lines	HT29 Cell Lines	Cell Cycle
ENSG00000166508	MCM7	16031.1	-1.02446	0.0498465	-20.5523	7.34452e-94	8.22002e-92	1.45906	HT29	Cell Lines	HT29 Cell Lines	Cell Cycle
ENSG00000135679	MDM2	1282.23	-0.710651	0.136328	-5.21281	1.86003e-07	5.96954e-07	1.9155	HT29	Cell Lines	HT29 Cell Lines	Cell Cycle
ENSG00000172167	MTBP	816.849	-1.34885	0.142241	-9.48285	2.4743e-21	2.06674e-20	1.75076	HT29	Cell Lines	HT29 Cell Lines	Cell Cycle
ENSG00000136997	MYC	7887.43	-1.464	0.0628512	-23.2931	5.21085e-120	9.51616e-118	1.49605	HT29	Cell Lines	HT29 Cell Lines	Cell Cycle
ENSG00000080986	NDC80	3624.28	-0.932807	0.0824726	-11.3105	1.16403e-29	1.77103e-28	1.43989	HT29	Cell Lines	HT29 Cell Lines	Cell Cycle
ENSG00000164190	NIPBL	2253.63	0.306876	0.160034	1.91756	0.0551666	0.124952	1.2196	HT29	Cell Lines	HT29 Cell Lines	Cell Cycle
ENSG00000085840	ORC1	716.973	-1.16899	0.126265	-9.25823	2.07854e-20	1.5742e-19	1.85453	HT29	Cell Lines	HT29 Cell Lines	Cell Cycle
ENSG00000115942	ORC2	1248.63	-0.14304	0.1874	-0.76329	0.445291	0.52216	1.83678	HT29	Cell Lines	HT29 Cell Lines	Cell Cycle
ENSG00000135336	ORC3	2986.39	-0.539433	0.0729388	-7.39569	1.40679e-13	9.29482e-13	1.45238	HT29	Cell Lines	HT29 Cell Lines	Cell Cycle
ENSG00000115947	ORC4	4082.07	0.485435	0.0665158	7.29805	2.91978e-13	1.88654e-12	1.45906	HT29	Cell Lines	HT29 Cell Lines	Cell Cycle
ENSG00000164815	ORC5	2209.36	-0.526321	0.0977189	-5.38607	7.20143e-08	3.12134e-07	1.45906	HT29	Cell Lines	HT29 Cell Lines	Cell Cycle
ENSG00000091651	ORC6	1875.18	-0.921221	0.077598	-11.8717	1.66046e-32	2.59167e-31	1.5955	HT29	Cell Lines	HT29 Cell Lines	Cell Cycle
ENSG00000132646	PCNA	12928.4	-0.964441	0.0461894	-20.8801	8.11911e-97	9.57787e-95	1.49605	HT29	Cell Lines	HT29 Cell Lines	Cell Cycle
ENSG00000121892	PDS5A	7829.85	-0.391732	0.0650916	-6.01817	1.76403e-09	8.73675e-09	1.45906	HT29	Cell Lines	HT29 Cell Lines	Cell Cycle
ENSG00000083642	PDS5B	2118.89	-0.293931	0.0870638	-3.37604	0.000735367	0.00242086	1.2196	HT29	Cell Lines	HT29 Cell Lines	Cell Cycle
ENSG00000127564	PKMYT1	1505.68	-0.858708	0.10723	-8.00807	1.16521e-15	6.877e-15	1.85453	HT29	Cell Lines	HT29 Cell Lines	Cell Cycle
ENSG00000166851	PLK1	3241	-0.570448	0.0846139	-6.74178	1.56459e-11	9.88487e-11	1.32082	HT29	Cell Lines	HT29 Cell Lines	Cell Cycle
ENSG00000113575	PPP2CA	9400.19	-0.0222367	0.0410019	-0.542333	0.587589	0.777986	1.45621	HT29	Cell Lines	HT29 Cell Lines	Cell Cycle
ENSG00000104695	PPP2CB	2504.11	-0.234485	0.0803141	-2.9196	0.00350486	0.0103322	1.2196	HT29	Cell Lines	HT29 Cell Lines	Cell Cycle
ENSG00000105568	PPP2R1A	7934.34	0.169324	0.0690807	2.45111	0.0142418	0.0317338	1.45238	HT29	Cell Lines	HT29 Cell Lines	Cell Cycle
ENSG00000253729	PRKDC	7465.85	0.0911635	0.0798216	1.14209	0.253416	0.399079	1.45238	HT29	Cell Lines	HT29 Cell Lines	Cell Cycle
ENSG00000164611	PTTG1	7316.28	-0.57314	0.0486148	-11.7894	4.42566e-32	7.35376e-31	1.45906	HT29	Cell Lines	HT29 Cell Lines	Cell Cycle
ENSG00000250254	PTTG2	0.338642	0	7.35613	0	1	1	0	HT29	Cell Lines	HT29 Cell Lines	Cell Cycle
ENSG00000164754	RAD21	18127.6	-0.260006	0.0513306	-5.06532	4.07715e-07	1.64573e-06	1.45621	HT29	Cell Lines	HT29 Cell Lines	Cell Cycle
ENSG00000139687	RB1	3204.18	0.164187	0.107567	1.52636	0.126919	0.221911	1.45906	HT29	Cell Lines	HT29 Cell Lines	Cell Cycle
ENSG00000080839	RBL1	887.771	-1.04085	0.11513	-9.04065	1.55737e-19	1.13451e-18	1.85119	HT29	Cell Lines	HT29 Cell Lines	Cell Cycle
ENSG00000103479	RBL2	1477.73	0.561874	0.086583	6.48942	8.61658e-11	3.71987e-10	1.85453	HT29	Cell Lines	HT29 Cell Lines	Cell Cycle
ENSG00000100387	RBX1	3885.78	-0.327712	0.0762685	-4.29682	1.73269e-05	6.48133e-05	1.32082	HT29	Cell Lines	HT29 Cell Lines	Cell Cycle
ENSG00000129810	SGO1	645.912	-1.28241	0.109278	-11.7353	8.40441e-32	1.099e-30	1.83678	HT29	Cell Lines	HT29 Cell Lines	Cell Cycle
ENSG00000113558	SKP1	14434	0.873254	0.0618555	14.1176	2.95716e-45	8.12688e-44	1.45621	HT29	Cell Lines	HT29 Cell Lines	Cell Cycle
ENSG00000145604	SKP2	1651.63	-1.09439	0.117537	-9.31102	1.26612e-20	9.69744e-20	1.85119	HT29	Cell Lines	HT29 Cell Lines	Cell Cycle
ENSG00000175387	SMAD2	2350.76	-0.175569	0.0784169	-2.23892	0.0251611	0.0620315	1.2196	HT29	Cell Lines	HT29 Cell Lines	Cell Cycle
ENSG00000166949	SMAD3	2887.32	1.13299	0.0746157	15.1843	4.49477e-52	1.52929e-50	1.45238	HT29	Cell Lines	HT29 Cell Lines	Cell Cycle
ENSG00000141646	SMAD4	1042.11	0.224763	0.189935	1.18337	0.236663	0.323372	1.74134	HT29	Cell Lines	HT29 Cell Lines	Cell Cycle
ENSG00000072501	SMC1A	5505.79	0.460017	0.0854364	5.38432	7.27193e-08	3.14979e-07	1.45906	HT29	Cell Lines	HT29 Cell Lines	Cell Cycle
ENSG00000077935	SMC1B	7.89791	-0.0310512	0.919498	-0.0337697	0.973061	1	0.59233	HT29	Cell Lines	HT29 Cell Lines	Cell Cycle
ENSG00000108055	SMC3	4879.97	-0.555589	0.0690484	-8.04636	8.5291e-16	6.2644e-15	1.49605	HT29	Cell Lines	HT29 Cell Lines	Cell Cycle
ENSG00000118007	STAG1	2989.42	-0.875709	0.0901677	-9.712	2.68019e-22	2.83437e-21	1.43989	HT29	Cell Lines	HT29 Cell Lines	Cell Cycle
ENSG00000101972	STAG2	8497.69	-0.634272	0.0710242	-8.93035	4.24657e-19	3.83257e-18	1.45621	HT29	Cell Lines	HT29 Cell Lines	Cell Cycle
ENSG00000198176	TFDP1	7719.18	-0.562452	0.0609016	-9.23542	2.57266e-20	2.76042e-19	1.29747	HT29	Cell Lines	HT29 Cell Lines	Cell Cycle
ENSG00000114126	TFDP2	2002.96	-0.508106	0.0949514	-5.35122	8.73652e-08	3.7566e-07	1.45906	HT29	Cell Lines	HT29 Cell Lines	Cell Cycle
ENSG00000105329	TGFB1	1315.88	0.145779	0.130695	1.11542	0.264672	0.33689	1.85453	HT29	Cell Lines	HT29 Cell Lines	Cell Cycle
ENSG00000092969	TGFB2	467.37	-2.46543	0.239509	-10.2937	7.52419e-25	7.27468e-24	1.83678	HT29	Cell Lines	HT29 Cell Lines	Cell Cycle
ENSG00000119699	TGFB3	23.6797	-1.90376	0.664956	-2.86299	0.00419665	0.0058292	2.70693	HT29	Cell Lines	HT29 Cell Lines	Cell Cycle
ENSG00000140534	TICRR	723.105	-0.262859	0.102237	-2.57109	0.010138	0.0196108	1.75076	HT29	Cell Lines	HT29 Cell Lines	Cell Cycle
ENSG00000071539	TRIP13	2150.83	-0.951987	0.0960162	-9.91486	3.58776e-23	3.62622e-22	1.5955	HT29	Cell Lines	HT29 Cell Lines	Cell Cycle
ENSG00000112742	TTK	5065.54	-0.840652	0.0731472	-11.4926	1.43715e-30	2.19947e-29	1.49605	HT29	Cell Lines	HT29 Cell Lines	Cell Cycle
ENSG00000062650	WAPL	2410.48	-0.207033	0.0724169	-2.8589	0.0042511	0.00962953	1.5955	HT29	Cell Lines	HT29 Cell Lines	Cell Cycle
ENSG00000166483	WEE1	1459.9	-0.889969	0.149709	-5.94466	2.77039e-09	1.07188e-08	1.85453	HT29	Cell Lines	HT29 Cell Lines	Cell Cycle
ENSG00000166913	YWHAB	15126.3	0.266836	0.0388628	6.8661	6.59807e-12	3.79743e-11	1.49605	HT29	Cell Lines	HT29 Cell Lines	Cell Cycle
ENSG00000108953	YWHAE	4626.86	-0.160155	0.173687	-0.922092	0.356481	0.577468	1.29747	HT29	Cell Lines	HT29 Cell Lines	Cell Cycle
ENSG00000170027	YWHAG	10303.8	0.404869	0.0397297	10.1906	2.18469e-24	2.57319e-23	1.45238	HT29	Cell Lines	HT29 Cell Lines	Cell Cycle
ENSG00000128245	YWHAH	4290.51	0.108896	0.0509419	2.13766	0.0325445	0.0666292	1.45906	HT29	Cell Lines	HT29 Cell Lines	Cell Cycle
ENSG00000134308	YWHAQ	18721.2	-0.199589	0.036568	-5.45804	4.81409e-08	2.07377e-07	1.49605	HT29	Cell Lines	HT29 Cell Lines	Cell Cycle
ENSG00000164924	YWHAZ	37825.4	0.332693	0.035303	9.42393	4.34499e-21	4.28648e-20	1.45906	HT29	Cell Lines	HT29 Cell Lines	Cell Cycle
ENSG00000116809	ZBTB17	1067.07	0.0845521	0.122319	0.691241	0.489414	0.588399	1.74134	HT29	Cell Lines	HT29 Cell Lines	Cell Cycle
ENSG00000106028	SSBP1	5790.21	-0.797986	0.0930524	-8.57566	9.85201e-18	8.28997e-17	1.45238	HT29	Cell Lines	HT29 Cell Lines	DNA Replication
ENSG00000171865	RNASEH1	2458.66	-0.260335	0.104229	-2.49771	0.0124997	0.0283845	1.43989	HT29	Cell Lines	HT29 Cell Lines	DNA Replication
ENSG00000132383	RPA1	5093.05	-0.220221	0.0685091	-3.21448	0.00130681	0.00391124	1.29747	HT29	Cell Lines	HT29 Cell Lines	DNA Replication
ENSG00000132646	PCNA	12928.4	-0.964441	0.0461894	-20.8801	8.11911e-97	9.57787e-95	1.49605	HT29	Cell Lines	HT29 Cell Lines	DNA Replication
ENSG00000138346	DNA2	1261.6	-1.47334	0.118734	-12.4087	2.3443e-35	4.20075e-34	1.56534	HT29	Cell Lines	HT29 Cell Lines	DNA Replication
ENSG00000168496	FEN1	5925.73	-1.10207	0.0430552	-25.5966	1.66265e-144	4.90587e-142	1.45906	HT29	Cell Lines	HT29 Cell Lines	DNA Replication
ENSG00000105486	LIG1	3466.96	-0.392008	0.0674673	-5.81034	6.23448e-09	3.25767e-08	1.32082	HT29	Cell Lines	HT29 Cell Lines	DNA Replication
ENSG00000101868	POLA1	1753.36	-0.694746	0.0971248	-7.15313	8.48229e-13	7.47395e-12	1.02146	HT29	Cell Lines	HT29 Cell Lines	DNA Replication
ENSG00000014138	POLA2	1170.36	-0.616402	0.160671	-3.83643	0.000124835	0.000307707	1.85119	HT29	Cell Lines	HT29 Cell Lines	DNA Replication
ENSG00000198056	PRIM1	2890.6	-1.48069	0.0833856	-17.7571	1.5187e-70	9.05412e-69	1.43989	HT29	Cell Lines	HT29 Cell Lines	DNA Replication
ENSG00000146143	PRIM2	1514.18	-0.641062	0.0823766	-7.78209	7.13359e-15	4.05708e-14	1.83678	HT29	Cell Lines	HT29 Cell Lines	DNA Replication
ENSG00000062822	POLD1	5759.63	-0.226887	0.0516708	-4.39101	1.12827e-05	4.37633e-05	1.29747	HT29	Cell Lines	HT29 Cell Lines	DNA Replication
ENSG00000106628	POLD2	6946.93	-0.76854	0.0624967	-12.2973	9.36544e-35	1.76515e-33	1.45238	HT29	Cell Lines	HT29 Cell Lines	DNA Replication
ENSG00000077514	POLD3	1173.82	-1.01816	0.120603	-8.44221	3.11404e-17	2.00806e-16	1.85453	HT29	Cell Lines	HT29 Cell Lines	DNA Replication
ENSG00000175482	POLD4	921.411	1.06403	0.140839	7.55495	4.19008e-14	2.25583e-13	1.85119	HT29	Cell Lines	HT29 Cell Lines	DNA Replication
ENSG00000177084	POLE	2455.39	0.268076	0.0991197	2.70457	0.00683931	0.0224166	1.02146	HT29	Cell Lines	HT29 Cell Lines	DNA Replication
ENSG00000100479	POLE2	927.455	-2.51954	0.132341	-19.0382	8.22786e-81	5.09232e-79	1.85119	HT29	Cell Lines	HT29 Cell Lines	DNA Replication
ENSG00000148229	POLE3	3530.98	-0.759645	0.0569334	-13.3427	1.30648e-40	3.09522e-39	1.45906	HT29	Cell Lines	HT29 Cell Lines	DNA Replication
ENSG00000115350	POLE4	1854.32	0.473808	0.048907	9.68794	3.39306e-22	3.56912e-21	1.43989	HT29	Cell Lines	HT29 Cell Lines	DNA Replication
ENSG00000073111	MCM2	7494.35	-1.08108	0.062244	-17.3684	1.43204e-67	7.80392e-66	1.45238	HT29	Cell Lines	HT29 Cell Lines	DNA Replication
ENSG00000112118	MCM3	9205.32	-1.22707	0.064535	-19.0141	1.30453e-80	9.9106e-79	1.49605	HT29	Cell Lines	HT29 Cell Lines	DNA Replication
ENSG00000104738	MCM4	10816.2	-1.14445	0.103487	-11.0589	1.98458e-28	2.85783e-27	1.45621	HT29	Cell Lines	HT29 Cell Lines	DNA Replication
ENSG00000100297	MCM5	3565.27	-1.79193	0.125849	-14.2387	5.26918e-46	1.48537e-44	1.45238	HT29	Cell Lines	HT29 Cell Lines	DNA Replication
ENSG00000076003	MCM6	6504.59	-1.48519	0.0849445	-17.4843	1.88761e-68	1.16774e-66	1.29747	HT29	Cell Lines	HT29 Cell Lines	DNA Replication
ENSG00000166508	MCM7	16031.1	-1.02446	0.0498465	-20.5523	7.34452e-94	8.22002e-92	1.45906	HT29	Cell Lines	HT29 Cell Lines	DNA Replication
ENSG00000117748	RPA2	2310.27	-0.74119	0.0680867	-10.886	1.34467e-27	1.86114e-26	1.45906	HT29	Cell Lines	HT29 Cell Lines	DNA Replication
ENSG00000204086	RPA4	3.94901	-0.579487	1.04997	-0.55191	0.58101	1	0.0563583	HT29	Cell Lines	HT29 Cell Lines	DNA Replication
ENSG00000106399	RPA3	4151.97	-0.587293	0.0575911	-10.1976	2.03143e-24	2.397e-23	1.45238	HT29	Cell Lines	HT29 Cell Lines	DNA Replication
ENSG00000035928	RFC1	3816.58	-0.134421	0.134858	-0.996763	0.31888	0.520829	1.32082	HT29	Cell Lines	HT29 Cell Lines	DNA Replication
ENSG00000163918	RFC4	2284.33	-1.19972	0.0757828	-15.831	1.902e-56	7.48278e-55	1.45906	HT29	Cell Lines	HT29 Cell Lines	DNA Replication
ENSG00000049541	RFC2	2788.15	-0.973944	0.0753917	-12.9185	3.54181e-38	7.57121e-37	1.45906	HT29	Cell Lines	HT29 Cell Lines	DNA Replication
ENSG00000111445	RFC5	2660.96	-0.833856	0.0707686	-11.7828	4.78525e-32	8.05025e-31	1.43989	HT29	Cell Lines	HT29 Cell Lines	DNA Replication
ENSG00000133119	RFC3	3318.71	-1.49234	0.0643667	-23.185	6.45396e-119	1.15838e-116	1.45238	HT29	Cell Lines	HT29 Cell Lines	DNA Replication
ENSG00000104889	RNASEH2A	1373.13	-0.17751	0.106582	-1.66549	0.0958157	0.136611	1.9155	HT29	Cell Lines	HT29 Cell Lines	DNA Replication
ENSG00000136104	RNASEH2B	1937.5	-2.10768	0.13036	-16.1682	8.45145e-59	4.31798e-57	1.2196	HT29	Cell Lines	HT29 Cell Lines	DNA Replication
ENSG00000172922	RNASEH2C	4730.97	1.81777	0.0908893	19.9998	5.52696e-89	5.32852e-87	1.49605	HT29	Cell Lines	HT29 Cell Lines	DNA Replication
ENSG00000106028	SSBP1	5790.21	-0.797986	0.0930524	-8.57566	9.85201e-18	8.28997e-17	1.45238	HT29	Cell Lines	HT29 Cell Lines	Homologous Recombination
ENSG00000113522	RAD50	2443.82	-0.071608	0.118411	-0.604741	0.545351	0.732937	1.45906	HT29	Cell Lines	HT29 Cell Lines	Homologous Recombination
ENSG00000020922	MRE11	2211.83	-0.699072	0.0814225	-8.58573	9.02608e-18	9.03549e-17	1.2196	HT29	Cell Lines	HT29 Cell Lines	Homologous Recombination
ENSG00000104320	NBN	3034.21	0.0255282	0.0916435	0.27856	0.780582	1	1.32082	HT29	Cell Lines	HT29 Cell Lines	Homologous Recombination
ENSG00000149311	ATM	1754.16	-0.523932	0.193523	-2.70735	0.00678237	0.0188921	1.2196	HT29	Cell Lines	HT29 Cell Lines	Homologous Recombination
ENSG00000012048	BRCA1	2631.1	-1.04091	0.103324	-10.0742	7.18764e-24	8.19996e-23	1.45906	HT29	Cell Lines	HT29 Cell Lines	Homologous Recombination
ENSG00000138376	BARD1	631.177	-1.07208	0.198605	-5.39805	6.7368e-08	2.35353e-07	1.83678	HT29	Cell Lines	HT29 Cell Lines	Homologous Recombination
ENSG00000101773	RBBP8	4159.2	-1.08097	0.0730679	-14.7941	1.59936e-49	5.03365e-48	1.43989	HT29	Cell Lines	HT29 Cell Lines	Homologous Recombination
ENSG00000136492	BRIP1	911.824	-0.765522	0.11904	-6.43081	1.26927e-10	5.41468e-10	1.85119	HT29	Cell Lines	HT29 Cell Lines	Homologous Recombination
ENSG00000163781	TOPBP1	4443.67	-1.18262	0.0858424	-13.7766	3.52533e-43	9.14701e-42	1.45238	HT29	Cell Lines	HT29 Cell Lines	Homologous Recombination
ENSG00000163322	ABRAXAS1	1295.14	0.934366	0.108126	8.64145	5.55017e-18	3.70206e-17	1.85453	HT29	Cell Lines	HT29 Cell Lines	Homologous Recombination
ENSG00000087206	UIMC1	1288.81	-0.252356	0.119519	-2.11144	0.0347349	0.0552841	1.9155	HT29	Cell Lines	HT29 Cell Lines	Homologous Recombination
ENSG00000105393	BABAM1	2370.06	-0.0353167	0.0737561	-0.478831	0.632059	0.94306	1.2196	HT29	Cell Lines	HT29 Cell Lines	Homologous Recombination
ENSG00000158019	BABAM2	432.651	-0.062993	0.119832	-0.525678	0.599112	0.662799	1.83678	HT29	Cell Lines	HT29 Cell Lines	Homologous Recombination
ENSG00000185515	BRCC3	1941.41	0.397476	0.0704909	5.63869	1.71345e-08	7.86052e-08	1.45906	HT29	Cell Lines	HT29 Cell Lines	Homologous Recombination
ENSG00000083093	PALB2	648.085	-0.50477	0.0966046	-5.22512	1.74047e-07	5.78862e-07	1.85119	HT29	Cell Lines	HT29 Cell Lines	Homologous Recombination
ENSG00000139618	BRCA2	1287.92	-0.688996	0.350757	-1.96431	0.0494937	0.0783704	1.85453	HT29	Cell Lines	HT29 Cell Lines	Homologous Recombination
ENSG00000127922	SEM1	8627.52	-0.0835802	0.0859249	-0.972712	0.330696	0.496443	1.45238	HT29	Cell Lines	HT29 Cell Lines	Homologous Recombination
ENSG00000139351	SYCP3	12.096	0.119779	0.746825	0.160385	0.872578	1	0.637365	HT29	Cell Lines	HT29 Cell Lines	Homologous Recombination
ENSG00000132383	RPA1	5093.05	-0.220221	0.0685091	-3.21448	0.00130681	0.00391124	1.29747	HT29	Cell Lines	HT29 Cell Lines	Homologous Recombination
ENSG00000117748	RPA2	2310.27	-0.74119	0.0680867	-10.886	1.34467e-27	1.86114e-26	1.45906	HT29	Cell Lines	HT29 Cell Lines	Homologous Recombination
ENSG00000106399	RPA3	4151.97	-0.587293	0.0575911	-10.1976	2.03143e-24	2.397e-23	1.45238	HT29	Cell Lines	HT29 Cell Lines	Homologous Recombination
ENSG00000204086	RPA4	3.94901	-0.579487	1.04997	-0.55191	0.58101	1	0.0563583	HT29	Cell Lines	HT29 Cell Lines	Homologous Recombination
ENSG00000051180	RAD51	645.384	-1.24053	0.139833	-8.8715	7.2164e-19	6.51793e-18	1.4306	HT29	Cell Lines	HT29 Cell Lines	Homologous Recombination
ENSG00000002016	RAD52	400.205	-0.218691	0.196099	-1.11521	0.264762	0.325306	1.93391	HT29	Cell Lines	HT29 Cell Lines	Homologous Recombination
ENSG00000182185	RAD51B	201.533	-1.23371	0.316937	-3.8926	9.91745e-05	0.000243844	1.88122	HT29	Cell Lines	HT29 Cell Lines	Homologous Recombination
ENSG00000108384	RAD51C	2697.13	-0.574133	0.100421	-5.71728	1.0824e-08	5.55459e-08	1.32082	HT29	Cell Lines	HT29 Cell Lines	Homologous Recombination
ENSG00000185379	RAD51D	592.751	-1.27261	0.173655	-7.32835	2.33e-13	1.20172e-12	1.85119	HT29	Cell Lines	HT29 Cell Lines	Homologous Recombination
ENSG00000196584	XRCC2	1332.45	-1.02435	0.0669916	-15.2907	8.81981e-53	2.40877e-51	1.85453	HT29	Cell Lines	HT29 Cell Lines	Homologous Recombination
ENSG00000126215	XRCC3	2231.64	-0.951031	0.0921747	-10.3177	5.86084e-25	7.23293e-24	1.43989	HT29	Cell Lines	HT29 Cell Lines	Homologous Recombination
ENSG00000085999	RAD54L	698.879	-0.855099	0.133236	-6.41792	1.38144e-10	5.92135e-10	1.83678	HT29	Cell Lines	HT29 Cell Lines	Homologous Recombination
ENSG00000197275	RAD54B	1502.13	-0.497545	0.0964773	-5.15713	2.5077e-07	8.20874e-07	1.85119	HT29	Cell Lines	HT29 Cell Lines	Homologous Recombination
ENSG00000062822	POLD1	5759.63	-0.226887	0.0516708	-4.39101	1.12827e-05	4.37633e-05	1.29747	HT29	Cell Lines	HT29 Cell Lines	Homologous Recombination
ENSG00000106628	POLD2	6946.93	-0.76854	0.0624967	-12.2973	9.36544e-35	1.76515e-33	1.45238	HT29	Cell Lines	HT29 Cell Lines	Homologous Recombination
ENSG00000077514	POLD3	1173.82	-1.01816	0.120603	-8.44221	3.11404e-17	2.00806e-16	1.85453	HT29	Cell Lines	HT29 Cell Lines	Homologous Recombination
ENSG00000175482	POLD4	921.411	1.06403	0.140839	7.55495	4.19008e-14	2.25583e-13	1.85119	HT29	Cell Lines	HT29 Cell Lines	Homologous Recombination
ENSG00000197299	BLM	1552.22	-1.38081	0.147204	-9.38026	6.58093e-21	5.09495e-20	1.85453	HT29	Cell Lines	HT29 Cell Lines	Homologous Recombination
ENSG00000177302	TOP3A	1162.76	0.394099	0.138483	2.84584	0.00442949	0.00922965	1.74134	HT29	Cell Lines	HT29 Cell Lines	Homologous Recombination
ENSG00000100038	TOP3B	940.718	0.234758	0.154766	1.51686	0.129302	0.182774	1.85453	HT29	Cell Lines	HT29 Cell Lines	Homologous Recombination
ENSG00000172732	MUS81	1501.88	-0.374013	0.128039	-2.92108	0.00348819	0.00704904	1.83678	HT29	Cell Lines	HT29 Cell Lines	Homologous Recombination
ENSG00000154920	EME1	800.533	-0.733557	0.169784	-4.32052	1.55662e-05	4.23703e-05	1.85119	HT29	Cell Lines	HT29 Cell Lines	Homologous Recombination
ENSG00000106028	SSBP1	5790.21	-0.797986	0.0930524	-8.57566	9.85201e-18	8.28997e-17	1.45238	HT29	Cell Lines	HT29 Cell Lines	Mismatch Repair
ENSG00000122512	PMS2	1291.21	0.121816	0.0847389	1.43754	0.150565	0.241072	1.56534	HT29	Cell Lines	HT29 Cell Lines	Mismatch Repair
ENSG00000076242	MLH1	1407.32	-0.419509	0.137492	-3.05114	0.00227971	0.0047464	1.83678	HT29	Cell Lines	HT29 Cell Lines	Mismatch Repair
ENSG00000116062	MSH6	3784.47	-0.768212	0.103167	-7.44628	9.6011e-14	6.40631e-13	1.45238	HT29	Cell Lines	HT29 Cell Lines	Mismatch Repair
ENSG00000095002	MSH2	5714.14	-1.15385	0.0635742	-18.1496	1.29233e-73	8.40543e-72	1.45621	HT29	Cell Lines	HT29 Cell Lines	Mismatch Repair
ENSG00000113318	MSH3	792.525	0.22052	0.097787	2.25511	0.0241265	0.0433806	1.74134	HT29	Cell Lines	HT29 Cell Lines	Mismatch Repair
ENSG00000119684	MLH3	729.12	0.351762	0.201147	1.74878	0.0803283	0.121197	1.83678	HT29	Cell Lines	HT29 Cell Lines	Mismatch Repair
ENSG00000035928	RFC1	3816.58	-0.134421	0.134858	-0.996763	0.31888	0.520829	1.32082	HT29	Cell Lines	HT29 Cell Lines	Mismatch Repair
ENSG00000163918	RFC4	2284.33	-1.19972	0.0757828	-15.831	1.902e-56	7.48278e-55	1.45906	HT29	Cell Lines	HT29 Cell Lines	Mismatch Repair
ENSG00000049541	RFC2	2788.15	-0.973944	0.0753917	-12.9185	3.54181e-38	7.57121e-37	1.45906	HT29	Cell Lines	HT29 Cell Lines	Mismatch Repair
ENSG00000111445	RFC5	2660.96	-0.833856	0.0707686	-11.7828	4.78525e-32	8.05025e-31	1.43989	HT29	Cell Lines	HT29 Cell Lines	Mismatch Repair
ENSG00000133119	RFC3	3318.71	-1.49234	0.0643667	-23.185	6.45396e-119	1.15838e-116	1.45238	HT29	Cell Lines	HT29 Cell Lines	Mismatch Repair
ENSG00000132646	PCNA	12928.4	-0.964441	0.0461894	-20.8801	8.11911e-97	9.57787e-95	1.49605	HT29	Cell Lines	HT29 Cell Lines	Mismatch Repair
ENSG00000174371	EXO1	913.556	-0.542245	0.162923	-3.32822	0.000874031	0.0019231	1.85119	HT29	Cell Lines	HT29 Cell Lines	Mismatch Repair
ENSG00000132383	RPA1	5093.05	-0.220221	0.0685091	-3.21448	0.00130681	0.00391124	1.29747	HT29	Cell Lines	HT29 Cell Lines	Mismatch Repair
ENSG00000117748	RPA2	2310.27	-0.74119	0.0680867	-10.886	1.34467e-27	1.86114e-26	1.45906	HT29	Cell Lines	HT29 Cell Lines	Mismatch Repair
ENSG00000106399	RPA3	4151.97	-0.587293	0.0575911	-10.1976	2.03143e-24	2.397e-23	1.45238	HT29	Cell Lines	HT29 Cell Lines	Mismatch Repair
ENSG00000204086	RPA4	3.94901	-0.579487	1.04997	-0.55191	0.58101	1	0.0563583	HT29	Cell Lines	HT29 Cell Lines	Mismatch Repair
ENSG00000062822	POLD1	5759.63	-0.226887	0.0516708	-4.39101	1.12827e-05	4.37633e-05	1.29747	HT29	Cell Lines	HT29 Cell Lines	Mismatch Repair
ENSG00000106628	POLD2	6946.93	-0.76854	0.0624967	-12.2973	9.36544e-35	1.76515e-33	1.45238	HT29	Cell Lines	HT29 Cell Lines	Mismatch Repair
ENSG00000077514	POLD3	1173.82	-1.01816	0.120603	-8.44221	3.11404e-17	2.00806e-16	1.85453	HT29	Cell Lines	HT29 Cell Lines	Mismatch Repair
ENSG00000175482	POLD4	921.411	1.06403	0.140839	7.55495	4.19008e-14	2.25583e-13	1.85119	HT29	Cell Lines	HT29 Cell Lines	Mismatch Repair
ENSG00000105486	LIG1	3466.96	-0.392008	0.0674673	-5.81034	6.23448e-09	3.25767e-08	1.32082	HT29	Cell Lines	HT29 Cell Lines	Mismatch Repair

## Sheet: Fig 5F
Gene	E2F3	E2F3	MYC	MYC	CCNE1	CCNE1	MCM4	MCM4	CDC25A	CDC25A	B2M	B2M	TBP	TBP	UBC	UBC
gRNA	gRNA 1	gRNA2	gRNA 1	gRNA2	gRNA 1	gRNA2	gRNA 1	gRNA2	gRNA 1	gRNA2	gRNA 1	gRNA2	gRNA 1	gRNA2	gRNA 1	gRNA2
Line	HPCEC	HPCEC	HPCEC	HPCEC	HPCEC	HPCEC	HPCEC	HPCEC	HPCEC	HPCEC	HPCEC	HPCEC	HPCEC	HPCEC	HPCEC	HPCEC
	0.028921	-0.124837	0.138916	-0.40534	-2.99214	-2.51167	-0.718515	-2.11181	-0.053844	-2.36393	-1.91048	-2.21301	-2.84065	-2.65386	-0.126423	-0.626677
	-0.093589	-0.135544	0.058708	-0.244108	-2.98879	-2.55548	-0.745492	-2.14018	-0.067018	-2.28083	-1.97191	-2.24562	-2.74993	-2.83809	-0.175159	-0.708428
	-0.029066	-0.215963	0.099568	-0.332187	-3.03557	-2.71677	-0.594129	-2.1817	-0.069062	-2.39472	-1.92829	-2.40503	-2.75089	-2.95012	-0.137232	-0.649909
	-0.0867	-0.175412	-0.017192	-0.41273	-3.15891	-2.71687	-0.781174	-2.234	-0.126236	-2.44797	-2.05164	-2.37188	-2.76675	-2.9565	-0.126423	-0.611035
	-0.026451	-0.091724	0.141121	-0.267573	-3.17062	-2.61281	-0.625415	-2.15835	-0.033449	-2.16874	-1.83856	-2.20661	-2.49028	-2.89517	-0.131149	-0.555964
	-0.042027	-0.066714	0.047175	-0.292681	-3.22424	-2.75553	-0.753451	-2.06988	-0.046529	-2.5239	-1.91675	-2.19999	-2.79671	-2.94796	-0.093527	-0.572478
	-0.103299	-0.21302	0.001194	-0.454855	-3.05456	-2.74575	-0.780897	-2.20784	-0.085057	-2.36335	-1.8626	-2.24238	-2.67977	-2.82704	-0.095854	-0.651437
	-0.022819	-0.196057	-0.049203	-0.344211	-3.08926	-2.65927	-0.703905	-2.15768	-0.079474	-2.36335	-1.85877	-2.26922	-2.725	-2.86696	-0.177133	-0.668374
Gene	E2F3	E2F3	MYC	MYC	CCNE1	CCNE1	MCM4	MCM4	CDC25A	CDC25A	B2M	B2M	TBP	TBP	UBC	UBC
gRNA	gRNA 1	gRNA2	gRNA 1	gRNA2	gRNA 1	gRNA2	gRNA 1	gRNA2	gRNA 1	gRNA2	gRNA 1	gRNA2	gRNA 1	gRNA2	gRNA 1	gRNA2
Line	HT29	HT29	HT29	HT29	HT29	HT29	HT29	HT29	HT29	HT29	HT29	HT29	HT29	HT29	HT29	HT29
	-0.301222	-0.597481	-0.475897	-1.15991	-3.8733	-3.60163	-0.995826	-2.48937	-0.36586	-3.23348	-1.85889	-1.90481	-2.75339	-3.49292	-0.282714	-0.487878
	-0.290416	-0.787432	-0.620613	-1.19494	-3.7557	-3.556	-1.00636	-2.60384	-0.418716	-3.19691	-1.98832	-2.01598	-2.83363	-3.48638	-0.374626	-0.592284
	-0.323124	-0.754343	-0.657818	-1.18514	-3.90308	-3.58764	-0.943311	-2.558	-0.4755	-3.1012	-1.91414	-2.02211	-2.89256	-3.62735	-0.323507	-0.523854
	-0.365432	-0.687676	-0.541515	-1.27595	-4.03865	-3.66167	-0.866371	-2.54484	-0.554468	-3.14041	-1.94221	-1.8601	-2.8263	-3.54084	-0.308525	-0.577933
	-0.290195	-0.691889	-0.45916	-1.22794	-3.87364	-3.52006	-0.987672	-2.53763	-0.433439	-3.21825	-1.70288	-1.79701	-2.74315	-3.51088	-0.358499	-0.520982
	-0.379049	-0.805182	-0.598	-1.16405	-3.91028	-3.57752	-1.06325	-2.47229	-0.359989	-3.12584	-1.68119	-1.72307	-2.87811	-3.50813	-0.307153	-0.525857
	-0.338787	-0.864929	-0.808838	-1.22605	-4.0284	-3.64449	-1.07683	-2.57144	-0.302288	-3.43549	-1.78671	-1.92362	-2.86898	-3.58778	-0.325302	-0.484357
	-0.529463	-0.788653	-0.594549	-1.29441	-4.12976	-3.70151	-0.986869	-2.57511	-0.306309	-3.3726	-1.84404	-1.93909	-2.82802	-3.52313	-0.346819	-0.581464
