# Supplementary material for: Global loss of promoter–enhancer connectivity and rebalancing of gene expression during early colorectal cancer carcinogenesis
Source: Nat Cancer. 2024 Oct 30;5(11):1697–712. doi: 10.1038/s43018-024-00823-z (PMC11584406; doi:10.1038/s43018-024-00823-z)
Supplement: Supplementary file 8 — Statistical source data. [file 43018_2024_823_MOESM8_ESM.zip › edf1a.tsv]

	Combined	MseI	DdeI	CviAII	BfaI	HinP1I
0	378	374	610	683	828	673
1	237	476	224	208	464	57
2	63	279	178	28	45	7
3	11	54	89	1036	146	7
4	51	1181	117	98	542	180
5	6	941	14	255	66	30
6	7	41	191	70	426	394
7	7	405	321	670	599	64
8	11	42	627	388	335	26
9	8	137	38	200	59	133
10	7	22	66	728	176	169
11	7	169	24	631	1350	47
12	11	35	32	102	371	67
13	40	121	56	260	189	67
14	11	12	77	74	21	280
15	15	395	129	315	136	698
16	42	117	93	13	184	656
17	32	52	77	56	534	559
18	48	47	64	308	11	187
19	34	55	72	168	431	2396
20	16	133	8	153	216	767
21	93	26	256	280	472	3761
22	22	427	50	161	129	5190
23	58	5	200	291	571	138
24	43	113	18	323	28	991
25	18	156	783	140	61	7944
26	43	114	487	666	70	65
27	49	37	347	405	62	114
28	60	77	5	117	697	625
29	46	84	637	189	69	6873
30	22	12	647	404	499	1176
31	24	118	26	141	296	1824
32	7	102	248	7	6	537
33	137	162	16	800	37	382
34	139	13	18	219	503	447
35	34	218	407	625	195	391
36	51	481	112	7	118	595
37	71	143	64	208	8	40
38	39	476	566	144	178	125
39	33	101	168	94	811	125
40	42	129	137	138	24	223
41	29	73	300	24	475	101
42	42	207	1027	150	80	41
43	174	17	58	75	947	85
44	45	51	8	162	498	1827
45	54	259	214	1111	1278	3007
46	21	40	666	410	427	781
47	8	62	469	50	44	6098
48	42	24	123	107	36	2079
49	70	106	70	72	93	4336
50	20	86	275	769	299	3136
51	9	253	327	388	144	88
52	36	24	301	104	1132	556
53	60	118	623	119	71	1153
54	81	101	58	556	267	208
55	133	374	150	124	182	783
56	97	79	623	367	566	85
57	30	96	14	168	451	68
58	52	64	652	43	371	11
59	38	211	157	17	260	25
60	31	22	35	621	90	117
61	38	90	41	342	600	86
62	39	43	39	64	118	20
63	12	70	20	1635	963	229
64	133	36	67	269	426	28
65	45	795	314	143	1313	369
66	84	80	144	145	123	349
67	13	129	582	19	47	83
68	16	45	416	108	125	150
69	27	168	1027	113	159	350
70	36	5	386	140	695	885
71	103	134	188	735	1122	211
72	25	242	379	105	113	28
73	43	181	278	32	27	280
74	11	327	277	71	124	1276
75	12	316	53	77	744	241
76	45	104	191	53	329	1162
77	46	198	19	81	462	1457
78	141	144	596	94	275	3089
79	26	151	41	37	472	3137
80	173	100	391	119	264	193
81	39	247	1125	29	28	3811
82	10	7	56	8	125	213
83	116	78	31	113	136	485
84	16	68	114	466	6	5893
85	61	76	705	123	843	814
86	124	70	261	26	180	2086
87	215	51	441	316	513	2151
88	121	122	416	85	105	613
89	56	136	191	1112	9	288
90	51	68	167	43	501	1212
91	8	90	615	53	42	6913
92	45	68	332	544	432	3216
93	14	37	584	308	860	2170
94	10	356	236	74	937	1439
95	42	61	304	571	52	138
96	65	295	60	39	424	1675
97	23	285	193	390	92	3614
98	30	14	45	1103	74	63
99	173	56	76	34	129	181
100	9	32	231	74	380	17
101	31	198	30	743	478	11
102	48	88	157	791	504	16
103	31	165	533	139	1055	90
104	142	37	47	98	226	82
105	9	7	553	51	414	10
106	14	123	16	420	13	21
107	25	107	98	146	1458	15
108	80	32	130	249	486	69
109	54	17	37	304	144	59
110	8	125	24	12	374	40
111	10	12	1427	288	82	92
112	60	23	41	281	656	39
113	32	56	524	15	471	22
114	89	136	43	106	191	99
115	22	14	718	33	667	25
116	8	749	278	14	80	41
117	41	240	426	101	60	91
118	81	262	103	127	73	6
119	44	290	1142	33	348	176
120	45	304	235	113	166	55
121	16	408	71	100	283	92
122	113	89	181	86	38	63
123	10	266	111	43	121	221
124	106	60	34	220	16	34
125	43	301	560	130	25	41
126	19	102	58	49	15	2646
127	15	139	300	258	654	90
128	92	120	115	128	2329	5290
129	17	189	62	224	555	5005
130	15	936	102	286	289	81
131	30	288	110	47	205	8033
132	103	442	103	24	360	3624
133	75	5	268	9	51	288
134	76	56	167	335	574	705
135	12	63	34	30	196	1496
136	9	52	14	22	935	240
137	11	65	32	94	386	380
138	12	15	655	197	174	145
139	208	73	360	232	225	63
140	57	10	697	60	43	138
141	104	102	252	55	128	848
142	45	150	23	47	149	131
143	102	173	295	844	463	9
144	15	430	103	35	42	81
145	52	8	79	35	431	5086
146	12	193	290	179	315	4294
147	6	81	41	485	322	75
148	88	34	25	457	808	153
149	51	29	156	48	1695	75
150	83	24	29	189	34	1547
151	178	27	365	107	288	2896
152	105	13	210	15	749	4345
153	70	88	279	53	40	9530
154	63	25	87	198	195	589
155	77	41	344	152	172	1178
156	34	43	72	33	481	34
157	52	187	233	237	234	2212
158	14	53	101	63	25	2838
159	19	197	461	93	1021	1164
160	59	147	13	27	280	43
161	6	39	388	69	50	195
162	31	7	44	977	732	266
163	21	62	113	68	1899	153
164	24	501	208	138	751	1496
165	32	286	83	209	3460	982
166	35	559	218	136	2676	1130
167	161	429	28	321	46	143
168	28	118	101	130	1202	1810
169	41	296	124	475	735	4975
170	44	25	29	117	473	1389
171	38	182	232	227	106	381
172	29	167	92	151	283	5230
173	28	13	141	294	1442	1663
174	110	277	298	112	193	3154
175	29	242	82	8	95	3065
176	62	112	214	16	1530	153
177	140	1078	230	143	317	662
178	73	374	35	42	374	311
179	46	259	73	127	664	2404
180	28	93	108	37	111	3747
181	64	5	9	20	20	1124
182	59	139	47	739	403	3537
183	87	321	752	86	312	151
184	11	291	217	523	136	789
185	9	360	123	250	70	19
186	123	65	45	158	38	2548
187	62	10	164	132	39	1573
188	12	56	27	85	25	747
189	9	49	692	38	420	156
190	173	16	125	307	1497	890
191	38	450	958	101	501	105
192	45	48	753	18	280	286
193	46	56	59	309	17	1726
194	10	153	317	623	17	222
195	41	6	93	193	17	551
196	6	48	47	29	17	3285
197	68	70	6	27	17	2714
198	171	139	90	67	17	750
199	45	146	138	46	17	914
200	26	7	259	219	17	2825
201	94	345	541	56	17	416
202	47	175	44	297	17	2263
203	15	430	113	178	17	143
204	43	624	448	25	132	81
205	18	2000	798	235	261	1804
206	9	161	278	137	90	210
207	31	345	1678	160	23	490
208	143	29	50	52	369	326
209	122	1318	123	14	86	2265
210	12	1026	365	147	350	33
211	169	552	238	213	197	33
212	13	254	527	122	1426	33
213	76	115	152	23	800	2846
214	8	299	37	132	1037	85
215	33	159	11	18	87	139
216	74	36	152	73	250	5496
217	108	123	263	217	429	1086
218	7	630	163	246	94	794
219	42	146	280	84	47	135
220	84	527	202	120	666	523
221	24	358	250	34	582	242
222	19	25	104	335	318	293
223	79	18	5	34	111	1226
224	13	10	202	33	644	2896
225	49	23	228	114	104	2669
226	82	9	347	81	20	2007
227	28	134	455	413	30	336
228	64	37	254	64	455	46
229	9	25	405	278	628	46
230	14	192	175	886	90	46
231	16	376	162	45	198	46
232	28	100	368	280	407	46
233	27	173	156	124	21	46
234	56	34	252	33	9	46
235	5	58	5	14	236	46
236	20	63	213	101	590	46
237	159	10	7	119	41	46
238	7	413	52	33	225	46
239	62	196	34	344	397	46
240	149	121	17	389	27	46
241	37	438	139	141	361	46
242	48	303	190	198	595	46
243	284	76	9	279	35	46
244	46	73	99	240	694	95
245	62	80	8	660	179	46
246	154	5	88	344	157	95
247	58	7	106	302	134	46
248	108	226	57	68	624	95
249	114	24	866	189	1062	95
250	89	182	113	563	999	46
251	41	84	255	53	241	95
252	108	244	212	529	614	95
253	115	201	78	154	305	46
254	18	237	116	110	609	193
255	22	13	100	98	212	46
256	25	74	70	324	65	46
257	54	131	43	96	396	1332
258	27	725	89	301	1073	128
259	85	104	71	53	217	239
260	54	334	302	221	441	317
261	23	150	5	147	330	1728
262	92	48	160	329	1128	1079
263	11	10	156	159	121	7783
264	82	161	53	85	641	827
265	72	93	70	52	108	71
266	8	36	169	9	44	400
267	80	345	43	122	13	277
268	34	7	117	167	120	1399
269	40	460	138	222	18	617
270	55	69	476	175	81	282
271	68	19	154	149	1652	2364
272	39	97	362	614	78	143
273	19	80	456	29	2387	705
274	27	114	87	99	1024	685
275	43	181	169	217	483	877
276	24	375	39	100	142	717
277	46	291	152	7	76	40
278	26	359	113	47	436	45
279	17	130	138	343	839	45
280	30	40	185	260	42	45
281	94	37	113	33	497	88
282	72	61	345	210	9	45
283	41	19	131	68	105	88
284	6	114	155	6	446	45
285	64	578	366	42	227	136
286	90	56	278	112	843	88
287	59	60	130	229	6	45
288	38	55	44	77	135	93
289	12	17	249	48	125	40
290	100	263	169	310	28	141
291	24	54	727	41	264	40
292	42	188	159	157	404	45
293	257	16	195	72	231	45
294	43	26	154	85	551	93
295	6	64	136	513	54	83
296	40	21	190	175	61	40
297	33	9	65	38	481	83
298	64	303	177	428	647	40
299	81	27	83	253	25	40
300	69	153	118	176	365	40
301	18	38	86	51	55	40
302	43	30	68	342	329	40
303	18	10	30	468	307	40
304	36	363	9	110	1485	189
305	44	18	14	584	203	40
306	55	326	9	38	1001	40
307	93	36	14	132	57	40
308	12	10	64	258	95	45
309	70	86	173	401	1435	40
310	23	35	94	481	564	45
311	27	254	17	583	139	40
312	94	8	53	536	622	45
313	50	472	24	11	515	45
314	30	45	31	155	428	40
315	12	73	43	661	111	40
316	11	303	82	96	281	40
317	26	206	22	42	205	40
318	21	316	204	297	280	40
319	82	229	26	258	154	30
320	111	181	107	75	491	548
321	36	627	149	194	524	742
322	21	7	63	133	537	191
323	129	30	82	54	283	23
324	16	396	85	553	774	1154
325	27	181	14	310	1120	302
326	60	5	99	85	55	117
327	100	55	511	229	132	250
328	40	47	8	311	447	43
329	12	24	317	133	1565	1212
330	7	19	178	18	1760	1434
331	141	1220	543	120	690	1216
332	75	113	43	274	400	1063
333	7	90	14	640	195	55
334	114	93	80	131	865	1020
335	6	368	54	135	1147	198
336	68	157	65	43	615	1694
337	79	6	211	39	884	398
338	42	29	50	530	36	169
339	144	103	213	367	73	1758
340	84	76	142	58	136	1666
341	157	81	184	156	392	146
342	87	40	405	28	531	81
343	196	446	294	6	30	23
344	48	760	101	397	94	808
345	23	31	68	57	293	31
346	212	151	337	214	102	2208
347	57	149	470	7	387	206
348	25	184	233	69	9	408
349	140	139	85	302	476	9
350	32	529	230	39	31	81
351	23	7	39	289	1791	397
352	114	17	64	450	6	832
353	185	49	83	297	135	83
354	23	32	60	135	363	196
355	206	78	15	66	448	51
356	46	200	391	125	329	45
357	14	1397	5	94	462	1289
358	18	464	376	140	276	1930
359	17	151	523	617	296	454
360	29	220	57	111	168	32
361	31	158	140	86	236	67
362	41	90	58	218	149	32
363	149	11	79	216	88	1015
364	7	1246	55	358	117	714
365	17	271	37	320	215	41
366	7	189	44	1081	256	1613
367	58	43	39	152	383	922
368	55	392	22	37	646	1947
369	38	125	173	98	636	39
370	79	26	187	79	1008	960
371	135	39	8	96	47	269
372	10	74	34	286	185	31
373	18	319	610	159	190	1990
374	80	585	810	69	85	1642
375	43	39	31	379	394	347
376	101	750	336	76	1181	113
377	124	8	300	127	11	24
378	193	91	5	346	559	221
379	186	245	219	41	99	163
380	109	3398	5	598	1392	153
381	36	2913	207	7	585	3098
382	27	195	262	41	105	447
383	48	259	212	111	12	1000
384	13	82	89	6	1066	139
385	35	333	88	354	57	266
386	33	98	252	547	443	2678
387	57	1013	84	78	80	13
388	14	663	38	168	166	42
389	17	173	644	252	367	19
390	55	19	97	541	53	8
391	98	5	456	192	5	85
392	41	177	300	7	496	597
393	123	9	218	308	50	145
394	33	172	83	124	136	562
395	12	95	60	17	227	70
396	16	56	106	8	283	216
397	42	70	245	14	209	69
398	61	60	63	36	35	70
399	191	17	382	80	58	70
400	47	564	335	26	9	70
401	233	30	238	300	12	69
402	33	966	79	142	106	2381
403	8	346	131	89	225	363
404	86	502	27	427	212	1473
405	30	29	298	59	21	6877
406	12	20	158	15	446	1573
407	9	6	81	142	591	1282
408	60	49	16	187	69	481
409	67	62	130	348	37	2181
410	56	127	75	120	381	328
411	69	243	102	444	318	1837
412	6	83	204	187	526	93
413	7	79	151	74	215	192
414	19	74	6	62	344	82
415	24	43	96	8	88	274
416	12	9	176	14	494	47
417	42	81	8	34	259	1596
418	14	20	49	218	433	1538
419	23	25	360	228	381	60
420	84	21	115	372	111	35
421	143	31	55	86	586	109
422	12	50	302	294	16	85
423	108	94	135	76	442	187
424	8	62	44	176	162	180
425	51	81	130	142	371	908
426	12	8	117	111	810	748
427	118	13	27	258	105	161
428	10	6	172	56	291	915
429	153	38	113	368	142	3485
430	19	29	20	44	6	5858
431	136	137	133	218	1715	5830
432	12	31	210	547	115	221
433	197	25	7	77	224	2286
434	64	23	12	51	552	5554
435	22	164	32	58	310	219
436	26	41	35	142	223	219
437	13	14	193	130	272	517
438	33	30	243	102	9	1512
439	13	87	441	222	54	3032
440	16	128	91	403	675	2617
441	31	240	44	544	491	31
442	17	13	131	204	779	233
443	51	207	389	566	32	2248
444	41	14	142	424	27	3636
445	21	52	811	21	306	202
446	9	9	65	54	1490	8762
447	45	42	64	246	1166	978
448	47	67	62	13	569	190
449	178	87	52	399	22	1644
450	13	7	101	11	437	910
451	57	54	21	478	51	1259
452	32	108	340	422	116	222
453	170	265	132	517	163	3310
454	143	520	385	415	508	2984
455	9	244	259	35	639	416
456	43	14	169	51	424	228
457	11	11	292	160	350	1058
458	18	100	46	66	723	391
459	49	526	135	132	139	57
460	6	38	91	407	157	2131
461	48	123	132	37	50	1497
462	240	183	60	418	1577	119
463	22	18	7	15	572	112
464	22	139	19	679	191	74
465	69	67	247	127	20	36
466	28	84	88	81	42	206
467	31	59	702	7	68	1794
468	50	15	34	42	32	26
469	12	20	155	115	16	557
470	7	65	59	60	219	1238
471	43	103	331	122	428	136
472	20	357	54	40	350	1231
473	14	45	804	302	182	258
474	64	18	36	695	6	893
475	134	30	69	137	1846	1071
476	64	52	299	44	298	457
477	49	469	110	229	1061	1225
478	51	496	98	38	52	88
479	30	275	381	77	27	3466
480	158	101	216	67	808	625
481	78	81	185	124	81	67
482	34	102	150	55	12	327
483	75	397	181	7	171	421
484	27	37	18	107	199	813
485	61	5	140	513	345	5762
486	246	84	13	68	578	1716
487	127	219	94	248	601	123
488	122	395	155	289	310	617
489	45	50	46	21	888	942
490	51	57	210	121	61	155
491	59	73	25	176	612	186
492	38	28	61	140	9	169
493	28	78	825	86	368	235
494	51	21	5	39	83	734
495	32	206	166	108	118	2115
496	7	79	111	163	143	598
497	29	31	78	220	91	13
498	164	116	703	28	83	83
499	23	29	206	468	301	3288
500	135	129	402	671	337	2836
501	20	26	75	119	388	529
502	16	16	8	39	496	16
503	17	132	13	773	287	2343
504	71	15	551	38	74	5
505	134	55	299	225	145	457
506	41	134	152	89	685	2978
507	22	281	153	178	328	657
508	7	87	320	338	248	1835
509	7	135	14	105	142	39
510	31	17	490	284	193	451
511	216	8	44	291	376	2044
512	10	2117	113	249	168	26
513	32	149	148	12	331	3171
514	76	19	134	113	106	186
515	54	18	240	60	366	252
516	140	123	306	204	353	81
517	10	631	107	70	37	9
518	264	107	14	35	119	131
519	143	39	30	204	124	348
520	102	155	309	10	165	853
521	55	90	1083	26	434	1235
522	287	382	350	40	607	523
523	18	31	92	444	111	5328
524	17	34	170	139	1220	6261
525	29	42	276	60	42	1677
526	75	6	131	227	647	1611
527	47	27	551	40	105	497
528	104	40	53	119	9	1371
529	126	232	215	37	589	1689
530	128	202	16	61	11	2118
531	53	109	359	14	53	1551
532	47	31	230	33	1521	4443
533	36	207	44	40	28	1245
534	27	57	761	63	202	39
535	71	96	107	15	280	598
536	9	47	393	281	51	1506
537	31	394	41	14	561	569
538	13	322	1113	267	786	142
539	27	16	157	12	698	81
540	16	13	148	487	26	5
541	60	101	24	40	232	1794
542	233	65	37	146	655	426
543	93	495	54	147	464	48
544	81	21	71	270	65	736
545	37	86	98	51	263	607
546	9	279	16	98	371	1023
547	7	346	7	932	420	84
548	62	124	191	393	223	1558
549	19	149	440	21	1198	778
550	85	458	162	391	262	75
551	26	67	463	77	48	617
552	37	25	793	384	287	267
553	18	49	473	151	361	334
554	27	485	73	409	16	3709
555	78	469	16	46	281	1622
556	91	370	440	118	336	815
557	41	102	77	77	16	400
558	37	147	120	89	56	295
559	16	51	283	291	70	424
560	69	382	7	442	71	44
561	8	39	148	368	119	44
562	14	934	44	43	204	96
563	14	42	216	59	152	44
564	47	48	270	63	639	44
565	25	29	57	145	128	44
566	28	167	6	10	450	99
567	6	207	49	392	529	48
568	15	96	70	87	1250	44
569	61	9	127	46	134	44
570	15	28	64	91	241	459
571	47	16	548	650	787	2345
572	224	34	272	49	123	821
573	110	319	180	26	289	6528
574	25	181	471	227	309	553
575	28	273	511	605	133	658
576	26	31	45	173	363	537
577	26	64	152	85	774	1110
578	10	104	70	620	750	2681
579	157	89	627	5	1631	991
580	10	190	180	459	315	1559
581	52	32	430	8	548	1288
582	12	11	116	33	856	585
583	63	232	107	68	285	938
584	70	63	262	64	66	57
585	74	18	157	44	185	5239
586	150	126	192	79	667	690
587	6	18	228	820	133	183
588	6	31	297	276	297	2753
589	54	130	148	114	102	54
590	231	6	113	49	33	599
591	9	157	407	335	302	147
592	42	75	12	172	1208	1908
593	8	53	191	450	238	769
594	8	86	297	187	282	1291
595	14	15	595	231	294	511
596	7	16	380	83	5	1151
597	6	103	208	71	338	1540
598	24	386	87	141	51	248
599	54	66	55	282	234	853
600	78	69	562	354	309	313
601	27	47	19	307	163	497
602	115	40	125	100	102	51
603	38	75	32	149	18	247
604	6	270	752	933	248	423
605	34	11	312	266	532	1880
606	26	22	9	224	152	187
607	55	52	586	1199	126	1938
608	44	76	235	96	170	1864
609	53	280	23	384	97	2866
610	42	291	87	64	2653	1161
611	37	317	18	29	378	150
612	72	147	629	137	469	924
613	62	12	70	651	2122	185
614	143	78	106	115	525	646
615	32	239	45	195	778	2465
616	31	374	111	32	648	487
617	33	768	10	63	109	156
618	59	36	76	117	277	15
619	51	382	181	263	63	15
620	39	242	767	301	176	15
621	77	276	274	68	773	15
622	43	467	470	533	429	15
623	8	57	220	73	374	15
624	119	75	126	121	224	17
625	66	182	646	87	75	15
626	106	268	231	71	327	15
627	65	302	60	307	592	13
628	50	10	105	123	614	1100
629	107	43	49	1356	390	1278
630	172	34	446	63	1225	1298
631	39	112	100	5	45	10
632	39	16	192	215	527	7724
633	25	59	337	180	512	176
634	79	369	278	34	35	198
635	80	121	122	176	736	2211
636	14	45	145	829	264	4165
637	38	135	675	159	147	2456
638	18	7	72	352	24	1004
639	36	33	437	135	1103	3126
640	383	47	11	203	1556	120
641	277	60	58	198	58	239
642	114	156	158	53	585	64
643	71	62	88	373	388	410
644	32	104	48	156	139	232
645	21	39	41	54	132	220
646	14	65	80	529	215	384
647	117	106	182	166	172	2184
648	48	120	622	540	108	709
649	16	381	736	200	190	169
650	18	32	339	31	390	1128
651	94	393	24	189	447	792
652	19	786	283	47	130	90
653	57	83	248	34	312	3854
654	44	84	446	16	73	2324
655	107	27	169	87	153	199
656	33	31	242	6	436	46
657	21	235	70	26	8	27
658	50	23	324	20	379	91
659	17	137	36	153	302	42
660	91	159	76	504	112	27
661	37	457	217	533	100	46
662	37	24	70	519	302	27
663	27	116	164	431	709	76
664	178	51	113	358	616	27
665	7	5	184	170	1143	27
666	67	26	112	330	402	31
667	7	12	689	884	366	91
668	27	29	204	536	10	27
669	63	70	107	518	183	27
670	31	61	119	152	271	27
671	49	26	961	34	368	372
672	25	483	47	212	470	169
673	135	162	550	600	56	2242
674	107	82	118	340	56	829
675	83	85	71	179	56	509
676	46	486	54	472	56	210
677	231	118	37	18	56	21
678	19	100	24	59	56	209
679	45	703	1445	69	54	1248
680	29	16	192	38	56	1564
681	133	201	23	164	56	1060
682	28	217	320	200	56	662
683	33	133	122	28	56	314
684	83	113	1244	27	56	33
685	13	27	286	27	56	112
686	32	7	209	221	54	6
687	41	36	545	158	56	28
688	89	569	131	691	56	45
689	54	32	539	176	324	25
690	63	446	544	145	9	32
691	13	191	1812	105	502	32
692	48	117	274	209	42	34
693	91	87	138	191	514	32
694	58	169	497	26	146	32
695	8	88	335	248	711	23
696	25	37	128	554	353	63
697	51	350	270	50	1181	13
698	55	26	394	77	92	20
699	33	213	114	123	9	61
700	13	10	81	333	331	20
701	89	214	206	72	1570	37
702	23	2799	30	7	16	50
703	87	8	174	157	388	32
704	5	120	204	83	505	17
705	25	148	13	345	397	22
706	57	159	705	267	139	8
707	78	123	182	213	192	21
708	185	46	226	204	130	7
709	7	5	216	141	746	23
710	76	139	271	1062	254	18
711	175	356	266	22	47	57
712	38	32	161	255	1379	25
713	26	43	73	357	311	7
714	56	143	72	8	658	11
715	24	23	21	157	534	9
716	17	8	17	5	444	18
717	11	191	34	335	58	9
718	220	118	22	9	484	75
719	34	52	42	196	342	89
720	122	15	342	113	1161	73
721	42	129	207	360	495	615
722	8	333	347	379	202	383
723	27	330	1074	34	201	177
724	14	24	389	47	2030	26
725	5	264	352	235	59	1034
726	17	27	14	335	497	2974
727	105	217	496	487	298	234
728	56	31	184	362	607	2311
729	30	66	211	14	1282	992
730	116	35	227	33	669	898
731	12	19	65	109	1408	2659
732	20	48	84	513	598	1786
733	59	63	295	55	172	81
734	48	125	227	390	537	5049
735	29	80	892	645	629	93
736	12	54	1272	54	318	131
737	46	127	135	105	495	488
738	33	18	280	261	507	104
739	98	234	329	234	307	253
740	41	18	476	300	683	489
741	24	31	254	628	115	1473
742	21	38	55	441	730	1227
743	32	15	197	96	198	40
744	61	27	130	41	40	1041
745	27	28	1072	98	63	1125
746	31	43	825	251	335	227
747	27	19	70	14	26	738
748	64	44	335	20	661	1108
749	77	9	317	86	815	2582
750	27	25	77	364	799	2410
751	32	28	470	68	645	46
752	105	60	80	384	354	2129
753	128	12	136	547	9	5461
754	33	53	414	490	214	2600
755	27	65	186	226	42	57
756	15	287	64	164	515	627
757	44	38	205	644	773	38
758	90	124	246	325	1147	86
759	24	115	37	92	413	142
760	41	66	13	65	566	188
761	96	106	145	14	436	4195
762	70	152	44	187	63	81
763	29	41	101	290	1818	484
764	22	108	697	56	1389	7995
765	14	309	574	32	570	93
766	14	37	44	488	472	48
767	5	88	826	229	896	21
768	9	45	53	114	178	6620
769	13	84	99	8	25	37
770	22	288	5	7	1609	77
771	117	43	391	500	831	77
772	9	5	64	129	6	37
773	20	49	144	235	124	77
774	14	25	448	28	5	37
775	16	78	191	47	1555	117
776	6	304	104	16	203	197
777	9	131	26	28	1292	2420
778	6	9	200	47	581	3240
779	68	200	210	47	444	916
780	86	5	627	16	176	390
781	37	9	83	47	242	157
782	51	550	107	47	272	522
783	132	162	173	28	845	377
784	30	215	202	16	319	22
785	136	41	316	28	332	225
786	34	135	62	16	27	414
787	37	5	354	28	705	13
788	19	936	286	16	509	3333
789	21	467	14	28	36	34
790	13	77	114	16	172	467
791	9	102	406	28	764	1803
792	8	12	269	135	896	1551
793	6	38	139	189	145	561
794	45	518	44	923	347	77
795	112	207	15	251	640	81
796	13	208	108	498	285	1295
797	7	259	22	173	238	64
798	38	22	238	478	335	96
799	8	22	39	476	92	15
800	54	27	72	548	255	11
801	25	25	13	197	537	594
802	43	593	183	133	3227	1060
803	14	41	63	5	1745	598
804	5	12	147	45	572	105
805	46	14	814	37	18	63
806	22	61	19	322	232	238
807	292	115	105	65	166	472
808	22	418	5	221	2136	296
809	39	204	671	209	1468	432
810	200	224	229	458	162	54
811	5	662	255	124	57	243
812	120	429	748	198	144	28
813	102	352	25	81	393	29
814	127	68	182	58	663	54
815	37	25	72	72	217	406
816	13	183	32	256	82	239
817	125	179	141	151	25	22
818	40	276	47	439	87	296
819	5	105	79	164	1142	774
820	16	251	195	5	61	930
821	16	45	592	43	158	712
822	17	9	414	165	87	8200
823	31	9	16	7	204	55
824	71	24	382	19	55	2132
825	50	33	82	115	1540	1418
826	106	122	1186	176	127	670
827	80	92	135	407	510	35
828	39	244	166	342	233	108
829	39	52	14	83	152	26
830	22	59	44	160	234	80
831	63	83	14	121	102	63
832	9	652	700	332	30	223
833	11	15	158	82	30	123
834	170	33	67	9	40	62
835	44	9	13	114	36	873
836	8	163	718	328	30	466
837	10	92	304	9	36	2442
838	28	80	304	209	38	20
839	43	52	33	261	36	742
840	103	71	894	7	32	83
841	29	19	172	235	30	98
842	13	250	1375	603	38	1672
843	88	112	591	424	26	81
844	140	9	27	127	30	458
845	105	41	262	585	38	1498
846	5	24	5	258	34	23
847	33	24	52	340	57	248
848	164	120	121	273	66	242
849	10	132	333	268	41	565
850	47	314	33	65	26	369
851	18	46	81	229	32	1795
852	22	9	496	96	75	3575
853	130	34	9	505	26	886
854	28	102	41	498	28	170
855	17	28	276	51	30	516
856	26	34	194	18	65	337
857	11	10	27	621	32	91
858	42	179	371	107	28	1454
859	97	25	12	913	30	1433
860	39	163	371	9	42	851
861	88	14	134	234	26	145
862	27	87	288	23	1195	1005
863	76	15	80	147	2041	1344
864	55	65	633	34	818	2598
865	7	307	157	164	6	93
866	22	81	218	121	594	131
867	77	55	156	239	233	1420
868	221	1140	1224	1098	216	1116
869	7	82	59	364	577	914
870	63	133	20	20	44	9
871	94	27	98	327	713	81
872	87	66	5	211	330	1098
873	6	364	413	230	446	4758
874	17	8	132	185	5	1009
875	67	67	113	136	2798	4094
876	55	222	153	611	384	716
877	63	241	29	50	1192	89
878	7	43	205	288	27	1600
879	29	170	149	293	118	2051
880	9	44	302	17	609	4545
881	43	24	725	252	2651	1755
882	10	124	127	287	1477	1240
883	5	288	43	95	254	4487
884	54	90	559	39	1218	150
885	41	60	96	62	49	1156
886	113	381	197	21	168	139
887	30	22	325	51	103	633
888	22	71	212	21	589	4973
889	14	45	37	51	441	1189
890	11	15	452	75	522	1322
891	38	133	381	21	51	452
892	37	197	104	22	1242	782
893	82	110	266	26	196	3056
894	37	52	381	21	765	3859
895	29	53	416	437	40	2265
896	32	19	69	989	2442	2267
897	25	58	246	14	341	3160
898	16	109	49	127	358	9
899	269	124	44	152	309	2137
900	81	99	39	306	996	1613
901	11	62	610	207	1129	17
902	44	131	10	440	28	81
903	68	47	198	160	1754	143
904	7	38	154	7	814	2211
905	48	17	508	361	156	95
906	117	304	72	969	540	482
907	18	432	76	47	859	2083
908	93	24	49	124	581	144
909	73	76	352	148	345	2356
910	14	12	49	195	80	687
911	60	31	211	652	54	1785
912	23	111	296	110	875	3781
913	101	167	238	48	631	2536
914	48	107	125	238	774	227
915	30	31	814	521	321	488
916	7	76	307	452	549	694
917	11	90	137	455	121	1332
918	108	50	152	201	860	821
919	25	95	176	239	536	162
920	153	169	93	415	2017	1012
921	9	109	151	7	203	883
922	240	100	315	210	233	131
923	49	6	31	226	41	876
924	92	161	103	305	179	110
925	81	15	110	136	199	629
926	37	133	226	400	89	139
927	9	342	158	158	19	423
928	7	212	9	29	87	1961
929	62	42	85	120	403	1191
930	103	58	42	37	693	2079
931	26	24	606	61	1374	75
932	37	271	6	14	1043	2583
933	18	60	131	33	69	1023
934	27	75	52	40	141	840
935	78	35	119	57	147	239
936	90	10	129	15	103	2313
937	25	123	1297	346	565	738
938	10	148	23	243	170	544
939	8	127	504	304	1102	297
940	37	338	20	250	837	17
941	16	66	243	45	82	16
942	134	133	175	73	118	403
943	44	20	640	196	885	12
944	41	205	362	366	102	59
945	12	9	5	190	646	62
946	54	82	126	5	985	43
947	23	165	84	304	2073	40
948	31	11	315	630	326	148
949	88	23	165	47	2239	7
950	134	16	88	385	151	10
951	173	9	157	139	33	26
952	145	67	263	161	1475	36
953	133	65	301	81	70	10
954	60	13	222	535	756	42
955	11	43	70	401	733	29
956	54	93	169	895	364	18
957	59	14	146	13	1792	51
958	21	161	395	55	389	8
959	152	30	559	230	132	68
960	13	121	1035	28	326	860
961	62	9	786	22	524	2334
962	42	107	44	110	4515	510
963	13	495	132	484	99	1296
964	45	266	553	91	425	85
965	72	168	331	709	448	1350
966	12	10	78	753	1009	1351
967	109	14	356	110	119	409
968	20	527	231	75	693	225
969	30	156	58	132	103	197
970	68	27	152	7	72	717
971	25	371	39	345	78	139
972	13	199	19	387	644	2971
973	110	11	107	166	1026	28
974	41	33	10	579	322	952
975	157	69	273	269	485	1366
976	31	174	226	122	328	750
977	16	300	40	249	98	85
978	41	6	347	98	23	297
979	101	49	5	172	334	39
980	42	37	88	366	63	423
981	34	50	80	19	374	2961
982	14	147	428	28	1471	2252
983	161	37	284	105	73	403
984	144	26	65	82	178	527
985	63	305	675	71	1372	640
986	22	79	37	364	17	1067
987	73	164	84	393	178	81
988	6	237	24	218	193	1844
989	36	225	107	23	8	2066
990	15	256	240	15	1344	16
991	21	162	402	68	53	3783
992	82	37	132	48	512	1452
993	7	127	117	365	180	51
994	38	124	59	193	468	601
995	7	173	446	546	366	912
996	6	93	30	559	844	746
997	45	420	73	27	461	787
998	8	167	243	315	556	22
999	6	706	253	326	728	2962
1000	35	115	254	282	432	61
1001	14	37	224	350	504	1802
1002	90	409	636	136	820	2181
1003	39	45	70	179	1413	1570
1004	37	44	66	457	2312	4312
1005	19	184	329	798	312	665
1006	149	21	254	94	181	2661
1007	54	45	132	25	844	1847
1008	12	13	15	80	161	5
1009	125	161	14	51	1037	9
1010	57	39	138	52	1665	883
1011	40	96	251	189	140	137
1012	206	118	129	81	284	58
1013	50	93	39	14	411	133
1014	49	155	400	132	148	86
1015	17	30	246	207	841	91
1016	44	168	63	89	6	16
1017	18	200	374	39	80	79
1018	81	52	8	6	81	749
1019	33	223	117	32	791	228
1020	69	42	309	12	2023	384
1021	8	9	429	201	520	89
1022	9	115	22	44	5	707
1023	73	17	62	356	19	86
1024	37	164	84	41	586	1069
1025	51	22	45	51	672	227
1026	28	152	237	677	1113	283
1027	21	16	394	100	427	9797
1028	81	6	85	89	1025	139
1029	32	243	538	63	97	2304
1030	121	57	191	88	24	911
1031	176	111	59	51	7	926
1032	24	25	20	858	32	139
1033	7	44	16	23	34	1764
1034	71	21	301	113	1457	2080
1035	77	200	228	275	1557	1484
1036	80	244	46	93	649	9
1037	12	48	88	104	195	1186
1038	29	15	16	1153	232	288
1039	110	12	127	76	27	144
1040	37	112	76	457	327	425
1041	21	45	27	244	969	1500
1042	176	257	170	135	277	30
1043	49	16	587	143	1084	30
1044	151	48	83	340	328	63
1045	60	39	306	178	4119	30
1046	177	89	358	773	2018	30
1047	11	62	61	67	537	30
1048	34	250	123	360	350	37
1049	54	114	392	183	66	37
1050	137	235	217	407	41	2425
1051	17	9	1380	164	288	379
1052	13	321	21	48	337	143
1053	92	70	395	146	611	2749
1054	56	67	193	401	5	696
1055	5	30	168	229	90	81
1056	8	15	276	10	2019	2459
1057	24	181	45	11	17	1574
1058	91	26	85	146	82	146
1059	13	13	325	71	538	2054
1060	34	91	117	409	70	1214
1061	8	24	234	164	495	330
1062	42	73	447	17	151	1148
1063	9	314	53	283	507	762
1064	59	76	78	435	660	1179
1065	23	94	529	22	48	1237
1066	29	12	26	89	46	1473
1067	28	60	641	426	48	334
1068	23	45	219	125	98	131
1069	149	41	31	140	47	788
1070	11	32	330	94	50	396
1071	160	167	41	713	49	281
1072	8	70	471	403	47	217
1073	153	23	52	601	47	76
1074	52	79	463	361	50	78
1075	46	52	217	336	50	151
1076	9	88	44	519	101	22
1077	217	5	285	210	70	30
1078	11	107	605	211	201	13
1079	56	96	1278	10	620	30
1080	38	13	7	149	955	7
1081	21	176	538	118	28	68
1082	143	15	188	555	126	38
1083	26	49	593	77	128	125
1084	33	69	416	326	6	70
1085	97	100	30	46	571	5
1086	7	128	68	192	148	450
1087	35	175	19	50	271	138
1088	13	158	192	68	512	38
1089	63	13	218	66	117	362
1090	41	17	376	379	529	4110
1091	12	30	192	65	185	1403
1092	41	199	26	41	6	81
1093	18	9	365	14	843	138
1094	35	84	143	192	180	104
1095	45	72	149	567	513	6
1096	25	115	131	143	105	194
1097	11	28	231	73	9	19
1098	32	127	137	481	494	21
1099	19	153	126	108	42	34
1100	43	486	27	132	430	58
1101	245	23	72	124	358	111
1102	60	12	26	524	257	49
1103	102	361	426	5	202	49
1104	10	55	460	261	300	42
1105	33	387	53	5	518	48
1106	107	433	100	200	123	49
1107	16	24	338	638	552	28
1108	37	370	75	337	571	44
1109	8	18	73	1098	1547	215
1110	22	94	16	214	199	96
1111	85	88	240	232	40	212
1112	44	10	490	378	617	1990
1113	20	399	237	145	511	226
1114	47	326	213	18	1475	1749
1115	48	30	270	24	928	1723
1116	24	36	125	77	397	2942
1117	10	14	153	25	305	1677
1118	46	22	329	142	19	348
1119	8	22	321	211	646	143
1120	33	118	129	666	1606	3814
1121	59	114	196	239	2214	34
1122	18	39	239	278	192	2646
1123	145	51	154	470	1746	284
1124	40	9	131	259	194	1253
1125	49	24	50	182	100	227
1126	81	86	51	227	50	230
1127	52	404	386	103	314	1764
1128	37	34	200	68	889	3880
1129	69	66	42	16	1363	1273
1130	14	20	257	44	116	39
1131	61	88	372	166	206	425
1132	60	68	24	235	1318	755
1133	75	41	148	203	483	84
1134	30	61	113	843	251	602
1135	15	198	1424	147	22	1335
1136	60	42	15	123	354	146
1137	47	101	657	770	765	3472
1138	54	558	277	562	165	220
1139	28	46	391	235	83	1004
1140	13	483	510	16	46	143
1141	22	53	476	202	46	81
1142	15	462	640	77	46	376
1143	40	62	82	44	46	3598
1144	49	44	162	278	46	574
1145	53	141	38	586	47	996
1146	153	21	39	119	194	297
1147	54	99	10	66	372	1632
1148	9	113	30	56	785	248
1149	125	618	120	231	419	1223
1150	5	98	161	106	301	751
1151	36	505	482	69	37	3854
1152	86	141	41	92	145	128
1153	22	58	126	32	383	227
1154	54	35	179	68	63	582
1155	57	62	77	9	2277	430
1156	8	189	132	78	704	88
1157	40	62	19	43	1403	224
1158	28	222	281	589	146	1034
1159	14	26	84	411	619	1000
1160	132	77	363	205	385	124
1161	29	258	26	78	1718	566
1162	47	9	19	586	75	85
1163	121	60	170	214	8	276
1164	7	452	7	178	136	58
1165	11	115	121	71	402	175
1166	21	79	153	26	748	74
1167	53	279	87	60	55	6102
1168	16	28	62	103	1339	913
1169	21	36	261	925	922	1790
1170	19	123	49	86	919	706
1171	63	195	22	303	496	7
1172	156	5	62	300	292	121
1173	49	157	178	28	813	276
1174	132	17	122	84	1217	314
1175	52	87	84	366	87	1470
1176	33	64	206	1230	1626	1552
1177	56	106	75	74	80	877
1178	72	36	128	683	44	370
1179	15	39	71	50	1012	550
1180	18	94	14	289	166	434
1181	11	130	41	51	336	392
1182	121	250	137	77	790	938
1183	28	65	199	35	129	166
1184	63	19	111	56	155	2533
1185	24	38	70	56	436	1141
1186	124	98	157	56	258	1404
1187	109	77	620	18	349	510
1188	5	19	601	54	1419	2375
1189	32	17	39	35	577	2072
1190	120	42	329	18	77	3891
1191	114	80	189	56	449	4651
1192	85	835	117	35	22	1117
1193	56	88	137	18	553	2274
1194	36	227	128	35	118	214
1195	111	32	228	56	1019	197
1196	19	63	31	56	825	571
1197	45	33	940	18	116	389
1198	43	100	552	54	849	623
1199	101	28	329	35	347	310
1200	56	89	79	18	553	144
1201	31	25	70	35	599	773
1202	10	34	74	405	3517	1197
1203	5	55	59	289	258	1720
1204	42	18	33	280	783	869
1205	33	17	181	15	1654	1352
1206	67	235	14	63	635	478
1207	23	91	53	40	511	436
1208	15	74	73	50	462	236
1209	40	433	181	61	677	201
1210	101	129	139	166	166	29
1211	89	71	154	22	79	13
1212	33	150	128	8	189	75
1213	57	6	179	190	2595	87
1214	29	31	34	215	83	7
1215	18	16	93	122	55	6
1216	162	17	493	242	78	20
1217	94	753	19	42	1152	13
1218	15	181	64	129	371	101
1219	35	14	46	209	487	1664
1220	30	98	5	36	208	1417
1221	135	186	17	242	820	326
1222	159	107	55	119	13	39
1223	161	30	11	557	195	39
1224	57	185	21	214	961	192
1225	6	75	166	48	57	3585
1226	149	61	41	195	118	17
1227	66	280	49	239	681	733
1228	5	38	926	91	453	633
1229	32	7	47	64	413	391
1230	182	93	24	73	161	374
1231	95	173	18	239	29	1594
1232	8	13	151	139	39	725
1233	33	61	42	350	56	666
1234	48	83	179	128	105	788
1235	58	21	185	169	122	190
1236	196	443	70	41	194	16
1237	79	66	158	38	393	21
1238	63	100	84	275	460	2303
1239	33	146	314	7	314	664
1240	17	226	36	120	176	242
1241	10	82	14	38	15	348
1242	15	60	32	309	350	138
1243	59	16	40	416	1226	626
1244	47	30	27	805	38	1713
1245	55	142	209	201	1087	12
1246	342	193	60	185	664	1447
1247	129	29	550	290	234	215
1248	8	67	404	123	708	702
1249	30	134	90	53	515	887
1250	29	96	63	185	3919	137
1251	14	265	63	669	48	348
1252	29	6	81	120	761	1434
1253	50	109	307	133	37	132
1254	41	75	128	478	50	89
1255	33	76	53	282	805	47
1256	67	18	162	238	405	2773
1257	46	12	38	507	346	1246
1258	12	50	231	482	190	709
1259	77	18	361	13	18	24
1260	51	281	53	260	173	24
1261	79	106	63	147	788	24
1262	30	249	89	21	33	24
1263	55	206	466	57	302	24
1264	86	41	466	706	419	24
1265	176	56	99	18	1260	24
1266	19	9	70	71	1081	997
1267	60	12	77	75	1652	1952
1268	10	87	263	73	768	3226
1269	78	498	449	257	58	2810
1270	43	80	102	19	875	61
1271	62	123	228	8	1016	555
1272	7	148	114	311	577	554
1273	81	12	136	191	65	1406
1274	38	22	22	10	930	33
1275	19	72	215	80	184	135
1276	58	281	189	316	452	66
1277	10	291	128	47	411	66
1278	90	279	140	131	216	67
1279	48	259	5	44	160	1469
1280	25	78	78	514	268	1806
1281	34	12	21	495	58	543
1282	13	5	14	81	66	543
1283	5	139	44	112	624	365
1284	18	245	125	231	288	40
1285	13	126	13	12	390	144
1286	5	283	226	35	266	227
1287	18	165	628	223	232	1833
1288	68	33	160	74	201	266
1289	56	92	39	142	1257	1661
1290	92	328	52	63	1496	186
1291	12	74	112	165	897	970
1292	8	183	138	382	246	348
1293	13	231	115	259	331	2976
1294	34	43	21	118	572	290
1295	42	10	108	86	1648	218
1296	24	15	120	131	67	1174
1297	21	341	155	10	1247	47
1298	57	86	153	1022	161	190
1299	28	43	141	412	398	841
1300	35	12	32	72	293	808
1301	35	31	107	589	36	8187
1302	13	111	29	150	519	233
1303	37	7	405	79	223	6247
1304	25	21	174	35	431	236
1305	26	384	100	45	351	297
1306	26	367	29	85	1487	140
1307	37	17	306	77	45	1147
1308	172	123	43	240	365	756
1309	30	141	59	241	44	369
1310	31	11	63	90	501	5176
1311	81	57	236	456	142	201
1312	5	66	24	22	177	333
1313	153	18	272	110	110	236
1314	67	131	277	8	1190	961
1315	9	13	114	69	907	877
1316	78	149	74	287	289	3381
1317	27	108	136	67	102	1648
1318	33	158	677	350	183	5990
1319	22	29	255	25	126	1045
1320	10	229	5	306	1136	535
1321	18	195	1304	64	418	594
1322	96	318	103	156	246	6464
1323	8	106	205	538	144	2139
1324	270	5	5	503	432	113
1325	182	45	924	142	649	194
1326	65	228	70	217	1249	2497
1327	12	65	84	312	582	1981
1328	120	138	23	378	201	529
1329	99	179	204	142	2701	802
1330	104	41	64	82	98	203
1331	65	20	110	25	47	864
1332	118	165	151	590	267	1316
1333	17	116	69	204	265	720
1334	139	19	382	249	723	2679
1335	47	104	937	358	76	1095
1336	43	120	439	79	894	149
1337	305	92	32	468	808	1588
1338	47	20	32	145	40	487
1339	18	33	32	133	97	394
1340	84	9	32	100	982	3449
1341	58	25	32	325	1057	6311
1342	22	64	32	141	2703	361
1343	48	79	31	411	23	697
1344	215	29	25	103	30	2107
1345	54	5	177	444	370	800
1346	54	82	16	35	761	329
1347	62	27	111	199	271	1768
1348	42	5	300	144	306	21
1349	62	82	687	359	261	763
1350	57	52	158	417	529	3683
1351	32	70	16	409	166	8
1352	10	330	43	288	1108	38
1353	21	40	65	12	183	86
1354	30	16	15	364	1914	24
1355	113	11	50	124	1036	117
1356	76	25	364	33	217	509
1357	163	6	95	14	582	6440
1358	61	21	47	61	1728	1231
1359	14	229	99	166	740	97
1360	67	87	47	33	352	831
1361	108	58	47	134	1395	1058
1362	31	14	345	717	476	2666
1363	11	48	112	287	516	64
1364	73	19	14	147	22	2196
1365	186	188	260	57	979	3959
1366	105	98	48	88	417	109
1367	15	92	351	31	850	5070
1368	43	14	5	60	367	15
1369	16	58	180	36	219	15
1370	85	46	687	301	11	32
1371	6	50	86	88	874	15
1372	115	15	42	447	1001	15
1373	24	134	105	121	699	15
1374	51	348	153	642	878	15
1375	65	321	20	209	512	15
1376	292	174	1110	722	23	15
1377	98	210	336	14	143	15
1378	86	24	28	124	1579	15
1379	133	101	13	5	174	15
1380	83	171	309	295	170	15
1381	23	20	607	170	197	15
1382	35	59	436	139	315	15
1383	55	310	64	147	530	15
1384	19	156	14	64	1435	15
1385	9	33	158	25	946	15
1386	34	95	61	171	1506	15
1387	37	44	138	207	165	15
1388	7	39	105	162	899	15
1389	29	32	110	65	197	12
1390	95	8	7	220	547	51
1391	11	43	306	253	783	15
1392	43	18	44	413	2942	15
1393	44	52	105	51	302	33
1394	25	83	14	77	473	15
1395	87	117	236	166	73	15
1396	32	123	39	28	2939	33
1397	33	439	128	177	392	15
1398	19	27	383	211	119	15
1399	5	41	75	67	1931	15
1400	33	29	410	57	767	15
1401	122	163	74	5	273	15
1402	199	86	24	51	76	15
1403	44	300	719	60	76	15
1404	9	38	211	5	75	15
1405	160	34	202	52	185	15
1406	51	15	341	13	605	15
1407	65	313	251	43	38	15
1408	22	155	17	21	328	15
1409	69	59	63	60	168	15
1410	18	265	70	10	1045	15
1411	47	205	122	15	1409	15
1412	158	55	416	116	998	15
1413	40	26	11	44	143	15
1414	9	205	139	14	179	15
1415	102	8	226	75	1521	15
1416	72	179	158	40	684	15
1417	105	41	205	6	1023	50
1418	61	58	88	18	69	12
1419	144	122	174	17	1023	15
1420	17	24	231	33	4153	15
1421	36	30	287	20	1689	66
1422	11	77	223	381	751	15
1423	83	403	112	77	2153	15
1424	59	251	25	242	75	69
1425	41	141	107	132	910	10
1426	6	25	131	69	205	15
1427	48	52	47	36	677	131
1428	43	114	815	158	1061	1359
1429	26	242	38	501	1442	5660
1430	7	46	229	14	80	2441
1431	147	162	270	134	42	2520
1432	25	31	126	256	42	81
1433	91	40	159	648	42	123
1434	101	18	12	180	42	375
1435	12	145	114	101	42	81
1436	38	357	26	147	42	81
1437	18	5	51	362	85	711
1438	21	28	281	76	40	1971
1439	21	26	517	87	227	936
1440	21	62	173	77	115	1920
1441	21	17	70	187	27	1288
1442	21	17	68	134	54	1916
1443	21	297	132	358	120	94
1444	21	668	131	87	1022	1465
1445	21	159	192	59	126	2169
1446	21	62	272	62	642	2949
1447	21	46	137	81	843	1458
1448	21	78	76	74	1265	2405
1449	136	65	27	327	37	528
1450	144	175	384	304	224	7
1451	99	28	129	276	79	601
1452	23	43	189	72	103	1041
1453	37	65	30	122	135	99
1454	20	54	40	158	1616	79
1455	23	13	356	672	166	76
1456	9	9	224	147	2324	121
1457	9	36	55	230	104	201
1458	27	152	51	259	1417	6
1459	73	73	52	109	1181	24
1460	41	34	2040	216	421	40
1461	35	5	165	377	998	45
1462	13	30	677	172	1045	28
1463	56	10	602	955	131	53
1464	83	10	219	30	14	30
1465	39	15	574	153	47	7
1466	7	128	222	56	288	29
1467	34	100	108	24	287	47
1468	23	156	364	183	141	42
1469	44	47	218	161	425	34
1470	8	26	233	68	161	96
1471	18	29	66	236	366	50
1472	43	36	489	346	64	151
1473	74	20	375	99	79	9
1474	8	37	67	171	371	86
1475	64	64	118	37	3305	36
1476	21	44	83	336	1318	38
1477	7	110	41	369	451	47
1478	11	182	87	514	1561	64
1479	25	7	75	20	133	177
1480	107	150	42	175	1283	631
1481	32	47	463	83	402	93
1482	73	199	140	90	560	227
1483	98	20	102	207	527	2015
1484	34	297	264	35	969	657
1485	186	240	29	393	336	302
1486	34	18	147	238	1149	833
1487	34	100	72	559	929	499
1488	53	48	12	232	271	3862
1489	9	219	14	438	66	441
1490	18	127	207	244	707	30
1491	131	55	32	167	579	30
1492	76	79	161	136	1510	30
1493	9	95	410	163	85	30
1494	191	971	113	190	18	30
1495	21	159	293	109	324	672
1496	54	244	14	88	2411	165
1497	45	174	126	206	300	1343
1498	99	44	243	74	42	756
1499	71	80	544	2478	42	30
1500	166	948	74	33	42	94
1501	51	119	289	338	40	30
1502	93	14	388	93	42	98
1503	65	133	13	53	40	39
1504	28	364	382	20	40	20
1505	17	34	122	224	42	149
1506	16	31	97	44	34	87
1507	11	214	210	264	48	11
1508	45	52	10	97	782	864
1509	29	98	126	41	1924	1898
1510	87	60	38	19	183	4787
1511	10	30	341	420	36	4754
1512	48	70	204	503	847	4280
1513	88	22	44	143	374	1496
1514	42	337	90	727	203	233
1515	180	65	247	651	38	503
1516	54	87	549	43	761	742
1517	33	25	223	103	6	79
1518	24	72	41	600	527	79
1519	10	324	74	203	511	202
1520	5	15	216	41	74	120
1521	53	74	239	36	154	79
1522	38	25	43	185	50	161
1523	29	18	117	116	133	500
1524	131	35	93	887	529	53
1525	101	22	253	42	799	460
1526	82	99	179	828	1425	1473
1527	20	7	793	96	543	723
1528	45	550	683	40	21	430
1529	18	150	569	7	450	783
1530	70	9	343	297	97	20
1531	83	341	10	369	72	298
1532	21	10	279	14	217	283
1533	58	47	285	128	18	157
1534	47	87	9	394	1763	5
1535	13	65	403	55	265	1068
1536	85	200	44	32	53	358
1537	24	369	117	360	630	536
1538	6	42	440	377	89	348
1539	23	12	62	168	244	5565
1540	6	32	33	80	149	100
1541	20	24	27	77	364	13
1542	35	201	285	325	195	754
1543	54	7	16	174	468	1389
1544	88	35	233	430	506	411
1545	11	121	66	54	296	118
1546	66	9	66	181	691	2737
1547	9	16	66	280	492	361
1548	7	91	471	419	355	903
1549	70	47	211	560	1084	110
1550	12	12	337	129	546	1061
1551	17	37	321	340	262	858
1552	10	168	236	77	128	574
1553	42	7	5	102	295	319
1554	33	6	44	132	9	269
1555	38	142	471	143	267	5824
1556	38	5	81	153	412	3271
1557	9	43	83	443	771	3694
1558	42	393	193	1229	67	1725
1559	16	37	184	208	67	2062
1560	35	166	6	37	527	9404
1561	15	234	156	506	1348	254
1562	14	17	129	141	259	5742
1563	27	59	123	199	399	2297
1564	51	293	20	154	33	1398
1565	11	60	221	326	921	188
1566	11	5	297	87	362	93
1567	97	151	2867	358	681	334
1568	45	13	208	164	152	2205
1569	18	129	255	541	1476	4010
1570	34	112	207	459	43	453
1571	19	107	63	503	87	126
1572	41	50	122	230	210	63
1573	32	539	62	224	311	24
1574	21	10	174	162	179	36
1575	6	5	55	31	429	24
1576	11	36	98	371	278	36
1577	40	26	790	138	1461	22
1578	57	192	213	612	308	38
1579	17	26	36	180	111	63
1580	21	22	166	352	6	88
1581	12	53	76	322	126	38
1582	18	340	52	149	42	63
1583	40	459	542	204	444	63
1584	84	15	99	67	617	63
1585	30	5	176	93	441	1119
1586	29	25	120	58	1004	1108
1587	17	176	39	2743	1219	871
1588	32	44	9	520	725	592
1589	179	96	62	316	412	96
1590	18	37	146	187	597	122
1591	33	125	23	81	1494	582
1592	24	120	12	365	156	1755
1593	13	74	185	547	3423	475
1594	46	113	11	88	460	3585
1595	7	111	229	339	2714	230
1596	10	41	284	301	257	1784
1597	17	6	96	51	488	164
1598	34	11	218	47	1075	406
1599	12	8	123	287	20	939
1600	82	191	701	238	1147	87
1601	10	131	253	335	139	27
1602	11	12	21	118	951	27
1603	58	143	227	84	266	5143
1604	41	8	228	259	430	1127
1605	71	41	352	8	178	3696
1606	13	612	98	238	83	293
1607	135	31	140	19	28	5
1608	31	5	69	13	125	3114
1609	65	308	109	317	135	1736
1610	14	201	10	216	6	1189
1611	13	69	281	289	843	877
1612	8	27	534	82	180	6908
1613	31	19	202	54	512	163
1614	19	25	69	71	105	127
1615	146	280	34	175	9	139
1616	13	40	122	39	501	3024
1617	97	87	297	166	42	1084
1618	66	195	295	115	432	3958
1619	16	220	476	30	454	2832
1620	34	173	252	194	1535	1081
1621	37	150	280	79	54	29
1622	20	342	128	6	110	295
1623	51	200	521	14	54	2066
1624	84	410	45	72	54	238
1625	79	166	496	18	54	116
1626	49	65	142	872	54	1212
1627	37	433	226	77	54	251
1628	18	47	45	130	54	549
1629	5	40	534	195	54	467
1630	10	40	92	629	55	1661
1631	57	36	95	100	219	105
1632	48	22	41	23	462	418
1633	96	69	19	332	360	1681
1634	64	76	67	23	523	541
1635	92	68	101	934	187	784
1636	10	46	66	273	612	6745
1637	6	268	15	312	1201	226
1638	24	389	15	463	655	526
1639	34	29	57	133	188	1974
1640	39	287	148	965	25	8
1641	40	75	153	71	548	1403
1642	130	9	361	119	24	1185
1643	12	62	364	86	660	979
1644	12	38	99	85	247	1492
1645	18	149	227	307	473	842
1646	21	21	518	396	185	1657
1647	16	234	219	615	712	54
1648	62	97	465	158	888	123
1649	30	97	178	59	217	216
1650	37	49	227	668	16	28
1651	12	82	33	214	120	227
1652	18	209	43	162	215	1642
1653	21	185	553	24	36	144
1654	18	25	364	201	606	841
1655	86	112	148	23	73	480
1656	22	26	135	893	647	747
1657	67	10	70	140	317	930
1658	29	478	111	63	503	1612
1659	21	103	33	108	62	3113
1660	28	501	21	41	401	2300
1661	44	42	92	650	174	1924
1662	27	137	587	80	264	331
1663	33	111	334	372	379	859
1664	55	183	279	33	484	1820
1665	48	27	34	288	225	1787
1666	16	292	375	194	375	1026
1667	19	33	298	40	1225	2040
1668	24	9	70	108	10	284
1669	69	55	882	26	102	729
1670	39	8	106	140	40	470
1671	43	30	29	20	321	1748
1672	26	26	89	322	62	14
1673	26	12	111	304	115	585
1674	89	24	125	566	105	1931
1675	32	89	100	22	349	4546
1676	17	26	115	520	66	4174
1677	65	102	805	267	1156	1677
1678	9	80	253	7	363	2312
1679	62	58	68	24	97	769
1680	41	120	117	80	229	333
1681	25	68	46	30	92	3695
1682	49	22	342	108	521	1561
1683	9	89	545	118	316	1803
1684	13	11	35	60	2268	598
1685	19	47	39	31	288	2302
1686	15	81	34	331	64	4650
1687	56	13	43	144	2706	847
1688	15	27	86	120	367	467
1689	80	100	38	59	2000	809
1690	14	46	121	1140	408	1817
1691	13	113	165	1028	789	1015
1692	25	181	917	327	1194	582
1693	13	25	25	708	818	4954
1694	69	78	41	551	321	2606
1695	24	102	36	248	1220	249
1696	25	13	32	38	1093	274
1697	113	72	212	261	1043	1877
1698	10	143	51	370	64	482
1699	24	5	96	448	1476	1110
1700	56	7	105	38	177	1333
1701	60	10	168	338	789	1086
1702	68	111	595	24	70	16
1703	11	21	43	49	1476	14
1704	16	16	43	273	517	15
1705	36	146	105	368	146	1974
1706	39	97	28	161	204	817
1707	92	103	159	684	245	1804
1708	60	481	77	162	93	1322
1709	47	251	356	415	318	4134
1710	74	136	14	108	554	141
1711	17	80	541	740	26	2168
1712	45	284	1728	25	76	1108
1713	114	224	614	55	895	639
1714	78	7	1314	5	155	634
1715	28	64	49	7	56	342
1716	11	248	140	23	438	1300
1717	11	77	727	13	93	4575
1718	85	10	250	5	141	1538
1719	85	30	327	11	61	1197
1720	54	44	37	21	93	238
1721	53	250	23	11	317	4214
1722	48	168	126	7	93	1853
1723	70	531	743	19	78	2802
1724	26	122	505	5	248	894
1725	5	195	459	21	23	126
1726	44	17	217	7	1128	10
1727	135	262	411	23	547	1398
1728	41	165	215	13	51	525
1729	35	31	593	21	162	826
1730	41	51	271	7	315	4491
1731	9	584	42	9	167	196
1732	51	32	53	29	132	73
1733	14	58	59	11	368	157
1734	25	118	100	7	133	100
1735	44	53	32	19	324	1104
1736	55	125	12	11	37	249
1737	62	33	100	23	566	24
1738	26	119	68	17	221	25
1739	39	296	710	9	1090	3421
1740	82	467	105	9	6	2379
1741	27	139	248	23	155	2120
1742	107	171	42	21	357	2642
1743	106	136	9	50	530	836
1744	34	68	11	406	428	4742
1745	39	39	465	11	1293	2135
1746	9	16	292	139	487	1099
1747	54	293	681	1195	12	1243
1748	61	289	605	103	157	159
1749	34	6	82	422	24	1693
1750	44	117	347	61	1497	4080
1751	32	141	40	198	831	39
1752	82	222	5	64	443	123
1753	8	160	55	245	1843	39
1754	25	65	64	262	273	123
1755	193	190	27	140	609	39
1756	17	148	33	85	1276	39
1757	12	318	33	40	442	39
1758	42	259	16	244	122	39
1759	30	445	34	709	477	85
1760	35	103	16	8	33	82
1761	5	1220	6	72	1003	123
1762	28	90	26	243	743	81
1763	39	20	465	493	70	39
1764	49	138	71	205	175	81
1765	8	136	391	233	1038	39
1766	25	183	275	37	1265	39
1767	64	290	352	36	818	81
1768	18	56	166	52	144	39
1769	25	221	86	91	60	81
1770	27	76	259	258	830	39
1771	30	275	350	152	69	123
1772	20	9	506	39	298	39
1773	44	369	61	544	201	81
1774	69	70	35	339	624	39
1775	25	259	233	143	210	81
1776	19	19	30	319	275	39
1777	28	17	180	61	377	81
1778	32	186	168	122	12	39
1779	59	6	80	884	862	81
1780	49	17	30	257	207	81
1781	31	175	12	111	663	123
1782	30	32	28	32	5	39
1783	29	45	214	206	186	39
1784	227	100	141	284	57	83
1785	91	76	154	284	409	39
1786	73	51	5	124	1425	81
1787	13	156	1513	65	157	81
1788	5	43	279	54	504	81
1789	50	266	10	333	65	39
1790	21	74	138	51	29	39
1791	8	310	21	272	230	4707
1792	5	18	49	675	555	551
1793	103	23	316	163	108	46
1794	65	212	273	316	27	5893
1795	173	827	18	227	370	141
1796	54	214	222	63	187	390
1797	31	797	5	419	672	161
1798	25	55	100	96	1197	2023
1799	58	1228	103	134	366	173
1800	132	1509	141	29	195	68
1801	50	6	381	314	400	1321
1802	68	69	96	310	27	2141
1803	17	99	5	17	136	1295
1804	56	32	367	119	450	2235
1805	95	99	30	648	24	1015
1806	66	163	353	153	484	393
1807	71	743	115	46	195	559
1808	64	29	66	1044	575	434
1809	11	457	159	70	469	1376
1810	23	142	7	275	121	204
1811	18	316	515	120	126	2544
1812	15	111	192	389	360	2698
1813	220	50	250	266	24	1546
1814	92	32	67	146	169	1770
1815	112	231	29	260	518	650
1816	59	22	18	93	580	310
1817	322	15	87	88	87	119
1818	105	40	187	97	660	136
1819	30	31	14	52	352	120
1820	83	14	456	18	211	130
1821	29	43	1290	77	13	127
1822	10	572	239	5	95	69
1823	32	9	563	47	32	41
1824	23	1105	239	195	666	59
1825	22	43	320	111	37	16
1826	7	8	236	643	42	233
1827	79	21	563	47	39	2189
1828	48	251	77	125	2815	2656
1829	16	124	332	20	82	722
1830	149	27	40	116	18	2897
1831	187	281	87	440	827	2217
1832	51	429	145	16	862	1971
1833	8	11	168	80	607	4018
1834	174	558	112	270	315	151
1835	39	100	102	336	1740	472
1836	15	111	160	402	475	702
1837	41	182	769	22	610	4563
1838	36	89	11	159	183	2542
1839	36	30	119	92	382	1630
1840	43	55	413	311	154	80
1841	52	283	328	292	538	143
1842	70	8	122	59	13	6105
1843	39	530	437	78	22	457
1844	94	90	251	16	508	1265
1845	5	117	32	59	224	829
1846	176	472	347	140	402	51
1847	40	497	272	78	625	51
1848	65	460	414	78	154	51
1849	9	106	422	78	87	51
1850	93	19	242	78	397	51
1851	7	11	37	16	1821	2761
1852	24	47	90	59	177	535
1853	12	610	228	16	470	2900
1854	30	289	63	59	472	1898
1855	9	15	69	16	438	1393
1856	38	138	22	59	1023	3365
1857	9	19	201	16	396	169
1858	10	29	119	59	403	139
1859	31	160	134	16	195	4380
1860	22	700	321	59	1167	3913
1861	23	252	13	13	336	7914
1862	7	443	226	59	50	982
1863	114	122	609	16	143	148
1864	102	100	33	59	189	234
1865	13	52	33	78	126	1338
1866	52	431	33	78	497	980
1867	19	77	33	97	279	129
1868	74	178	486	59	235	9
1869	64	8	56	16	204	498
1870	113	250	65	59	639	631
1871	35	99	123	16	155	124
1872	22	391	151	59	15	57
1873	189	752	55	78	325	1031
1874	32	162	217	9	745	41
1875	29	152	103	59	18	703
1876	100	153	57	78	839	80
1877	32	739	269	78	322	143
1878	20	17	286	16	696	9240
1879	12	110	92	59	603	1664
1880	100	10	92	16	3802	82
1881	55	1325	487	59	307	462
1882	30	81	190	16	614	260
1883	11	56	76	59	1888	1106
1884	46	30	431	16	1061	265
1885	101	438	61	59	1997	5841
1886	18	34	156	16	312	687
1887	5	1119	246	59	521	3203
1888	25	5	626	16	787	405
1889	35	20	31	59	1851	238
1890	18	11	184	18	220	799
1891	69	39	37	57	559	599
1892	17	25	46	16	2299	161
1893	23	19	30	59	148	51
1894	44	91	276	16	21	1452
1895	33	44	106	56	224	3633
1896	37	22	319	16	514	2556
1897	55	322	875	59	213	1435
1898	20	564	179	16	337	2166
1899	17	84	206	59	478	384
1900	34	34	19	16	2849	3188
1901	50	76	206	59	176	6404
1902	21	88	39	78	24	735
1903	44	72	399	16	228	2406
1904	26	111	170	59	458	2637
1905	6	280	84	78	255	636
1906	121	349	209	16	992	4535
1907	29	241	140	59	52	2106
1908	29	126	50	78	516	76
1909	37	138	449	78	676	1476
1910	284	5	130	16	156	6228
1911	14	12	98	59	172	1118
1912	12	82	34	16	1859	2082
1913	90	291	224	80	70	3448
1914	58	280	13	173	355	240
1915	141	76	90	54	367	1147
1916	48	22	22	75	292	203
1917	39	525	284	172	828	494
1918	151	113	260	209	568	7260
1919	9	219	241	6	280	82
1920	35	13	166	22	75	3101
1921	42	27	16	171	166	9022
1922	81	113	24	5	191	6380
1923	15	930	130	574	169	165
1924	20	75	14	615	97	132
1925	37	92	740	176	795	85
1926	60	75	163	268	620	739
1927	32	15	11	14	226	293
1928	37	89	70	528	168	2691
1929	15	29	178	194	1202	230
1930	44	70	111	212	540	3582
1931	11	8	14	216	82	714
1932	49	7	5	89	27	91
1933	63	49	29	244	236	432
1934	60	94	652	219	51	66
1935	125	95	36	14	92	352
1936	217	562	285	32	131	1070
1937	71	198	44	176	1008	1591
1938	29	12	13	234	1791	19
1939	20	403	112	148	608	2970
1940	28	21	13	24	117	1774
1941	6	415	10	417	12	1330
1942	39	137	1145	832	115	3805
1943	167	64	144	413	1223	96
1944	74	6	265	354	79	1675
1945	12	410	53	65	587	4166
1946	92	370	129	579	905	35
1947	10	13	467	230	808	129
1948	48	151	139	216	71	436
1949	17	617	116	45	582	306
1950	37	200	352	36	29	225
1951	88	6	177	33	175	96
1952	7	37	497	77	14	192
1953	16	29	182	63	1161	1765
1954	10	53	327	215	1373	6218
1955	6	329	970	182	1740	1274
1956	70	39	117	188	154	514
1957	10	169	398	7	325	1014
1958	12	12	118	71	147	326
1959	17	31	27	51	30	167
1960	11	1271	42	167	502	530
1961	180	129	10	18	2075	58
1962	53	111	52	503	1077	4373
1963	92	143	5	102	799	31
1964	90	44	302	102	50	434
1965	43	127	406	74	59	1182
1966	92	135	218	77	363	2853
1967	20	25	415	98	269	285
1968	41	415	155	149	77	1429
1969	106	18	213	94	294	784
1970	22	840	20	351	145	7822
1971	118	30	463	450	1608	807
1972	12	8	31	171	1235	694
1973	55	1106	378	383	1008	4939
1974	41	1565	150	94	170	802
1975	32	71	188	209	1238	155
1976	20	280	117	886	712	29
1977	157	783	39	1172	538	2013
1978	138	30	972	315	13	2607
1979	43	472	86	95	121	430
1980	116	28	348	93	754	88
1981	30	455	428	72	265	1747
1982	18	254	182	81	752	698
1983	104	103	12	135	23	2801
1984	82	192	454	93	49	1822
1985	310	39	152	70	171	772
1986	48	177	252	58	842	1335
1987	85	110	44	218	76	971
1988	33	42	7	258	439	1299
1989	90	40	44	238	844	4510
1990	27	42	56	509	659	1341
1991	17	86	7	542	1246	2557
1992	21	24	44	276	578	191
1993	9	42	7	101	334	1755
1994	52	140	44	702	63	1483
1995	33	182	7	232	750	2259
1996	47	27	44	98	103	4473
1997	124	76	7	187	10	2014
1998	121	284	44	401	441	4806
[truncated: 998,000+ more rows]
