# Supplementary material for: Global loss of promoter–enhancer connectivity and rebalancing of gene expression during early colorectal cancer carcinogenesis
Source: Nat Cancer. 2024 Oct 30;5(11):1697–712. doi: 10.1038/s43018-024-00823-z (PMC11584406; doi:10.1038/s43018-024-00823-z)
Supplement: Supplementary file 8 — Statistical source data. [file 43018_2024_823_MOESM8_ESM.zip › edf1b-c.xlsx]

## Sheet: EDF1B
	A001C007	A001C008	A001C011	A001C013	A001C019	A001C023	A001C024	A002C001	A002C002	A002C006	A002C010	A002C012	A002C013	A002C122	A002C212	A014C004	A014C012	A014C038	A014C040	A014C041	A014C045	A014C046	A014C053	A014C054	A015C004	A015C006	A015C010	CRC15157	CRC19779	CRC25135	CRC25988	CRC26616	CRC8396
1	-4.10934	-3.95811	-4.01143	-3.90943	-4.22665	-4.09074	-4.22222	-4.10209	-4.1772	-4.31204	-4.19438	-4.16283	-4.36054	-4.13057	-4.19959	-3.81353	-3.76094	-3.87296	-4.05821	-3.68495	-4.18719	-3.85884	-3.83655	-3.88033	-4.11481	-4.06718	-4.13986	-3.91378	-3.93112	-3.84799	-4.03023	-4.08697	-4.0009
1.25527	-2.46003	-2.59476	-2.63475	-2.80566	-2.75611	-2.81403	-2.72661	-2.50435	-2.52708	-2.54253	-2.47322	-2.50442	-2.47646	-2.48781	-2.53368	-2.59823	-2.49394	-2.53833	-2.52114	-2.60532	-2.49552	-2.43077	-2.64238	-2.5067	-2.71168	-2.56023	-2.61449	-2.27084	-2.28696	-2.3195	-2.44926	-2.21638	-2.38979
1.50515	-0.820231	-0.899287	-0.932243	-1.00866	-0.965906	-1.01161	-0.953392	-0.85038	-0.823932	-0.818895	-0.824888	-0.804868	-0.79527	-0.843348	-0.8298	-0.915376	-0.870658	-0.902397	-0.909113	-0.919577	-0.85871	-0.803878	-0.887753	-0.859557	-0.920168	-0.865207	-0.900563	-0.741265	-0.726171	-0.766093	-0.839065	-0.700792	-0.771988
1.74819	-0.472957	-0.517516	-0.52381	-0.565457	-0.533824	-0.541492	-0.513575	-0.474972	-0.44838	-0.433505	-0.446779	-0.438926	-0.44153	-0.486164	-0.462098	-0.486562	-0.478821	-0.478484	-0.494083	-0.481	-0.476739	-0.422241	-0.479503	-0.489524	-0.502073	-0.492449	-0.493462	-0.487382	-0.478805	-0.477979	-0.528007	-0.460406	-0.484796
2	-0.544053	-0.555168	-0.549426	-0.528588	-0.541878	-0.537769	-0.533694	-0.509665	-0.511633	-0.516073	-0.511409	-0.519728	-0.525216	-0.51503	-0.51649	-0.505407	-0.517038	-0.506154	-0.516311	-0.483503	-0.517491	-0.52038	-0.515552	-0.519183	-0.544047	-0.545384	-0.533147	-0.575119	-0.576219	-0.557507	-0.568492	-0.572644	-0.561035
2.25042	-0.778335	-0.714542	-0.704228	-0.647379	-0.683612	-0.672418	-0.702449	-0.774839	-0.825774	-0.850667	-0.827792	-0.84605	-0.845722	-0.758365	-0.80007	-0.736079	-0.75784	-0.750713	-0.738261	-0.755477	-0.764156	-0.881435	-0.756025	-0.745942	-0.721274	-0.74066	-0.730134	-0.795081	-0.809812	-0.793357	-0.719232	-0.849168	-0.782602
2.49969	-1.28903	-1.07876	-1.05791	-1.02772	-1.04537	-1.01822	-1.10215	-1.39686	-1.50582	-1.53907	-1.51547	-1.53386	-1.5049	-1.36245	-1.41959	-1.30774	-1.33171	-1.33795	-1.22954	-1.41596	-1.34535	-1.59435	-1.29544	-1.31567	-1.11516	-1.18344	-1.19037	-1.25813	-1.30263	-1.31605	-1.08281	-1.44181	-1.26944
2.74974	-2.35132	-1.93102	-1.87815	-1.91986	-1.90216	-1.83657	-2.01479	-2.5525	-2.71642	-2.76061	-2.74528	-2.78936	-2.71914	-2.54074	-2.58944	-2.4272	-2.43683	-2.45626	-2.21384	-2.55553	-2.49745	-2.7798	-2.30722	-2.45129	-1.9965	-2.20588	-2.17376	-2.28805	-2.35962	-2.38878	-1.95828	-2.61591	-2.28135
3	-3.86639	-3.48504	-3.51541	-3.41946	-3.68912	-3.54751	-3.76359	-3.71108	-3.76706	-3.8986	-3.82109	-3.76465	-3.95322	-3.69112	-3.85085	-3.50119	-3.40956	-3.52403	-3.57344	-3.26633	-3.79459	-3.59317	-3.64951	-3.55466	-3.67577	-3.69226	-3.8751	-3.54927	-3.90952	-3.61703	-3.78699	-3.71107	-3.76241
3.24993	-4.02547	-3.7153	-3.81232	-3.61791	-4.0288	-3.93169	-4.0038	-3.87825	-3.93864	-4.05491	-3.98141	-3.92562	-4.07787	-3.85304	-4.00275	-3.73873	-3.63659	-3.73395	-3.77734	-3.47038	-3.96829	-3.83036	-3.91121	-3.77566	-3.95202	-3.83828	-4.11954	-3.69612	-4.12804	-3.7961	-4.14736	-3.84144	-3.94969
3.49996	-4.15113	-3.85877	-3.95743	-3.74905	-4.15088	-4.07523	-4.12304	-4.0523	-4.12551	-4.21911	-4.15283	-4.10628	-4.21541	-4.03405	-4.16628	-3.98601	-3.87449	-3.95611	-3.95924	-3.69547	-4.14395	-4.07342	-4.15297	-4.00484	-4.08584	-3.97345	-4.25477	-3.85364	-4.28771	-3.97547	-4.28952	-3.98908	-4.08978
3.74997	-4.29265	-4.02592	-4.12407	-3.90847	-4.29373	-4.23759	-4.26688	-4.24882	-4.33056	-4.40051	-4.34234	-4.30425	-4.37994	-4.23855	-4.35274	-4.2404	-4.11816	-4.19776	-4.15856	-3.93359	-4.33459	-4.31444	-4.39983	-4.24257	-4.2382	-4.12839	-4.40061	-4.03394	-4.45109	-4.17055	-4.43716	-4.16189	-4.24608
4	-4.45473	-4.20825	-4.30617	-4.08836	-4.45684	-4.41298	-4.43189	-4.46193	-4.54802	-4.60025	-4.54102	-4.51461	-4.56709	-4.45717	-4.55428	-4.4907	-4.3581	-4.44456	-4.36398	-4.16722	-4.53597	-4.54601	-4.63897	-4.47762	-4.40803	-4.29778	-4.55567	-4.22513	-4.63108	-4.36754	-4.60399	-4.34973	-4.42028
4.25001	-4.62683	-4.40166	-4.50019	-4.2795	-4.64105	-4.60981	-4.61622	-4.68372	-4.77064	-4.81402	-4.74496	-4.73623	-4.76553	-4.68058	-4.76393	-4.74107	-4.59204	-4.68916	-4.5745	-4.39542	-4.74431	-4.77512	-4.88292	-4.71328	-4.59667	-4.47668	-4.72688	-4.41489	-4.81799	-4.55995	-4.79633	-4.53713	-4.59716
4.5	-4.78647	-4.58776	-4.68338	-4.4652	-4.81302	-4.79466	-4.79055	-4.88893	-4.97429	-5.01352	-4.94112	-4.94421	-4.94903	-4.89291	-4.96045	-4.9693	-4.8032	-4.91316	-4.77697	-4.60878	-4.93975	-4.97905	-5.09712	-4.92516	-4.76723	-4.64435	-4.88757	-4.5869	-4.97162	-4.72688	-4.96012	-4.70359	-4.74882
4.75	-4.93851	-4.76583	-4.85966	-4.64384	-4.98146	-4.97196	-4.96061	-5.07922	-5.16457	-5.2004	-5.12553	-5.13692	-5.12395	-5.09316	-5.14491	-5.17615	-4.9961	-5.12197	-4.97164	-4.80544	-5.12541	-5.16669	-5.29493	-5.12415	-4.93209	-4.80341	-5.045	-4.74386	-5.11449	-4.8708	-5.11133	-4.85237	-4.88669
5	-5.09048	-4.94085	-5.03853	-4.82269	-5.15087	-5.151	-5.13086	-5.26403	-5.35247	-5.38317	-5.30442	-5.3238	-5.29934	-5.28809	-5.32761	-5.3734	-5.18286	-5.32346	-5.15746	-4.99439	-5.30986	-5.34717	-5.4918	-5.31798	-5.10259	-4.9643	-5.20292	-4.89774	-5.26049	-5.00136	-5.26263	-4.99785	-5.02257
5.25	-5.25893	-5.12967	-5.23505	-5.01585	-5.33481	-5.34285	-5.31676	-5.46462	-5.55787	-5.5839	-5.49503	-5.52607	-5.49151	-5.49665	-5.52304	-5.58186	-5.38314	-5.52972	-5.35376	-5.19385	-5.50738	-5.54003	-5.69396	-5.5192	-5.29209	-5.14287	-5.37614	-5.06757	-5.41963	-5.14119	-5.42423	-5.16046	-5.17352
5.5	-5.45928	-5.35073	-5.46673	-5.2444	-5.54973	-5.56727	-5.5346	-5.70755	-5.80585	-5.82562	-5.72406	-5.77093	-5.7253	-5.74206	-5.75393	-5.82683	-5.61966	-5.76154	-5.58388	-5.4301	-5.74151	-5.77158	-5.92514	-5.74736	-5.51776	-5.36052	-5.581	-5.27042	-5.6155	-5.31448	-5.61355	-5.36203	-5.36237
5.75	-5.70193	-5.61325	-5.74094	-5.51393	-5.80535	-5.83297	-5.79254	-6.00115	-6.10438	-6.11685	-6.00404	-6.06866	-6.011	-6.03137	-6.02905	-6.1196	-5.90288	-6.02634	-5.85973	-5.71244	-6.02297	-6.05542	-6.19342	-6.0112	-5.7881	-5.62781	-5.82817	-5.51654	-5.8553	-5.54611	-5.84002	-5.61546	-5.60537
6	-5.98652	-5.91372	-6.05263	-5.82053	-6.09298	-6.13231	-6.08314	-6.33366	-6.43681	-6.44464	-6.32548	-6.40547	-6.34128	-6.34922	-6.33523	-6.45158	-6.22773	-6.31589	-6.17615	-6.03974	-6.34293	-6.38539	-6.48836	-6.30514	-6.09098	-5.94097	-6.11029	-5.81025	-6.13293	-5.84388	-6.09749	-5.9175	-5.90684
6.25	-6.2979	-6.23398	-6.3784	-6.14506	-6.40108	-6.44807	-6.3927	-6.6695	-6.76913	-6.77524	-6.65442	-6.7427	-6.68328	-6.66641	-6.64376	-6.79413	-6.5706	-6.61379	-6.50342	-6.3818	-6.669	-6.72761	-6.7947	-6.61088	-6.41207	-6.27298	-6.40985	-6.13638	-6.42315	-6.18796	-6.37025	-6.23783	-6.24341
6.5	-6.5959	-6.52744	-6.67118	-6.44111	-6.68901	-6.73913	-6.68049	-6.96184	-7.0585	-7.06029	-6.94363	-7.03217	-6.98391	-6.94651	-6.91683	-7.09037	-6.87996	-6.88467	-6.79192	-6.6844	-6.9475	-7.02493	-7.07559	-6.89049	-6.70511	-6.57252	-6.68722	-6.44843	-6.68177	-6.51966	-6.62064	-6.52707	-6.55886
6.75	-6.84808	-6.76685	-6.91052	-6.68388	-6.93012	-6.97882	-6.9221	-7.19208	-7.29048	-7.29205	-7.17269	-7.26197	-7.2223	-7.17132	-7.1363	-7.32667	-7.12933	-7.10744	-7.02276	-6.9241	-7.16726	-7.25807	-7.30855	-7.11789	-6.94943	-6.82357	-6.91983	-6.70725	-6.88938	-6.78678	-6.82807	-6.75842	-6.81663
7	-7.03891	-6.94093	-7.07662	-6.85986	-7.1058	-7.14758	-7.09729	-7.35373	-7.45361	-7.45367	-7.32906	-7.42255	-7.3881	-7.3343	-7.30188	-7.47904	-7.301	-7.2682	-7.18665	-7.08997	-7.32149	-7.41931	-7.47147	-7.28382	-7.11998	-7.01301	-7.09441	-6.90174	-7.03803	-6.97269	-6.97933	-6.92798	-7.013
7.25	-7.23399	-7.10836	-7.2534	-7.02804	-7.27426	-7.31954	-7.26736	-7.52468	-7.62074	-7.61823	-7.50332	-7.5886	-7.55766	-7.49645	-7.46601	-7.65826	-7.46797	-7.42953	-7.34646	-7.25861	-7.48863	-7.58974	-7.64525	-7.44916	-7.30894	-7.19983	-7.27028	-7.08302	-7.1895	-7.17304	-7.14541	-7.10426	-7.22217
7.5	-7.50088	-7.35557	-7.51645	-7.27011	-7.50122	-7.54843	-7.49366	-7.80443	-7.87921	-7.886	-7.80055	-7.86833	-7.82846	-7.74542	-7.70413	-7.94805	-7.72222	-7.65848	-7.60665	-7.54311	-7.76805	-7.87445	-7.87551	-7.68305	-7.55742	-7.46214	-7.51405	-7.34658	-7.42993	-7.47998	-7.38872	-7.40334	-7.49711
7.75	-7.91578	-7.75827	-7.92524	-7.66552	-7.87933	-7.92934	-7.86681	-8.23684	-8.2891	-8.31078	-8.25364	-8.30135	-8.24698	-8.15549	-8.08564	-8.37155	-8.12186	-8.0216	-8.01166	-7.97951	-8.18054	-8.30297	-8.24208	-8.0614	-7.94906	-7.85706	-7.90247	-7.75998	-7.84457	-7.91289	-7.76671	-7.86279	-7.90042
8	-8.53616	-8.37159	-8.51772	-8.28408	-8.48721	-8.55315	-8.46703	-8.85302	-8.90322	-8.94043	-8.87098	-8.92063	-8.87361	-8.79162	-8.67547	-8.98997	-8.7371	-8.61691	-8.64026	-8.6288	-8.77558	-8.92959	-8.84603	-8.69078	-8.56413	-8.49355	-8.50619	-8.37748	-8.43326	-8.45351	-8.32994	-8.50439	-8.51283
8.25	-9.7454	-9.54167	-9.65323	-9.47803	-9.68928	-9.79648	-9.65943	-9.96816	-10.0636	-10.0772	-9.92918	-10.0337	-10.0458	-9.97992	-9.87546	-10.1377	-9.93117	-9.85448	-9.84165	-9.82943	-9.92586	-10.0823	-10.0836	-9.95633	-9.77594	-9.69628	-9.68609	-9.57368	-9.49291	-9.54451	-9.49074	-9.63172	-9.6898

## Sheet: EDF1C
	cis	trans
A001C007	382413744	28724854
A001C008	453672059	29123207
A001C011	465620690	21733797
A001C013	376296980	25376276
A001C019	506151833	24208615
A001C023	443948085	17461546
A001C024	474800871	24703355
A002C001	552141906	18256741
A002C002	522496601	13765686
A002C006	470554677	12188638
A002C010	561323677	19045152
A002C012	469888626	14969232
A002C013	551210721	15936954
A002C122	497002216	15163343
A002C212	624924129	22064133
A014C004	561990678	14701196
A014C012	430810740	16175489
A014C038	471207701	18055819
A014C040	373241326	15841864
A014C041	329277179	14147899
A014C045	381108678	16653350
A014C046	460040098	13589409
A014C053	502826720	11442093
A014C054	448551925	14165173
A015C004	198883542	10276280
A015C006	451079548	25957387
A015C010	444612348	28998636
CRC15157	435009579	33141323
CRC19779	364540267	32432551
CRC25135	384007074	39428106
CRC25988	448112333	30785436
CRC26616	384330807	31565160
CRC8396	500127592	34943704
