# Supplementary material for: Global loss of promoter–enhancer connectivity and rebalancing of gene expression during early colorectal cancer carcinogenesis
Source: Nat Cancer. 2024 Oct 30;5(11):1697–712. doi: 10.1038/s43018-024-00823-z (PMC11584406; doi:10.1038/s43018-024-00823-z)
Supplement: Supplementary file 9 — Statistical source data. [file 43018_2024_823_MOESM9_ESM.zip › edf3.xlsx]

## Sheet: EDF3A,B
In situ Hi-C long					In situ Hi-Cshort					In situ Hi-C all					mHi-C long					mHi-Cshort					mHi-C all					micro-C long					micro-C short					micro-C all
	TSS	Enhancer	CTCF			TSS	Enhancer	CTCF			TSS	Enhancer	CTCF			TSS	Enhancer	CTCF			TSS	Enhancer	CTCF			TSS	Enhancer	CTCF			TSS	Enhancer	CTCF			TSS	Enhancer	CTCF			TSS	Enhancer	CTCF
0	0.0934637	0.0969019	0.0948136		0	0.107398	0.108408	0.101003		0	0.0989579	0.101366	0.0970204		0	0.0857463	0.0808635	0.0803758		0	0.0794023	0.0789984	0.0765896		0	0.07949	0.078392	0.0762808		0	0.116482	0.123193	0.117576		0	0.122691	0.123185	0.122243		0	0.116683	0.1204	0.117035
1	0.0940954	0.0970718	0.0954688		1	0.107878	0.108654	0.101565		1	0.0995253	0.101568	0.0976362		1	0.0856133	0.0808207	0.0801177		1	0.0792539	0.0790647	0.0764614		1	0.079344	0.0784413	0.0761325		1	0.115414	0.123558	0.119171		1	0.122134	0.124675	0.121218		1	0.115861	0.121307	0.117368
2	0.0944051	0.0967809	0.0956326		2	0.108728	0.108267	0.101222		2	0.100064	0.101236	0.0975849		2	0.0853667	0.0812089	0.0804641		2	0.0794535	0.0790177	0.0766101		2	0.0794744	0.0784618	0.0763119		2	0.116163	0.12495	0.120092		2	0.120824	0.123343	0.122451		2	0.115619	0.121388	0.118439
3	0.0942434	0.096763	0.095784		3	0.108859	0.108311	0.101634		3	0.100027	0.101244	0.0978471		3	0.0864572	0.0809514	0.0803133		3	0.079633	0.0788703	0.0766694		3	0.079795	0.0782973	0.0763386		3	0.116765	0.123554	0.11985		3	0.120992	0.125102	0.119789		3	0.116011	0.121511	0.117032
4	0.0944806	0.0963814	0.0959254		4	0.108296	0.107885	0.101044		4	0.0999244	0.100844	0.097678		4	0.0847288	0.0810252	0.080938		4	0.0794164	0.0789143	0.076753		4	0.0793441	0.0783459	0.0765061		4	0.116621	0.121843	0.121188		4	0.121139	0.124587	0.120592		4	0.116008	0.120376	0.118113
5	0.0938659	0.0970014	0.0957218		5	0.108339	0.10833	0.101003		5	0.099589	0.10139	0.0975434		5	0.0854192	0.0810776	0.0806434		5	0.0794425	0.0788561	0.0766535		5	0.0794732	0.0783048	0.0763763		5	0.115262	0.123987	0.122302		5	0.121722	0.125276	0.120782		5	0.115583	0.121819	0.118781
6	0.0934548	0.0968952	0.0958909		6	0.108143	0.108336	0.101211		6	0.0992691	0.101331	0.0977288		6	0.0852186	0.0804457	0.0811962		6	0.0791844	0.0786995	0.0769449		6	0.079224	0.0780746	0.0767082		6	0.116185	0.122877	0.128593		6	0.12264	0.128986	0.122714		6	0.116505	0.123029	0.122974
7	0.0940191	0.0970313	0.0957437		7	0.107627	0.10836	0.101333		7	0.0993747	0.10142	0.0976958		7	0.0844643	0.0808854	0.0812899		7	0.0791572	0.0791181	0.0769529		7	0.0790842	0.0784965	0.0767295		7	0.115249	0.122408	0.125011		7	0.121978	0.12628	0.122803		7	0.1157	0.121484	0.121159
8	0.0939726	0.0970659	0.0954449		8	0.107468	0.108672	0.101368		8	0.0992808	0.101572	0.0975387		8	0.0858765	0.0807509	0.080807		8	0.0792919	0.0789907	0.076946		8	0.0794168	0.078368	0.0766488		8	0.114822	0.123447	0.12351		8	0.12423	0.125012	0.123121		8	0.116563	0.121412	0.120534
9	0.0948476	0.0970347	0.0960956		9	0.108529	0.108459	0.101887		9	0.100235	0.101464	0.0981334		9	0.0857595	0.0806683	0.0808113		9	0.0792315	0.0790207	0.0769323		9	0.0793477	0.0783805	0.076638		9	0.11511	0.126284	0.128951		9	0.121813	0.126167	0.123208		9	0.115549	0.123439	0.123397
10	0.0944743	0.0968839	0.0956229		10	0.108604	0.108535	0.10172		10	0.100052	0.101409	0.0977907		10	0.0858211	0.0809216	0.0807633		10	0.0792509	0.0788508	0.0769751		10	0.0793736	0.0782762	0.0766667		10	0.114851	0.122621	0.123473		10	0.124163	0.126284	0.12217		10	0.116546	0.121596	0.120057
11	0.0936438	0.0972759	0.0956553		11	0.107446	0.108497	0.101616		11	0.099082	0.101619	0.0977653		11	0.0854741	0.081145	0.0814806		11	0.0793733	0.0789155	0.0769268		11	0.0794233	0.0783655	0.076737		11	0.115262	0.122917	0.124993		11	0.124699	0.126291	0.120252		11	0.117017	0.121753	0.119922
12	0.0943911	0.0968045	0.096158		12	0.10761	0.107842	0.101656		12	0.099582	0.101069	0.0980715		12	0.0856918	0.0810254	0.0811364		12	0.079349	0.078908	0.0769139		12	0.0794365	0.0783406	0.0766728		12	0.115579	0.12392	0.122874		12	0.1231	0.12256	0.120573		12	0.116412	0.120477	0.118978
13	0.0941053	0.0968615	0.0958556		13	0.108865	0.108519	0.101369		13	0.0999498	0.101389	0.0977757		13	0.0864523	0.0802643	0.0808356		13	0.0793544	0.0787223	0.0767595		13	0.0795589	0.0780657	0.0764957		13	0.115463	0.122163	0.123199		13	0.123907	0.125639	0.119236		13	0.11674	0.121048	0.118502
14	0.0946439	0.0968848	0.0961318		14	0.108366	0.108067	0.101457		14	0.100048	0.101211	0.0979721		14	0.0858995	0.0810384	0.0812668		14	0.0797924	0.0789974	0.0767859		14	0.0798433	0.0784182	0.0765848		14	0.115262	0.123751	0.122352		14	0.122668	0.127933	0.120872		14	0.116039	0.122976	0.118851
15	0.0945745	0.0972202	0.0960473		15	0.107897	0.108217	0.101614		15	0.0998092	0.101468	0.0979899		15	0.085565	0.0813226	0.0811788		15	0.0795645	0.0792483	0.0767302		15	0.0795989	0.0786742	0.0765241		15	0.116081	0.122754	0.123149		15	0.122663	0.123801	0.119775		15	0.116461	0.12047	0.118736
16	0.0942505	0.097212	0.0961428		16	0.108093	0.108629	0.101386		16	0.0997059	0.101638	0.097948		16	0.0854381	0.0812861	0.0812064		16	0.0791467	0.0790714	0.0769441		16	0.0792261	0.0785191	0.0767091		16	0.115335	0.123222	0.123589		16	0.122694	0.124848	0.122972		16	0.11609	0.121217	0.120503
17	0.0937794	0.0967673	0.0960939		17	0.107851	0.108244	0.101046		17	0.0993319	0.101219	0.0977756		17	0.0850226	0.0815619	0.081352		17	0.0791833	0.0788874	0.0769486		17	0.0791927	0.0784063	0.0767355		17	0.114623	0.122883	0.127761		17	0.122814	0.124124	0.123396		17	0.115778	0.120692	0.122871
18	0.0946215	0.0967325	0.0957143		18	0.108061	0.108146	0.101207		18	0.0999059	0.101157	0.0976255		18	0.0859575	0.0812985	0.0817269		18	0.0794512	0.0790283	0.0770104		18	0.079564	0.0784846	0.0768459		18	0.11533	0.122473	0.123887		18	0.124537	0.123421	0.121121		18	0.116974	0.120141	0.119766
19	0.0940074	0.0972346	0.0961164		19	0.107894	0.108632	0.101672		19	0.0994817	0.101652	0.0980542		19	0.0867008	0.0809057	0.081318		19	0.0793881	0.0789311	0.0769541		19	0.0796258	0.0783416	0.0767349		19	0.11562	0.123316	0.127773		19	0.123334	0.124324	0.120514		19	0.116546	0.121013	0.121489
20	0.0939373	0.0970983	0.0959016		20	0.108097	0.108263	0.100969		20	0.0995273	0.101417	0.0976322		20	0.0847473	0.0810229	0.0804684		20	0.0789995	0.0788656	0.076817		20	0.0789947	0.0783044	0.0764873		20	0.116221	0.123263	0.123135		20	0.120362	0.126613	0.120653		20	0.115427	0.122087	0.119152
21	0.0940976	0.0970453	0.0956415		21	0.108014	0.108299	0.101302		21	0.0995845	0.101402	0.0976239		21	0.085133	0.081532	0.0809679		21	0.0790281	0.0789489	0.0770222		21	0.0790787	0.0784537	0.0767382		21	0.115203	0.125381	0.127387		21	0.120735	0.126987	0.125025		21	0.115078	0.123366	0.123461
22	0.0937173	0.0969762	0.0960797		22	0.107873	0.108189	0.101484		22	0.0993057	0.101316	0.0979534		22	0.0857721	0.0812149	0.08084		22	0.0789953	0.079211	0.0770649		22	0.07915	0.078626	0.0767544		22	0.115291	0.123882	0.122692		22	0.122443	0.125849	0.123706		22	0.115946	0.122041	0.120392
23	0.0935057	0.0969805	0.0956309		23	0.107819	0.108502	0.101189		23	0.0991608	0.101451	0.0975698		23	0.0855094	0.0816364	0.0811394		23	0.0791891	0.0790024	0.0770531		23	0.079273	0.0785151	0.0767909		23	0.115522	0.122226	0.120991		23	0.122471	0.121799	0.123682		23	0.116079	0.119231	0.119498
24	0.0936038	0.0973155	0.0955921		24	0.107613	0.108563	0.101253		24	0.0991299	0.101669	0.0975749		24	0.0862614	0.0813754	0.0810021		24	0.0794801	0.0790543	0.0770272		24	0.0796355	0.0785185	0.0767477		24	0.115247	0.123456	0.125512		24	0.12341	0.124713	0.12229		24	0.116389	0.121273	0.121172
25	0.0929645	0.0972993	0.0959068		25	0.107285	0.10872	0.101157		25	0.0986227	0.101727	0.0977151		25	0.0859307	0.0813055	0.081331		25	0.0794481	0.0789246	0.0772087		25	0.0795572	0.0783981	0.076952		25	0.115189	0.124201	0.121129		25	0.121238	0.124411	0.122026		25	0.115313	0.121514	0.118772
26	0.093297	0.0971474	0.096087		26	0.108233	0.108436	0.101413		26	0.0992166	0.101519	0.0979274		26	0.0863363	0.0817284	0.0814374		26	0.0795782	0.0790335	0.0771058		26	0.07973	0.0785556	0.0768815		26	0.115417	0.124454	0.121239		26	0.122514	0.127692	0.121756		26	0.116045	0.123224	0.1187
27	0.0933729	0.0973676	0.0954253		27	0.107993	0.108343	0.101034		27	0.0991584	0.101606	0.0973859		27	0.0854285	0.0814036	0.0817439		27	0.0795418	0.0790118	0.077214		27	0.0795585	0.0784869	0.0770205		27	0.115039	0.122779	0.120759		27	0.124866	0.127398	0.121685		27	0.116982	0.122214	0.118416
28	0.0936087	0.0972836	0.096078		28	0.10814	0.108276	0.101559		28	0.0993567	0.101529	0.0979842		28	0.0863013	0.0809385	0.0812506		28	0.0798124	0.0790372	0.0771701		28	0.0799225	0.0784363	0.076907		28	0.114784	0.123729	0.12002		28	0.120389	0.125428	0.121202		28	0.114694	0.121758	0.1178
29	0.0944577	0.0971163	0.0954891		29	0.10789	0.108306	0.101249		29	0.0997389	0.101446	0.0975137		29	0.0866815	0.0815263	0.0816395		29	0.0796983	0.079332	0.0770947		29	0.079885	0.0787766	0.0769036		29	0.116337	0.123781	0.120999		29	0.122648	0.125352	0.119713		29	0.116587	0.121749	0.117591
30	0.0932521	0.0971655	0.0956972		30	0.107469	0.108528	0.101288		30	0.0988664	0.101568	0.0976499		30	0.0873072	0.0810461	0.0814777		30	0.0795002	0.0790942	0.0769322		30	0.0798146	0.0785012	0.0767411		30	0.113816	0.122522	0.120305		30	0.123537	0.126102	0.1193		30	0.115708	0.121457	0.117032
31	0.0939898	0.096667	0.0955666		31	0.108025	0.107922	0.101529		31	0.0995271	0.101024	0.097677		31	0.0857244	0.0815398	0.0810335		31	0.0793009	0.0790899	0.0770806		31	0.0794008	0.0785741	0.0767976		31	0.113977	0.12375	0.122609		31	0.121541	0.125312	0.12363		31	0.11483	0.121714	0.120312
32	0.0940582	0.0968402	0.0960003		32	0.108117	0.107911	0.101728		32	0.0996052	0.101119	0.0980112		32	0.0854907	0.0815421	0.0813579		32	0.079345	0.0789488	0.0770414		32	0.0794019	0.0784552	0.0768148		32	0.117014	0.123124	0.124555		32	0.123341	0.123411	0.121788		32	0.117272	0.120474	0.120434
33	0.0936556	0.0972371	0.0960175		33	0.10779	0.107796	0.101204		33	0.099235	0.101299	0.0977989		33	0.0871717	0.081491	0.0809827		33	0.0795081	0.0790248	0.0769761		33	0.0798003	0.0785115	0.0767015		33	0.115662	0.123129	0.120925		33	0.124035	0.124118	0.119954		33	0.116905	0.120817	0.117669
34	0.0937928	0.0968401	0.0961637		34	0.107414	0.10822	0.101414		34	0.0991542	0.10125	0.0979721		34	0.0872391	0.0815089	0.0812414		34	0.0795364	0.0790195	0.0769159		34	0.0798346	0.0785098	0.0766907		34	0.114718	0.125923	0.120966		34	0.124118	0.124702	0.1264		34	0.116455	0.122547	0.120794
35	0.0941635	0.0968959	0.0953084		35	0.107296	0.108391	0.101334		35	0.0993173	0.101355	0.097446		35	0.0866493	0.0809259	0.0818564		35	0.0792714	0.0790336	0.0771462		35	0.0795193	0.0784314	0.0769807		35	0.114854	0.123723	0.118496		35	0.123635	0.1236	0.123216		35	0.116294	0.120875	0.11798
36	0.0936878	0.0969023	0.0953139		36	0.108016	0.108212	0.100848		36	0.0993494	0.101283	0.0972425		36	0.0867877	0.081297	0.0814947		36	0.0793909	0.079084	0.0771077		36	0.0796417	0.0785314	0.076892		36	0.114497	0.124774	0.119619		36	0.123236	0.125716	0.122886		36	0.115916	0.122439	0.118404
37	0.0937726	0.0972205	0.0953636		37	0.108002	0.108256	0.101244		37	0.0993923	0.101485	0.0974394		37	0.0870143	0.0813999	0.0815595		37	0.0795247	0.0790723	0.0770925		37	0.0797899	0.0785375	0.0768892		37	0.115523	0.123607	0.118598		37	0.121863	0.124663	0.123957		37	0.115787	0.121327	0.11839
38	0.0935342	0.0970535	0.0956356		38	0.108098	0.108371	0.101369		38	0.0992955	0.101437	0.097649		38	0.0864445	0.081436	0.0816606		38	0.0794574	0.0790529	0.0771822		38	0.0796447	0.0785268	0.0769807		38	0.117036	0.122012	0.118437		38	0.122196	0.123964	0.120737		38	0.116732	0.120163	0.116756
39	0.0939304	0.09707	0.0956216		39	0.108215	0.108508	0.10135		39	0.0995735	0.101505	0.0976327		39	0.0867602	0.0815485	0.0818055		39	0.0794471	0.0791122	0.0771138		39	0.0796849	0.0785942	0.0769453		39	0.115362	0.124353	0.117729		39	0.122118	0.125267	0.120007		39	0.115826	0.122005	0.116037
40	0.0925707	0.0972676	0.0958433		40	0.107822	0.108941	0.100791		40	0.0986241	0.101802	0.0975233		40	0.0866537	0.0814996	0.0813612		40	0.0793279	0.0793131	0.077061		40	0.0795677	0.0787565	0.0768319		40	0.115372	0.123411	0.118463		40	0.121183	0.124957	0.121384		40	0.115381	0.121367	0.117081
41	0.0930189	0.0971146	0.0962835		41	0.107303	0.108213	0.101111		41	0.0986617	0.101405	0.0979123		41	0.0859661	0.0814393	0.0812504		41	0.0796021	0.0791369	0.077111		41	0.0796928	0.0785982	0.076857		41	0.116034	0.125894	0.120529		41	0.119297	0.126109	0.12207		41	0.114817	0.123209	0.118482
42	0.0928436	0.096781	0.0954399		42	0.107947	0.107992	0.101125		42	0.0988343	0.101119	0.0974327		42	0.0867728	0.0818295	0.0808893		42	0.079632	0.0791489	0.077002		42	0.0798431	0.0786688	0.0767089		42	0.117611	0.124986	0.119658		42	0.12293	0.127268	0.12259		42	0.117384	0.123296	0.118281
43	0.092957	0.09674	0.0955801		43	0.107858	0.108066	0.1011		43	0.0988618	0.101127	0.0975027		43	0.0880749	0.0815849	0.0817223		43	0.0800793	0.0792601	0.0769808		43	0.0804229	0.0787249	0.0768201		43	0.116727	0.124499	0.118612		43	0.123032	0.123902	0.119982		43	0.116974	0.121423	0.116483
44	0.0930547	0.0969269	0.0958081		44	0.10733	0.108626	0.101234		44	0.0986937	0.101473	0.0976908		44	0.0872709	0.0811662	0.081383		44	0.0798133	0.0792316	0.0769585		44	0.0800735	0.0786359	0.0767487		44	0.115442	0.124606	0.120894		44	0.122819	0.125835	0.119988		44	0.116205	0.122409	0.11767
45	0.0931333	0.0969107	0.095405		45	0.108458	0.108252	0.100803		45	0.0992177	0.101305	0.0972761		45	0.0874125	0.081966	0.0811906		45	0.079845	0.0791452	0.0770326		45	0.0801223	0.0786868	0.0767814		45	0.115184	0.124154	0.121288		45	0.120628	0.121626	0.123418		45	0.115017	0.120148	0.119525
46	0.0934184	0.0966765	0.0954604		46	0.107997	0.108049	0.100819		46	0.0991863	0.101084	0.0973148		46	0.0874791	0.0814607	0.0811502		46	0.0797522	0.0790875	0.077056		46	0.0800541	0.0785598	0.076795		46	0.114368	0.125659	0.125677		46	0.12051	0.124329	0.121907		46	0.114537	0.12223	0.121073
47	0.0933561	0.0968537	0.0955775		47	0.108144	0.108542	0.100998		47	0.0992128	0.101395	0.0974581		47	0.0876266	0.0817787	0.0808318		47	0.0801125	0.0792377	0.0770425		47	0.0803814	0.078736	0.0767343		47	0.116077	0.123569	0.121767		47	0.125312	0.125067	0.122934		47	0.117735	0.121501	0.11954
48	0.0929919	0.0967099	0.0952013		48	0.107169	0.107957	0.10123		48	0.0985894	0.101064	0.0973399		48	0.0880133	0.0814096	0.0810064		48	0.0799232	0.0792589	0.0769743		48	0.0802814	0.0786967	0.0767037		48	0.115157	0.123839	0.121854		48	0.123137	0.126262	0.122747		48	0.11621	0.122217	0.119495
49	0.0925181	0.096598	0.0955802		49	0.106559	0.107922	0.101051		49	0.0980579	0.100984	0.0974819		49	0.0886745	0.0815349	0.0815443		49	0.0799876	0.0793461	0.0771344		49	0.0804383	0.0787898	0.0769223		49	0.115059	0.124542	0.12565		49	0.121339	0.127598	0.120778		49	0.115294	0.123225	0.120516
50	0.0934188	0.0966038	0.0954805		50	0.107374	0.10807	0.101139		50	0.098922	0.101051	0.0974622		50	0.0881688	0.0820085	0.0813586		50	0.0797264	0.0792811	0.0769392		50	0.0801393	0.0788083	0.0767286		50	0.115751	0.123088	0.125784		50	0.123191	0.125219	0.121656		50	0.116545	0.121326	0.121008
51	0.0940341	0.0963005	0.0957572		51	0.107927	0.108034	0.101404		51	0.0995109	0.100861	0.0977338		51	0.0887281	0.0820205	0.0806935		51	0.0799442	0.0791996	0.0768426		51	0.08041	0.0787413	0.0765439		51	0.115639	0.123998	0.12124		51	0.121982	0.124616	0.123042		51	0.115905	0.121507	0.119319
52	0.0939731	0.0970436	0.0958826		52	0.108204	0.108036	0.101151		52	0.0995935	0.101289	0.0976988		52	0.0886541	0.0818181	0.0806958		52	0.0800228	0.0791762	0.0768157		52	0.0804649	0.0786901	0.0765215		52	0.115187	0.124427	0.12079		52	0.122539	0.125023	0.123621		52	0.115938	0.121926	0.119365
53	0.093591	0.0967191	0.095617		53	0.10777	0.107998	0.100764		53	0.099189	0.101086	0.0973813		53	0.0881992	0.0817933	0.0808306		53	0.0797405	0.0792145	0.0768166		53	0.0801558	0.0787187	0.0765431		53	0.115354	0.123759	0.119499		53	0.123003	0.123297	0.122694		53	0.116248	0.120748	0.118249
54	0.093449	0.0970178	0.0956072		54	0.107407	0.108328	0.100863		54	0.0989535	0.101399	0.097418		54	0.088917	0.0819148	0.081588		54	0.080056	0.0793514	0.0769696		54	0.0805337	0.0788531	0.0767898		54	0.115354	0.124333	0.11927		54	0.122153	0.126516	0.124436		54	0.115839	0.122596	0.118969
55	0.0940792	0.0966746	0.0958013		55	0.107909	0.108227	0.10128		55	0.0995291	0.101158	0.0977065		55	0.0890896	0.0819852	0.0816707		55	0.0801233	0.079458	0.0772104		55	0.0806173	0.0789542	0.0770062		55	0.114992	0.125664	0.12069		55	0.123284	0.127937	0.122679		55	0.116196	0.12397	0.118859
56	0.09509	0.0968343	0.0956933		56	0.108544	0.108228	0.101335		56	0.10038	0.10125	0.0976677		56	0.0883005	0.0817626	0.0812351		56	0.0801919	0.0792166	0.0771347		56	0.080553	0.0787157	0.0768746		56	0.113765	0.125131	0.11994		56	0.121962	0.127059	0.121198		56	0.114923	0.123271	0.117757
57	0.0945206	0.0966531	0.0954255		57	0.108374	0.107776	0.10093		57	0.0999808	0.100954	0.0973417		57	0.0874083	0.0815872	0.0810893		57	0.0801517	0.0792293	0.0768384		57	0.0803808	0.0786992	0.0766017		57	0.11533	0.12498	0.120441		57	0.124866	0.125453	0.121465		57	0.117133	0.122419	0.118145
58	0.0933048	0.0968961	0.0954437		58	0.107038	0.107983	0.100786		58	0.0987138	0.101182	0.0972913		58	0.0889185	0.0820658	0.0812073		58	0.0804169	0.0794472	0.076854		58	0.0808389	0.0789575	0.0766332		58	0.116396	0.12337	0.118905		58	0.123759	0.124086	0.122153		58	0.117152	0.120926	0.11768
59	0.0938343	0.0964439	0.0957047		59	0.107944	0.107833	0.100848		59	0.0994031	0.100858	0.0974677		59	0.088827	0.0815098	0.0808761		59	0.080117	0.0792275	0.0768826		59	0.0805713	0.0786857	0.076606		59	0.115813	0.128683	0.123812		59	0.124285	0.13029	0.122353		59	0.117104	0.126668	0.120321
60	0.0939481	0.0965663	0.0957154		60	0.107835	0.108164	0.100987		60	0.0994225	0.101069	0.0975329		60	0.08967	0.0819199	0.0816388		60	0.0802838	0.0793365	0.0770841		60	0.0808429	0.0788414	0.0768945		60	0.114491	0.122657	0.122731		60	0.123578	0.124707	0.121696		60	0.116078	0.120855	0.119444
61	0.0940263	0.096496	0.0956353		61	0.10828	0.107856	0.100717		61	0.0996562	0.100898	0.0973721		61	0.0904181	0.082041	0.0813239		61	0.0804952	0.0795208	0.077104		61	0.0811374	0.0790159	0.0768625		61	0.115763	0.12318	0.121337		61	0.122725	0.125358	0.119542		61	0.116326	0.12144	0.117684
62	0.0942035	0.0965809	0.0956209		62	0.107976	0.107839	0.100971		62	0.0996292	0.100939	0.0974714		62	0.0886049	0.082451	0.0810426		62	0.0803818	0.0794479	0.0772146		62	0.0807606	0.0790178	0.0769123		62	0.115119	0.124986	0.120635		62	0.122339	0.127716	0.121336		62	0.115807	0.123512	0.118184
63	0.0939536	0.0966217	0.0956831		63	0.107773	0.108542	0.10116		63	0.0993991	0.101261	0.0975875		63	0.0886216	0.0816843	0.0814569		63	0.0803345	0.0792189	0.0772467		63	0.0807233	0.0787055	0.0770037		63	0.11504	0.124507	0.120712		63	0.12199	0.124876	0.121955		63	0.115598	0.121896	0.118522
64	0.093896	0.0965057	0.095975		64	0.107431	0.107968	0.101299		64	0.0992208	0.100951	0.0978146		64	0.0887254	0.0819168	0.0813838		64	0.0799327	0.079359	0.07733		64	0.0803998	0.0788599	0.0770628		64	0.114613	0.12441	0.120654		64	0.122636	0.122775	0.120533		64	0.115687	0.120834	0.117807
65	0.0943159	0.0968065	0.0952528		65	0.108456	0.108203	0.100439		65	0.0998976	0.101224	0.0970339		65	0.0904088	0.0820195	0.081256		65	0.0803755	0.0793159	0.0769319		65	0.0810349	0.0788393	0.0767065		65	0.116084	0.127127	0.120881		65	0.12347	0.125812	0.123343		65	0.116852	0.123705	0.119278
66	0.0938379	0.096588	0.0955607		66	0.107356	0.107686	0.10087		66	0.0991557	0.100879	0.0973941		66	0.0899551	0.082145	0.0812515		66	0.0803624	0.079297	0.0768027		66	0.0809535	0.0788429	0.0765966		66	0.115695	0.122941	0.121796		66	0.121289	0.125272	0.121359		66	0.1156	0.121275	0.118797
67	0.0940148	0.0966174	0.0955211		67	0.107257	0.108043	0.101006		67	0.0992152	0.101047	0.097429		67	0.0886925	0.0822815	0.0814367		67	0.0804115	0.079437	0.0766874		67	0.0807993	0.0789823	0.0765279		67	0.115311	0.130965	0.121091		67	0.121473	0.125607	0.120607		67	0.11549	0.125597	0.118069
68	0.0941392	0.0964391	0.0954062		68	0.107336	0.107771	0.100852		68	0.0993204	0.100829	0.0972975		68	0.0895644	0.0821111	0.0809176		68	0.0803759	0.0794806	0.0768666		68	0.0809044	0.0789927	0.0765989		68	0.114096	0.122523	0.120813		68	0.120637	0.125643	0.121321		68	0.114457	0.121237	0.118269
69	0.0945559	0.0966116	0.0954105		69	0.107524	0.107851	0.100701		69	0.09964	0.100962	0.0972359		69	0.0904228	0.0824487	0.081735		69	0.0806602	0.0795683	0.0769522		69	0.0812776	0.0791192	0.0767979		69	0.114983	0.12518	0.122605		69	0.122442	0.127587	0.121293		69	0.115786	0.12355	0.119185
70	0.0952686	0.096652	0.0958829		70	0.108947	0.108023	0.100586		70	0.100654	0.101058	0.097459		70	0.0905104	0.0823054	0.08126		70	0.0805378	0.0794209	0.0770258		70	0.0811878	0.0789724	0.0767865		70	0.113949	0.124936	0.128688		70	0.122943	0.130538	0.124265		70	0.115491	0.124845	0.12377
71	0.0955017	0.0962472	0.0957537		71	0.108599	0.107961	0.100543		71	0.100641	0.100799	0.0973664		71	0.090258	0.0826119	0.0811076		71	0.0803391	0.0793899	0.0768855		71	0.0809807	0.0789937	0.0766443		71	0.114626	0.125081	0.120212		71	0.121779	0.125963	0.12231		71	0.115281	0.122717	0.118434
72	0.095242	0.0967256	0.0960722		72	0.108807	0.107871	0.100642		72	0.100579	0.101036	0.0975916		72	0.0914889	0.082223	0.0807515		72	0.0805763	0.0795233	0.0767323		72	0.0813719	0.0790462	0.0764596		72	0.116075	0.12344	0.121594		72	0.122887	0.12655	0.120768		72	0.116566	0.122149	0.118408
73	0.094186	0.0968062	0.0956823		73	0.106243	0.107834	0.100875		73	0.0988833	0.101067	0.0974663		73	0.0911211	0.0824673	0.0814265		73	0.0807448	0.0795785	0.0770009		73	0.0814573	0.0791306	0.0767913		73	0.11609	0.123465	0.120806		73	0.124482	0.124763	0.121294		73	0.117342	0.121301	0.118252
74	0.0942557	0.0967669	0.096089		74	0.107086	0.107786	0.101039		74	0.0992813	0.101024	0.0977699		74	0.0906352	0.0819295	0.0806316		74	0.0804315	0.0794856	0.0768729		74	0.0811172	0.0789689	0.0765599		74	0.115524	0.1251	0.120665		74	0.123334	0.127339	0.121069		74	0.116495	0.123389	0.118071
75	0.0947649	0.0965229	0.0958343		75	0.107413	0.107817	0.100783		75	0.0997133	0.100897	0.0975145		75	0.0904377	0.082667	0.0809472		75	0.0807742	0.0796929	0.0768394		75	0.0813762	0.0792583	0.0765805		75	0.115548	0.123685	0.118489		75	0.123273	0.128904	0.121753		75	0.116479	0.123409	0.117272
76	0.0944839	0.0962659	0.0959146		76	0.10731	0.107784	0.100901		76	0.0995077	0.100735	0.097611		76	0.0913303	0.0826995	0.0809949		76	0.0810762	0.0795353	0.0770027		76	0.0817698	0.0791301	0.0767259		76	0.115397	0.124024	0.117575		76	0.123544	0.122216	0.121224		76	0.116531	0.120365	0.116543
77	0.0947199	0.0968051	0.0959437		77	0.107542	0.107876	0.100735		77	0.099742	0.101084	0.0975573		77	0.0918983	0.0825676	0.0820112		77	0.080757	0.0795009	0.0772067		77	0.081588	0.0790807	0.0770558		77	0.115557	0.12626	0.11963		77	0.122376	0.127484	0.121015		77	0.116052	0.124061	0.117508
78	0.0952375	0.0966731	0.0965284		78	0.108069	0.107803	0.101112		78	0.100264	0.100977	0.0980537		78	0.0917133	0.0828796	0.0814825		78	0.0808577	0.0796775	0.0769598		78	0.0816445	0.0792782	0.0767652		78	0.11468	0.123422	0.119154		78	0.123755	0.124547	0.121593		78	0.116261	0.121175	0.11754
79	0.0946672	0.0965013	0.0963102		79	0.107794	0.107791	0.100993		79	0.0998188	0.100873	0.0978776		79	0.0911765	0.0827457	0.0812843		79	0.0807424	0.0796568	0.0770583		79	0.0814639	0.07924	0.0768177		79	0.116001	0.122347	0.117909		79	0.124503	0.125118	0.123063		79	0.117306	0.120893	0.117602
80	0.0948731	0.0968204	0.0961147		80	0.10793	0.107844	0.101261		80	0.0999949	0.101079	0.097879		80	0.0913611	0.082419	0.0811763		80	0.0810464	0.0795194	0.0768247		80	0.0817494	0.0790733	0.0766036		80	0.115884	0.124407	0.118784		80	0.120492	0.128332	0.12326		80	0.115314	0.123508	0.11815
81	0.09485	0.0967418	0.0962194		81	0.108318	0.107657	0.101092		81	0.100147	0.100955	0.0978676		81	0.092528	0.0825816	0.0812558		81	0.0814345	0.0796127	0.0768146		81	0.0822582	0.0791773	0.0766074		81	0.115914	0.124194	0.11781		81	0.120765	0.125853	0.121496		81	0.115461	0.122204	0.116796
82	0.0950314	0.096254	0.0955957		82	0.107991	0.10748	0.100875		82	0.100112	0.100599	0.0974164		82	0.0936428	0.0827999	0.0813618		82	0.0814625	0.0796292	0.0767916		82	0.0824546	0.0792251	0.0766043		82	0.116369	0.125435	0.117164		82	0.123347	0.137414	0.122745		82	0.11694	0.128414	0.117063
83	0.0941045	0.0964748	0.0957763		83	0.106715	0.107445	0.101066		83	0.0990368	0.100711	0.0976012		83	0.0931205	0.0830607	0.0812451		83	0.081266	0.0795133	0.076914		83	0.0822076	0.0791675	0.0766897		83	0.116887	0.123972	0.120986		83	0.123071	0.12819	0.122756		83	0.117076	0.123214	0.11905
84	0.0940045	0.0966565	0.0957064		84	0.106222	0.107657	0.100874		84	0.09877	0.100906	0.0974798		84	0.092327	0.0826408	0.0816546		84	0.0810365	0.0796469	0.0769867		84	0.0818907	0.0792154	0.0768146		84	0.117039	0.123667	0.118653		84	0.12193	0.12766	0.120382		84	0.116605	0.122801	0.116697
85	0.0943015	0.0966275	0.0957034		85	0.106861	0.107783	0.10062		85	0.0992125	0.100942	0.0973702		85	0.0921753	0.0831883	0.0816787		85	0.0808825	0.0796262	0.0770518		85	0.0817371	0.0792827	0.0768734		85	0.117102	0.125427	0.123506		85	0.121436	0.127246	0.12249		85	0.1164	0.123514	0.120228
86	0.0940538	0.0963204	0.0952979		86	0.106945	0.107801	0.100937		86	0.0991054	0.100773	0.0972713		86	0.0933902	0.0829	0.080904		86	0.0814759	0.0795878	0.0770231		86	0.0824268	0.0792056	0.0767291		86	0.120307	0.123477	0.118629		86	0.124323	0.129088	0.122402		86	0.119452	0.12339	0.117657
87	0.0948248	0.0965377	0.095885		87	0.106863	0.107939	0.101147		87	0.0995144	0.100957	0.0976983		87	0.0934577	0.0835282	0.0816383		87	0.0816491	0.0796757	0.0770605		87	0.0825836	0.0793772	0.0768744		87	0.117902	0.124399	0.117398		87	0.12373	0.12722	0.122111		87	0.117919	0.122969	0.116879
88	0.0947279	0.0966422	0.0956188		88	0.107451	0.107693	0.100521		88	0.099708	0.100912	0.0972794		88	0.0937447	0.0833364	0.0814974		88	0.0814506	0.0797184	0.0771537		88	0.0824603	0.0793836	0.0769313		88	0.115614	0.123333	0.118988		88	0.124128	0.127358	0.127097		88	0.116925	0.122482	0.120104
89	0.0953968	0.0964254	0.0955403		89	0.107651	0.107696	0.0999592		89	0.100178	0.100789	0.0969958		89	0.0929255	0.0829522	0.0815408		89	0.0815552	0.0797253	0.0769839		89	0.0824217	0.0793299	0.0767946		89	0.115386	0.123987	0.118034		89	0.12299	0.128528	0.12273		89	0.116259	0.123385	0.117506
90	0.0951169	0.0967743	0.0951048		90	0.107579	0.107484	0.100243		90	0.0999864	0.1009	0.0968657		90	0.0945082	0.0834785	0.0820937		90	0.0817464	0.0798845	0.0772049		90	0.0828286	0.079546	0.077067		90	0.115733	0.125249	0.120079		90	0.124616	0.126355	0.122295		90	0.117221	0.122993	0.118357
91	0.0960411	0.096611	0.0955381		91	0.108163	0.107868	0.10026		91	0.100766	0.100969	0.0971221		91	0.0940679	0.083107	0.0820543		91	0.0815934	0.0796965	0.0773082		91	0.0826311	0.0793295	0.0771482		91	0.117778	0.121899	0.118715		91	0.122716	0.123654	0.118836		91	0.117367	0.119956	0.115984
92	0.0956736	0.0969472	0.0949646		92	0.10761	0.107895	0.0999621		92	0.10032	0.101174	0.0966656		92	0.0942372	0.0829887	0.0823537		92	0.0815532	0.0797811	0.0773326		92	0.0826234	0.0793827	0.0772152		92	0.116033	0.12446	0.118031		92	0.121512	0.126724	0.121397		92	0.115882	0.122762	0.116863
93	0.0951194	0.0970112	0.0951774		93	0.107133	0.107825	0.100344		93	0.0997986	0.101181	0.0969501		93	0.0937472	0.0835928	0.0820951		93	0.0814994	0.0798046	0.0771918		93	0.082502	0.0794962	0.0770562		93	0.116741	0.123215	0.117906		93	0.120992	0.126403	0.120703		93	0.115999	0.121961	0.116464
94	0.095769	0.0967631	0.0955993		94	0.106633	0.108252	0.100773		94	0.0999601	0.101219	0.0973753		94	0.0956419	0.0834132	0.0818083		94	0.081973	0.0798009	0.0771013		94	0.0831958	0.0794652	0.0769353		94	0.117029	0.123263	0.118137		94	0.123433	0.123905	0.121699		94	0.117324	0.120783	0.117063
95	0.0954754	0.0965386	0.0958979		95	0.107267	0.107578	0.100609		95	0.10006	0.100804	0.0974772		95	0.0959319	0.0837682	0.0817103		95	0.0823084	0.0798064	0.0770215		95	0.0835242	0.0795249	0.0768526		95	0.115606	0.123698	0.117781		95	0.12233	0.125757	0.121674		95	0.116055	0.121901	0.116867
96	0.0959086	0.0968177	0.0957382		96	0.10753	0.107692	0.100731		96	0.100421	0.101013	0.0974374		96	0.0951444	0.0839094	0.0820277		96	0.0823603	0.0799368	0.0770339		96	0.083446	0.0796569	0.0769123		96	0.11601	0.123941	0.116667		96	0.124658	0.125348	0.120914		96	0.117385	0.12183	0.115923
97	0.0951789	0.0966254	0.0959633		97	0.106965	0.107703	0.10044		97	0.0997615	0.100907	0.0974432		97	0.095292	0.0835436	0.0818656		97	0.0823434	0.0799302	0.077026		97	0.0834546	0.0795947	0.0768805		97	0.116279	0.124968	0.117296		97	0.124189	0.124031	0.120577		97	0.117299	0.121729	0.116087
98	0.0960555	0.0969	0.0959047		98	0.107097	0.107686	0.100719		98	0.100322	0.101058	0.0975279		98	0.0952681	0.0832614	0.0821457		98	0.0818679	0.0797593	0.0770993		98	0.083049	0.0794065	0.0769858		98	0.11558	0.124987	0.11727		98	0.123217	0.126041	0.121972		98	0.116468	0.122706	0.116745
99	0.095712	0.0971043	0.0958824		99	0.106351	0.10779	0.100983		99	0.0998075	0.10122	0.0976271		99	0.0961074	0.0832369	0.0819501		99	0.0818644	0.079902	0.077239		99	0.0831762	0.0795233	0.0770736		99	0.116414	0.129178	0.116749		99	0.123417	0.124553	0.123146		99	0.116997	0.124162	0.117041
100	0.0960483	0.0967315	0.0963143		100	0.106391	0.107525	0.101082		100	0.100018	0.100893	0.0979178		100	0.0961175	0.0837857	0.0815567		100	0.0822104	0.0797235	0.0770845		100	0.0834701	0.0794575	0.0768821		100	0.115201	0.124378	0.116607		100	0.125978	0.124345	0.122251		100	0.117601	0.121574	0.116536
101	0.0963697	0.0968254	0.0959077		101	0.107241	0.107458	0.10069		101	0.100564	0.100918	0.0975172		101	0.0956462	0.0834168	0.081786		101	0.0822955	0.0797431	0.0770856		101	0.083469	0.079417	0.0769186		101	0.116451	0.125135	0.118532		101	0.12871	0.124311	0.122956		101	0.119565	0.12195	0.117873
102	0.0965142	0.0969641	0.0959616		102	0.10715	0.107941	0.100628		102	0.100608	0.101203	0.097522		102	0.0968648	0.0839156	0.0818936		102	0.0823319	0.0799335	0.0770242		102	0.0836886	0.0796551	0.0768833		102	0.1159	0.124717	0.119625		102	0.124998	0.121945	0.121885		102	0.117492	0.120594	0.117925
103	0.0962184	0.0967854	0.0961426		103	0.106117	0.107342	0.100697		103	0.0999999	0.100846	0.0976556		103	0.0979317	0.0836687	0.0822798		103	0.0823447	0.0799161	0.0771073		103	0.0838647	0.0796022	0.0770134		103	0.115326	0.123722	0.124521		103	0.122229	0.125441	0.124621		103	0.115861	0.121761	0.12178
104	0.0962624	0.0966237	0.0956517		104	0.106293	0.107154	0.100338		104	0.1001	0.100673	0.0972205		104	0.0982538	0.083929	0.0826067		104	0.0825342	0.0799765	0.0771434		104	0.0840747	0.0796935	0.0770946		104	0.115636	0.124743	0.120949		104	0.122228	0.125314	0.122895		104	0.116021	0.122229	0.119098
105	0.0968001	0.0967931	0.0955153		105	0.106715	0.107422	0.100484		105	0.100588	0.100884	0.0972039		105	0.0988791	0.0836597	0.0822995		105	0.0827707	0.0798787	0.0772056		105	0.0843715	0.0795691	0.0770995		105	0.115572	0.122421	0.119764		105	0.122539	0.125628	0.122445		105	0.116138	0.121177	0.118266
106	0.0969384	0.0969478	0.0954617		106	0.106886	0.107111	0.100332		106	0.100741	0.100841	0.0971089		106	0.0990822	0.0837448	0.0825976		106	0.0826268	0.0798846	0.077443		106	0.0842814	0.0795873	0.0773463		106	0.115411	0.123355	0.11773		106	0.123849	0.127009	0.120337		106	0.116685	0.122325	0.116197
107	0.096904	0.0967025	0.0956206		107	0.106934	0.107427	0.099933		107	0.100741	0.100834	0.0970308		107	0.0972866	0.0838452	0.0823521		107	0.082321	0.0799842	0.0773746		107	0.0837448	0.0796871	0.0772505		107	0.1155	0.125293	0.11783		107	0.124743	0.126068	0.122172		107	0.117162	0.122877	0.117132
108	0.0971935	0.0967359	0.0956797		108	0.107638	0.107416	0.100172		108	0.101207	0.100849	0.0971664		108	0.0988198	0.0840665	0.0819647		108	0.0826599	0.079956	0.0770908		108	0.0842687	0.0796975	0.0769506		108	0.11507	0.124423	0.120458		108	0.123714	0.127099	0.122594		108	0.116444	0.122923	0.118698
109	0.0967567	0.096729	0.0953921		109	0.107928	0.107546	0.0995804		109	0.101078	0.1009	0.0967496		109	0.098538	0.0836934	0.0820665		109	0.0830593	0.0799334	0.0771174		109	0.0845626	0.0796206	0.0769889		109	0.117369	0.122521	0.120578		109	0.123739	0.127486	0.122444		109	0.117648	0.122123	0.118688
110	0.0970385	0.0966791	0.0952962		110	0.107472	0.107491	0.0994207		110	0.101047	0.100848	0.0966267		110	0.0990278	0.0839654	0.0815874		110	0.083096	0.0799375	0.0770798		110	0.0846694	0.0796662	0.0768828		110	0.116097	0.124163	0.12002		110	0.124043	0.126672	0.123576		110	0.117134	0.122582	0.118943
111	0.097117	0.0969837	0.0951177		111	0.106953	0.107441	0.0997951		111	0.100872	0.101002	0.0966829		111	0.100014	0.0834704	0.0820806		111	0.0834715	0.0797958	0.0770878		111	0.0851396	0.0794698	0.0769661		111	0.116063	0.123195	0.118829		111	0.122456	0.126632	0.122999		111	0.116353	0.122061	0.118048
112	0.0977936	0.0967101	0.0952544		112	0.106947	0.107167	0.100517		112	0.101259	0.100728	0.0970681		112	0.0993431	0.0841343	0.0818428		112	0.0830661	0.079955	0.0769864		112	0.0846931	0.0797071	0.0768435		112	0.115943	0.122917	0.117093		112	0.123684	0.125103	0.119952		112	0.116882	0.121181	0.115681
113	0.0975471	0.0970712	0.095784		113	0.107291	0.107282	0.100373		113	0.101263	0.100985	0.0973115		113	0.101016	0.0841644	0.0818348		113	0.083016	0.0799772	0.0771416		113	0.08491	0.0797306	0.0769734		113	0.114662	0.123621	0.117297		113	0.123407	0.127057	0.121315		113	0.116084	0.122486	0.116443
114	0.0970993	0.0965322	0.0955827		114	0.106736	0.107418	0.100146		114	0.100769	0.100733	0.0970996		114	0.101015	0.0835448	0.082361		114	0.0831085	0.0798246	0.0772899		114	0.084988	0.0795056	0.0771802		114	0.115206	0.130378	0.117756		114	0.123216	0.125469	0.120958		114	0.116274	0.125226	0.11651
115	0.0968612	0.0968827	0.0960978		115	0.106611	0.107231	0.100371		115	0.10058	0.100855	0.0974913		115	0.101472	0.0835354	0.0822778		115	0.0830275	0.0798058	0.0773687		115	0.0849904	0.0794883	0.077234		115	0.116944	0.123604	0.116898		115	0.122707	0.12782	0.120898		115	0.11693	0.122845	0.116035
116	0.0968054	0.0966089	0.0961041		116	0.106098	0.107482	0.100568		116	0.10033	0.100804	0.0975786		116	0.102741	0.0839887	0.0821477		116	0.0834564	0.0798511	0.0772726		116	0.0855494	0.0795968	0.0771326		116	0.114897	0.122705	0.118353		116	0.122723	0.122314	0.120538		116	0.115876	0.119728	0.116617
117	0.0968899	0.0970426	0.0954283		117	0.106769	0.107421	0.0999462		117	0.100663	0.101028	0.0969258		117	0.101114	0.0838929	0.0822309		117	0.0835088	0.0799472	0.0771207		117	0.0853415	0.0796632	0.0770171		117	0.115365	0.127181	0.119373		117	0.124884	0.125158	0.121246		117	0.11716	0.123418	0.117486
118	0.0971028	0.0969685	0.0956688		118	0.105656	0.107469	0.100014		118	0.100313	0.101005	0.0970929		118	0.102442	0.0839655	0.0824479		118	0.0836846	0.0800334	0.0773089		118	0.0856959	0.0797472	0.0772098		118	0.115022	0.122842	0.118299		118	0.123054	0.124282	0.120359		118	0.116101	0.120747	0.116502
119	0.0964795	0.097371	0.0960081		119	0.105358	0.107577	0.100357		119	0.0998279	0.101283	0.097434		119	0.103308	0.0845556	0.0822898		119	0.0834877	0.0801446	0.0772873		119	0.0856638	0.0799327	0.077167		119	0.115871	0.123748	0.118727		119	0.120895	0.127641	0.11916		119	0.115501	0.122833	0.116147
120	0.0961603	0.0968883	0.0954735		120	0.105152	0.107346	0.100641		120	0.0995567	0.100907	0.0972467		120	0.103677	0.0841111	0.0818796		120	0.0832618	0.0798799	0.0771602		120	0.08553	0.0796401	0.0769961		120	0.115538	0.123229	0.11859		120	0.11885	0.122595	0.120316		120	0.114344	0.120135	0.116633
121	0.0967235	0.0967873	0.0959691		121	0.105545	0.106834	0.100505		121	0.100048	0.100631	0.0974741		121	0.102239	0.0845996	0.0824308		121	0.0829576	0.0801579	0.0773445		121	0.0850502	0.0799507	0.0772372		121	0.115969	0.124381	0.117482		121	0.121774	0.126868	0.123467		121	0.115975	0.12279	0.117575
122	0.0970528	0.0967738	0.0963213		122	0.105735	0.107082	0.100398		122	0.100318	0.100729	0.0976316		122	0.104704	0.0842123	0.0823037		122	0.0837396	0.0800512	0.0771546		122	0.086093	0.0798005	0.0770571		122	0.116108	0.123649	0.117777		122	0.12357	0.126265	0.119542		122	0.116913	0.12212	0.115839
123	0.0968161	0.0968241	0.0964641		123	0.105366	0.106805	0.100343		123	0.100025	0.10064	0.0976902		123	0.105218	0.0842047	0.0821039		123	0.0839558	0.0800645	0.0771344		123	0.0863553	0.0798106	0.077009		123	0.11637	0.122756	0.119564		123	0.124837	0.121101	0.119947		123	0.117658	0.119171	0.11696
124	0.0975124	0.0965016	0.096515		124	0.106038	0.107322	0.100171		124	0.100711	0.100674	0.0976467		124	0.106314	0.0846258	0.0818787		124	0.0844174	0.0799811	0.0772818		124	0.0869153	0.0798054	0.0770987		124	0.11683	0.124657	0.120212		124	0.12637	0.128644	0.121831		124	0.118635	0.123788	0.118203
125	0.0976367	0.0964413	0.0962749		125	0.105941	0.107006	0.0999833		125	0.100741	0.100505	0.0974288		125	0.106051	0.0841088	0.0821182		125	0.0843833	0.0800912	0.0771331		125	0.0868457	0.0798183	0.0770102		125	0.116073	0.123633	0.118513		125	0.123842	0.127591	0.119856		125	0.117025	0.12275	0.116371
126	0.0982544	0.097065	0.0958355		126	0.10617	0.107244	0.0995691		126	0.101194	0.100966	0.0970001		126	0.105237	0.0843574	0.0825398		126	0.0844572	0.0800444	0.0772534		126	0.086782	0.0798173	0.0771772		126	0.115194	0.124757	0.11774		126	0.122376	0.1238	0.120856		126	0.115863	0.121508	0.116452
127	0.0989737	0.0966033	0.0951736		127	0.10645	0.106964	0.0989252		127	0.101727	0.100581	0.0963458		127	0.105949	0.0846761	0.0823711		127	0.084331	0.0801025	0.0770785		127	0.0867856	0.0799158	0.0770032		127	0.116294	0.123535	0.115711		127	0.121838	0.125749	0.121612		127	0.116175	0.121812	0.115764
128	0.0984987	0.0970577	0.0951617		128	0.10641	0.107203	0.0989611		128	0.101437	0.100944	0.0963542		128	0.106727	0.085008	0.0823245		128	0.0842163	0.0800833	0.0770509		128	0.0868092	0.079951	0.0769727		128	0.116261	0.124093	0.117757		128	0.123969	0.123051	0.12056		128	0.117184	0.120802	0.116318
129	0.0986895	0.0968194	0.095521		129	0.10643	0.107133	0.0996953		129	0.101555	0.100777	0.0968726		129	0.107694	0.0840771	0.0820541		129	0.0843333	0.079923	0.0771095		129	0.087058	0.0796713	0.0769803		129	0.115015	0.122962	0.116992		129	0.122438	0.12409	0.118806		129	0.115801	0.120717	0.115076
130	0.0986949	0.0968228	0.0955946		130	0.105186	0.107023	0.0995653		130	0.10103	0.100732	0.0968598		130	0.108547	0.0846016	0.0823193		130	0.0846226	0.0799687	0.0773201		130	0.0874347	0.0797911	0.0771993		130	0.115376	0.124332	0.116188		130	0.124144	0.12438	0.117783		130	0.116809	0.121566	0.114168
131	0.0993191	0.0970179	0.0952191		131	0.106179	0.107426	0.0993866		131	0.101811	0.101015	0.0965678		131	0.107813	0.0849784	0.0816559		131	0.0845615	0.080274	0.0770044		131	0.0872694	0.0801075	0.0768298		131	0.115695	0.123317	0.116762		131	0.123628	0.125941	0.11897		131	0.116726	0.121792	0.115036
132	0.0986111	0.096568	0.0952658		132	0.105478	0.107072	0.0989317		132	0.101106	0.100606	0.0964017		132	0.109948	0.0848744	0.0819617		132	0.084892	0.0802973	0.0768157		132	0.0878795	0.0801111	0.0767177		132	0.115578	0.130354	0.116499		132	0.123562	0.126207	0.117845		132	0.116634	0.125569	0.114358
133	0.0980596	0.0968915	0.0953958		133	0.105341	0.107098	0.0996024		133	0.10073	0.100804	0.0967611		133	0.108782	0.0849596	0.0820756		133	0.0847395	0.0800996	0.0769322		133	0.0875699	0.0799573	0.0768338		133	0.117293	0.123867	0.116762		133	0.121744	0.124296	0.118346		133	0.116648	0.121285	0.114736
134	0.0990178	0.0972563	0.096036		134	0.106064	0.107644	0.100018		134	0.101588	0.101245	0.0973061		134	0.109099	0.0847377	0.0816113		134	0.0848677	0.0801708	0.0770169		134	0.0877274	0.079983	0.0768334		134	0.114788	0.125177	0.116134		134	0.122618	0.128933	0.117897		134	0.11577	0.124197	0.114194
135	0.0977448	0.0971328	0.0959382		135	0.104966	0.107618	0.0998813		135	0.10039	0.101163	0.0971917		135	0.10924	0.0850183	0.0818808		135	0.0849887	0.0801627	0.0770095		135	0.0878514	0.0800197	0.0768689		135	0.113966	0.122458	0.116619		135	0.123296	0.124493	0.119445		135	0.115669	0.120649	0.115191
136	0.0976119	0.0971949	0.0960203		136	0.104009	0.107088	0.100053		136	0.0999068	0.100974	0.0973118		136	0.109563	0.0854008	0.0822682		136	0.0853043	0.0803472	0.0770122		136	0.0881682	0.0802349	0.0769312		136	0.115633	0.131815	0.118097		136	0.125736	0.12534	0.118379		136	0.117709	0.125909	0.115444
137	0.0978885	0.0969186	0.0957805		137	0.103869	0.107225	0.100046		137	0.100007	0.100873	0.0971708		137	0.110507	0.0851176	0.081956		137	0.0856709	0.0802504	0.0767718		137	0.0886243	0.0801092	0.0766797		137	0.115428	0.124414	0.11633		137	0.124834	0.124873	0.122245		137	0.117168	0.121846	0.11639
138	0.0979292	0.0969773	0.0954069		138	0.104022	0.10734	0.100177		138	0.100095	0.100956	0.0970114		138	0.112406	0.0850975	0.0819655		138	0.0857914	0.0803705	0.0768916		138	0.0890204	0.0802075	0.0767824		138	0.115502	0.122785	0.116977		138	0.125224	0.128635	0.12159		138	0.117394	0.122813	0.116409
139	0.0974759	0.0968071	0.095564		139	0.103754	0.106758	0.100119		139	0.0997203	0.100611	0.0970774		139	0.113382	0.0848166	0.082025		139	0.0859406	0.0802402	0.0768853		139	0.0892978	0.0800539	0.0767863		139	0.11457	0.125336	0.117055		139	0.123212	0.12438	0.121175		139	0.115942	0.122087	0.11625
140	0.0978139	0.0966656	0.0955363		140	0.104001	0.106943	0.0997912		140	0.10002	0.100608	0.0969221		140	0.113196	0.0855493	0.0814191		140	0.0858926	0.0803568	0.0768692		140	0.0892283	0.080266	0.0766788		140	0.11503	0.125445	0.115992		140	0.12226	0.127236	0.120042		140	0.115722	0.123518	0.115154
141	0.0989537	0.0966595	0.0955337		141	0.104307	0.10628	0.0994198		141	0.100806	0.100323	0.096763		141	0.114668	0.0854157	0.0808197		141	0.0863082	0.0802537	0.0768946		141	0.0898076	0.0801581	0.0766074		141	0.115653	0.123652	0.116861		141	0.123833	0.128766	0.117783		141	0.116803	0.123326	0.114516
142	0.0989211	0.0965965	0.0951446		142	0.104389	0.106631	0.0995785		142	0.100822	0.100436	0.0966064		142	0.113961	0.0847186	0.081658		142	0.0862566	0.0801594	0.0766969		142	0.0896545	0.0799705	0.0765702		142	0.118068	0.123507	0.117305		142	0.127662	0.128056	0.120052		142	0.119899	0.122908	0.115839
143	0.0990359	0.0968364	0.0950174		143	0.104291	0.106721	0.0991352		143	0.100846	0.100612	0.096345		143	0.114171	0.0850431	0.0812206		143	0.0862665	0.0801859	0.0766695		143	0.0896954	0.0800431	0.0764793		143	0.116861	0.122521	0.117076		143	0.125057	0.125245	0.121466		143	0.118019	0.121044	0.116401
144	0.0994307	0.0965709	0.0945131		144	0.10502	0.106189	0.0987383		144	0.101383	0.100233	0.0958863		144	0.115215	0.0853288	0.0809664		144	0.0862355	0.0802549	0.0767754		144	0.089831	0.0801457	0.0765294		144	0.114592	0.123214	0.117303		144	0.120657	0.124627	0.120731		144	0.114723	0.121106	0.116165
145	0.0995764	0.0964497	0.0943463		145	0.105246	0.106463	0.0984759		145	0.101563	0.10028	0.0956789		145	0.115912	0.0857012	0.0815126		145	0.0865614	0.0802565	0.0766784		145	0.0902144	0.0802048	0.076532		145	0.114689	0.123129	0.116085		145	0.123054	0.127375	0.119334		145	0.115928	0.122385	0.114861
146	0.100659	0.0967836	0.0938966		146	0.105859	0.106757	0.0981081		146	0.102446	0.100597	0.095264		146	0.116717	0.0856746	0.0813745		146	0.0862931	0.0804346	0.076542		146	0.0901124	0.0803512	0.0763954		146	0.116312	0.124651	0.116757		146	0.122895	0.128464	0.120107		146	0.116693	0.123698	0.115581
147	0.100885	0.0968177	0.0939037		147	0.105692	0.106816	0.0981203		147	0.102505	0.100641	0.0952733		147	0.116745	0.0855893	0.0813806		147	0.0862477	0.0804714	0.0765368		147	0.0900784	0.080369	0.0763919		147	0.115574	0.126652	0.117849		147	0.123164	0.127017	0.121753		147	0.11644	0.124039	0.11694
148	0.100464	0.096648	0.0939279		148	0.105127	0.106465	0.098554		148	0.102023	0.100395	0.0954713		148	0.118464	0.0857343	0.0811867		148	0.0869127	0.0804011	0.0764431		148	0.0909068	0.0803321	0.0762827		148	0.118141	0.124734	0.117772		148	0.129111	0.126082	0.119415		148	0.120635	0.122595	0.115774
149	0.0999587	0.0971017	0.0948182		149	0.105211	0.106934	0.0988253		149	0.101768	0.100855	0.0960989		149	0.120811	0.0861113	0.0811527		149	0.0872212	0.0804512	0.0763893		149	0.0915311	0.0804329	0.076232		149	0.115341	0.127834	0.118116		149	0.124118	0.128587	0.123652		149	0.116779	0.125408	0.117993
150	0.100395	0.0966315	0.0944145		150	0.105144	0.106964	0.0986953		150	0.101991	0.100597	0.0958113		150	0.120395	0.0859911	0.0811257		150	0.0873608	0.0804002	0.0765641		150	0.0915846	0.0803711	0.0763755		150	0.115148	0.124158	0.116319		150	0.122949	0.128496	0.122966		150	0.116115	0.123458	0.116731
151	0.100497	0.0972249	0.0941103		151	0.104234	0.10703	0.098752		151	0.101663	0.100967	0.0956603		151	0.120749	0.0865727	0.0813395		151	0.0876262	0.0804527	0.0766104		151	0.0918638	0.0805056	0.0764478		151	0.116131	0.135522	0.1163		151	0.125301	0.126215	0.120575		151	0.117757	0.128252	0.11557
152	0.100064	0.0971423	0.0943412		152	0.103932	0.107728	0.0989724		152	0.101286	0.101215	0.0958867		152	0.122068	0.0860905	0.0811075		152	0.0878156	0.0804709	0.0766139		152	0.0922283	0.0804463	0.0764148		152	0.115896	0.12593	0.118377		152	0.122612	0.130415	0.121031		152	0.116341	0.125301	0.116867
153	0.0993124	0.097273	0.0947922		153	0.103581	0.107264	0.0988829		153	0.100704	0.101094	0.0961083		153	0.121618	0.086295	0.0810696		153	0.0880543	0.0804242	0.0765159		153	0.0923602	0.0804385	0.0763261		153	0.116389	0.127147	0.118209		153	0.123023	0.125867	0.121824		153	0.116794	0.123742	0.117161
154	0.0996864	0.0973794	0.0952526		154	0.102144	0.107438	0.0994315		154	0.100309	0.101229	0.0966062		154	0.122688	0.0862993	0.0809883		154	0.0883936	0.0804413	0.0764357		154	0.0928127	0.0804536	0.0762458		154	0.115111	0.125261	0.118645		154	0.122824	0.125221	0.121104		154	0.116036	0.122453	0.11704
155	0.101101	0.0975482	0.0954563		155	0.102677	0.107454	0.100106		155	0.10135	0.101333	0.0970096		155	0.124103	0.0867436	0.0812862		155	0.0883699	0.080524	0.0765792		155	0.093012	0.0805924	0.0764132		155	0.114657	0.126277	0.122982		155	0.123497	0.126924	0.120715		155	0.116125	0.1238	0.119102
156	0.100165	0.0970679	0.0951559		156	0.102046	0.107385	0.0997438		156	0.100543	0.101027	0.0966831		156	0.124749	0.087092	0.0810398		156	0.0882673	0.0805635	0.0766173		156	0.0930254	0.0806797	0.0764072		156	0.115442	0.126809	0.11728		156	0.122422	0.122916	0.119903		156	0.116014	0.122146	0.115754
157	0.100678	0.0970927	0.0949964		157	0.102939	0.106793	0.0994439		157	0.101218	0.10079	0.096464		157	0.12468	0.087061	0.080715		157	0.0885919	0.080587	0.0762501		157	0.093289	0.0806948	0.0760465		157	0.116347	0.125875	0.119251		157	0.122339	0.128673	0.119449		157	0.116444	0.124434	0.116558
158	0.100365	0.0965798	0.0953403		158	0.102185	0.106576	0.0995911		158	0.100718	0.100402	0.0967244		158	0.124582	0.0872244	0.0807319		158	0.0887935	0.0805139	0.0761913		158	0.0934443	0.0806583	0.0759995		158	0.115047	0.124629	0.120099		158	0.122123	0.12664	0.120766		158	0.115665	0.122809	0.117632
159	0.100275	0.0966132	0.0950957		159	0.10159	0.106694	0.0990502		159	0.100413	0.100472	0.096354		159	0.126136	0.0871836	0.0810046		159	0.088788	0.0806485	0.0763301		159	0.0936804	0.0807657	0.076159		159	0.11492	0.125078	0.120171		159	0.121351	0.128387	0.122099		159	0.115228	0.123882	0.118311
160	0.100808	0.0970193	0.0948136		160	0.101727	0.106422	0.0990601		160	0.100778	0.10059	0.0961959		160	0.127438	0.0870587	0.0807843		160	0.0888699	0.0805041	0.0762369		160	0.0939514	0.0806243	0.0760461		160	0.115359	0.126	0.119603		160	0.123045	0.125984	0.119553		160	0.116271	0.123204	0.11679
161	0.101862	0.0965482	0.0952769		161	0.102442	0.105978	0.0986541		161	0.101688	0.100131	0.0962901		161	0.128316	0.0873168	0.0805995		161	0.0888891	0.0806065	0.076118		161	0.0941036	0.0807509	0.075917		161	0.117477	0.125306	0.127459		161	0.12558	0.126042	0.122052		161	0.11859	0.122872	0.122067
162	0.101086	0.0966521	0.0941139		162	0.101749	0.105958	0.0983942		162	0.100947	0.100182	0.0955105		162	0.12946	0.0875269	0.0808527		162	0.0892906	0.0805345	0.076073		162	0.0946201	0.0807226	0.0759182		162	0.11654	0.124132	0.11995		162	0.125317	0.126139	0.120501		162	0.117977	0.12231	0.117427
163	0.101128	0.0963697	0.093293		163	0.101552	0.106104	0.097626		163	0.100888	0.100081	0.094712		163	0.128883	0.0873862	0.0806765		163	0.0895412	0.0806079	0.0760337		163	0.0947425	0.0807629	0.0758577		163	0.116494	0.124389	0.118878		163	0.124889	0.123237	0.118592		163	0.117747	0.121046	0.115952
164	0.101339	0.0960454	0.0931565		164	0.101249	0.105555	0.0973145		164	0.100881	0.0996617	0.0945012		164	0.131493	0.0875713	0.0804943		164	0.0896298	0.0807131	0.0760599		164	0.0952219	0.0808804	0.0758516		164	0.117661	0.130034	0.123136		164	0.123024	0.127086	0.119254		164	0.117455	0.125826	0.118479
165	0.101901	0.0967427	0.0935617		165	0.101527	0.106142	0.0973988		165	0.101322	0.100312	0.0947702		165	0.131686	0.0876651	0.0809941		165	0.0897949	0.0806831	0.0762495		165	0.0953912	0.0808696	0.0760893		165	0.118771	0.125876	0.124011		165	0.123478	0.125035	0.119101		165	0.118249	0.122683	0.118858
166	0.101905	0.0962627	0.0935368		166	0.101668	0.105555	0.0972538		166	0.101384	0.0997868	0.0946943		166	0.132629	0.0878296	0.0808821		166	0.0900768	0.0809276	0.0762387		166	0.0957757	0.0811017	0.0760628		166	0.11713	0.124087	0.11853		166	0.123334	0.126954	0.121189		166	0.117329	0.122679	0.117022
167	0.101784	0.0969952	0.0935664		167	0.101235	0.106352	0.0974224		167	0.101131	0.100547	0.0947829		167	0.134587	0.0878705	0.0803234		167	0.0907623	0.0808532	0.0760759		167	0.0966584	0.0810451	0.0758387		167	0.115395	0.126228	0.118559		167	0.12183	0.125687	0.119606		167	0.115705	0.123179	0.116274
168	0.102193	0.0970232	0.0933365		168	0.101009	0.10663	0.0974823		168	0.10127	0.100681	0.094676		168	0.13543	0.0883078	0.080631		168	0.0906745	0.0806702	0.0761199		168	0.0967148	0.0809583	0.0759235		168	0.114616	0.124073	0.11954		168	0.123051	0.127264	0.119205		168	0.115889	0.122821	0.11659
169	0.101883	0.0971598	0.093496		169	0.100545	0.106485	0.0978593		169	0.100895	0.100698	0.0949278		169	0.137056	0.0880946	0.0803997		169	0.0912021	0.0806692	0.0759803		169	0.0974126	0.0809244	0.0757696		169	0.116364	0.124184	0.119027		169	0.12126	0.127019	0.121123		169	0.115933	0.12276	0.117248
170	0.102063	0.0973574	0.0940695		170	0.0998711	0.106663	0.0983906		170	0.100712	0.100887	0.0954834		170	0.135918	0.0887123	0.0804869		170	0.0909384	0.0810047	0.07632		170	0.0970134	0.0813036	0.0760703		170	0.115965	0.123797	0.125162		170	0.121644	0.12785	0.12031		170	0.115911	0.12296	0.120037
171	0.101899	0.0972664	0.0946372		171	0.0994576	0.106794	0.0987271		171	0.100442	0.10089	0.095953		171	0.137383	0.0885318	0.0808321		171	0.0912775	0.0810589	0.076228		171	0.0975269	0.0813215	0.076046		171	0.116236	0.123754	0.124486		171	0.123017	0.125557	0.120802		171	0.116713	0.121834	0.119924
172	0.101517	0.0971231	0.0947366		172	0.0982182	0.106379	0.0988983		172	0.0996966	0.100632	0.0960829		172	0.140297	0.0886102	0.0804051		172	0.0914358	0.0808686	0.076128		172	0.0981123	0.0811728	0.0758954		172	0.116505	0.125354	0.1222		172	0.122702	0.123575	0.120108		172	0.1167	0.121709	0.118405
173	0.100942	0.0971832	0.0947167		173	0.097317	0.106286	0.098862		173	0.098983	0.100627	0.0960561		173	0.14019	0.0888015	0.0807797		173	0.0916971	0.0808297	0.0762811		173	0.0983166	0.0811696	0.0760828		173	0.116638	0.122753	0.120484		173	0.123597	0.12594	0.119723		173	0.1172	0.121499	0.117329
174	0.100816	0.0971254	0.0947071		174	0.096554	0.106408	0.0991423		174	0.0985866	0.100645	0.0961695		174	0.141086	0.0892067	0.0809472		174	0.0916777	0.081024	0.0763398		174	0.0984391	0.0813965	0.0761583		174	0.114788	0.125199	0.121401		174	0.122706	0.12452	0.120858		174	0.115812	0.122083	0.118351
175	0.100838	0.0971147	0.0947962		175	0.0976824	0.106432	0.0992941		175	0.0990784	0.100649	0.0962852		175	0.142085	0.0892172	0.0802457		175	0.0920364	0.0810211	0.076176		175	0.0988969	0.0813958	0.0759111		175	0.115434	0.123376	0.120478		175	0.122877	0.127579	0.123372		175	0.116229	0.122611	0.119083
176	0.101461	0.0971459	0.094454		176	0.0968666	0.105764	0.0986727		176	0.0990904	0.100384	0.0958245		176	0.142899	0.0902213	0.0808905		176	0.0923627	0.0811767	0.076102		176	0.0992988	0.0816828	0.0759485		176	0.116232	0.122265	0.12481		176	0.122908	0.128019	0.123722		176	0.116658	0.122247	0.121498
177	0.102238	0.0968254	0.0940767		177	0.0970649	0.105598	0.0985577		177	0.0996219	0.100129	0.0955585		177	0.143186	0.0901745	0.0801672		177	0.0923554	0.0811824	0.0758753		177	0.0993372	0.0816804	0.0756449		177	0.115015	0.12327	0.119913		177	0.124752	0.126456	0.121555		177	0.116915	0.122016	0.117915
178	0.102118	0.0965195	0.09376		178	0.0966837	0.104822	0.097572		178	0.0993909	0.0996232	0.0949578		178	0.146958	0.0903912	0.0802459		178	0.0926927	0.0811759	0.0759773		178	0.100207	0.0817085	0.0757433		178	0.115652	0.122013	0.119488		178	0.124596	0.126098	0.120766		178	0.11717	0.121191	0.117315
179	0.102508	0.0968601	0.093515		179	0.0970383	0.104837	0.0973807		179	0.0997661	0.0998259	0.0947356		179	0.147801	0.0906652	0.0801384		179	0.0927703	0.0813243	0.0760277		179	0.100403	0.0818763	0.0757692		179	0.115111	0.130035	0.1214		179	0.125221	0.12579	0.121317		179	0.11719	0.125202	0.118572
180	0.10253	0.0964873	0.0932561		180	0.0970652	0.104654	0.0969663		180	0.0997902	0.0995335	0.0944107		180	0.147814	0.0907999	0.0801244		180	0.0931297	0.0814547	0.0761292		180	0.100709	0.0820074	0.0758529		180	0.115209	0.12212	0.122424		180	0.123586	0.126624	0.121398		180	0.116454	0.1215	0.119141
181	0.103467	0.0967157	0.0925027		181	0.0973269	0.10456	0.096654		181	0.100441	0.0996253	0.0938445		181	0.151382	0.0911814	0.0802766		181	0.0936108	0.0816508	0.0761368		181	0.101668	0.0822322	0.0758828		181	0.11497	0.12251	0.117269		181	0.123619	0.129504	0.121391		181	0.116346	0.123089	0.116465
182	0.103392	0.0961976	0.0920857		182	0.0972188	0.104368	0.0965893		182	0.100352	0.0992453	0.0935771		182	0.152957	0.0918492	0.0807747		182	0.0940502	0.0816299	0.0763244		182	0.102283	0.0823181	0.0761185		182	0.115034	0.12256	0.118087		182	0.121768	0.127908	0.12213		182	0.115488	0.122346	0.117245
183	0.103927	0.0964048	0.0922605		183	0.0979035	0.104626	0.0962284		183	0.10095	0.0994741	0.0935245		183	0.153317	0.0912681	0.0802059		183	0.0940837	0.0815679	0.0762265		183	0.102368	0.0821756	0.0759477		183	0.113896	0.12259	0.120621		183	0.12132	0.130132	0.121628		183	0.114682	0.123433	0.118318
184	0.104254	0.0968313	0.0923015		184	0.0973193	0.10454	0.0964643		184	0.10089	0.0996834	0.0936482		184	0.156358	0.0916098	0.0798617		184	0.094546	0.0816968	0.0760526		184	0.103229	0.0823375	0.0757474		184	0.113763	0.123838	0.117388		184	0.122434	0.127961	0.120273		184	0.115149	0.123034	0.115988
185	0.103704	0.0967936	0.0919337		185	0.0962908	0.104638	0.0965639		185	0.100137	0.0997029	0.0934788		185	0.156428	0.0921248	0.0803202		185	0.094302	0.0818145	0.0762469		185	0.103034	0.0825168	0.0759826		185	0.114251	0.12423	0.117132		185	0.122224	0.129853	0.119816		185	0.115301	0.124149	0.115636
186	0.103929	0.0971303	0.0920609		186	0.096639	0.105297	0.0968001		186	0.100414	0.100176	0.0936523		186	0.160375	0.0926275	0.0801289		186	0.0952776	0.0819964	0.0761483		186	0.10447	0.0827485	0.0758696		186	0.114554	0.122606	0.120426		186	0.124836	0.125911	0.120727		186	0.116716	0.121409	0.117782
187	0.104177	0.0972745	0.0919832		187	0.0956288	0.105009	0.0966414		187	0.100129	0.100137	0.0935402		187	0.158828	0.0933654	0.0799193		187	0.095224	0.0819005	0.0760962		187	0.104185	0.0827817	0.0757932		187	0.114037	0.12113	0.120016		187	0.124925	0.126087	0.122775		187	0.11649	0.120728	0.118556
188	0.102818	0.0980815	0.0928378		188	0.0945646	0.105524	0.0974797		188	0.0988943	0.10082	0.0943879		188	0.160271	0.0935794	0.0795933		188	0.0956164	0.082093	0.0761012		188	0.10474	0.0829775	0.0757469		188	0.114176	0.122764	0.117409		188	0.123241	0.128933	0.124199		188	0.115752	0.122946	0.11789
189	0.10265	0.0980292	0.0929813		189	0.0941658	0.105973	0.0975611		189	0.0986288	0.100981	0.094505		189	0.162825	0.0945892	0.0797594		189	0.095979	0.082388	0.0762178		189	0.105443	0.0833833	0.0758711		189	0.113741	0.121558	0.11568		189	0.121976	0.129658	0.122407		189	0.114918	0.12267	0.116131
190	0.103168	0.0980128	0.0931135		190	0.0932726	0.105665	0.0976804		190	0.0985474	0.100841	0.0946317		190	0.16647	0.0947052	0.0794566		190	0.0969209	0.0825086	0.0760439		190	0.106803	0.0835032	0.0756773		190	0.114706	0.123206	0.116735		190	0.122009	0.130711	0.122435		190	0.115434	0.124031	0.116691
191	0.103099	0.0976802	0.0933888		191	0.0920801	0.104955	0.0983567		191	0.0980019	0.100348	0.0950772		191	0.167991	0.0947228	0.0794147		191	0.0972643	0.0824559	0.0760042		191	0.107329	0.0834614	0.0756373		191	0.114939	0.123027	0.117146		191	0.120869	0.12814	0.123196		191	0.115005	0.1227	0.11727
192	0.102579	0.0978262	0.0934018		192	0.0917099	0.105024	0.0982985		192	0.0975453	0.100461	0.09506		192	0.167627	0.0959008	0.0797068		192	0.0970538	0.0825639	0.0761895		192	0.107095	0.0837352	0.075839		192	0.114204	0.12251	0.115416		192	0.121338	0.127673	0.12274		192	0.114851	0.122207	0.116154
193	0.101622	0.0981357	0.0937168		193	0.0909703	0.105074	0.0982281		193	0.0966808	0.10066	0.0952115		193	0.170434	0.0957545	0.0803351		193	0.0974018	0.0826281	0.0764372		193	0.107824	0.0837668	0.0761458		193	0.114217	0.122898	0.11602		193	0.122016	0.128213	0.123024		193	0.115183	0.122669	0.116604
194	0.102633	0.0979287	0.0934787		194	0.0905775	0.105219	0.0977975		194	0.0970959	0.100603	0.0948916		194	0.173054	0.0960845	0.0799622		194	0.097807	0.0829359	0.0762652		194	0.108573	0.0840781	0.0759427		194	0.113806	0.120682	0.116365		194	0.123746	0.12981	0.123469		194	0.115803	0.122288	0.116997
195	0.103947	0.0983518	0.0930402		195	0.0914395	0.104885	0.0971218		195	0.0982179	0.100705	0.0943525		195	0.176516	0.0961383	0.0797236		195	0.0983076	0.0831388	0.0762309		195	0.109532	0.0842578	0.0758766		195	0.11417	0.12198	0.117087		195	0.123003	0.129612	0.120631		195	0.115634	0.122867	0.116005
196	0.103485	0.0976364	0.0925677		196	0.091073	0.104155	0.0964736		196	0.0977962	0.099983	0.0938054		196	0.17723	0.0972427	0.0804502		196	0.0985678	0.0833631	0.0764691		196	0.109863	0.0846185	0.0761906		196	0.113558	0.124714	0.118043		196	0.121089	0.132699	0.120763		196	0.114395	0.12577	0.116564
197	0.105223	0.0976529	0.0924302		197	0.0916149	0.103911	0.0962465		197	0.0990266	0.0998889	0.0936298		197	0.179175	0.0972283	0.0804041		197	0.0987031	0.0833784	0.0764159		197	0.110278	0.0846293	0.0761385		197	0.113182	0.121789	0.118273		197	0.124482	0.130378	0.12198		197	0.115834	0.123136	0.117269
198	0.105256	0.0974374	0.0921619		198	0.0917772	0.103567	0.0960412		198	0.0991146	0.0996189	0.0933883		198	0.181382	0.0981484	0.080054		198	0.0992896	0.0833117	0.0763998		198	0.111116	0.0847155	0.0760706		198	0.113932	0.122896	0.118035		198	0.122359	0.131286	0.121823		198	0.115201	0.124147	0.117071
199	0.106442	0.0971397	0.0917254		199	0.0929625	0.103332	0.0957078		199	0.1003	0.099348	0.0929956		199	0.183531	0.0983494	0.079667		199	0.0997362	0.0835997	0.0762749		199	0.111827	0.08499	0.0759051		199	0.113937	0.122476	0.117406		199	0.120365	0.12933	0.121227		199	0.114243	0.122988	0.116457
200	0.107486	0.0971237	0.0916152		200	0.0935985	0.103053	0.0956495		200	0.101171	0.0992205	0.0929074		200	0.184753	0.099072	0.0798214		200	0.100031	0.0838586	0.0764328		200	0.112265	0.0853208	0.0760624		200	0.113251	0.121861	0.120202		200	0.119898	0.131967	0.122671		200	0.113662	0.123938	0.118602
201	0.106815	0.0975149	0.0915368		201	0.0931372	0.10314	0.0960436		201	0.100589	0.0994822	0.0930296		201	0.188176	0.0996201	0.080353		201	0.10036	0.0840601	0.0766472		201	0.113073	0.085576	0.076326		201	0.112739	0.121217	0.117167		201	0.126558	0.129007	0.121181		201	0.116604	0.122179	0.116311
202	0.106454	0.0980494	0.0916217		202	0.0920898	0.103778	0.0964868		202	0.0999368	0.100061	0.0932665		202	0.191594	0.100333	0.0801784		202	0.100897	0.0841698	0.0765724		202	0.114057	0.0857791	0.0762357		202	0.112844	0.121247	0.119373		202	0.126003	0.127687	0.123623		202	0.116391	0.121559	0.11863
203	0.106248	0.0986039	0.0916582		203	0.0909717	0.103847	0.0956838		203	0.0993437	0.100409	0.0929467		203	0.195578	0.100645	0.0804353		203	0.101817	0.084531	0.0766125		203	0.115452	0.0861328	0.0763094		203	0.11227	0.122628	0.119652		203	0.123971	0.130016	0.124953		203	0.115115	0.123397	0.119416
204	0.107237	0.0992453	0.0914883		204	0.0910795	0.104625	0.0957567		204	0.0999585	0.101109	0.0928799		204	0.195882	0.101371	0.0802768		204	0.101976	0.0848082	0.0765468		204	0.115633	0.0864795	0.0762294		204	0.11245	0.121806	0.117983		204	0.121563	0.129221	0.124774		204	0.114049	0.122588	0.118464
205	0.106986	0.0999933	0.0923495		205	0.0909459	0.104782	0.0963993		205	0.0997572	0.101606	0.0936483		205	0.200406	0.101775	0.0803596		205	0.103253	0.0849946	0.0766872		205	0.117414	0.0866996	0.0763608		205	0.1121	0.122461	0.118588		205	0.122765	0.12879	0.122258		205	0.114446	0.12272	0.117567
206	0.106807	0.10009	0.0930717		206	0.0899004	0.105071	0.0968527		206	0.0992108	0.101784	0.0942564		206	0.203067	0.102451	0.0803076		206	0.10368	0.0850995	0.0766049		206	0.118187	0.086893	0.0762832		206	0.111115	0.122167	0.120009		206	0.121993	0.131238	0.122586		206	0.113564	0.123746	0.118461
207	0.105489	0.100634	0.0932945		207	0.0878095	0.105272	0.0973166		207	0.0975643	0.102182	0.0945815		207	0.203558	0.103477	0.0807456		207	0.103346	0.0855369	0.077062		207	0.11798	0.0874216	0.0767374		207	0.111896	0.122063	0.120875		207	0.119922	0.130025	0.122112		207	0.112972	0.123108	0.118682
208	0.105385	0.100598	0.094736		208	0.087474	0.104688	0.0978652		208	0.0973622	0.101914	0.095644		208	0.204697	0.104725	0.0807683		208	0.103897	0.0858724	0.077078		208	0.118623	0.0878985	0.0767544		208	0.110947	0.121997	0.119993		208	0.119236	0.13068	0.123249		208	0.112149	0.123389	0.118772
209	0.106256	0.100777	0.0951289		209	0.0876784	0.105015	0.0987983		209	0.0979505	0.102155	0.0962662		209	0.207936	0.105511	0.0809335		209	0.104941	0.0864337	0.077097		209	0.120007	0.0884946	0.0767961		209	0.111508	0.123907	0.119996		209	0.118699	0.135617	0.121013		209	0.112182	0.126757	0.117697
210	0.107407	0.100702	0.0951735		210	0.0881666	0.104288	0.0983605		210	0.09882	0.101804	0.096106		210	0.210148	0.106176	0.0805609		210	0.105269	0.0866196	0.0769592		210	0.120627	0.0887547	0.0766219		210	0.111063	0.122879	0.131071		210	0.122084	0.129981	0.126405		210	0.113581	0.12351	0.126036
211	0.107471	0.100582	0.0942742		211	0.0869708	0.104011	0.0974231		211	0.0983494	0.101618	0.0951906		211	0.215007	0.106729	0.0809059		211	0.105389	0.0866985	0.0771208		211	0.121481	0.0889071	0.0768119		211	0.111058	0.12598	0.131352		211	0.123656	0.138855	0.123544		211	0.114335	0.12939	0.124804
212	0.108856	0.100291	0.0939519		212	0.0881449	0.103574	0.0966201		212	0.0996448	0.101264	0.0946642		212	0.217474	0.107976	0.0810043		212	0.105657	0.0871235	0.0771023		212	0.12209	0.0894595	0.0768115		212	0.111359	0.123251	0.125507		212	0.121253	0.130337	0.122708		212	0.113334	0.123874	0.121371
213	0.10897	0.100444	0.093989		213	0.087828	0.103479	0.0960768		213	0.0995758	0.101312	0.094455		213	0.221222	0.108754	0.080829		213	0.106083	0.0875998	0.0769065		213	0.123031	0.0899826	0.0766188		213	0.111142	0.122806	0.130246		213	0.123258	0.133892	0.126346		213	0.114187	0.125355	0.125579
214	0.109641	0.0999824	0.0927609		214	0.0874124	0.103026	0.095662		214	0.0997856	0.100854	0.0935721		214	0.2242	0.109612	0.0807457		214	0.106679	0.0879407	0.0770167		214	0.123996	0.0904036	0.0766991		214	0.111444	0.122097	0.130206		214	0.121295	0.131307	0.126065		214	0.113399	0.123743	0.125424
215	0.111183	0.100561	0.0930244		215	0.0876898	0.103106	0.0953959		215	0.100791	0.101221	0.0936108		215	0.227637	0.110359	0.0804869		215	0.107849	0.0883696	0.0772761		215	0.125517	0.0908818	0.0768782		215	0.110696	0.121769	0.126562		215	0.120332	0.128733	0.123521		215	0.112547	0.122334	0.122309
216	0.113632	0.100758	0.0936547		216	0.0889969	0.103101	0.0959702		216	0.102755	0.101332	0.0942173		216	0.231804	0.11147	0.0811766		216	0.108139	0.0887281	0.0777393		216	0.126408	0.0913569	0.0773764		216	0.113257	0.122742	0.122171		216	0.117229	0.129217	0.126609		216	0.112381	0.123071	0.121519
217	0.1154	0.101477	0.0931462		217	0.0894131	0.102415	0.0957061		217	0.103949	0.101455	0.0938125		217	0.233916	0.112513	0.0812794		217	0.108684	0.0893549	0.0775839		217	0.127196	0.0920483	0.0772611		217	0.114081	0.12147	0.122584		217	0.116874	0.130135	0.125329		217	0.112637	0.122854	0.121117
218	0.117399	0.101375	0.092857		218	0.0897269	0.10237	0.0954111		218	0.105233	0.101377	0.0935209		218	0.237406	0.113399	0.080339		218	0.109672	0.089774	0.0775382		218	0.128572	0.0925397	0.0770768		218	0.112542	0.12212	0.121462		218	0.119489	0.128042	0.12391		218	0.113098	0.122183	0.119852
219	0.119418	0.101383	0.092721		219	0.0896516	0.102432	0.0953376		219	0.106363	0.101408	0.0934115		219	0.243124	0.115124	0.080442		219	0.110738	0.090334	0.0776841		219	0.130359	0.0932802	0.077216		219	0.112243	0.122258	0.121472		219	0.121988	0.132321	0.124277		219	0.114147	0.124315	0.120034
220	0.120112	0.103104	0.0933178		220	0.0897121	0.103197	0.095832		220	0.106788	0.102723	0.0939648		220	0.245939	0.115952	0.0799737		220	0.111631	0.0906428	0.0779281		220	0.131549	0.0936695	0.0773496		220	0.111249	0.122269	0.120739		220	0.121155	0.131692	0.125521		220	0.11323	0.124017	0.120253
221	0.120127	0.10416	0.0934386		221	0.0901247	0.103778	0.0954033		221	0.106972	0.103578	0.0938524		221	0.247877	0.117145	0.0807938		221	0.111876	0.0913747	0.0781539		221	0.132057	0.0944729	0.0776675		221	0.111448	0.124287	0.122116		221	0.12083	0.134162	0.127415		221	0.113177	0.126253	0.121879
222	0.119257	0.10479	0.0939078		222	0.088709	0.104163	0.0961315		222	0.10587	0.104104	0.0944315		222	0.252837	0.118523	0.081288		222	0.112626	0.0921017	0.0782499		222	0.133459	0.0953008	0.0778252		222	0.111564	0.122696	0.122487		222	0.120993	0.132527	0.126697		222	0.113316	0.124641	0.121726
223	0.120057	0.105596	0.0936898		223	0.0879407	0.104002	0.0965385		223	0.106005	0.104499	0.0944787		223	0.257625	0.119469	0.0815561		223	0.113701	0.0927623	0.0783614		223	0.13511	0.0960056	0.077961		223	0.11203	0.123048	0.128363		223	0.117995	0.130717	0.130459		223	0.112113	0.123952	0.126584
224	0.120686	0.106823	0.0945994		224	0.0879245	0.105107	0.0966713		224	0.10636	0.105675	0.0950586		224	0.264735	0.121122	0.0820068		224	0.114718	0.093479	0.0785765		224	0.13707	0.0968674	0.0782126		224	0.110899	0.129443	0.121174		224	0.118454	0.136294	0.125295		224	0.111748	0.129953	0.12037
225	0.121946	0.107847	0.0964599		225	0.0871725	0.105412	0.0977484		225	0.106766	0.106393	0.0965866		225	0.264518	0.121625	0.0823121		225	0.115058	0.0939401	0.0785299		225	0.137325	0.097335	0.0782205		225	0.11246	0.123753	0.127426		225	0.117242	0.131149	0.12601		225	0.111974	0.124526	0.123956
226	0.122736	0.108315	0.0968548		226	0.0870533	0.105233	0.098972		226	0.10717	0.106586	0.0973333		226	0.270458	0.122438	0.082185		226	0.115251	0.0942714	0.0784808		226	0.138408	0.0977409	0.0781593		226	0.112443	0.124222	0.126504		226	0.119156	0.134608	0.130809		226	0.112887	0.126434	0.125788
227	0.12305	0.109279	0.097817		227	0.0860835	0.105089	0.0994295		227	0.106939	0.10708	0.0980812		227	0.275497	0.124792	0.0819501		227	0.116388	0.0953283	0.0782989		227	0.14015	0.0989988	0.0779693		227	0.110448	0.123641	0.125207		227	0.117195	0.133882	0.123935		227	0.110908	0.125783	0.121806
228	0.124614	0.109388	0.0968939		228	0.0847423	0.104526	0.0985009		228	0.10727	0.106904	0.0971558		228	0.277642	0.126356	0.0815658		228	0.116782	0.0958772	0.0786232		228	0.140815	0.0997051	0.0781837		228	0.111901	0.125809	0.137584		228	0.116477	0.132081	0.127583		228	0.111316	0.12604	0.12998
229	0.127026	0.109824	0.0955844		229	0.0855195	0.104178	0.0966459		229	0.108988	0.107007	0.0956148		229	0.285153	0.126192	0.0820149		229	0.117769	0.0967379	0.0790772		229	0.142813	0.100407	0.0786369		229	0.112143	0.12461	0.129933		229	0.119933	0.134601	0.127662		229	0.113105	0.126632	0.126051
230	0.131035	0.110592	0.0947057		230	0.0867045	0.103766	0.0953037		230	0.111799	0.107274	0.0945393		230	0.289553	0.127942	0.082688		230	0.117758	0.0972685	0.0796817		230	0.143485	0.101126	0.0792521		230	0.110023	0.122775	0.125182		230	0.118488	0.132697	0.125356		230	0.11131	0.124764	0.122477
231	0.133036	0.110774	0.0939189		231	0.0859184	0.103432	0.0942031		231	0.112616	0.107238	0.0936193		231	0.293396	0.129419	0.0828454		231	0.118066	0.0979485	0.0801084		231	0.144341	0.10193	0.0796371		231	0.108997	0.123623	0.124665		231	0.116034	0.130006	0.125221		231	0.109597	0.123907	0.122144
232	0.136535	0.111743	0.0925157		232	0.0873377	0.102961	0.092494		232	0.115232	0.107595	0.0920863		232	0.299743	0.130865	0.0831005		232	0.119098	0.0987904	0.0804991		232	0.146197	0.102865	0.0800067		232	0.109721	0.12332	0.122466		232	0.118249	0.128389	0.12892		232	0.111038	0.122972	0.122785
233	0.140203	0.112679	0.0916987		233	0.0880713	0.103557	0.0924162		233	0.117655	0.108387	0.0915831		233	0.306738	0.131903	0.0836252		233	0.120118	0.0993025	0.0805614		233	0.148143	0.103459	0.0801407		233	0.110134	0.123373	0.125473		233	0.116395	0.13022	0.130416		233	0.11036	0.123881	0.125064
234	0.142481	0.114243	0.0925435		234	0.0880995	0.103319	0.0931345		234	0.118978	0.109186	0.0923741		234	0.316008	0.133835	0.0832582		234	0.121547	0.100059	0.0792468		234	0.150787	0.104398	0.078973		234	0.110624	0.126103	0.125174		234	0.118196	0.133107	0.132592		234	0.111481	0.126687	0.125957
235	0.147913	0.115219	0.0936574		235	0.0897114	0.10283	0.0938965		235	0.122789	0.10954	0.0933387		235	0.322106	0.134948	0.0847633		235	0.122967	0.100665	0.0794291		235	0.152932	0.105082	0.0793602		235	0.111498	0.125165	0.125593		235	0.116281	0.131628	0.131054		235	0.111012	0.125488	0.125434
236	0.151073	0.11663	0.0936766		236	0.0902443	0.102577	0.0938315		236	0.124833	0.110245	0.0933221		236	0.329141	0.135861	0.0845903		236	0.123377	0.101282	0.0803503		236	0.154369	0.105745	0.0801118		236	0.112887	0.12635	0.126573		236	0.118302	0.130363	0.13051		236	0.112706	0.125494	0.12568
237	0.153946	0.118577	0.0932664		237	0.0904445	0.103207	0.0931336		237	0.126572	0.111633	0.0927898		237	0.333141	0.137324	0.0850967		237	0.122932	0.10199	0.0819118		237	0.154613	0.10657	0.0815099		237	0.112923	0.125655	0.12536		237	0.118943	0.135322	0.131279		237	0.113033	0.127521	0.125421
238	0.159575	0.122058	0.094096		238	0.0919417	0.104079	0.0934616		238	0.130447	0.114007	0.0934065		238	0.33743	0.139006	0.0850255		238	0.123412	0.102791	0.0822552		238	0.155683	0.107508	0.081789		238	0.112064	0.126085	0.130997		238	0.117583	0.135281	0.128304		238	0.111932	0.127724	0.126912
239	0.160179	0.124351	0.0946869		239	0.0923886	0.104276	0.0936158		239	0.130984	0.11541	0.093812		239	0.346033	0.140113	0.0852218		239	0.124095	0.103327	0.082633		239	0.157594	0.108132	0.0821387		239	0.111634	0.125824	0.125089		239	0.113895	0.131354	0.124842		239	0.109934	0.125698	0.122181
240	0.159281	0.128273	0.0971391		240	0.0916288	0.105407	0.0945429		240	0.130145	0.118147	0.0956169		240	0.349919	0.141629	0.0857769		240	0.124353	0.103995	0.0826459		240	0.158414	0.108932	0.0822356		240	0.112755	0.127288	0.125753		240	0.11754	0.134091	0.124987		240	0.112271	0.127775	0.122595
241	0.1602	0.131081	0.100322		241	0.091837	0.106301	0.0950885		241	0.130763	0.120143	0.0976806		241	0.35328	0.142515	0.0866798		241	0.124161	0.104353	0.0822181		241	0.158772	0.109372	0.082014		241	0.111897	0.128063	0.129205		241	0.120486	0.133667	0.124453		241	0.113243	0.127973	0.124128
242	0.160237	0.134424	0.102039		242	0.0921399	0.107356	0.0949759		242	0.130912	0.122515	0.098621		242	0.356999	0.143447	0.0863392		242	0.124059	0.104864	0.0818827		242	0.159262	0.109948	0.0816779		242	0.111017	0.128907	0.129829		242	0.117306	0.131789	0.124153		242	0.111256	0.127506	0.124308
243	0.155454	0.137902	0.104105		243	0.0900476	0.108587	0.0948661		243	0.127271	0.125038	0.0997632		243	0.361481	0.144148	0.0865476		243	0.124184	0.104975	0.0821547		243	0.160063	0.11015	0.0819399		243	0.110303	0.127469	0.12801		243	0.115759	0.130661	0.125649		243	0.110142	0.126217	0.124085
244	0.15066	0.139377	0.108568		244	0.0887937	0.108527	0.0963421		244	0.12398	0.125862	0.102959		244	0.365569	0.144709	0.0875553		244	0.125412	0.105354	0.0830362		244	0.161734	0.110557	0.0828411		244	0.110685	0.129632	0.133285		244	0.114486	0.130838	0.127241		244	0.109727	0.127424	0.127586
245	0.143701	0.141442	0.111464		245	0.085766	0.109521	0.0978511		245	0.11869	0.127472	0.105266		245	0.364735	0.146424	0.0881775		245	0.124713	0.10587	0.0837865		245	0.161014	0.11126	0.0835714		245	0.110082	0.127589	0.140526		245	0.112686	0.126993	0.1277		245	0.108547	0.124513	0.131562
246	0.154767	0.141295	0.112158		246	0.0897127	0.108979	0.0980531		246	0.126734	0.127158	0.105751		246	0.361395	0.14679	0.0890751		246	0.124601	0.10619	0.0842239		246	0.160402	0.111586	0.0840802		246	0.110258	0.126596	0.131151		246	0.114348	0.130409	0.124454		246	0.109439	0.125643	0.125138
247	0.165154	0.142356	0.112003		247	0.0937473	0.109106	0.0981126		247	0.134424	0.127822	0.105687		247	0.361653	0.14751	0.0901152		247	0.124839	0.106363	0.084176		247	0.160643	0.111844	0.0842009		247	0.110903	0.127083	0.130409		247	0.113727	0.130876	0.128779		247	0.109474	0.126121	0.126836
248	0.135063	0.141625	0.108373		248	0.0828718	0.108876	0.0953684		248	0.11249	0.127305	0.102433		248	0.373291	0.147836	0.0874087		248	0.125745	0.106474	0.0832207		248	0.163212	0.111988	0.0829742		248	0.110508	0.128084	0.144891		248	0.111669	0.127146	0.129063		248	0.108278	0.124844	0.134481
249	0.149606	0.141959	0.0877564		249	0.0886596	0.109455	0.0779213		249	0.123317	0.127742	0.0831616		249	0.364264	0.147513	0.0773118		249	0.125982	0.106422	0.0807199		249	0.162013	0.111894	0.0792963		249	0.108943	0.128444	0.145516		249	0.111892	0.127421	0.113276		249	0.107574	0.125163	0.127204
250	0.155157	0.140672	0.0865297		250	0.089566	0.10884	0.076326		250	0.126896	0.12674	0.0817784		250	0.354715	0.147326	0.0788433		250	0.125117	0.106622	0.0810336		250	0.159802	0.112034	0.0797987		250	0.106914	0.128029	0.131097		250	0.11573	0.12822	0.125671		250	0.108371	0.125333	0.125696
251	0.138641	0.142036	0.107479		251	0.084063	0.109376	0.0945526		251	0.115054	0.127753	0.101572		251	0.355699	0.14737	0.0877745		251	0.12456	0.106214	0.083292		251	0.159485	0.111696	0.0830912		251	0.107854	0.128069	0.131262		251	0.118471	0.129879	0.138727		251	0.110177	0.126152	0.132068
252	0.135656	0.1416	0.11213		252	0.0854347	0.109183	0.0985077		252	0.113919	0.12742	0.105928		252	0.348756	0.146925	0.0897177		252	0.123358	0.10615	0.0842488		252	0.157393	0.111573	0.0842008		252	0.108291	0.127965	0.12839		252	0.12256	0.126065	0.128882		252	0.112373	0.124262	0.125838
253	0.13464	0.141801	0.111795		253	0.084736	0.109341	0.0981113		253	0.113038	0.127603	0.105567		253	0.338646	0.146432	0.0886291		253	0.123102	0.106081	0.0841571		253	0.155609	0.111439	0.0839546		253	0.107994	0.130499	0.126804		253	0.123982	0.132964	0.126399		253	0.112904	0.128897	0.12382
254	0.130017	0.141834	0.111282		254	0.0822648	0.109293	0.0980756		254	0.109328	0.127602	0.105256		254	0.335351	0.145706	0.0878578		254	0.123352	0.105878	0.083761		254	0.15531	0.111155	0.0835004		254	0.107499	0.127956	0.127787		254	0.122675	0.130243	0.12648		254	0.112017	0.126269	0.124369
255	0.125054	0.13992	0.109015		255	0.079762	0.108904	0.0975354		255	0.105409	0.126335	0.103722		255	0.325481	0.145431	0.0873005		255	0.122129	0.10578	0.0829478		255	0.152747	0.111029	0.0827269		255	0.107287	0.129526	0.129908		255	0.125798	0.131897	0.129948		255	0.113411	0.127879	0.127139
256	0.118919	0.137577	0.104289		256	0.0774872	0.108007	0.0945916		256	0.100912	0.124605	0.0997528		256	0.32154	0.143886	0.0861951		256	0.12169	0.10523	0.0823402		256	0.151765	0.110325	0.0820421		256	0.109622	0.128912	0.126439		256	0.121915	0.129712	0.125051		256	0.112752	0.126508	0.122982
257	0.111287	0.135414	0.10159		257	0.0746825	0.107641	0.0943627		257	0.0953296	0.123206	0.0981021		257	0.315763	0.14286	0.0866924		257	0.121076	0.104729	0.0818874		257	0.150351	0.109743	0.0817366		257	0.109659	0.127352	0.12823		257	0.118639	0.130579	0.125936		257	0.111194	0.126117	0.124337
258	0.10533	0.132421	0.100148		258	0.0736393	0.106489	0.0950617		258	0.0914581	0.120994	0.0975691		258	0.309448	0.14157	0.0860532		258	0.120807	0.104269	0.08209		258	0.149145	0.109154	0.0818086		258	0.110165	0.12766	0.128825		258	0.118064	0.129161	0.125653		258	0.111179	0.125594	0.124509
259	0.101762	0.128734	0.098635		259	0.0732699	0.105789	0.0951947		259	0.0892483	0.118574	0.0967545		259	0.304663	0.140136	0.0848743		259	0.119711	0.103653	0.0824094		259	0.147477	0.108411	0.0818959		259	0.108822	0.125855	0.129628		259	0.11318	0.128951	0.126297		259	0.108132	0.124557	0.125235
260	0.0990465	0.125139	0.0954936		260	0.072064	0.10449	0.0936213		260	0.0871733	0.115954	0.0942787		260	0.300092	0.139878	0.0853654		260	0.118992	0.10343	0.0825239		260	0.146161	0.108183	0.0820687		260	0.109098	0.126149	0.133617		260	0.114178	0.130075	0.125681		260	0.108755	0.125251	0.127007
261	0.0941189	0.122301	0.0947337		261	0.0704072	0.103933	0.0935628		261	0.083634	0.114085	0.0938165		261	0.294965	0.138536	0.0852753		261	0.118732	0.102763	0.0821866		261	0.145147	0.107411	0.0817698		261	0.108758	0.127	0.129838		261	0.116183	0.126857	0.126662		261	0.109544	0.124143	0.12552
262	0.0909302	0.120207	0.0940669		262	0.0699558	0.103903	0.0930311		262	0.0816072	0.112866	0.093207		262	0.288344	0.136877	0.0850492		262	0.118425	0.101914	0.0815609		262	0.143862	0.106437	0.081206		262	0.107037	0.126952	0.131893		262	0.115747	0.127424	0.126851		262	0.108442	0.124391	0.126677
263	0.0891626	0.11749	0.0935218		263	0.0691281	0.10309	0.0938071		263	0.0802385	0.110958	0.0932226		263	0.284666	0.135857	0.0842005		263	0.118311	0.101206	0.079783		263	0.143196	0.105681	0.0795721		263	0.107802	0.12417	0.135302		263	0.116877	0.126392	0.125444		263	0.109383	0.122451	0.127767
264	0.0888363	0.115804	0.093178		264	0.069507	0.102872	0.0936843		264	0.0802116	0.109895	0.0929727		264	0.280315	0.134153	0.0839009		264	0.118171	0.100638	0.079154		264	0.142403	0.104936	0.0789941		264	0.109291	0.124231	0.128947		264	0.116813	0.125681	0.13048		264	0.110124	0.122141	0.126897
265	0.0886561	0.114035	0.0930267		265	0.0702802	0.10305	0.0934026		265	0.080436	0.108952	0.0927661		265	0.278003	0.133423	0.083073		265	0.116701	0.100152	0.0794167		265	0.140803	0.104412	0.0790878		265	0.109906	0.123859	0.129134		265	0.114309	0.129694	0.132763		265	0.109237	0.12388	0.128093
266	0.0901724	0.112703	0.0916317		266	0.0713017	0.102542	0.0925678		266	0.0817423	0.10797	0.0916088		266	0.274434	0.132357	0.083926		266	0.114617	0.0993012	0.0805665		266	0.138489	0.103528	0.0801916		266	0.108899	0.124539	0.130674		266	0.115754	0.125785	0.12656		266	0.109411	0.12235	0.125905
267	0.0902242	0.111242	0.0922576		267	0.0716959	0.102725	0.0921763		267	0.0819394	0.107207	0.0918029		267	0.270493	0.130606	0.0835786		267	0.113279	0.0983714	0.0804858		267	0.136747	0.102471	0.0800696		267	0.110201	0.122665	0.124863		267	0.115918	0.125494	0.126015		267	0.110165	0.121238	0.122629
268	0.0929029	0.110314	0.0937823		268	0.0738053	0.10286	0.0933839		268	0.0843765	0.10673	0.093193		268	0.270076	0.130022	0.0828472		268	0.113196	0.0978104	0.0800551		268	0.136612	0.101907	0.0795923		268	0.11288	0.124507	0.122859		268	0.116431	0.128792	0.121882		268	0.111801	0.123781	0.1196
269	0.0957036	0.109657	0.093837		269	0.0757462	0.103271	0.0948392		269	0.0868122	0.106526	0.0938422		269	0.270375	0.128033	0.0825827		269	0.112992	0.0973734	0.0797993		269	0.136487	0.101229	0.0793351		269	0.112711	0.124916	0.123326		269	0.121709	0.126097	0.119232		269	0.114255	0.122696	0.118566
270	0.0987492	0.109647	0.0943981		270	0.0775678	0.103948	0.0961133		270	0.0893383	0.106808	0.0947059		270	0.266832	0.126731	0.0824335		270	0.11122	0.0969133	0.0794152		270	0.13444	0.100639	0.0789875		270	0.112736	0.124039	0.125308		270	0.122399	0.127791	0.120494		270	0.1146	0.123057	0.120202
271	0.100808	0.109368	0.0965572		271	0.0798607	0.104697	0.098127		271	0.0914968	0.106965	0.0968033		271	0.266878	0.125844	0.0821631		271	0.111	0.0959668	0.0788086		271	0.134261	0.0997014	0.078433		271	0.111173	0.131673	0.122479		271	0.122806	0.124696	0.120536		271	0.113985	0.125525	0.118755
272	0.0999217	0.108299	0.097641		272	0.0799831	0.104405	0.099422		272	0.0910384	0.106226	0.0979767		272	0.26834	0.124348	0.0820015		272	0.110434	0.0950332	0.0785417		272	0.134009	0.0986807	0.0781823		272	0.110247	0.123602	0.123233		272	0.120001	0.124929	0.122097		272	0.112155	0.121452	0.119897
273	0.0992944	0.108321	0.0971748		273	0.0802526	0.105238	0.0987319		273	0.0907917	0.106592	0.0974155		273	0.266385	0.123158	0.081511		273	0.110425	0.0946004	0.078475		273	0.133699	0.0981304	0.07805		273	0.109884	0.123461	0.122802		273	0.122487	0.124305	0.121634		273	0.113164	0.121079	0.119451
274	0.0981615	0.107482	0.0962369		274	0.0794549	0.105073	0.0975757		274	0.0898011	0.106039	0.096385		274	0.26146	0.121875	0.0816542		274	0.109502	0.0940431	0.0785094		274	0.132156	0.0974607	0.0781012		274	0.109319	0.122495	0.120742		274	0.116716	0.126456	0.121751		274	0.110092	0.121613	0.118439
275	0.0962651	0.106661	0.0942952		275	0.0773161	0.104411	0.0966838		275	0.0878018	0.105286	0.0948889		275	0.260046	0.120703	0.0820147		275	0.108473	0.0934381	0.0784585		275	0.131067	0.0967679	0.0781141		275	0.108808	0.123743	0.118919		275	0.116854	0.124613	0.120163		275	0.109894	0.121373	0.116729
276	0.0951565	0.105776	0.0932939		276	0.0768335	0.104153	0.0964297		276	0.0869589	0.104667	0.0942047		276	0.261296	0.118649	0.081986		276	0.108522	0.0925949	0.0782852		276	0.131302	0.095737	0.0779632		276	0.110591	0.122099	0.119612		276	0.114302	0.126418	0.121764		276	0.109589	0.12139	0.11786
277	0.0944213	0.104484	0.093243		277	0.0765038	0.104009	0.0960624		277	0.0863958	0.103862	0.0940196		277	0.255466	0.118259	0.0811938		277	0.10777	0.0920274	0.0779954		277	0.129763	0.095197	0.0775956		277	0.108737	0.122238	0.119879		277	0.115313	0.126814	0.120762		277	0.109115	0.121653	0.117515
278	0.0922504	0.103727	0.0929897		278	0.0751803	0.10334	0.0963677		278	0.0845846	0.103142	0.0940033		278	0.253783	0.116541	0.0805294		278	0.107605	0.0912667	0.0780233		278	0.129362	0.0942879	0.0775161		278	0.109248	0.121862	0.118088		278	0.11409	0.127947	0.121068		278	0.108791	0.122003	0.116735
279	0.090251	0.102582	0.0926848		279	0.0740405	0.10293	0.0955501		279	0.0829501	0.102309	0.0934808		279	0.252609	0.115722	0.0805327		279	0.107248	0.09084	0.0778088		279	0.128879	0.0938006	0.0773355		279	0.111322	0.121676	0.121598		279	0.116946	0.125461	0.121187		279	0.111241	0.12071	0.118611
280	0.0894775	0.101995	0.0923681		280	0.0738528	0.103047	0.0953397		280	0.0824253	0.102021	0.0932092		280	0.251532	0.114915	0.0801221		280	0.106972	0.0902908	0.0775888		280	0.128479	0.0932114	0.0770859		280	0.109872	0.123548	0.126425		280	0.11719	0.127757	0.123567		280	0.110607	0.122786	0.122261
281	0.0892134	0.101374	0.0924918		281	0.0734514	0.102609	0.0956715		281	0.0821029	0.101478	0.0934213		281	0.247342	0.112532	0.0810379		281	0.106826	0.0894615	0.0774339		281	0.127707	0.0921413	0.0770969		281	0.110834	0.121378	0.122533		281	0.116586	0.12278	0.124154		281	0.110815	0.119264	0.120525
282	0.0883233	0.100624	0.0924978		282	0.0732917	0.102532	0.095669		282	0.0815228	0.101013	0.0934236		282	0.246408	0.111925	0.0811106		282	0.106203	0.0890133	0.0775837		282	0.127035	0.0916685	0.0772348		282	0.111437	0.121506	0.119604		282	0.119316	0.125745	0.122595		282	0.112442	0.120759	0.118256
283	0.0897792	0.100615	0.0926762		283	0.074126	0.102364	0.0955937		283	0.0827148	0.100937	0.0934944		283	0.246401	0.111322	0.0809446		283	0.106685	0.0886899	0.0775958		283	0.127442	0.0913018	0.0772192		283	0.111292	0.122717	0.117297		283	0.119984	0.124714	0.122673		283	0.112689	0.12089	0.117097
284	0.0900977	0.100063	0.0923201		284	0.0744552	0.102582	0.0958797		284	0.0830379	0.100712	0.0934108		284	0.244104	0.110582	0.0806214		284	0.106627	0.0884367	0.0774168		284	0.127037	0.090973	0.0770179		284	0.113346	0.121971	0.122153		284	0.11823	0.124621	0.122489		284	0.112909	0.120458	0.119526
285	0.0916399	0.100287	0.0927963		285	0.0754931	0.102851	0.096089		285	0.084366	0.100955	0.0937737		285	0.239958	0.109324	0.080288		285	0.106002	0.0879821	0.0771099		285	0.125866	0.090394	0.0767069		285	0.113752	0.123502	0.118912		285	0.123604	0.125536	0.122771		285	0.115707	0.121693	0.117981
286	0.0928674	0.0999755	0.0935854		286	0.0764556	0.103091	0.09639		286	0.085481	0.100878	0.0943556		286	0.237375	0.108627	0.0804121		286	0.105881	0.0875518	0.0769941		286	0.125363	0.0899224	0.0766283		286	0.112929	0.129551	0.116615		286	0.123647	0.123159	0.120569		286	0.115301	0.123685	0.11573
287	0.0947338	0.10007	0.0942436		287	0.0784122	0.103407	0.0968802		287	0.0873857	0.101067	0.0949425		287	0.234573	0.10744	0.0802173		287	0.105504	0.0871249	0.077015		287	0.12461	0.0893776	0.0766158		287	0.11225	0.119744	0.116849		287	0.119812	0.124613	0.121136		287	0.113102	0.1193	0.116124
288	0.0974813	0.100301	0.0947911		288	0.0807582	0.103878	0.0973121		288	0.0899628	0.101399	0.095441		288	0.233582	0.107019	0.0805423		288	0.104911	0.0868854	0.0770334		288	0.123956	0.08911	0.0766817		288	0.113283	0.121146	0.116796		288	0.118858	0.122161	0.122251		288	0.113179	0.118846	0.116634
289	0.0996419	0.100418	0.0947738		289	0.0826076	0.104484	0.0981552		289	0.0919913	0.101724	0.0957889		289	0.235094	0.106223	0.0801819		289	0.105327	0.0865928	0.0768067		289	0.124542	0.0887394	0.0764342		289	0.111685	0.12151	0.116645		289	0.120006	0.125054	0.121805		289	0.112903	0.120428	0.116341
290	0.0998726	0.100549	0.0945222		290	0.0834109	0.104849	0.0979872		290	0.0924651	0.101954	0.0955728		290	0.231669	0.10573	0.0803427		290	0.104919	0.0863351	0.0769154		290	0.123666	0.0884452	0.0765511		290	0.111333	0.121062	0.115622		290	0.11956	0.125578	0.119118		290	0.112506	0.120448	0.114517
291	0.0988127	0.1006	0.0942588		291	0.0833673	0.104774	0.0978657		291	0.0918366	0.101951	0.0953696		291	0.229898	0.104554	0.0801323		291	0.104532	0.0857878	0.0766631		291	0.123064	0.0878006	0.0763053		291	0.11128	0.123161	0.118084		291	0.122109	0.12602	0.121601		291	0.113705	0.121749	0.116989
292	0.0988978	0.100445	0.0936428		292	0.0836093	0.105352	0.0978546		292	0.0919882	0.102108	0.0950103		292	0.227407	0.103454	0.079809		292	0.103822	0.0853415	0.0766317		292	0.122078	0.0872529	0.0762286		292	0.112149	0.121893	0.116972		292	0.118707	0.1246	0.120846		292	0.112518	0.120408	0.116049
293	0.0980873	0.0998925	0.0931867		293	0.0834869	0.105019	0.0967241		293	0.0914698	0.101648	0.094268		293	0.225395	0.102455	0.0801904		293	0.103256	0.0850253	0.0766672		293	0.121288	0.0868308	0.0763177		293	0.111543	0.121677	0.116803		293	0.11799	0.12492	0.11978		293	0.111859	0.12045	0.115448
294	0.097592	0.0998375	0.0927258		294	0.0823381	0.104896	0.09598		294	0.0906971	0.101564	0.0936869		294	0.223228	0.102457	0.0799154		294	0.103007	0.0849675	0.0765425		294	0.120742	0.0867824	0.0761697		294	0.110751	0.121084	0.117178		294	0.120532	0.125313	0.120472		294	0.112672	0.120331	0.115975
295	0.0971148	0.0994483	0.0926802		295	0.0822815	0.104398	0.0957702		295	0.0903984	0.101129	0.0935716		295	0.221962	0.10217	0.0794537		295	0.102688	0.0848955	0.0764918		295	0.120276	0.086677	0.0760553		295	0.110589	0.121203	0.118444		295	0.116423	0.123083	0.122956		295	0.110609	0.119319	0.117828
296	0.0967595	0.0987861	0.0921823		296	0.0818723	0.104272	0.0960937		296	0.0900203	0.100694	0.0934223		296	0.218868	0.100853	0.0789618		296	0.10235	0.0842021	0.0764041		296	0.119511	0.085887	0.0759049		296	0.110497	0.120182	0.118623		296	0.120726	0.122746	0.129497		296	0.112634	0.118628	0.12107
297	0.0952922	0.0980865	0.0923383		297	0.0810214	0.103853	0.0960923		297	0.0888146	0.100114	0.0935115		297	0.215678	0.100036	0.0798659		297	0.102196	0.0842567	0.0764308		297	0.118887	0.0858064	0.0760677		297	0.112561	0.122562	0.117737		297	0.121779	0.124533	0.125445		297	0.11421	0.120722	0.11866
298	0.0943315	0.0979023	0.0920513		298	0.0805031	0.103491	0.0958535		298	0.0880417	0.0998543	0.093245		298	0.214073	0.100408	0.0796941		298	0.101992	0.0842402	0.0762882		298	0.118466	0.0858502	0.0759205		298	0.111262	0.121645	0.118868		298	0.117695	0.125015	0.119993		298	0.111571	0.120479	0.116621
299	0.0950698	0.0976861	0.0921491		299	0.0806327	0.103697	0.0960114		299	0.0885216	0.0998172	0.0933683		299	0.213408	0.0990053	0.0794015		299	0.101601	0.0839116	0.0763502		299	0.118032	0.0853552	0.0759276		299	0.111626	0.122278	0.119268		299	0.119051	0.124335	0.119748		299	0.112412	0.12048	0.116711
300	0.0942657	0.0977708	0.091715		300	0.0806125	0.103654	0.0959141		300	0.0880502	0.0998477	0.0930772		300	0.212399	0.0983566	0.0794418		300	0.101401	0.0838487	0.076188		300	0.117707	0.0852015	0.0757968		300	0.113633	0.122859	0.117222		300	0.118399	0.124529	0.11854		300	0.113139	0.120875	0.115068
301	0.0936859	0.097733	0.0924888		301	0.0808117	0.103479	0.0961506		301	0.0878011	0.0997517	0.0936228		301	0.210821	0.0982424	0.0799488		301	0.101111	0.0836209	0.0763848		301	0.117217	0.0849913	0.0760416		301	0.113829	0.122592	0.116698		301	0.118463	0.122634	0.121189		301	0.113272	0.119824	0.116071
302	0.0951974	0.09717	0.0929089		302	0.0817488	0.103427	0.0966091		302	0.0890688	0.0994055	0.0940593		302	0.206921	0.0975021	0.0800652		302	0.101012	0.0833495	0.0763745		302	0.11653	0.0846472	0.076051		302	0.113317	0.122068	0.117531		302	0.117049	0.120849	0.119711		302	0.112325	0.118692	0.115792
303	0.0955905	0.0975244	0.092721		303	0.0828041	0.103768	0.0971073		303	0.089743	0.0997543	0.0941626		303	0.204818	0.0964561	0.0801062		303	0.10075	0.0831253	0.0762044		303	0.115982	0.0842957	0.0759135		303	0.114215	0.120797	0.11698		303	0.120954	0.121704	0.12128		303	0.114671	0.118445	0.116262
304	0.0968505	0.0977793	0.0932882		304	0.083429	0.104552	0.0975057		304	0.0907334	0.100234	0.0946581		304	0.20563	0.0956112	0.0798058		304	0.1008	0.0830759	0.0761259		304	0.11615	0.084123	0.0758007		304	0.113649	0.123004	0.116379		304	0.12162	0.123989	0.121584		304	0.114699	0.12069	0.116097
305	0.098638	0.0971398	0.0941934		305	0.0851707	0.104368	0.0977534		305	0.0925014	0.0997878	0.0952842		305	0.205035	0.0964261	0.0789966		305	0.100664	0.0832052	0.0759561		305	0.115943	0.0843586	0.0755318		305	0.113508	0.123983	0.115672		305	0.11749	0.126068	0.118097		305	0.112637	0.122198	0.114051
306	0.099526	0.0978204	0.0941855		306	0.0867702	0.105188	0.0982726		306	0.0936915	0.100527	0.0955001		306	0.200344	0.095513	0.0797714		306	0.100187	0.0827144	0.0760837		306	0.114813	0.0838023	0.0757597		306	0.114034	0.126478	0.116237		306	0.118644	0.137799	0.118522		306	0.113465	0.12914	0.114549
307	0.100586	0.0978269	0.0935198		307	0.0886454	0.105531	0.0984421		307	0.0950976	0.100677	0.0951889		307	0.2	0.0957237	0.0795747		307	0.10013	0.082573	0.07599		307	0.114712	0.0837154	0.07565		307	0.112179	0.123826	0.1163		307	0.119605	0.127856	0.120547		307	0.112966	0.122978	0.115556
308	0.102082	0.0978707	0.0934251		308	0.0894046	0.105663	0.0983254		308	0.0962808	0.100758	0.0950849		308	0.19635	0.0946147	0.0796339		308	0.099722	0.0825079	0.0760088		308	0.113801	0.0834886	0.0756751		308	0.112388	0.122911	0.116903		308	0.120332	0.124442	0.119724		308	0.113425	0.120859	0.115472
309	0.103477	0.0978179	0.0935719		309	0.0906364	0.105749	0.0977898		309	0.0976064	0.100764	0.094942		309	0.195601	0.0948071	0.0795256		309	0.0995084	0.0823917	0.0760029		309	0.113504	0.0834202	0.0756533		309	0.113393	0.125731	0.117071		309	0.118654	0.125525	0.118864		309	0.113137	0.122843	0.115146
310	0.101294	0.098207	0.0930285		310	0.0900123	0.106011	0.0971876		310	0.0960849	0.101099	0.0943736		310	0.195397	0.0944799	0.0797569		310	0.0995603	0.0823527	0.0761243		310	0.113517	0.0833366	0.0757917		310	0.112437	0.122435	0.118483		310	0.119478	0.122537	0.119404		310	0.113039	0.119695	0.116138
311	0.101049	0.0976526	0.0928052		311	0.0895732	0.105691	0.0968511		311	0.0957576	0.100644	0.0941023		311	0.191496	0.0942112	0.0797769		311	0.0988783	0.0823416	0.0760383		311	0.112336	0.0832855	0.0757222		311	0.112876	0.123489	0.118192		311	0.119305	0.125748	0.119631		311	0.113183	0.121789	0.116096
312	0.100153	0.097557	0.0925979		312	0.0895538	0.105381	0.0967759		312	0.0952339	0.100458	0.0939511		312	0.19014	0.093334	0.0796103		312	0.0985762	0.0821647	0.0759408		312	0.11187	0.0830001	0.075614		312	0.113221	0.122076	0.116883		312	0.120446	0.125984	0.120756		312	0.113911	0.121169	0.115959
313	0.0996486	0.0970699	0.0919693		313	0.0883946	0.105464	0.0962309		313	0.0944515	0.100213	0.093358		313	0.190253	0.0934016	0.0795468		313	0.0988637	0.0820056	0.0760542		313	0.112131	0.0828761	0.0757		313	0.112147	0.123822	0.117408		313	0.120224	0.124074	0.117956		313	0.113247	0.121155	0.114883
314	0.100181	0.0968953	0.092227		314	0.0895236	0.105184	0.0964708		314	0.0952373	0.0999934	0.0936081		314	0.185536	0.0927515	0.0798821		314	0.097737	0.0819776	0.0760374		314	0.110448	0.0827518	0.0757377		314	0.111638	0.123211	0.118042		314	0.120853	0.12459	0.119814		314	0.113286	0.121087	0.116106
315	0.0997412	0.0966537	0.0925885		315	0.08837	0.10484	0.0969869		315	0.0944943	0.0997081	0.0940352		315	0.186049	0.091992	0.0795392		315	0.0978403	0.0818596	0.0761566		315	0.110615	0.0825343	0.0757853		315	0.112454	0.123025	0.118621		315	0.120662	0.126458	0.121342		315	0.113617	0.12189	0.117142
316	0.0989333	0.0970168	0.0919823		316	0.0877395	0.104826	0.096686		316	0.0937618	0.0999111	0.0935586		316	0.183187	0.0917592	0.0801406		316	0.0978877	0.0816068	0.0763382		316	0.110211	0.0822846	0.076032		316	0.11191	0.121769	0.119414		316	0.120538	0.125101	0.121615		316	0.113276	0.120584	0.117685
317	0.0978303	0.0965695	0.0919262		317	0.0876179	0.104618	0.0965904		317	0.0930753	0.0995656	0.0934858		317	0.181619	0.0916108	0.079804		317	0.0972791	0.0815151	0.0764646		317	0.109454	0.0821842	0.0760866		317	0.112666	0.121467	0.119353		317	0.122556	0.122282	0.121277		317	0.114639	0.119071	0.117491
318	0.0974553	0.0964224	0.0924635		318	0.0875173	0.104437	0.0965623		318	0.0928168	0.0994042	0.0937831		318	0.179605	0.0915308	0.0793188		318	0.0973092	0.0814607	0.0761136		318	0.109167	0.0821258	0.0757148		318	0.112618	0.121054	0.122907		318	0.123715	0.122691	0.1229		318	0.115173	0.119054	0.120115
319	0.0976074	0.0969697	0.0930674		319	0.087788	0.104836	0.0971305		319	0.0930192	0.0998883	0.0943718		319	0.178411	0.0911718	0.079491		319	0.0970094	0.0815545	0.0760019		319	0.108729	0.0821494	0.0756471		319	0.11414	0.122199	0.123239		319	0.121068	0.125609	0.124808		319	0.114687	0.121052	0.121206
320	0.0979427	0.0966724	0.0934075		320	0.0882687	0.105001	0.0975172		320	0.0934162	0.0997874	0.0947317		320	0.175851	0.0912366	0.0798556		320	0.0965038	0.0815282	0.0758696		320	0.107905	0.0821372	0.0755918		320	0.112806	0.123145	0.117279		320	0.119672	0.122281	0.123061		320	0.113324	0.11994	0.117275
321	0.0996077	0.0966282	0.0938305		321	0.0898296	0.105241	0.0981903		321	0.0950371	0.0998637	0.0952609		321	0.176138	0.0904253	0.0803181		321	0.0966309	0.081339	0.0761778		321	0.108057	0.0818516	0.075924		321	0.114596	0.123934	0.116811		321	0.12075	0.125781	0.121588		321	0.114771	0.122035	0.116322
322	0.0996055	0.0967235	0.0941349		322	0.0903987	0.105317	0.0989265		322	0.0952774	0.0999507	0.0957485		322	0.176085	0.0899954	0.0801441		322	0.0966375	0.0812306	0.076031		322	0.108054	0.0816934	0.0757729		322	0.116661	0.124023	0.122404		322	0.12087	0.125082	0.119164		322	0.115899	0.121744	0.118055
323	0.0998505	0.0968441	0.0941166		323	0.0917548	0.10534	0.0983556		323	0.095994	0.10003	0.0954957		323	0.173774	0.0900668	0.0806228		323	0.0963574	0.081233	0.0761387		323	0.107459	0.0817065	0.0759381		323	0.115338	0.122907	0.118657		323	0.12208	0.127439	0.120811		323	0.115796	0.1223	0.116906
324	0.101753	0.097056	0.0943341		324	0.0933613	0.106144	0.0985022		324	0.0977708	0.100493	0.095683		324	0.16943	0.0898425	0.080455		324	0.095795	0.081032	0.0762053		324	0.106311	0.0815019	0.0759683		324	0.112531	0.122633	0.116866		324	0.121152	0.123809	0.119574		324	0.113894	0.120411	0.115382
325	0.102432	0.097148	0.0942462		325	0.0943163	0.105994	0.0990136		325	0.098567	0.100483	0.0958496		325	0.167254	0.0898735	0.0805541		325	0.0956529	0.0811659	0.0762046		325	0.105853	0.0816199	0.0759832		325	0.112495	0.12219	0.11694		325	0.121851	0.124416	0.120699		325	0.114211	0.120473	0.115961
326	0.103232	0.0974159	0.0945851		326	0.095791	0.106484	0.0991659		326	0.0996532	0.100845	0.0961092		326	0.1668	0.0891719	0.0798642		326	0.0956131	0.0812165	0.0760613		326	0.10575	0.0815539	0.0757552		326	0.112452	0.12441	0.116588		326	0.121566	0.126694	0.121721		326	0.114052	0.122721	0.116271
327	0.102652	0.0975228	0.0943108		327	0.0955647	0.106761	0.0984487		327	0.0992235	0.101024	0.095647		327	0.165347	0.0895261	0.0805739		327	0.0951387	0.0810335	0.0762408		327	0.105123	0.0814541	0.0760168		327	0.112667	0.129337	0.116825		327	0.120367	0.122387	0.121836		327	0.113585	0.123202	0.116449
328	0.102115	0.0979849	0.0936291		328	0.0953022	0.107392	0.0981785		328	0.0988028	0.101558	0.0951399		328	0.164497	0.0884516	0.0799651		328	0.0950424	0.0809879	0.0760704		328	0.10491	0.081249	0.0757784		328	0.114192	0.123066	0.115959		328	0.120057	0.125185	0.119623		328	0.114227	0.121298	0.114935
329	0.102016	0.0973664	0.0932283		329	0.0950485	0.107135	0.0978705		329	0.0986385	0.101093	0.0947785		329	0.163371	0.0886309	0.0803495		329	0.0945421	0.0810043	0.0761264		329	0.104313	0.0812907	0.0758854		329	0.1137	0.123417	0.116628		329	0.121883	0.126235	0.120443		329	0.114852	0.121985	0.115676
330	0.101108	0.0969851	0.0929149		330	0.0940586	0.106311	0.0978705		330	0.0976956	0.100523	0.0945982		330	0.163276	0.0879212	0.0803375		330	0.094624	0.0807674	0.0761658		330	0.104368	0.0809805	0.0759168		330	0.114338	0.124452	0.11798		330	0.123527	0.125038	0.117952		330	0.115974	0.121946	0.115178
331	0.101057	0.0969877	0.0927112		331	0.0947686	0.106345	0.0975666		331	0.0979675	0.100539	0.0943519		331	0.161191	0.0880169	0.0810367		331	0.0946077	0.0807451	0.0764148		331	0.104031	0.0809765	0.0762355		331	0.113883	0.124214	0.129083		331	0.119704	0.128207	0.120424		331	0.113897	0.123348	0.122125
332	0.0995945	0.0966703	0.0932322		332	0.0938691	0.106051	0.0976563		332	0.0967441	0.100232	0.0946898		332	0.158058	0.0877806	0.0806368		332	0.0939437	0.0807445	0.0762888		332	0.102984	0.0809394	0.0760671		332	0.114248	0.122084	0.118516		332	0.121444	0.127017	0.117774		332	0.114924	0.121671	0.11537
333	0.0997768	0.0963479	0.093547		333	0.0935829	0.106138	0.0974874		333	0.0967275	0.100083	0.0947993		333	0.157001	0.0878029	0.0801116		333	0.0935999	0.0806429	0.0761608		333	0.10253	0.080857	0.0758776		333	0.114353	0.122443	0.123766		333	0.118988	0.125031	0.118656		333	0.113796	0.1209	0.118517
334	0.098633	0.0965711	0.0936997		334	0.0930932	0.106451	0.09732		334	0.0958614	0.100344	0.0948161		334	0.155726	0.0874065	0.0805009		334	0.0936212	0.0806043	0.0763209		334	0.10235	0.0807629	0.0760732		334	0.114117	0.123907	0.136865		334	0.122548	0.125043	0.132204		334	0.115388	0.121665	0.131832
335	0.0980092	0.0960888	0.0942108		335	0.0928415	0.105685	0.0978406		335	0.0953955	0.0997416	0.0953313		335	0.154917	0.0877778	0.0807068		335	0.0934162	0.0807229	0.0764154		335	0.102052	0.0809207	0.076185		335	0.113776	0.122294	0.119871		335	0.120363	0.124494	0.12089		335	0.114159	0.120565	0.117573
336	0.0981085	0.0966645	0.0946733		336	0.0928021	0.106002	0.0980174		336	0.0954359	0.100208	0.0956725		336	0.155487	0.0875004	0.0809224		336	0.0936923	0.0805749	0.0763779		336	0.102373	0.0807527	0.0761866		336	0.114695	0.12312	0.119221		336	0.121153	0.126648	0.12072		336	0.115016	0.12203	0.117154
337	0.097908	0.0966325	0.0945471		337	0.0924477	0.106004	0.0979723		337	0.0951701	0.10019	0.0955807		337	0.154627	0.0869787	0.0811559		337	0.0935234	0.0805651	0.0763997		337	0.102097	0.0806635	0.0762412		337	0.115577	0.123331	0.117657		337	0.123517	0.123728	0.122801		337	0.116612	0.120733	0.117345
338	0.0990477	0.0965045	0.09464		338	0.0936929	0.10596	0.0982634		338	0.0963546	0.100098	0.0957578		338	0.152053	0.0869055	0.0808724		338	0.0926933	0.080472	0.0763406		338	0.100997	0.0805735	0.0761474		338	0.115473	0.125334	0.117342		338	0.121341	0.124904	0.121013		338	0.11551	0.122338	0.116321
339	0.0991302	0.0962526	0.0949072		339	0.0942843	0.105988	0.0983526		339	0.0966531	0.0999646	0.0959494		339	0.152004	0.0867176	0.0806491		339	0.0925177	0.0804617	0.0763163		339	0.100841	0.0805357	0.0760922		339	0.113489	0.122529	0.117467		339	0.119033	0.123364	0.120775		339	0.11337	0.120142	0.116271
340	0.0998036	0.0962105	0.0953159		340	0.0947286	0.106324	0.0994751		340	0.0972292	0.100083	0.0966611		340	0.150247	0.0873939	0.0811443		340	0.0922192	0.0804518	0.0765625		340	0.100316	0.0806321	0.076377		340	0.114348	0.123734	0.117335		340	0.119614	0.124626	0.120645		340	0.114095	0.121375	0.11614
341	0.0998408	0.0967193	0.095764		341	0.0957292	0.106491	0.100008		341	0.0976754	0.100447	0.0971454		341	0.150269	0.0869483	0.0812171		341	0.0923512	0.0806158	0.0764647		341	0.100431	0.0807017	0.0763057		341	0.115919	0.132546	0.119691		341	0.121232	0.126942	0.11864		341	0.115688	0.127059	0.116396
342	0.100732	0.0970851	0.0952937		342	0.0971186	0.107267	0.0995001		342	0.0987781	0.100987	0.0966589		342	0.147834	0.0866469	0.0812991		342	0.0918627	0.0802535	0.0764928		342	0.0996412	0.0803488	0.0763421		342	0.114017	0.127835	0.119691		342	0.123153	0.124413	0.118846		342	0.115627	0.123399	0.116496
343	0.102354	0.0969395	0.0957201		343	0.0979948	0.106979	0.0994788		343	0.100083	0.100781	0.0968953		343	0.145872	0.0859867	0.081057		343	0.091567	0.0802909	0.076379		343	0.0990872	0.0802781	0.0762085		343	0.11413	0.123793	0.11881		343	0.124336	0.128214	0.119074		343	0.116255	0.123133	0.116149
344	0.101867	0.097246	0.0959267		344	0.0981285	0.107574	0.0998487		344	0.0998599	0.101209	0.0971712		344	0.14462	0.0863127	0.0809635		344	0.091488	0.0804265	0.0763877		344	0.0988264	0.0804432	0.0762013		344	0.115039	0.123932	0.119599		344	0.121818	0.125922	0.118958		344	0.115514	0.122102	0.116502
345	0.102226	0.0970524	0.0957684		345	0.0986964	0.107124	0.0996141		345	0.100307	0.100907	0.0969806		345	0.146186	0.0863455	0.0811776		345	0.0917082	0.0803734	0.0764717		345	0.0992551	0.0804034	0.0763055		345	0.114601	0.123655	0.130362		345	0.122675	0.123587	0.121989		345	0.1157	0.120833	0.123542
346	0.101131	0.0970153	0.0956518		346	0.098585	0.107611	0.0993526		346	0.0996301	0.101093	0.0968024		346	0.143699	0.0864757	0.0809356		346	0.091238	0.0804502	0.0764179		346	0.0984725	0.0804884	0.0762225		346	0.11404	0.124126	0.118322		346	0.121867	0.123128	0.121095		346	0.11502	0.120857	0.116869
347	0.101041	0.097307	0.0956969		347	0.0979991	0.107225	0.099489		347	0.0993296	0.101097	0.0968863		347	0.139995	0.0861086	0.0810394		347	0.0907061	0.0803374	0.0764678		347	0.0974489	0.0803362	0.0762808		347	0.1133	0.124059	0.118797		347	0.121852	0.125415	0.120546		347	0.114629	0.121924	0.11685
348	0.100842	0.0971197	0.0955427		348	0.0979416	0.107432	0.0990484		348	0.0991906	0.101077	0.0966106		348	0.141823	0.0850003	0.0809728		348	0.0910165	0.080226	0.0762721		348	0.0979944	0.0800704	0.0761051		348	0.112213	0.123067	0.118839		348	0.123212	0.127771	0.120631		348	0.11472	0.122543	0.116913
349	0.100258	0.0969242	0.0953004		349	0.0973819	0.107166	0.098813		349	0.098617	0.100851	0.0963711		349	0.139809	0.0854552	0.0805873		349	0.0904919	0.0802547	0.0765259		349	0.0972391	0.0801652	0.0762598		349	0.115561	0.123592	0.132284		349	0.124906	0.126436	0.123167		349	0.117272	0.122173	0.125106
350	0.0995917	0.0969039	0.0953863		350	0.0976015	0.10735	0.0989593		350	0.0983267	0.100918	0.0964827		350	0.137845	0.0860626	0.0804514		350	0.0902423	0.0804475	0.0764196		350	0.0967238	0.0804222	0.0761489		350	0.115063	0.123951	0.119484		350	0.12512	0.124365	0.120495		350	0.117117	0.121362	0.117182
351	0.0992925	0.0966582	0.0953845		351	0.0976298	0.106949	0.0987692		351	0.0981665	0.100606	0.096401		351	0.136408	0.085654	0.0811667		351	0.0904834	0.0802244	0.0765237		351	0.0967049	0.0801703	0.0763477		351	0.113484	0.124696	0.126991		351	0.123302	0.123756	0.123352		351	0.115423	0.121455	0.12245
352	0.0990183	0.0968128	0.0951545		352	0.0973432	0.106804	0.0989302		352	0.0978871	0.100633	0.0963369		352	0.135709	0.0855158	0.0808833		352	0.0897629	0.0802276	0.0763853		352	0.0959877	0.0801516	0.0761869		352	0.114372	0.12335	0.124955		352	0.122722	0.124007	0.121917		352	0.115604	0.120878	0.120704
353	0.098922	0.0965672	0.0953379		353	0.0971362	0.106646	0.0986255		353	0.0977438	0.100425	0.0963131		353	0.136491	0.0853611	0.0808498		353	0.0894172	0.080165	0.0763742		353	0.0958167	0.0800747	0.0761723		353	0.113314	0.123385	0.119085		353	0.122277	0.125551	0.120775		353	0.114841	0.121639	0.11711
354	0.099154	0.0968619	0.0955788		354	0.0965519	0.106689	0.099164		354	0.0976293	0.100613	0.0966804		354	0.13545	0.0858983	0.0810777		354	0.089389	0.0804999	0.0765878		354	0.0956317	0.080441	0.0763881		354	0.113368	0.124344	0.118289		354	0.122664	0.12569	0.122088		354	0.115055	0.122203	0.11733
355	0.0986233	0.096616	0.0960034		355	0.0970334	0.106405	0.0991407		355	0.0975282	0.100351	0.0969149		355	0.131612	0.0847708	0.081585		355	0.0890248	0.0802105	0.0767081		355	0.0947291	0.0800217	0.0765684		355	0.113641	0.12486	0.12877		355	0.124447	0.123613	0.131669		355	0.116055	0.121471	0.127378
356	0.0990901	0.096786	0.096022		356	0.0978753	0.106515	0.0991891		356	0.0981542	0.100495	0.0969461		356	0.131456	0.0853132	0.0809813		356	0.0890541	0.0801645	0.0766612		356	0.0947297	0.0800669	0.0764352		356	0.113257	0.133717	0.117571		356	0.12319	0.124363	0.120794		356	0.115251	0.126424	0.116335
357	0.0989185	0.0966871	0.0959654		357	0.0984621	0.106802	0.0993482		357	0.0983046	0.10056	0.096981		357	0.12976	0.0854952	0.0810291		357	0.0890304	0.080129	0.0766282		357	0.0944467	0.0800651	0.0764147		357	0.113093	0.124242	0.119235		357	0.124157	0.126065	0.12316		357	0.115632	0.122331	0.118336
358	0.0992305	0.0970618	0.0958581		358	0.0981462	0.106967	0.0991941		358	0.09835	0.100846	0.0968539		358	0.128675	0.0854242	0.0811562		358	0.0886278	0.0802211	0.0767355		358	0.0939385	0.0801319	0.0765251		358	0.114195	0.125836	0.120991		358	0.12414	0.124302	0.129936		358	0.116195	0.122309	0.122509
359	0.0991214	0.0969659	0.0965977		359	0.0986242	0.107048	0.0995719		359	0.0984902	0.100825	0.0974399		359	0.129712	0.0851838	0.081031		359	0.0885834	0.0802244	0.0765347		359	0.0940616	0.0800974	0.076336		359	0.113687	0.124182	0.119815		359	0.122824	0.123121	0.125853		359	0.115298	0.120883	0.119934
360	0.0991207	0.0972279	0.0962193		360	0.0990148	0.107272	0.0996945		360	0.0986555	0.101071	0.0972742		360	0.127281	0.0849616	0.0809891		360	0.0885605	0.080276	0.0765629		360	0.0936656	0.0801067	0.0763534		360	0.114245	0.124131	0.129878		360	0.123079	0.124198	0.120218		360	0.11571	0.121375	0.122438
361	0.0999785	0.0968585	0.0957484		361	0.100523	0.107028	0.0998029		361	0.0997893	0.100755	0.0970492		361	0.126429	0.0849598	0.0816053		361	0.0880971	0.0801687	0.0767839		361	0.093142	0.0800157	0.0766356		361	0.113325	0.123395	0.121348		361	0.121315	0.126339	0.120576		361	0.114383	0.122024	0.118188
362	0.0997771	0.0967035	0.0962258		362	0.100658	0.107141	0.100056		362	0.0997308	0.100714	0.0974312		362	0.125492	0.0849106	0.0809825		362	0.0876885	0.0802084	0.0766609		362	0.0926515	0.0800416	0.0764351		362	0.114513	0.12431	0.118421		362	0.120718	0.125642	0.119691		362	0.114712	0.122162	0.116244
363	0.099649	0.0972896	0.0959162		363	0.100835	0.107389	0.100035		363	0.099732	0.101156	0.0972443		363	0.126466	0.0849084	0.0816653		363	0.0877472	0.0801051	0.0767544		363	0.092852	0.079954	0.07662		363	0.113806	0.126395	0.117794		363	0.126268	0.124058	0.119956		363	0.117018	0.122481	0.116046
364	0.0999215	0.0974682	0.0961371		364	0.101794	0.107601	0.100187		364	0.100296	0.101349	0.097436		364	0.12576	0.0853519	0.0814978		364	0.0874721	0.0802747	0.0767873		364	0.09251	0.080166	0.0766218		364	0.114046	0.125128	0.118232		364	0.128839	0.125637	0.11987		364	0.11838	0.122584	0.116232
365	0.100042	0.0972055	0.0960293		365	0.10202	0.107255	0.0999466		365	0.100461	0.101051	0.0972718		365	0.123682	0.0852252	0.0816714		365	0.0875246	0.0802652	0.0768442		365	0.0922324	0.0801384	0.0766968		365	0.114668	0.123574	0.119604		365	0.125406	0.127079	0.120758		365	0.117049	0.122473	0.117371
366	0.100649	0.0969398	0.0963017		366	0.101605	0.10732	0.0997362		366	0.100634	0.100925	0.0973393		366	0.123579	0.0850756	0.0816492		366	0.0871762	0.0800328	0.0769929		366	0.091922	0.0799188	0.0768189		366	0.114032	0.123747	0.121187		366	0.123971	0.126566	0.120543		366	0.116029	0.122316	0.118088
367	0.099811	0.0968765	0.0962494		367	0.10108	0.107162	0.099517		367	0.0999293	0.100822	0.0972162		367	0.121728	0.0847169	0.0815985		367	0.086913	0.0799853	0.0769598		367	0.0914127	0.0798231	0.0767832		367	0.114224	0.124237	0.119349		367	0.123926	0.128067	0.121008		367	0.116107	0.123292	0.117359
368	0.099453	0.0970056	0.0956581		368	0.101279	0.107444	0.0992888		368	0.0998079	0.101016	0.096779		368	0.120674	0.0846232	0.0816119		368	0.0866073	0.0802485	0.0770238		368	0.0909911	0.080031	0.0768393		368	0.114198	0.123852	0.123813		368	0.121958	0.123426	0.12519		368	0.115146	0.120858	0.121687
369	0.0987865	0.0973177	0.0957379		369	0.100499	0.107419	0.0992471		369	0.0990933	0.101185	0.0968072		369	0.121019	0.0840008	0.0816087		369	0.0865069	0.0801447	0.0770442		369	0.0909598	0.0798468	0.076856		369	0.116004	0.123997	0.12433		369	0.122441	0.123269	0.123922		369	0.116315	0.120858	0.121345
370	0.0979122	0.0969364	0.0955428		370	0.100254	0.10689	0.0992279		370	0.0984859	0.100741	0.0966868		370	0.120266	0.0842612	0.0812564		370	0.0864462	0.0801207	0.077109		370	0.0907917	0.0798669	0.0768562		370	0.115528	0.124089	0.124233		370	0.122557	0.125282	0.122815		370	0.116124	0.121875	0.120762
371	0.0987246	0.0964813	0.0957787		371	0.101052	0.106625	0.0996481		371	0.0992924	0.100367	0.0970009		371	0.119102	0.0847481	0.0813741		371	0.0863766	0.0800024	0.0768974		371	0.0905527	0.0798423	0.0766957		371	0.115367	0.123627	0.119957		371	0.124017	0.123955	0.121561		371	0.116743	0.120997	0.117941
372	0.0979902	0.096647	0.0960307		372	0.100901	0.107117	0.099398		372	0.0988056	0.100671	0.0970398		372	0.118141	0.0840487	0.0814748		372	0.0866049	0.0800392	0.0769938		372	0.0905966	0.079765	0.0767927		372	0.115878	0.1256	0.120975		372	0.121834	0.125882	0.123397		372	0.115957	0.122947	0.119353
373	0.0979335	0.0965259	0.0959902		373	0.100313	0.107038	0.0991769		373	0.0985234	0.100568	0.0969227		373	0.115954	0.0843251	0.081286		373	0.0860867	0.0801123	0.0770261		373	0.0898197	0.0798697	0.0767908		373	0.114459	0.124041	0.121599		373	0.121346	0.12665	0.120401		373	0.114987	0.122508	0.118234
374	0.098143	0.096681	0.0965983		374	0.100241	0.106796	0.0998828		374	0.0986131	0.100554	0.0975722		374	0.115935	0.0838373	0.0818145		374	0.0860837	0.0800602	0.0770104		374	0.0898143	0.07975	0.0768594		374	0.113697	0.123158	0.12008		374	0.12211	0.123463	0.120695		374	0.114959	0.120516	0.117588
375	0.0987624	0.0971396	0.0966232		375	0.101303	0.10709	0.100456		375	0.0994206	0.100943	0.0978298		375	0.115349	0.0844674	0.0808367		375	0.0858784	0.0800321	0.077078		375	0.08955	0.0798239	0.076765		375	0.114342	0.124109	0.117785		375	0.124476	0.125509	0.119857		375	0.116433	0.121994	0.115994
376	0.0975523	0.0969608	0.0967374		376	0.101646	0.107344	0.100344		376	0.0988699	0.100948	0.0978482		376	0.115786	0.0846006	0.0812965		376	0.0859254	0.0801172	0.0771434		376	0.0896574	0.0799165	0.0768915		376	0.113895	0.124697	0.122073		376	0.123004	0.125033	0.126918		376	0.115492	0.12207	0.121617
377	0.0970319	0.0972337	0.0966734		377	0.1015	0.107216	0.100235		377	0.0985084	0.101051	0.0977648		377	0.114432	0.0844761	0.0816679		377	0.0859285	0.0800847	0.0770744		377	0.0894502	0.0798697	0.0768908		377	0.115226	0.124868	0.12072		377	0.123064	0.124116	0.123595		377	0.116211	0.121717	0.119315
378	0.0977993	0.0967784	0.096509		378	0.102823	0.107109	0.100366		378	0.0995113	0.100743	0.0977257		378	0.114551	0.083968	0.0822333		378	0.0853757	0.0800466	0.0770979		378	0.0890015	0.0797588	0.0769982		378	0.118118	0.124139	0.118651		378	0.122156	0.128092	0.118083		378	0.117274	0.123254	0.115589
379	0.0982528	0.0969768	0.0967572		379	0.102357	0.107629	0.1006		379	0.0995747	0.101078	0.0979682		379	0.112684	0.0842529	0.0813368		379	0.0854929	0.0801451	0.0770845		379	0.0888112	0.0798862	0.076848		379	0.117229	0.125017	0.119018		379	0.123826	0.124601	0.121579		379	0.117617	0.122028	0.117463
380	0.0980864	0.097101	0.0970892		380	0.103177	0.107461	0.100549		380	0.0998269	0.101078	0.0981377		380	0.111517	0.0836437	0.0815323		380	0.0853667	0.0798395	0.0771025		380	0.0885236	0.0795336	0.0768935		380	0.115931	0.125005	0.119158		380	0.124043	0.127987	0.121702		380	0.117049	0.123652	0.117594
381	0.0982194	0.09699	0.096225		381	0.104109	0.107666	0.100496		381	0.100299	0.101101	0.0976178		381	0.111618	0.0840288	0.081259		381	0.0852316	0.0799447	0.0772474		381	0.0884253	0.0796821	0.0769736		381	0.116556	0.124952	0.118827		381	0.123797	0.124936	0.121714		381	0.117254	0.122156	0.117429
382	0.0982774	0.0967999	0.0961784		382	0.103442	0.107507	0.10052		382	0.100049	0.100925	0.0976009		382	0.110496	0.0837587	0.0818292		382	0.0848883	0.0799297	0.0774052		382	0.0879613	0.0796275	0.0771953		382	0.11599	0.125528	0.119215		382	0.12382	0.128936	0.121046		382	0.116971	0.12438	0.117308
383	0.0974113	0.0966105	0.0970289		383	0.1032	0.107318	0.100533		383	0.0994482	0.100735	0.0980963		383	0.110526	0.0845647	0.0817398		383	0.0848184	0.0800661	0.0772614		383	0.0879069	0.0798678	0.07706		383	0.116835	0.122777	0.123524		383	0.124457	0.124321	0.121964		383	0.117716	0.120732	0.119985
384	0.0972603	0.0972032	0.0964384		384	0.103206	0.107486	0.100485		384	0.0993639	0.101148	0.0977357		384	0.110364	0.0842629	0.0815742		384	0.0849382	0.0800844	0.0772724		384	0.087983	0.0798365	0.0770435		384	0.116664	0.122942	0.124993		384	0.124272	0.125916	0.120383		384	0.117538	0.121585	0.119985
385	0.0977331	0.0971955	0.096388		385	0.103757	0.107679	0.100264		385	0.0998698	0.101225	0.097613		385	0.10819	0.0835062	0.0817505		385	0.0845516	0.0799823	0.0772824		385	0.0873193	0.0796329	0.0770793		385	0.116202	0.125396	0.129829		385	0.121737	0.128761	0.122739		385	0.116078	0.124228	0.123627
386	0.0967304	0.096794	0.0961511		386	0.103125	0.107786	0.099646		386	0.0990244	0.101039	0.0972143		386	0.109319	0.0837885	0.0817524		386	0.0843994	0.0797352	0.0770802		386	0.0873657	0.0794678	0.0769087		386	0.116429	0.122895	0.12324		386	0.121667	0.125091	0.121107		386	0.116163	0.121164	0.119424
387	0.0963486	0.0966545	0.0964253		387	0.103742	0.107246	0.100053		387	0.0990668	0.10073	0.0975449		387	0.109904	0.0839658	0.081798		387	0.0843812	0.0799551	0.0771772		387	0.087441	0.0796811	0.0769978		387	0.115905	0.125388	0.120752		387	0.123062	0.125685	0.119549		387	0.116563	0.122742	0.117384
388	0.0964041	0.097182	0.0960473		388	0.103712	0.108055	0.0999447		388	0.0990858	0.101377	0.0972814		388	0.110498	0.0838539	0.0820593		388	0.0843216	0.0800215	0.0772833		388	0.0874826	0.0797199	0.0771279		388	0.113984	0.124836	0.119622		388	0.12135	0.125405	0.121693		388	0.114742	0.122321	0.11783
389	0.0959357	0.0964778	0.0953797		389	0.102392	0.107425	0.0998684		389	0.0982559	0.100704	0.0968648		389	0.107803	0.0831769	0.0817359		389	0.0843093	0.0798149	0.0771038		389	0.0870546	0.0794404	0.0769261		389	0.115027	0.123307	0.119057		389	0.121424	0.127911	0.122229		389	0.115319	0.122735	0.117795
390	0.0962287	0.0967329	0.0957714		390	0.102183	0.107685	0.0996324		390	0.0983357	0.100961	0.0969901		390	0.109117	0.0835313	0.0818844		390	0.0843117	0.0798086	0.0771406		390	0.0872603	0.07949	0.0769803		390	0.115241	0.125282	0.119624		390	0.120994	0.125388	0.122573		390	0.115222	0.122545	0.118255
391	0.0971315	0.0969313	0.0959123		391	0.103926	0.107495	0.100027		391	0.0995951	0.100995	0.0972385		391	0.108574	0.0836547	0.0823011		391	0.083951	0.0800986	0.0773227		391	0.0868714	0.0797542	0.0771987		391	0.11533	0.123799	0.119832		391	0.121043	0.128028	0.122436		391	0.115292	0.123047	0.118297
392	0.097696	0.0966432	0.0953891		392	0.104477	0.107018	0.0997072		392	0.100154	0.100627	0.0968018		392	0.106975	0.0834013	0.0811999		392	0.0838924	0.0798816	0.0771073		392	0.0865741	0.0795316	0.076846		392	0.114242	0.125062	0.119384		392	0.121828	0.126666	0.120931		392	0.115106	0.123046	0.11734
393	0.0979231	0.0963819	0.0955804		393	0.10389	0.10702	0.0999627		393	0.100035	0.100477	0.0970203		393	0.106119	0.0833031	0.081811		393	0.083913	0.0799603	0.0770289		393	0.0864587	0.0795829	0.0768745		393	0.115	0.125552	0.118279		393	0.123135	0.125208	0.120674		393	0.116128	0.122598	0.116643
394	0.0969788	0.0966859	0.0957474		394	0.103334	0.107722	0.100148		394	0.0992561	0.10095	0.0971951		394	0.107172	0.0834431	0.0817846		394	0.083904	0.0797051	0.0769504		394	0.0866144	0.0793889	0.0768041		394	0.114555	0.123412	0.119377		394	0.122343	0.125558	0.120822		394	0.115516	0.121657	0.117284
395	0.0966582	0.0964742	0.0958087		395	0.103751	0.107556	0.1004		395	0.0992487	0.100758	0.0973372		395	0.106401	0.0836033	0.0817026		395	0.084151	0.0798823	0.0770696		395	0.0867036	0.0795634	0.0768921		395	0.115839	0.125171	0.126305		395	0.12382	0.12733	0.121739		395	0.116893	0.123422	0.121318
396	0.0962629	0.0966556	0.0960969		396	0.104201	0.107597	0.100237		396	0.0992119	0.100879	0.097434		396	0.105272	0.0837158	0.0817328		396	0.0835675	0.0799713	0.077072		396	0.0860355	0.0796561	0.0768988		396	0.115724	0.125004	0.119424		396	0.124555	0.124404	0.12134		396	0.117187	0.121927	0.117558
397	0.0970444	0.0967573	0.095791		397	0.105107	0.107539	0.100406		397	0.100047	0.100913	0.0973296		397	0.105771	0.0836351	0.0819155		397	0.0834562	0.0798778	0.0772538		397	0.0860189	0.0795646	0.0770807		397	0.116417	0.12522	0.118022		397	0.12342	0.125845	0.120403		397	0.117	0.122733	0.11638
398	0.0967594	0.0965716	0.0961562		398	0.105068	0.107416	0.100675		398	0.0998658	0.100755	0.0976542		398	0.107151	0.0832699	0.0818335		398	0.0836963	0.0799032	0.0772411		398	0.0864356	0.0795295	0.0770573		398	0.115616	0.124419	0.118129		398	0.122409	0.126957	0.122304		398	0.116098	0.122853	0.117351
399	0.0961693	0.0965731	0.0960865		399	0.104569	0.107378	0.100983		399	0.0993143	0.100739	0.0977445		399	0.105531	0.0835037	0.0820176		399	0.0837315	0.079929	0.0770803		399	0.0862143	0.0795875	0.07695		399	0.114382	0.124659	0.118747		399	0.122543	0.127935	0.125163		399	0.115523	0.123448	0.119048
400	0.0963892	0.0967658	0.0961139		400	0.105208	0.107385	0.101467		400	0.0997121	0.100853	0.097966		400	0.102683	0.0833587	0.0817468		400	0.0832235	0.0799518	0.0769633		400	0.0853437	0.0795843	0.0768091		400	0.113892	0.126266	0.124227		400	0.124878	0.126767	0.121603		400	0.116393	0.123719	0.120175
401	0.0959428	0.0967766	0.0965959		401	0.105017	0.107633	0.101274		401	0.0993741	0.100964	0.0981613		401	0.103097	0.0830488	0.0820931		401	0.0832921	0.0797317	0.0770741		401	0.0854658	0.0793503	0.0769564		401	0.113208	0.125104	0.117884		401	0.124921	0.127074	0.121051		401	0.116059	0.123264	0.11662
402	0.0963932	0.0969326	0.0961293		402	0.105635	0.107669	0.100867		402	0.0998957	0.10107	0.0977199		402	0.102403	0.0832608	0.0818404		402	0.0832347	0.0799375	0.0770242		402	0.0853098	0.079557	0.076875		402	0.114364	0.124996	0.117586		402	0.1231	0.128016	0.121477		402	0.115782	0.123662	0.116671
403	0.0964455	0.0966752	0.0957572		403	0.105527	0.107582	0.100732		403	0.0998798	0.100885	0.0974485		403	0.103803	0.083196	0.081266		403	0.0831662	0.0797628	0.0771719		403	0.0854688	0.0793993	0.0769108		403	0.11431	0.124094	0.116863		403	0.120776	0.125471	0.12143		403	0.114634	0.121968	0.116273
404	0.0967186	0.0967145	0.0959351		404	0.105107	0.107895	0.100613		404	0.0998589	0.10104	0.0975004		404	0.102782	0.0829469	0.0814146		404	0.0831717	0.0797039	0.0773073		404	0.0853153	0.079311	0.0770483		404	0.114206	0.129066	0.117771		404	0.12156	0.123994	0.119605		404	0.114958	0.123835	0.115866
405	0.0952342	0.0969795	0.0953223		405	0.104968	0.107931	0.10005		405	0.0989457	0.101208	0.0969089		405	0.102176	0.0833664	0.0812143		405	0.0832193	0.079988	0.0771624		405	0.0852615	0.0796161	0.0768948		405	0.113024	0.125369	0.118765		405	0.120546	0.126964	0.120464		405	0.113857	0.123348	0.116795
406	0.0956727	0.0964285	0.0956042		406	0.104108	0.107837	0.100698		406	0.0988329	0.100851	0.0973461		406	0.101669	0.0833605	0.0817364		406	0.0829312	0.079946	0.0771504		406	0.0849395	0.0795797	0.0769656		406	0.114245	0.127478	0.117877		406	0.120892	0.127521	0.119163		406	0.114657	0.12471	0.115708
407	0.0957175	0.0965288	0.0953668		407	0.104771	0.10766	0.100406		407	0.0991401	0.100833	0.0970854		407	0.102123	0.0832541	0.0814084		407	0.0828351	0.0797565	0.0770508		407	0.0849287	0.079403	0.0768306		407	0.114391	0.125263	0.117941		407	0.122952	0.123208	0.121032		407	0.115724	0.121485	0.116641
408	0.09587	0.0964502	0.0953658		408	0.10478	0.107771	0.100004		408	0.0992318	0.100835	0.0969142		408	0.102211	0.082998	0.0811491		408	0.0830586	0.0798381	0.0768262		408	0.0851311	0.0794323	0.0766006		408	0.114127	0.124348	0.116745		408	0.123749	0.125517	0.120735		408	0.115972	0.122122	0.115878
409	0.0953018	0.0966511	0.0950297		409	0.105322	0.10773	0.0997336		409	0.0991348	0.100934	0.0966061		409	0.101797	0.0828471	0.0810867		409	0.0829296	0.0796229	0.0767917		409	0.084958	0.0792271	0.0765618		409	0.114951	0.124516	0.116708		409	0.121053	0.126511	0.120555		409	0.1151	0.122688	0.115772
410	0.0945518	0.0969672	0.0953606		410	0.104287	0.10777	0.100056		410	0.0982637	0.101132	0.0969335		410	0.100794	0.0833373	0.0813039		410	0.083173	0.0798823	0.0770677		410	0.0850082	0.0795222	0.0768287		410	0.114925	0.125058	0.122207		410	0.121467	0.125733	0.123183		410	0.115286	0.122595	0.119889
411	0.0950606	0.0965063	0.0953583		411	0.104226	0.107513	0.100067		411	0.0985307	0.100758	0.0969369		411	0.0990822	0.0831319	0.081595		411	0.0826736	0.0798087	0.0772504		411	0.0843209	0.0794282	0.0770282		411	0.114033	0.122897	0.117177		411	0.123142	0.125841	0.121206		411	0.115631	0.121526	0.116328
412	0.0965	0.0968061	0.0952982		412	0.105834	0.10749	0.100141		412	0.100042	0.100921	0.0969335		412	0.0991294	0.0824751	0.0817399		412	0.0824099	0.0796602	0.0771722		412	0.0841054	0.079201	0.0769846		412	0.113285	0.123634	0.116656		412	0.122309	0.122813	0.120133		412	0.114841	0.120451	0.115541
413	0.0960384	0.0965607	0.0953876		413	0.105704	0.107777	0.100121		413	0.0997209	0.100901	0.0969764		413	0.0998448	0.08264	0.0820784		413	0.0825994	0.0796971	0.0771936		413	0.0843764	0.0792577	0.0770551		413	0.113337	0.124842	0.119209		413	0.121838	0.12558	0.121001		413	0.114642	0.122409	0.117283
414	0.0953016	0.0970226	0.0954311		414	0.105947	0.108358	0.100376		414	0.0994002	0.101414	0.0971098		414	0.0994912	0.0827633	0.0817679		414	0.0823051	0.0797383	0.0770897		414	0.084073	0.0793116	0.0769192		414	0.114083	0.124591	0.119366		414	0.122495	0.125958	0.120502		414	0.115345	0.12246	0.117124
415	0.095664	0.0968122	0.0953104		415	0.105786	0.107893	0.100495		415	0.0995402	0.101095	0.0970908		415	0.0986872	0.0828107	0.0814353		415	0.082297	0.0796313	0.0770748		415	0.0839415	0.0792285	0.076855		415	0.115335	0.124625	0.119821		415	0.122382	0.128954	0.119073		415	0.115939	0.123921	0.116672
416	0.0955426	0.0969099	0.0953929		416	0.105906	0.107827	0.10028		416	0.0995213	0.101124	0.0970471		416	0.0979009	0.0828545	0.0819957		416	0.0823012	0.0796053	0.0770749		416	0.0838232	0.0792133	0.076942		416	0.115166	0.124784	0.118926		416	0.121485	0.12627	0.119514		416	0.11542	0.122711	0.116421
417	0.0957824	0.096895	0.0958325		417	0.107008	0.107606	0.100838		417	0.100127	0.101021	0.0975368		417	0.098618	0.0825992	0.0817305		417	0.0824087	0.0796555	0.0771337		417	0.0840252	0.0792162	0.0769505		417	0.114382	0.12591	0.118714		417	0.122873	0.126231	0.121489		417	0.115682	0.123276	0.117261
418	0.0956621	0.0967235	0.095854		418	0.106666	0.107629	0.101012		418	0.0999128	0.100932	0.0976232		418	0.0982311	0.0823025	0.0815424		418	0.0824802	0.0794469	0.0772307		418	0.0840256	0.078994	0.0770034		418	0.114123	0.124246	0.117593		418	0.122666	0.125861	0.119998		418	0.115448	0.122235	0.115962
419	0.095455	0.0969178	0.0955584		419	0.106885	0.107924	0.100953		419	0.0998865	0.101169	0.0974278		419	0.0972391	0.0825496	0.0812419		419	0.0824102	0.0795717	0.0770641		419	0.0838127	0.0791376	0.076816		419	0.11353	0.122869	0.117058		419	0.120654	0.123836	0.121645		419	0.114172	0.120546	0.116478
420	0.0949048	0.0968447	0.0954409		420	0.106376	0.107924	0.100702		420	0.0993537	0.101127	0.0972537		420	0.0976512	0.082463	0.0812873		420	0.082288	0.0795767	0.0770214		420	0.0837733	0.0791285	0.076787		420	0.114023	0.124995	0.120777		420	0.119543	0.126845	0.12408		420	0.113892	0.123097	0.119579
421	0.0952991	0.0969237	0.0958101		421	0.107004	0.108167	0.100548		421	0.0998471	0.101276	0.0974008		421	0.097175	0.0819518	0.0815439		421	0.0820046	0.0795261	0.0770443		421	0.0834601	0.0790065	0.0768461		421	0.1131	0.12521	0.119245		421	0.123113	0.125027	0.121448		421	0.115133	0.122333	0.117517
422	0.0954204	0.0966709	0.0957463		422	0.106148	0.107882	0.100667		422	0.0995537	0.101009	0.0974149		422	0.0964084	0.0821348	0.0813467		422	0.0820926	0.0795375	0.0771125		422	0.0834156	0.0790445	0.0768732		422	0.114111	0.122852	0.118353		422	0.121703	0.124159	0.122358		422	0.114978	0.120693	0.117492
423	0.0954188	0.0968123	0.096131		423	0.106718	0.107952	0.101283		423	0.0997949	0.10112	0.0978977		423	0.0958978	0.0822177	0.0817756		423	0.0819392	0.0794183	0.0769233		423	0.0832069	0.0789566	0.0767797		423	0.115005	0.124015	0.117454		423	0.122851	0.124464	0.123339		423	0.115995	0.121443	0.117499
424	0.0955956	0.0969095	0.0958262		424	0.107352	0.108351	0.100775		424	0.100165	0.101346	0.0975067		424	0.0972816	0.0827031	0.081202		424	0.0825975	0.0794963	0.0770803		424	0.0839776	0.0790978	0.0768235		424	0.114469	0.124018	0.117275		424	0.123588	0.125704	0.121306		424	0.116071	0.122041	0.116427
425	0.0952553	0.0970891	0.0955902		425	0.107023	0.108314	0.100741		425	0.0998299	0.101433	0.0973562		425	0.0958857	0.0823383	0.081513		425	0.0820815	0.0794991	0.0770466		425	0.0833253	0.0790436	0.0768432		425	0.115003	0.123978	0.117863		425	0.122951	0.12549	0.123028		425	0.116042	0.121917	0.117561
426	0.0945577	0.0967044	0.0953172		426	0.10685	0.108104	0.10045		426	0.0993549	0.101123	0.0970757		426	0.0961792	0.0822547	0.0817523		426	0.0818727	0.0795066	0.0770152		426	0.0831943	0.079037	0.0768538		426	0.115796	0.123601	0.117663		426	0.119871	0.125322	0.120096		426	0.114969	0.121641	0.116046
427	0.0946378	0.0965137	0.0954538		427	0.107702	0.107878	0.100507		427	0.099763	0.100917	0.0971785		427	0.0957005	0.082679	0.0821958		427	0.0817838	0.0797125	0.0772112		427	0.083045	0.0792767	0.0770882		427	0.115646	0.122181	0.118051		427	0.120238	0.124255	0.121091		427	0.115068	0.120391	0.116726
428	0.0942892	0.0964786	0.0953156		428	0.10681	0.10775	0.101066		428	0.0991836	0.100842	0.0973362		428	0.0958965	0.0822317	0.0817654		428	0.0818571	0.0793806	0.0772269		428	0.0831373	0.0789269	0.0770348		428	0.115205	0.127896	0.117929		428	0.121161	0.127392	0.120372		428	0.115284	0.124865	0.116316
429	0.0947777	0.0966035	0.0956101		429	0.106475	0.10792	0.100739		429	0.0993224	0.100986	0.0973668		429	0.0952724	0.0821748	0.0813513		429	0.0814932	0.0793163	0.0770956		429	0.0827331	0.0788638	0.0768596		429	0.114851	0.125387	0.119861		429	0.121637	0.124699	0.12059		429	0.115329	0.122267	0.117424
430	0.0951299	0.0964385	0.0951428		430	0.106382	0.107665	0.100828		430	0.0994856	0.100783	0.0971358		430	0.0957301	0.0825146	0.0813269		430	0.081609	0.0793794	0.0769445		430	0.0829019	0.0789697	0.0767281		430	0.114663	0.125211	0.120964		430	0.122054	0.126597	0.120565		430	0.115433	0.12309	0.117984
431	0.0953312	0.0962051	0.0947202		431	0.106772	0.107885	0.100453		431	0.0997671	0.100742	0.0967331		431	0.0946602	0.0820652	0.0811045		431	0.0814517	0.0793276	0.0769573		431	0.0826031	0.0788563	0.0767045		431	0.115058	0.125722	0.117395		431	0.124455	0.123092	0.11931		431	0.116794	0.121667	0.115528
432	0.0951733	0.09657	0.095027		432	0.107341	0.108022	0.100278		432	0.0999177	0.101011	0.0968357		432	0.0950717	0.0821343	0.0813615		432	0.0817907	0.0794554	0.0771161		432	0.0829533	0.0789751	0.0768785		432	0.114535	0.125578	0.121848		432	0.123427	0.126064	0.12025		432	0.116028	0.123024	0.11829
433	0.0946912	0.0966057	0.0947538		433	0.106768	0.107983	0.100544		433	0.0993973	0.101015	0.0967911		433	0.0945452	0.082219	0.0810931		433	0.0818387	0.079454	0.0771255		433	0.0829123	0.078987	0.0768449		433	0.114547	0.122525	0.119069		433	0.125254	0.124609	0.122885		433	0.116914	0.12074	0.118118
434	0.094772	0.0965361	0.0953358		434	0.106311	0.108135	0.101142		434	0.0992496	0.101039	0.0973801		434	0.0940481	0.0824004	0.0810809		434	0.0816707	0.0796432	0.0770939		434	0.0826934	0.079175	0.0768162		434	0.114186	0.122815	0.118137		434	0.123714	0.124355	0.123404		434	0.115985	0.120768	0.117884
435	0.0952751	0.0964289	0.0956132		435	0.106477	0.107935	0.100695		435	0.0996097	0.100893	0.0973499		435	0.093527	0.0818973	0.0806872		435	0.08122	0.0793963	0.0770041		435	0.0822318	0.0788884	0.0766793		435	0.113898	0.124008	0.121706		435	0.123036	0.126736	0.120997		435	0.11551	0.122533	0.118576
436	0.0947929	0.096616	0.0955057		436	0.107381	0.107805	0.100892		436	0.0997159	0.100945	0.0973716		436	0.0946508	0.0822931	0.0816379		436	0.0811412	0.0793367	0.0770879		436	0.0823393	0.0788993	0.0768975		436	0.114071	0.122765	0.119915		436	0.122536	0.125693	0.120319		436	0.115358	0.121386	0.117321
437	0.0947167	0.0967244	0.0955227		437	0.107242	0.10778	0.101069		437	0.0996129	0.100997	0.0974566		437	0.0944599	0.082752	0.0814819		437	0.0813494	0.0794298	0.0769374		437	0.0824857	0.0790491	0.0767461		437	0.11346	0.123688	0.120885		437	0.121106	0.127838	0.11968		437	0.114353	0.122898	0.117516
438	0.0951961	0.0964749	0.0954528		438	0.108206	0.107775	0.101205		438	0.100298	0.100851	0.0974741		438	0.0942836	0.0822863	0.0813957		438	0.0814449	0.0794696	0.0768525		438	0.082539	0.0790106	0.0766611		438	0.113365	0.122762	0.121188		438	0.122501	0.129095	0.120086		438	0.114975	0.123023	0.117869
439	0.0950617	0.0963493	0.0960492		439	0.108022	0.108005	0.100865		439	0.100143	0.100877	0.0976733		439	0.0938484	0.0817499	0.0812375		439	0.0813274	0.0794746	0.0768221		439	0.0823723	0.0789317	0.0766109		439	0.113971	0.123945	0.119495		439	0.120669	0.126936	0.121549		439	0.114407	0.122597	0.117695
440	0.0951132	0.0966397	0.0954396		440	0.107721	0.107914	0.100737		440	0.100044	0.101005	0.097268		440	0.0929167	0.0822429	0.0806728		440	0.0810241	0.0794723	0.0769015		440	0.0819716	0.0790061	0.0765905		440	0.112931	0.124707	0.120795		440	0.122152	0.12504	0.121205		440	0.114582	0.122078	0.118204
441	0.0948081	0.0967663	0.0954284		441	0.107498	0.108102	0.100767		441	0.0997744	0.101158	0.0972744		441	0.0934005	0.0826939	0.0809182		441	0.0809339	0.0795092	0.0770626		441	0.0819704	0.0791073	0.0767646		441	0.113039	0.123753	0.127362		441	0.122484	0.123209	0.122459		441	0.114798	0.120702	0.122213
442	0.0950582	0.0971604	0.0955899		442	0.107032	0.108247	0.101132		442	0.0997203	0.101446	0.0975221		442	0.0929801	0.0820375	0.0809779		442	0.0813755	0.079384	0.0769139		442	0.0822783	0.0788997	0.0766482		442	0.11423	0.122314	0.122594		442	0.122012	0.12344	0.12333		442	0.115188	0.120068	0.12016
443	0.0947717	0.0966695	0.0952979		443	0.107069	0.107755	0.100825		443	0.099571	0.100955	0.0972238		443	0.0926887	0.0819457	0.0805507		443	0.0810642	0.0792258	0.0771387		443	0.0819702	0.0787518	0.0767719		443	0.115342	0.123605	0.119636		443	0.124262	0.124126	0.120438		443	0.116849	0.121067	0.117234
444	0.0946716	0.0962759	0.0951168		444	0.1066	0.108051	0.100522		444	0.0993143	0.100854	0.0969908		444	0.0922248	0.0819012	0.0804803		444	0.0807319	0.0793015	0.0771229		444	0.0816175	0.0788089	0.0767477		444	0.115327	0.123985	0.121339		444	0.122378	0.126204	0.119813		444	0.115933	0.122265	0.117816
445	0.0945567	0.096513	0.0958422		445	0.107101	0.108145	0.101034		445	0.0994608	0.10103	0.0976257		445	0.0933159	0.0822106	0.0807539		445	0.0809496	0.0792583	0.0768373		445	0.0819705	0.0788203	0.0765487		445	0.114562	0.12384	0.12353		445	0.121126	0.123742	0.121757		445	0.114934	0.121004	0.119888
446	0.0947257	0.096492	0.0956011		446	0.106786	0.107897	0.10114		446	0.0994247	0.100913	0.097532		446	0.0926461	0.0821064	0.0809761		446	0.0811179	0.0793336	0.0770105		446	0.082009	0.0788678	0.0767296		446	0.11549	0.121564	0.120536		446	0.124142	0.123964	0.121188		446	0.116867	0.119931	0.118061
447	0.0954548	0.0967938	0.0955973		447	0.108196	0.108111	0.101341		447	0.100443	0.101177	0.0976151		447	0.0933802	0.081942	0.0810551		447	0.0812838	0.0794581	0.0770135		447	0.0822628	0.0789475	0.0767443		447	0.115661	0.123507	0.122937		447	0.123936	0.124359	0.12108		447	0.116857	0.121129	0.119254
448	0.0949513	0.0966339	0.0950999		448	0.107486	0.108115	0.100896		448	0.0998517	0.101087	0.0971398		448	0.0927189	0.0818724	0.0811084		448	0.0811166	0.07932	0.0769588		448	0.0820192	0.0788201	0.0767064		448	0.115709	0.123461	0.121234		448	0.122304	0.125895	0.121892		448	0.116096	0.121844	0.118762
449	0.0944514	0.0970472	0.0949331		449	0.106984	0.108228	0.100211		449	0.0993507	0.101373	0.0967533		449	0.0929865	0.0819817	0.0810687		449	0.0809268	0.0793452	0.0770166		449	0.0819002	0.0788583	0.0767491		449	0.115197	0.123116	0.119697		449	0.122404	0.124502	0.120596		449	0.115878	0.120995	0.117341
450	0.0938078	0.096895	0.0955776		450	0.106584	0.108325	0.101014		450	0.0988105	0.101326	0.0974648		450	0.0915711	0.0815979	0.0810404		450	0.0806996	0.0791667	0.0772283		450	0.0814888	0.078648	0.0769235		450	0.115623	0.122955	0.118892		450	0.121543	0.125092	0.119432		450	0.115685	0.121195	0.116363
451	0.0944327	0.0967701	0.0957186		451	0.107351	0.107847	0.101176		451	0.0994956	0.101052	0.0976149		451	0.0911138	0.0814327	0.0808769		451	0.0807366	0.0793072	0.0770796		451	0.0814492	0.0787411	0.0767726		451	0.115815	0.125147	0.118908		451	0.121062	0.124191	0.117967		451	0.115553	0.121898	0.115666
452	0.0948208	0.0967275	0.0954558		452	0.107709	0.108001	0.10087		452	0.0998713	0.101092	0.0973337		452	0.0917777	0.0814551	0.080695		452	0.080909	0.0793747	0.076939		452	0.0816978	0.0788016	0.0766256		452	0.114947	0.123758	0.12072		452	0.12046	0.123419	0.119006		452	0.114812	0.120806	0.117106
453	0.0946161	0.0967287	0.0952195		453	0.108541	0.107998	0.101001		453	0.100106	0.101092	0.0972535		453	0.090436	0.0815406	0.0809262		453	0.0806482	0.0791353	0.0770145		453	0.0812696	0.0786126	0.0767252		453	0.115191	0.124991	0.117647		453	0.120516	0.124637	0.120474		453	0.114967	0.122032	0.116219
454	0.0950087	0.0963331	0.0946978		454	0.108246	0.107883	0.100474		454	0.100207	0.100815	0.0967294		454	0.0909218	0.081475	0.0811515		454	0.0805319	0.0792706	0.0768371		454	0.0812465	0.0787167	0.0766102		454	0.115697	0.124444	0.119578		454	0.120721	0.122192	0.122562		454	0.115328	0.120571	0.118226
455	0.0951362	0.0965726	0.0951011		455	0.108463	0.108068	0.100784		455	0.100373	0.101032	0.097093		455	0.0896635	0.0817219	0.0810787		455	0.0806437	0.0791731	0.0768561		455	0.081146	0.0786726	0.076615		455	0.115223	0.122886	0.119411		455	0.120294	0.125216	0.121904		455	0.114876	0.121219	0.117823
456	0.0956952	0.097017	0.09473		456	0.108719	0.107724	0.100668		456	0.100803	0.101141	0.0968304		456	0.089958	0.0814419	0.0807843		456	0.0805564	0.0792465	0.0769213		456	0.0811179	0.0786912	0.0766245		456	0.113947	0.122329	0.123663		456	0.120993	0.125961	0.121069		456	0.114551	0.121289	0.119625
457	0.0960433	0.096963	0.0947335		457	0.108773	0.108566	0.100528		457	0.101026	0.101468	0.096773		457	0.0897487	0.0813671	0.0807491		457	0.0807812	0.0791863	0.077094		457	0.0812754	0.0786288	0.0767649		457	0.114897	0.122704	0.119213		457	0.121845	0.122458	0.119684		457	0.115454	0.119797	0.116651
458	0.0948257	0.0966174	0.094484		458	0.108062	0.107755	0.100593		458	0.100024	0.100925	0.0966568		458	0.09018	0.0815046	0.0813766		458	0.0803894	0.0791391	0.0772393		458	0.0810112	0.0786102	0.076985		458	0.116498	0.123996	0.118071		458	0.121347	0.122919	0.118777		458	0.116044	0.120689	0.115622
459	0.0951775	0.0965482	0.0947614		459	0.108268	0.108047	0.100771		459	0.100314	0.101009	0.0968921		459	0.0897915	0.0810718	0.0811252		459	0.0805133	0.0791308	0.0770081		459	0.0810557	0.0785361	0.0767507		459	0.114825	0.124772	0.11722		459	0.121599	0.123772	0.120928		459	0.115298	0.121502	0.116217
460	0.0945719	0.0968398	0.0951642		460	0.108414	0.107758	0.101233		460	0.100027	0.101054	0.09732		460	0.0902386	0.0816944	0.0813787		460	0.0803422	0.0791433	0.0769303		460	0.0809803	0.0786431	0.0767242		460	0.113679	0.122853	0.119494		460	0.123138	0.123184	0.120661		460	0.115445	0.120223	0.117267
461	0.0954385	0.0971972	0.09552		461	0.10768	0.108494	0.101147		461	0.100214	0.101572	0.0974883		461	0.0892401	0.0819288	0.0813702		461	0.0804044	0.0791768	0.0770425		461	0.0808781	0.0787078	0.0768177		461	0.114457	0.122723	0.122724		461	0.123041	0.122025	0.120793		461	0.115801	0.119599	0.119006
462	0.0945564	0.0965517	0.0950217		462	0.107486	0.10786	0.101011		462	0.0996245	0.100931	0.0971435		462	0.0903486	0.0815825	0.0810714		462	0.0804618	0.0790352	0.0769777		462	0.0810985	0.0785344	0.0767166		462	0.11494	0.123373	0.119932		462	0.123567	0.125884	0.120668		462	0.116305	0.121793	0.117498
463	0.0944465	0.0969421	0.0952756		463	0.106871	0.108158	0.101087		463	0.0993002	0.101283	0.0973219		463	0.0881934	0.0818226	0.0812748		463	0.080003	0.079251	0.0771364		463	0.0803768	0.078754	0.0768822		463	0.114384	0.124108	0.120177		463	0.12308	0.125464	0.122816		463	0.115782	0.121972	0.118659
464	0.0954164	0.0971861	0.0953826		464	0.107912	0.108714	0.101004		464	0.1003	0.101659	0.0973486		464	0.0884582	0.0813764	0.0811072		464	0.0799493	0.0791295	0.0771758		464	0.0803724	0.0785822	0.0768895		464	0.114377	0.123595	0.118724		464	0.122684	0.127039	0.123129		464	0.115588	0.122465	0.118056
465	0.0945183	0.0971305	0.0954323		465	0.107402	0.108224	0.101177		465	0.0995665	0.101419	0.0974505		465	0.0899441	0.0811974	0.0809646		465	0.0802854	0.0791297	0.0771005		465	0.0808867	0.0785546	0.0768038		465	0.113546	0.123968	0.11858		465	0.121504	0.127786	0.120658		465	0.114589	0.123018	0.116792
466	0.0942526	0.0970637	0.0947215		466	0.107028	0.108381	0.101049		466	0.099255	0.101447	0.0969871		466	0.0899724	0.0814458	0.0808947		466	0.0801636	0.0792236	0.07701		466	0.0807881	0.0786725	0.0767165		466	0.113965	0.12328	0.118306		466	0.12373	0.126221	0.12231		466	0.115878	0.121908	0.117446
467	0.0944222	0.0968903	0.0946827		467	0.107783	0.107932	0.101041		467	0.0996732	0.101157	0.0969615		467	0.0887524	0.0813092	0.0809925		467	0.0798504	0.0790492	0.0769118		467	0.0803344	0.0785039	0.0766487		467	0.114865	0.123368	0.118799		467	0.121039	0.124733	0.120597		467	0.115049	0.121236	0.116876
468	0.0952055	0.0966216	0.0949422		468	0.108152	0.108053	0.10083		468	0.10028	0.101054	0.0970211		468	0.088708	0.0811062	0.0807004		468	0.0795314	0.0790503	0.076877		468	0.080058	0.0784734	0.076574		468	0.114403	0.124384	0.119033		468	0.124482	0.127672	0.120794		468	0.116467	0.123179	0.117092
469	0.0950719	0.0970859	0.0949231		469	0.107694	0.108029	0.101035		469	0.100009	0.101311	0.0970971		469	0.089412	0.0814025	0.081336		469	0.0800103	0.0791572	0.0767783		469	0.0805718	0.0786097	0.0765891		469	0.114287	0.124618	0.118909		469	0.123023	0.123577	0.122443		469	0.115704	0.121328	0.117822
470	0.0940517	0.0971932	0.095309		470	0.107793	0.108564	0.101575		470	0.0994642	0.101599	0.0975483		470	0.0886821	0.0813713	0.080955		470	0.0802452	0.0791901	0.076812		470	0.0806571	0.0786326	0.0765585		470	0.114835	0.124548	0.118364		470	0.121469	0.126144	0.121977		470	0.115241	0.122528	0.117315
471	0.0945292	0.0968863	0.0952608		471	0.107667	0.107917	0.101106		471	0.0996854	0.101148	0.0973216		471	0.08899	0.0813665	0.0809396		471	0.0803872	0.0791491	0.07685		471	0.0808249	0.0785972	0.0765883		471	0.11385	0.124115	0.118831		471	0.122984	0.126432	0.120501		471	0.115459	0.122442	0.116846
472	0.0943241	0.0971089	0.0947365		472	0.10757	0.108151	0.100566		472	0.0995263	0.101376	0.0967905		472	0.0892448	0.0812973	0.081141		472	0.0804284	0.0791165	0.0769658		472	0.0808992	0.078559	0.0767173		472	0.114548	0.124443	0.117761		472	0.121758	0.125131	0.121026		472	0.115231	0.121986	0.116545
473	0.0945182	0.097213	0.0949219		473	0.107305	0.108246	0.101267		473	0.0995256	0.101476	0.0971949		473	0.087949	0.0814169	0.0805015		473	0.0800524	0.0791194	0.0769251		473	0.0803806	0.07858	0.0765839		473	0.11406	0.122703	0.117476		473	0.123631	0.12455	0.119893		473	0.115879	0.120803	0.115851
474	0.0946107	0.0969658	0.0951423		474	0.10801	0.107943	0.100628		474	0.0998781	0.101205	0.0970504		474	0.0879579	0.0810815	0.0805822		474	0.0799719	0.0790056	0.0767475		474	0.080314	0.0784318	0.0764463		474	0.114581	0.12261	0.118352		474	0.122034	0.127308	0.119737		474	0.115381	0.122083	0.116231
475	0.0954392	0.096994	0.094956		475	0.108456	0.108029	0.100772		475	0.100544	0.101258	0.0970046		475	0.0884336	0.0809223	0.0805248		475	0.0797775	0.0791657	0.0769797		475	0.0802234	0.0785424	0.0766336		475	0.115655	0.123386	0.128095		475	0.123531	0.123398	0.120976		475	0.116658	0.120604	0.121879
476	0.0947147	0.097151	0.0953136		476	0.108423	0.108475	0.101249		476	0.100113	0.101538	0.0974129		476	0.0889691	0.0811531	0.0808991		476	0.0799624	0.0790354	0.0770614		476	0.0804627	0.0784681	0.0767606		476	0.115453	0.122598	0.119922		476	0.120687	0.124416	0.121462		476	0.115184	0.120685	0.117875
477	0.094262	0.0972612	0.0954165		477	0.108364	0.108404	0.10114		477	0.0998277	0.101571	0.0974258		477	0.0880883	0.0809748	0.0806276		477	0.0799814	0.0790445	0.0769775		477	0.0803422	0.0784481	0.0766476		477	0.115182	0.124147	0.119579		477	0.123164	0.126463	0.120304		477	0.116236	0.122473	0.11714
478	0.0939896	0.0969174	0.0949131		478	0.10784	0.108174	0.101037		478	0.0994482	0.101275	0.097092		478	0.0879279	0.0811789	0.0808278		478	0.0797982	0.0790636	0.0770437		478	0.0801626	0.0784959	0.0767346		478	0.117455	0.123524	0.120314		478	0.123484	0.123408	0.121072		478	0.117569	0.12068	0.117891
479	0.0945622	0.0972106	0.0945514		479	0.108113	0.108599	0.101322		479	0.0998939	0.101624	0.0970051		479	0.0881551	0.0805608	0.0813179		479	0.0798717	0.0790148	0.0769767		479	0.0802598	0.0783589	0.0767539		479	0.11564	0.128239	0.121745		479	0.122696	0.125439	0.11995		479	0.116249	0.124102	0.118092
480	0.0950085	0.0967403	0.0947455		480	0.109469	0.108351	0.101014		480	0.100726	0.101248	0.096986		480	0.0881704	0.0813047	0.0812051		480	0.0801949	0.0791914	0.0769636		480	0.0805353	0.0786234	0.0767254		480	0.114967	0.125648	0.118919		480	0.121649	0.12651	0.119648		480	0.115396	0.123275	0.116481
481	0.0937961	0.0972502	0.0951302		481	0.108161	0.108481	0.101036		481	0.099473	0.101597	0.0972169		481	0.0872006	0.0813136	0.0806258		481	0.0798447	0.0790478	0.0767932		481	0.0800892	0.0785035	0.0764916		481	0.113751	0.124187	0.119509		481	0.122219	0.124861	0.121059		481	0.11504	0.121723	0.117467
482	0.09354	0.0971099	0.0951784		482	0.107585	0.108438	0.100792		482	0.0990812	0.101498	0.0971408		482	0.0868509	0.0811569	0.080254		482	0.0792947	0.0790847	0.0768792		482	0.0795702	0.0785103	0.0765067		482	0.114676	0.123728	0.120265		482	0.123465	0.12399	0.120474		482	0.116119	0.121066	0.117577
483	0.0941084	0.0968831	0.0951695		483	0.1074	0.108397	0.101292		483	0.09933	0.10135	0.0973482		483	0.0870203	0.0814245	0.0804994		483	0.0794486	0.0791856	0.0769366		483	0.0797265	0.078637	0.0765932		483	0.115751	0.12425	0.120095		483	0.123566	0.124577	0.121647		483	0.116725	0.121619	0.118054
484	0.0955101	0.0970264	0.095189		484	0.107972	0.108487	0.101444		484	0.100379	0.101471	0.0974237		484	0.0880116	0.0815529	0.0804809		484	0.0801552	0.07903	0.0769175		484	0.0804772	0.0785255	0.0765742		484	0.114599	0.123557	0.120894		484	0.121442	0.126925	0.12204		484	0.115105	0.12239	0.118657
485	0.0944343	0.0967504	0.0950177		485	0.107985	0.108038	0.100879		485	0.0997658	0.101121	0.0970856		485	0.088529	0.0815063	0.0806211		485	0.0801728	0.0791825	0.0769864		485	0.0805723	0.0786471	0.0766542		485	0.11507	0.124259	0.120422		485	0.12448	0.123591	0.12237		485	0.116812	0.121149	0.118571
486	0.0941589	0.0970751	0.0947055		486	0.108308	0.108845	0.100535		486	0.0997446	0.101651	0.0967597		486	0.0874544	0.0814762	0.0807132		486	0.0798385	0.0791529	0.0769273		486	0.0801233	0.0786175	0.0766185		486	0.11457	0.124456	0.11898		486	0.122066	0.124721	0.121733		486	0.115391	0.121795	0.117517
487	0.0944609	0.0971	0.0947548		487	0.108424	0.108258	0.100892		487	0.0999677	0.101416	0.0969395		487	0.0869004	0.0816179	0.0808458		487	0.0801321	0.0790847	0.0769264		487	0.0802855	0.0785818	0.0766383		487	0.113877	0.124309	0.120278		487	0.1209	0.12454	0.121524		487	0.11447	0.121632	0.118089
488	0.0947025	0.0968747	0.0946867		488	0.10843	0.108405	0.100698		488	0.100109	0.101349	0.0968179		488	0.087187	0.0816423	0.0805335		488	0.0800527	0.0790882	0.0767915		488	0.0802628	0.0785885	0.0764759		488	0.114568	0.123934	0.12567		488	0.121514	0.122114	0.121997		488	0.115124	0.120269	0.121113
489	0.0945808	0.0973874	0.0952735		489	0.107897	0.10846	0.101094		489	0.099813	0.101667	0.0973239		489	0.0876414	0.080807	0.0803427		489	0.0797759	0.0788669	0.0767084		489	0.0800993	0.0782721	0.0763761		489	0.114512	0.125785	0.120096		489	0.122102	0.123113	0.123015		489	0.115378	0.12171	0.118713
490	0.0943831	0.0972252	0.095641		490	0.108074	0.108041	0.10088		490	0.0997742	0.101396	0.0974444		490	0.0871271	0.0811968	0.0808592		490	0.0798987	0.0791593	0.0768268		490	0.0801233	0.0785795	0.0765562		490	0.114858	0.123822	0.124524		490	0.119925	0.124199	0.121653		490	0.114509	0.121215	0.120353
491	0.0939757	0.0966211	0.0957596		491	0.10761	0.107811	0.101155		491	0.0993426	0.100951	0.0976294		491	0.087772	0.0810728	0.0810043		491	0.0803338	0.0790767	0.0768452		491	0.080591	0.0784905	0.0765943		491	0.114488	0.124917	0.12641		491	0.120465	0.125256	0.123558		491	0.114577	0.122291	0.122248
492	0.094028	0.0964655	0.0949821		492	0.107921	0.107626	0.101368		492	0.0995049	0.100782	0.0972724		492	0.0860108	0.0814254	0.0808		492	0.0796626	0.0791227	0.0768292		492	0.0797509	0.0785841	0.0765491		492	0.115448	0.125291	0.12025		492	0.122973	0.124914	0.12459		492	0.116283	0.122321	0.119551
493	0.0943425	0.0966414	0.0950201		493	0.10891	0.107967	0.101419		493	0.100106	0.101028	0.0973161		493	0.0859461	0.0811103	0.0808		493	0.0794164	0.0790738	0.0769247		493	0.0795328	0.0784939	0.0766298		493	0.118236	0.123977	0.120618		493	0.126128	0.124437	0.122676		493	0.119247	0.12141	0.11882
494	0.094595	0.0967245	0.0950188		494	0.108529	0.108178	0.101242		494	0.100089	0.101166	0.09724		494	0.087657	0.0811091	0.0800442		494	0.0797545	0.0790563	0.076782		494	0.0800837	0.0784789	0.0763921		494	0.115995	0.122617	0.120767		494	0.121383	0.125247	0.122728		494	0.115801	0.121095	0.118922
495	0.0944089	0.0968584	0.0949167		495	0.108248	0.108229	0.10109		495	0.0998626	0.101264	0.0971169		495	0.0876403	0.0814218	0.0803597		495	0.079846	0.0791825	0.0769024		495	0.0801584	0.078634	0.0765427		495	0.114462	0.123642	0.119086		495	0.121497	0.124799	0.121207		495	0.115061	0.121411	0.117318
496	0.0937935	0.0968733	0.0950544		496	0.108087	0.108506	0.101417		496	0.0994404	0.101391	0.0973348		496	0.0870508	0.0814084	0.0807346		496	0.079771	0.0790234	0.0769017		496	0.0800037	0.0784975	0.0766002		496	0.115041	0.124849	0.118482		496	0.121856	0.128426	0.120596		496	0.115534	0.123782	0.116711
497	0.0940118	0.0967609	0.0952864		497	0.108375	0.107851	0.101538		497	0.0996881	0.101048	0.0975197		497	0.087283	0.0816253	0.0815331		497	0.0797119	0.0792353	0.0772388		497	0.0799897	0.0787102	0.0770088		497	0.115347	0.123675	0.11997		497	0.123863	0.12479	0.120488		497	0.116659	0.121423	0.117431
498	0.0945062	0.0967426	0.0948227		498	0.10861	0.108139	0.101489		498	0.100073	0.10116	0.0972319		498	0.0876799	0.0815484	0.0811267		498	0.0799803	0.0792585	0.0769089		498	0.080278	0.0787179	0.076667		498	0.116169	0.12417	0.117668		498	0.122953	0.125148	0.121079		498	0.116647	0.121852	0.116522
499	0.0944685	0.0969132	0.0949811		499	0.10832	0.108292	0.101356		499	0.0999276	0.101323	0.0972667		499	0.0872133	0.0808762	0.0807989		499	0.0800671	0.0790616	0.0769052		499	0.0802791	0.0784473	0.0766131		499	0.11468	0.124334	0.119248		499	0.124089	0.124475	0.122619		499	0.116422	0.121613	0.118083

## Sheet: EDF3C
	Stripes	Loops
E-E		0.00287041
P-E		0.033291
P-P		0.285677
CTCF-CTCF		0.10962
Unannotated	0.554136	0.119505
TF Binding Site	0.0220999	0.0334289
Open Chromatin	0.0633387	0.0519469
Enhancer	0.0927666	0.0780745
Promoter Flanking Region	0.164977	0.213438
Promoter	0.0828775	0.713793
CTCF binding site	0.153327	0.512563

## Sheet: EDF3D
S-S	159343	0.570141
S-NS	107076	0.383126
NS-NS	13061	0.0467332

## Sheet: EDF3E
	Pol2_TSS	SMC3_TSS	RAD21_TSS	ATAC_TSS	Pol2_Enhancer	SMC3_Enhancer	RAD21_Enhancer	ATAC_Enhancer	Pol2_CTCF	SMC3_CTCF	RAD21_CTCF	ATAC_CTCF
0	1.02742e-05	0.00285402	0.0325163	0	0.000419633	0	0	0	0.00954746	0.00585909	0.0774737	0.00341802
1	0	0.00275595	0.0319802	0.0007227	0.000315512	0	0	0.00047471	0.00933651	0.00549827	0.0760129	0.00403159
2	0.000365642	0.00372575	0.032103	0.00176331	0.00025695	0.000544092	0.000608737	0.000746959	0.00901923	0.005846	0.0785324	0.00450102
3	0.000613623	0.00442605	0.0357772	0.00232912	0.000381026	0.00108818	0.00121747	0.0011008	0.00886645	0.00686574	0.0823252	0.00487542
4	0.000494385	0.00407681	0.0366133	0.00272838	0.000369645	0.00108818	0.00121747	0.0016256	0.00856582	0.00759382	0.0836078	0.00533203
5	0.0010841	0.00340972	0.0391926	0.00321601	0.000861201	0.000784077	0.000506101	0.00221522	0.00853019	0.00932382	0.0859693	0.00560874
6	0.00108043	0.00319851	0.0400464	0.00388585	0.00135714	0.000784077	0.000506101	0.0028501	0.008126	0.00925562	0.0858978	0.00614529
7	0.000486774	0.00306952	0.0388836	0.00474021	0.00159638	0.00146175	0.00152694	0.00334516	0.008081	0.00926665	0.087242	0.00666651
8	0.00100776	0.00268053	0.0399494	0.00541189	0.0016271	0.00213942	0.00254777	0.00382022	0.00806164	0.00961544	0.0890259	0.00668812
9	0.00114647	0.00262662	0.0405313	0.00597121	0.00172624	0.00213942	0.00254777	0.00428287	0.00794789	0.0105419	0.0916372	0.00653302
10	0.00146283	0.00264727	0.0396549	0.00667943	0.00168142	0.00278721	0.00383195	0.00482942	0.0079909	0.0118074	0.0926438	0.00665084
11	0.00175414	0.00211812	0.0362563	0.00777133	0.00152482	0.00278721	0.00383195	0.00550149	0.00762229	0.0120653	0.0940233	0.00684762
12	0.000708084	0.0015048	0.0357632	0.00855257	0.00182009	0.00285961	0.00500995	0.00625879	0.00740046	0.0119991	0.0947136	0.00695554
13	0.000310893	0.000796827	0.0318917	0.0091292	0.00196035	0.00293202	0.00618795	0.00678335	0.00715744	0.012036	0.0949367	0.007185
14	0.00112154	0	0.0303145	0.00985082	0.00215956	0.00293202	0.00618795	0.00745191	0.00674581	0.0118037	0.0941701	0.00745979
15	0.00123067	0.000365465	0.0293861	0.0106349	0.00263509	0.00296272	0.00706116	0.00802455	0.00670446	0.0121051	0.0935434	0.00748516
16	0.0014526	0.000245697	0.0275109	0.0115404	0.00309431	0.00296272	0.00706116	0.00860551	0.00700066	0.0129155	0.0947968	0.00742057
17	0.00176499	0.000842302	0.0294144	0.0119438	0.00310921	0.0030694	0.00734548	0.0092698	0.00708007	0.0128001	0.0956846	0.00745888
18	0.00171437	0.00168215	0.0302607	0.0124664	0.00306965	0.00317608	0.00762981	0.00992607	0.00726062	0.013361	0.097068	0.00756747
19	0.00194647	0.00216022	0.0309904	0.0132386	0.0030592	0.00317608	0.00762981	0.0105807	0.0073385	0.0145788	0.100838	0.00774372
20	0.00176128	0.00162643	0.0274742	0.014035	0.00308549	0.0033065	0.00997829	0.0113071	0.00705287	0.0145543	0.100377	0.00814797
21	0.00202772	0.00139732	0.0274109	0.0148765	0.00356351	0.0033065	0.00997829	0.0120471	0.00747153	0.0146195	0.101623	0.0083036
22	0.00222528	0.00215745	0.0308249	0.015706	0.00390509	0.00361616	0.0100473	0.0129468	0.00752485	0.0145754	0.101906	0.00807796
23	0.00307873	0.00138119	0.030636	0.0163085	0.00422386	0.00392582	0.0101162	0.0138012	0.00738039	0.014994	0.103417	0.00842438
24	0.00356429	0.00264167	0.032512	0.0168799	0.00435466	0.00392582	0.0101162	0.0145667	0.00710117	0.0155857	0.103192	0.00862733
25	0.00384117	0.0024449	0.0294821	0.0176485	0.00444331	0.00418445	0.0101621	0.0153473	0.00711664	0.0155697	0.102519	0.00887393
26	0.00361913	0.00256493	0.0284947	0.0180538	0.00472217	0.00418445	0.0101621	0.0160167	0.00716831	0.0152908	0.101965	0.00919862
27	0.00399051	0.00394072	0.0303959	0.0182266	0.00480575	0.00431712	0.0107336	0.0165966	0.00712606	0.0160126	0.104366	0.00939701
28	0.00433481	0.00380514	0.0302489	0.0189779	0.00498706	0.00444979	0.0113052	0.0174483	0.00735382	0.016434	0.105549	0.00967056
29	0.00435145	0.00479578	0.0326152	0.0195102	0.00490492	0.00444979	0.0113052	0.0181925	0.00746265	0.0169622	0.109075	0.00998659
30	0.00444939	0.00443614	0.0300323	0.0200575	0.00448656	0.00478253	0.0107369	0.0189021	0.00780525	0.0174282	0.110998	0.0102977
31	0.00477422	0.0042356	0.0276985	0.0205247	0.00416531	0.00478253	0.0107369	0.0196857	0.00790157	0.0174592	0.112484	0.010483
32	0.00465453	0.00483051	0.0280009	0.0216224	0.00408488	0.00504756	0.010597	0.0204388	0.00800291	0.0181263	0.115227	0.0107258
33	0.00504504	0.00591737	0.029895	0.0226542	0.00419446	0.00531259	0.010457	0.0211638	0.00791576	0.0187484	0.116231	0.0108128
34	0.00472066	0.00566597	0.0294512	0.0233829	0.00457887	0.00531259	0.010457	0.0220001	0.00815404	0.0193121	0.117788	0.0110031
35	0.00461259	0.00415922	0.0265066	0.0242684	0.00483809	0.00526171	0.0101461	0.0227677	0.00807317	0.0194855	0.119928	0.010984
36	0.00467845	0.00449873	0.0283607	0.0252406	0.00474764	0.00526171	0.0101461	0.0234152	0.00791575	0.0196678	0.120771	0.010946
37	0.00471428	0.00384936	0.0277359	0.0258583	0.00484239	0.00528543	0.0100571	0.0239626	0.0078189	0.0206731	0.122682	0.0113317
38	0.00409787	0.00457161	0.0306682	0.0266347	0.00471586	0.00530915	0.00996808	0.024679	0.00776489	0.0215223	0.125388	0.011397
39	0.00408424	0.00473765	0.0315061	0.0278978	0.00470676	0.00530915	0.00996808	0.0254083	0.00768887	0.0221899	0.127627	0.011631
40	0.00423619	0.00521028	0.0321469	0.0289745	0.00461724	0.00542776	0.0106851	0.0262126	0.00750545	0.0227227	0.128377	0.0118547
41	0.00458865	0.00632054	0.034048	0.029882	0.00471819	0.00542776	0.0106851	0.02682	0.00746878	0.0227604	0.127636	0.0119365
42	0.00461859	0.00601363	0.0335087	0.0310287	0.00479567	0.00533932	0.0102781	0.0273448	0.00760585	0.0228004	0.129114	0.01225
43	0.00473649	0.0060252	0.0340627	0.0318694	0.00459969	0.00525088	0.00987102	0.0277694	0.00770778	0.0230909	0.130628	0.0123034
44	0.00512177	0.0053109	0.0293905	0.0330102	0.00432239	0.00525088	0.00987102	0.0283373	0.0079801	0.0235449	0.13166	0.0120332
45	0.00464878	0.00668311	0.0313361	0.033925	0.00411636	0.00526684	0.010042	0.0289834	0.00754063	0.0239822	0.132654	0.0118698
46	0.0049131	0.0082535	0.0336605	0.0345604	0.00400931	0.00526684	0.010042	0.0295943	0.00752155	0.0241997	0.132402	0.0116887
47	0.00563344	0.00928232	0.0333494	0.0351422	0.00394013	0.00517358	0.00955564	0.0303616	0.00734116	0.0239493	0.13065	0.0115841
48	0.00670284	0.00951569	0.0337562	0.0359268	0.00376134	0.00508032	0.00906927	0.0310754	0.00761092	0.0228913	0.128706	0.0116929
49	0.00782267	0.00900433	0.0332601	0.0368323	0.00364912	0.00508032	0.00906927	0.0315268	0.0078616	0.0231008	0.128331	0.0118371
50	0.00868021	0.00942512	0.0313508	0.0378368	0.00376599	0.0058874	0.00852511	0.0320939	0.00804268	0.0234307	0.129038	0.0121186
51	0.00946569	0.0106376	0.0328985	0.0388921	0.00374384	0.0058874	0.00852511	0.0326193	0.00781309	0.022846	0.129141	0.0124681
52	0.00985466	0.0128856	0.0350867	0.0401212	0.00363306	0.00619574	0.00851716	0.0333803	0.00767214	0.022761	0.128981	0.0127584
53	0.0104433	0.0129404	0.0365994	0.0415741	0.00343715	0.00650408	0.00850921	0.0339986	0.0075245	0.0224261	0.12886	0.0131686
54	0.0112237	0.0121151	0.0371994	0.0427221	0.00356943	0.00650408	0.00850921	0.0344995	0.00746818	0.0223672	0.128034	0.0136066
55	0.0116959	0.0127627	0.0388971	0.0440443	0.00378875	0.00645564	0.00902746	0.0349939	0.00739809	0.0215691	0.126674	0.0138095
56	0.0118408	0.0142276	0.0407946	0.0455465	0.00381675	0.00645564	0.00902746	0.0358014	0.00725849	0.0210528	0.125054	0.0139214
57	0.0123411	0.0149676	0.0399578	0.0469674	0.00373294	0.00664831	0.00851289	0.036537	0.00732006	0.0205807	0.123321	0.0141075
58	0.0134773	0.0151943	0.0382298	0.0485198	0.00366434	0.00684099	0.00799833	0.0372389	0.00720909	0.0197714	0.121162	0.0141385
59	0.0138495	0.0153982	0.0393991	0.0498618	0.0035577	0.00684099	0.00799833	0.0377781	0.0074465	0.0199314	0.123528	0.0144877
60	0.014713	0.0158311	0.0386791	0.051379	0.00370227	0.0070979	0.00895133	0.0385268	0.00762007	0.0206351	0.125451	0.0148243
61	0.0149744	0.0154525	0.0343146	0.0529844	0.00376624	0.0070979	0.00895133	0.0392304	0.00785196	0.0217285	0.127333	0.0152723
62	0.0153307	0.0150871	0.0335704	0.0545998	0.0039389	0.00691192	0.00879529	0.0398704	0.00825174	0.0222623	0.127435	0.0156129
63	0.015693	0.0154097	0.0339307	0.0562918	0.00381413	0.00672595	0.00863925	0.0405395	0.00816609	0.0225361	0.12758	0.0160939
64	0.01633	0.016109	0.0365096	0.0576296	0.00382878	0.00672595	0.00863925	0.041435	0.00819969	0.0236519	0.130927	0.0164904
65	0.0169237	0.0156941	0.0377464	0.0586232	0.00406941	0.00602631	0.00530099	0.0422699	0.0083303	0.0239693	0.132005	0.0168102
66	0.0175316	0.0159895	0.0395653	0.0599262	0.00404074	0.00602631	0.00530099	0.0432642	0.00808467	0.0240678	0.132392	0.0173231
67	0.0179879	0.0165342	0.0415204	0.0611076	0.00432544	0.00602099	0.00537754	0.0440511	0.00767053	0.0243739	0.132389	0.0175436
68	0.0185526	0.0167057	0.0403904	0.0621531	0.00440908	0.00601567	0.0054541	0.0448263	0.00744198	0.0247225	0.133014	0.0179749
69	0.019527	0.0167645	0.0400545	0.0633684	0.00442693	0.00601567	0.0054541	0.0458452	0.00768471	0.0262282	0.135407	0.0184479
70	0.019988	0.0168855	0.0394455	0.0644105	0.0044555	0.00692186	0.00659153	0.0467128	0.00738686	0.0271682	0.138815	0.0188916
71	0.0202136	0.0178567	0.0424213	0.0654344	0.00456315	0.00692186	0.00659153	0.0475798	0.00754037	0.0275834	0.141994	0.0194598
72	0.0202806	0.0183538	0.0451652	0.0664049	0.00478272	0.00721751	0.00668254	0.0485577	0.00765187	0.0279059	0.142917	0.019955
73	0.020471	0.0188042	0.0451002	0.0673085	0.00495402	0.00751316	0.00677355	0.0495524	0.00737099	0.0284208	0.143243	0.0207247
74	0.0209109	0.0184024	0.0425585	0.0682494	0.00493889	0.00751316	0.00677355	0.0506464	0.00697688	0.0286903	0.145331	0.0213563
75	0.0208743	0.0186868	0.0435065	0.0692663	0.00494167	0.00837632	0.00740629	0.0515152	0.00713548	0.0293192	0.147758	0.0218284
76	0.0208574	0.0187345	0.0434883	0.0704412	0.00533613	0.00837632	0.00740629	0.0523978	0.00695229	0.0298756	0.14989	0.0224144
77	0.0208424	0.0185148	0.0428992	0.0711246	0.00552678	0.0086069	0.00856492	0.0532827	0.00695063	0.0292309	0.148583	0.0231846
78	0.0205023	0.0186305	0.0422046	0.0719507	0.00575623	0.00883748	0.00972355	0.0542142	0.00717011	0.0296641	0.149303	0.0234871
79	0.020774	0.0183365	0.0407595	0.0733242	0.00600486	0.00883748	0.00972355	0.0550776	0.00711366	0.0300987	0.151039	0.0238413
80	0.0217917	0.0186009	0.0414575	0.0745699	0.00619322	0.00933544	0.0121935	0.0558748	0.00709496	0.0315346	0.153296	0.0244258
81	0.0218962	0.0179152	0.0376281	0.0757359	0.00644531	0.00933544	0.0121935	0.0566553	0.00680117	0.0332106	0.155459	0.0249948
82	0.0215058	0.0178033	0.0353716	0.0769846	0.00663365	0.00983768	0.0130252	0.0575296	0.00688338	0.0330964	0.155871	0.025457
83	0.0215896	0.0173152	0.0322186	0.0785727	0.00655189	0.0103399	0.0138568	0.0584775	0.00694611	0.0332019	0.157603	0.0255566
84	0.0222543	0.0175527	0.0308396	0.0800467	0.00662072	0.0103399	0.0138568	0.0593676	0.00692152	0.0326281	0.155774	0.0256647
85	0.0228424	0.0177156	0.0307291	0.0818523	0.00689057	0.0107622	0.0119577	0.0602886	0.00671665	0.0327484	0.155566	0.0258106
86	0.0230189	0.0173669	0.0287874	0.0835443	0.00699183	0.0107622	0.0119577	0.0610984	0.00634533	0.0331247	0.156502	0.0259893
87	0.0236536	0.0187079	0.0322928	0.0852936	0.00733797	0.0111012	0.0131846	0.0619445	0.00629996	0.0332761	0.157858	0.0261883
88	0.0236413	0.0182893	0.0309894	0.0869816	0.00759894	0.0114401	0.0144116	0.062888	0.00602478	0.033912	0.157197	0.0264316
89	0.0235427	0.0190723	0.0298328	0.0891055	0.00797606	0.0114401	0.0144116	0.063951	0.00591721	0.0342248	0.154253	0.0269611
90	0.023934	0.0204797	0.0305595	0.0913647	0.00826	0.0121818	0.0147282	0.0648674	0.00605189	0.0352817	0.155732	0.027746
91	0.0241779	0.0220212	0.0315654	0.0932424	0.00819258	0.0121818	0.0147282	0.06569	0.00613302	0.0354246	0.154196	0.0283584
92	0.0242446	0.0237376	0.0321134	0.095022	0.00837679	0.0125241	0.0155239	0.0667435	0.00626851	0.0354958	0.154603	0.0284089
93	0.0241101	0.0246159	0.0331423	0.0973477	0.00844422	0.0128664	0.0163195	0.0676204	0.0065741	0.0354743	0.155901	0.0286343
94	0.0244511	0.0261201	0.0378124	0.0997844	0.00861231	0.0128664	0.0163195	0.0685753	0.00664887	0.0355675	0.157257	0.0288378
95	0.0251781	0.0279797	0.0416832	0.102232	0.00872946	0.0127623	0.016908	0.0697487	0.00650197	0.0361094	0.159082	0.0289645
96	0.0253166	0.0302895	0.0432929	0.10469	0.00876536	0.0127623	0.016908	0.0709403	0.00658846	0.0361378	0.159853	0.0290759
97	0.0246583	0.0315918	0.0429518	0.107253	0.00885145	0.0132992	0.0177858	0.0720255	0.00684347	0.0368461	0.161771	0.0295183
98	0.0248322	0.0329733	0.0466897	0.109717	0.00887711	0.013836	0.0186635	0.0729425	0.00699843	0.0376494	0.16426	0.0299355
99	0.0252401	0.033929	0.0478369	0.111942	0.00898174	0.013836	0.0186635	0.0737563	0.00721335	0.0383575	0.166074	0.0303545
100	0.0258387	0.0357599	0.0480492	0.1144	0.00886164	0.0153116	0.0210039	0.0747107	0.00753829	0.0386203	0.168279	0.0309294
101	0.0262875	0.0374047	0.0523134	0.117122	0.00894285	0.0153116	0.0210039	0.075736	0.00763905	0.039739	0.171177	0.0313239
102	0.0269228	0.0374595	0.0534596	0.119852	0.0088695	0.0154821	0.0208476	0.0769103	0.00766026	0.0416249	0.175903	0.0317906
103	0.0268833	0.0383927	0.0553679	0.122664	0.00873083	0.0156527	0.0206912	0.0779222	0.00787411	0.0427301	0.180083	0.0322395
104	0.027008	0.0396021	0.0555677	0.125503	0.00866537	0.0156527	0.0206912	0.0788324	0.00789199	0.0443115	0.18435	0.0321898
105	0.0275635	0.0401325	0.0542239	0.12798	0.00883242	0.0154439	0.0192296	0.0797941	0.00789871	0.0446348	0.186366	0.0321894
106	0.0282631	0.0413729	0.0545742	0.130932	0.00878726	0.0154439	0.0192296	0.0809026	0.00765475	0.0453763	0.189929	0.0324692
107	0.0289349	0.04106	0.0539452	0.134349	0.0087537	0.0157623	0.0192721	0.0815726	0.00746663	0.0469366	0.193669	0.03299
108	0.0293254	0.0398004	0.0508649	0.137045	0.00883392	0.0160807	0.0193147	0.0822908	0.00746283	0.0473221	0.195715	0.0337075
109	0.0295827	0.0401027	0.0477603	0.139647	0.00897442	0.0160807	0.0193147	0.0831008	0.00746625	0.0481166	0.198202	0.0343388
110	0.0308571	0.0407998	0.0472004	0.142284	0.00919662	0.0152842	0.0173229	0.0838228	0.00740448	0.0483156	0.198593	0.034851
111	0.0318489	0.0406759	0.0489995	0.145252	0.00913494	0.0152842	0.0173229	0.0844506	0.00743918	0.049103	0.201218	0.0352121
112	0.0329914	0.0410661	0.0494273	0.148275	0.00917058	0.0152581	0.0164758	0.08515	0.0072948	0.0502203	0.202399	0.0355524
113	0.0336374	0.0420504	0.0501621	0.151235	0.00917897	0.0152321	0.0156287	0.0861268	0.00728875	0.0501828	0.201823	0.0363104
114	0.0337399	0.0432122	0.0521695	0.154357	0.00938261	0.0152321	0.0156287	0.0871242	0.00715455	0.0502369	0.203766	0.0366167
115	0.0343181	0.0441777	0.0539411	0.156954	0.00955102	0.014584	0.0130845	0.0879424	0.00745075	0.0506214	0.205166	0.0369404
116	0.0352333	0.044272	0.0533948	0.159547	0.00940251	0.014584	0.0130845	0.088859	0.00756363	0.0507191	0.206002	0.0373053
117	0.0358768	0.044902	0.052544	0.16257	0.00950168	0.0147476	0.0129062	0.0897632	0.00730773	0.0521158	0.207913	0.0371791
118	0.0361556	0.0452561	0.0539763	0.165827	0.00948741	0.0149112	0.0127279	0.0907179	0.0072348	0.0528826	0.208127	0.0369578
119	0.0359672	0.0460079	0.0552758	0.169062	0.00953306	0.0149112	0.0127279	0.0915398	0.00724073	0.0535105	0.212532	0.0370017
120	0.0360695	0.0481588	0.0604083	0.17235	0.00966877	0.0155662	0.0130292	0.0924014	0.00708008	0.0531403	0.212655	0.036868
121	0.0365927	0.0488155	0.0601911	0.176102	0.00989547	0.0155662	0.0130292	0.0932282	0.00683223	0.0539423	0.215727	0.0366513
122	0.0364251	0.0507899	0.0622123	0.179165	0.0101435	0.0156228	0.0133983	0.0942248	0.00674812	0.0541931	0.216643	0.0364109
123	0.0363927	0.0518155	0.0621128	0.182675	0.0106143	0.0156793	0.0137674	0.0953244	0.00683741	0.0543847	0.216812	0.0361434
124	0.0368301	0.051803	0.0603691	0.186342	0.0108167	0.0156793	0.0137674	0.0963824	0.00668824	0.054144	0.215872	0.0357469
125	0.0366121	0.053017	0.0644075	0.190001	0.0107334	0.0161853	0.0141251	0.0973806	0.00621417	0.0541712	0.215887	0.0351445
126	0.0366326	0.0529286	0.0623874	0.193393	0.0107704	0.0161853	0.0141251	0.0984842	0.00534756	0.0542448	0.214056	0.0346975
127	0.0377866	0.0546505	0.0636176	0.197159	0.0110351	0.0166392	0.0151063	0.0995918	0.00521213	0.0545124	0.215512	0.0342198
128	0.0383471	0.0563086	0.0652392	0.200648	0.011187	0.0170932	0.0160874	0.100467	0.00537063	0.0554016	0.216901	0.03347
129	0.0379541	0.0572886	0.0667365	0.204333	0.0111849	0.0170932	0.0160874	0.101278	0.00535888	0.0544422	0.215604	0.0327795
130	0.0376561	0.0580676	0.0690556	0.208482	0.0115786	0.0176909	0.0172447	0.102238	0.00539063	0.0527409	0.212952	0.032087
131	0.0384352	0.0586614	0.069326	0.212409	0.0119901	0.0176909	0.0172447	0.103132	0.00510935	0.0527965	0.210861	0.0315829
132	0.0386357	0.0592386	0.0723342	0.216358	0.012027	0.0181482	0.0181765	0.104092	0.00484249	0.0525404	0.209159	0.0313668
133	0.0388381	0.0602036	0.0700113	0.220327	0.0118815	0.0186054	0.0191082	0.105006	0.00499956	0.051797	0.207966	0.0311561
134	0.0384535	0.0615204	0.0707046	0.224077	0.0115869	0.0186054	0.0191082	0.105823	0.00518395	0.0511961	0.203568	0.0308735
135	0.0383448	0.0628769	0.071591	0.228493	0.0119137	0.019205	0.0207008	0.106628	0.0050688	0.0512089	0.201691	0.0304935
136	0.0382175	0.063811	0.0732258	0.232326	0.0117767	0.019205	0.0207008	0.107447	0.00477483	0.0509996	0.199251	0.0298131
137	0.0378408	0.0646486	0.0755611	0.236787	0.0116053	0.0191515	0.0196176	0.1083	0.00446364	0.0500276	0.19446	0.0293834
138	0.0381448	0.0668284	0.0766284	0.240924	0.0114042	0.0190981	0.0185344	0.109263	0.00446396	0.0484168	0.191105	0.0287693
139	0.0380679	0.0696197	0.0782174	0.24491	0.0114807	0.0190981	0.0185344	0.110156	0.00419025	0.0469356	0.186568	0.0283086
140	0.0380224	0.070689	0.0776579	0.249403	0.0114799	0.0185465	0.0170756	0.110856	0.00364188	0.0461467	0.184585	0.0278766
141	0.0377054	0.0725239	0.0804991	0.254399	0.0116721	0.0185465	0.0170756	0.111592	0.00336347	0.0449185	0.181547	0.0273965
142	0.0377517	0.073895	0.0806571	0.259369	0.0117222	0.019149	0.0180706	0.112492	0.00322007	0.0443291	0.178595	0.0270159
143	0.0376721	0.0764466	0.0829779	0.264755	0.0116234	0.0197514	0.0190656	0.113507	0.00318733	0.0434307	0.17434	0.0266982
144	0.0376285	0.0797362	0.0870656	0.269898	0.011418	0.0197514	0.0190656	0.11452	0.00311932	0.0422372	0.170854	0.0266956
145	0.0378763	0.0810143	0.0871953	0.275565	0.0113224	0.0202115	0.0189534	0.115378	0.00290516	0.0413353	0.170338	0.0265251
146	0.0379401	0.0829605	0.0875886	0.281646	0.0111585	0.0202115	0.0189534	0.116295	0.00257221	0.0395853	0.167467	0.0262035
147	0.0381264	0.0843037	0.0878009	0.287646	0.0107924	0.0204718	0.0189922	0.117011	0.00241845	0.0388777	0.165229	0.0258981
148	0.0383499	0.085895	0.0910004	0.293548	0.0108364	0.020732	0.0190311	0.117863	0.00213406	0.0378679	0.163481	0.0256504
149	0.0392759	0.0880452	0.0939902	0.299483	0.0109228	0.020732	0.0190311	0.11895	0.00205391	0.0369741	0.163278	0.0254524
150	0.0393526	0.0901103	0.0955527	0.305068	0.0109304	0.020193	0.0165753	0.119909	0.00237382	0.0357308	0.162742	0.0252275
151	0.0389905	0.0928895	0.0981152	0.311492	0.010528	0.020193	0.0165753	0.120835	0.00244101	0.0348308	0.1606	0.0252577
152	0.0384708	0.0937327	0.0978254	0.317574	0.0104039	0.021008	0.0175146	0.122022	0.00230804	0.0345717	0.158864	0.0251196
153	0.0385561	0.0946509	0.0977825	0.323968	0.0100204	0.021823	0.018454	0.123025	0.00241822	0.0340924	0.158039	0.0249918
154	0.0387121	0.0961107	0.0962631	0.330466	0.00948121	0.021823	0.018454	0.124044	0.00255822	0.0333496	0.158107	0.0250556
155	0.0384763	0.0976188	0.0984725	0.337618	0.00905014	0.022428	0.0185479	0.125454	0.0028096	0.0317131	0.154604	0.0250839
156	0.0381422	0.0990148	0.099143	0.344377	0.00893234	0.022428	0.0185479	0.126811	0.00307782	0.0311579	0.152305	0.0252094
157	0.037771	0.0997319	0.0960707	0.350729	0.00887601	0.0227703	0.0184311	0.127905	0.0031404	0.0311802	0.149718	0.0253811
158	0.0372865	0.100645	0.0958316	0.357029	0.00889073	0.0231125	0.0183142	0.129088	0.00291622	0.0311198	0.148401	0.0254017
159	0.0363961	0.100442	0.0960565	0.364221	0.00867603	0.0231125	0.0183142	0.13051	0.00270574	0.0306826	0.148981	0.02506
160	0.0362622	0.102405	0.0994989	0.370967	0.00860342	0.0228787	0.0163504	0.131917	0.00316302	0.0298386	0.146037	0.0248764
161	0.0363852	0.103744	0.100452	0.377625	0.00853494	0.0228787	0.0163504	0.133142	0.00321387	0.0293838	0.143587	0.0250113
162	0.0360492	0.105469	0.100589	0.384195	0.00862331	0.022998	0.0166755	0.134657	0.00286162	0.0277571	0.139031	0.0250394
163	0.0362264	0.107963	0.103643	0.391422	0.00855286	0.0231173	0.0170006	0.136079	0.00253157	0.0269175	0.136088	0.0251474
164	0.0368677	0.109697	0.104622	0.398529	0.0085584	0.0231173	0.0170006	0.137402	0.00253034	0.026294	0.132584	0.02511
165	0.0364949	0.111692	0.106272	0.406304	0.00821328	0.0234703	0.0153222	0.139032	0.00274002	0.0253819	0.12905	0.0249889
166	0.0358862	0.113051	0.10789	0.414006	0.00793881	0.0234703	0.0153222	0.140803	0.00269696	0.0242092	0.125039	0.0247219
167	0.0362541	0.114973	0.10952	0.422948	0.00809046	0.0237555	0.0149152	0.142457	0.00245689	0.0225911	0.121966	0.02461
168	0.0357211	0.117286	0.10958	0.432375	0.00825998	0.0240406	0.0145082	0.144492	0.00245463	0.0208884	0.11819	0.024225
169	0.0352871	0.119686	0.1139	0.44187	0.00845081	0.0240406	0.0145082	0.146448	0.00216883	0.019945	0.114388	0.0237636
170	0.0350733	0.119718	0.112494	0.451391	0.00840574	0.0239073	0.0141134	0.148217	0.00232649	0.0194243	0.113966	0.0236159
171	0.0352023	0.119747	0.107987	0.460849	0.00851416	0.0239073	0.0141134	0.15002	0.00201197	0.0178522	0.111885	0.0231843
172	0.0347523	0.121183	0.107156	0.471028	0.00850154	0.0245768	0.0143304	0.152208	0.00210137	0.0160385	0.110129	0.02253
173	0.0348706	0.123476	0.105838	0.481465	0.00853674	0.0252463	0.0145473	0.154581	0.00219429	0.0147508	0.10827	0.0219969
174	0.0352015	0.126419	0.107284	0.492519	0.00836528	0.0252463	0.0145473	0.156991	0.00196244	0.0135232	0.105234	0.0220944
175	0.0354515	0.127679	0.105018	0.50375	0.00858176	0.0262097	0.013107	0.159699	0.00164172	0.0127816	0.102948	0.0219244
176	0.035705	0.128369	0.103745	0.51577	0.00856378	0.0262097	0.013107	0.162838	0.00127464	0.0117051	0.099095	0.0209285
177	0.0360976	0.130331	0.104503	0.528499	0.00897995	0.0266675	0.0130146	0.165792	0.00108547	0.0107816	0.0974654	0.0201672
178	0.0364987	0.131981	0.105704	0.54084	0.00934219	0.0271252	0.0129222	0.169125	0.000979468	0.0099992	0.0948779	0.0193488
179	0.036627	0.133354	0.105646	0.553868	0.00970637	0.0271252	0.0129222	0.172716	0.000840706	0.00908787	0.0922069	0.0188797
180	0.0368409	0.135237	0.105814	0.567603	0.00994082	0.0280282	0.0115735	0.176531	0.000969912	0.00862219	0.0912925	0.0185869
181	0.0371147	0.137128	0.108085	0.581883	0.010435	0.0280282	0.0115735	0.180728	0.00073686	0.00735808	0.0895705	0.0183942
182	0.0376624	0.139091	0.108895	0.595436	0.0106312	0.0288166	0.012182	0.185267	0.000772956	0.00680848	0.0885666	0.0181392
183	0.0386519	0.140279	0.108666	0.608842	0.0106742	0.0296051	0.0127906	0.189901	0.000444414	0.00590586	0.0859427	0.0181166
184	0.0385893	0.141523	0.106571	0.62333	0.0107669	0.0296051	0.0127906	0.194892	0	0.00476388	0.0840213	0.0179362
185	0.0389632	0.144517	0.106431	0.638316	0.0107383	0.0312189	0.0141934	0.200326	0.000310824	0.00423946	0.0823034	0.0175522
186	0.0395616	0.145968	0.104152	0.653641	0.0108119	0.0312189	0.0141934	0.20597	0.000316114	0.00333878	0.0790372	0.0172984
187	0.040147	0.147638	0.103145	0.669653	0.0108882	0.0323807	0.0153655	0.211805	0.000578038	0.00308317	0.077541	0.0172885
188	0.0401413	0.149196	0.103861	0.68656	0.0110091	0.0335426	0.0165376	0.217764	0.000901129	0.00183211	0.0747459	0.0172688
189	0.0412375	0.152111	0.105912	0.70357	0.0112584	0.0335426	0.0165376	0.22428	0.000901879	0.00127452	0.0728677	0.0168583
190	0.042278	0.155443	0.107208	0.721974	0.0118161	0.0358251	0.0172492	0.231162	0.00083153	0.000777302	0.0706936	0.0167793
191	0.0426833	0.159703	0.107821	0.74136	0.0119168	0.0358251	0.0172492	0.238421	0.000958326	0.000434789	0.0691425	0.017262
192	0.0438932	0.162954	0.111124	0.760449	0.0117961	0.0375178	0.0188861	0.246207	0.000934898	0.000369854	0.0677716	0.0177058
193	0.0455072	0.164672	0.115741	0.780471	0.0119009	0.0392105	0.0205229	0.254297	0.00149817	6.0892e-05	0.0657018	0.017756
194	0.0472069	0.166499	0.117199	0.802024	0.0118242	0.0392105	0.0205229	0.262856	0.00177646	0	0.0646534	0.0179383
195	0.048771	0.168847	0.115524	0.823774	0.0116796	0.0422856	0.0255013	0.271924	0.00215985	6.70961e-05	0.0628639	0.0182019
196	0.0505282	0.173563	0.11604	0.8463	0.0117842	0.0422856	0.0255013	0.281519	0.00189145	0.00102407	0.0635971	0.0184939
197	0.0519139	0.177713	0.118688	0.86978	0.0118319	0.0442212	0.0284879	0.291604	0.00174411	0.000852991	0.0630535	0.0187408
198	0.053215	0.180648	0.121019	0.894059	0.012079	0.0461568	0.0314744	0.30222	0.00189271	0.000576196	0.0615429	0.0194644
199	0.055052	0.182136	0.119499	0.91839	0.0123449	0.0461568	0.0314744	0.313707	0.0020972	0.000823948	0.0607453	0.0203844
200	0.0579809	0.186241	0.119861	0.942652	0.0127529	0.0515526	0.0389523	0.325784	0.00198389	0.00154127	0.0607491	0.0213091
201	0.0604858	0.189553	0.121007	0.968457	0.0127665	0.0515526	0.0389523	0.338642	0.00174962	0.00187574	0.0607545	0.022354
202	0.0630216	0.19395	0.121931	0.995094	0.0131826	0.0545551	0.0427964	0.352347	0.0014818	0.00217098	0.0604908	0.0237189
203	0.0661075	0.197563	0.123821	1.02297	0.0132207	0.0575575	0.0466405	0.366939	0.00142945	0.00264077	0.0604259	0.0248765
204	0.0693841	0.200918	0.124473	1.05236	0.0133018	0.0575575	0.0466405	0.382094	0.00115222	0.00341966	0.0609517	0.0261643
205	0.0731506	0.203468	0.126811	1.08245	0.0136734	0.0650536	0.0598183	0.398247	0.000980904	0.00440215	0.061377	0.0273496
206	0.0768783	0.207956	0.133201	1.11357	0.0143389	0.0650536	0.0598183	0.414965	0.000848762	0.00457893	0.0618554	0.0287895
207	0.0803167	0.211768	0.136556	1.14735	0.0150657	0.0692345	0.0672219	0.433037	0.00093342	0.00446806	0.0617577	0.0304666
208	0.0848706	0.215662	0.1398	1.18376	0.015717	0.0734155	0.0746254	0.452336	0.000880336	0.00489264	0.0607428	0.0324955
209	0.0896967	0.220732	0.146282	1.22069	0.0162733	0.0734155	0.0746254	0.47254	0.000456209	0.00553513	0.0601655	0.0342647
210	0.0944539	0.227113	0.151915	1.25934	0.0170151	0.0834005	0.0919173	0.493995	0.000426749	0.00589025	0.0594793	0.036256
211	0.0993534	0.234571	0.161761	1.29952	0.0180981	0.0834005	0.0919173	0.516727	0.000256437	0.00524349	0.0574203	0.0382192
212	0.104763	0.240359	0.16754	1.34121	0.0189371	0.0898487	0.103669	0.540498	0.000364724	0.00506438	0.055783	0.0402894
213	0.109894	0.245468	0.171661	1.3856	0.0197689	0.0962969	0.11542	0.565508	0.000559836	0.00425328	0.0516382	0.0423071
214	0.115404	0.250732	0.177903	1.43134	0.0205845	0.0962969	0.11542	0.592108	0.000917796	0.00364633	0.0480622	0.0444891
215	0.121038	0.256691	0.185599	1.47813	0.021699	0.110582	0.142936	0.620816	0.00121755	0.00374744	0.0459662	0.0473092
216	0.126457	0.262558	0.193903	1.52596	0.0229965	0.110582	0.142936	0.651246	0.00117194	0.00324562	0.0427215	0.0500577
217	0.131297	0.269599	0.206779	1.57467	0.024147	0.119855	0.159385	0.683422	0.00103607	0.00286352	0.0395379	0.0522733
218	0.134962	0.276365	0.217734	1.62407	0.0255661	0.129128	0.175834	0.716847	0.0010592	0.00266913	0.0362113	0.0552349
219	0.138263	0.283361	0.228071	1.67411	0.0270163	0.129128	0.175834	0.75191	0.000972311	0.00185299	0.0316478	0.058526
220	0.140591	0.290352	0.237946	1.72487	0.0286055	0.150492	0.22061	0.788989	0.00152369	0.00159641	0.0281245	0.062201
221	0.142892	0.298173	0.248658	1.77711	0.0302421	0.150492	0.22061	0.828217	0.00154569	0.00164765	0.0250894	0.0659498
222	0.144205	0.307192	0.266986	1.83295	0.032229	0.16289	0.245879	0.86911	0.001614	0.0016351	0.0208435	0.070188
223	0.144756	0.313507	0.280417	1.89221	0.0340801	0.175287	0.271148	0.912149	0.00226447	0.00148861	0.0173894	0.0749013
224	0.144094	0.319665	0.296396	1.95565	0.0358365	0.175287	0.271148	0.957591	0.00307263	0.00135339	0.0129147	0.0799508
225	0.142514	0.326994	0.31657	2.02409	0.0378282	0.20616	0.340035	1.00545	0.00371764	0.00169724	0.010129	0.0847467
226	0.140815	0.333945	0.33363	2.0997	0.0396042	0.20616	0.340035	1.0554	0.00458775	0.00227136	0.00729572	0.0898268
227	0.138978	0.339592	0.350335	2.18419	0.0418464	0.225088	0.380801	1.10804	0.00567727	0.0028791	0.00402663	0.0950403
228	0.137739	0.345906	0.372802	2.27687	0.0440854	0.244016	0.421566	1.16299	0.0069356	0.00393818	0.00282625	0.100422
229	0.136438	0.351722	0.395382	2.37778	0.0458797	0.244016	0.421566	1.22057	0.00809858	0.00511505	0.00191981	0.106305
230	0.134974	0.356222	0.411993	2.49009	0.0476368	0.288922	0.531754	1.28079	0.0096779	0.00626476	0.000877822	0.112444
231	0.134841	0.361572	0.431002	2.61235	0.0495764	0.288922	0.531754	1.34409	0.0111793	0.00813291	0.000510585	0.11945
232	0.133828	0.366832	0.451485	2.74253	0.0515261	0.315211	0.59449	1.40962	0.012312	0.00992087	2.12931e-05	0.127198
233	0.133537	0.373109	0.473988	2.87916	0.0538116	0.341499	0.657225	1.47766	0.0138526	0.0121363	0	0.13475
234	0.133164	0.376771	0.488994	3.02209	0.0557818	0.341499	0.657225	1.54788	0.0155762	0.0147471	0.000392584	0.142143
235	0.132506	0.38326	0.510194	3.16879	0.0575005	0.40003	0.806184	1.62013	0.0173111	0.0178967	0.00206419	0.150656
236	0.132688	0.387698	0.530556	3.31277	0.059331	0.40003	0.806184	1.6942	0.0189403	0.0217496	0.00434968	0.160589
237	0.133562	0.390918	0.540552	3.45472	0.0611588	0.434389	0.890702	1.76906	0.0203055	0.0256272	0.00770953	0.171487
238	0.133376	0.395687	0.555632	3.58909	0.0630056	0.468747	0.975219	1.84277	0.0213728	0.0295104	0.0109361	0.183213
239	0.134407	0.398002	0.565993	3.71247	0.06448	0.468747	0.975219	1.9151	0.0225735	0.0344039	0.0158097	0.195728
240	0.136654	0.398563	0.573196	3.83195	0.0658397	0.539905	1.16127	1.98488	0.0239082	0.0396895	0.0212314	0.207832
241	0.139233	0.39523	0.57078	3.92344	0.0666633	0.539905	1.16127	2.05102	0.0252692	0.0453687	0.0274519	0.221156
242	0.142526	0.389998	0.556409	4.00713	0.0676082	0.57338	1.24566	2.11313	0.0266722	0.0510451	0.0339897	0.239588
243	0.148238	0.388669	0.549844	4.07604	0.0687633	0.606854	1.33005	2.17071	0.0283569	0.0564593	0.0392314	0.255305
244	0.155392	0.386121	0.535128	4.11827	0.0700719	0.606854	1.33005	2.22212	0.0298622	0.062305	0.0452779	0.266847
245	0.163876	0.381986	0.515256	4.14305	0.0710166	0.660423	1.46655	2.26633	0.0312903	0.0678325	0.0505759	0.276558
246	0.174409	0.376532	0.491695	4.14264	0.0712301	0.660423	1.46655	2.30264	0.0326061	0.0724273	0.0548912	0.285461
247	0.187131	0.371519	0.466814	4.10953	0.0716964	0.677656	1.50626	2.33121	0.033177	0.0765683	0.0597387	0.292282
248	0.199912	0.362411	0.437914	4.04869	0.0720747	0.69489	1.54597	2.35141	0.0338563	0.0799264	0.0631626	0.297362
249	0.214666	0.356968	0.411572	3.95743	0.0721401	0.69489	1.54597	2.36194	0.0348543	0.0817087	0.065584	0.300552
250	0.230031	0.353114	0.384471	3.84282	0.0721774	0.697461	1.54697	2.36148	0.0347669	0.0815949	0.0658515	0.300344
251	0.24446	0.349488	0.359003	3.71236	0.0719397	0.697461	1.54697	2.34969	0.0341077	0.0797154	0.0638797	0.297257
252	0.257333	0.344671	0.339338	3.5651	0.0715465	0.681361	1.51026	2.32794	0.0332479	0.0766231	0.059362	0.292058
253	0.269185	0.33925	0.316115	3.407	0.071208	0.66526	1.47356	2.29805	0.0324364	0.0720927	0.0544504	0.284913
254	0.279945	0.336608	0.2947	3.24546	0.0707862	0.66526	1.47356	2.2603	0.0313626	0.0671328	0.0478205	0.276021
255	0.287311	0.332289	0.271719	3.07342	0.0696844	0.61088	1.33538	2.21468	0.0302651	0.0618856	0.0425812	0.266789
256	0.29184	0.327074	0.248633	2.91465	0.0685382	0.61088	1.33538	2.16266	0.0292115	0.0561587	0.0361439	0.255344
257	0.293766	0.323586	0.237103	2.7489	0.0670539	0.576995	1.25057	2.1048	0.027908	0.0502328	0.0295844	0.237836
258	0.294934	0.319371	0.219354	2.58479	0.0656398	0.543109	1.16577	2.0421	0.0262011	0.0445899	0.0237638	0.222014
259	0.295032	0.317176	0.209439	2.43594	0.0641285	0.543109	1.16577	1.97533	0.0249913	0.038766	0.0177255	0.209033
260	0.293002	0.313636	0.198974	2.2917	0.0628099	0.467721	0.974266	1.90548	0.0238685	0.0332054	0.0123488	0.196851
261	0.289474	0.308466	0.184647	2.16303	0.0612745	0.467721	0.974266	1.83337	0.0228518	0.0285407	0.00842492	0.184353
262	0.286111	0.304055	0.176043	2.06094	0.0596764	0.433989	0.892351	1.75952	0.0217863	0.024138	0.00494416	0.172818
263	0.281334	0.298637	0.16257	1.97995	0.0580231	0.400257	0.810437	1.68501	0.0207298	0.0202423	0.00281723	0.162041
264	0.274987	0.29256	0.149274	1.92182	0.0561576	0.400257	0.810437	1.61125	0.0194081	0.0169551	0.000933143	0.152128
265	0.267416	0.285185	0.13695	1.88087	0.0545068	0.33828	0.65219	1.53908	0.0178043	0.0140423	5.30858e-05	0.143597
266	0.259434	0.278256	0.125232	1.85253	0.0528615	0.33828	0.65219	1.46941	0.0160949	0.0116411	0.00017635	0.136047
267	0.249257	0.271866	0.115992	1.83554	0.0508499	0.311962	0.588229	1.40247	0.0143106	0.00915799	0.000486355	0.128715
268	0.238101	0.263599	0.106265	1.82551	0.0486474	0.285643	0.524268	1.33813	0.0127371	0.00736157	0.00176968	0.12155
269	0.225441	0.255199	0.0950332	1.81855	0.0466663	0.285643	0.524268	1.27561	0.0113035	0.00557077	0.00272144	0.114527
270	0.211408	0.248141	0.0858909	1.8126	0.0447861	0.241725	0.417373	1.21557	0.0100731	0.00414562	0.00368954	0.107799
271	0.196131	0.240445	0.0793412	1.80549	0.0425041	0.241725	0.417373	1.15833	0.00913448	0.00315963	0.00542295	0.101472
272	0.18118	0.234231	0.07456	1.79639	0.0403217	0.22269	0.375648	1.10376	0.00790626	0.00220756	0.00700827	0.0954622
273	0.164987	0.22708	0.0678888	1.78549	0.0380242	0.203656	0.333922	1.05159	0.00681327	0.00171648	0.00994381	0.0899289
274	0.148616	0.222483	0.0656299	1.77225	0.0360978	0.203656	0.333922	1.00144	0.00633625	0.00133925	0.0134173	0.0846686
275	0.132622	0.21769	0.0630071	1.75506	0.0343266	0.172931	0.263658	0.953633	0.00611928	0.000728061	0.0165554	0.0796234
276	0.117382	0.213002	0.0600171	1.73288	0.0323158	0.172931	0.263658	0.90827	0.00535779	0.000622484	0.0196455	0.074509
277	0.102215	0.207127	0.0537742	1.70478	0.0303096	0.15989	0.236967	0.865162	0.00497173	0.000606273	0.0222768	0.0697522
278	0.0887649	0.202621	0.0523828	1.67157	0.0285188	0.14685	0.210277	0.824063	0.00485456	0.00111679	0.0259623	0.0652506
279	0.0779036	0.199701	0.0508611	1.63476	0.0269985	0.14685	0.210277	0.785037	0.00447053	0.000571348	0.0281079	0.0614791
280	0.0690923	0.197288	0.0503582	1.59711	0.0255359	0.124562	0.161906	0.747997	0.00426951	0.000257817	0.030693	0.0580385
281	0.0617509	0.195746	0.0515017	1.56101	0.0242467	0.124562	0.161906	0.713081	0.00378746	0.000187608	0.0338201	0.054339
282	0.0562783	0.195139	0.0531101	1.5252	0.0229163	0.11587	0.14523	0.67962	0.00347365	0.000468226	0.0365663	0.0508242
283	0.052006	0.19385	0.0534531	1.49114	0.0217157	0.107177	0.128554	0.647311	0.00313718	0.00135593	0.039715	0.0477848
284	0.0485549	0.191568	0.0526361	1.46067	0.0201984	0.107177	0.128554	0.617022	0.00270366	0.00140223	0.0424775	0.0451
285	0.0466247	0.189584	0.0520672	1.43285	0.0189658	0.0921176	0.0988808	0.588812	0.00218125	0.00110478	0.0445535	0.0427177
286	0.0435226	0.188757	0.0553425	1.409	0.0179252	0.0921176	0.0988808	0.56216	0.00184133	0.00166462	0.047775	0.040618
287	0.0415091	0.187864	0.0551884	1.38781	0.0169128	0.0855959	0.0876595	0.536985	0.00147643	0.00184833	0.0494296	0.0383933
288	0.0403128	0.187194	0.0546902	1.36667	0.016014	0.0790742	0.0764382	0.51307	0.00133589	0.00203648	0.0521439	0.0358472
289	0.0392941	0.185751	0.0529291	1.34592	0.0151408	0.0790742	0.0764382	0.490736	0.00143015	0.00223095	0.0542311	0.0338199
290	0.0382985	0.183811	0.0504328	1.32584	0.0139978	0.0693477	0.0593057	0.469655	0.00129207	0.00164179	0.0546912	0.0315786
291	0.0372884	0.184421	0.0528273	1.30491	0.0131032	0.0693477	0.0593057	0.449288	0.0011565	0.00194074	0.0564286	0.0296908
292	0.0364456	0.183289	0.0528769	1.28281	0.012457	0.0650979	0.0535634	0.429999	0.00110423	0.00183451	0.0572999	0.0281396
293	0.0360272	0.182708	0.0552842	1.26067	0.0117549	0.0608481	0.0478212	0.411842	0.00120154	0.00161032	0.0584184	0.0268827
294	0.035227	0.181496	0.057746	1.23798	0.011308	0.0608481	0.0478212	0.394746	0.00124547	0.00297181	0.0608215	0.025377
295	0.0345017	0.179585	0.0593238	1.21444	0.0109233	0.0525933	0.0369402	0.378692	0.00137363	0.00274217	0.0614841	0.0239822
296	0.0338388	0.17786	0.0593214	1.18932	0.0103475	0.0525933	0.0369402	0.363411	0.00144441	0.00219257	0.0620454	0.0228468
297	0.0334987	0.175818	0.0581708	1.16357	0.00986673	0.0495194	0.0325582	0.348901	0.00150475	0.0022772	0.0645334	0.0217267
298	0.0335478	0.174403	0.0586076	1.13936	0.0092838	0.0464455	0.0281761	0.335176	0.0018187	0.00235212	0.0666429	0.0205537
299	0.0341001	0.172742	0.0583268	1.11485	0.0089592	0.0464455	0.0281761	0.322122	0.00190142	0.00250885	0.0686539	0.0194997
300	0.0344363	0.17171	0.0579885	1.09076	0.00896556	0.0421172	0.0211975	0.30994	0.00210529	0.00260215	0.0701754	0.0185876
301	0.0347075	0.170629	0.0573951	1.06704	0.00909015	0.0421172	0.0211975	0.298468	0.00198689	0.0028202	0.0721893	0.0176073
302	0.0352853	0.168249	0.0575414	1.04493	0.00894527	0.0399051	0.0174708	0.28779	0.00176611	0.00302947	0.0742819	0.0172565
303	0.0362762	0.167162	0.0583105	1.02392	0.00904537	0.037693	0.0137442	0.277685	0.00186798	0.00236056	0.0752174	0.0173102
304	0.037305	0.16635	0.0593294	1.00373	0.00895834	0.037693	0.0137442	0.26832	0.00206155	0.00253564	0.0759567	0.0166657
305	0.0381712	0.166069	0.0602163	0.984027	0.00869197	0.0351179	0.011527	0.259351	0.00191234	0.0031755	0.076475	0.0162158
306	0.0389236	0.164551	0.059715	0.965326	0.00856211	0.0351179	0.011527	0.251194	0.00207119	0.00356807	0.0776848	0.0155606
307	0.0389733	0.163564	0.0623995	0.947856	0.00830083	0.0337221	0.0107813	0.243311	0.00195008	0.00376121	0.0794405	0.0151482
308	0.0391732	0.161853	0.0632882	0.930744	0.00819555	0.0323264	0.0100357	0.235954	0.00221907	0.00420389	0.0802741	0.0146998
309	0.0387726	0.160795	0.0658739	0.914684	0.00816725	0.0323264	0.0100357	0.228852	0.00216383	0.00497134	0.0824808	0.0146154
310	0.0402255	0.159548	0.0702399	0.89786	0.00822318	0.0301433	0.0100414	0.222108	0.00217918	0.00600513	0.0848686	0.0143823
311	0.040769	0.158464	0.0723495	0.881362	0.00821775	0.0301433	0.0100414	0.215682	0.00223369	0.00572133	0.0850583	0.0144235
312	0.0409987	0.158984	0.0765717	0.864494	0.00793889	0.0293073	0.00994909	0.20958	0.00195486	0.0057905	0.0852902	0.0144014
313	0.0411052	0.158155	0.0777696	0.847231	0.00808702	0.0284714	0.00985683	0.204111	0.00193679	0.00627289	0.0864663	0.0144886
314	0.04097	0.156428	0.0771171	0.830056	0.00825093	0.0284714	0.00985683	0.199041	0.00176779	0.00699927	0.087533	0.0147182
315	0.0407811	0.154864	0.0785007	0.814266	0.0082813	0.0283073	0.0124675	0.194181	0.00186582	0.0073736	0.0871914	0.0148367
316	0.040469	0.153701	0.0798188	0.798245	0.00844138	0.0283073	0.0124675	0.189595	0.00179312	0.00684283	0.0869869	0.0150361
317	0.0405053	0.153198	0.082019	0.782189	0.00842178	0.0279645	0.0124934	0.184941	0.00171807	0.00681422	0.0871425	0.0151442
318	0.0411405	0.152537	0.0827118	0.766641	0.0083141	0.0276217	0.0125193	0.180726	0.00173823	0.00741504	0.0889282	0.015207
319	0.0418785	0.150295	0.0803544	0.751372	0.00848955	0.0276217	0.0125193	0.176945	0.00161744	0.00873836	0.0914845	0.0158825
320	0.0420645	0.1494	0.0827096	0.737271	0.00869226	0.0272725	0.0154228	0.173237	0.00128557	0.00988849	0.0930237	0.0168461
321	0.0431406	0.147509	0.0814865	0.723656	0.00881025	0.0272725	0.0154228	0.16937	0.00103126	0.0103107	0.0939651	0.0174974
322	0.0437083	0.146045	0.0805664	0.709785	0.00889379	0.0271269	0.0153462	0.166072	0.00091954	0.0116364	0.0981564	0.0177508
323	0.0437532	0.145191	0.0818548	0.696855	0.00880583	0.0269813	0.0152696	0.162895	0.00115987	0.0129256	0.102183	0.0182738
324	0.0439238	0.14381	0.0818547	0.683292	0.00862383	0.0269813	0.0152696	0.159796	0.00115611	0.0146704	0.106406	0.0186956
325	0.0440776	0.142849	0.0836463	0.670214	0.0083407	0.0260116	0.0156454	0.156966	0.00105427	0.0151618	0.108405	0.0193139
326	0.0440632	0.140621	0.0821751	0.657771	0.00846337	0.0260116	0.0156454	0.154383	0.00110766	0.0158037	0.111617	0.0195554
327	0.0436884	0.138763	0.0817626	0.645714	0.00855326	0.0256	0.0156597	0.15201	0.00136027	0.0168586	0.114717	0.020027
328	0.0432469	0.136257	0.0799985	0.634022	0.00858808	0.0251884	0.0156741	0.149365	0.00151039	0.0173352	0.116083	0.0204049
329	0.0436034	0.134553	0.0793466	0.622119	0.00859058	0.0251884	0.0156741	0.146748	0.00171997	0.0184698	0.119512	0.0208261
330	0.0436032	0.132742	0.0765972	0.609973	0.00863531	0.0240879	0.0154379	0.144257	0.00157611	0.0191783	0.122556	0.0213433
331	0.0434124	0.131246	0.0762175	0.59825	0.00906135	0.0240879	0.0154379	0.141984	0.00169189	0.0203027	0.126967	0.0218712
332	0.043342	0.129228	0.0725336	0.586469	0.00936551	0.0236863	0.0153116	0.13995	0.00163171	0.0211793	0.129795	0.0223263
333	0.0434585	0.127779	0.0711338	0.574937	0.00933606	0.0232846	0.0151853	0.137936	0.0019167	0.022382	0.132502	0.0230049
334	0.0423851	0.126332	0.0727787	0.564123	0.00921176	0.0232846	0.0151853	0.135898	0.00183805	0.0234526	0.13466	0.0234408
335	0.0417374	0.124175	0.0710771	0.553119	0.00939965	0.0228246	0.016105	0.13412	0.00213193	0.023909	0.136444	0.0236401
336	0.0414722	0.122702	0.0716876	0.542178	0.00952509	0.0228246	0.016105	0.132596	0.00197265	0.0243507	0.138567	0.0241848
337	0.0410799	0.121194	0.0702715	0.531967	0.00954381	0.02259	0.0162183	0.130917	0.00195309	0.0251017	0.141362	0.0244094
338	0.0404836	0.119144	0.069318	0.521873	0.00970491	0.0223554	0.0163316	0.129209	0.00195086	0.0264151	0.144479	0.0245616
339	0.0403414	0.117755	0.0681725	0.512938	0.00985963	0.0223554	0.0163316	0.128049	0.00187713	0.0281622	0.147528	0.0248818
340	0.0405616	0.116154	0.0650996	0.504204	0.00979998	0.0217716	0.0166949	0.126752	0.00201497	0.0297882	0.150469	0.0254459
341	0.0403351	0.114772	0.0638763	0.495311	0.00987752	0.0217716	0.0166949	0.125426	0.00218707	0.0310423	0.153458	0.0260542
342	0.0400989	0.113678	0.0633832	0.486687	0.00973315	0.0214201	0.0167049	0.124144	0.00219806	0.0317428	0.155119	0.0265126
343	0.0396749	0.112032	0.0611061	0.47802	0.00940565	0.0210686	0.0167148	0.123007	0.00239891	0.0331093	0.158791	0.0267447
344	0.0394459	0.111705	0.0615314	0.469813	0.00928134	0.0210686	0.0167148	0.121883	0.00271891	0.0347691	0.16116	0.0269331
345	0.0390456	0.109773	0.0593419	0.461668	0.00938558	0.0205245	0.0172784	0.120834	0.00286104	0.0363922	0.164454	0.0270763
346	0.0381598	0.108045	0.0581809	0.453512	0.00980704	0.0205245	0.0172784	0.11972	0.00287328	0.0374957	0.167966	0.0271623
347	0.0373267	0.107189	0.060567	0.445694	0.0103205	0.0201847	0.0171789	0.118447	0.00271462	0.0386236	0.17068	0.0273543
348	0.0374095	0.10589	0.0602346	0.437948	0.0105129	0.0198449	0.0170794	0.117375	0.00263988	0.0404895	0.174791	0.0273918
349	0.0371371	0.105022	0.0619461	0.430064	0.0104782	0.0198449	0.0170794	0.11622	0.00252029	0.0413803	0.177697	0.0275786
350	0.0368184	0.103345	0.0616771	0.422359	0.0104629	0.0200717	0.017982	0.115055	0.00273771	0.0419994	0.180622	0.0276349
351	0.0362515	0.101572	0.0590558	0.414871	0.0105664	0.0200717	0.017982	0.114173	0.0027069	0.0425861	0.181723	0.0279316
352	0.0364319	0.100612	0.0589844	0.407281	0.0104247	0.0200254	0.0176583	0.113245	0.0027975	0.0440251	0.185744	0.0284012
353	0.0355478	0.0992164	0.0585905	0.399853	0.0103602	0.019979	0.0173347	0.112424	0.00325874	0.0448055	0.187237	0.0284434
354	0.0347545	0.0979032	0.0589913	0.391772	0.0104549	0.019979	0.0173347	0.111233	0.00342054	0.0457586	0.188574	0.0285284
355	0.034721	0.0957762	0.0561909	0.384013	0.0103448	0.0202177	0.0192612	0.110054	0.00365889	0.0467142	0.190033	0.0282611
356	0.0342439	0.0943371	0.0556519	0.376797	0.0103217	0.0202177	0.0192612	0.108829	0.00366701	0.0472383	0.191338	0.0279711
357	0.0337385	0.0921805	0.0542015	0.369889	0.0104123	0.0199959	0.0194213	0.107724	0.00358198	0.0470184	0.192928	0.027774
358	0.033907	0.0905259	0.0545789	0.3632	0.0103366	0.0197741	0.0195815	0.106793	0.00418999	0.0474919	0.193677	0.0277746
359	0.0338244	0.0898678	0.0559044	0.357165	0.0103475	0.0197741	0.0195815	0.106097	0.00418807	0.0482764	0.19384	0.0278326
360	0.0335836	0.0889079	0.05625	0.351273	0.0104238	0.0200245	0.0197887	0.105208	0.00442973	0.0486852	0.194057	0.0280588
361	0.0332253	0.0885382	0.0566366	0.345594	0.0104457	0.0200245	0.0197887	0.104574	0.00473883	0.0497222	0.195725	0.0281797
362	0.0337079	0.0880408	0.0555255	0.340022	0.0102165	0.0196811	0.0193256	0.104006	0.00525916	0.050195	0.1979	0.0282022
363	0.0340443	0.087937	0.0574725	0.333911	0.0101144	0.0193376	0.0188625	0.103191	0.0057809	0.0514433	0.199349	0.0280652
364	0.0332031	0.0875235	0.0581531	0.328101	0.0100947	0.0193376	0.0188625	0.102393	0.00625218	0.051627	0.198935	0.0280338
365	0.0327103	0.0866602	0.0593983	0.322673	0.00995621	0.0187911	0.0188247	0.101685	0.0063072	0.0520374	0.199977	0.0280244
366	0.0320523	0.0853611	0.0586378	0.317932	0.00994238	0.0187911	0.0188247	0.100736	0.00643088	0.0504578	0.196694	0.0276074
367	0.0316989	0.0842655	0.0566292	0.312568	0.0100288	0.0183248	0.0186068	0.0998509	0.00661044	0.0509614	0.197213	0.0272798
368	0.0310244	0.0838356	0.0562242	0.307489	0.010295	0.0178584	0.018389	0.0988044	0.00671114	0.050781	0.196082	0.0275668
369	0.0305339	0.0817649	0.0555456	0.302411	0.0102858	0.0178584	0.018389	0.0978944	0.00659653	0.0513076	0.197498	0.0277508
370	0.030539	0.07962	0.0532137	0.297422	0.0101474	0.0171332	0.0170107	0.097407	0.00658127	0.0514718	0.19809	0.0279143
371	0.0307667	0.0777969	0.0512169	0.292005	0.00968685	0.0171332	0.0170107	0.0969387	0.00679002	0.0510855	0.198539	0.0282295
372	0.0299273	0.0770911	0.0499058	0.286756	0.0094231	0.0166609	0.0168671	0.0960089	0.00699312	0.0502481	0.196086	0.0283754
373	0.0297557	0.0764801	0.0516235	0.281668	0.00951499	0.0161887	0.0167235	0.0950413	0.0070172	0.050934	0.197675	0.0283467
374	0.0295844	0.0743236	0.0486308	0.276381	0.00959905	0.0161887	0.0167235	0.0940353	0.0071563	0.0511661	0.198077	0.0283238
375	0.0295215	0.0728547	0.0470125	0.271232	0.00940358	0.0159253	0.0169546	0.0932899	0.00764613	0.0516556	0.19787	0.0282916
376	0.029379	0.0705058	0.0432712	0.266038	0.00968619	0.0159253	0.0169546	0.0923193	0.00775999	0.0522057	0.1984	0.0285333
377	0.0298866	0.0689791	0.0405687	0.261176	0.00963224	0.0158276	0.0172454	0.0914278	0.0077122	0.0527067	0.197669	0.0286799
378	0.0296137	0.0674528	0.0379929	0.256906	0.00949716	0.0157298	0.0175362	0.0905761	0.00792679	0.0534196	0.198965	0.0286847
379	0.0295717	0.0649101	0.0355419	0.252345	0.00945707	0.0157298	0.0175362	0.0898771	0.00789443	0.0547983	0.199824	0.028391
380	0.0296571	0.0630922	0.0336028	0.247545	0.00954141	0.015023	0.0182725	0.0891064	0.00808724	0.0546875	0.199868	0.0281911
381	0.0294236	0.0613149	0.0321746	0.242598	0.00940431	0.015023	0.0182725	0.0885107	0.00849484	0.0546178	0.202099	0.0283541
382	0.0286652	0.0594886	0.0318691	0.238468	0.00934243	0.0149299	0.0180269	0.0877926	0.00824874	0.0540183	0.202677	0.0285852
383	0.0288023	0.0582023	0.0305552	0.234123	0.00929743	0.0148368	0.0177813	0.087066	0.00811635	0.0533943	0.20238	0.0284976
384	0.028059	0.0567913	0.0281148	0.230198	0.00945531	0.0148368	0.0177813	0.0863044	0.00834899	0.0528341	0.203033	0.0282163
385	0.0282673	0.0557204	0.0269315	0.226597	0.00948572	0.0144972	0.0183034	0.0856277	0.0082825	0.0518296	0.201405	0.0280357
386	0.0272563	0.0557614	0.028043	0.22301	0.00948748	0.0144972	0.0183034	0.0848321	0.00814685	0.0507844	0.200344	0.0281504
387	0.0267787	0.0545586	0.028665	0.219244	0.0095874	0.0141828	0.0179393	0.0842973	0.00776038	0.0491875	0.197887	0.0281707
388	0.0263817	0.0539335	0.0272683	0.215556	0.00938083	0.0138684	0.0175752	0.083557	0.00770401	0.0481208	0.196133	0.0284637
389	0.0267349	0.0529959	0.0295574	0.211682	0.00944725	0.0138684	0.0175752	0.0828142	0.00755838	0.0474856	0.195812	0.0284935
390	0.0267716	0.0516377	0.0281247	0.207934	0.00944801	0.0137073	0.0170191	0.0819717	0.00758639	0.0475721	0.19604	0.0284412
391	0.0266001	0.0511206	0.028442	0.204291	0.00927416	0.0137073	0.0170191	0.0810338	0.00752587	0.0475906	0.194327	0.0281662
392	0.0269886	0.0501206	0.0295859	0.200551	0.0089728	0.0131516	0.0157554	0.0800967	0.00771079	0.0475311	0.195075	0.028138
393	0.026573	0.048721	0.028808	0.197253	0.00864819	0.0125958	0.0144917	0.07924	0.00795904	0.0466731	0.193192	0.0284426
394	0.0259986	0.0487119	0.0293059	0.194219	0.00848022	0.0125958	0.0144917	0.078216	0.00798816	0.0462393	0.19243	0.0286238
395	0.0260062	0.0484172	0.0293204	0.191044	0.00843329	0.0113884	0.0124489	0.0771901	0.00780715	0.0462082	0.19104	0.028817
396	0.0261539	0.049119	0.0292213	0.187671	0.00855608	0.0113884	0.0124489	0.0760142	0.00767562	0.0458387	0.188793	0.028812
397	0.0260971	0.048213	0.0276411	0.184208	0.00847752	0.011496	0.0127354	0.0749753	0.0077107	0.0452824	0.187536	0.0289106
398	0.0257703	0.0474737	0.0279076	0.180712	0.00847958	0.0116035	0.0130219	0.0740444	0.00771671	0.0444095	0.185426	0.0289436
399	0.0251975	0.0471373	0.0302963	0.177156	0.00834174	0.0116035	0.0130219	0.0729856	0.00784995	0.0433725	0.184366	0.0293171
400	0.0242154	0.0466247	0.0305758	0.173553	0.00795904	0.0102818	0.0127093	0.0716098	0.00786774	0.0425783	0.182323	0.0296286
401	0.0233062	0.0469589	0.0303526	0.170469	0.00806122	0.0102818	0.0127093	0.0703222	0.00765445	0.0426855	0.182079	0.0292796
402	0.0226503	0.046266	0.0312805	0.16762	0.0078663	0.0104031	0.0127033	0.0691353	0.00770506	0.041627	0.179419	0.0290557
403	0.0221193	0.0457314	0.031497	0.164977	0.00781133	0.0105244	0.0126973	0.0681671	0.00770185	0.040704	0.177092	0.0287557
404	0.0222012	0.0446632	0.0293638	0.162334	0.00755488	0.0105244	0.0126973	0.067306	0.0074862	0.0393586	0.172633	0.0285743
405	0.0220195	0.0435491	0.0280428	0.159742	0.00740485	0.0114375	0.015614	0.066321	0.00705358	0.0382556	0.16909	0.0285315
406	0.0224262	0.0430177	0.0292585	0.156571	0.00718733	0.0114375	0.015614	0.0654478	0.0070012	0.0372867	0.166076	0.0282997
407	0.0225505	0.0420125	0.0285878	0.153545	0.00707841	0.0116417	0.0162989	0.0646697	0.00707152	0.0370968	0.164436	0.0280051
408	0.022435	0.0408519	0.029551	0.15042	0.00676425	0.0118458	0.0169837	0.0637429	0.00687422	0.0372534	0.162224	0.0275847
409	0.0223352	0.0396776	0.0284695	0.14768	0.00668195	0.0118458	0.0169837	0.0627288	0.00673664	0.0362891	0.160622	0.0273064
410	0.0223859	0.0397152	0.0285176	0.144829	0.00651099	0.0119311	0.0175456	0.0618229	0.00675083	0.0360489	0.159693	0.0267995
411	0.0226931	0.0395713	0.0293715	0.141989	0.00631127	0.0119311	0.0175456	0.0610147	0.00677475	0.0351267	0.15791	0.0264523
412	0.022978	0.0390265	0.028599	0.139236	0.00634803	0.0117563	0.0170624	0.0600931	0.00665861	0.0345237	0.155573	0.0259001
413	0.0227185	0.0381103	0.0278292	0.136635	0.00628528	0.0115815	0.0165791	0.0592568	0.00701203	0.0340455	0.153272	0.0253259
414	0.0223143	0.0366673	0.0258167	0.134065	0.00610926	0.0115815	0.0165791	0.0585651	0.00746697	0.0340281	0.150488	0.024738
415	0.0223473	0.0359126	0.0240057	0.131136	0.00597924	0.0108467	0.0145557	0.0578642	0.00769914	0.034635	0.148479	0.0244186
416	0.0221899	0.0345222	0.0214459	0.128213	0.00597897	0.0108467	0.0145557	0.0573425	0.00754197	0.0342489	0.146238	0.0241358
417	0.0217556	0.0336657	0.01979	0.125342	0.00613407	0.0103961	0.0137952	0.0566596	0.00748125	0.0345662	0.145665	0.023965
418	0.0216985	0.0332011	0.0201151	0.122193	0.00610441	0.00994561	0.0130346	0.0559671	0.00751195	0.0337578	0.143807	0.0238209
419	0.0215857	0.0326007	0.0191352	0.119509	0.00591086	0.00994561	0.0130346	0.0551582	0.00788431	0.0328616	0.142103	0.0236296
420	0.0213746	0.0317608	0.0191695	0.116961	0.00553582	0.0091909	0.013777	0.0544629	0.00810746	0.0316863	0.140919	0.0232389
421	0.0214594	0.0308941	0.0192364	0.114808	0.00528827	0.0091909	0.013777	0.0537242	0.00839101	0.0312647	0.140114	0.0229773
422	0.0218464	0.0305047	0.0186189	0.112269	0.00523072	0.00885718	0.0133112	0.05271	0.00815188	0.0302281	0.137226	0.0225533
423	0.0225435	0.0293769	0.016929	0.110008	0.00526819	0.00852345	0.0128454	0.0518919	0.00788772	0.0303524	0.137191	0.0223395
424	0.0224758	0.0284047	0.0182954	0.107472	0.00538189	0.00852345	0.0128454	0.0511829	0.00772224	0.0291081	0.13339	0.0221767
425	0.0224277	0.0277325	0.0188265	0.105667	0.005298	0.00807697	0.0120689	0.0503602	0.00786975	0.0278044	0.13262	0.0221771
426	0.022571	0.0272243	0.0176573	0.103545	0.00514387	0.00807697	0.0120689	0.0494467	0.00786939	0.0265486	0.131816	0.0218818
427	0.0222551	0.0265475	0.015733	0.101738	0.00511573	0.00775238	0.0112025	0.0486852	0.00782766	0.0261123	0.131864	0.0218459
428	0.0213972	0.0261697	0.01442	0.100565	0.00540009	0.00742778	0.0103361	0.0479711	0.00807697	0.0261445	0.133452	0.0219006
429	0.0209163	0.0261575	0.0150248	0.0988212	0.00540714	0.00742778	0.0103361	0.0472677	0.00809606	0.025551	0.132092	0.021787
430	0.0199647	0.0249888	0.0148735	0.0970035	0.00551223	0.00709693	0.00805462	0.046656	0.00799853	0.0249724	0.131709	0.021475
431	0.0190349	0.0248248	0.0169517	0.0952582	0.00530746	0.00709693	0.00805462	0.0457632	0.0084408	0.0244365	0.131121	0.0213995
432	0.0191632	0.0249326	0.0170014	0.0936167	0.00528923	0.00669598	0.00800648	0.045019	0.00890763	0.0239308	0.128978	0.0211094
433	0.0184959	0.0247815	0.0164456	0.0919321	0.00517468	0.00629504	0.00795835	0.0442448	0.00961836	0.0237266	0.128572	0.0208538
434	0.0182871	0.0247986	0.0167538	0.0903596	0.00517517	0.00629504	0.00795835	0.0433804	0.00972029	0.0236682	0.127988	0.0204585
435	0.0178178	0.0240826	0.0160841	0.0886961	0.00513229	0.00598098	0.00948944	0.0424382	0.00969079	0.0229458	0.126552	0.0201438
436	0.0173483	0.0230023	0.0161974	0.0872617	0.00501342	0.00598098	0.00948944	0.0412881	0.00960873	0.0232828	0.128338	0.0201779
437	0.0172341	0.02247	0.0154848	0.086244	0.00470493	0.006013	0.00963315	0.04042	0.00940657	0.0230524	0.128494	0.020008
438	0.0166838	0.0219422	0.0146475	0.0846967	0.00439195	0.00604501	0.00977686	0.0396466	0.00965963	0.0232558	0.127932	0.0197474
439	0.0159746	0.0218237	0.0161697	0.083008	0.00431947	0.00604501	0.00977686	0.0388817	0.00952099	0.0235749	0.128345	0.0193072
440	0.0152805	0.021869	0.0161755	0.0810071	0.00445979	0.00643162	0.0113593	0.0379916	0.00916761	0.0229476	0.126612	0.0188958
441	0.0152747	0.0222247	0.0162099	0.0795433	0.00434357	0.00643162	0.0113593	0.0373214	0.00931793	0.0219401	0.126607	0.0186969
442	0.0152424	0.0228064	0.01787	0.0779125	0.00410392	0.00647096	0.011785	0.0366079	0.00901731	0.0206838	0.125865	0.0180547
443	0.0151315	0.0222972	0.0192847	0.0756055	0.00393411	0.0065103	0.0122107	0.0357945	0.00913062	0.0195223	0.121616	0.0174489
444	0.0150584	0.0215293	0.0221492	0.074114	0.0039315	0.0065103	0.0122107	0.0348174	0.00872383	0.0194835	0.121468	0.0168344
445	0.0149974	0.0217564	0.026033	0.0731143	0.00416189	0.00709147	0.0155839	0.0337491	0.00910978	0.0189097	0.119203	0.0162722
446	0.0142702	0.0222997	0.0277231	0.0719449	0.00417899	0.00709147	0.0155839	0.0329033	0.00929465	0.0185374	0.11848	0.0158239
447	0.013243	0.0223933	0.0289565	0.0704306	0.00411229	0.00718514	0.0157057	0.0318705	0.00936955	0.0182822	0.11761	0.015393
448	0.0123103	0.0227203	0.0309418	0.0692252	0.00410139	0.00727881	0.0158275	0.0309409	0.00971289	0.0166574	0.111887	0.0148669
449	0.0116585	0.0224786	0.0323118	0.0678178	0.00418539	0.00727881	0.0158275	0.0300805	0.0097811	0.015857	0.110446	0.0145014
450	0.0118204	0.0230102	0.0344588	0.0664537	0.00405921	0.00772641	0.0141112	0.0293166	0.0100145	0.0152563	0.109546	0.0138983
451	0.0118357	0.0241162	0.037047	0.0647541	0.00400966	0.00772641	0.0141112	0.028871	0.010237	0.0152772	0.108895	0.0131813
452	0.0118043	0.0240689	0.0381916	0.0629646	0.00365421	0.00782744	0.014089	0.0282453	0.0103175	0.0158958	0.109801	0.0127666
453	0.0115917	0.0232458	0.0391383	0.0616972	0.00333968	0.00792846	0.0140668	0.027437	0.0103944	0.0154009	0.108459	0.0121793
454	0.0115699	0.0221452	0.0377786	0.0605101	0.00290943	0.00792846	0.0140668	0.0265696	0.0105186	0.0156965	0.10754	0.0118501
455	0.0111136	0.0219076	0.0396055	0.0593864	0.00292001	0.00717443	0.0120572	0.0259666	0.0100791	0.0149847	0.105499	0.0116323
456	0.0104229	0.0212149	0.0387797	0.0583315	0.00301205	0.00717443	0.0120572	0.0251332	0.0096002	0.0153774	0.105853	0.0113679
457	0.0107005	0.0202356	0.0364127	0.0572399	0.00325969	0.00681002	0.0115605	0.0245216	0.00935783	0.0145536	0.102558	0.0111607
458	0.0107617	0.0194447	0.033961	0.0564251	0.00343102	0.0064456	0.0110638	0.0240673	0.00927846	0.013559	0.101099	0.0107028
459	0.0105671	0.0184563	0.0304213	0.0555609	0.00344222	0.0064456	0.0110638	0.0237832	0.00951674	0.013096	0.10315	0.0104329
460	0.0104	0.0177637	0.0290365	0.0543703	0.00338488	0.00571197	0.00916724	0.0233036	0.00959778	0.0125329	0.100634	0.0102401
461	0.0100038	0.017447	0.0279474	0.0528741	0.003411	0.00571197	0.00916724	0.0227644	0.00958394	0.0128251	0.10062	0.00973722
462	0.0101693	0.0170869	0.0286835	0.0514989	0.00352601	0.00576346	0.00972027	0.0222953	0.00917498	0.0129857	0.0991049	0.00927159
463	0.0103	0.0158033	0.0272591	0.0502504	0.00358838	0.00581496	0.0102733	0.0217145	0.00885682	0.0127951	0.0985326	0.00900789
464	0.010257	0.0151	0.0264956	0.048999	0.00334316	0.00581496	0.0102733	0.0213146	0.00910975	0.0121998	0.0980678	0.00888822
465	0.00994641	0.0142542	0.0245842	0.0478811	0.00334975	0.00553517	0.00908948	0.0209449	0.00919663	0.0119528	0.0964122	0.00889267
466	0.00971246	0.0131432	0.0215939	0.0472771	0.00338951	0.00553517	0.00908948	0.0203987	0.00932668	0.0121911	0.0970469	0.00882624
467	0.00900132	0.0126148	0.0200517	0.0463999	0.00340366	0.00540277	0.00932018	0.0199216	0.00902869	0.0115493	0.096048	0.00855671
468	0.00836273	0.0119425	0.0181997	0.04481	0.00358383	0.00527036	0.00955088	0.0194632	0.00927303	0.0109269	0.0945843	0.00830144
469	0.00776514	0.0105837	0.0160006	0.0436272	0.00346082	0.00527036	0.00955088	0.0190794	0.00870148	0.0105449	0.0934208	0.00813969
470	0.0072163	0.010122	0.0158768	0.0428741	0.0033393	0.00481658	0.00987428	0.0187349	0.00882716	0.0104358	0.0936983	0.00794073
471	0.00742158	0.00889219	0.0133115	0.0417259	0.00336997	0.00481658	0.00987428	0.0186396	0.00898077	0.0108144	0.0944474	0.00777304
472	0.00751097	0.00753071	0.0121527	0.0407508	0.00305281	0.00508043	0.0103237	0.018337	0.00874656	0.0109177	0.0947704	0.00755187
473	0.00818168	0.00685637	0.0113538	0.039613	0.00302431	0.00534427	0.010773	0.0177854	0.00900334	0.010428	0.0934193	0.00755699
474	0.00776375	0.00685679	0.0140302	0.0380494	0.00315968	0.00534427	0.010773	0.0172678	0.00909271	0.0101552	0.0921128	0.00726961
475	0.00737527	0.00703699	0.0154802	0.0367096	0.00309252	0.00512393	0.0111536	0.016781	0.00895925	0.00983644	0.0926436	0.00679616
476	0.00692841	0.00714446	0.0152251	0.036254	0.00325272	0.00512393	0.0111536	0.0165143	0.0086751	0.00974289	0.090984	0.00644301
477	0.00664782	0.00722875	0.0144369	0.0359837	0.00344902	0.0052403	0.0123463	0.016273	0.00852279	0.0096458	0.0897645	0.0060365
478	0.00639462	0.00723294	0.013699	0.0353256	0.00365697	0.00535666	0.013539	0.0157358	0.00847985	0.00963901	0.0878632	0.00574748
479	0.00642644	0.00614837	0.00997039	0.0346771	0.00353723	0.00535666	0.013539	0.0151714	0.00879334	0.00940969	0.0855556	0.00511151
480	0.00669589	0.00667539	0.00989572	0.0338888	0.00320077	0.00578108	0.014859	0.0145566	0.00925665	0.00911677	0.0840877	0.00476203
481	0.00636478	0.00647071	0.00903181	0.0329002	0.00287795	0.00578108	0.014859	0.0141357	0.00922396	0.0075456	0.082835	0.00428148
482	0.00623689	0.00602355	0.0083449	0.032254	0.00243592	0.00583319	0.0145117	0.0137764	0.0092378	0.00680803	0.0826167	0.004064
483	0.00656675	0.00542192	0.00816869	0.0319747	0.0021709	0.0058853	0.0141645	0.0135755	0.0093773	0.00657175	0.081901	0.00358121
484	0.00618738	0.00423883	0.00562242	0.0310561	0.00199118	0.0058853	0.0141645	0.0132409	0.00908195	0.0063602	0.0820594	0.0031249
485	0.00616661	0.00474248	0.0051828	0.0297611	0.00176271	0.00514991	0.0137234	0.0127258	0.00890449	0.00682598	0.0831952	0.00251358
486	0.00525358	0.00491658	0.00452301	0.0287333	0.00146038	0.00514991	0.0137234	0.012062	0.00896043	0.00683004	0.0819787	0.00183735
487	0.00491277	0.00423437	0.00305229	0.0276904	0.00133174	0.00485693	0.012497	0.0114287	0.00915064	0.006834	0.0812668	0.00158345
488	0.00452388	0.0037555	0.00416523	0.0267136	0.00168668	0.00456395	0.0112706	0.0108107	0.00915649	0.00671366	0.0804529	0.00135279
489	0.00419086	0.00350201	0.00446144	0.0262582	0.00162515	0.00456395	0.0112706	0.0101897	0.00884622	0.00688173	0.0804514	0.0013895
490	0.0038491	0.00336089	0.00235273	0.0259248	0.00153888	0.00314638	0.010284	0.00965008	0.00901506	0.00716546	0.0807581	0.00132469
491	0.00412472	0.00399801	0.00277354	0.0251447	0.00147027	0.00314638	0.010284	0.00889392	0.00912303	0.00646341	0.0793247	0.00151713
492	0.00414141	0.00399086	0.00204414	0.0238498	0.0012666	0.00279026	0.00991922	0.00813146	0.00915008	0.00607162	0.0800644	0.00190814
493	0.00454771	0.00499669	0.00240498	0.0227914	0.000933731	0.00243415	0.00955449	0.00776999	0.00935352	0.00678351	0.0812998	0.00186285
494	0.00432862	0.00560446	0.00302368	0.022243	0.000712641	0.00243415	0.00955449	0.00739954	0.00908439	0.00666766	0.081833	0.00186355
495	0.00371569	0.00487109	0	0.0220911	0.000640365	0.00104138	0.00661181	0.00696598	0.00880233	0.00670978	0.0819751	0.00144843
496	0.00361142	0.00536779	0.00285862	0.0215094	0.000722299	0.00104138	0.00661181	0.00642796	0.00843571	0.00557455	0.0795859	0.00103982
497	0.00330775	0.0050115	0.00248386	0.0209162	0.000474795	0.000744172	0.00581797	0.00572311	0.00820444	0.0047031	0.0785087	0.000518376
498	0.00353259	0.00457638	0.00333015	0.0204297	0	0.000446963	0.00502414	0.00505218	0.0081899	0.00399844	0.0773958	0.000395951
499	0.00367178	0.00541595	0.00494028	0.0201674	7.27085e-05	0.000446963	0.00502414	0.00445851	0.00834162	0.00331365	0.076119	0
