# Supplementary material for: Global loss of promoter–enhancer connectivity and rebalancing of gene expression during early colorectal cancer carcinogenesis
Source: Nat Cancer. 2024 Oct 30;5(11):1697–712. doi: 10.1038/s43018-024-00823-z (PMC11584406; doi:10.1038/s43018-024-00823-z)
Supplement: Supplementary file 10 — Statistical source data. [file 43018_2024_823_MOESM10_ESM.zip › edf4.xlsx]

## Sheet: EDF4A
Left
	0	1	2	3	4	5	6	7	8	9	10	11	12	13	14	15	16	17	18	19	20	21	22	23	24	25	26	27	28	29	30	31	32	33	34	35	36	37	38	39	40	41	42	43	44	45	46	47	48
0	-0.449198	-0.683417	-0.222945	-0.389948	-0.386304	-0.306871	-0.14265	-0.341197	-0.363605	-0.220423	-0.142532	-0.283341	-0.355715	-0.382192	-0.47887	-0.578326	-0.104273	-0.52981	-0.32092	-0.516215	-0.282497	-0.198397	-0.228169	0.0355203	-0.367557	-0.333293	-0.4633	-0.108924	-0.477517	-0.267561	-0.014077	-0.41098	-0.167869	-0.142099	-0.368892	-0.37298	-0.418091	-0.259314	-0.172946	-0.309785	-0.337702	-0.514018	-0.131583	-0.304653	-0.268171	-0.335812	-0.279553	-0.281558	-0.140659
1	-0.359848	-0.237805	-0.433967	-0.1998	-0.302904	-0.140097	-0.504538	-0.319111	-0.267053	-0.0742807	-0.261132	-0.231618	-0.0512768	-0.408156	-0.331695	0.0634424	-0.178561	-0.165995	-0.212383	-0.382824	-0.115278	-0.177661	-0.205138	0.0572606	-0.131199	-0.270785	-0.55176	-0.186859	-0.0403034	-0.221289	-0.190491	-0.168577	-0.193161	0.0155922	-0.11179	-0.225747	-0.183869	-0.701438	-0.230754	-0.269061	-0.299254	-0.40199	-0.125243	-0.461663	-0.263944	-0.161169	-0.365251	-0.235087	-0.262556
2	-0.0416687	-0.338207	-0.405109	-0.549504	0.0396447	-0.487534	-0.0244846	-0.339644	-0.19309	-0.651404	-0.232627	-0.392841	-0.172047	-0.379211	-0.430199	-0.257223	0.0234541	-0.481651	-0.289367	-0.25485	-0.206425	-0.261279	-0.376254	-0.194404	-0.0893768	-0.430423	-0.341434	-0.184732	-0.426693	-0.48315	-0.226239	-0.297551	-0.288866	-0.391304	-0.107108	-0.437124	-0.135117	-0.0208955	-0.298641	-0.369431	-0.0573429	-0.303707	-0.18156	-0.013545	-0.120886	-0.17163	-0.136916	-0.0697493	-0.134792
3	-0.258212	-0.473336	-0.0429997	-0.0271603	-0.0601533	-0.297328	-0.218034	-0.432116	-0.2778	-0.209819	-0.38055	-0.419712	-0.208499	-0.235747	-0.250307	-0.0349074	-0.116104	-0.510017	-0.00554505	-0.217187	-0.227497	-0.156897	-0.296767	-0.357246	-0.121	-0.105105	-0.186061	-0.191093	-0.0502785	-0.0446137	0.0285425	-0.111555	-0.462695	-0.29619	-0.133306	-0.355354	-0.401057	-0.297061	-0.0606429	-0.152184	-0.174835	-0.183944	-0.140103	-0.151202	-0.170767	-0.067457	-0.150791	-0.147694	-0.160448
4	-0.435973	-0.551949	-0.409398	-0.34477	-0.458898	-0.236829	-0.264361	-0.153864	-0.262747	-0.378841	-0.12211	-0.414026	-0.2413	-0.157466	-0.467265	-0.23864	0.00741473	-0.315691	-0.2513	-0.171179	-0.314809	-0.0506342	-0.0117618	-0.143724	-0.289211	-0.322581	-0.0980971	-0.404765	-0.271928	-0.284625	-0.33251	-0.239084	-0.15889	-0.0208433	-0.37416	-0.318884	-0.329799	-0.315336	-0.0751013	-0.239622	-0.192826	-0.175947	-0.281231	-0.377582	-0.302017	-0.146259	-0.230772	-0.206783	-0.298201
5	-0.233783	-0.0935618	-0.233277	-0.51368	-0.291888	-0.129219	0.0269548	-0.527966	-0.209197	-0.118074	-0.0947447	-0.297962	-0.0378885	-0.199009	-0.186699	-0.272608	0.00866727	-0.014012	-0.0380752	-0.211868	-0.0144677	-0.366846	-0.0890228	0.0029951	-0.054626	-0.0894049	-0.4784	-0.353344	-0.329224	-0.260035	-0.153043	-0.21152	0.0134368	-0.218396	-0.0535116	-0.254292	-0.444813	-0.419287	-0.174662	0.0620224	-0.159062	-0.0722782	-0.339476	-0.339827	-0.155736	-0.126207	-0.088824	-0.0967277	-0.0398289
6	-0.126434	-0.193858	-0.370906	-0.473824	-0.167389	-0.060739	-0.565704	-0.275078	-0.138354	-0.087944	-0.204567	-0.341729	-0.0515752	-0.300615	-0.332394	-0.0663288	-0.096955	-0.236346	-0.158195	0.0125769	-0.381183	-0.0742852	-0.603136	-0.181768	-0.143266	-0.355237	-0.208337	-0.268629	-0.206771	0.0019794	-0.153349	-0.188917	-0.277561	-0.279424	0.0160399	-0.074866	-0.349249	-0.0804935	0.0247367	-0.138622	-0.111469	-0.301868	-0.0847471	-0.130248	-0.0142055	-0.0985255	-0.100973	-0.147374	-0.0584202
7	-0.278853	0.0545901	-0.699796	-0.518017	-0.259451	-0.564241	-0.114361	-0.334843	-0.376077	-0.0965804	-0.432102	-0.209889	-0.138734	-0.472704	-0.247083	-0.361376	-0.171987	-0.526105	-0.0644986	-0.261266	-0.216611	-0.623569	-0.191078	-0.243668	-0.205196	-0.278977	-0.281149	-0.472728	-0.244199	-0.471883	-0.156427	-0.335813	-0.405426	-0.246465	-0.383055	-0.0596831	-0.122147	-0.298342	-0.291121	-0.124495	-0.224262	-0.31523	-0.201856	-0.228635	-0.112532	-0.206265	-0.274738	-0.310106	-0.202597
8	-0.26373	-0.53218	-0.290365	-0.388562	-0.437811	-0.00968343	-0.211335	-0.334767	-0.178532	-0.341046	-0.204167	-0.341729	-0.56057	-0.130228	-0.117201	-0.145478	0.0580872	-0.479345	-0.330755	-0.0806173	-0.334131	-0.192957	-0.0893531	0.124569	-0.180294	-0.102391	-0.430263	-0.10971	-0.0273297	-0.232939	-0.0703224	-0.1881	-0.369233	-0.231559	0.0558562	-0.178921	-0.159536	-0.1648	-0.15788	-0.0369023	-0.0322102	-0.442238	-0.111267	-0.229653	-0.192039	-0.0502048	-0.0781772	-0.0606621	-0.0336907
9	-0.27035	-0.23214	-0.113158	-0.239168	-0.408974	-0.251497	-0.357642	-0.375746	-0.132177	-0.429097	-0.227199	-0.241752	-0.283497	-0.222962	-0.0617032	-0.249692	-0.218317	-0.342743	-0.418822	0.00315098	-0.215286	-0.146187	-0.215236	-0.204049	-0.326842	-0.0420508	-0.0936646	-0.00298923	-0.278494	-0.0533397	-0.328887	-0.12171	-0.579467	-0.339293	-0.0271676	-0.325165	-0.0448045	-0.066728	-0.114566	-0.133217	-0.116851	-0.101686	-0.287632	-0.213938	-0.353992	-0.102326	-0.0936027	-0.0929783	-0.128487
10	-0.272715	-0.327504	-0.20911	-0.347804	-0.0593754	-0.249166	-0.233156	-0.250318	-0.0211078	-0.417502	-0.462722	0.0234096	0.061382	-0.0293372	-0.232711	-0.0570414	-0.0735516	-0.185864	-0.325749	-0.394515	-0.225164	-0.325761	-0.18414	-0.132379	-0.354831	-0.287877	-0.222531	-0.162069	-0.0143479	-0.171865	0.0861176	-0.0642015	-0.131662	-0.437687	-0.153636	-0.133152	-0.26861	-0.235586	0.0498897	-0.194707	-0.0160028	-0.263103	-0.145086	-0.12439	-0.141575	-0.0751346	0.00461242	-0.134842	-0.111821
11	-0.0272764	-0.330092	-0.0527369	-0.572608	-0.208422	-0.475889	-0.20634	-0.139796	-0.0443548	-0.101304	-0.232713	-0.305527	-0.128131	-0.224843	-0.358817	-0.434214	-0.194443	-0.333085	-0.102729	-0.413302	-0.206937	-0.100744	-0.232801	0.0442998	-0.220277	-0.103605	-0.221265	-0.186551	-0.0637643	-0.137694	0.0146333	-0.239476	-0.0805099	-0.110888	-0.125583	-0.16171	-0.177835	-0.262327	-0.0625329	-0.00823727	-0.368002	-0.216185	-0.200639	-0.119212	-0.151148	-0.147695	-0.0968329	-0.106953	-0.0251705
12	-0.450385	-0.423452	-0.0110939	-0.31254	-0.32375	0.0527143	-0.185792	-0.579876	-0.366586	-0.376533	-0.389922	-0.0494402	-0.140166	-0.351697	-0.400078	-0.250238	-0.133139	-0.257758	-0.338593	-0.206692	-0.478321	-0.120683	-0.339253	-0.0449579	-0.0549668	-0.292488	-0.308472	-0.00418793	-0.281495	-0.269973	-0.276621	-0.13353	-0.364954	-0.403601	-0.224973	-0.258207	-0.280584	-0.0900475	-0.0903876	-0.173942	-0.302949	-0.031291	-0.139573	-0.367097	-0.0856678	-0.188362	-0.164025	-0.194178	-0.130565
13	-0.284772	-0.323836	-0.210644	-0.0728398	-0.234712	-0.46945	-0.388523	-0.457055	-0.306434	-0.0211118	-0.344682	-0.182667	-0.1422	-0.169175	-0.128786	-0.382679	-0.18872	-0.191809	-0.166399	-0.334601	-0.178888	-0.447413	0.0579232	-0.0219752	-0.0108873	-0.201064	-0.14463	-0.052038	-0.121919	-0.270447	0.0648927	-0.169307	-0.239807	-0.292704	-0.103421	-0.225973	-0.374755	-0.100944	-0.0645287	-0.0758158	-0.252085	-0.152785	-0.294589	-0.0951159	-0.151007	-0.0955513	-0.245449	-0.151318	-0.0871894
14	-0.186402	-0.584769	-0.504089	-0.405066	-0.337155	-0.0493738	-0.285004	-0.338464	-0.412996	-0.262375	-0.553055	-0.342008	-0.323993	0.00496565	-0.0288769	-0.0822539	-0.154532	-0.237611	0.190419	-0.370563	-0.307585	0.0195968	-0.249463	-0.0120566	-0.212105	0.255369	-0.185141	-0.268374	0.000669628	-0.275008	-0.0630344	-0.136808	-0.244817	-0.0495067	-0.216301	-0.15179	-0.514324	-0.414167	-0.0170507	-0.280893	-0.0567021	-0.30141	-0.228715	-0.165058	-0.108123	-0.145612	-0.164093	-0.00496089	-0.0963733
15	-0.379247	-0.286882	-0.216776	-0.369832	-0.0400035	-0.446466	-0.269718	-0.335753	-0.443547	-0.185707	0.0312936	-0.548017	-0.338294	-0.36231	-0.141783	-0.0520754	0.107121	-0.444647	-0.254943	-0.184051	-0.378006	-0.109308	-0.203948	-0.246627	-0.261696	-0.228061	-0.0707407	-0.00295516	0.0422281	-0.145045	0.00918644	-0.11924	-0.369998	-0.138371	0.0474432	-0.0825351	-0.190864	-0.126473	-0.0452367	-0.225417	-0.144268	-0.243313	0.0456596	-0.092107	-0.0541562	-0.204298	-0.0809712	-0.0216487	-0.0542997
16	-0.308826	-0.239723	-0.336666	-0.336737	-0.364928	-0.0536947	-0.0455296	-0.414528	-0.269074	-0.02811	-0.141048	-0.110249	-0.163328	-0.0590563	-0.272344	-0.177332	-0.268588	-0.524065	-0.506705	-0.00843997	-0.267379	0.10186	-0.135821	-0.30679	-0.279553	-0.38491	-0.0709984	-0.0263566	-0.152923	0.0307309	-0.139058	-0.408578	-0.347972	-0.00737346	-0.0188773	-0.192579	-0.453677	-0.19242	0.0246247	-0.0809978	-0.100582	-0.273428	-0.130302	-0.217815	-0.158578	-0.212455	-0.165295	-0.109318	-0.119543
17	-0.192074	-0.186256	-0.198048	-0.210687	-0.293471	-0.154534	0.0723932	-0.0979564	-0.260039	-0.0997517	-0.285485	-0.142405	-0.00263559	-0.130462	-0.101951	-0.130994	-0.415096	-0.10253	-0.181896	-0.335185	-0.0801555	-0.189379	0.0213125	-0.157796	-0.0841405	-0.308015	-0.146861	-0.150559	-0.28267	0.0137496	-0.267372	-0.215986	-0.183547	0.10834	0.0230371	-0.125547	-0.141538	-0.208967	-0.0968578	-0.18132	-0.0459107	-0.227199	0.0234317	-0.163879	0.0222547	-0.177254	-0.0487165	-0.0287371	-0.0115664
18	-0.343615	-0.350315	-0.26702	-0.0238008	-0.274957	-0.164744	-0.305091	-0.0722738	-0.0945357	-0.265959	-0.355479	-0.282355	-0.0509879	-0.129827	-0.0272737	-0.33525	-0.217596	-0.203306	-0.24797	-0.0615418	-0.203867	-0.227099	-0.0496313	-0.245511	-0.341105	-0.106235	-0.08936	-0.11349	-0.0138664	-0.362468	-0.134075	-0.196661	-0.230002	-0.193303	-0.251496	-0.210161	-0.320432	-0.30029	-0.262836	-0.1164	-0.151	-0.106866	-0.211767	-0.109682	-0.0782842	-0.198217	-0.0786971	-0.174128	-0.0369907
19	-0.125775	-0.514385	-0.0831155	-0.0922738	-0.222508	-0.327602	-0.0182388	-0.314988	-0.0730341	0.022621	-0.0998814	-0.175964	-0.1863	-0.256574	-0.056783	-0.123868	-0.0237772	-0.0588945	-0.297837	-0.442493	-0.316789	-0.0922823	-0.17285	-0.26544	-0.186499	-0.133945	-0.342774	-0.280321	-0.287816	-0.110247	-0.297818	-0.447363	-0.121185	-0.252642	-0.111394	-0.1406	-0.269461	-0.24189	-0.0301614	-0.202337	-0.120417	-0.0375706	-0.0563731	-0.156191	-0.024954	-0.0214797	-0.203371	-0.194277	-0.0214193
20	-0.0273099	-0.213963	-0.339005	-0.0497758	-0.229442	-0.0121735	-0.0401819	0.0110028	-0.257672	-0.0336372	-0.12148	-0.326668	-0.308443	-0.223416	-0.319783	-0.378333	-0.0189293	-0.033726	-0.27571	-0.373651	-0.339839	-0.137804	0.0593294	0.0477917	0.0671734	-0.307414	-0.183762	-0.0934911	-0.232903	-0.120681	-0.123681	-0.152827	0.155964	-0.150985	-0.232129	-0.172229	-0.0439258	-0.272472	-0.114024	-0.332667	0.0715702	-0.214687	-0.033029	-0.111907	-0.0711134	-0.217962	-0.0962686	-0.038481	0.0280624
21	-0.374938	-0.463496	-0.327535	-0.149714	-0.220997	-0.445606	0.0362419	-0.497211	-0.219675	0.0605409	-0.372981	-0.17684	-0.0992013	-0.25542	0.0727954	-0.381359	-0.00681277	-0.266365	-0.266962	-0.322572	-0.21326	-0.0754043	-0.304356	-0.374123	-0.204019	-0.0849136	-0.511558	-0.0161206	0.041284	-0.155071	-0.503166	-0.0726883	-0.302858	0.083361	-0.104777	-0.12759	-0.0332942	-0.29793	-0.137517	-0.284586	0.00302665	-0.0291813	-0.162704	-0.186651	-0.240286	-0.0728218	-0.0419813	-0.0748487	-0.0941335
22	-0.193374	-0.379545	-0.199883	-0.496353	-0.259268	-0.118378	-0.300885	-0.30629	-0.17599	-0.251721	-0.189793	-0.0217176	-0.512444	-0.379692	0.150777	-0.334338	-0.288938	-0.357451	-0.108814	-0.266754	-0.248215	-0.106779	0.0294615	-0.140529	-0.13936	0.0367676	-0.491697	-0.0109748	0.064362	-0.341409	-0.212668	-0.131266	0.117572	-0.0708293	-0.0241616	-0.0385122	-0.197533	-0.065796	0.0406185	-0.0827738	-0.035155	-0.172892	-0.120767	-0.165577	-0.167361	-0.0934004	-0.220018	-0.0662608	-0.219401
23	-0.252799	-0.098245	-0.341588	-0.0615414	-0.307185	-0.037785	0.0327073	-0.174701	-0.26257	0.0222446	-0.073782	-0.0640299	-0.0432899	-0.165036	-0.230668	-0.394559	-0.0797208	0.025628	0.199043	-0.160218	-0.291064	-0.102204	-0.0556198	-0.0466582	-0.158293	0.0462579	-0.0874991	-0.119698	0.208334	-0.0438737	-0.0556844	-0.021632	-0.117098	0.0747354	-0.134519	-0.0236149	-0.105555	-0.334623	-0.0468226	-0.233002	-0.218526	-0.344235	-0.191394	-0.140045	-0.246245	-0.171114	-0.0123729	0.0626793	-0.270242
24	-0.491973	-0.0479916	-0.140128	-0.148421	-0.0780856	-0.185005	-0.10077	-0.268199	-0.079998	-0.120794	-0.345287	0.0506063	-0.125871	-0.153772	-0.218724	-0.167874	-0.0936024	-0.0716326	-0.153743	0.199495	-0.216356	0.0318785	-0.345916	-0.293346	-0.169202	-0.191555	-0.16322	-0.212651	-0.154633	0.111927	-0.0335195	0.0644189	0.0326094	0.0970581	-0.0233499	0.162364	-0.15929	-0.00170506	0.152258	-0.0772572	-0.105097	-0.06934	0.0713417	-0.0411923	-0.0232109	-0.00439108	0.0829803	0.0404214	0.0768411
25	-0.169021	-0.347295	-0.230128	-0.444123	-0.335488	-0.200534	-0.179028	-0.087356	-0.361835	-0.0500843	-0.372662	-0.233112	-0.142485	0.0997788	-0.0480276	0.126503	-0.0701143	-0.0647556	-0.23148	-0.210017	-0.229644	-0.0277954	0.084877	0.131226	0.00284794	0.051285	-0.0911661	0.123914	-0.26103	0.1415	-0.0193021	-0.0757151	-0.100953	0.0436029	-0.0685968	-0.207713	-0.110837	0.071234	-0.0274582	-0.135949	0.0709368	-0.0893463	-0.146383	-0.0214073	-0.273397	-0.0664263	-0.000937868	-0.185242	-0.039891
26	-0.381907	-0.25065	-0.414145	-0.357042	-0.164817	-0.246162	0.0127974	-0.261032	-0.379397	-0.159722	0.0265119	-0.264002	-0.177777	-0.254837	0.0520408	-0.497572	-0.192737	-0.105974	-0.202455	-0.523092	-0.328825	-0.0463139	-0.30395	-0.189336	-0.188834	-0.166171	-0.0793177	-0.0879316	-0.155417	-0.0129636	-0.13138	-0.323791	-0.174064	0.0034159	-0.250113	-0.250574	-0.220099	-0.235682	-0.0848019	-0.223864	0.0214782	-0.20869	-0.151424	0.0172166	-0.292755	8.38658e-05	-0.234497	-0.0863311	-0.110579
27	-0.152056	-0.0721455	-0.281066	-0.542825	-0.340945	-0.303697	0.1025	-0.289673	-0.326868	-0.173352	-0.338297	-0.255904	-0.201287	-0.155607	-0.293216	-0.256999	0.0413205	-0.168689	-0.070098	-0.401759	-0.0694478	-0.189493	-0.220671	0.0472199	-0.247059	-0.254909	-0.20389	-0.427864	-0.205629	-0.385649	-0.236429	-0.245486	0.155747	0.00642297	-0.0298055	-0.137882	-0.155724	-0.0978654	-0.079713	-0.202515	0.0267696	-0.0446552	-0.0613963	-0.131348	-0.193468	-0.0628544	0.00368821	0.036229	-0.040366
28	-0.219997	-0.100339	-0.18046	-0.32559	-0.0582148	-0.176003	-0.0453706	-0.201614	-0.172466	-0.101855	-0.236185	0.0415315	-0.093837	-0.110989	0.195836	-0.210443	-0.251236	-0.548999	-0.0640365	-0.39277	-0.332779	-0.331385	-0.0975422	0.0258062	-0.045925	-0.16586	0.256068	-0.315716	0.0220693	-0.0354236	0.113541	-0.255788	-0.222742	-0.0290009	-0.0693713	-0.244204	0.0402388	-0.251593	-0.0548164	-0.00716413	-0.0184378	0.0540741	-0.0341823	0.0682421	0.00856736	-0.138245	-0.0476338	-0.0595047	0.0899678
29	-0.408343	-0.290356	-0.0325007	-0.16304	-0.2136	-0.325363	-0.0806479	-0.495726	-0.0553096	-0.221071	-0.257587	-0.278677	-0.0197619	-0.435741	-0.277877	-0.18577	-0.0113002	-0.25491	-0.14511	-0.170548	-0.404861	-0.0736517	-0.115163	-0.0456703	-0.00549996	-0.0169176	-0.0176275	-0.103856	-0.0780258	-0.461238	-0.344817	-0.126611	0.00829812	0.0302549	-0.186916	-0.136329	-0.0951984	-0.242925	0.0766672	-0.135968	0.0409172	0.0612978	0.00994304	-0.219535	-0.102885	-0.1455	-0.106324	-0.0505127	0.0602407
30	-0.415279	-0.0729275	-0.108068	-0.393991	-0.498482	-0.239376	-0.168003	-0.501578	-0.143033	-0.0345375	-0.374104	-0.232806	-0.064181	-0.158629	-0.112233	-0.118468	-0.164095	-0.109607	-0.280835	-0.126823	-0.404954	-0.246915	-0.107679	0.129229	-0.193241	-0.102189	-0.131026	-0.199485	0.00582834	-0.103354	-0.115699	-0.135814	0.0692171	-0.103768	0.18038	-0.0117845	-0.025459	-0.138004	-0.0234221	-0.0283206	0.089971	-0.164152	-0.24088	-0.1852	-0.18013	-0.0938984	-0.200093	-0.0315823	-0.104343
31	-0.509859	-0.292571	-0.177744	-0.219652	0.134832	-0.207581	-0.185089	-0.494277	-0.252015	-0.0268265	-0.279487	-0.0544587	-0.321699	-0.263773	-0.135531	-0.338279	-0.0987988	-0.131774	-0.136427	-0.20518	-0.289204	-0.0289626	-0.119228	-0.195684	0.00482133	-0.104483	-0.0288664	-0.0333038	-0.226435	-0.105225	-0.186156	0.0828253	-0.00623171	0.113302	0.0843473	-0.238346	-0.0724279	0.0504281	-0.0156556	-0.115026	-0.0343949	0.118562	0.0519105	-0.117815	0.0440855	0.0111159	-0.0481474	0.0313719	0.00895927
32	-0.312094	-0.187064	-0.277036	-0.310224	-0.157677	-0.169747	-0.167028	-0.112233	-0.0803842	-0.258503	-0.17146	-0.0856303	-0.299968	-0.106961	-0.267999	-0.100364	-0.0772409	-0.033315	-0.0917229	-0.212604	0.0202829	-0.0893171	-0.102382	-0.00933491	-0.15404	-0.257876	-0.204357	0.0692149	-0.278399	-0.265832	0.106401	0.00236821	-0.144425	-0.0515654	-0.0612384	-0.0681913	-0.0146671	-0.0751239	0.0669857	-0.102166	-0.0633984	-0.0259759	-0.104003	-0.109628	-0.155635	-0.08098	-0.0420624	-0.0171077	-0.0445375
33	-0.207765	-0.108585	-0.439742	-0.41256	0.143095	-0.138772	-0.233367	-0.0269192	-0.198159	-0.187873	-0.114351	-0.130958	-0.122891	-0.0747676	-0.0510403	-0.0137735	-0.164209	-0.200053	-0.253124	-0.0263489	-0.181392	0.010979	-0.00487579	-0.0339281	-0.141864	0.0308947	0.00254886	0.0670578	-0.186642	-0.280587	-0.105402	-0.0507332	0.0148562	-0.21396	-0.0269489	-0.145136	-0.0268086	0.0373858	0.196902	-0.00898126	0.00162251	0.0165449	0.0246395	-0.182856	-0.0709946	-0.120418	-0.142483	-0.0222442	0.0181688
34	-0.542372	-0.268362	-0.200253	-0.401795	-0.211367	-0.256624	-0.0797855	-0.33117	-0.121902	-0.0824585	-0.229326	-0.188033	-0.464563	-0.376752	-0.175583	-0.167412	-0.350047	-0.12202	-0.175193	-0.168571	-0.298064	-0.0921084	-0.0733394	-0.118663	-0.118899	-0.10442	-0.205194	-0.0841773	0.0067874	-0.0749171	-0.0102183	-0.0978874	0.0404274	-0.159351	-0.00251049	-0.435471	-0.208358	0.0187825	0.117225	-0.0435829	-0.0302577	-0.125631	-0.137846	-0.0891385	-0.00838112	-0.0736057	-0.0808056	-0.101551	-0.139374
35	-0.347236	-0.144763	-0.449002	-0.218037	-0.223466	-0.333044	-0.14269	-0.195852	-0.306454	-0.143476	-0.412167	-0.261268	0.0675265	-0.233022	-0.188303	-0.0288721	-0.273673	-0.26863	-0.16764	-0.326542	-0.105676	0.0351417	-0.0804677	-0.178279	-0.00975514	-0.129769	-0.312386	-0.0434373	-0.155374	-0.180939	-0.139541	-0.258914	-0.161132	-0.0634183	-0.0066489	0.0774989	-0.132626	0.00345839	0.229396	-0.146327	-0.0899026	-0.0454198	-0.03463	-0.155192	-0.0763664	-0.246846	-0.0364296	-0.0908382	-0.016072
36	-0.240428	-0.22344	-0.150608	-0.474434	-0.154241	-0.257398	-0.268436	-0.160777	-0.243904	-0.193965	-0.382109	-0.192263	-0.0807406	-0.338123	-0.211399	-0.222294	-0.146293	-0.337548	-0.167685	-0.134679	-0.00952966	-0.0956605	-0.0978951	-0.0920145	-0.26591	-0.120207	-0.142386	-0.158604	-0.108328	0.0299006	-0.156455	-0.274816	-0.112673	0.0461028	-0.111256	0.0468332	-0.258351	0.189274	0.101151	-0.192354	-0.112451	0.0404765	-0.0246115	-0.131023	-0.00391501	-0.236017	-0.110973	-0.0989235	-0.143703
37	-0.0795171	-0.243616	-0.429345	-0.335781	-0.271543	-0.541379	-0.280227	-0.086501	-0.23927	-0.192642	0.0328992	0.062028	-0.142388	-0.177044	-0.357478	-0.140866	-0.281842	-0.406793	-0.0269687	-0.307693	-0.258504	-0.159802	-0.163618	0.0452293	-0.236349	-0.0797178	-0.208517	-0.144344	-0.166759	-0.0729351	-0.0212683	-0.206383	-0.18638	9.4478e-05	-0.053833	-0.00733671	0.064394	-0.226441	0.0637346	-0.174382	-0.0570869	-0.0227326	-0.168802	-0.177273	-0.179047	-0.163521	-0.0575188	-0.160129	-0.168054
38	-0.23263	-0.327331	-0.193774	-0.24526	-0.194293	-0.118961	-0.184401	-0.251827	-0.360073	-0.0778554	-0.235254	-0.248209	0.0665313	-0.0571296	-0.119147	0.142057	-0.373897	-0.0176464	-0.219266	-0.11983	-0.204704	-0.142636	-0.0295434	-0.345176	-0.057861	-0.23035	-0.0608325	-0.0285631	-0.235828	0.0194748	-0.0377507	-0.0773191	-0.0242415	0.00439921	0.0239533	-0.0443408	-0.0192118	-0.0881637	0.102053	-0.114362	0.0638381	0.00191386	-0.0728892	-0.147211	-0.0463151	-0.137488	-0.0962741	0.00157231	-0.111989
39	-0.205528	-0.227932	-0.344631	-0.247167	-0.165744	0.0429755	0.0900022	-0.0436145	-0.214709	-0.162821	-0.286374	-0.121822	-0.177351	-0.107922	-0.2719	-0.0960033	-0.202341	-0.166371	-0.187553	-0.263734	-0.108973	-0.113953	-0.219249	-0.264746	-0.0530042	-0.0747626	-0.17477	-0.0909406	0.144947	-0.0632205	-0.170155	0.0180118	0.00242946	0.0255444	-0.0589827	0.0885195	0.0717493	0.0305606	0.0613277	-0.0413554	-0.0165831	0.0499796	-0.109666	-0.133468	-0.116839	-0.0673041	-0.0597489	-0.0797225	-0.151973
40	-0.317749	-0.25406	-0.199247	-0.283528	-0.226189	-0.134561	-0.105797	-0.120202	-0.0780833	-0.162137	-0.181686	-0.30174	-0.225943	-0.344746	-0.0606165	-0.171985	-0.0719852	-0.194465	-0.116753	-0.0380988	-0.1744	-0.107975	-0.363416	-0.358112	-0.114514	-0.0427136	0.0364111	0.00979103	0.0280051	0.000948061	-0.0162385	0.0968472	0.0346407	0.0980381	-0.162448	-0.117495	-0.0195655	0.026526	0.00673675	-0.0661349	-0.0509391	0.000844318	-0.12167	-0.0464	0.00653114	-0.122875	-0.0688962	-0.116008	-0.096015
41	-0.437762	-0.295542	-0.314598	-0.375523	-0.0474619	-0.217036	-0.354175	-0.256749	-0.212111	-0.0520424	-0.310769	-0.145303	-0.21312	-0.29241	-0.147875	-0.274316	-0.384507	-0.221068	-0.100135	-0.146999	-0.0841248	-0.0851327	-0.266252	-0.133878	-0.0433415	0.0324907	-0.0581956	-0.186653	0.0974078	-0.171539	-0.0246055	0.0625892	0.101723	-0.0653918	-0.114132	-0.0834689	0.0432892	-0.02834	-0.00788932	-0.00127263	0.0279299	-0.108215	-0.0113329	-0.0958352	-0.0088063	-0.121501	-0.150165	-0.212917	-0.144616
42	-0.299268	-0.26342	-0.286458	-0.387066	-0.223955	-0.288231	-0.166882	-0.306288	-0.234424	-0.226429	-0.226826	-0.212232	-0.230813	-0.300772	-0.163345	-0.244714	-0.141599	-0.0653695	-0.114386	-0.083957	-0.216124	-0.211158	-0.226807	-0.0966912	0.0826637	-0.102326	-0.045686	-0.0735247	0.00936594	0.115961	-0.0770202	-0.162442	0.00420121	0.0479638	0.0988591	-0.0211739	-0.0307331	-0.0213826	-0.0525466	-0.00690591	-0.107447	-0.0358776	-0.126011	-0.14402	-0.181506	-0.0952988	-0.155351	-0.234036	-0.160011
43	-0.253915	-0.365497	-0.294995	-0.345889	-0.248951	-0.398492	-0.0132364	-0.232239	-0.25851	-0.121606	-0.168426	-0.143739	-0.195841	-0.161028	-0.167112	-0.146636	-0.171003	-0.237431	-0.375728	-0.158694	-0.291664	0.0816631	-0.202596	-0.10789	-0.0419257	-0.102317	-0.0888903	-0.125524	0.138369	-0.0422245	-0.0638164	-0.0335566	0.106298	-0.0483927	-0.0152036	-0.0195487	0.0719685	-0.0695739	-0.00739357	-0.229852	0.00806099	-0.0911103	-0.0120985	-0.142624	-0.133923	-0.196258	-0.226805	-0.119958	-0.272791
44	-0.143004	-0.0978831	-0.268209	-0.131276	-0.101199	-0.125661	-0.173901	-0.226517	-0.192786	-0.208184	-0.0826594	-0.15632	-0.0649134	-0.239981	-0.164147	-0.183713	-0.0822328	-0.166777	0.038404	-0.0817083	-0.201149	-0.108621	-0.0358014	-0.115886	-0.128757	0.00635456	-0.109254	-0.102538	0.0453537	0.130397	-0.0963019	0.0435745	-0.0591025	-0.0937641	-0.0615497	0.0179749	-0.133451	-0.120366	0.018953	-0.29115	0.047136	-0.0835166	-0.0623087	-0.105461	-0.190181	-0.129279	-0.233351	-0.232619	-0.236178
45	-0.309124	-0.195651	-0.206236	-0.271739	-0.131507	-0.293052	-0.253152	-0.0952864	-0.181993	-0.182918	-0.173314	-0.275409	-0.134633	-0.285532	-0.0500171	-0.085652	-0.00014729	-0.261434	-0.0862883	-0.173134	-0.141742	-0.049056	-0.067584	-0.263325	-0.0634021	-0.131715	0.0166875	-0.0639921	-0.0898805	-0.0292392	-0.047818	-0.157182	-0.0877909	-0.0451062	-0.0313806	-0.137245	-0.102623	-0.128721	-0.0823997	-0.0902928	-0.0892244	-0.10053	-0.246741	-0.27506	-0.15249	-0.195155	-0.259918	-0.351456	-0.323618
46	-0.221599	-0.244038	-0.210918	-0.191532	-0.186602	-0.258591	-0.103051	-0.102348	-0.167361	-0.152045	-0.148104	-0.124638	-0.118628	-0.268768	-0.105113	-0.251161	-0.116078	-0.175785	-0.105415	-0.0873978	-0.177606	-0.0172516	-0.145721	-0.213082	-0.0426785	-0.127429	-0.152346	-0.0316148	-0.0834908	-0.0201636	-0.0438511	-0.0228242	0.0240095	-0.0868959	-0.0986124	-0.0393953	-0.106594	-0.0209484	0.0292189	-0.202707	-0.0254362	-0.0749275	-0.10855	-0.135434	-0.193006	-0.19874	-0.206915	-0.231154	-0.222538
47	-0.244097	-0.264173	-0.19082	-0.326567	-0.219574	-0.182956	-0.0979777	-0.175362	-0.0814044	-0.217049	-0.211419	-0.128711	-0.0610037	-0.292933	-0.205869	-0.265874	-0.144095	-0.140001	-0.0810432	-0.210888	-0.161917	-0.12705	-0.0476251	-0.02194	-0.10527	-0.0369545	0.0237488	-0.118086	-0.0175933	-0.0666507	-0.0212916	-0.00673518	-0.0208126	-0.111553	-0.0267401	-0.049346	0.00550644	-0.126947	0.0437188	-0.0650502	-0.0260494	-0.107267	-0.11145	-0.162164	-0.193658	-0.192899	-0.181419	-0.324341	-0.229533
48	-0.145316	-0.185339	-0.258869	-0.293306	-0.214362	-0.251786	-0.163959	-0.211938	-0.0954251	-0.216242	-0.234919	-0.160697	-0.0819739	-0.122181	-0.134257	-0.213859	-0.0770576	-0.0557374	-0.0608831	-0.133638	0.0243527	-0.141222	-0.1589	-0.158497	-0.00832639	-0.05284	-0.0256733	0.0222911	-0.00625743	0.079601	0.0324643	-0.0658486	-0.0151963	-0.0250498	-0.0172511	0.0422773	-0.023777	-0.0453861	0.0338069	-0.0710424	4.96817e-05	-0.0699846	-0.105927	-0.147018	-0.163337	-0.269566	-0.24185	-0.25621	-0.272679
49	-0.225539	-0.200176	-0.231011	-0.244266	-0.097364	-0.163953	-0.125867	-0.205936	-0.143222	-0.11531	-0.203714	-0.242444	-0.162475	-0.207572	-0.109341	-0.153304	-0.0427579	-0.142737	-0.0510804	-0.110866	-0.0537088	-0.109939	-0.0442653	-0.107269	-0.0477638	-0.0332861	-0.00313881	-0.0601144	-0.0783049	-0.0423713	0.0103574	0.00600196	0.0663631	0.00448779	-0.00870941	0.0414365	-0.0224773	-0.0814186	-0.0179722	-0.0435075	-0.0255038	-0.0870646	-0.0584892	-0.0980065	-0.160411	-0.297449	-0.27611	-0.134445	-0.201892
50	-0.188696	-0.0473738	-0.253139	-0.158369	-0.174475	-0.248005	-0.184045	-0.225084	-0.156799	-0.18559	-0.19273	-0.203191	-0.0984189	-0.184857	-0.166402	-0.112735	0.0213649	-0.179916	-0.223925	-0.173844	-0.116336	-0.127023	-0.11461	-0.0485965	0.0315544	-0.0873751	-0.0246835	0.0110935	-0.0220375	-0.019969	0.0936195	0.0354965	0.0586484	0.0050834	0.05337	0.0309438	0.00477789	0.0303881	0.0395355	-0.0407855	-0.0403635	0.00167403	-0.145828	-0.161484	-0.115197	-0.16484	-0.189754	-0.21587	-0.208017
51	-0.183477	-0.206544	-0.212315	-0.178853	-0.246754	-0.127462	-0.148819	-0.337376	-0.146527	-0.129322	-0.194751	-0.204077	-0.106313	-0.136816	-0.040429	-0.232395	-0.152	-0.105418	-0.0869342	-0.154439	-0.142033	-0.0207866	-0.118762	-0.0392783	0.0081022	-0.0213157	0.0183266	-0.0430156	-0.0298627	-0.0189736	0.0429417	-0.0151808	0.0265635	-0.0396366	-0.0658196	0.037519	-0.00871856	-0.0198911	0.0458618	-0.0758131	-0.0665757	-0.114615	-0.0949332	-0.145421	-0.211346	-0.196954	-0.240826	-0.24531	-0.161378
52	-0.262823	-0.255192	-0.283217	-0.226655	-0.131858	-0.042238	-0.202637	-0.148856	-0.177046	-0.0919743	-0.230278	-0.153411	-0.148089	-0.188893	-0.174115	-0.152384	-0.00766566	-0.154265	-0.0895434	-0.0542528	-0.0379662	-0.0691509	-0.178854	-0.069912	-0.126159	-0.136854	-0.0634361	0.0606276	-0.0688218	0.0318423	0.0589929	0.0774128	0.0677955	0.0822029	-0.0268424	-0.0418631	-0.0710535	-0.0803618	-0.0208986	-0.0135794	-0.00406373	-0.064749	-0.119298	-0.124013	-0.129103	-0.242049	-0.242885	-0.222782	-0.203626
53	-0.182316	-0.239789	-0.164369	-0.201059	-0.0710097	-0.0699008	-0.149771	-0.12681	-0.183566	-0.118306	-0.297256	-0.169925	-0.336699	-0.104861	-0.18349	-0.160886	-0.106464	-0.185326	-0.136835	-0.138802	-0.122097	-0.114287	-0.0751008	-0.107073	-0.0623337	-0.0703557	-0.168073	-0.105077	-0.0841907	-0.0716556	-0.0159633	-0.0306942	0.0136263	-0.0117574	-0.0814087	-0.0615358	0.00828164	-0.125655	0.0379261	-0.0485549	-0.0505227	-0.0798559	-0.136527	-0.213165	-0.119203	-0.227426	-0.179641	-0.274464	-0.259528
54	-0.085651	-0.195671	-0.212216	-0.301338	-0.205008	-0.172548	-0.142611	-0.0436337	-0.379009	-0.181721	-0.189989	-0.109313	-0.1402	-0.212668	-0.180288	-0.191785	0.00575178	-0.0804037	-0.0894805	-0.149154	-0.186164	0.0493041	-0.250138	-0.06609	-0.0152957	-0.0542108	-0.110885	-0.0800166	-0.0819389	-0.0777201	-0.0677247	-0.0272067	0.0171714	0.0307237	0.00126544	-0.115024	0.0357633	-0.122784	0.0308061	-0.0814138	-0.0872551	-0.243132	-0.146345	-0.089243	-0.216011	-0.144333	-0.223131	-0.197313	-0.264163
55	-0.274244	-0.17123	-0.194701	-0.0931894	-0.176143	-0.320812	-0.171056	-0.197201	-0.31259	-0.029049	-0.30428	-0.181421	-0.173566	-0.279305	-0.160202	-0.181412	-0.0191477	-0.262801	-0.191176	-0.240864	-0.266857	-0.0741833	-0.189438	-0.094255	-0.0123518	0.0111906	1.00136e-05	-0.0772982	-0.086009	-0.11973	-0.0115721	-0.0523515	-0.0583077	-0.0126548	0.0602804	-0.176803	-0.15001	-0.164051	-0.152895	-0.0855255	-0.00676543	-0.0858807	-0.0684904	-0.22923	-0.197169	-0.259827	-0.227966	-0.278734	-0.277468
56	-0.0465145	-0.287471	-0.343971	-0.349146	-0.197556	-0.159586	-0.0103751	-0.14668	-0.308861	-0.212678	-0.235847	-0.0201509	-0.185502	-0.0976068	0.0118364	-0.0577986	-0.0109961	-0.258349	-0.244379	-0.151444	-0.211751	-0.125493	-0.0263612	-0.266772	-0.091941	0.00729101	-0.0861485	-0.0692844	-0.0736387	-0.00511697	0.0239845	0.0340396	0.0341322	-0.00665267	-0.0298446	0.0488414	-0.0221611	-0.017276	-0.110063	-0.192352	-0.0638949	-0.127362	-0.045783	-0.128484	-0.101096	-0.160554	-0.239816	-0.227028	-0.210099
57	-0.149131	-0.310125	-0.193267	-0.345747	-0.33257	-0.219518	-0.247365	-0.237803	-0.322777	-0.24747	-0.0968445	-0.0488371	-0.0980466	-0.0742185	-0.0280349	-0.139225	-0.0538169	-0.156291	-0.0229278	-0.344106	-0.202083	-0.1106	-0.307806	-0.0880586	-0.210978	0.0593273	-0.0922685	-0.131728	-0.078927	-0.255511	-0.0801769	-0.124172	-0.0123991	-0.0568815	0.0445653	-0.0421609	-0.0191191	-0.0428869	-0.176871	-0.23984	-0.0887016	-0.204248	-0.176018	-0.221658	-0.218198	-0.310503	-0.203742	-0.241303	-0.107294
58	-0.213897	-0.118461	-0.178989	-0.300602	-0.234502	-0.268844	-0.149904	-0.195644	-0.104782	-0.247564	-0.22619	-0.0675196	-0.0797505	0.00274916	-0.0469627	-0.139162	-0.0630494	-0.129447	-0.136788	-0.228619	-0.185497	-0.152777	-0.0786084	-0.278029	-0.181218	-0.131495	-0.0400684	0.0990455	-0.0311701	-0.0484652	0.0226034	0.00628887	-0.0656145	-0.0159763	-0.0964928	0.0436954	-0.0815963	0.00741487	-0.0757065	-0.182982	0.0437066	-0.187629	-0.0556345	0.0547503	-0.0965	-0.276319	-0.213493	-0.148209	-0.193888
59	-0.508734	-0.243491	-0.305406	-0.0980372	-0.375133	-0.436653	-0.123528	0.00157858	-0.373267	-0.0598625	-0.328359	-0.149586	-0.211818	-0.214112	0.0288763	-0.27887	-0.282353	-0.0581693	-0.116205	-0.155238	-0.288439	-0.121522	-0.164752	-0.25982	-0.0307701	-0.0317364	-0.0818203	-0.0485393	-0.110435	0.0582848	-0.00341008	-0.00519286	0.142362	-0.0681645	0.029565	-0.0637266	0.0498467	-0.0663485	0.0397057	-0.341909	-0.106472	-0.226913	-0.125857	-0.122552	-0.147881	-0.185537	-0.171712	-0.193801	-0.155444
60	-0.265028	-0.188066	-0.277955	-0.217738	-0.204905	-0.24495	-0.146077	-0.238343	-0.231304	-0.091146	-0.228468	-0.129601	-0.225172	-0.120263	-0.180658	-0.148876	0.0770173	-0.191286	-0.267852	-0.0804891	-0.301251	-0.166902	-0.17836	-0.279063	0.0365737	-0.0017875	-0.0657535	-0.0780753	-0.185413	-0.0995137	0.00297199	-0.00875045	0.0655864	-0.0289116	-0.198874	-0.20649	-0.177354	-0.121089	0.0215239	-0.104235	-0.104212	-0.0777538	-0.077953	-0.137238	-0.0718848	-0.0177441	-0.131163	-0.0906688	-0.154149
61	-0.255186	-0.33958	-0.0297552	-0.230194	-0.195367	-0.155737	-0.11009	-0.0471681	-0.229558	0.0191797	-0.110052	-0.273777	-0.212488	-0.229678	-0.0773351	-0.340924	-0.0284003	-0.243998	-0.295034	-0.216795	-0.0442064	-0.0612776	-0.159697	-0.23279	-0.308171	-0.203822	-0.143103	-0.00183714	-0.0730226	-0.120371	0.0379274	-0.0286347	-0.0580407	0.0710162	-0.0622708	-0.115505	-0.119967	0.00575523	-0.155836	-0.0958728	0.0846384	-0.0670752	-0.113907	-0.0175365	-0.18507	-0.0752613	-0.140974	-0.0565245	-0.0773858
62	-0.207553	0.0675392	-0.10843	-0.158089	-0.256102	-0.178382	-0.138665	-0.198803	0.0818371	-0.13512	-0.045599	-0.0624959	-0.0688556	-0.239061	-0.0863312	-0.186475	0.00628018	-0.167304	-0.224604	-0.0488835	-0.254437	-0.101427	-0.0777424	-0.0860721	0.0524855	-0.0714651	-0.268342	0.0534614	-0.00474835	-0.0384744	-0.05916	-0.00750295	-0.0423644	-0.263864	-0.035744	-0.140905	0.108743	-0.0493585	0.186099	-0.0781985	-0.0747357	-0.197449	0.0385211	-0.13885	-0.171099	-0.113111	-0.162337	-0.0377143	-0.110917
63	-0.205002	-0.305449	-0.247538	-0.215002	-0.188188	-0.0687963	-0.00524789	-0.377379	-0.131241	-0.199384	-0.336291	-0.311406	-0.063441	-0.104178	-0.105752	-0.0248759	-0.45815	-0.140406	-0.200247	-0.126366	-0.0276494	-0.096348	-0.107462	-0.19015	0.0518523	0.00217322	-0.175343	-0.0663285	-0.141907	-0.27245	0.0473768	-0.248174	0.0382391	0.0482291	-0.0575344	-0.226813	-0.137342	0.0765171	0.0512977	0.00368957	-0.0502543	0.0607473	-0.0176006	0.0888397	-0.0966302	-0.177781	-0.160748	-0.130868	-0.108186
64	-0.113734	-0.266017	-0.165964	-0.516889	-0.0697804	-0.505317	-0.344078	-0.186311	-0.0337133	-0.191959	-0.312915	-0.18086	-0.129908	-0.403742	-0.286587	-0.200502	-0.240618	-0.0607148	-0.218692	-0.308189	-0.00842093	-0.0722179	-0.12321	-0.167534	-0.176148	-0.321815	-0.185608	0.0200924	-0.0548119	0.0687707	-0.141218	-0.260759	-0.140382	-0.00606424	-0.251333	-0.0720147	-0.0961514	-0.0913131	-0.222191	-0.11297	-0.0437723	-0.244461	-0.0723219	-0.0301592	-0.0478952	-0.108678	-0.019394	-0.147509	-0.134072
65	-0.330778	-0.524721	-0.246072	-0.230517	-0.302595	-0.162061	0.00688799	-0.11135	-0.186618	-0.155658	-0.295976	-0.182923	-0.234442	-0.207046	-0.270759	-0.109033	-0.330897	-0.0355815	-0.163075	0.0593918	-0.170066	0.0266445	-0.291347	-0.00236259	-0.208136	-0.0639071	-0.0855152	-0.225343	-0.218834	-0.0715817	-0.0994434	-0.0551342	-0.280668	-0.100335	-0.436241	-0.190421	-0.118377	-0.0820737	0.146554	-0.00360044	-0.0441067	-0.162028	-0.0280573	-0.106335	-0.0165819	-0.128739	-0.148089	-0.0173763	-0.0366
66	-0.112729	-0.137106	-0.360572	-0.104657	-0.44715	-0.333091	-0.25108	-0.102113	-0.112065	-0.0235156	-0.267019	-0.15863	-0.181033	-0.181452	-0.175918	-0.116159	-0.18203	-0.156898	-0.107083	-0.0808082	-0.189799	-0.245237	-0.318726	-0.16936	0.0349408	-0.0903119	-0.118434	0.00874976	-0.159171	0.0169078	0.178186	-0.318474	-0.0351373	-0.196854	-0.0915935	-0.156618	-0.0806305	-0.0387227	0.0232657	-0.15065	-0.108623	-0.137179	0.136944	-0.0708212	0.00263761	-0.0272586	-0.0552401	0.0328768	-0.101341
67	-0.0918644	-0.136272	-0.467204	-0.278782	0.106134	-0.30303	-0.241775	-0.0922861	-0.28493	-0.10789	-0.537463	-0.158367	-0.129257	-0.322619	-0.261888	-0.161934	-0.107551	0.0509087	0.101533	-0.201808	-0.176923	-0.0358292	-0.133853	-0.23543	0.0100426	-0.217515	-0.140614	-0.164847	-0.106192	0.00251099	-0.106439	-0.221576	-0.124952	-0.223656	-0.0257721	-0.0434362	-0.18213	-0.0847141	-0.0398014	-0.0440967	0.0276484	-0.155973	0.0260276	-0.0317136	-0.109963	-0.0587098	-0.0973334	0.0144425	-0.0542754
68	-0.29388	-0.0125875	-0.55893	-0.3197	-0.103695	-0.203568	-0.26047	-0.367033	-0.327541	-0.134495	-0.18574	-0.0380583	-0.265129	-0.22664	-0.337209	-0.21796	-0.131767	-0.284233	-0.0858849	-0.290954	-0.200964	-0.205073	-0.0235699	-0.0803601	-0.206991	-0.229164	-0.279701	-0.310526	-0.0460848	0.0215766	-0.109538	-0.0982885	-0.038805	-0.000359553	0.0607489	-0.167467	-0.100698	-0.144504	-0.0290477	0.0515742	0.0936952	-0.104477	-0.0389635	-0.122456	-0.126261	-0.0347461	0.101948	-0.0696204	0.0766811
69	-0.101363	-0.397155	-0.297525	-0.233292	-0.186623	-0.305637	-0.117653	-0.316099	-0.313023	0.00881615	-0.071827	-0.372255	-0.0928655	-0.265615	-0.0579135	-0.168461	-0.148133	-0.201873	-0.488838	-0.137885	-0.0621852	-0.0646648	-0.388594	-0.390632	-0.0410701	-0.111131	0.162512	-0.248429	-0.327595	-0.0496789	-0.142362	0.00659524	-0.094625	0.0168454	-0.0728347	-0.0259898	-0.27673	-0.121452	-0.236971	0.0361967	0.0824448	-0.181874	-0.0512939	-0.189186	0.0335775	-0.0800899	0.0223464	-0.0794052	-0.0429069
70	-0.191813	-0.347133	-0.45442	-0.240992	-0.146807	-0.0357066	0.0225722	-0.314768	-0.273598	-0.0315868	-0.158	-0.219682	-0.307581	-0.28727	-0.188081	-0.160296	-0.0616445	-0.0332469	-0.186858	-0.0610569	-0.296443	-0.165747	-0.113062	-0.157036	-0.222597	-0.299896	-0.262915	-0.261365	-0.341897	-0.067195	-0.126198	-0.135523	-0.0762834	-0.0246446	0.134485	-0.327328	-0.0930837	-0.197605	0.0681576	-0.165755	0.0360712	-0.130389	-0.223176	-0.217279	-0.0264106	-0.084018	-0.0234812	-0.121206	-0.0173386
71	-0.0173332	-0.235671	-0.355917	-0.366956	-0.279918	-0.298494	-0.18844	0.0494644	-0.157445	-0.0897514	-0.245789	-0.0301724	-0.164848	-0.342955	0.016532	-0.107825	0.0226049	0.147694	-0.239309	-0.50531	0.032747	-0.190583	-0.178839	-0.331712	-0.0941572	-0.126955	-0.167016	-0.425352	0.0258437	-0.144207	0.221308	0.0767539	-0.149054	-0.0909012	0.0222813	-0.155662	-0.12057	-0.28794	-0.141193	-0.257263	0.00436812	-0.135158	0.124628	-0.130071	0.162619	-0.0421752	-0.0957181	-0.00230454	0.110569
72	-0.385654	-0.484457	-0.447842	-0.116919	-0.237254	-0.258302	-0.237032	-0.245592	-0.396408	-0.33594	-0.257803	-0.0531511	-0.300113	-0.278459	-0.19076	-0.233979	0.00853928	-0.0671079	-0.325546	-0.239553	-0.186975	-0.251165	-0.22523	-0.343668	-0.203911	-0.271686	-0.232059	-0.0440864	0.0559897	-0.150163	-0.223943	-0.177118	-0.274918	-0.0976759	-0.239666	-0.108111	-0.109516	-0.190569	0.011174	-0.101396	-0.299643	-0.210916	-0.17574	-0.0218214	-0.016749	-0.12924	-0.225738	-0.0843522	-0.18958
73	-0.268008	-0.348382	-0.414648	-0.273994	-0.0623799	-0.145845	-0.0731875	-0.298551	-0.0236673	-0.118888	-0.375409	-0.236297	-0.14845	-0.0730051	-0.288878	-0.156714	-0.10263	-0.0741095	-0.102799	-0.0704905	-0.110464	-0.16185	-0.0192056	-0.291292	-0.218762	-0.0939049	-0.167653	0.0309723	0.015639	-0.230249	-0.177259	-0.230576	0.0710036	-0.140236	-0.0309109	-0.00582316	-0.337657	-0.233379	-0.0806949	-0.147996	-0.0203701	-0.283097	-0.146719	-0.113573	-0.0343513	-0.247146	0.0107014	0.00599823	-0.0228415
74	-0.706899	-0.192626	-0.496989	-0.270529	-0.238072	-0.52022	-0.342382	-0.639575	-0.190519	-0.108653	-0.467078	-0.0784286	-0.557037	-0.326886	-0.379135	-0.229516	0.00679215	-0.225849	-0.236419	-0.315424	-0.0624119	-0.320032	-0.183947	-0.108943	-0.25433	-0.0796259	0.142906	-0.126809	-0.0809397	-0.0980084	-0.173507	-0.156665	-0.402334	-0.208154	-0.160017	-0.175016	-0.304316	-0.279239	-0.252704	-0.178114	0.0264735	-0.229757	0.0115047	-0.150046	-0.136321	-0.250304	-0.200043	-0.131215	-0.0318795
75	-0.550304	-0.0857335	-0.340589	-0.213986	-0.248093	-0.568082	-0.437988	-0.472979	-0.316234	-0.135681	-0.341314	-0.341472	-0.26925	-0.284208	-0.000457609	-0.496421	-0.130005	-0.192758	-0.102382	-0.222328	-0.292546	-0.302902	-0.159108	-0.233946	-0.0054697	-0.114543	-0.132173	-0.099223	-0.296679	-0.20608	-0.187724	-0.294723	-0.23758	-0.226587	-0.0595883	-0.177459	-0.249981	-0.261513	-0.0833699	-0.181087	-0.124422	0.0122485	-0.040877	-0.216326	-0.0487917	0.0348672	-0.0936894	-0.0458392	-0.153266
76	0.0709417	-0.193296	-0.24652	-0.0630632	-0.280025	-0.188974	-0.250896	-0.0737399	-0.15931	0.0794514	0.0419711	-0.154565	-0.0293688	-0.167797	-0.301065	-0.276181	0.0149466	-0.191876	-0.495283	-0.340081	0.140378	-0.36022	-0.121058	-0.122955	0.0523097	-0.0337078	-0.295725	-0.164427	-0.233649	0.0696975	-0.231086	-0.127587	0.0077213	-0.19873	0.0614113	-0.092918	-0.0103951	-0.160034	0.120231	-0.418957	-0.116283	-0.10419	-0.0892073	-0.116907	-0.00797063	-0.00824227	-0.0390691	0.0262419	0.0359937
77	-0.396904	-0.167097	-0.392571	-0.377608	-0.1689	-0.0861611	-0.0249467	-0.097034	-0.2381	-0.20384	-0.237755	0.0666231	-0.112123	0.0464813	-0.190849	-0.157762	0.084951	-0.648946	-0.0411278	-0.354782	-0.165138	-0.417928	-0.28158	-0.232165	-0.0975663	-0.279232	0.0034805	0.0155377	-0.29456	-0.386996	-0.157572	-0.314238	-0.0593118	-0.164553	-0.126006	-0.247513	0.0553386	-0.000698991	-0.200775	-0.0748157	-0.111289	-0.0636807	-0.226391	-0.113384	-0.0312565	-0.0742667	-0.0492976	-0.0872155	-0.0424821
78	-0.00434855	-0.198171	-0.337584	-0.235962	-0.173439	-0.0426525	-0.15944	-0.394912	-0.202443	0.0297159	-0.253814	-0.185299	-0.0563184	-0.173608	0.0416185	-0.252841	-0.230716	-0.0425566	-0.234692	-0.0818516	-0.247213	-0.0830255	-0.249832	-0.276269	-0.21149	0.0262238	-0.214047	-0.204287	0.167359	-0.174	-0.00583744	-0.287413	-0.0982659	-0.0912005	-0.262784	-0.126098	-0.0943111	-0.067877	-0.0688605	0.025864	-0.076319	-0.029183	-0.164228	-0.177457	-0.0789964	0.0178553	-0.0202919	-0.162019	0.000799702
79	-0.282406	-0.162199	-0.530526	-0.450297	-0.179954	-0.383265	-0.218406	-0.619027	-0.276346	-0.121197	-0.315334	-0.421194	-0.215326	-0.16422	0.0277521	-0.586588	-0.116458	-0.510888	-0.228364	-0.513986	-0.201461	-0.0299439	-0.073543	-0.229811	0.0439961	-0.0857287	-0.195944	-0.125839	-0.161032	-0.332221	-0.102701	-0.154775	-0.165838	-0.12317	-0.126593	-0.0507232	-0.032994	-0.201199	-0.192666	-0.330081	-0.0392038	-0.204288	-0.180814	-0.289788	-0.0229006	-0.0852537	-0.080696	-0.147603	-0.015855
80	-0.411648	-0.133478	-0.270333	-0.344379	-0.152561	-0.339469	-0.107826	-0.14316	-0.180159	-0.328611	-0.345569	-0.376539	-0.312886	-0.2269	-0.0109617	-0.267701	-0.192581	-0.419272	-0.0590823	-0.26965	-0.210623	-0.144508	-0.344428	-0.402424	0.0946906	-0.313307	-0.25099	-0.00823721	-0.179621	-0.194966	-0.187438	-0.271554	0.0479276	-0.0434508	-0.192793	-0.207169	0.0656174	-0.239669	-0.0484644	-0.0563695	-0.202854	-0.113125	-0.201832	-0.140519	0.124751	-0.264876	-0.128167	-0.130908	0.0323564
81	-0.211744	-0.0824512	-0.218215	-0.377002	-0.266412	-0.315071	-0.388495	-0.285101	-0.0415388	-0.229515	-0.360882	-0.0729072	-0.0730811	0.0609509	-0.344221	-0.0310765	-0.254616	-0.186432	-0.188877	-0.205517	-0.349087	-0.121683	-0.239673	-0.334997	-0.319862	-0.212746	0.0406577	-0.258832	-0.265678	-0.257051	-0.191705	-0.217287	-0.160838	-0.158936	-0.141179	-0.100332	-0.421745	-0.165398	-0.294833	-0.0757683	0.0365874	-0.00199466	-0.0914385	-0.178733	-0.0403101	-0.11445	-0.0651724	-0.104623	-0.208644
82	-0.135285	0.00711959	-0.347538	-0.138041	-0.330799	-0.19206	-0.521321	-0.00255274	-0.24568	-0.122303	-0.344659	0.104231	-0.22411	-0.138435	0.00519266	-0.180394	-0.309329	-0.17401	-0.0709745	-0.334211	0.0270667	-0.282083	-0.0116158	-0.215101	-0.385122	-0.157932	-0.136146	-0.055928	-0.0202471	-0.0606715	-0.314532	-0.292301	0.0587692	-0.110478	-0.0812821	-0.109113	-0.377319	-0.314142	0.0751512	-0.201926	-0.0895197	-0.190664	-0.213736	-0.18487	0.1414	-0.282833	-0.113908	-0.00650161	-0.0519884
83	-0.0562548	-0.173473	-0.0572959	-0.468344	-0.149362	-0.104267	-0.17533	-0.294494	-0.246608	-0.0130991	-0.257952	-0.393482	-0.15869	-0.108572	-0.0953604	-0.213217	-0.205423	-0.208909	-0.0220136	-0.152009	-0.275681	-0.298708	-0.222071	-0.430774	-0.112175	-0.310109	-0.301544	-0.0395347	-0.365871	-0.135487	-0.310805	-0.00338143	-0.214676	-0.187715	0.0221232	-0.207373	-0.191308	-0.218553	-0.174152	-0.201258	-0.135122	-0.070038	-0.0747592	-0.110421	-0.194676	-0.0588622	-0.205022	-0.185159	-0.093998
84	-0.351836	-0.134363	-0.285976	-0.14164	-0.0802057	-0.265337	-0.262556	-0.225601	-0.0584356	-0.253738	-0.16316	-0.379089	-0.0674188	-0.146546	-0.10486	-0.241645	-0.161812	-0.347534	-0.211172	-0.29519	-0.235425	-0.179278	-0.1558	-0.0500067	-0.0854844	-0.351362	-0.23442	0.12463	-0.0689118	-0.0199007	-0.181824	-0.109736	-0.128969	0.0224392	-0.253997	-0.369742	-0.23595	-0.310906	-0.230767	-0.10569	-0.198156	-0.306935	-0.172535	-0.297974	-0.194996	-0.0438281	-0.12382	-0.0649912	-0.100785
85	-0.437452	-0.187606	-0.28234	-0.382429	-0.260996	-0.379985	-0.134471	-0.223779	-0.438129	-0.015887	-0.244051	-0.620791	-0.267336	-0.280343	-0.0250381	-0.149646	-0.192547	-0.111595	-0.252002	-0.215553	-0.222176	-0.245357	-0.287784	-0.23909	-0.487057	-0.162448	-0.313725	-0.402736	-0.434906	-0.0740716	-0.573058	-0.131165	-0.0875003	-0.150125	-0.103185	0.0410854	-0.238216	-0.324422	-0.092534	-0.194782	-0.140996	-0.215102	-0.283533	-0.109371	-0.254475	-0.180706	-0.247595	-0.188336	-0.230925
86	-0.409451	-0.181524	-0.0715915	-0.417572	-0.198334	-0.379928	-0.432351	-0.233013	-0.0643455	-0.0812342	-0.209684	-0.281172	-0.291881	-0.231855	-0.136871	-0.537357	-0.0135525	-0.00355095	-0.124003	-0.117466	0.0297165	-0.0450498	-0.163125	-0.29515	-0.152108	-0.148457	-0.00571099	-0.133861	-0.191702	-0.0780624	-0.327373	-0.20117	-0.191268	-0.0386677	-0.190967	-0.280455	-0.326395	-0.241674	-0.139187	-0.264314	-0.0321022	-0.221029	-0.0846059	-0.206356	-0.117642	-0.195931	0.0256314	-0.0920994	-0.189806
87	-0.259024	-0.415434	-0.258408	-0.273097	-0.38155	-0.462668	-0.283799	-0.381201	-0.107829	-0.544611	-0.260131	0.0843761	-0.366504	-0.211561	-0.330927	-0.435964	-0.0567409	0.00964069	-0.0773483	-0.143567	-0.303229	-0.288493	-0.359859	0.0118254	-0.220275	-0.396918	-0.38213	-0.110622	-0.0966037	-0.24774	-0.283361	-0.0893409	0.018667	-0.174582	-0.260083	-0.223601	-0.0917733	-0.342605	-0.0665195	-0.0329901	-0.156644	-0.149708	-0.355592	-0.249297	-0.0944671	-0.213411	-0.109641	0.0474082	0.0401755
88	-0.305601	-0.116252	-0.114195	-0.241825	-0.46607	-0.425738	-0.3595	-0.239488	-0.202777	-0.153292	0.0204502	-0.0894977	-0.516856	-0.153514	-0.166894	-0.552479	-0.0793305	-0.163419	0.0502126	-0.426207	-0.0117925	-0.120438	-0.18769	-0.286648	-0.115461	-0.149358	-0.190115	-0.235127	-0.166149	-0.109217	-0.224158	-0.0847527	-0.274762	-0.276524	-0.305042	-0.125239	-0.0497072	-0.224213	-0.10178	-0.200098	0.00468773	-0.0388371	-0.229736	-0.174323	-0.151596	-0.234261	-0.217929	-0.150336	-0.0544045
89	-0.244226	-0.0960792	-0.627567	-0.361584	-0.372837	-0.313377	-0.690892	-0.173694	-0.337045	-0.216478	-0.380162	-0.412454	-0.362613	-0.0412455	-0.257176	-0.417467	0.0305517	-0.423697	0.0204421	-0.326432	-0.498296	-0.480795	-0.266681	-0.1916	-0.242459	-0.289155	-0.38521	-0.311264	-0.332565	-0.0958181	-0.421923	-0.218107	-0.228583	-0.354117	-0.393716	-0.222289	-0.137492	-0.232715	-0.357282	-0.480767	-0.189221	-0.164405	-0.157771	-0.215697	-0.234212	-0.477457	-0.307016	-0.151047	-0.244693
90	-0.0842305	-0.14651	-0.333804	-0.621995	-0.628693	-0.298601	0.129233	-0.37893	-0.321963	-0.0116461	-0.410205	-0.480427	-0.214015	-0.373029	-0.104337	-0.0839114	0.0159373	-0.261813	-0.341093	-0.537415	-0.169174	-0.358824	-0.387439	-0.49786	-0.0494649	-0.283507	-0.222032	-0.293417	-0.272415	-0.480573	-0.24565	-0.216934	-0.162778	-0.296852	-0.349441	-0.166596	-0.201273	-0.406579	0.00159124	-0.306236	-0.136749	-0.310352	-0.291207	-0.207907	-0.11255	-0.126104	-0.229224	-0.182485	-0.144515
91	-0.0498206	-0.231811	-0.195054	-0.594205	-0.430312	-0.495578	-0.233831	-0.163056	-0.599787	-0.178724	-0.197825	-0.241892	-0.252245	-0.294616	-0.164575	-0.249055	-0.0245808	-0.120642	-0.109424	-0.206398	-0.173088	-0.129609	0.0111367	-0.100316	-0.214305	0.0449761	-0.150045	-0.206196	-0.318761	-0.189105	-0.207865	-0.318009	-0.310299	-0.260689	-0.194641	-0.238445	-0.438387	-0.260391	-0.0470174	-0.247276	-0.0417786	-0.174552	-0.090865	-0.276609	0.00327404	-0.0728599	-0.164147	-0.110447	-0.0736001
92	-0.380263	-0.335821	-0.146417	-0.291536	-0.272512	-0.0744189	-0.318723	-0.19952	-0.265946	-0.185823	-0.400938	-0.174257	-0.274831	-0.0775769	-0.141425	-0.360542	-0.348758	-0.383176	-0.30161	-0.081854	-0.276914	-0.163568	-0.315836	-0.130637	-0.220437	-0.217061	-0.474619	0.0644077	-0.0487391	-0.273741	-0.129916	-0.458363	-0.0414702	-0.0648698	-0.175749	-0.243828	-0.255512	-0.0344422	0.0522072	-0.119765	-0.22213	-0.175323	-0.241596	-0.255054	-0.0340008	-0.529765	-0.315982	-0.107677	-0.224004
93	-0.506693	-0.0954907	-0.31021	-0.23298	-0.353392	-0.288992	-0.304952	-0.388073	-0.463083	-0.457811	-0.451796	-0.441471	-0.292938	-0.494048	-0.304629	-0.259415	-0.15671	-0.0461255	-0.397991	-0.257481	-0.14444	-0.544706	-0.335865	-0.29423	-0.278356	-0.14552	-0.463299	-0.0554385	-0.489899	-0.105897	-0.468969	-0.36772	0.0830332	-0.413591	-0.171247	-0.274749	-0.241627	-0.184952	-0.205906	0.0168677	-0.267761	-0.318528	-0.0689424	-0.145977	-0.323163	-0.171612	-0.0583159	-0.144889	-0.33754
94	-0.154837	-0.377373	-0.0429208	-0.319437	-0.0987414	-0.184096	-0.443683	0.0714358	-0.421022	-0.288684	-0.614906	-0.466309	-0.30315	-0.434798	-0.472593	-0.270461	-0.208498	-0.157752	-0.472478	-0.399955	-0.0351087	-0.193646	-0.158213	-0.0757727	-0.46619	-0.22072	-0.0683206	-0.28193	-0.328441	-0.316145	-0.171312	-0.0757327	-0.198222	-0.272515	-0.455919	-0.168223	-0.321683	-0.28984	-0.219893	-0.2617	-0.188029	-0.287904	-0.21791	-0.253464	-0.0814053	-0.379727	-0.262708	-0.153686	-0.242308
95	-0.192672	-0.188932	-0.388775	-0.182761	-0.419312	-0.153714	-0.042872	-0.419951	-0.289993	-0.114925	-0.298677	-0.212741	-0.452381	-0.57734	-0.237373	-0.442491	0.0745288	-0.22156	-0.182445	-0.39212	-0.156058	-0.384567	-0.314269	-0.0992202	-0.24907	-0.351853	-0.365668	-0.203505	-0.138772	-0.17684	-0.29459	-0.174665	-0.269581	-0.119778	-0.326117	-0.181639	-0.414654	-0.40917	-0.195434	-0.187593	-0.315278	-0.24902	-0.316542	-0.315679	-0.142481	-0.247802	-0.190629	-0.150966	-0.220669
96	-0.417085	-0.209095	-0.308776	-0.324013	-0.287339	-0.61455	-0.27131	-0.100982	-0.236825	-0.277442	-0.262638	-0.279273	-0.323892	-0.255911	-0.199169	-0.285891	-0.124446	-0.249787	-0.301958	-0.253925	-0.444383	-0.177693	-0.318492	-0.180927	-0.0684976	-0.178195	-0.20794	0.157671	-0.1331	-0.287954	-0.349753	-0.00333452	-0.342884	-0.230132	-0.24941	0.0222546	0.0687327	-0.38847	-0.073621	0.0715724	-0.0253533	-0.108418	-0.227731	-0.270807	-0.00976755	-0.205909	-0.19198	-0.0484358	-0.181871
97	-0.297171	-0.458821	-0.245935	-0.186995	-0.0935932	-0.52249	-0.164273	-0.183346	-0.298339	-0.172235	-0.322584	-0.341438	-0.260709	-0.169416	-0.114302	-0.254746	-0.029244	-0.221165	-0.380815	-0.0924812	-0.20468	-0.45972	-0.422235	-0.457203	-0.234043	-0.295898	-0.297489	-0.0348522	-0.0673771	-0.180578	-0.199955	-0.295935	-0.467246	-0.289062	-0.242294	-0.276943	-0.276725	-0.371803	0.0410755	-0.166361	-0.121393	-0.198333	-0.175064	-0.295779	-0.154218	-0.185888	-0.20604	-0.177581	-0.224788
98	-0.581227	-0.219804	-0.443946	-0.58505	-0.683395	-0.631063	-0.0968638	-0.300594	-0.276996	-0.0015018	-0.260697	-0.135881	-0.16047	-0.198893	-0.226938	0.0331938	-0.267152	-0.319631	-0.552449	-0.352086	-0.289973	-0.405083	-0.576044	-0.308189	-0.15986	-0.147405	-0.303789	-0.0481872	-0.340505	-0.24107	-0.246467	-0.132314	-0.13331	-0.264334	-0.268439	-0.213253	0.00346714	-0.291626	-0.196321	-0.193241	-0.306652	-0.269508	-0.283651	-0.367533	-0.419816	-0.44226	-0.240256	-0.329805	-0.20295
99	-0.293469	-0.187443	-0.222333	-0.45427	-0.250484	-0.432561	-0.282302	0.279225	-0.654773	-0.209062	-0.0953409	-8.17721e-05	-0.147255	-0.0906326	-0.145789	-0.275468	-0.187106	-0.115512	-0.47854	-0.144465	-0.43903	-0.390443	-0.193935	-0.26651	-0.115245	-0.176179	-0.0430077	-0.0695806	-0.3032	-0.356523	-0.296095	-0.232005	-0.329023	-0.108985	-0.206024	-0.0827436	-0.343515	-0.0642232	-0.154692	-0.269566	-0.369326	-0.208199	-0.282895	-0.183618	-0.284807	-0.257631	-0.235783	-0.165234	-0.218422
Middle
	0	1	2	3	4	5	6	7	8	9	10	11	12	13	14	15	16	17	18	19	20	21	22	23	24	25	26	27	28	29	30	31	32	33	34	35	36	37	38	39	40	41	42	43	44	45	46	47	48
0	-0.36584	-0.413013	-0.0200367	-0.411005	-0.279503	-0.306539	-0.219084	-0.313717	-0.718149	-0.381029	-0.681523	-0.046839	-0.195855	-0.251172	-0.134651	-0.362043	-0.699823	-0.301414	-0.0469339	-0.364507	-0.0709011	-0.161368	-0.433214	-0.492152	-0.353768	-0.0829792	-0.298405	-0.302018	-0.381061	-0.232606	-0.16862	-0.405166	-0.331566	-0.387959	-0.256379	-0.35414	-0.0866342	-0.583194	-0.0824332	-0.0698727	-0.468236	-0.243184	-0.274959	-0.190744	-0.245429	-0.326005	-0.220485	-0.25729	-0.231733
1	-0.555139	-0.206716	-0.300677	-0.202968	-0.518031	-0.14113	-0.22734	-0.394602	0.0511171	-0.160144	-0.314776	0.0521593	-0.492014	-0.323946	-0.199771	-0.0775779	-0.561135	-0.494632	-0.283593	-0.2276	-0.255963	-0.067965	-0.54722	0.0530334	-0.121281	0.0975479	-0.571937	-0.259008	-0.208657	-0.172327	-0.190672	-0.214862	-0.240967	-0.515258	-0.492588	-0.260422	-0.321354	-0.321949	-0.533666	-0.204205	-0.161148	-0.134153	-0.103894	-0.340637	-0.147172	-0.261875	-0.206565	-0.317182	-0.281818
2	-0.311593	0.0602114	-0.514325	-0.212553	-0.205943	-0.259268	-0.448377	-0.490759	-0.622859	-0.40192	-0.247292	-0.436004	-0.737056	-0.0867643	-0.404395	-0.22825	-0.293916	-0.338004	-0.0164831	-0.481955	-0.221207	-0.200501	-0.143363	-0.232531	-0.297903	-0.510706	-0.218355	0.0178524	-0.0881101	-0.11202	-0.299248	-0.126106	-0.471324	-0.461029	-0.221599	-0.174279	-0.290177	-0.17078	-0.183308	-0.218223	-0.329794	-0.311287	-0.328936	-0.201646	-0.472035	-0.400162	-0.363417	-0.244329	-0.293308
3	-0.506945	-0.511566	-0.456034	-0.113865	-0.445627	-0.0184671	-0.472645	-0.361544	-0.311244	-0.308413	-0.0709604	-0.606301	-0.101499	-0.327485	-0.508463	-0.40134	-0.209976	-0.362793	-0.217236	-0.196219	-0.119195	-0.436004	-0.27799	-0.366764	-0.298192	-0.191632	-0.632448	-0.156648	-0.101012	-0.624054	-0.091322	0.0911133	-0.12308	-0.199917	-0.156865	-0.265544	-0.440715	-0.0651883	-0.257106	-0.0927285	-0.222131	-0.27005	-0.280045	-0.436974	-0.155649	-0.312137	-0.448355	-0.299728	-0.121239
4	-0.161088	-0.235148	-0.0294694	0.185195	-0.314425	-0.324732	-0.270814	-0.593097	-0.244788	0.163575	-0.0230722	-0.234538	-0.400032	-0.0442508	-0.435298	0.262119	-0.408705	-0.5325	-0.139598	-0.239109	0.00693262	-0.415744	-0.49997	-0.421113	-0.505701	0.0417143	0.0555501	-0.0409305	-0.209518	0.0669631	-0.314542	0.0420245	-0.430447	-0.0655812	-0.377973	-0.287135	-0.456364	-0.206414	-0.364817	-0.212777	-0.341343	-0.112402	-0.194306	-0.394783	-0.232572	-0.230253	-0.236729	-0.250407	-0.174247
5	-0.400947	-0.486238	-0.203682	-0.0831649	-0.253602	-0.421023	-0.127811	-0.119099	-0.233335	-0.662676	-0.623875	-0.565815	-0.369887	-0.369976	-0.525694	-0.375897	-0.319108	0.0172469	-0.299598	-0.404488	-0.0700726	-0.257671	-0.391367	-0.279802	-0.348287	-0.373988	-0.113911	-0.379104	-0.293981	-0.124178	-0.230883	-0.144469	-0.0895424	-0.172025	-0.328418	-0.144252	-0.0564461	-0.465818	-0.416725	-0.500891	-0.286801	-0.196207	-0.167404	-0.221637	-0.0696855	-0.142643	-0.14927	-0.30831	-0.308905
6	-0.355228	-0.124439	-0.0814198	-0.146054	-0.327363	-0.225778	-0.178537	-0.208118	-0.0347113	-0.339715	-0.126901	-0.316005	-0.236879	-0.282291	-0.0856561	-0.206417	-0.221761	-0.293115	-0.207992	-0.615394	-0.172718	-0.581299	-0.244906	-0.00846962	0.0635273	0.0992223	-0.0285222	-0.192374	-0.129836	-0.172533	-0.135349	-0.271757	-0.559665	-0.142546	-0.0523738	-0.16243	-0.247306	-0.226627	-0.280055	-0.124233	-0.294109	-0.146764	-0.0838286	-0.110006	-0.324931	-0.166684	-0.270265	-0.149147	-0.298566
7	0.0841093	-0.179802	-0.750513	-0.615092	-0.245246	-0.295296	0.0579329	-0.297329	0.0642841	-0.323224	-0.298962	-0.354477	-0.15029	-0.0136853	-0.40079	-0.22432	-0.248813	-0.418876	-0.0260551	0.10217	0.276539	-0.109385	-0.0641834	-0.200579	-0.324019	0.0529294	-0.121484	-0.281852	-0.0965693	-0.168477	-0.526992	0.0148885	-0.256892	0.182912	-0.30781	-0.289521	-0.0647161	-0.225002	-0.210234	-0.163341	-0.410736	0.169649	-0.157276	0.011296	-0.188635	-0.162611	-0.0557409	-0.313662	-0.290059
8	-0.162151	-0.165609	-0.0395578	-0.0209017	-0.0452226	-0.242092	-0.0384734	-0.421392	-0.291889	-0.750784	-0.172275	-0.0477543	-0.23737	0.0704116	-0.378199	-0.108758	-0.187485	0.238918	-0.40584	-0.336128	-0.255906	-0.366591	-0.783616	-0.2509	-0.288757	-0.0920986	-0.248188	-0.142788	-0.208948	-0.374811	-0.394109	-0.182195	-0.0852823	-0.288691	0.117532	-0.0184185	-0.186497	-0.11543	-0.200132	-0.191183	-0.173557	-0.279039	-0.410365	-0.308642	-0.310607	-0.283774	-0.143479	-0.220215	-0.108525
9	-0.159742	-0.319372	-0.20671	-0.0976518	-0.100386	-0.233688	0.107945	-0.328305	-0.238664	-0.0479851	-0.264569	-0.193311	-0.378756	-0.354342	-0.34099	-0.782302	-0.375833	0.0962748	-0.228911	-0.347707	0.134484	-0.0776157	-0.22271	-0.102379	-0.121739	-0.216263	0.0496597	-0.122916	-0.139188	-0.0963399	-0.225314	-0.0283999	-0.0635315	-0.27985	-0.176739	-0.181016	-0.131266	-0.212311	-0.0229058	-0.18047	-0.151361	-0.235552	-0.320972	-0.243293	-0.110359	-0.00558442	-0.0884838	-0.225214	-0.205046
10	-0.228158	-0.142377	-0.467725	-0.181662	-0.227292	-0.310506	-0.615755	-0.328486	-0.169675	-0.16257	-0.140927	-0.22819	-0.601992	-0.469184	-0.104872	0.0184645	-0.105134	-0.260577	-0.367809	-0.246226	-0.045431	-0.0603358	-0.204571	-0.294692	-0.439589	-0.0663651	-0.195074	-0.135808	0.0908576	-0.21731	-0.467109	-0.0863408	-0.450501	-0.282721	-0.148384	-0.121113	0.0134678	-0.360775	-0.352134	-0.524857	-0.285147	-0.295906	-0.113043	-0.128655	-0.175009	-0.347261	-0.178267	-0.176521	-0.318664
11	-0.389842	-0.335483	-0.0629763	-0.356857	-0.0513915	0.0111728	-0.0598193	-0.160385	-0.126564	-0.130224	-0.414425	-0.552735	-0.263003	-0.318371	-0.330542	-0.229455	-0.372473	-0.150453	0.0503565	-0.537356	-0.393922	-0.667488	-0.260766	0.00380929	-0.245123	-0.286193	-0.117395	-0.402521	-0.148323	-0.0759513	-0.0798569	-0.244996	-0.0041946	-0.183628	0.0496136	-0.0719874	-0.128486	-0.157129	-0.355423	-0.0659522	0.0513667	-0.167441	-0.17019	-0.435385	-0.136199	-0.278664	-0.229091	-0.184026	-0.225961
12	-0.126645	0.0206803	-0.392778	-0.266189	-0.206258	-0.410089	-0.134652	-0.621464	-0.362537	-0.0469387	-0.301345	-0.266816	-0.326861	0.120746	-0.400894	-0.446668	-0.265286	-0.550361	0.0642411	-0.370774	-0.450474	0.196206	-0.445368	-0.300475	-0.0688546	-0.206283	-0.341077	-0.357711	0.092109	-0.231448	-0.0824978	-0.106702	-0.178308	-0.183225	-0.0801568	-0.164616	-0.246326	-0.270365	-0.170223	-0.36135	-0.289299	-0.241193	-0.253421	-0.249807	-0.146792	-0.186152	-0.319012	-0.298505	-0.401004
13	-0.252501	-0.0590721	-0.156759	-0.282006	-0.189296	-0.254051	-0.168655	-0.408669	-0.284736	-0.338062	-0.241397	-0.37681	-0.550737	-0.315087	-0.362978	-0.220934	-0.15871	-0.503884	-0.206731	-0.355206	-0.566685	-0.486736	-0.404756	-0.626813	-0.339176	-0.598255	-0.450223	-0.505125	-0.187049	-0.446598	-0.45471	-0.307204	-0.258487	-0.201433	-0.118549	-0.584566	-0.0755846	-0.562639	-0.0698261	-0.256504	-0.259804	-0.254007	-0.150706	-0.346197	-0.402634	-0.273722	-0.298566	-0.247075	-0.334892
14	-0.529358	-0.311156	-0.243027	-0.541745	-0.0500365	-0.484794	-0.338389	-0.500553	-0.267138	-0.667833	-0.361992	-0.182988	-0.31876	-0.744327	-0.555423	-0.293691	-0.2975	-0.422026	-0.0814433	-0.352279	-0.456411	-0.669789	-0.800825	-0.281278	-0.440826	-0.419677	-0.631867	-0.418128	-0.160083	-0.663948	-0.166126	-0.182043	-0.224223	-0.216346	-0.251459	-0.00487262	-0.0989564	-0.517513	-0.29412	-0.399281	-0.334468	-0.446727	-0.414918	-0.0559557	-0.341637	-0.299208	-0.167504	-0.225617	-0.246551
15	-0.24391	-0.480616	-0.523639	-0.288741	-0.0713018	-0.268425	-0.285826	-0.444939	-0.170253	-0.237499	-0.400156	-0.286638	-0.266878	-0.199103	-0.0498318	-0.0785242	-0.0850178	-0.0987116	-0.22633	-0.286812	-0.0521179	-0.385906	-0.27366	-0.299196	-0.0781688	-0.215456	0.112372	-0.396885	0.284348	-0.246411	-0.0855274	-0.294468	-0.524304	-0.171713	-0.0401533	-0.203882	0.00143489	-0.155294	0.051911	-0.341299	-0.353162	-0.367955	-0.386832	-0.157392	-0.26211	-0.267708	-0.262923	-0.276067	-0.180933
16	-0.217017	-0.0654035	-0.00836009	-0.672778	-0.416812	-0.825994	-0.233936	-0.289817	-0.290042	-0.404265	-0.810068	-0.317853	-0.311058	-0.206825	-0.579118	-0.117007	-0.0725398	-0.0749141	-0.152148	-0.282217	-0.0949675	-0.376366	-0.412292	-0.388386	-0.329226	-0.158253	-0.384444	-0.252821	-0.162056	-0.0951096	-0.290325	-0.180684	-0.328926	-0.134956	-0.194707	-0.402882	-0.17507	-0.316693	0.111757	-0.357118	-0.368036	-0.207447	-0.267511	-0.0695271	-0.120063	-0.216142	-0.40236	-0.103466	-0.235956
17	-0.751817	0.261453	-0.0732785	-0.247132	-0.0324004	-0.208857	-0.133648	-0.431947	-0.172351	-0.290416	-0.269861	-0.569183	-0.372	-0.36803	-0.371828	-0.350416	-0.625781	0.162134	-0.0381478	-0.197553	-0.509436	-0.249355	-0.165626	-0.336305	-0.0772087	-0.143707	-0.243105	-0.343993	-0.0777882	-0.206463	0.170072	-0.307524	0.0745316	-0.14376	0.0629897	0.0109539	-0.25205	-0.036114	-0.131452	-0.0729534	-0.063734	-0.421129	-0.35436	-0.240641	-0.260845	-0.251989	-0.195617	-0.346934	-0.163581
18	-0.359468	-0.0509216	-0.263487	-0.110904	0.0330483	-0.290447	-0.170671	-0.0252485	-0.355732	-0.0504283	-0.283599	-0.538388	-0.382428	-0.317296	-0.29961	0.106034	-0.200835	0.0826342	-0.101477	-0.228023	-0.0510437	-0.55167	-0.308616	-0.299828	-0.42994	-0.216701	-0.285668	0.0209242	-0.256968	-0.0995763	-0.00559308	-0.124834	-0.269543	-0.175887	-0.175325	-0.159535	-0.29657	-0.185977	-0.23789	-0.173778	-0.141193	-0.0619598	-0.161968	-0.225342	-0.336521	-0.350189	-0.303972	-0.199586	-0.123242
19	-0.308148	-0.219344	-0.152861	0.0164518	-0.175386	-0.11495	-0.201244	-0.186417	-0.423176	-0.143954	-0.727316	-0.621751	-0.241032	-0.506672	-0.0549292	-0.207102	-0.549103	-0.045834	-0.292891	-0.260664	-0.140731	-0.570766	-0.340825	-0.147094	-0.5557	-0.26516	-0.482986	-0.426715	-0.163388	-0.398176	-0.0901936	-0.35082	-0.325092	-0.0705389	-0.296156	-0.00862967	-0.378339	-0.58929	-0.13018	-0.445119	-0.521767	-0.323225	-0.349551	-0.293139	-0.340891	-0.293408	-0.308561	-0.213266	-0.323997
20	-0.208021	-0.231754	-0.0819751	-0.697595	-0.123224	0.0330336	-0.460427	-0.269646	-0.433382	-0.141832	-0.206093	-0.0945903	-0.203743	-0.0810664	-0.212868	-0.169205	-0.296748	-0.235899	-0.487339	-0.025766	-0.28106	-0.22708	-0.107003	-0.270305	-0.0319465	-0.210091	-0.208405	-0.200276	-0.153275	-0.0880423	0.0684035	-0.313339	-0.293181	-0.242058	-0.153838	-0.231201	-0.199672	-0.348112	-0.0575451	0.0875641	-0.220455	-0.354744	-0.165863	-0.157587	-0.335542	-0.256037	-0.329571	-0.181303	-0.126719
21	-0.393126	-0.134853	-0.230657	-0.284976	-0.415011	-0.562064	-0.311104	-0.410592	-0.0969815	-0.159357	-0.184863	-0.0454837	-0.200533	-0.0348115	0.00270435	-0.155031	-0.298503	-0.388827	-0.00216021	-0.299928	-0.0272056	-0.164484	-0.0643047	-0.497207	-0.149013	-0.187292	-0.0828506	-0.539083	-0.176266	-0.333614	-0.220447	-0.513258	-0.351742	-0.476482	0.0490275	-0.495752	-0.216702	-0.320505	-0.461453	-0.144652	-0.132951	-0.173184	-0.211724	-0.0740894	-0.334945	0.0173361	-0.152315	-0.208514	-0.104085
22	-0.609259	-0.202499	-0.248797	-0.241381	-0.299729	-0.162054	0.0629235	-0.359685	-0.24	-0.249722	-0.162258	-0.141927	-0.237961	-0.150971	-0.380676	-0.0329273	-0.443485	-0.143745	-0.0655962	-0.229002	0.0209528	-0.345617	-0.179992	-0.0572642	-0.334449	-0.526219	-0.00485913	-0.153974	-0.463042	-0.130582	-0.101035	-0.159074	-0.150916	-0.128054	-0.189428	-0.167935	-0.37155	-0.186828	-0.1123	-0.296632	-0.0185754	-0.295169	-0.255689	-0.408409	-0.420225	-0.374304	-0.293376	-0.266083	-0.237341
23	-0.440653	-0.260524	-0.52402	-0.239936	-0.552256	-0.302421	-0.200001	-0.20385	-0.261735	-0.247655	0.197468	-0.35455	-0.335503	-0.390274	-0.410184	-0.128564	-0.149305	-0.345803	-0.152294	-0.0530425	-0.160527	-0.503605	-0.342489	-0.181801	-0.267689	-0.240291	-0.0539116	-0.0692666	-0.213013	-0.270024	-0.222204	-0.166428	-0.335407	-0.205511	-0.351162	-0.422235	-0.288539	-0.220616	-0.148212	-0.290851	-0.350306	-0.431373	-0.274425	-0.166667	-0.324054	-0.383817	-0.267544	-0.15942	-0.433016
24	-0.512809	-0.120117	-0.154372	-0.193988	-0.207089	-0.0720252	-0.059194	-0.000665673	-0.181182	-0.122381	-0.181848	-0.246899	-0.185769	-0.00356064	-0.145891	-0.324362	-0.0455905	-0.584402	-0.193882	0.00132787	-0.0883975	-0.381241	-0.279522	-0.0157999	-0.23422	-0.212266	-0.19713	-0.229766	-0.181558	-0.185697	-0.134011	-0.20988	0.174564	-0.129463	-0.264093	-0.135406	-0.23304	-0.0582404	0.0054961	-0.414241	-0.280317	-0.127022	-0.128458	-0.10225	-0.257978	-0.313079	-0.112747	-0.211794	-0.026689
25	-0.164583	-0.208127	-0.0889962	-0.181382	-0.146114	-0.156501	-0.101879	-0.177317	-0.479085	-0.20224	0.0199608	-0.466552	-0.253158	-0.0412903	0.139565	-0.25431	-0.259416	-0.122909	-0.0538155	-0.219745	-0.462445	-0.280959	-0.0998105	-0.24047	-0.0301741	-0.369183	-0.160601	-0.139273	-0.0121259	0.0340926	-0.0764917	-0.350385	0.0841502	-0.133216	-0.188267	-0.0902442	0.0605353	-0.0911837	-0.133417	-0.049639	-0.255815	0.107539	-0.235423	-0.115079	-0.0553791	-0.157056	-0.0293817	-0.142922	-0.137879
26	-0.365055	-0.257175	-0.0802601	-0.363681	-0.230613	-0.408216	-0.237482	-0.261674	-0.38499	-0.579239	-0.393738	-0.0861318	-0.471972	-0.238928	-0.416208	-0.674333	0.0351417	0.184956	-0.126948	-0.000431006	-0.284227	-0.0853053	-0.0791617	-0.497165	0.0506789	-0.663647	-0.0183474	0.0110942	-0.357942	-0.263117	-0.319072	-0.0964964	-0.0729352	-0.276996	-0.165911	-0.0372558	-0.185789	-0.233165	-0.0169999	-0.153694	-0.208742	-0.27756	-0.130853	-0.0692652	-0.0652872	-0.293893	-0.23004	-0.200682	-0.0979774
27	0.0265966	-0.163969	-0.36303	-0.283276	0.01908	-0.0835477	-0.281353	-0.228674	-0.354508	-0.462035	-0.0495968	-0.0614969	-0.327072	0.0583209	-0.262195	-0.481871	0.0732266	-0.0305716	0.0312669	-0.327727	-0.124608	-0.255194	-0.159792	-0.0967988	0.0119587	-0.0736043	-0.0571189	-0.474957	0.0160053	0.195982	-0.129503	-0.195149	-0.1975	-0.16854	-0.260434	0.0999001	-0.0646692	-0.0256945	-0.131758	-0.00443738	-0.157604	-0.278091	0.0322351	-0.0942091	-0.16763	-0.170846	-0.166351	-0.080488	-0.0605351
28	-0.4026	-0.330285	-0.117737	0.105756	-0.538066	-0.086778	-0.420166	-0.343849	-0.143451	-0.384282	-0.231587	-0.0792755	-0.364255	-0.0569951	-0.197536	-0.218486	-0.435647	0.00473772	-0.642382	-0.277825	0.0367636	-0.200457	-0.233729	-0.0270478	-0.0379573	-0.205737	-0.20811	-0.089912	-0.397072	-0.104416	0.0392889	-0.264359	-0.149016	-0.28441	-0.214534	-0.11456	-0.239646	-0.0762638	-0.0405671	-0.106926	-0.170184	-0.116518	-0.205146	-0.290671	-0.294907	-0.261399	-0.261247	-0.246255	-0.275316
29	-0.0329597	-0.227431	-0.475624	0.0632485	0.0582091	0.0208224	-0.499075	0.120923	-0.483914	-0.185404	-0.59109	-0.148472	-0.144193	0.0671403	-0.11072	-0.295617	-0.0266515	-0.370336	0.0457783	-0.14223	-0.053199	-0.124466	-0.289783	-0.211254	-0.204194	-0.341836	0.155708	0.0906685	-0.119321	-0.288663	0.119268	-0.23292	-0.364496	0.0246688	-0.118948	-0.00832582	-0.070193	-0.226085	0.156913	-0.0448002	-0.303789	-0.0552978	0.0220896	-0.172587	-0.267078	0.0658264	-0.100427	-0.0959399	-0.136282
30	-0.306426	-0.111693	-0.514486	-0.377757	-0.276392	-0.487719	-0.23523	-0.24429	-0.401171	-0.267286	-0.267994	-0.021764	0.100501	-0.279725	-0.0229597	-0.0625243	-0.201949	0.0221479	-0.138556	-0.234283	-0.19776	-0.359527	-0.499296	0.0249964	-0.129556	0.0175236	-0.194871	-0.0265753	-0.0744732	-0.15764	-0.286936	-0.221945	0.10764	-0.167951	-0.133932	-0.235295	-0.0871812	0.111777	-0.189713	-0.285091	-0.0601226	-0.138958	-0.110404	-0.0651972	-0.0776879	-0.144858	-0.196549	-0.216532	-0.051204
31	-0.219144	-0.29703	-0.461149	-0.579211	-0.41606	-0.080323	-0.0898811	-0.215464	-0.139667	-0.346349	-0.518631	-0.340802	0.0103253	-0.571798	-0.175064	-0.340301	-0.162964	-0.0897746	-0.074655	-0.231311	-0.449248	-0.139394	-0.10289	-0.0358521	-0.123594	0.0165187	-0.267987	-0.0848277	0.124025	-0.23796	-0.546378	-0.0486757	0.0301432	-0.190607	-0.0794426	-0.136657	-0.0200199	-0.177766	-0.0398983	-0.241333	-0.286552	-0.318564	-0.177111	-0.233896	-0.358911	-0.24499	-0.0450088	-0.120628	-0.241556
32	-0.220315	-0.221636	-0.402285	-0.361803	-0.242877	-0.309774	-0.346402	0.0500943	-0.350591	-0.400776	-0.31675	0.00203254	-0.33518	-0.0361666	0.0530905	-0.139267	-0.352905	-0.251534	-0.281107	-0.0742064	-0.262294	-0.173353	-0.231826	-0.78597	0.0253667	-0.12136	0.154706	-0.131657	-0.0910829	-0.500962	-0.129849	-0.250783	0.106248	-0.16555	-0.105101	-0.233556	-0.014897	-0.509874	-0.561409	-0.128728	-0.425177	-0.114529	-0.0983822	-0.140355	-0.098442	-0.0472678	-0.0733066	-0.234598	-0.222234
33	-0.265711	-0.171587	-0.129403	-0.270717	-0.0723267	-0.058276	-0.48225	-0.100128	-0.191989	-0.560473	-0.11492	-0.10057	-0.15324	-0.147679	-0.221891	-0.162739	0.0866651	-0.141071	-0.471711	-0.308548	-0.127641	-0.51414	-0.276534	-0.0974724	-0.28771	-0.506883	-0.238278	-0.233758	-0.144883	-0.236118	0.0796121	-0.310031	-0.0467264	-0.0661839	-0.160758	-0.162105	-0.24795	-0.283107	-0.0791615	-0.0900538	-0.355245	-0.139884	-0.287331	-0.343096	-0.146863	-0.103146	-0.127585	-0.320596	-0.0982819
34	-0.856634	-0.407608	-0.023269	-0.231687	-0.0082036	-0.17442	-0.0550534	-0.506342	-0.169358	-0.458231	-0.503103	-0.10104	-0.12934	-0.160832	-0.125894	-0.076971	-0.373589	0.0617139	-0.352037	-0.216165	-0.152502	0.0028882	-0.159391	-0.191873	0.322716	-0.0913638	-0.259145	-0.121871	-0.114031	-0.261957	-0.297805	-0.123839	-0.312682	-0.0530262	-0.134499	-0.361158	-0.131837	-0.184978	-0.125501	-0.167763	0.0370675	0.0174496	-0.163736	-0.0500965	-0.0529536	-0.174828	-0.117255	-0.166753	-0.160565
35	0.0118323	-0.291125	0.0215652	0.150848	-0.423813	-0.405425	-0.342497	-0.12983	-0.526037	-0.302676	0.0960615	-0.19677	-0.198483	-0.170441	-0.336115	-0.221575	-0.22092	-0.360224	0.0911747	-0.0490066	0.0680288	0.0468287	0.0192825	-0.0100278	-0.230252	-0.273377	-0.357451	-0.296022	-0.340525	-0.115766	-0.295855	-0.225073	-0.052721	-0.126374	-0.258756	-0.248792	-0.254832	-0.101197	-0.0157839	-0.015911	-0.149194	-0.0209175	-0.16873	-0.152203	-0.302787	-0.0990609	-0.226064	-0.0977592	-0.10174
36	-0.456632	-0.465987	-0.232852	-0.212148	0.170766	0.106642	-0.189194	-0.0822414	0.0475942	-0.210852	-0.564181	-0.240483	-0.0757147	-0.143915	-0.648136	-0.199343	-0.335717	-0.132153	-0.246776	-0.0608932	-0.394286	-0.190309	-0.261215	0.0560276	-0.157852	-0.0315514	-0.222572	0.0165397	-0.333888	-0.369239	0.146839	-0.168208	-0.113515	0.00686038	0.040819	0.0527574	0.00925409	-0.282804	0.181843	0.114507	-0.0843198	-0.170184	-0.0919259	0.0402948	-0.0863207	-0.206161	-0.0997951	-0.146723	-0.0905528
37	0.00225312	-0.333893	-0.450059	-0.361623	-0.222282	-0.445358	-0.202021	-0.386552	-0.159471	-0.287879	-0.297013	-0.136295	-0.0785253	-0.482708	-0.675471	-0.189373	0.0550427	-0.00682485	0.132195	-0.403996	-0.256789	-0.255391	-0.0459049	-0.00902297	-0.139874	-0.106088	0.0730344	-0.45158	-0.318877	-0.286841	0.132443	-0.0871392	-0.0904738	-0.169607	0.00492906	-0.0494765	-0.152218	-0.060723	-0.0985415	-0.10968	-0.0897324	-0.201365	-0.0129325	-0.185541	-0.0583451	-0.181405	-0.144054	-0.124387	-0.075332
38	-0.345431	-0.165669	-0.356117	-0.302277	-0.350358	-4.07799e-06	-0.310212	-0.29548	-0.251938	-0.205095	-0.0104853	0.0250576	-0.186806	-0.114923	-0.344422	-0.133342	0.0326026	0.0667035	-0.245335	-0.223312	0.144018	-0.47365	-0.00991813	-0.420681	0.195668	-0.196619	-0.32197	-0.262255	0.136895	0.128872	-0.00860105	-0.0559352	0.00724396	-0.0254565	-0.0330369	-0.0846572	-0.14362	-0.114593	-0.219117	-0.080557	-0.0432405	-0.258477	-0.0818261	-0.0605764	-0.189265	-0.084018	0.105983	-0.098865	-0.00865385
39	-0.0256707	-0.304707	-0.313637	-0.127652	-0.125119	0.0227578	-0.18795	-0.219214	-0.519955	-0.0686925	-0.414479	-0.708804	-0.545528	0.114878	-0.352215	-0.0451709	-0.192856	-0.0741907	-0.261356	-0.151629	0.0228542	-0.46555	-0.0379641	-0.107841	-0.194221	-0.249202	-0.221274	-0.246357	-0.123444	-0.324335	-0.151152	-0.253099	-0.0370249	-0.190031	-0.119898	0.01998	-0.276854	-0.221889	-0.130997	-0.0857191	-0.0384659	-0.258854	-0.0693509	-0.0138683	-0.104155	-0.118111	-0.0376302	-0.16709	-0.0650985
40	-0.291181	0.114337	-0.23952	-0.245087	-0.400852	-0.160539	-0.315632	-0.231105	-0.384465	-0.428409	-0.100012	-0.300708	-0.0684199	-0.0246337	-0.354274	-0.0519505	-0.0765611	0.00205286	-0.12618	-0.280475	-0.0893452	0.106301	-0.0820108	-0.262522	-0.195757	-0.30187	-0.00438861	-0.305192	-0.17414	-0.202968	-0.197878	0.0317522	-0.00509308	-0.122485	-0.00088962	-0.142952	0.0416911	-0.144854	0.120329	0.150164	0.196729	0.0965381	-0.0251823	0.1381	-0.0355926	0.249824	0.0132122	0.181837	0.146569
41	-0.147601	-0.221189	-0.286334	-0.178231	-0.380913	-0.493637	-0.32069	-0.235937	-0.53262	-0.4494	-0.42854	-0.128523	-0.297601	-0.347441	-0.304728	-0.510183	-0.329105	-0.194794	-0.192422	-0.481253	-0.471985	-0.288479	-0.117062	-0.217801	-0.301409	-0.0789343	-0.0518281	-0.00515209	0.0839144	-0.0668068	-0.262276	-0.307585	-0.0330092	-0.218326	-0.102522	0.187357	-0.0860067	-0.0798332	-0.0754448	0.0324839	-0.129719	-0.15532	-0.149538	0.0608571	-0.0202052	-0.0706007	0.165622	-0.0998515	0.043499
42	-0.309078	-0.271383	-0.164548	-0.684613	-0.275479	0.00558993	-0.226074	-0.224174	-0.324427	0.0349731	-0.239081	0.0367284	-0.263209	-0.277692	-0.37978	-0.135351	-0.0635846	-0.177963	-0.160793	-0.291285	-0.069657	0.0562029	0.078391	-0.474601	-0.025082	-0.243078	-0.441503	-0.136714	0.0445715	-0.250702	-0.480065	-0.187434	-0.142656	-0.204146	-0.0462448	-0.060981	0.0914666	-0.013963	0.102107	-0.12505	0.104594	0.170473	-0.0457273	-0.0358062	0.00629912	0.0474671	0.0347762	0.078515	0.0247595
43	-0.253652	-0.278983	-0.0581222	-0.152661	-0.236253	-0.148112	-0.219839	-0.197424	-0.393007	-0.634448	-0.480513	-0.217425	0.00280171	-0.129313	-0.127482	-0.206319	-0.516525	-0.135733	0.0639789	-0.252699	-0.123915	-0.32982	-0.165789	0.0660765	-0.214491	-0.239907	-0.437346	-0.0359494	0.0321332	-0.00557829	-0.164186	-0.297482	0.0598526	-0.103108	0.182325	-0.0268475	0.0748922	-0.206238	-0.0442785	0.0588433	0.131379	0.0330138	-0.140077	0.00462338	0.124304	-0.0233289	0.157392	0.00924133	0.0390405
44	-0.0850684	-0.369111	-0.0865022	-0.29841	0.0264536	-0.0571679	-0.329476	-0.163019	-0.254979	-0.238356	-0.24252	-0.54606	-0.300136	0.0227842	-0.239442	-0.172922	-0.263377	-0.224884	-0.252097	-0.209275	-0.25475	-0.0337117	-0.156202	-0.0370024	0.102571	0.0761569	0.0351827	0.0252647	-0.0920529	0.0530665	-0.0906573	-0.033708	-0.166106	0.0177358	0.100922	-0.00580085	0.206831	-0.0743853	0.0502337	-0.0613031	0.117484	0.15859	0.0135329	0.016137	0.0848188	0.216384	0.0753825	0.135759	0.135799
45	-0.587363	-0.149104	-0.157146	-0.102271	-0.192412	-0.254104	-0.397961	-0.324064	-0.115973	-0.343817	-0.257622	-0.00992491	-0.317906	-0.150425	-0.385713	-0.278579	-0.297422	-0.0128958	-0.0315261	-0.0252818	-0.289613	-0.323131	-0.433411	-0.213275	-0.106973	0.00523473	-0.321041	-0.0762844	-0.302152	-0.450369	-0.0538577	0.149213	-0.0440197	0.0164587	-0.035837	-0.0543643	0.179712	-0.15257	0.198649	-0.00899187	0.148793	0.0720842	0.0723561	-0.0114688	0.0115412	0.0265512	0.194456	0.124904	0.136821
46	-0.257291	-0.321004	-0.382432	0.00480094	-0.180637	-0.319289	-0.0446687	-0.279399	-0.366453	-0.328238	-0.287727	-0.12954	-0.246502	-0.219081	-0.0188582	-0.267119	-0.0638741	-0.125645	-0.0907569	-0.472355	-0.217154	-0.285122	-0.351792	-0.374731	-0.0349874	0.0334541	-0.130826	-0.219683	0.0238664	-0.00629108	-0.185735	-0.184484	-0.00428987	0.227284	-0.0187593	-0.0608144	0.0298448	0.10652	0.162703	0.0608178	0.129456	-0.1087	0.00588482	0.0701895	0.133525	0.177418	0.124895	0.0568509	0.0721337
47	-0.30125	-0.240526	-0.0763265	0.0913278	-0.445779	-0.0176196	-0.276976	-0.181075	-0.114511	-0.325917	-0.158152	-0.153953	-0.20248	-0.041522	-0.198899	-0.241515	-0.146151	0.107743	-0.151674	-0.301741	-0.172986	0.133099	-0.231224	-0.307101	-0.2139	0.0944919	-0.137068	0.219401	-0.0196333	-0.0241228	-0.0563001	0.121852	-0.168158	-0.0143945	0.0436485	0.155677	0.00131874	0.106454	0.112381	0.0707486	0.0411268	0.0518046	-0.0275936	0.0324064	0.112574	0.169786	0.157566	0.124667	0.120644
48	-0.321098	-0.299216	-0.143597	-0.149302	-0.164548	-0.421244	-0.0817026	-0.235553	-0.296334	-0.428968	-0.28477	-0.0710328	-0.211151	-0.21846	-0.334033	-0.150479	-0.129317	-0.178188	-0.0952609	-0.166015	0.0373547	-0.166062	-0.271696	-0.260899	-0.186284	-0.00692111	-0.0604812	-0.262018	-0.120383	-0.191049	0.0524978	-0.130612	-0.0614027	0.100563	0.071593	0.0383265	0.020434	0.0143422	0.124196	0.108176	0.067878	0.0470984	0.0740974	0.0273133	0.0796955	0.11852	0.170132	0.0871412	0.174196
49	-0.242535	-0.232313	-0.252978	-0.0514486	-0.0414494	-0.199033	0.00750993	-0.120584	0.0364599	-0.0781147	-0.0257076	-0.329601	-0.30851	-0.144268	-0.196249	0.0142828	-0.217941	-0.168619	-0.126389	-0.0715695	-0.0992167	-0.16687	-0.260356	0.100717	-0.129686	-0.0185255	0.0663848	-0.0655708	-0.0274044	0.0837615	0.0833579	0.016776	-0.217808	-0.037311	0.258198	0.235131	0.0574382	0.0653782	0.258241	0.176172	0.041718	0.0298361	0.0807339	-0.0102968	0.204152	0.11516	0.0919565	0.104651	0.225374
50	-0.122891	-0.0474653	-0.17938	-0.227877	-0.160364	-0.304638	-0.242679	-0.230577	-0.20498	-0.0931404	-0.2346	-0.129487	-0.0563643	-0.286583	-0.187343	-0.103635	-0.276143	0.157224	-0.313081	-0.0227064	-0.0146294	-0.215286	-0.195576	-0.142726	0.0177644	-0.0338131	-0.179809	-0.041341	0.0898766	-0.227805	0.0728366	-0.0363296	0.111706	0.0515971	0.0849218	0.0552905	-0.0367762	-0.127261	0.305491	0.031447	0.0160869	0.0692519	-0.00874518	-0.03966	0.0863571	0.164137	0.00522603	0.179677	0.191066
51	-0.500081	-0.126735	-0.216211	-0.290407	-0.446595	-0.175283	0.0291247	-0.10878	-0.122621	-0.175021	-0.196051	-0.0973217	-0.158494	-0.0516772	-0.208715	-0.217037	0.00521222	0.0433478	-0.162619	-0.41686	-0.0516374	0.0967813	-0.176275	-0.12686	-0.225243	-0.164806	-0.133544	-0.0982042	-0.113828	-0.0621499	-0.0765626	0.105592	0.0973113	-0.0522372	0.149416	-0.104701	0.0152952	-0.0470709	0.021094	-0.0722861	-0.010399	0.11625	0.0695767	0.220578	-0.0383397	0.0902623	0.0542389	0.145886	0.22015
52	-0.251352	-0.242988	-0.267665	0.0250714	-0.286737	-0.116115	-0.294411	-0.204668	-0.0204617	-0.0944743	-0.214447	-0.294333	-0.231182	-0.0463454	-0.183203	-0.136171	-0.180606	0.179422	-0.201782	-0.0242942	-0.0946321	-0.135519	-0.248398	-0.0668072	-0.118236	-0.150661	-0.0162153	-0.0853041	-0.102525	0.0886904	-0.00544942	0.0952652	-0.0390706	0.00528115	-0.12818	0.0746458	-0.0180664	0.06932	0.21858	0.0184935	0.0296682	-0.149083	0.0390053	0.0289606	0.155248	0.181852	0.0166066	0.123088	0.149636
53	-0.328552	-0.125751	-0.0155657	-0.173315	-0.0243014	-0.189563	-0.0228422	-0.407474	-0.0460071	-0.249132	-0.109973	-0.0988192	-0.00814409	-0.183131	-0.215371	-0.0511921	-0.122719	0.124246	-0.206469	-0.214257	0.246215	-0.14287	-0.119764	0.00971605	-0.181472	-0.206845	0.00118847	-0.0559485	0.0148407	-0.228719	-0.130099	0.0833811	0.0418109	-0.180983	0.266353	0.0590524	-0.00965179	-0.103757	0.245327	0.268362	0.123489	0.10112	-0.0486052	0.150052	0.153617	0.0794141	0.244337	0.194216	0.209683
54	-0.317381	-0.467439	-0.154562	-0.565674	-0.207056	-0.0279005	-0.16469	-0.027305	-0.0557672	-0.414301	-0.366839	-0.256532	-0.127651	-0.191502	-0.280413	-0.251449	-0.32024	-0.0716097	-0.22419	-0.305247	-0.109277	-0.332855	-0.221019	-0.0235169	-0.126815	-0.149225	-0.0636398	-0.11374	0.102776	-0.209805	0.132413	0.107047	-0.129971	0.0273844	-0.0988978	-0.167204	-0.0277241	-0.0649827	0.0201768	0.183541	-0.0739858	0.0899086	-0.117123	0.199487	0.0457288	-0.103995	0.067815	0.163658	0.130505
55	0.000628333	-0.251896	0.0106511	-0.271753	-0.168119	-0.251789	-0.138529	-0.115505	-0.424623	-0.0546097	-0.405286	-0.354274	0.146633	-0.52763	-0.218998	-0.28079	0.117581	-0.105124	-0.10112	-0.229753	-0.0403185	-0.20655	-0.150482	-0.17171	-0.204312	0.222497	-0.0228342	-0.190965	0.0302641	-0.067112	0.104895	-0.017163	0.000174322	0.0830249	0.0975505	0.0658611	0.0787926	0.234257	0.0277452	-0.106453	0.101718	0.190564	0.0506642	0.0917559	0.0407714	0.142227	0.0896723	0.220023	0.216872
56	-0.127557	-0.115266	-0.419246	-0.382646	-0.195452	-0.104234	-0.0885388	0.178089	-0.374045	-0.156738	-0.387988	-0.284436	-0.0991585	-0.199293	-0.117052	-0.591415	-0.298321	-0.0178605	0.151534	-0.0620395	-0.442226	0.0216208	-0.011357	0.0113605	-0.215949	-0.427985	-0.297292	-0.00721635	-0.0353655	-0.0105689	-0.126441	0.155924	0.0231799	-0.117131	0.0171292	0.06295	0.157864	0.0612633	0.105467	-0.0248678	0.00231465	0.116065	0.111499	0.131073	-0.0687219	0.106154	0.0173138	0.111608	0.210841
57	-0.436347	-0.567363	-0.007878	-0.0742467	-0.123456	-0.190272	-0.43051	0.0258424	-0.217519	-0.281106	-0.174166	-0.116213	-0.13408	-0.0715633	-0.692594	-0.447332	-0.190564	-0.226776	-0.460851	-0.273089	0.0024042	-0.415753	-0.434275	-0.350487	-0.0564771	-0.245282	-0.224817	-0.229063	-0.350089	-0.338933	-0.0695725	-0.0283193	-0.0856647	-0.0829987	0.135741	-0.04592	-0.0691987	0.200036	-0.201286	-0.0473807	0.137697	-0.00401679	0.0814629	-0.0376253	-0.202466	0.0933747	0.172585	0.0845497	0.0859105
58	0.11844	-0.372707	-0.0400247	-0.436052	-0.408046	-0.474312	-0.0107442	0.0155525	-0.466457	-0.294864	-0.232893	-0.138299	-0.298971	-0.119395	0.0486536	-0.0856068	-0.259963	0.134064	-0.31099	-0.174147	-0.18681	-0.207402	-0.350723	-0.104325	-0.026616	0.0270205	0.0552116	-0.122274	0.0625563	-0.270363	-0.103461	-0.306172	-0.0864661	0.0423353	0.14408	-0.273636	0.0112621	-0.0724058	0.116938	-0.161097	-0.0866312	0.13993	0.247504	0.269869	0.256076	0.0768308	0.0668432	0.0486963	0.0946054
59	-0.155715	-0.239141	-0.41124	-0.404966	-0.308387	-0.229541	-0.232813	-0.38791	-0.28629	-0.351253	-0.588346	-0.396921	-0.204025	-0.455529	-0.298394	-0.0452081	-0.480466	0.108427	-0.22981	-0.190315	-0.0956985	-0.105782	-0.192584	-0.228966	-0.27475	-0.138757	-0.615429	-0.0681783	-0.0120288	-0.0833387	-0.266998	-0.184577	-0.0903896	-0.0816129	0.0369089	-0.0374697	-0.278389	-0.16674	0.312479	0.0722112	0.0587856	-0.0904449	-0.0734229	-0.0584936	-0.170422	0.06126	-0.0853438	-0.0588546	-0.0406391
60	-0.0270312	0.0756006	-0.343248	-0.244168	-0.222086	-0.227994	-0.0286652	0.178672	-0.229392	-0.169449	-0.334805	-0.126435	-0.044453	-0.0542041	-0.242191	-0.0884425	0.181516	-0.392759	-0.306304	-0.0969421	-0.0185834	-0.0804116	-0.184073	0.0957714	-0.135219	-0.266936	0.117207	-0.110745	0.127407	-0.0579446	0.0810109	-0.029324	-0.304882	-0.0654083	0.0633689	-0.0734542	-0.0182236	-0.0520728	-0.0445343	0.0582096	-0.0833244	0.111781	-0.103856	-0.00236488	0.144234	0.104408	-0.0247917	0.0360244	0.0947139
61	-0.493548	-0.0669924	-0.150147	-0.05229	-0.462449	-0.134543	-0.0291182	0.0123595	-0.0611523	-0.103916	-0.115234	-0.646641	-0.10212	-0.102945	-0.217887	-0.0920527	-0.285564	-0.263268	0.027776	-0.451057	0.150782	0.136344	-0.359644	0.115732	0.0618364	-0.315277	-0.166191	-0.417494	-0.00934537	-0.454826	-0.0715648	-0.170175	-0.0701485	-0.00955747	-0.0641662	-0.127045	-0.138232	-0.0349638	-0.0196876	-0.0402915	-0.156564	-0.131315	-0.132405	0.0457403	-0.109131	-0.100665	0.0119836	-0.0603573	-0.0563759
62	-0.369503	-0.189414	-0.648192	-0.402684	-0.292333	-0.22788	-0.573707	-0.136869	-0.230667	-0.12544	-0.0445059	-0.148896	-0.053576	-0.46401	-0.36208	0.0484601	-0.254402	-0.119365	-0.447385	-0.593201	-0.197591	-0.0983452	-0.399278	-0.152451	-0.0404638	-0.0732119	0.0444382	-0.122071	-0.270664	-0.158026	-0.265367	0.00930761	-0.206592	-0.226821	-0.0185276	-0.0232357	-0.0549577	-0.0994859	0.0835376	-0.11479	-0.116377	-0.21346	-0.0564084	-0.112259	-0.197883	-0.106674	-0.0898081	-0.103751	-0.043994
63	0.0380701	-0.4124	0.0931723	0.121488	-0.306536	-0.0576001	-0.479814	-0.252931	-0.3138	-0.292579	-0.139683	-0.0587048	-0.138041	-0.217215	-0.0383468	-0.329363	-0.286075	-0.0054048	-0.277285	-0.0913235	0.147446	-0.159933	0.0171307	-0.232758	-0.163932	-0.116783	-0.279852	0.0518853	-0.362953	-0.115774	0.0380524	-0.159144	-0.192903	-0.123473	-0.0769388	-0.156295	-0.101729	0.139155	-0.3821	-0.164784	-0.374626	-0.315161	-0.185794	0.193013	-0.0398349	-0.128571	0.0471567	-0.0941278	0.00803072
64	-0.412706	-0.248806	-0.341587	-0.066529	-0.169463	-0.140417	0.0397629	-0.1531	-0.229701	-0.0596637	-0.2106	-0.344858	-0.570321	-0.0858972	-0.348405	-0.104137	-0.0218249	-0.0237045	-0.187095	-0.163666	-0.0264996	-0.194106	-0.337318	-0.0488073	-0.161694	-0.00492547	-0.214207	-0.207951	0.220296	-0.106601	-0.318924	-0.194008	-0.0259028	-0.0353626	0.0186952	-0.0899074	-0.397211	-0.0820388	0.0331585	-0.0687169	0.138882	-0.193949	-0.116407	-0.166573	-0.0336931	-0.204977	-0.129987	-0.141804	-0.187777
65	-0.350816	-0.369252	0.0327348	-0.567458	-0.041376	-0.433644	-0.298255	-0.388804	-0.509129	-0.222082	-0.447251	-0.227763	-0.245906	-0.0321169	-0.421679	-0.335091	-0.0123172	0.0569706	-0.124243	-0.476253	-0.27302	-0.45435	-0.0924968	-0.170199	0.082414	-0.0302725	-0.114837	-0.133482	-0.0507334	-0.0158751	-0.265859	-0.441855	-0.106677	-0.358243	-0.102519	0.041564	-0.142789	-0.596919	-0.0979884	-0.15504	-0.215794	-0.286773	-0.0535538	-0.357783	-0.139144	-0.150832	-0.0913048	-0.291644	-0.243805
66	-0.231057	-0.32189	-0.279392	-0.388079	-0.17918	-0.111763	-0.136007	-0.460125	0.00125704	-0.319006	-0.280418	-0.311983	-0.245631	-0.164497	-0.390975	-0.220944	-0.206441	-0.0882316	-0.530908	-0.330332	-0.139856	-0.38689	-0.40263	0.0980416	-0.139444	0.0771831	-0.263136	-0.0554545	-0.261436	-0.16568	-0.107022	-0.192256	-0.160064	-0.181258	0.0741745	-0.253981	-0.315074	-0.0876675	-0.228568	0.0510423	-0.0860003	-0.29387	-0.0440005	-0.237375	-0.0387038	-0.158	-0.189965	-0.169477	-0.126803
67	-0.351704	-0.076973	-0.205679	-0.12098	-0.0554801	0.0936909	-0.315836	-0.174601	-0.0460924	-0.0236009	-0.290926	-0.0549204	-0.19022	-0.158871	-0.036742	-0.180395	0.092978	-0.0123344	-0.118133	-0.379507	-0.0189018	0.0232172	-0.0656405	-0.461126	0.0427751	-0.228771	-0.0638331	-0.0694136	0.0783072	-0.0708656	-0.169252	-0.234549	-0.128465	-0.0563648	0.0742719	0.0493009	0.036236	-0.113933	0.0985888	-0.138956	-0.116162	0.101464	-0.0859445	-0.193503	0.00431906	-0.0700936	-0.197579	-0.149429	-0.0369976
68	-0.574333	-0.318222	-0.338171	-0.459162	-0.140921	-0.159563	-0.45257	-0.19502	-0.503747	-0.438699	-0.361207	-0.395782	-0.157047	0.0168369	-0.288997	-0.19813	-0.0966837	-0.163531	-0.0829165	-0.383686	-0.332247	-0.215996	0.139089	-0.173372	-0.263976	-0.154774	-0.299468	-0.134832	0.0208596	-0.299539	-0.0645644	-0.186831	0.00258127	-0.138173	0.0595536	-0.291239	-0.0700765	-0.224336	-0.266747	-0.187803	-0.256666	-0.161303	-0.162827	-0.126962	-0.21527	-0.316694	-0.214818	-0.0994841	-0.266412
69	-0.151961	-0.351059	-0.767528	-0.109456	-0.275106	-0.317108	-0.363087	-0.213856	-0.250984	0.0491864	-0.11137	-0.0166136	-0.317919	-0.066045	-0.481145	-0.168481	-7.42703e-05	-0.0679206	0.144536	-0.0574045	0.00781299	-0.0477389	-0.208265	0.068734	-0.262324	-0.167467	0.256999	0.0720367	-0.019934	-0.446027	-0.158467	-0.00014758	-0.0337272	-0.235421	-0.194567	-0.204336	-0.280335	-0.200541	-0.19996	-0.242962	-0.152942	-0.255772	-0.021324	-0.155185	-0.124605	-0.209075	-0.351901	-0.209006	-0.138511
70	-0.397392	-0.295473	-0.317773	-0.25855	-0.263998	-0.223508	-0.168067	-0.40003	-0.0742026	-0.426951	-0.0625495	-0.340637	-0.12045	0.0892185	-0.0952794	0.00217152	-0.0256832	-0.372179	-0.094204	0.0247167	-0.401219	-0.0174424	-0.331224	-0.152226	-0.246335	-0.268906	-0.226037	-0.330016	-0.26981	-0.471491	0.0335259	-0.115238	-0.320971	-0.202826	0.00498454	-0.174231	0.137592	-0.183433	-0.224173	-0.175257	-0.0605191	-0.161223	-0.411268	-0.125546	-0.203384	-0.17685	-0.210956	-0.201485	-0.0789879
71	-0.27411	-0.541169	0.0220968	-0.617642	-0.0899217	-0.0364363	-0.286384	-0.307754	0.159574	-0.102015	-0.0905453	-0.141432	-0.230819	-0.0120559	0.0252474	-0.441694	-0.263964	0.191498	-0.109699	-0.256981	-0.2399	-0.247936	0.0594613	-0.0270751	-0.225493	-0.106478	-0.292488	0.147825	-0.182214	-0.168303	-0.0330216	-0.489375	0.0426692	-0.251577	0.0134212	-0.213733	-0.089033	-0.144454	-0.124526	0.000238367	-0.042402	-0.183359	0.0420534	-0.106388	-0.0166265	0.0206084	-0.160755	-0.224924	-0.144615
72	-0.432022	-0.0248769	-0.289766	-0.398748	-0.211725	-0.149313	-0.213245	-0.254037	-0.150418	-0.468162	-0.227676	-0.406508	-0.25271	-0.454877	-0.259493	-0.398934	-0.254772	0.145898	-0.10625	-0.551121	-0.512395	-0.630661	-0.278347	0.0110473	-0.109872	-0.145185	-0.10554	-0.184439	-0.144047	-0.0834603	-0.204053	-0.26381	-0.105942	-0.305143	-0.183038	-0.0170523	-0.0274056	-0.153227	-0.098613	-0.101026	-0.229246	-0.365338	-0.324034	-0.121932	-0.239104	-0.141264	-0.195466	-0.282569	-0.259771
73	-0.166031	-0.443895	-0.446892	-0.299831	-0.416117	-0.0418479	-0.245468	-0.0094246	-0.0988683	-0.433964	-0.401721	0.0330107	-0.160841	-0.423289	-0.0991689	-0.306598	-0.510757	-0.246154	-0.177977	-0.226369	0.166554	-0.347209	-0.0224803	0.0639167	-0.0916463	-0.0296441	0.0269833	-0.298937	-0.000294747	-0.117985	-0.0871869	-0.304506	-0.346883	-0.194681	-0.277033	-0.0680696	-0.346511	0.00908797	-0.218417	-0.107017	-0.0669423	-0.137542	-0.212266	-0.184808	0.00487459	-0.111704	-0.120142	-0.114229	-0.195431
74	-0.558179	-0.313266	-0.25057	-0.159377	-0.17649	-0.0486498	-0.547306	-0.187366	-0.476474	-0.37652	-0.524924	-0.662523	-0.0820097	-0.540337	-0.312584	-0.0964248	-0.407502	-0.24466	0.0293595	-0.409429	-0.195884	-0.301045	-0.413125	-0.267905	-0.268933	0.00274733	-0.264944	-0.207285	0.0117808	-0.0365272	-0.105009	-0.455193	-0.533465	-0.48158	0.112436	-0.339701	-0.500604	-0.470546	-0.124717	-0.0953045	-0.412716	-0.256466	-0.141153	-0.113659	-0.229764	-0.345099	-0.176749	-0.325864	-0.237811
75	-0.63173	-0.757667	0.0909449	-0.32802	-0.227187	-0.294151	-0.087608	-0.524428	-0.283847	0.00157067	-0.333682	-0.160609	-0.290297	-0.00497727	-0.365458	-0.394278	-0.26886	-0.11882	-0.299431	-0.205169	-0.418182	-0.375064	-0.3012	-0.165102	-0.185328	-0.56148	-0.318184	-0.121702	0.0135471	-0.143774	-0.14643	-0.373233	-0.255859	-0.205378	-0.223583	-0.167676	-0.0147736	-0.339759	-0.119336	-0.208047	-0.0844399	-0.063154	-0.127545	-0.308151	-0.523286	-0.286628	-0.275328	-0.273133	-0.240366
76	-0.200861	-0.0898754	-0.235805	-0.0523506	-0.0889342	-0.0751958	-0.172078	-0.0205321	-0.256549	-0.436276	-0.31421	-0.0240704	-0.00352959	-0.267165	-0.502957	-0.138808	-0.21735	-0.450902	-0.482492	-0.213927	0.0222986	-0.218011	-0.0535281	-0.182794	-0.478938	-0.193095	-0.305886	-0.109017	0.0444462	-0.310996	-0.362941	0.105699	-0.180909	-0.285753	-0.108578	-0.054442	-0.183959	-0.258126	-0.454174	-0.128396	-0.126357	-0.311635	-0.0308066	-0.10786	-0.36366	-0.321683	-0.172296	-0.224049	-0.17408
77	-0.0686272	-0.0250382	-0.351919	-0.355784	-0.161684	-0.157295	0.00689172	-0.223724	-0.299537	-0.171097	-0.167371	-0.453661	-0.417746	-0.077173	-0.0970928	-0.306073	-0.308226	-0.1277	-0.144663	-0.310283	-0.0822113	-0.388065	-0.474471	-0.149379	-0.338506	-0.214085	-0.39243	-0.414768	-0.136761	-0.0763354	-0.357941	-0.413665	-0.526131	-0.22799	-0.302289	-0.158274	-0.277753	-0.0682051	-0.22573	-0.133059	-0.261393	-0.272011	-0.149799	-0.25636	-0.094295	-0.184044	-0.190403	-0.365615	-0.191794
78	-0.337484	-0.0197872	-0.420934	-0.288836	-0.0817161	-0.167824	-0.393548	-0.319694	-0.163205	-0.250687	-0.507321	-0.177375	-0.208302	-0.173882	-0.208963	-0.216241	-0.210749	0.0622495	-0.300557	-0.00447809	-0.201792	-0.066853	-0.169086	-0.257235	-0.219414	-0.293833	-0.173316	-0.197369	-0.154689	-0.112087	-0.183783	-0.252663	-0.171862	-0.142605	-0.138718	-0.134935	-0.268622	-0.33887	-0.0819689	-0.0741456	-0.361371	-0.387836	-0.182897	-0.262261	-0.268364	-0.428017	-0.179429	-0.358634	-0.179411
79	-0.180965	-0.149297	-0.574824	-0.314575	-0.26492	-0.266909	-0.267212	-0.478219	-0.549092	-0.223362	-0.292423	-0.24292	-0.258033	-0.39576	-0.0235028	0.0309993	-0.278871	-0.193126	-0.167729	-0.361649	-0.407297	-0.288533	-0.250309	-0.413344	-0.248228	-0.136167	-6.06444e-05	-0.294109	-0.128234	-0.0664586	-0.153299	-0.158166	-0.162984	-0.130775	-0.335632	-0.0778138	-0.147061	-0.368924	0.0500693	-0.259754	-0.125279	-0.520977	-0.138146	-0.314601	-0.223399	-0.380065	-0.212126	-0.265156	-0.168014
80	-0.529356	-0.178757	-0.162762	-0.413314	-0.198139	-0.29392	-0.0408878	-0.131455	-0.275497	-0.337111	-0.0751601	-0.212414	-0.377455	-0.136613	-0.440265	-0.505786	-0.153397	0.00754941	-0.3104	-0.746393	-0.347654	-0.945292	-0.102424	-0.21169	-0.250011	0.0241742	-0.211054	-0.204045	-0.418036	-0.0939839	-0.220848	-0.304729	0.00711431	-0.308097	-0.170587	-0.34816	-0.185978	-0.391959	0.0728908	-0.181845	-0.149773	-0.132208	-0.112189	-0.0720347	-0.259391	-0.206759	-0.205929	-0.14435	-0.233789
81	-0.179764	-0.338337	-0.0109377	-0.414089	-0.139501	-0.0320376	-0.0224898	-0.12353	-0.517626	-0.34002	-0.284187	-0.145173	-0.366555	-0.0688463	-0.0930974	0.0613979	-0.270511	-0.00571266	-0.0108348	-0.208745	-0.318626	-0.22706	-0.142287	-0.175388	-0.298349	-0.164008	0.0270304	-0.187297	-0.213805	0.0200906	-0.402599	-0.0775661	-0.0308383	0.148059	-0.212603	-0.0412579	-0.0576581	-0.130723	-0.198381	-0.247267	-0.0683771	-0.519212	-0.192021	-0.34904	-0.298372	-0.213136	-0.174286	-0.0702988	-0.125438
82	-0.705958	-0.801691	-0.429757	-0.0999452	-0.35928	-0.089468	0.0373662	-0.3711	-0.556468	-0.156199	0.0298643	-0.524094	-0.251538	-0.368659	-0.336869	-0.0731388	-0.315613	-0.272421	-0.172333	-0.175063	-0.303188	-0.376867	-0.413864	-0.296923	-0.225572	-0.211407	-0.0528976	-0.207117	-0.203402	-0.200044	-0.349654	-0.168797	-0.203403	-0.243451	-0.419413	-0.320913	-0.179656	-0.406852	-0.410971	-0.110389	-0.193782	-0.213107	-0.256224	-0.204574	-0.276848	-0.26804	-0.221297	-0.346514	-0.290664
83	-0.00580014	-0.0501713	-0.339849	-0.353329	-0.199271	-0.227436	-0.244683	-0.230204	-0.084897	-0.281908	-0.334205	0.00197088	-0.205855	-0.174633	-0.042959	-0.0776167	-0.468585	0.0850365	-0.279684	-0.153318	-0.281288	-0.185502	-0.127811	-0.143989	-0.179733	0.0524192	-0.171965	-0.363536	-0.0768537	-0.330434	-0.0222837	-0.122489	-0.178005	-0.0793879	-0.200859	-0.310013	-0.330995	-0.318366	-0.137284	-0.0712687	-0.0919971	-0.191501	-0.398337	-0.318088	-0.180581	-0.32571	-0.171188	-0.178639	-0.0829799
84	-0.42099	-0.353847	0.00283105	-0.290079	-0.275567	-0.201243	-0.163859	-0.362868	-0.190031	-0.318754	-0.321504	-0.275413	-0.151377	-0.126951	-0.282616	-0.131919	-0.311143	-0.0880599	0.0284799	-0.683656	-0.450625	-0.0116167	-0.13789	-0.374681	-0.055804	-0.198516	-0.342013	-0.348741	-0.197958	-0.394549	-0.119066	-0.0688498	-0.0835076	-0.345792	-0.0775785	-0.443625	-0.0802502	-0.474699	-0.419795	-0.29826	-0.170234	-0.279487	-0.182374	-0.409821	-0.297913	-0.253459	-0.114212	-0.396914	-0.241701
85	-0.500105	-0.0445369	-0.303793	-0.0812573	-0.250797	-0.368709	-0.1325	-0.119769	-0.555907	-0.546307	-0.359322	-0.129794	-0.333571	-0.182832	-0.0512475	-0.330611	0.0174723	-0.255215	-0.0340153	-0.262971	-0.327855	-0.0608383	-0.285044	0.216111	-0.261113	-0.281363	-0.185851	-0.442849	-0.25038	-0.0645072	-0.0977746	-0.236442	-0.176157	-0.0960313	-0.123856	-0.166654	-0.0776677	-0.489459	-0.0452873	-0.319916	-0.246488	-0.182255	-0.348052	-0.123499	-0.176192	-0.315218	-0.219468	-0.260285	-0.203677
86	-0.660827	-0.356277	-0.323429	-0.288549	-0.0836764	-0.387163	-0.16306	-0.161063	-0.193458	-0.0728183	-0.328104	-0.0861075	-0.568701	-0.0285	-0.124556	-0.502865	-0.434577	0.147433	-0.192982	-0.375968	-0.0516611	-0.332694	-0.028899	-0.516452	-0.284935	-0.0607142	-0.341287	-0.439545	-0.2767	-0.36353	-0.353364	-0.16091	0.0354695	-0.38664	-0.337795	-0.302218	-0.482077	-0.531769	-0.112616	-0.222039	-0.249469	-0.198321	-0.375393	-0.208286	-0.283588	-0.340373	-0.312823	-0.20396	-0.32575
87	-0.370819	-0.349459	-0.321582	-0.00437507	-0.39899	-0.185041	-0.273723	-0.620554	-0.00189261	-0.635412	-0.354431	-0.395392	-0.324822	-0.360709	-0.387452	-0.384773	-0.0759032	-0.449901	-0.30385	-0.291713	-0.63972	-0.196152	-0.473925	-0.258015	-0.330841	-0.138479	-0.343089	-0.242681	-0.0506806	-0.107718	0.04061	-0.0205644	-0.175182	-0.492509	-0.20862	-0.251384	-0.469164	-0.313035	-0.171864	-0.223602	0.00260274	-0.268717	-0.376893	-0.216094	-0.257696	-0.4115	-0.297117	-0.188739	-0.241478
88	-0.281536	-0.00902584	-0.777252	-0.0372074	-0.174276	0.0262129	-0.263649	-0.148772	-0.41288	-0.39052	-0.399811	-0.294232	-0.46672	-0.28483	-0.899288	-0.282754	-0.180162	-0.291128	0.096697	-0.182121	-0.337215	-0.157897	-0.379993	-0.190678	0.0435546	-0.233618	0.157268	-0.494544	0.0931585	-0.399931	0.018748	-0.00976336	-0.121576	-0.372017	0.0449054	-0.104732	-0.574919	-0.415352	-0.378134	-0.504429	-0.369895	-0.171043	-0.337257	-0.673441	-0.314232	-0.329883	-0.311023	-0.332635	-0.247068
89	-0.467955	-0.289016	-0.374612	-0.197729	-0.504825	-0.135536	-0.370524	-0.244456	-0.0383698	-0.335422	-0.104949	-0.314573	-0.352819	-0.539585	-0.339765	-0.0484929	-0.431239	-0.305166	-0.043771	-0.14347	-0.252849	-0.155211	-0.536287	-0.0836868	-0.311291	-0.264241	-0.253111	0.122032	0.0916471	-0.158982	-0.0339373	-0.413382	-0.097693	-0.22579	0.0315243	-0.2197	-0.235347	-0.033297	-0.0684421	-0.243299	-0.34869	-0.153147	-0.0340869	-0.00875241	-0.212324	-0.212243	-0.331699	-0.256093	-0.341465
90	-0.396263	-0.0981061	-0.285002	-0.44405	-0.206203	-0.464815	-0.58252	-0.280911	-0.201316	-0.372245	-0.54307	-0.244176	-0.595758	-0.265778	-0.334579	-0.392343	-0.512221	-0.411421	-0.27854	-0.403784	-0.162868	-0.193315	-0.227828	-0.365613	-0.388612	0.0225211	-0.370869	-0.359808	-0.504432	-0.451163	-0.591314	-0.334958	-0.251858	-0.0421373	-0.237815	-0.303345	-0.0358897	-0.268752	-0.58935	-0.308494	-0.256705	-0.520985	-0.21397	-0.412446	-0.285066	-0.479395	-0.187611	-0.307476	-0.256769
91	-0.276042	0.0177671	-0.1176	-0.0759876	-0.398203	-0.375192	-0.172316	-0.2322	-0.264236	-0.28415	-0.379763	-0.337175	-0.37172	-0.12622	-0.380995	-0.214189	-0.130738	-0.23079	-0.505929	-0.264501	-0.308689	-0.412328	-0.395369	-0.144772	-0.109732	-0.158589	-0.25174	-0.143818	-0.32228	-0.194716	-0.384107	-0.40175	-0.185214	-0.311128	-0.381745	-0.232096	-0.359631	-0.657224	-0.0428927	-0.393946	-0.244321	-0.374305	-0.249048	-0.236246	-0.222676	-0.160847	-0.262767	-0.260709	-0.218951
92	0.0101139	-0.372654	-0.147914	-0.544572	-0.382321	-0.125903	-0.0315597	-0.434344	-0.299199	-0.207768	-0.696736	-0.696977	-0.367516	0.0505342	-0.165234	-0.433925	-0.350924	-0.311849	-0.484826	-0.733733	-0.314936	-0.0885249	-0.394272	-0.155237	-0.266751	-0.433597	-0.0737746	-0.492588	-0.288001	-0.182094	-0.0614518	0.155616	0.00765657	-0.00925797	-0.0449992	-0.130378	-0.192177	-0.717577	-0.230726	-0.527144	-0.132362	-0.153095	-0.46047	-0.116817	-0.267903	-0.190599	-0.34021	-0.34565	-0.154929
93	-0.416042	-0.205174	-0.580513	-0.343385	-0.656944	-0.229776	-0.336815	-0.243809	-0.176329	-0.362964	-0.590626	-0.140544	-0.185178	-0.204842	-0.439495	-0.60687	-0.353022	0.124914	-0.112898	-0.167377	-0.277047	-0.284835	-0.473464	-0.256559	-0.358291	-0.328763	-0.121473	-0.385385	-0.512993	-0.415921	-0.440701	-0.411282	-0.208941	-0.548855	-0.10865	-0.446686	-0.244723	-0.546675	-0.202395	-0.440298	-0.374042	-0.137114	-0.0832588	-0.349709	-0.333252	-0.302735	-0.256987	-0.260349	-0.277376
94	-0.0764282	-0.100367	-0.230427	-0.508932	-0.47046	-0.360995	-0.595194	-0.0987797	-0.293212	-0.272452	0.0717009	-0.0506043	-0.0259831	-0.417266	-0.341195	-0.553866	-0.111367	0.0269481	-0.193687	-0.476362	-0.220936	-0.669922	-0.475382	-0.262077	-0.33852	-0.0797192	-0.483707	-0.481479	-0.0122891	-0.248975	-0.169548	0.10186	-0.47732	0.0982973	-0.22991	-0.291944	-0.159008	-0.535563	-0.232474	-0.497662	-0.124423	-0.243783	-0.359914	-0.477488	-0.354308	-0.305891	-0.122956	-0.334172	-0.201016
95	0.0186354	-0.354964	-0.170062	-0.369667	-0.083736	-0.191245	-0.490434	-0.263598	-0.430872	-0.48683	-0.347311	-0.424127	-0.545708	-0.486779	-0.217212	-0.6318	-0.677444	-0.130637	0.0323389	-0.525669	-0.455016	-0.246258	-0.385215	-0.426394	-0.443659	-0.2165	0.0626466	-0.222542	-0.467729	-0.365069	-0.25477	-0.145935	-0.498739	-0.310092	-0.386167	-0.356678	-0.0404758	-0.423505	-0.132899	-0.554956	-0.148856	-0.331601	-0.420366	-0.449178	-0.266884	-0.2754	-0.438354	-0.319922	-0.246854
96	-0.275079	-0.302007	-0.118001	-0.466442	-0.340333	-0.257379	0.116746	-0.453103	0.130417	0.0284966	-0.227461	-0.208893	-0.332812	-0.0715673	-0.345815	-0.332387	-0.236824	-0.180859	-0.123918	-0.491457	-0.227472	-0.420282	-0.478822	0.0723179	-0.285021	0.0658676	-0.291788	-0.193676	-0.222795	-0.328466	-0.545302	-0.731641	-0.208906	0.00174736	-0.191213	0.10971	-0.517799	-0.13193	-0.186922	-0.240524	-0.365871	-0.389466	-0.244205	-0.188394	-0.330481	-0.410152	-0.142292	-0.206826	-0.118091
97	-0.364527	0.0290315	-0.359216	-0.619672	-0.596073	-0.597005	-0.126494	-0.0251656	-0.196586	-0.627623	-0.343957	-0.273916	-0.133046	-0.103499	-0.29409	-0.328174	-0.21963	-0.0203254	-0.367032	-0.433335	-0.100429	-0.25955	-0.332179	-0.370752	-0.210458	-0.17937	-0.0426471	-0.19564	-0.248562	-0.361975	-0.102813	-0.266805	-0.204427	-0.102218	-0.0306336	-0.207927	-0.274403	-0.175542	0.105594	-0.391721	-0.455065	-0.435922	-0.304267	-0.212537	-0.215365	-0.186533	-0.243231	-0.433361	-0.23268
98	-0.329731	-0.413109	-0.146304	-0.164525	-0.125127	-0.0460197	-0.451665	-0.435314	-0.125225	-0.744519	-0.362667	-0.701496	-0.55914	-0.199383	-0.500035	-0.236387	-0.178603	-0.234819	-0.120433	-0.099397	-0.47896	-0.264466	-0.28688	-0.0469838	-0.602476	-0.0854428	-0.213272	-0.271984	-0.241337	-0.0111988	-0.254655	-0.435125	-0.152978	-0.387502	-0.333642	-0.219146	-0.230402	-0.355842	-0.167539	-0.222814	-0.247814	-0.302095	-0.146589	-0.219443	-0.230976	-0.294021	-0.184918	-0.361385	-0.308723
99	-0.167087	-0.213009	-0.236638	-0.113882	-0.114808	0.0200116	-0.647125	-0.102941	-0.0115416	-0.724512	-0.537634	-0.211159	-0.097639	-0.281139	-0.205466	-0.196579	-0.257196	-0.198976	-0.358091	-0.45161	-0.358271	-0.282565	-0.232814	0.0996027	-0.320983	-0.282137	-0.257951	-0.283516	-0.0381785	-0.564538	-0.170786	-0.245594	-0.397217	-0.393364	-0.0285209	0.0288706	-0.232934	-0.433051	-0.292169	-0.0169309	-0.254944	-0.627706	-0.397121	-0.329801	-0.26115	-0.260941	-0.139892	-0.138272	-0.252735
Right
	0	1	2	3	4	5	6	7	8	9	10	11	12	13	14	15	16	17	18	19	20	21	22	23	24	25	26	27	28	29	30	31	32	33	34	35	36	37	38	39	40	41	42	43	44	45	46	47	48
0	-0.37381	-0.0039368	0.516048	-0.0655962	-0.470246	-0.34292	-0.271099	0.320945	-0.211693	-0.0560539	-0.471714	-1.03572	-0.509882	-0.562729	0.0394559	-0.153322	0.0127696	-0.274462	-0.225694	0.021772	0.194859	-0.5491	-0.366172	0.349029	-0.944737	-0.860075	0.62543	-0.336274	-1.02966	-0.0053216	0.257742	0.15231	-0.394103	0.0143695	-0.999245	-0.464745	-0.31482	-0.656405	-0.236629	0.305785	0.402975	-0.341145	0.313305	-0.200525	0.0974174	-0.0528153	-0.0904656	-0.459177	0.174901
1	0.0824378	-0.192861	-0.301276	0.0508096	-0.291994	-0.0331582	-1.6834	0.682493	-1.33796	-0.469098	0.200488	-0.475984	-1.06686	-0.0749752	-1.50801	-0.434918	-0.399129	-0.67766	-0.246692	-0.0707861	-0.652402	0.133468	0.166941	0.245637	-0.556103	-0.656931	0.291778	0.365584	0.0927107	-0.242682	-0.0672972	0.0266791	-0.248113	-0.53065	-0.0547493	-0.182696	-0.685266	-0.737864	0.0318356	-0.139655	0.258813	-0.606817	0.348088	-0.448667	0.16472	-0.358521	0.0231195	0.053667	-0.208506
2	-0.217079	-0.104779	0.114247	0.833729	-0.4733	-0.0150546	-1.16126	0.404474	-0.317333	-0.241777	0.145545	0.196546	-0.49985	-0.0919288	-0.832263	-0.178969	-0.1319	0.0453325	0.0324796	0.269285	0.151544	-0.138322	-0.799258	-0.957132	-0.503643	-0.301832	0.186313	0.129722	0.509377	-0.0691093	0.141879	-0.328847	-0.719954	-0.0996077	-0.107854	0.235938	-0.379569	-0.37309	0.0296194	-0.156459	-0.189458	-0.310507	-1.14146	-0.264332	-0.273615	0.0962079	0.0727524	-0.391386	0.247952
3	-0.252229	0.0362135	-0.726798	-0.63042	-0.269201	-0.724637	0.0895537	-0.0037295	-0.217534	-0.65004	-0.224982	-0.154108	-0.228067	-0.331695	0.0514193	-0.146869	-0.260886	-0.115515	-0.233747	-0.135592	0.0576322	-0.741011	-0.677514	0.13136	-0.677811	-0.254974	0.182872	-0.347106	-0.0741895	-0.339681	0.0948291	-0.27702	-0.30682	-0.386486	-0.153179	-0.14735	0.262605	-0.915514	-0.0748099	-0.378698	-1.05946	0.154924	-1.04707	-0.318381	-0.288728	-0.342015	-0.0235882	0.211364	0.18531
4	0.0841259	-0.395504	-0.0475131	-0.231049	-0.117349	-0.687479	0.225002	-0.164677	0.109726	-0.998213	-0.676596	-0.480577	0.101469	-0.0462059	-0.274349	-0.118126	-0.865368	-0.0556754	-0.154467	0.00516286	-0.591892	-0.0279183	-0.836733	-0.141919	-0.68223	-0.638857	-0.0147368	0.333074	-0.475082	0.450553	-0.548792	-0.671678	-0.318523	0.192362	-0.11468	0.305251	-0.0335482	-0.477512	-0.333653	0.241665	-0.00270348	0.330617	-0.490992	0.188181	-0.128177	-0.314193	-0.403374	-0.505673	0.165949
5	0.324891	-0.685798	0.0317802	0.593822	-0.134513	0.557968	-0.407508	-0.18545	-0.102376	-0.0624125	-0.476775	-0.587479	-0.297839	0.0881397	0.048748	-0.137574	0.053328	-0.49996	-0.110507	-0.262582	0.501879	-0.0354817	-0.135488	-0.221394	-0.389113	0.495065	-1.07039	0.369576	-0.129918	-0.0225738	0.365405	0.561932	-0.103493	0.350539	-0.0987961	-0.210402	-0.384616	0.235004	0.483208	-0.178027	-0.458105	0.347496	0.017384	-0.990155	-0.00903566	0.0846673	0.297619	0.254539	-0.24263
6	-0.827938	-0.00117043	-0.1714	-0.650991	-1.09678	-0.0997485	0.250414	-0.376895	0.0426304	-0.977225	0.649202	-0.27378	-0.0601654	-0.29213	-0.0285116	0.41669	0.343739	-0.0693935	0.186068	-0.338421	-0.425766	0.00780381	0.297451	-0.632938	0.0572217	-0.0602974	-0.32805	-0.290149	-0.0692091	0.0640125	0.0949533	-0.123332	-0.073172	0.00901088	-0.55053	0.075262	-0.204364	-0.166396	-0.0546231	-0.100599	0.282816	-0.291328	-0.272305	-0.147312	-0.677678	0.0222337	-0.377486	-0.619832	-0.118693
7	-0.249213	-1.14152	-0.573634	-1.2696	-0.513285	0.556535	0.401212	-0.0631431	-0.475992	-0.284045	-0.0634752	0.509874	-0.236144	-0.673796	0.330979	-0.223729	0.29638	-0.363808	-0.3566	0.0995293	-1.09462	0.290705	0.479283	-0.19794	-0.710299	-0.0857344	0.334926	0.273717	-0.472896	-0.102392	-0.119344	-0.467615	-0.576591	-0.420264	0.0844023	0.220583	-0.213384	-0.391639	-0.0401391	0.00731328	-0.327011	-0.291183	-0.600855	0.107792	-0.460204	-0.185646	-0.427525	-0.00136502	0.358427
8	-0.499356	-0.018102	-0.571288	-0.171796	-0.289013	0.0206035	0.24702	0.0808601	0.389617	0.0132633	-0.127882	-0.193789	-0.371941	-1.13717	0.347691	0.407258	0.376423	0.0782753	0.257016	0.113617	0.0224476	-0.00625813	-0.156042	-0.816045	-0.195572	0.477261	0.540344	0.0104109	0.132382	-0.147222	0.194218	0.0153733	0.120002	-0.294124	0.352311	-0.294407	-0.480863	0.190964	-0.0105295	-0.0405061	0.252774	0.216312	-0.0698959	-0.210359	0.0410588	-0.249797	0.032604	-0.0722594	0.148368
9	0.0767776	-0.468795	-0.101911	0.0993049	-0.375798	-0.284677	-0.000613285	-0.271673	0.172439	0.116495	0.662856	-0.0266613	-0.486579	-1.01118	-0.164784	0.047616	-0.764746	0.359812	-0.184584	-0.111325	0.0843872	-0.596864	-0.252705	-0.276871	-0.517735	0.387034	0.159567	-0.431213	-0.0435809	0.223282	-0.137613	0.0794131	-0.0937987	-0.204334	-0.511053	-0.108547	0.0107871	-0.385892	-0.391683	-0.107508	-0.0429845	-0.267396	-0.634525	-0.0121252	0.409182	0.447388	-0.254946	0.485545	-0.0845238
10	-0.361191	-0.786662	0.109396	0.0178043	-0.406802	0.153337	-0.205953	-0.166152	-0.0597876	-0.396987	-0.0371257	-0.247527	-0.171277	-0.247194	-0.444636	-0.11724	-0.215181	-0.441758	0.285385	-0.174647	-0.617003	-0.19461	-0.054265	-0.254569	-0.345489	0.287145	-0.480799	-0.552033	-0.0746061	-0.694431	-0.622895	-0.0616017	-0.140057	-0.439822	-0.715752	-0.123255	-0.257647	0.117773	-0.172833	-0.119717	-0.162171	-0.303611	-0.154632	-0.169042	-0.5597	-0.287092	-0.563784	-0.567648	0.0560718
11	0.145761	-0.0419045	0.0606755	-0.094349	-0.0409564	0.278746	0.168024	0.313199	-0.0435223	0.104208	-0.143753	-0.176263	0.256826	0.151484	0.339374	-0.0551577	0.158328	-0.0575822	-0.337852	0.451726	-0.0800736	0.380729	-0.28037	-0.375786	-0.427282	0.114696	0.330656	-0.126649	0.323151	-0.36288	0.54779	0.165028	-0.414316	0.253368	-0.269815	-0.590881	0.532468	0.165914	0.133615	0.0870925	0.289098	-0.0899021	0.0356655	-0.458823	0.246987	-0.0745707	-0.0179805	0.393116	0.180315
12	0.11985	0.0789944	-0.16876	0.290996	-0.694857	0.320529	0.571692	-0.379464	-0.398757	-0.0245624	0.160769	-0.197008	-0.363537	0.149665	-0.238279	0.455588	0.220068	-0.488328	-0.750556	0.769436	0.0969613	0.130625	0.141133	-0.225658	-0.443876	-0.392441	0.259032	0.165799	0.258746	0.0931965	-0.0282214	-1.23255	0.290402	-0.710842	-0.0242587	-0.367293	-0.221057	0.251179	0.418215	0.407377	0.221542	-0.735726	0.0869136	-0.444036	-0.275006	-0.0489057	0.0117991	0.204864	0.156714
13	-0.41227	-0.229126	0.249493	0.404964	0.503026	-0.0823775	-0.156991	0.00259069	0.585925	-0.560267	0.269877	-0.131192	-0.68261	-0.218307	0.0125236	0.0597333	-0.155584	-0.258663	-0.0812739	-0.133398	0.407674	0.560224	0.0910399	-0.0901221	0.14628	-0.229066	-0.00495789	-0.0409626	0.224506	-0.75235	0.293529	-0.00421538	-0.143805	0.156992	-0.233145	0.132148	0.0378855	-0.864226	0.0155475	-0.0394639	-0.42619	0.0837373	0.168872	0.190321	-0.0536254	0.153187	0.401284	-0.54318	0.339798
14	0.0489609	-0.52914	-0.292868	-0.0644541	-0.36925	-0.206503	-0.819361	-0.222123	-0.518553	0.119177	0.324589	-0.555742	-0.701197	0.232698	-0.456842	0.0469499	-0.104784	-0.205902	-0.553366	0.277035	0.339326	-0.289421	-0.0013735	-0.00832231	-0.347999	-0.0195055	-0.681545	-0.334748	-0.51083	-0.732547	0.205469	0.0207206	-0.0295997	-1.01997	-0.126639	0.165051	-0.187456	-0.110966	-0.309634	-0.184086	-0.0211962	-0.0333009	-0.526326	-0.394608	-0.238718	-0.181196	0.0169446	-0.236625	-0.00735298
15	-0.420182	0.185731	-0.17207	-0.509067	0.159167	0.277808	-0.201777	-0.00345367	-0.0834352	0.0474561	0.340094	-0.788307	-0.00959515	-0.320391	-0.562234	0.138178	0.281207	0.314811	-0.685983	-0.436294	-0.0363677	0.376565	-0.234647	-0.431607	-0.372673	-0.0886927	-0.391883	-0.442634	-0.239448	0.228196	-0.0278943	0.286618	-0.074395	-0.466189	-0.544054	0.267065	-0.645767	-0.347735	0.445562	-0.220046	-0.340914	-0.356895	-0.235362	-0.518163	0.0828878	0.134015	0.319376	-0.0629011	0.111034
16	-0.748728	-0.171213	-0.29511	-0.264684	-1.07557	0.408657	-0.713447	-0.637593	0.403793	-0.864746	0.178411	-1.07537	-0.797546	0.0304429	-0.247036	0.232174	-0.268233	0.0799684	-0.357518	-0.426233	-0.0666696	-0.470602	-0.220961	-0.0820358	-0.0197267	0.0767077	-0.279244	-0.199283	-0.0122677	-0.637541	0.171224	-0.694691	-0.0885837	0.0612129	-0.534426	-0.55243	-0.071659	0.105347	0.260263	-0.340775	-0.322046	0.0189877	-0.680978	-0.158095	0.340852	-0.499909	-0.0938258	0.198284	-0.193195
17	0.108972	0.374867	-0.101998	-0.566222	-0.0464085	-0.0959532	0.320956	0.118031	-0.252713	-0.775557	-0.397633	-0.0410229	-0.52661	0.161602	0.0732471	-0.0228892	-0.288983	-1.3631	0.200727	0.392775	-0.257329	-0.108073	-0.266736	0.127086	-0.0846208	-0.14914	-0.399241	0.19103	0.187192	0.162381	-0.574237	0.0582169	0.116981	-0.0793491	0.237214	-0.0453445	-0.218883	-0.030913	-0.142684	-0.0983716	-0.0184758	-0.674119	-0.137812	-0.371111	-0.56782	-0.0231237	-0.0439781	-0.615559	-0.0203963
18	-0.588901	-0.601732	0.221889	0.582054	-0.135436	0.0951541	0.231804	-0.139965	0.165557	0.201647	0.523035	0.2395	0.606652	0.34393	0.440878	-0.139626	-0.207181	0.0138543	0.185718	0.307489	0.584432	0.373725	0.507916	-0.276865	0.0320564	-0.472154	0.0880542	0.279042	0.0206232	0.181004	0.197098	-0.438088	0.350656	0.236206	0.463445	0.481763	-0.623304	0.527563	0.286181	-0.0876917	-0.153274	0.18063	0.125073	-0.287809	0.0780933	0.228129	0.00685291	-0.125834	0.0550455
19	-0.620203	-0.38723	-0.396697	0.0555804	-0.428054	-0.493364	-0.135539	-0.00753535	0.186952	-0.858903	0.156562	0.384883	0.210833	-0.288166	0.00646145	0.184654	-0.0560451	0.32832	-0.207281	0.264267	-0.484015	-0.0962445	0.105547	-0.297602	-0.303592	0.184103	0.470909	0.291417	-0.16753	0.190641	0.491433	0.0528046	-0.139979	-0.305797	-0.308519	-0.150471	0.194776	-0.195671	0.0433395	-0.0541167	-0.25305	-0.277853	0.183442	0.147629	-0.0330089	0.0565193	0.248748	0.0470639	-0.0633451
20	-0.619698	0.196817	-0.317958	0.298513	0.0216073	-0.0491169	-0.164746	0.301669	0.216334	-0.467888	-0.138935	-0.24672	0.0371612	-0.639772	-0.423644	-0.485369	-0.54401	-0.0321533	0.200074	0.138071	0.113793	0.29569	-0.263693	0.237074	-0.0943308	-0.670416	-0.0742467	0.168306	-0.836364	-0.164754	-0.400361	-0.197406	0.210525	-0.162414	-0.13328	-0.374787	-0.480818	-0.32685	-0.478242	0.24766	-0.608855	-0.633559	0.209697	-0.187435	0.181755	-0.330455	-0.411173	-0.532678	-0.206829
21	-0.0323404	-0.139803	-0.353677	0.420159	0.222743	0.0492139	-0.00785088	-0.486475	0.356174	0.0148133	-0.221919	-0.142647	-0.273199	0.33981	0.552056	-0.0631356	0.038294	-0.11813	0.154167	-0.118158	0.164799	-0.0641466	-0.0799019	0.0294903	-0.107367	0.0671744	0.456465	0.121745	0.193799	0.0410523	0.382508	-0.0771353	-0.224136	0.00848286	-0.125581	-0.572189	0.135977	0.166442	-0.256632	0.0179118	0.00259368	0.0990961	-0.0381481	0.0334389	-0.0504422	-0.192397	0.0594872	-0.108035	0.337531
22	0.167903	0.157922	-0.404602	0.266864	-0.389018	0.114822	0.0501471	-0.418797	0.361322	-0.149216	-0.116753	-0.331613	0.329577	-0.0509154	0.10399	0.732462	-0.0173816	-0.232805	0.167654	0.288261	0.450838	0.125421	0.287631	-0.495927	0.311286	0.39605	-0.410487	0.203107	0.326268	0.318603	0.0437113	-0.0421576	-0.24364	0.153962	0.0136573	0.52536	0.237148	0.230399	-0.429716	0.19175	0.0779446	-0.0850574	0.251688	0.472157	0.242975	0.2123	-0.0636904	0.111833	-0.079888
23	-0.116502	-0.728045	-0.789096	-0.0347508	-0.605899	-0.191079	-0.20884	-0.154806	-0.293097	-0.132614	0.219391	-0.100839	0.0765446	-0.0668875	0.84472	-0.210771	-0.450942	-0.233644	0.00398281	-0.34711	0.086597	0.195196	-0.430847	-0.110941	0.0714027	-0.0285196	-0.130181	-0.212869	0.340921	-0.110562	0.340332	0.138859	0.266399	-0.229181	-0.443847	0.281488	0.13737	-0.457184	-0.278601	-0.397341	-0.0484388	0.0555409	-0.166269	0.0450309	-0.336354	-0.105376	-0.569489	0.0237558	0.0813905
24	0.00980123	-0.321739	0.102848	-0.133854	-0.379326	0.119663	0.00458329	-0.33393	-0.162418	-0.435694	-0.504457	-0.29043	-0.176685	0.0740432	0.362504	-0.0601222	0.243298	0.308182	-0.0350092	-0.0238827	0.388679	-0.404842	-0.292738	0.163702	-0.433138	0.23046	0.189692	-0.725108	-0.22747	-0.156826	-0.155216	-0.384456	-0.253653	0.255986	-0.397374	0.314402	0.124176	-0.303354	0.0983297	0.156989	-0.199387	-1.22768	-0.373802	-0.221443	-0.19209	0.252413	0.0303134	-0.162016	0.194859
25	0.237145	-0.447077	0.02141	0.0498067	-0.383865	0.173719	-0.551096	-0.596124	-0.579682	-0.0587556	-0.144738	-0.241886	0.00134103	-0.290839	0.0338909	0.148579	0.19063	0.313961	-0.0662223	-0.415381	-0.265296	-0.362157	0.742963	0.12131	0.111051	-0.215692	-0.136156	0.283783	0.0741524	-0.524469	-0.175073	-0.109551	0.241005	0.00345205	0.0554268	-0.0140829	-0.226632	0.0714519	0.0302865	-0.194053	-0.134913	0.0292303	0.218184	-0.106601	0.358988	0.292694	0.354593	-0.413222	0.540702
26	-0.518204	-0.341082	0.172557	0.31801	0.294209	0.407915	0.28969	-0.0606801	-0.142245	-0.707701	0.414632	0.167543	-0.0596589	-0.127319	-0.149846	0.181379	-0.614083	-0.262348	0.0177138	0.0288748	-0.220233	-0.0164297	-0.71614	-0.186526	-0.0347734	-0.0459608	0.546669	0.118033	0.271334	-0.182422	0.216329	-0.143629	-0.28523	0.356831	0.387649	0.515965	0.0526319	0.0360867	0.0821306	-0.27284	0.010392	-0.0352249	-0.0830379	-0.231021	-0.238854	0.120542	-0.0781945	-0.023943	0.450822
27	-0.0840813	-0.533653	-0.0385846	0.11971	-0.553457	-0.0180375	-0.439805	-0.0639328	-0.251711	-0.486757	0.351542	0.0180397	-0.685637	-0.687052	-0.0386646	-0.850745	-0.572879	-0.22274	-0.209899	-0.321119	-0.810785	0.0735856	0.454473	-0.372294	-0.124425	-0.0711989	0.0369889	0.144078	0.504195	0.622382	-0.168761	-0.0647647	-0.529772	0.253784	-0.23741	0.135878	-0.114177	-0.1261	0.0315417	0.308124	-0.0194588	-0.311113	-0.539797	0.0537894	-0.24696	-0.212925	-0.292541	-0.107133	0.0673854
28	-0.220376	-0.154533	-0.191912	0.401114	0.00924413	0.132929	-0.175709	-0.166461	-0.345453	0.234423	0.424014	0.401999	-0.575167	0.28521	0.126699	-0.275862	-0.501454	0.0605068	-0.259345	0.139204	0.105879	0.700026	-0.306037	0.189982	0.0998303	-0.266595	-0.501972	-0.105265	-0.228765	-0.0478907	-0.189794	0.195985	0.135866	0.560036	0.0337558	-0.113501	0.431686	0.230678	0.0849937	-0.25398	-0.0781265	0.0752075	-0.396261	-0.283751	-0.00409667	-0.780804	-0.316317	-0.0171198	-0.177723
29	-0.75949	-0.342191	-0.434447	-0.974968	-0.364418	-0.101623	0.0106481	-0.167525	0.0873814	-0.431815	-0.173744	-0.960732	-0.0372763	-1.17748	-0.290136	-0.00379348	-0.382324	0.0705865	-0.319784	-0.174283	-0.17229	0.283117	-0.454403	0.124669	0.199432	0.177337	0.113958	-0.324197	0.0477513	-0.0680039	0.107951	0.0126128	0.00424444	-0.00566286	-0.545282	0.0596545	-0.110797	-0.236789	-0.0870166	0.0205533	-0.0682861	-0.420466	-0.321129	-0.52546	0.053284	0.144833	0.161655	-0.0735808	-0.273594
30	0.0993372	-0.166401	0.0192036	-0.123307	-0.0796135	-0.554144	0.189756	-0.237023	0.0108825	-0.0763655	0.0322349	-0.255391	0.161524	0.198402	-0.17703	0.0416187	-0.42195	-0.152462	-0.129146	-0.244495	0.043211	-0.939446	0.0378624	0.0275499	-0.135469	0.288445	-0.217835	-0.298561	0.140762	-0.0398375	0.251931	-0.0189433	0.00195123	-0.0906838	-0.335	0.185575	0.118672	-0.416105	0.172536	-0.467651	-0.0444688	-0.30334	0.0488319	0.147246	-0.716665	-0.389578	-0.0799468	0.0357313	-0.204999
31	0.0727706	0.266756	0.0674768	-0.194982	0.3958	0.0167122	0.406373	0.069418	-0.366743	-0.366487	0.179915	-0.69749	0.205587	-0.199439	-0.0392922	0.0186246	0.284482	0.0394119	0.220504	-0.129644	-0.356624	0.195314	0.0532305	-0.598171	-0.217181	-0.0973479	0.0621139	0.0504429	0.339163	-0.191584	0.560437	-0.197258	0.0122462	0.411917	0.15021	-0.068389	-0.180057	0.0526116	-0.283988	0.336431	-0.110997	0.0465586	-0.446009	0.359614	-0.322859	-0.197647	0.165431	-0.106627	-0.0150189
32	0.447593	-0.280924	0.145117	0.190903	0.0313224	0.266287	0.0725193	-0.531604	0.426797	-0.0167891	0.0875176	-0.0961945	-0.136254	0.137712	-0.303987	0.407112	-0.259034	0.0389783	-1.06847	0.129279	-0.325354	0.0925098	0.315459	0.0477682	-0.339067	-0.0684241	0.0685239	0.0502983	0.0445947	-0.0453385	0.37916	0.0753539	0.066353	-0.129467	-0.15959	-0.0838424	-0.412827	-0.0551176	-0.165599	0.00962927	0.479258	0.232773	0.161224	0.171233	0.0306429	-0.239426	-0.0921103	0.125956	0.0116463
33	-0.0967518	-0.11615	0.143215	-0.199325	-0.549877	-0.511065	-0.0315492	-0.377471	0.0559697	-1.21516	-0.344546	-0.0855146	-0.158587	0.129339	-0.397895	-0.156722	-0.0790941	0.00747683	-0.00241214	-0.0572529	-0.645734	0.132281	-0.281434	-0.153304	-0.620262	-0.0102709	-0.208987	-0.468298	-0.091587	0.173396	-0.113893	0.0750962	0.303208	0.155519	0.0787681	-0.22185	0.241039	0.131526	-0.0779238	-0.43229	-0.089228	0.155229	-0.054012	-0.115625	-0.385562	-0.0563509	-0.234298	-0.343265	0.488829
34	-0.340083	0.222969	-0.0482807	0.0337268	-0.322067	0.576194	-0.22339	-0.209905	0.107567	-0.674066	-0.506529	-0.192629	0.116375	-0.450599	0.12037	-0.467405	0.257407	0.133724	0.171373	-0.164165	0.0151839	0.033409	-0.431136	-0.152764	0.155721	-0.165069	-0.332413	-0.388192	0.0813922	0.115233	0.0759656	-0.0979314	0.0063149	0.107207	-0.530138	-0.682916	0.260343	-0.168422	0.118816	-0.137677	0.0180666	0.153741	-0.0465837	-0.367757	0.0701055	0.0661363	-0.132713	-0.296462	-0.0942748
35	-0.0582749	0.342573	0.275885	-0.0242573	0.26581	0.297012	0.254771	0.040491	-0.112553	0.468519	0.455411	-0.322831	-0.09385	0.23766	-0.00868042	-0.118307	-0.216786	-0.317292	0.430621	0.216478	-0.125232	-0.230942	0.124239	-0.219134	0.300805	-0.115096	-0.460511	0.0651113	0.358816	-0.0240963	0.247787	-0.22401	0.125447	0.158316	0.554127	0.369915	0.222864	0.558361	0.203174	0.370887	0.185611	0.475842	-0.217072	-0.110427	0.0716719	0.12529	0.264418	0.258244	-0.0816024
36	-0.125888	-0.135863	-0.67551	-0.0789951	-0.138401	-0.440817	-0.239254	0.324759	-0.179972	0.0114427	-0.0742064	-0.0827132	0.00158639	0.445688	0.0274879	-0.0255319	-0.11758	0.0966881	0.207708	0.344138	0.0764708	0.171555	-0.235457	0.139658	-0.124459	0.157249	0.127311	0.00768772	0.127268	0.237566	0.131502	0.0456221	-0.137219	0.479725	-0.010598	0.211905	0.205062	0.0818756	0.204771	-0.00319402	-0.104115	0.100259	0.135923	0.14453	0.264137	0.281276	0.153345	0.236237	0.297776
37	-0.162207	-0.0778533	0.204346	0.0406869	0.0390185	-0.196882	-0.231033	0.0434378	-0.17328	-0.282248	0.176055	0.19307	0.234048	-0.056768	0.115466	0.215774	-0.087278	0.176185	-0.209201	0.0507535	-0.181177	0.0206361	-0.201315	-0.0133737	-0.236699	-0.0169287	0.131955	0.245761	-0.871895	-0.574807	0.309017	0.0792746	-0.244786	0.131541	0.380998	0.410737	0.242442	0.252579	0.096088	0.169886	-0.22205	0.0572794	0.29504	-0.336935	0.377649	-0.511796	0.00095965	-0.272645	0.0925736
38	-0.209588	-0.150661	0.164992	-0.463245	0.365594	0.356028	-0.00147765	-0.268199	-0.499779	-0.194812	-0.340809	-0.479574	0.274996	-0.0825553	-0.572559	0.0626019	-0.176122	-0.0395806	0.303437	-0.0531003	0.0486598	0.0279501	0.366862	-0.23255	-0.087873	0.36819	0.0441975	-0.41015	-0.00411483	0.0179717	-0.103206	0.130209	0.193769	-0.0407177	-0.174319	0.014113	0.404068	-0.339509	0.256454	0.225453	0.532624	0.0980578	0.0754036	-0.235488	-0.137628	-0.291004	0.13745	0.0835278	0.192925
39	0.213575	-0.255054	-0.494	0.0680689	0.275667	0.0551736	-0.223344	-0.0733928	-0.330421	-0.757872	-0.142061	0.392648	-0.0412897	0.148425	-0.208058	-0.734292	-0.0617398	-0.167682	0.151301	0.0105033	0.0102854	-0.342746	0.0461635	-0.0566181	0.0832319	0.253625	0.124735	0.229481	-0.125638	-0.245896	0.493547	0.0136511	-0.0435759	-0.0446787	0.0567091	-0.139213	0.23697	-0.0858969	-0.0982362	-0.247382	0.0585246	-0.0185481	-0.0755974	0.429575	-0.0497393	0.133286	-0.509356	-0.410857	0.117386
40	-0.031053	-0.249781	-0.376051	-0.314859	-0.0775215	0.367692	-0.347502	0.242182	-0.256565	-0.548977	-0.265892	-0.686185	-0.20393	0.158928	-0.659644	-0.0357613	-0.118412	-0.263216	-0.226339	-0.122691	-0.165807	-0.332578	0.170148	-0.331885	-0.0137789	-0.145327	0.0490792	-0.152544	0.0919652	0.031853	-0.146913	-0.493372	0.0222028	0.00871922	-0.114074	0.0321443	-0.273144	0.139915	0.189032	0.304804	-0.0724555	0.0865137	0.307281	0.116971	-0.325342	-0.00599463	-0.140525	0.242132	0.276465
41	0.136355	-1.08722	0.196978	-0.166418	-0.586085	-0.230127	-0.107139	-0.251088	0.0820517	0.0846952	-0.0837791	-0.296386	-0.277482	-0.0190094	-0.192398	0.339082	0.0584877	0.103482	0.0911481	-0.0458148	0.0423804	0.304015	-0.225196	-0.386252	-0.124342	0.188074	0.0807289	-0.696983	0.260719	0.0025211	0.311025	-0.062859	0.197533	0.507546	-0.190241	0.235477	-0.512893	0.107269	-0.0809582	0.195598	0.21172	0.0306389	-0.106195	0.431674	0.143274	0.209688	0.285058	0.0816464	-0.252275
42	-0.0610492	0.0867623	-0.0848897	0.134946	0.334136	0.192882	0.605824	-0.330313	0.360385	-0.213294	0.585423	0.259779	0.0778069	-0.0148102	-0.182879	-0.660837	0.436138	-0.306327	0.0348902	0.332036	0.383976	0.107404	-0.601959	0.374451	-0.00517164	-0.238079	0.0644648	0.080673	-0.0382539	0.279759	-0.10611	-0.743334	-0.0160271	0.124739	-0.290066	0.2193	0.234409	0.00897041	0.043963	0.214366	0.0391811	0.0417828	-0.350113	0.368611	0.121109	0.47275	-0.169673	-0.337882	0.275863
43	-0.0130977	0.264901	0.292714	-0.157205	0.143597	0.142675	0.127115	0.18786	0.00663267	0.28109	-0.158995	-0.222867	0.273544	-0.136219	0.214094	0.139196	0.653639	-0.100519	-0.184263	0.141198	0.0739195	0.153653	0.389553	-0.0586997	0.154026	0.161716	0.173319	-0.103769	0.599652	-0.0723509	0.471592	0.122154	0.307508	0.401666	0.298607	0.264408	0.0694174	0.212073	0.353481	-0.420683	0.00920161	-0.0293545	-0.00335442	-0.0797408	0.155918	0.227235	0.329785	0.0208219	0.544576
44	0.65808	-0.0610569	-0.118949	-0.0512446	-0.203801	0.336773	-0.145245	0.00214029	-0.145573	-1.01681	0.0427888	0.0506891	-0.665907	-0.0307964	-0.697599	-0.356185	0.0777011	-0.297077	-0.325225	-0.0320214	0.0543145	-0.285509	-0.0772335	-0.153037	-0.584075	0.123573	-0.165865	-0.0612631	0.183039	-0.220104	-0.0311444	-0.211844	-0.0198423	-0.440523	-0.00475636	-0.113186	-0.43397	-0.00150753	-0.205018	-0.436104	0.0815868	-0.442787	0.140422	0.510117	0.0931699	0.0793422	0.0189132	-0.0386605	0.188848
45	0.0449354	-0.529212	-0.063265	0.286531	-0.216463	-0.549569	-0.371553	-0.578117	-0.246842	0.105804	-0.25247	-0.307116	0.207308	-0.619912	0.0223357	-0.348617	-0.19691	-0.124286	-0.682767	0.13351	-0.311626	-0.973849	-0.173506	-0.367719	-0.361648	0.327358	0.0150548	-0.773121	-0.060459	-0.104157	0.330056	0.244014	-0.092643	-0.775551	0.102643	0.306738	-0.105689	-0.171783	-0.407496	0.0596505	-0.0300265	0.296092	0.144579	-0.0831709	-0.042087	0.00327591	0.383286	0.139375	0.411721
46	-0.346186	-0.044101	0.245186	-0.073546	0.130171	0.0259489	-0.425545	-0.294116	0.209219	-0.135644	0.273299	0.0963137	0.0520063	0.0416434	-0.061919	-0.304066	-0.192992	0.230117	-0.221587	0.236116	-0.07302	-0.248617	-0.320173	0.140927	-0.273267	-0.179094	-0.166327	0.0830795	0.322507	-0.199471	-0.19086	-0.332647	0.0591727	-0.239032	-0.374439	0.335317	0.0735967	-0.14172	0.00257326	0.0221701	0.0657301	0.3374	-0.0455127	-0.022207	-0.0159888	-0.277732	0.349978	0.185635	0.264695
47	-0.366782	0.0407968	0.222714	-0.472228	-0.465538	-0.205639	-0.306582	0.398711	-0.0407562	-0.10968	0.0701295	-0.191861	-0.127892	0.32563	-0.13204	0.351007	0.330674	-0.520895	-0.00244094	-0.382528	-0.825979	0.360321	0.458305	-0.320887	0.133783	0.391626	0.00193343	0.0223711	-0.568419	-0.00597393	0.112249	0.0283633	0.192128	-0.186081	0.698563	0.345817	0.218588	0.239127	0.216804	0.28019	0.0337495	0.520616	0.161889	-0.0253837	0.500016	-9.53675e-05	0.43405	0.603132	0.218133
48	-0.18587	-0.287135	-0.0616186	-0.165243	-0.373662	-0.276742	0.20386	0.14124	0.131099	-0.106088	0.407387	-0.0698649	-0.0722344	-0.0392608	-0.626881	-0.288708	-0.191819	-0.442736	0.301874	-0.464613	-0.490554	-0.226394	0.0375894	-0.173216	-0.572315	-0.0563196	0.135086	-0.120645	0.0575482	-0.0549992	0.185911	0.204624	0.328228	-0.305675	-0.0446503	0.172043	-0.0475981	0.133058	0.0347461	0.40607	0.0632309	0.0263112	-0.155207	0.235329	0.153044	-0.27527	0.334132	0.381289	0.541635
49	0.00999381	0.145676	0.293329	-0.523063	-0.0992262	0.127173	0.172762	0.0259736	-0.12446	-0.220113	0.186574	0.0185207	-0.0815523	-0.40109	-0.447422	-0.0703607	0.376688	-0.377915	-0.386975	-0.670452	-0.219372	-0.0400738	0.254013	0.133126	0.0478846	0.309583	0.0201119	0.136012	0.0655676	-0.321233	0.0646027	0.0707576	-0.056158	0.0544316	0.236935	0.0894964	-0.370176	0.327489	0.0920919	0.426396	0.0446096	0.357383	0.0814558	-0.341034	0.301833	0.0306775	-0.0943718	0.300322	0.651737
50	-0.383956	-0.248117	-0.0238781	0.298115	-0.287432	0.140944	-0.504546	-0.145585	-0.0971428	-0.634247	-0.0272545	-0.267501	-0.17843	-0.354298	-0.660544	-0.117515	0.044939	-0.414539	-0.391354	-0.253114	-0.0407285	-0.339935	-0.231041	0.0579813	0.00066301	0.0277959	-0.0582981	-0.458037	0.127051	-0.108659	-0.502297	-0.82531	-0.405527	-0.28754	-0.414343	-0.106473	-0.155885	-0.450473	-0.252585	0.22187	-0.0954064	0.00785445	-0.0825562	-0.75838	0.0137632	-0.109918	0.0559969	0.10842	0.288109
51	-0.128017	-0.100062	-0.618278	-0.823826	-0.112688	-0.215584	-0.198373	-0.304469	-1.00659	-0.631044	-0.0935314	-0.247693	0.303506	-0.397185	0.120266	-0.146724	-0.419755	-0.600013	-0.35851	0.145637	-0.0619158	-0.275212	-0.0433145	-0.504222	-0.315162	0.395911	-0.137609	0.289352	-0.155139	0.195711	0.210108	0.0575495	0.0282632	0.0117632	-0.283405	0.230191	0.27755	-0.0729835	0.118604	0.272675	-0.0140405	0.0179386	0.346407	0.0612759	0.111918	0.196575	0.51153	0.394426	0.371854
52	-0.011005	-0.305835	0.109966	-0.904266	0.20217	-0.422715	-0.222337	-0.240505	-0.166648	-0.388796	0.354056	0.0374093	-0.189471	-0.00325955	0.0259954	0.0335841	0.301306	0.120177	-0.00578106	0.289001	-0.0661754	0.229223	0.0397619	-0.0942001	-0.0149166	0.175438	0.0476683	-0.205176	0.253451	-0.487403	-0.191957	-0.00403414	0.240264	0.120222	0.111471	0.443558	0.41899	0.364213	0.0119543	0.550119	0.384649	0.455826	0.352515	0.205483	0.289701	0.495939	0.439285	-0.128961	0.520987
53	-0.00880386	-0.0770074	-0.161574	-0.477444	0.132244	-0.389559	-0.319575	-0.0724103	-0.271342	-0.195352	-0.129018	-0.00184405	-0.0372777	-0.594928	-0.303552	-0.402504	-0.417929	0.0441559	-0.252494	-0.132927	-0.64611	-0.324645	-0.365103	-0.0662028	-0.261749	-0.170212	-0.231712	0.077857	0.163019	0.309333	-0.385256	-0.198112	-0.0590996	-0.109497	0.158599	0.227766	-0.501812	-0.476136	0.0378937	0.514793	-0.136922	-0.106608	0.0569938	-0.212088	0.0182101	0.548797	0.401885	-0.0757531	0.434844
54	-0.717107	-0.279821	-0.565673	-0.140399	-0.0835588	-0.0900932	-0.213991	-0.427325	-0.264035	-0.432208	-0.00229361	-0.247451	-0.65844	0.245418	-0.119018	-0.186889	-0.0185698	-0.0462037	-0.0480642	0.0751719	0.16672	-0.104277	-0.201366	0.0420928	-0.465731	0.420275	-0.293187	0.000638421	0.0111086	-0.359446	-0.00457355	-0.0488704	0.142778	0.195404	-0.315328	0.015314	-0.29092	-0.308573	-0.000553128	0.0351363	-0.45319	-0.251714	0.163236	0.0521197	0.172578	-0.143181	0.0691171	0.182028	-0.0415683
55	-0.273106	-0.117133	0.179905	-0.109559	-0.25101	0.00117617	0.15547	0.260673	0.235275	-0.668671	0.0961561	-0.130842	0.193347	0.0401111	0.0782436	-0.192505	-0.240961	-0.230699	-0.0771749	0.531157	0.155573	0.238434	0.291042	-0.174984	-0.25992	0.138699	0.375239	0.0414321	-0.24953	-0.341504	-0.0148754	0.0411887	0.0564122	-0.201931	-0.0222448	-0.588097	0.463045	0.0833902	0.131019	0.153273	0.00902991	0.239439	0.105366	0.327414	0.278697	0.0664617	-0.362723	0.273498	0.499909
56	-0.343855	0.351629	0.279251	-0.303463	0.144647	0.484697	-0.127073	0.358536	-0.0439088	-0.153169	0.171733	-0.250217	-0.212936	-0.145751	-0.0424697	0.189975	0.102571	0.345159	0.278836	-0.0339508	-0.266472	0.106531	-0.065684	0.174342	-0.243449	0.255767	-0.172477	-0.18775	-0.3389	0.0522729	0.0409776	0.310638	0.278569	-0.466181	-0.544356	-0.256033	0.240298	0.234763	-0.0184427	0.148006	0.059721	0.196625	0.267339	0.0381421	0.317089	0.533181	-0.160788	0.225359	0.434077
57	-0.176374	0.201716	-0.10737	0.335541	0.136258	0.213589	0.513243	0.0426158	-0.0579596	-0.255789	0.591684	0.0627889	0.255336	0.18284	-0.016769	0.134693	0.0604899	0.281277	0.165931	0.28057	-0.0121514	-0.011631	-0.0228115	0.0786518	0.146861	0.469463	0.0163257	0.416401	0.0053019	-0.206331	-0.273835	0.0754688	-0.505308	0.144208	0.0253477	-0.0784936	0.386232	0.123259	0.0175951	0.135395	0.282635	0.298761	0.0741501	-0.330977	0.174861	-0.469269	0.350718	0.0368953	0.338619
58	0.156687	-0.380082	-0.0209597	-0.515237	-0.897316	-0.0646086	-0.106904	-0.829129	0.0645817	0.226061	0.258834	-0.00156889	-0.342158	-0.28135	-0.0720553	-0.146139	-0.131255	0.248065	-0.344587	-0.298932	-0.311749	0.149641	-0.791225	-0.0899287	0.0307983	-0.211138	0.281469	-0.0984734	0.25235	-0.54021	0.232776	-0.0944422	-0.422511	0.151573	-0.169871	-0.0294399	-0.0332947	-0.220397	-0.0745608	0.335008	-0.28287	0.0689951	-0.151478	0.171983	0.215878	-0.247495	-0.161352	0.0767575	0.175692
59	0.0697169	-0.395975	-0.721341	0.306786	-0.160283	-0.183768	0.0632392	0.0657032	0.281905	-0.917384	0.0754169	0.438208	0.266943	-0.281734	0.305056	-0.143344	-0.0801287	-0.0590331	-0.58379	-0.2685	0.361768	-0.12636	-0.165609	-0.157617	0.151607	-0.470453	-0.204682	-0.321905	-0.451196	-0.403746	-0.480959	-0.157184	0.211696	0.44239	-0.470943	-0.28003	-0.127466	-0.0437961	-0.0166928	0.282387	-0.254834	-0.187572	-0.182243	0.105372	0.159147	-0.0113444	0.380213	0.424096	0.248068
60	0.270739	-0.529292	-0.120977	-0.122149	-0.811158	0.446448	-0.55578	-0.962659	0.197635	-0.187386	0.0993204	-0.176817	0.319607	0.044344	-0.291654	-0.161304	-0.215989	0.047303	-0.0993379	-0.012138	-0.600457	-0.164063	-0.345316	-0.0267897	-0.400803	-0.272823	-0.0353733	-0.165123	-0.218586	0.201097	-0.00874582	0.36511	-0.94002	0.128443	0.399818	-0.10539	-0.306792	0.178334	0.0615438	0.122651	-0.0359363	-0.339596	0.0997928	0.160228	9.06662e-05	-0.172697	0.103899	0.273553	0.266405
61	0.0790643	-0.0832407	0.0687	-0.657169	-0.126068	0.44528	-0.088291	-0.293132	-0.258164	-0.520096	-0.514736	-0.0787917	-0.385662	0.103567	-0.264389	-0.0699694	-0.395725	-0.217684	0.134994	0.380329	-0.183413	-0.000261827	-0.563359	-0.427848	-0.0277019	-0.195115	-0.229065	0.122679	-0.0295203	0.070882	-0.364746	-0.136176	-0.0169212	0.121709	0.238625	0.0523078	0.218112	0.104398	0.117858	-0.258501	0.027369	0.385377	-0.238329	0.201679	-0.48284	0.291208	-0.226089	0.232056	0.16591
62	0.154779	-0.473487	-0.625084	0.278362	0.1583	-0.64037	-0.0908899	-0.301319	-0.495179	-0.0302397	-0.17467	-0.143783	-0.282811	-0.0995829	0.0749839	-0.314909	0.0940518	-0.374888	-0.444892	0.417528	0.238287	-0.308713	0.0927589	-0.0711669	0.0978171	-0.23973	-0.304746	0.0162271	0.162594	0.00694964	0.0206426	0.187488	-0.350517	0.0653804	-0.101753	0.230786	0.533325	-0.0384088	-0.0559615	0.325422	-0.293234	0.264987	-0.0818578	0.211425	0.274989	0.523926	-0.210352	0.049659	0.474422
63	-0.312735	-0.314238	-0.196496	-0.767146	-0.622183	-0.207	-0.0465661	0.0720004	0.134467	-0.36808	0.00814838	0.0982601	0.321482	-0.248906	0.276143	-0.149156	-0.214364	-0.653826	0.0245182	0.171086	0.0743772	0.272146	0.131752	0.0851631	0.0246047	-0.0873795	-0.273547	0.243595	-0.24155	-0.300566	0.277078	0.166756	-0.0904533	-0.354041	-0.215304	0.160018	-0.134683	0.106166	0.180418	-0.156666	0.129377	0.121556	0.000866199	-0.0627083	-0.0923159	0.192968	-0.981471	0.089713	-0.232902
64	-0.136486	-0.441539	-0.672342	0.0837838	-0.47513	-0.349367	-0.320753	-0.278267	0.300087	-0.599827	-0.591429	0.228937	-0.0249395	-0.5246	0.0295165	-0.417106	0.227799	0.011411	-0.235077	0.536692	0.23821	-0.216273	0.331201	-0.0658036	-0.198512	-0.292165	-0.571936	0.123714	-0.148258	-0.00101702	-0.157135	0.263891	-0.118027	0.122835	-0.466481	0.236523	-0.192872	0.130701	-0.0635171	0.113484	0.224614	-0.414218	-0.309514	-0.368816	0.062271	-0.0212963	0.0623139	-0.0581578	-0.00721712
65	-0.428024	0.220111	0.163788	-0.325968	-0.0341824	0.415852	-0.0738389	-0.260253	-0.150924	-0.379476	-0.615769	0.00594012	-0.683024	-0.630972	0.1203	-0.74747	0.0190427	-0.616235	-0.265441	0.221575	-0.41231	-0.0204016	-0.928807	-0.393691	-0.0655475	0.0338826	0.0860884	0.850466	0.0974697	-0.0789056	0.459897	-0.239603	-0.209219	-0.391393	0.0710167	-0.206556	-0.351194	-0.3617	-0.251507	-0.130766	-0.159567	-0.150657	0.141106	0.0244325	-0.28016	0.104372	0.114391	-0.000320462	0.0507074
66	0.348297	-0.0198653	-0.0649285	-0.940419	-0.251149	-0.27627	-0.184791	0.407569	0.0769697	-0.106888	-0.412142	0.0389793	-0.0140361	-0.0594886	-0.308553	-0.138242	-0.425923	-0.377552	-0.263061	0.00970281	0.0354842	0.0820655	0.0668488	-0.602566	0.00846985	-0.240106	-0.817018	0.128858	0.188317	-0.383956	0.0864943	-0.342879	-0.154546	-0.24668	0.295223	0.205756	0.365751	-0.153283	-0.0139484	-0.498211	-0.0303998	-0.143399	-0.604664	-0.0593307	0.290131	-0.143168	-0.248591	-0.113689	-0.313103
67	-0.167392	-0.323962	-0.0940098	0.000868572	-0.872494	-0.16206	-0.934266	-0.126154	0.0969563	-0.697854	-0.256063	-0.0341354	-0.338126	0.233819	-0.0248694	-0.10214	-0.853511	0.0271942	-0.0957492	-0.22093	-0.334729	-0.415552	-0.527886	0.0868795	-0.559838	-0.311279	-0.0844854	-0.02673	0.303549	-0.137627	-0.095462	-0.111834	-0.541364	-0.158467	0.379906	-0.111596	-0.267479	-0.198278	-0.189956	-0.316144	-0.316248	-0.267895	-0.0865149	0.113179	0.188128	-0.102341	-0.616443	-0.524169	-0.161688
68	-0.475663	-0.377255	-0.461917	-0.57151	-0.0527034	0.0818417	0.0017804	-0.0736373	-0.539999	-0.20114	-0.151712	0.216396	-0.193576	-0.503687	-0.608794	0.290073	0.154863	-0.624153	-0.220065	0.103048	-0.228231	0.154912	-0.218986	0.362477	0.0122811	-0.35475	-0.287297	-0.121531	-0.175017	0.219498	-0.0129289	0.126015	0.145188	0.26021	0.220014	-0.206974	0.203294	-0.0639436	-0.0317427	0.0635181	-0.0460712	0.533084	-0.494827	-0.527311	-0.134586	0.154079	-0.116246	-0.298603	0.126978
69	0.360305	0.137266	0.349016	0.13272	-0.947389	0.315102	0.0464651	-0.0574129	-0.156688	-0.236401	-0.602724	-0.569561	0.0334167	0.0864798	0.359085	0.272677	-0.173645	-0.222806	-0.180103	0.300504	-0.111339	0.0566477	0.0795836	0.336627	-0.552477	0.00728994	0.253299	0.577425	-0.335359	0.314579	-0.0635619	0.0167794	0.125058	0.125927	-0.430188	-0.113964	0.204372	-0.0969577	0.221264	0.164021	-0.207329	0.144302	0.192194	0.215609	-0.268917	0.085137	0.154247	0.0313649	-0.0262465
70	-0.219054	-1.15715	-0.45765	-0.348903	-0.514348	0.416089	-0.0828295	0.0069545	-0.315872	-0.613199	-0.495518	0.159987	-0.313177	-0.560803	-0.0819202	-0.622369	-0.300247	-0.208669	-0.123147	0.137755	-0.191051	-0.52475	-0.329336	-0.201282	-0.351588	-0.0642845	-0.20904	-0.0717403	-0.272485	-0.414118	-0.447921	-0.345202	-0.131414	-0.0238148	-0.17614	-0.0675756	0.382586	-0.449433	-0.0955423	0.26005	-0.450961	0.167365	-0.160959	0.185635	-0.293041	-0.206491	-0.00620872	0.0536097	0.366901
71	0.0641472	-0.273232	0.242865	-0.0788853	0.286706	0.0693152	-0.282949	0.0263787	-0.161605	0.0626635	-0.090196	-0.244073	-0.331811	-1.00345	-0.520908	-0.254204	-0.902886	-0.253837	-0.102767	-0.442984	-0.570043	-1.02431	0.0869991	-0.426263	-0.201478	-0.259318	-0.106049	-0.174015	-0.427644	0.0187159	-0.150116	-0.139346	-0.446026	0.322429	-0.0617512	0.227443	-0.096045	0.0681099	-0.228426	0.280976	-0.561395	0.113904	-0.407572	-0.0199625	-0.158539	0.0149228	-0.463111	-0.353337	0.20719
72	-0.371845	0.366909	0.446298	0.281158	-0.41516	0.271708	-0.207177	-0.615643	0.242746	-0.667926	-0.460577	0.265181	-0.651544	-0.305543	-0.342461	0.485899	-0.24361	-0.383443	-0.333588	-0.139193	0.0701639	-0.0084219	-0.183397	0.0355941	0.0675799	-0.0389093	0.153713	0.333032	-0.239486	-0.404732	-0.485378	-0.459618	0.0416642	-0.140194	-0.249268	0.0155561	-0.138106	-0.67678	-0.24279	0.250172	0.0850789	0.161307	-0.112722	-0.0897649	-0.0491004	-0.522332	-0.0519128	-0.471406	0.190376
73	-0.318342	-0.246804	0.308811	-0.477666	-0.0073913	0.293682	-0.214549	0.250443	0.545981	0.473143	-0.0819025	-0.742149	-0.467516	-0.694483	-0.293963	0.466722	-0.206991	0.133517	-0.428072	0.112264	-0.179622	-0.0909551	-0.649729	-0.194665	0.326925	0.0643044	0.0126675	0.141172	0.245382	-0.0978227	0.0603215	0.227542	0.29752	0.0729251	-0.101884	-0.191488	-0.208177	0.176971	-0.176513	-0.465306	-0.113004	0.335185	-0.0479729	-0.137744	0.0696483	0.275004	0.00289053	-0.137009	-0.0261866
74	0.113158	0.0641195	0.0732185	-0.0728053	-0.690601	0.100999	-0.0781425	0.122028	-0.525301	0.0446951	0.227642	-0.0660789	0.140377	-0.562591	0.0619509	0.288839	0.117612	-0.104396	-0.837183	-0.263411	-0.633952	-0.000527526	-0.801217	0.142871	0.26441	-0.0724424	-0.170785	-0.135953	-0.180678	-0.0874544	0.336222	0.130064	-0.458947	0.128662	-0.413223	-0.177085	0.235026	-0.113679	-0.4086	-0.302985	-0.486692	-0.831136	0.296146	0.0840354	-0.257428	0.0722722	-0.300966	-0.139439	-0.0709359
75	0.285772	-0.00449236	-0.248672	-0.478409	0.0733695	0.1841	0.0441155	-0.459961	0.24285	-0.90095	-0.0897118	0.238695	0.133741	0.122335	0.156799	-0.160528	0.169869	0.243732	-0.463358	0.119441	-0.325811	-0.0437432	0.19559	-0.168213	-0.0386553	-0.26601	-0.45589	-0.685941	-0.492229	-0.437876	-0.809976	-0.032648	0.122371	0.185291	0.0423483	-0.464883	-0.249912	0.184276	-0.181606	-0.939527	0.0762659	-0.436136	-0.0594508	0.343009	-0.0531318	-0.119189	0.194009	0.205388	0.040607
76	-0.513317	0.000928188	-0.0173025	-0.472001	0.0721612	0.138369	0.0679303	0.386308	0.0149457	-0.211432	-0.396056	-0.0513994	0.120873	0.000252325	-0.00828229	-0.0474567	-0.21425	-0.751404	-0.150625	0.0420063	-0.23299	-0.311947	0.0274025	0.308285	0.159136	-0.0589568	-0.41726	0.359754	-0.474319	-0.156513	-0.302898	-0.352417	-0.103912	-0.148463	0.235701	0.278619	-0.412132	0.239187	-0.332299	-0.482002	-0.656994	-0.715566	0.122942	-0.0191633	-0.165708	0.0638275	-0.305566	-0.318469	0.17845
77	0.104648	0.829678	0.658378	-0.598376	-0.020558	0.10838	-0.30742	0.0902444	0.459952	-0.429781	-0.151157	-0.238107	0.00109071	0.468889	0.161144	0.305831	0.0258929	0.209332	-0.0635011	0.204034	-0.12024	0.223324	0.127561	-0.114555	0.00971476	0.0934052	0.18177	0.254619	0.131385	0.331602	-0.498216	0.233742	-0.0595225	0.257214	0.499838	0.0755067	-0.211221	0.149728	-0.191599	-0.386274	-0.308486	-0.359035	-0.249072	-0.155224	-0.313286	-0.196401	0.214916	-0.119924	0.317926
78	-0.662555	-0.300553	-0.274414	-0.723486	-0.16495	-0.809476	-0.277654	-0.169171	0.395187	-0.491009	0.00671455	-0.225159	-0.276446	-0.465157	0.0348281	-0.309165	-0.639148	0.138387	-0.310619	-0.57584	-0.960821	-0.208162	0.274515	-0.196052	-0.535449	-0.055335	0.151339	-0.184081	0.578916	-0.841066	0.0974179	-0.0517225	-0.395127	-0.506923	-0.261347	-0.097033	-0.190352	-0.296121	-0.287159	-0.328752	-0.0376042	0.20735	-0.00426141	-0.167815	-0.138701	-0.107814	-0.295766	-0.40427	-0.293026
79	0.349398	-0.437562	-0.210878	-0.281734	-0.860506	-0.305543	-0.426283	-0.826643	-0.143079	-0.271027	-0.311352	-0.257464	-0.253162	0.24132	-0.841027	0.430811	-0.282543	0.137997	0.0915774	-0.0407521	0.0214835	-0.0292546	-0.0916445	0.241088	-0.193971	-0.371868	-0.508092	-0.229886	-0.0956876	-0.779679	-0.416466	-0.289963	0.00520696	0.0313788	-0.431652	-0.494443	-0.260386	-0.123501	-0.20001	0.247202	-0.287176	0.460583	-0.665592	-0.191034	0.265593	-0.467051	-0.237673	-0.533592	-0.316067
80	0.614399	-0.248663	-0.408714	-0.44975	-0.0205849	-0.302791	-0.830049	0.214556	-0.62441	0.0686304	0.24093	0.388747	0.0763993	0.134456	0.215534	0.0935094	0.358654	0.135655	-0.0505792	-0.00255852	-0.42155	0.153487	0.115058	0.45278	-0.0381731	-0.256794	0.169442	0.181569	0.0162591	0.0152886	0.239963	0.220266	-0.457426	0.486011	-0.261635	0.167498	0.00367044	0.217074	0.072265	-0.792994	-0.140833	0.281788	-0.237019	0.319185	-0.874852	-0.114399	0.18883	-0.631346	-0.668348
81	0.0544013	-0.55262	-0.170911	0.362049	0.0776072	-0.43649	-0.0306707	-0.00111651	0.26446	-1.11083	-0.188892	0.203308	0.131886	0.240199	-0.427275	-0.15354	-0.590787	0.0618812	-0.550684	0.0860847	-0.418444	-0.441247	0.110103	-0.322314	-0.0463454	-0.185017	-1.03552	-0.052635	-0.564829	0.0642316	0.180447	0.364951	-0.039502	-0.263963	-0.050138	-0.455081	-0.584617	-0.352574	-0.104091	0.107176	-0.438438	0.114787	-0.383834	-0.707223	-0.038818	-0.000364193	-0.0401705	-0.580413	-0.454352
82	-0.922582	0.31781	-0.492995	0.335959	-0.102221	-0.285812	-0.0276071	-0.0628327	-0.750477	0.0726198	0.369779	-0.245471	-0.108446	-0.0165606	-0.0311214	0.156577	-0.016775	-0.451483	0.468065	0.0948852	0.188966	0.19451	0.365827	0.0757422	0.0616484	0.464027	-0.175082	0.204896	0.156224	-0.117999	0.381345	-0.0601817	-0.256919	0.190259	0.103683	0.468899	-0.155154	0.293058	0.0260637	-0.186621	-0.411464	0.295074	-0.187491	0.353687	-0.432205	-0.177907	-0.165613	-0.0810832	-0.247259
83	-0.727552	-0.405663	-0.211358	0.235668	-0.000336062	-0.281981	-0.338977	0.241706	-0.74003	-0.683991	-0.520461	0.243425	-0.440147	-0.179262	-0.613567	-0.884272	-0.165842	0.0542178	0.0546243	0.0500859	-0.213516	-0.0422458	-0.338076	-0.239023	-0.833669	-0.49506	-0.00112137	0.497063	0.26259	-0.695201	-0.246356	-0.415602	0.0092838	0.0996639	-0.265617	0.118927	0.0680935	0.0785945	0.00524739	-0.0127452	-0.118383	-0.023974	-0.252449	0.0130918	-0.503296	-0.128081	-0.52142	-0.0953353	-0.0865101
84	-0.0317213	0.383287	-0.0763047	0.142218	0.00441223	0.210671	0.0941654	-0.0787724	-0.816876	0.102639	0.0690935	-0.591978	-1.10637	0.0300191	-0.716368	0.211532	0.0606268	-0.42387	-0.164314	-0.315016	-0.252634	0.211614	0.801042	-0.0200735	0.273164	-0.758737	0.256549	0.490189	0.340222	0.244561	-0.606467	0.0696712	-0.067206	-0.306436	-0.298209	0.314547	0.0815271	0.0580754	0.082683	0.153672	0.0016326	-0.122719	0.0756054	-0.189588	-0.298281	-0.346165	0.132933	0.240316	0.000858835
85	-0.371095	-0.0118809	0.293119	0.169497	0.0336496	0.0618973	-0.360856	0.193567	-0.482936	-0.409528	0.245041	0.0469838	0.0575969	0.336684	0.0666382	0.243292	-0.484234	0.0320826	0.126175	0.194732	-0.465017	0.306117	-0.439896	-0.202124	-0.414797	-0.382219	-0.482384	0.510529	0.145694	-0.559736	0.0920531	-0.0560287	-0.107437	-0.00481042	0.0696967	0.397419	-0.0121136	-0.195115	-0.104354	-0.176403	-0.381906	-0.0820721	-0.394588	-0.258684	0.137218	0.228477	-0.108394	-0.0297575	-0.0969492
86	-1.1784	0.323471	0.464957	-0.41273	0.457178	0.576035	-0.177427	-0.53109	-0.0491447	-0.992944	0.111339	-0.313779	-0.62142	-0.141285	-0.187938	0.205314	-0.158382	-0.144977	0.104392	0.152244	0.166664	-0.040771	-0.339028	-0.219084	-0.374209	-0.0525387	-0.613357	-0.299115	0.207748	-0.62532	-0.0578991	-0.0155369	0.00794074	-0.186386	-0.315111	0.237897	0.228357	-0.265309	-0.309664	0.8682	-0.794962	0.292699	-0.358412	-0.184437	0.135666	-0.254005	-0.0664236	0.144323	0.133858
87	-0.068201	0.150362	0.0230069	-0.245193	-1.42477	-0.866583	-0.141844	-0.820728	-0.3976	-0.21	-0.74094	-0.0596167	-0.713345	0.507713	-0.375278	-0.523621	-0.459865	0.0770007	-0.200982	0.106725	0.0372376	0.113345	-0.0512452	-0.339178	-0.0717436	-0.119217	0.0360303	-0.395888	-0.625107	-0.262443	-0.499039	-0.212038	-0.0710072	-0.140904	0.435485	-0.026329	-0.623292	-0.75741	-0.272612	-0.187655	-0.303399	-0.175092	-0.527026	-0.424936	-0.800296	-0.729341	-0.0283292	-0.365732	-0.173925
88	-0.471591	-0.347441	0.353383	-0.436031	-0.147102	-0.445793	-0.23732	0.155382	0.0621249	-0.0573397	-1.03975	-0.194682	0.119182	-0.615792	-0.242218	-0.494142	0.0742638	-0.441643	-0.1272	-0.402463	-0.0579391	0.0219115	-0.0460238	0.0773677	0.113683	-0.357897	-0.212781	0.115057	-0.180314	-0.394843	-0.102742	0.0281407	-0.344471	-0.0196645	-0.126687	-0.419058	-0.296095	-0.238746	-0.37707	-0.478379	-0.662597	-0.241332	-0.456236	-0.0270988	-0.333602	-0.604982	-0.201472	0.0802845	-0.587635
89	-0.26793	-0.526062	-0.561335	-0.0452975	-0.376674	-0.192977	-0.483909	-0.179171	-0.803533	-0.453978	-0.580889	-0.106163	-0.660509	-0.117788	-0.677946	-0.163344	-0.218474	-0.0328853	-0.507999	-0.122521	-1.53304	-0.765928	0.0081419	0.048546	-0.859203	-0.757816	-0.446746	-0.105383	-0.397362	0.0224608	-0.0168701	-0.210976	-0.119478	-0.642662	-0.0440229	-0.639429	-0.123303	0.063847	-0.199856	0.138289	0.0247366	0.0151695	-0.808195	-0.133501	0.0592466	0.0790351	-0.0357838	-0.100001	-0.18292
90	-0.669098	0.050293	-0.0416063	0.103459	-0.395145	-0.450318	0.187597	0.0433409	0.622432	0.151517	0.21869	0.163404	-0.456792	-0.325713	0.521374	-0.27588	0.172881	-0.366908	0.0315454	-0.401488	-0.374307	-0.509592	-0.0202163	-0.707527	0.172209	-0.662711	0.084823	0.211615	0.142536	-0.547858	-0.152876	-0.408248	-0.0429231	-1.15385	-0.872681	-0.250885	-0.239811	0.443252	0.222915	-0.0197976	-0.172551	-0.577041	-0.361505	-0.0131734	-0.329053	0.230095	0.0417629	-0.622529	0.096584
91	-0.343383	0.277267	-0.511371	0.0826965	0.256096	-0.393323	-0.527582	-0.32228	0.0495878	-0.734325	0.0796394	-0.787407	-0.120542	-0.714961	-0.693874	0.0464837	-0.431342	-0.716917	-0.641895	-0.255259	-0.183227	-0.199364	-0.674499	-0.232315	-0.518302	-0.278894	-0.675363	0.0993905	-0.435537	-0.0826194	-0.268645	-0.543484	-0.568405	0.0422452	-0.706875	-0.00685714	-0.185678	0.00356258	-0.358422	0.312719	-0.334595	-0.120441	-0.596439	0.106695	-0.231122	-0.457895	-0.0719648	-0.91953	0.0580066
92	0.140851	0.404492	0.337121	0.279761	-0.35803	0.144223	-0.254592	0.207963	-0.174397	-0.233648	-0.110372	-0.238269	-0.639365	0.244546	-0.0491298	0.332976	0.187042	-0.142836	0.0591081	0.0490484	-0.0714573	0.0448761	0.471308	-0.806973	-0.373308	0.566985	-0.0930471	0.610388	0.573615	-0.0213634	-0.187732	-0.616644	-0.00735992	-0.220128	0.133369	-0.364892	-0.218674	0.175366	-0.360842	0.0811859	-0.006467	-0.338546	-0.462948	-0.360528	0.00328324	-0.221456	0.244078	-0.276437	0.298297
93	-0.533634	-1.14671	-1.10941	0.572917	-0.591772	0.256325	-0.528064	-0.00565126	-1.20917	-0.987504	-0.0067237	-0.0755239	-0.853263	-0.167036	-0.518623	-0.192921	-0.328479	-0.688594	-0.734378	-0.307345	0.191127	-0.0682522	-0.459618	0.0295653	-0.781707	0.206116	-0.577051	-0.443217	-0.352808	0.120392	-0.175478	-0.368754	-0.324279	0.146979	-0.401286	-0.253405	-0.189146	-0.710121	0.175625	-0.67043	-0.460807	-0.381238	-0.0918786	-0.617774	-0.0419847	-0.0253426	-0.10277	-0.404937	0.040601
94	0.306769	-0.221436	0.320373	0.168852	0.631587	0.457037	0.0150795	-0.0403975	-0.205622	-0.342182	0.0528153	-0.217542	-0.518214	-0.314854	-0.356205	0.0648197	0.0175435	0.188899	0.399778	0.319161	-0.273369	-0.592086	-0.136409	-0.499734	-0.150065	-0.278346	0.464906	-0.116834	0.274829	-0.479992	-0.368941	-0.477318	-0.00728475	-0.501524	-0.00709956	0.385951	-0.646563	-0.252975	-0.175739	-0.664471	-0.174031	-0.151407	0.0105487	-0.0144547	0.0151155	-0.156932	-0.586724	-0.642847	0.0164962
95	-0.678862	-0.0713224	-0.0920396	-0.123868	-0.0879363	-0.277268	-0.512302	0.0430573	-0.207962	-1.30792	0.127745	0.246835	0.039444	-1.37785	-0.235259	0.20569	0.0303364	-0.244548	-0.512434	0.0699068	-0.695562	-0.171294	-0.227417	0.164475	-0.436661	-0.274999	-0.580032	-0.854412	-0.0370201	-0.423313	0.0840507	-0.0056377	-0.539904	-0.816594	-0.0905011	-0.198864	0.237763	0.201977	-0.624311	-0.903522	-0.664618	-0.306973	0.228396	-0.780677	-0.629185	-0.237404	-0.292026	-0.343224	-0.024499
96	0.145638	0.504953	-0.441083	0.354307	0.124838	-0.00687187	-0.277075	-0.345505	-0.349363	-0.00520692	-0.0638213	-0.0689375	-0.299326	-0.133423	0.313005	0.224893	0.00485531	-0.534384	-0.208153	-0.291278	0.26614	-0.346572	-0.128449	-0.318756	0.0759522	0.190235	-0.0573187	0.345394	-0.660075	-0.164634	-0.455149	-0.177563	-0.537061	0.109555	0.328941	-0.645327	0.0211332	0.132574	0.0208212	0.427895	-0.240305	0.0554717	0.2042	-0.168586	0.248569	0.220513	-0.623689	-0.246342	-0.174901
97	-0.75207	-0.371517	-0.416565	-0.378845	-0.13825	-0.411535	-0.19781	-0.125168	-0.0437702	-0.354402	0.388858	-0.761439	-1.10024	-0.822803	-0.650861	-0.167954	-1.31155	-0.514933	-0.527695	-0.572684	-0.247492	-0.259608	-0.378502	-0.494229	0.0954236	-0.883966	-0.945476	-0.32328	-0.274904	-0.49686	-0.882831	0.150444	0.427012	-0.267762	-0.120729	-0.159876	-0.120549	-0.418656	0.148752	-0.529033	-0.390498	0.112412	-0.840067	-0.322034	-0.687213	-0.759639	-1.34596	-0.691202	-0.0814054
98	-1.12991	0.205249	-0.181577	-0.445393	-0.071913	-0.0357002	0.404563	-0.0243256	-0.00805636	-0.0603619	0.46729	-0.242795	-0.613195	0.315312	-0.642787	-0.144137	0.272477	0.268871	-0.108675	-0.155952	-0.0982753	-0.464406	-0.808398	-0.690414	-0.471569	-0.379197	0.177833	-0.124301	-0.0111866	-0.183778	-0.127466	0.0471998	-0.209652	-0.5097	-0.662465	0.135822	-0.217906	0.17792	-0.67532	-0.544331	-0.0839404	-0.214956	-0.258053	-0.477106	0.192037	0.395386	-0.480892	-0.285964	-0.337872
99	0.400746	-0.670731	0.242205	-0.0651547	-0.322514	-0.626594	0.522563	0.291447	0.3663	0.0765226	-0.335969	0.223359	0.563146	0.00517584	0.09219	-0.237718	-0.717521	-0.467589	0.329922	0.0311856	0.162595	-0.576227	-0.239624	-0.145506	-0.0364246	-0.680989	0.016916	0.108952	0.202275	0.170691	0.187166	-0.134814	-0.550462	0.275981	0.223573	-0.230215	0.256661	-0.0745815	0.244142	0.232769	-0.284097	-0.0954226	-0.138721	-0.373632	0.0706738	-0.144619	-0.0344397	-0.445481	0.467607
[truncated: 51 more columns]

## Sheet: EDF4B
Left					Middle					Right
	Gene	Target	Count			Gene	Target	Count			Gene	Target	Count
19:38593846:38598847_19:38610000:38611000	MAP4K1-AS1	19:38610000:38611000	2.31254		3:45143921:45148922_3:45154700:45155200	CDCP1	3:45154700:45155200	2.24247		10:30431521:30436522_10:30534500:30535100	MAP3K8	10:30534500:30535100	1.50843
19:38616582:38621583_19:38610000:38611000	MAP4K1/EIF3K	19:38610000:38611000	4.48493		3:45143921:45148922_3:45167000:45167900	CDCP1	3:45167000:45167900	4.83532		10:30432521:30434522_10:30497800:30498100	MAP3K8	10:30497800:30498100	1.59716
19:38616582:38621583_19:38734100:38735800	MAP4K1/EIF3K	19:38734100:38735800	1.33146		3:45143921:45148922_3:45182800:45184100	CDCP1	3:45182800:45184100	3.71409		10:30432521:30434522_10:30534500:30535100	MAP3K8	10:30534500:30535100	1.50843
19:38616582:38621583_19:38759000:38760200	MAP4K1/EIF3K	19:38759000:38760200	0.770848		3:45143921:45148922_3:45206400:45207000	CDCP1	3:45206400:45207000	1.33146		10:30432521:30434522_10:30543600:30544000	MAP3K8	10:30543600:30544000	0.709849
19:38645149:38650150_19:38683000:38684800	ACTN4	19:38683000:38684800	4.48493		3:45145921:45147922_3:45154700:45155200	CDCP1	3:45154700:45155200	2.24247		10:30432521:30434522_10:30562900:30563200	MAP3K8	10:30562900:30563200	1.06477
19:38645149:38650150_19:38734100:38735800	ACTN4	19:38734100:38735800	1.47162		3:45145921:45147922_3:45167000:45167900	CDCP1	3:45167000:45167900	4.83532		10:30555403:30557404_10:30497800:30498100	RN7SL63P	10:30497800:30498100	0.266193
19:38594846:38596847_19:38634700:38635000	MAP4K1-AS1	19:38634700:38635000	0.630694		3:45145921:45147922_3:45182800:45184100	CDCP1	3:45182800:45184100	3.71409		10:30555403:30557404_10:30534500:30535100	RN7SL63P	10:30534500:30535100	0.621118
19:38594846:38596847_19:38661000:38661600	MAP4K1-AS1	19:38661000:38661600	0.280308		3:45145921:45147922_3:45194900:45195300	CDCP1	3:45194900:45195300	0.840925		10:30555403:30557404_10:30543600:30544000	RN7SL63P	10:30543600:30544000	0.976043
19:38594846:38596847_19:38683000:38684800	MAP4K1-AS1	19:38683000:38684800	0.420463		3:45145921:45147922_3:45206400:45207000	CDCP1	3:45206400:45207000	1.33146		10:30555403:30557404_10:30562900:30563200	RN7SL63P	10:30562900:30563200	1.86335
19:38594846:38596847_19:38734100:38735800	MAP4K1-AS1	19:38734100:38735800	0.210231		3:45159674:45161675_3:45154700:45155200	RPS24P8	3:45154700:45155200	2.03224		10:30629261:30631262_10:30497800:30498100	LYZL2	10:30497800:30498100	0
19:38594846:38596847_19:38759000:38760200	MAP4K1-AS1	19:38759000:38760200	0.49054		3:45159674:45161675_3:45167000:45167900	RPS24P8	3:45167000:45167900	3.01331		10:30629261:30631262_10:30534500:30535100	LYZL2	10:30534500:30535100	0.0887311
19:38617582:38619583_19:38634700:38635000	MAP4K1/EIF3K	19:38634700:38635000	2.59285		3:45159674:45161675_3:45182800:45184100	RPS24P8	3:45182800:45184100	1.05116		10:30629261:30631262_10:30543600:30544000	LYZL2	10:30543600:30544000	0.0887311
19:38617582:38619583_19:38661000:38661600	MAP4K1/EIF3K	19:38661000:38661600	1.05116		3:45159674:45161675_3:45194900:45195300	RPS24P8	3:45194900:45195300	0.280308		10:30629261:30631262_10:30562900:30563200	LYZL2	10:30562900:30563200	0.354925
19:38617582:38619583_19:38683000:38684800	MAP4K1/EIF3K	19:38683000:38684800	1.61177		3:45159674:45161675_3:45206400:45207000	RPS24P8	3:45206400:45207000	0.420463
19:38617582:38619583_19:38734100:38735800	MAP4K1/EIF3K	19:38734100:38735800	1.33146		3:45225786:45227787_3:45154700:45155200	TMEM158	3:45154700:45155200	0.420463
19:38617582:38619583_19:38759000:38760200	MAP4K1/EIF3K	19:38759000:38760200	0.770848		3:45225786:45227787_3:45167000:45167900	TMEM158	3:45167000:45167900	1.12123
19:38646149:38648150_19:38634700:38635000	ACTN4	19:38634700:38635000	1.40154		3:45225786:45227787_3:45182800:45184100	TMEM158	3:45182800:45184100	0.840925
19:38646149:38648150_19:38661000:38661600	ACTN4	19:38661000:38661600	2.31254		3:45225786:45227787_3:45194900:45195300	TMEM158	3:45194900:45195300	0.420463
19:38646149:38648150_19:38683000:38684800	ACTN4	19:38683000:38684800	4.48493		3:45225786:45227787_3:45206400:45207000	TMEM158	3:45206400:45207000	1.12123
19:38646149:38648150_19:38734100:38735800	ACTN4	19:38734100:38735800	1.47162
19:38646149:38648150_19:38759000:38760200	ACTN4	19:38759000:38760200	0.630694
19:38769403:38771404_19:38634700:38635000	CAPN12	19:38634700:38635000	0.49054
19:38769403:38771404_19:38661000:38661600	CAPN12	19:38661000:38661600	0.140154
19:38769403:38771404_19:38683000:38684800	CAPN12	19:38683000:38684800	0.49054
19:38769403:38771404_19:38734100:38735800	CAPN12	19:38734100:38735800	1.33146
19:38769403:38771404_19:38759000:38760200	CAPN12	19:38759000:38760200	1.68185
19:38646149:38648150_19:38610000:38611000	ACTN4	19:38610000:38611000	0.4577

## Sheet: EDF4C,D
	P-E Connectivity	P Stripe Strength	P Accessibility	E Accessibility	P Demethylation	Expression
0	55.1251	0.294456	3.3692	155.522	73.3143	1.35812
1	106.248	0.224323	3.55153	138.558	86.4828	2.08081
2	2.92522	0	0.182349	109.344	16.452	0.732485
3	44.7163	0.238611	1.99163	178.669	56.7537	1.9826
4	0.924835	0	2.03321	16.5512	39.5873	2.65439
5	93.2691	0.216288	3.07569	124.777	67.3559	0.271436
6	11.773	-0.0668217	3.05506	125.405	16.743	2.97142
7	128.203	0.228973	3.14404	133.467	97.3944	-0.573536
8	32.7528	0.183132	2.79495	143.374	66.9521	2.43809
9	78.1249	0.183132	2.92767	164.851	65.4235	2.8599
10	58.7919	0.316962	3.43886	123.449	92.8829	2.01567
11	72.3484	0.212621	2.34792	192.495	94.5194	2.59842
12	2.10695	0	-0.128771	60.3434	14.9559	4.16257
13	75.0317	0.194049	3.45296	81.9808	97.1283	1.8415
14	88.7166	0.28965	3.32096	95.0604	78.5313	4.04616
15	76.5566	0.194049	3.45296	85.4068	96.9561	2.89918
16	119.709	0.300727	3.66241	117.716	95.1137	1.88548
17	9.69021	0	0.538623	162.819	18.1005	-4.91486
18	56.9117	0.29791	3.38515	89.2455	84.7953	5.41636
19	83.9412	0.277166	3.96235	149.238	90.3578	1.84021
20	11.9382	-0.00526952	2.2727	165.109	12.7217	6.18559
21	37.9792	0.257774	2.26373	51.1962	88.5129	0.750111
22	98.9916	0.278323	3.46014	185.284	77.0509	3.86559
23	102.117	0.273322	3.08419	202.055	32.7079	2.00196
24	59.6355	0.240856	2.45601	175.613	87.6192	7.6481
25	104.531	0.293133	2.98577	91.0938	96.1647	5.31578
26	28.0328	0.345418	2.99567	104.089	85.5937	5.00168
27	64.9061	0.280496	1.42211	158.64	87.4928	-2.16244
28	99.8951	0.292802	3.94816	116.888	49.4835	0.918328
29	31.9013	0.100664	2.8715	163.018	49.2206	2.06871
30	136.972	0.200245	2.22994	197.569	82.7613	5.57674
31	1.80507	0	0.710085	37.7557	11.0692	2.74026
32	126.294	0.234451	3.59952	115.138	97.6921	2.53507
33	40.7609	0.238241	3.55466	177.962	56.981	4.85788
34	17.816	0.276501	1.7948	86.6014	80.4027	-1.68774
35	52.5725	0.278747	3.17697	79.2947	81.5875	7.21836
36	19.6305	0	0.715946	174.423	11.431	1.52601
37	63.2943	0.314251	1.94673	137.39	91.3764	4.03456
38	51.1467	0.192498	3.40645	211.646	88.9938	5.89543
39	74.4251	0.219811	2.62121	129.054	78.8554	1.24361
40	69.7689	0.289113	3.23443	147.297	82.3975	4.64971
41	52.2467	0.260512	3.50797	114.787	91.782	3.93861
42	60.3761	0.302586	3.73749	123.767	78.7158	6.04749
43	30.3244	0	2.2803	188.632	31.4376	0.53558
44	80.5159	0.263231	3.83102	48.2523	96.3922	1.64256
45	8.15925	0.110012	3.77202	64.8388	95.8844	2.20412
46	94.2095	0.298679	3.39639	181.892	84.0289	7.30914
47	91.6701	0.274219	3.74755	157.794	91.544	4.81009
48	13.6618	0.308354	2.25265	95.5669	62.2623	-3.14846
49	2.29418	0	-0.451475	39.2591	16.9593	-1.76233
50	88.6066	0.281206	3.43288	66.1499	84.8073	0.83606
51	90.593	0.330937	3.10102	174.036	82.5247	2.25466
52	58.5957	0.168731	3.55609	101.98	88.671	2.34672
53	46.7856	0.0882715	3.07475	247.512	81.6672	1.14601
54	100.819	0.246893	2.94552	217.969	86.0076	3.73386
55	6.84639	0	0.182349	142.673	21.2221	3.1203
56	2.71716	0.467377	3.0292	201.926	98.1011	6.32848
57	48.222	0.213928	3.1548	94.4208	78.0171	0.990294
58	14.3432	0	0.984214	153.391	31.228	-0.654025
59	121.047	0.236138	3.31607	110.226	88.7686	1.28528
60	16.064	0.111898	1.41956	54.2411	27.2829	4.60457
61	49.4183	0.2121	3.0654	107.463	89.247	-0.518604
62	103.46	0.236751	3.67383	213.899	93.9483	4.15003
63	88.9413	0.216486	2.51651	245.532	88.1457	6.46146
64	152.164	0.16643	2.40029	130.225	87.9404	2.57966
65	56.2277	0.176349	3.32158	195.393	83.5497	3.23035
66	87.7752	0.278619	3.05527	107.18	87.7421	2.04864
67	43.9216	0.288502	3.27278	133.973	82.8096	0.204176
68	19.9174	0	1.53691	136.492	58.5136	3.20573
69	28.4389	0.301794	4.04001	50.302	66.7752	1.81652
70	90.5008	0.219141	3.98739	92.5917	95.661	0.35245
71	7.76257	0	0.150891	96.6787	20.8826	-0.498028
72	15.6474	0	2.4463	178.593	22.9321	4.99318
73	57.9463	0.28167	1.61352	173.561	95.0636	2.18276
74	66.9406	0.263219	3.32801	61.8496	86.15	2.55543
75	36.3911	0.234123	3.58101	77.703	86.1912	2.6628
76	110.128	0.271022	3.30376	84.6077	94.6225	2.53946
77	79.6256	0.261005	3.42823	122.241	89.4716	3.48674
78	30.4306	0	2.62494	219.604	41.5599	2.31642
79	113.455	0.19482	2.50961	187.345	84.1931	5.22239
80	19.6114	0	0.273223	149.006	25.3284	-2.30058
81	30.1389	0.167299	3.02791	110.29	64.3592	-2.59615
82	70.0729	0.222012	3.10924	170.253	77.4669	5.30807
83	64.7012	0.189255	0.834909	190.717	90.6821	0.656965
84	42.291	0.0617142	2.97783	184.551	65.2526	4.74426
85	47.4725	0.210581	2.34002	172.573	84.9024	6.09766
86	37.6595	0.227779	2.1781	100.691	89.327	-0.685778
87	59.636	0.129499	2.445	182.693	83.1001	2.33713
88	35.8813	0.266877	1.39297	57.2005	86.5942	-0.296664
89	110.462	0.202655	3.72279	179.871	70.3165	3.172
90	22.2984	0.0858319	3.22231	172.419	47.748	2.07423
91	63.4869	0.144358	2.67118	213.688	87.6658	5.18126
92	85.6966	0.259331	3.1234	145.367	90.975	-2.66745
93	61.3497	0.261828	3.22576	108.607	90.8357	4.11035
94	26.8443	0.212394	3.05471	149.768	83.4741	4.44641
95	70.3954	0.321435	3.03631	176.224	92.6755	1.86568
96	71.7462	0.229248	3.33279	47.9644	80.73	-0.770617
97	71.0059	0.279398	3.13202	92.3135	76.4831	2.5216
98	75.6622	0	1.98766	121.397	36.2203	2.81725
99	41.7915	0.232928	2.32559	178.641	79.2245	4.59105
100	132.852	0.301546	3.36969	140.785	96.7633	1.83475
101	4.12838	0	3.00109	172.082	13.7095	-1.81837
102	83.1269	0.227497	2.6935	179.55	91.5722	3.74557
103	55.5361	0.155046	2.96333	122.346	62.0177	5.53465
104	105.715	0.295638	3.39516	181.099	89.4397	5.201
105	155.833	0.323101	3.79384	83.7995	97.3356	1.51216
106	43.8851	0.133568	3.0119	204.369	90.8481	-0.0365928
107	17.2264	0.0766971	2.87437	74.6176	39.4486	4.11815
108	36.1288	0.233402	3.41828	66.457	88.5701	2.91163
109	69.6346	0.245552	2.22366	203.923	91.5371	1.87487
110	110.726	0.154835	3.79126	216.141	87.4865	4.483
111	12.8106	0.10201	1.52754	30.766	42.9362	2.81471
112	59.1127	0.35733	2.71617	93.887	86.777	3.73634
113	45.1165	0.236554	3.50531	93.9347	95.1213	4.27039
114	76.1594	0.272007	3.10496	105.753	94.34	4.68341
115	29.869	0	3.2085	143.108	8.41607	4.28246
116	125.226	0.2279	2.92295	157.808	97.0555	0.27494
117	18.0824	0.0154135	0.941531	238.09	26.2305	0.800392
118	43.7267	0.0811861	2.05483	209.017	78.0064	2.52763
119	69.148	0.271413	2.79449	157.779	70.5202	4.2873
120	110.03	0.1959	3.97328	237.598	92.6762	6.17741
121	24.9369	0	2.02852	217.577	65.9965	1.84836
122	11.8877	0	2.64216	128.981	37.4971	-2.34467
123	53.7498	0.261069	3.82719	55.4117	83.691	-1.39743
124	8.42899	0.310393	2.21304	98.06	86.1754	1.24681
125	12.0003	0.0967066	2.8186	164.099	47.2832	2.36645
126	24.9696	0.0537606	2.48033	234.287	70.5996	9.10726
127	28.5475	0	2.82004	186.171	30.287	5.03741
128	27.1328	0.212324	3.6925	99.1261	42.8938	3.26163
129	48.3452	0.213303	2.14485	133.421	82.7121	4.29494
130	83.2486	0.26591	3.47059	207.789	68.0398	5.83484
131	55.0508	0.327724	3.3293	188.581	69.0649	0.998052
132	38.834	0	1.87006	217.848	52.5002	4.27253
133	8.09787	0	2.618	95.808	23.0379	-2.65075
134	74.1605	0.321723	2.74472	167	79.1767	4.47777
135	4.34661	0	0.0692141	64.8216	22.9521	-0.30985
136	64.7445	0.264177	3.28546	136.761	83.8763	2.95911
137	87.735	0.254656	2.25981	201.013	93.4691	1.1568
138	83.9328	0.222281	3.8554	113.573	97.524	7.08987
139	34.0093	0.237062	2.97494	169.84	95.9684	1.17583
140	21.2584	0	2.82334	119.335	63.7048	-3.02296
141	53.7754	0.410158	3.02846	198.555	98.3248	5.89757
142	132.888	0.170076	2.21306	202.494	50.6615	5.78441
143	81.5724	0.247736	2.8426	155.641	92.8424	-0.963908
144	67.9208	0.23024	2.93606	159.504	88.3155	2.21253
145	115.275	0.354673	3.50299	57.356	96.0163	-0.33189
146	74.6512	0.300569	3.30835	140.842	69.634	0.252491
147	89.3828	0.27963	2.30234	128.079	92.7865	4.49926
148	53.9332	0.281871	2.90527	130.022	96.2884	3.10874
149	74.848	0.214723	3.32068	167.145	94.9675	-0.737678
150	46.0693	0.258015	3.76081	35.0961	91.3572	0.00642069
151	25.3884	0.10457	2.56992	205.006	73.3498	5.46398
152	94.7027	0.227299	3.67709	181.729	95.7508	0.469768
153	28.0812	0.201802	3.44296	60.087	57.0172	7.25744
154	124.842	0.258719	3.6907	120.001	94.661	2.04666
155	18.3761	0.0238376	1.88248	131.095	56.3373	-2.64453
156	48.7129	0.249197	1.97281	256.355	90.5039	3.42565
157	122.131	0.264377	2.74319	189.183	95.6085	1.51053
158	67.933	0.189719	2.18681	240.099	85.86	1.99317
159	43.2442	0	2.99818	234.665	32.0956	9.53967
160	35.395	0.188445	2.61689	240.837	72.1625	5.60015
161	48.9073	0.21401	1.73031	198.433	65.5798	5.33848
162	14.1562	0	1.49361	142.181	20.1839	0.840732
163	158.17	0.272217	3.61099	88.6914	97.1086	1.94134
164	153.092	0.245222	3.2809	180.247	85.227	4.72293
165	63.4156	0.239924	3.64468	119.753	72.1522	9.00043
166	15.3505	0.1927	3.71093	50.6828	45.903	6.26879
167	110.571	0.291792	3.0296	159.011	85.03	3.27281
168	129.246	0.317884	3.00328	181.382	97.146	2.11462
169	8.70256	0	1.13637	111.944	10.9002	-3.59811
170	13.0435	0.0767912	3.49745	119.05	38.7932	1.73715
171	126.417	0.251196	3.28934	191.568	80.8055	0.957595
172	23.3065	0	2.74163	161.04	26.3225	4.0553
173	154.493	0.268913	2.95107	127.011	96.9845	1.75467
174	57.4859	0.239958	3.52132	38.3263	83.0273	3.99551
175	58.3812	0.270878	3.0569	177.877	72.7756	3.02883
176	116.376	0.332219	3.81844	173.83	79.6632	2.67397
177	103.697	0.296135	2.87612	160.189	94.8636	3.30687
178	74.1156	0.286886	2.81614	178.134	85.1991	2.11274
179	77.6617	0.24158	3.57667	114.534	76.1538	0.841669
180	95.0996	0.249747	3.43732	74.29	87.62	3.72863
181	30.2035	0.112555	3.42729	95.3423	57.4578	4.25057
182	52.8001	0.211804	3.41235	149.003	64.6064	5.02141
183	23.3384	0	3.50092	168.931	12.0305	8.12703
184	57.9075	0.266053	3.63696	151.316	92.1342	1.5249
185	72.2981	0.214218	2.17723	188.571	72.2513	8.46641
186	54.7908	0.100066	2.63215	207.868	51.3907	2.70899
187	53.454	0.0736449	2.71507	231.32	67.1505	2.52418
188	128.155	0.281646	2.76177	199.131	96.3183	2.68256
189	17.05	0	2.60133	146.501	51.8957	-1.10832
190	85.5304	0.251497	2.64193	151.704	77.3933	4.75084
191	10.8463	0	1.37036	131.444	32.4768	5.61724
192	31.5719	0.21598	3.03725	125.644	74.4939	3.71355
193	96.903	0.292919	4.17932	176.832	17.0433	0.738633
194	24.3858	0	2.15149	228.73	12.6961	3.86622
195	65.6984	0.197651	2.92028	247.171	85.6946	-1.6149
196	45.3745	0.268321	2.83482	127.49	88.8461	3.53634
197	62.7549	0.295415	3.5193	178.627	96.3099	4.48614
198	17.1093	0	1.07908	110.654	10.4818	0.316075
199	4.23512	0	1.91812	68.771	21.3564	-2.50161
200	82.8363	0.214186	3.55813	200.299	90.1558	2.57314
201	60.1555	0.14109	2.60667	187.014	66.0852	6.06702
202	100.536	0.19667	2.98371	189.848	96.88	2.38757
203	51.3615	0.251951	1.86222	114.903	90.4884	3.29255
204	94.0701	0.252886	3.55312	126.064	67.9938	1.94568
205	40.8737	0.214358	1.29689	176.426	81.244	2.32501
206	61.7875	0.295058	3.29822	150.503	85.2011	1.99532
207	126.808	0.332562	3.61382	151.632	81.6558	1.47344
208	74.9223	0.285981	3.63158	133.54	72.3194	2.90177
209	89.3207	0.176602	3.50434	161.278	81.9191	5.16041
210	73.3665	0.352232	3.20494	86.667	97.4716	1.65381
211	70.0994	0.352232	3.63268	84.2717	97.5955	3.64783
212	47.9944	0.32091	3.32434	137.225	73.336	2.23586
213	83.383	0.285977	3.23989	140.887	96.6767	4.12737
214	61.5938	0.237891	2.30617	190.878	91.7989	-1.90118
215	77.186	0.261131	3.29959	216.339	96.1968	1.68898
216	55.6918	0.225746	3.73075	144.79	87.2029	2.53975
217	75.1504	0.251358	3.41637	107.279	95.9066	1.75773
218	30.9828	0.238178	2.71677	180.065	67.0717	4.81236
219	62.3872	0.239341	3.45978	121.122	80.7311	0.826851
220	24.7511	0.157235	2.38121	150.256	91.0508	2.07005
221	25.4298	0.167288	3.30842	104.843	86.5294	3.07824
222	4.67798	0	1.42319	44.693	15.6519	5.80933
223	107.228	0.252409	3.02491	193.167	79.1038	3.20311
224	125.186	0.229378	3.21663	106.427	96.465	1.90102
225	21.6811	0.183765	3.55586	201.071	47.7524	0.342588
226	71.0911	0.227015	3.11415	126.894	84.4756	3.35968
227	103.55	0.212937	3.22177	135.846	97.3218	2.08263
228	10.7654	0	1.96654	188.37	26.1679	5.04822
229	21.0835	0	1.87991	173.398	35.7163	4.73707
230	5.44764	0	2.55534	86.5799	20.0389	2.33613
231	2.96659	0	1.38623	96.8862	30.9038	3.20343
232	94.0179	0.31585	2.99333	140.846	82.5986	3.41289
233	57.0515	0.257563	2.7343	91.6537	93.3103	2.673
234	105.939	0.193098	3.45161	145.841	79.2942	4.93884
235	105.075	0.282777	3.93455	165.598	90.2541	2.92875
236	118.582	0.327088	3.74437	105.753	77.1811	-0.302486
237	22.49	0.269277	3.87787	64.3729	88.9817	-0.200952
238	45.4376	0.18714	3.13968	111.99	85.1522	0.374836
239	21.369	0.254268	2.36989	62.7095	72.1792	0.350995
240	32.1439	0.180204	2.0554	81.8352	78.1771	-1.02933
241	77.485	0.177477	3.40661	204.693	80.0665	3.09686
242	49.2509	0.239391	4.16725	52.5078	91.8224	2.62965
243	50.6824	0.239391	3.54294	55.1277	79.5123	0.146791
244	104.397	0.301421	3.18954	80.933	88.7756	0.841791
245	11.3899	0	1.97219	149.723	15.0732	-0.318661
246	12.5244	0	2.79922	151.264	31.2554	3.94476
247	51.7779	0.270828	3.21993	124.883	85.3209	5.09112
248	58.3532	0.257794	3.15426	167.56	96.6228	4.89245
249	94.0698	0.132356	2.90033	202.884	87.7583	5.1423
250	36.0721	0.0952122	3.03208	188.965	44.3636	3.34865
251	48.9509	0.333006	3.7118	15.1355	93.615	2.53758
252	72.0962	0.235018	3.08979	189.265	79.4038	3.06101
253	8.83147	0.0972395	3.05013	85.7475	37.8324	0.867143
254	91.7756	0.263762	3.21575	73.5648	96.6603	6.53316
255	57.3509	0.319591	3.53334	38.8282	95.3172	3.65269
256	47.1669	0.0239583	2.74769	149.247	61.5696	5.90304
257	98.9211	0.306397	3.60208	171.113	88.7893	3.24343
258	96.9371	0.304082	2.29153	182.292	96.4413	3.8222
259	76.3153	0.35307	3.52009	62.6384	86.1538	1.17974
260	20.3625	0.302266	2.70098	66.1706	90.1407	2.85703
261	21.5287	0	1.95255	207.526	26.7837	3.25339
262	54.9541	0.281837	2.09862	175.737	69.7304	3.6365
263	124.633	0.232626	3.32845	207.707	70.8424	4.94635
264	11.4045	0.0334585	1.63433	124.332	14.0654	-4.12432
265	8.59762	0	3.59182	115.339	22.4155	-0.241837
266	98.0139	0.275493	3.45233	140.28	89.3757	4.05327
267	69.2738	0.240118	3.34073	19.8534	91.5331	-1.33327
268	68.8836	0.252681	2.26661	131.204	85.1405	3.02626
269	27.741	0.171331	2.29372	141.319	63.7107	2.10121
270	5.99455	0.0370142	1.47247	94.6131	30.9103	-3.60159
271	9.76684	0.0463739	2.76251	111.876	8.96571	8.34771
272	95.8086	0.289683	2.95965	135.929	93.3171	3.95642
273	13.0697	0.13909	3.93352	76.7462	55.1386	3.84644
274	2.9721	0	2.42389	27.6298	40.4969	-0.210148
275	192.865	0.314082	3.20351	164.813	81.7869	3.98379
276	44.072	0.216232	3.21755	85.9414	83.0529	3.35109
277	18.9722	0.237365	2.00273	9.63945	78.3617	-0.301935
278	22.6448	0	1.99398	159.915	22.062	1.53148
279	13.9646	0	0.258018	84.9587	34.3521	1.57365
280	123.103	0.27681	3.35276	129.032	92.559	1.25748
281	20.0296	0	1.59073	147.853	50.1872	0.119267
282	63.4278	0.288222	3.60515	47.1416	78.192	1.71218
283	162.587	0.286587	3.48142	115.024	80.0469	-0.255619
284	30.7799	0	1.97708	149.237	57.9168	7.50412
285	53.4503	0	1.81509	154.532	33.6754	5.03821
286	48.0911	0.289502	1.77949	107.639	93.223	-5.36251
287	13.62	0	1.3411	141.345	19.6415	-1.15527
288	28.0479	0.17841	3.14212	109.866	87.0116	2.04294
289	64.1427	0.218478	2.44545	93.0839	96.3716	1.77167
290	40.213	0.142849	2.67167	195.567	67.254	9.28314
291	0.912875	-0.022188	2.7143	11.8361	47.4855	-1.52297
292	13.813	0.0623502	1.29578	131.29	17.9559	0.691836
293	50.6765	0.197184	3.71144	91.4647	93.9431	1.92073
294	19.6578	0	1.69585	192.392	28.9984	0.325842
295	3.70702	0	-0.167912	56.52	8.58759	2.35257
296	42.143	0.155377	3.29233	51.8	92.3658	2.54021
297	139.2	0.319584	2.90678	147.184	97.0912	0.614326
298	22.4406	0.0953162	2.6883	141	29.6652	0.274199
299	39.2151	0.131337	3.94783	89.948	95.2369	-1.14652
300	22.9145	0	3.19394	81.8683	28.0406	2.81238
301	67.2697	0.183349	3.03239	206.129	89.4514	6.1599
302	13.3172	0	2.73031	141.268	18.3163	-1.27583
303	6.19359	0	0.86724	132.959	24.5947	-0.882241
304	78.1419	0.287469	3.55683	75.0877	93.1094	0.996714
305	2.1063	0.123587	2.12905	25.9646	68.1492	-0.548174
306	12.3167	0.167633	1.83332	139.766	27.6171	3.94744
307	26.3274	0.21742	3.60446	21.6312	73.0483	2.49621
308	21.3154	0.288142	4.53032	32.2296	94.2724	-0.806409
309	42.4393	0.267075	3.4872	93.8833	87.51	5.55536
310	3.63058	0	-0.0906646	110.737	15.7812	-1.06383
311	66.4756	0.263697	2.68382	192.992	87.8502	1.90085
312	18.0633	0	2.70942	197.411	22.2209	5.83293
313	42.6595	0.21099	2.64182	158.19	88.1371	1.82249
314	31.4792	0.212468	3.98395	154.087	90.7326	4.44502
315	18.8108	0.245913	1.78971	107.461	84.0424	-0.286755
316	74.1478	0.289311	3.3135	81.8778	96.8465	4.44934
317	9.50594	0.139492	0.0522837	34.3714	10.2058	1.90842
318	85.2929	0.21086	4.02354	74.7589	95.3315	3.81848
319	79.307	0.259748	3.0433	109.535	89.953	1.44959
320	32.7928	0.235318	3.75361	102.437	21.8462	0.961299
321	106.288	0.21983	3.53288	166.204	77.5235	0.727391
322	74.0702	0.306003	3.57917	154.878	91.4017	4.99338
323	41.9471	0.218098	3.26791	149.935	85.5136	5.2799
324	11.9984	0	2.1383	134.573	14.0664	-0.493819
325	40.5355	0.289742	2.7907	139.517	70.2774	4.48099
326	94.9336	0.305165	3.678	143.864	94.0371	1.47447
327	58.9583	0.189038	3.13631	125.332	90.9905	-2.10551
328	18.6225	0.195784	2.69162	164.88	76.1494	3.16089
329	96.2489	0.292864	3.61478	60.4407	95.5583	0.0932416
330	85.1552	0.329675	3.76295	56.3117	96.4185	-0.778712
331	40.9413	0.147993	2.71129	124.761	66.4751	3.4442
332	57.1817	0.303316	2.88786	115.858	89.7092	1.59858
333	43.7116	0.127314	3.82494	156.247	56.413	5.01946
334	100.453	0.17904	2.59265	210.041	93.6882	4.59293
335	56.1031	0.268715	3.32066	148.814	93.6717	3.16462
336	63.7963	0.269823	3.51638	131.833	78.8103	4.03293
337	90.1196	0.196168	2.6707	180.892	74.0034	2.22927
338	31.7227	0.295198	2.61163	99.8793	86.8505	7.62552
339	135.263	0.21061	2.92086	190.689	95.0712	3.46011
340	137.355	0.266983	3.69229	184.493	80.9374	4.62008
341	98.2885	0.200264	2.90555	213.161	92.7282	4.38775
342	80.5302	0.29675	3.38393	136.924	85.8147	2.42051
343	14.3098	0.130448	3.34399	90.9279	76.6203	0.475116
344	9.47605	0	2.28679	164.971	21.0912	2.96126
345	66.6136	0.119583	3.38312	240.355	62.6887	3.62922
346	112.41	0.295506	3.25729	159.105	91.3761	3.86
347	11.3892	0.135382	2.11287	86.4891	23.2657	1.76032
348	26.6408	0.18515	3.43202	152.115	87.4641	1.41654
349	55.7862	0.270248	2.591	136.586	95.2906	4.03541
350	17.8657	0.0658757	2.50653	38.5856	14.8952	1.10163
351	48.2264	0.276347	2.24687	157.273	83.3738	3.73415
352	86.4033	0.300845	3.08951	108.444	97.1354	3.62021
353	18.3439	0	2.01508	185.309	16.8496	2.06241
354	129.367	0.265763	2.90574	210.672	92.0672	3.69514
355	49.9602	0.148445	3.0561	161.885	93.4148	5.55337
356	77.9486	0.307807	4.09727	153.582	93.8886	4.14302
357	76.7946	0.229791	2.39876	160.583	93.8798	-0.342563
358	119.323	0.291673	3.10892	147.538	95.9185	3.43633
359	51.4936	0.249609	3.88127	113.324	89.8182	3.25836
360	11.4353	0.327307	3.05289	100.238	94.4216	-1.75479
361	44.25	0.221928	3.2833	107.405	96.4726	3.09008
362	78.4996	0.290601	3.19142	144.836	85.1115	2.43863
363	55.1291	0.256722	3.57078	156.632	68.6815	2.42395
364	35.3745	0	2.36348	160.026	61.7324	4.90664
365	2.18797	0	0.901626	38.453	20.3594	-1.53435
366	54.901	0.251694	3.55485	103.798	96.1232	-0.429677
367	90.751	0.0491082	3.32908	157.812	73.6106	8.3865
368	5.68959	0	0.655164	84.7589	15.4917	1.63825
369	48.9275	0.297629	3.84167	80.8352	93.6753	0.855762
370	82.5701	0.262972	2.83211	173.534	86.6019	5.77716
371	159.243	0.293082	3.78121	123.377	97.2882	-0.866526
372	124.59	0.254356	3.36062	164.225	67.3223	1.26249
373	113.895	0.307465	3.15825	162.579	89.2235	2.07668
374	65.6937	0.210645	2.81099	147.227	89.2444	-0.467911
375	64.3557	0.247349	3.44409	136.468	79.6773	2.1218
376	53.3241	0.357164	2.97263	9.98501	93.0585	-1.3287
377	82.8949	0	3.25779	137.212	14.0156	3.57687
378	30.0739	0.22152	3.53895	31.7781	93.4424	1.13554
379	97.4375	0.289138	2.54936	168.843	89.4923	1.83178
380	125.703	0.202301	3.11896	250.081	71.0619	4.64533
381	98.2945	0.318939	3.37176	171.826	93.0425	2.27806
382	78.3964	0.340409	3.39731	145.209	85.0593	0.529564
383	3.57852	0	1.74945	67.8934	12.2862	-0.706791
384	98.7433	0.180372	2.24388	169.692	89.7337	3.73844
385	31.0458	0.21375	3.09062	105.253	76.9652	-1.77622
386	71.936	0.215743	2.75757	180.926	91.3718	12.118
387	57.4073	0.279034	4.21217	59.3307	18.561	-0.218797
388	16.8877	0.0118948	3.29054	165.779	47.793	3.73812
389	41.4705	0.217506	3.45174	83.4946	95.1593	1.9896
390	87.867	0.195698	3.1276	175.061	93.4326	6.28231
391	54.5297	0	3.38346	92.3338	18.8161	4.96985
392	67.7488	0.177388	3.10233	133.553	80.9989	4.38265
393	25.6644	0	2.83945	194.153	7.84385	1.67944
394	107.455	0.303603	3.2781	70.9763	88.1583	0.961724
395	8.50088	-0.0107567	2.06269	156.204	20.42	4.34932
396	39.2226	0.260264	2.88616	104.25	91.153	3.09273
397	114.679	0.212131	3.21318	147.061	91.1872	3.96635
398	10.9368	0.0368595	2.39022	54.5372	13.0762	1.84118
399	79.4265	0.249516	2.83328	218.258	82.2876	5.44908
400	100.34	0.310957	3.30232	107.759	76.1614	3.16442
401	45.3849	0.221125	3.47535	98.9078	85.116	3.21621
402	101.886	0.286778	4.03843	124.958	97.4029	5.32776
403	16.8267	0.0551371	2.1064	142.27	65.3027	-1.21551
404	114.252	0.261125	3.20495	155.14	97.3935	-2.3742
405	92.2537	0.270018	3.31308	89.9248	90.4259	2.26733
406	6.65472	0	2.23933	63.6579	29.9413	-0.554946
407	49.3804	0.229316	3.20089	141.559	78.8325	3.22477
408	17.3618	0.315673	1.08741	86.0464	94.4358	1.25161
409	121.649	0.324	3.52757	123.557	96.8907	4.63486
410	87.1676	0.280938	3.2057	180.681	87.4549	2.14047
411	55.5215	0.264126	3.80854	73.9205	97.0467	1.34173
412	59.315	0.189198	2.37197	190.605	68.9576	3.43388
413	62.3049	0.292319	3.2742	67.6001	90.9434	2.97939
414	54.1057	0.285349	3.23983	95.2942	79.3008	2.60132
415	67.1032	0.299392	3.42049	66.0884	97.0947	2.76472
416	6.12946	0.202476	3.11668	84.7993	37.8385	5.07371
417	57.1539	0.306193	2.82066	138.947	94.2377	3.93042
418	42.0491	0.280263	2.3504	62.6951	92.2799	1.25111
419	48.0016	0.238799	2.79789	195.941	90.5813	2.38119
420	0.72267	0	-0.0535461	3.07931	19.6384	1.83019
421	59.8996	0.243422	3.34933	117.248	95.0685	3.5994
422	133.729	0.300081	3.55655	125.895	86.1232	2.09418
423	61.1992	0.237692	3.31697	162.629	77.3714	-1.57884
424	28.8132	0	2.36386	263.187	59.5018	2.04295
425	85.8349	0.306504	2.97714	149.906	46.5719	2.32871
426	65.4158	0.344281	3.50867	56.2413	93.6473	1.15873
427	55.8206	0.312977	3.23958	97.356	67.4583	2.90759
428	144.862	0.321911	2.76997	230.257	95.4296	3.24114
429	93.5813	0.293271	3.24231	163.219	80.3052	-1.17672
430	20.1641	0	2.52402	140	29.4787	1.02167
431	0.959438	0.160965	0.476527	0.863425	76.9334	-2.72247
432	48.7863	0.305463	2.80097	167.624	93.0794	1.97844
433	5.10995	0.0900894	1.99835	63.5835	50.8706	0.179576
434	47.8406	0.193712	3.28901	125.573	74.1418	6.93535
435	64.0136	0.19904	3.04222	169.588	81.0107	3.22174
436	8.64785	0.129418	2.41731	95.6911	91.5308	1.13188
437	74.5369	0.191234	3.24869	170.482	64.1197	3.41824
438	8.20088	0.0941433	2.21583	185.564	71.7629	0.0282121
439	74.7735	0.28475	3.42053	94.9402	87.8713	1.23099
440	40.9453	0.202031	2.87861	127.508	78.8563	3.68668
441	5.86518	0	0.27271	150.389	9.38507	-1.9844
442	53.1447	0.132333	4.37279	100.583	77.6818	0.996601
443	107.699	0.302994	3.51756	128.989	87.7785	2.82288
444	4.46185	0	0.329916	113.196	15.9165	-1.77131
445	16.0476	0.176938	3.11327	67.3198	55.9714	2.8421
446	72.0915	0.285274	2.50399	114.551	94.6355	-1.64298
447	12.9921	-0.00742371	0.0898439	90.4187	9.07604	-0.0304206
448	54.3393	0.15051	2.34635	135.493	96.058	-4.09327
449	12.1035	0.0689571	1.9351	101.636	35.7504	2.17551
450	82.4364	0.217394	3.50092	197.63	63.8496	1.68111
451	23.2461	0.0578402	3.32621	89.8724	35.3742	8.24322
452	5.53877	0	1.58743	99.1802	32.8568	6.79495
453	77.2441	0.335372	3.55822	34.5431	89.7298	-0.661124
454	12.4886	0.17613	3.01629	11.4057	88.0879	-0.289929
455	68.2551	0.201535	3.99819	120.257	89.236	6.36455
456	74.6778	0.288109	3.09237	139.98	83.1397	5.69466
457	21.4892	0.279233	2.58574	11.6405	90.5544	-1.57628
458	128.246	0.265235	3.61242	149.514	97.2994	1.36874
459	93.8704	0.234712	3.43592	68.1064	88.3241	1.81917
460	60.6485	0.245081	3.77044	86.4611	78.9306	4.70075
461	114.05	0.289933	3.0789	180.614	97.1569	4.29349
462	11.7453	0	3.55517	64.9154	51.5383	3.71001
463	38.8116	0.317415	2.52563	107.168	87.8668	0.935675
464	62.2272	0.263075	3.06641	46.9318	96.2143	3.74248
465	7.41825	0	1.70006	122.585	35.1527	2.94306
466	33.0097	0.260824	3.50539	119.542	85.9782	2.8331
467	82.2238	0.330217	3.3546	128.974	87.5637	1.63677
468	8.4763	0.222469	2.11695	62.7036	39.0343	-2.31039
469	90.6939	0.184312	4.1084	125.483	96.7083	1.98988
470	105.243	0.22788	3.88829	162.223	82.4393	4.60429
471	94.5662	0.245414	3.29061	87.3665	89.4793	2.98126
472	57.0269	0.29952	3.46478	111.342	79.7691	1.57082
473	49.415	0.341302	2.06732	69.343	90.7606	1.67748
474	76.983	0.255773	3.096	145.108	86.922	3.98235
475	85.3957	0.186954	2.9498	135.988	83.0493	3.1039
476	16.439	0.114667	3.32533	62.4963	74.9924	1.15017
477	91.8156	0.270518	3.48169	154.724	96.803	-1.3325
478	2.21547	0	0.213142	76.5082	18.3964	2.18762
479	10.9253	0	2.74538	140.617	27.1376	3.87556
480	48.5115	0.224057	3.2901	142.525	79.448	1.50434
481	4.26919	0	0.677414	9.88763	52.2233	-0.48745
482	37.7687	0.230533	3.48087	187.701	66.7665	3.6661
483	150.296	0.303715	3.09414	69.4745	90.9981	2.25061
484	48.7234	0.32051	3.10231	145.491	81.963	3.21945
485	3.76414	0.0897131	1.87255	41.8364	31.7178	2.32809
486	131.524	0.268457	2.87197	219.887	95.0759	4.92078
487	68.1843	0.278549	3.48618	50.169	94.0119	2.63216
488	66.4036	0.287501	2.57256	151.621	55.0087	4.07356
489	139.842	0.297231	3.99107	91.6769	77.9342	1.88969
490	52.6095	0.284361	3.89417	42.7753	96.7645	0.00293895
491	64.5126	0.161977	3.03568	69.3332	97.5899	-2.28675
492	46.4524	0.273104	3.29727	114.437	86.7909	0.359297
493	4.94806	0	1.53365	128.821	18.3454	-0.270773
494	29.9029	0.139243	2.90891	156.104	36.8672	-0.388507
495	78.9393	0.0984721	2.58736	208.971	76.1269	4.05313
496	89.327	0.302195	3.47025	85.6578	94.8078	2.51644
497	32.1572	0.297118	3.17637	54.5584	77.9712	1.48993
498	27.0836	0.0686267	2.3184	166.858	59.562	4.3636
499	107.679	0.331566	3.6172	197.98	89.4882	3.60742
500	50.0325	0.307413	1.96765	161.622	45.2262	2.98878
501	80.1171	0.314451	2.81733	182.433	84.6017	5.80768
502	114.264	0.312092	2.53297	230.31	93.9635	5.49826
503	116.389	0.282319	3.05975	147.916	96.0095	7.05852
504	15.6443	0.247892	3.91407	97.0165	90.8047	0.125865
505	84.5506	0.234651	3.55438	128.614	96.7976	4.2592
506	15.8214	0.299453	2.02572	163.979	67.6847	2.95775
507	36.2059	0.277546	2.67948	134.064	84.4708	2.56576
508	66.188	0.323451	2.84151	108.343	94.4788	3.62733
509	118.916	0.2439	3.44151	168.482	75.8688	6.15008
510	65.7566	0.140262	4.02643	122.811	63.5608	4.92068
511	30.5344	0.234835	2.65828	123.115	83.334	-0.499589
512	26.1659	0.287474	1.79553	139.672	74.3174	0.69577
513	80.1729	0.264074	2.95986	42.8451	92.5573	-0.212607
514	11.3887	0	1.18372	89.2006	23.2146	-0.984326
515	59.2481	0.265843	2.89028	108.06	96.6713	3.27621
516	29.5826	0.296608	2.52435	57.6379	92.3442	-0.612997
517	25.0624	0	2.55023	177.174	24.3076	5.00866
518	92.4982	0.197368	3.0176	104.384	91.5414	5.66195
519	70.4485	0.2051	3.00027	190.203	90.936	6.40035
520	40.0633	0.231735	2.47136	171.882	80.527	2.91642
521	63.3042	0.107024	3.11933	66.2805	81.4631	0.606554
522	80.4017	0.31208	3.35703	127.123	78.7237	2.75628
523	53.6327	0.322952	3.69558	166.977	70.5748	5.32949
524	15.204	0	1.21339	144.019	8.60455	2.51939
525	35.8984	0.307452	2.94908	64.8469	95.0646	2.377
526	59.0088	0.24627	3.53122	57.8164	76.6319	3.56338
527	116.813	0.211791	3.069	171.431	94.9338	2.54559
528	81.9437	0.284214	3.07215	124.899	94.5047	2.71573
529	112.012	0.330281	3.8823	86.2906	93.9041	3.71784
530	36.1834	0.280121	3.55489	47.7503	86.3692	3.86824
531	13.443	0.31689	3.30968	51.4004	89.1741	-0.875212
532	58.2118	0.205953	2.6431	160.967	90.0684	2.95274
533	145.944	0.321911	2.75252	232.404	91.2726	3.83887
534	148.954	0.317314	3.05961	197.427	95.3889	3.82229
535	18.115	0.106478	2.0722	106.912	20.0813	0.408391
536	106.529	0.187433	2.74899	247.974	71.171	5.01244
537	56.813	0.335091	2.9074	167.972	77.8547	-0.448583
538	16.3249	0	2.43901	133.671	51.3729	0.947997
539	74.3541	0.289127	2.6652	183.807	86.9276	4.3485
540	76.8888	0.305095	3.48651	35.2853	97.5386	3.07963
541	54.5101	0.279336	3.19062	86.7376	85.0049	2.18894
542	86.3408	0.227496	2.08341	145.354	89.0387	-1.39703
543	57.276	0.232592	2.08171	154.608	97.3196	5.28444
544	85.9962	0.114034	2.83476	242.11	85.2392	4.32755
545	94.3843	0.267516	2.9815	129.495	87.7041	2.93669
546	161.499	0.248689	3.3631	148.193	97.3687	2.17614
547	14.0244	0	2.26004	77.9913	29.0407	4.03396
548	93.2431	0.30121	3.33155	47.6652	97.4606	3.24979
549	35.0944	0.194282	2.49718	209.939	64.4888	-0.90046
550	134.411	0.292187	3.42944	145.061	93.7511	1.4282
551	31.3533	0.247389	2.21109	129.734	95.6585	-1.11735
552	79.078	0.24883	2.89442	191.68	89.1573	4.18724
553	10.4609	0	2.79033	123.733	12.2272	4.47358
554	74.3547	0.243852	3.0293	166.408	88.7194	3.29342
555	67.9769	0.310695	3.85119	138.607	92.2951	2.37516
556	42.1477	0.222867	0.991499	120.475	83.8732	-0.561433
557	82.7928	0.273975	3.36592	121.02	84.7748	1.50868
558	107.191	0.24871	2.80666	174.616	86.7777	2.09638
559	25.4815	0.25164	3.18667	62.7364	75.6809	3.31014
560	60.9623	0.273481	3.2163	110.59	84.5288	4.45422
561	87.3146	0.280938	3.2057	180.681	95.3644	5.11012
562	42.6187	0.18228	1.88539	180.803	96.1845	-0.295595
563	76.553	0.32394	3.61355	73.665	75.5807	3.70992
564	55.5215	0.264126	3.80854	75.093	96.5268	1.86662
565	62.647	0.27609	3.02735	158.348	89.0534	4.02223
566	8.38457	0	2.60258	123.184	10.3429	3.59421
567	87.303	0.288194	3.34784	125.928	91.8636	4.52625
568	22.8747	0.167157	3.6048	117.93	63.8988	1.73538
569	50.2576	0.357661	2.67445	85.8319	94.9002	-2.24986
570	91.1267	0.283499	2.51837	137.685	94.6635	-0.639209
571	67.3315	0.29854	3.63219	25.3932	87.2209	-1.54775
572	119.051	0.301339	3.14969	220.191	50.0601	2.52672
573	74.5903	0.194583	2.64012	132.212	79.4508	6.06531
574	16.9995	0	1.40898	118.845	16.3451	-1.23261
575	102.877	0.309154	3.46521	88.1987	69.7803	3.27097
576	51.6607	0.193029	3.02685	154.497	76.3299	3.10873
577	5.54705	0.179421	0.655164	11.1327	69.7139	-3.21113
578	61.6023	0.168403	2.68289	114.377	75.5736	1.58815
579	76.4553	0.206142	3.65271	107.184	80.5363	2.33679
580	68.4959	0.252681	2.26661	131.204	92.4023	3.05052
581	28.5714	0.145774	2.53752	186.081	39.0654	5.12528
582	98.436	0.239157	3.47079	64.2021	95.5311	1.97355
583	62.941	0.201161	3.42463	103.288	84.3918	1.41979
584	62.5474	0.250312	3.00543	81.0452	92.5801	2.36024
585	7.05565	0	2.32118	159.634	11.8426	6.36154
586	73.6186	0.272866	3.66105	159.974	77.8896	2.41964
587	97.133	0.290815	3.03112	182.224	76.2152	3.82125
588	49.6183	0.355131	3.10639	155.813	85.6226	4.18815
589	107.66	0.194857	2.97143	188.907	85.6483	4.62327
590	79.371	0.3299	3.11603	116.188	92.926	3.90311
591	78.0872	0.307136	2.55955	92.1224	93.2821	-0.584425
592	67.534	0.295301	2.76641	137.116	86.4747	3.06252
593	38.0346	0.182647	3.33632	136.938	71.6161	0.441697
594	14.7279	0.0695548	2.24487	77.8928	18.1464	0.209074
595	132.584	0.239956	4.00879	168.488	90.2367	5.50983
596	90.9989	0.278171	3.29031	45.5027	95.3147	2.76621
597	64.7638	0.28415	1.0281	80.0597	93.4726	-1.91674
598	8.37735	0	0.720918	96.3843	20.4458	-1.83376
599	50.5053	0.27151	3.28058	138.449	97.4331	3.67369
600	47.8134	0.122723	2.74765	167.487	92.3398	1.98691
601	56.7186	0.231808	3.62433	118.856	72.7389	4.11536
602	101.447	0.228833	2.98268	112.415	89.515	3.23455
603	78.9578	0.226939	3.32085	123.11	86.8103	3.95077
604	82.7766	0.24766	3.54533	111.88	87.8555	2.17033
605	22.1494	0.256653	2.46051	75.3144	82.7536	-2.34285
606	100.25	0.255492	2.57281	221.78	81.1594	2.29747
607	34.3789	0.325095	2.53538	172.509	92.2642	1.62462
608	110.481	0.314003	2.71942	175.491	83.0593	4.99328
609	90.194	0.302109	3.46049	169.553	95.0025	5.63725
610	121.377	0.347158	3.14297	173.157	91.1501	3.75654
611	52.5311	0.253492	3.9053	91.9706	81.2146	3.31815
612	13.235	0	0.403355	138.016	11.6666	4.73762
613	111.038	0.208702	2.87748	153.408	97.0163	1.91744
614	71.5467	0.290571	3.27895	100.58	96.2917	2.13619
615	55.1361	0.142992	3.20455	113.996	35.3268	2.22212
616	142.955	0.291004	3.52772	155.113	96.1317	2.28066
617	131.71	0.304076	3.18999	106.482	95.6944	5.9089
618	51.1803	0.142864	3.18017	91.2472	87.7106	3.47202
619	141.581	0.269193	2.90759	154.045	97.1054	2.694
620	94.1441	0.269014	3.78358	76.0645	72.5275	3.75712
621	68.9173	0.22762	1.73187	198.403	86.8626	4.84981
622	11.5853	0	1.85219	216.963	44.3976	1.98763
623	59.7214	0.213937	3.23354	196.937	71.4136	0.10452
624	63.0511	0.243426	2.51005	90.8036	88.7022	0.388682
625	133.463	0.254543	3.4804	138.968	96.3925	4.03191
626	14.2905	0.219888	1.50481	80.9562	85.4532	-1.11963
627	6.96543	0.150625	1.43918	0	75.6398	-3.71964
628	76.6842	0.265629	2.42123	110.273	94.8388	-0.0355387
629	9.17376	0.175261	2.32184	56.4034	84.1595	0.393444
630	20.0107	0	1.00069	187.934	16.2752	3.92249
631	33.612	0.236782	3.1868	76.9666	90.657	-2.20681
632	84.5885	0.2414	1.97592	41.9788	93.4626	-2.5328
633	34.4559	0.311791	3.2345	65.9535	91.2205	3.60668
634	90.0473	0.170623	3.28165	161.071	86.4739	5.08784
635	113.786	0.313893	3.4378	130.275	88.684	1.79776
636	20.6898	0	2.25523	161.994	14.2132	0.679926
637	59.1533	0.246873	3.72738	67.4202	87.445	2.53429
638	22.1176	0.00541625	1.85942	153.326	28.579	1.19954
639	25.7282	0	2.60838	143.064	16.349	1.53365
640	73.9704	0.181093	2.04335	139.658	61.4831	2.96538
641	84.2664	0.270565	3.63145	176.011	77.2461	7.07975
642	4.57216	0.0192544	-0.335699	98.7051	18.6978	2.56572
643	82.0716	0.306294	3.29602	124.405	92.5781	3.02131
644	110.742	0.18017	4.22215	156.74	90.5591	6.75066
645	60.3243	0.244834	3.14561	112.873	84.1358	1.73996
646	76.4724	0.268012	3.29905	185.178	82.9445	4.24266
647	12.6553	0	1.38267	216.392	14.1962	0.467288
648	96.3671	0.287258	2.90702	203.623	81.6262	2.33562
649	63.0591	0.0863365	3.38438	271.677	88.3488	2.53523
650	84.7593	0.203147	2.96892	178.736	87.3255	6.85949
651	117.35	0.154835	3.28818	216.141	91.2473	3.3455
652	70.3006	0.212154	2.1737	172.051	92.6267	-3.66725
653	90.9191	0.282682	2.56326	136.507	93.4972	2.72779
654	75.561	0.35491	3.891	121.44	66.666	2.92054
655	39.8231	0.23579	3.42552	146.293	64.1133	4.14457
656	57.7227	0.100528	3.1692	195.949	83.8037	3.58885
657	109.096	0.321601	3.11122	109.826	33.3406	0.430301
658	125.322	0.234401	3.16263	148.474	97.6599	2.95214
659	122.155	0.252685	3.19095	131.912	92.4953	4.56392
660	73.2549	0.187713	2.18156	193.477	88.1427	-3.80495
661	72.9176	0.222374	3.16242	131.065	91.1382	-0.888859
662	32.4535	0.11312	2.00308	142.624	48.0126	1.17696
663	11.8561	0.0608986	2.8126	175.584	48.3515	0.175495
664	65.9673	0.313663	2.50043	95.6263	69.8277	0.226181
665	78.3623	0.203461	2.88011	200.85	88.5836	4.83627
666	72.9644	0.286455	2.91658	153.499	86.1612	1.24734
667	8.47333	0.0827257	3.41945	109.209	68.7063	1.80082
668	89.2977	0.325095	2.53538	201.303	93.4084	0.839835
669	108.411	0.248947	3.59712	162.635	68.0444	-0.011686
670	64.2849	0.196919	3.07654	166.308	91.6354	2.42281
671	64.2849	0.196919	3.07654	166.308	84.7093	5.95444
672	95.9291	0.123676	3.28135	184.537	85.3127	2.63611
673	61.4276	0.224386	2.89238	163.583	64.429	3.83803
674	116.606	0.301001	3.24917	212.361	76.6271	4.83024
675	96.0389	0.219046	3.31908	161.482	97.2917	3.89167
676	10.191	0	2.9307	42.6264	6.99883	2.89384
677	43.7312	0.267884	1.97301	124.629	85.8736	1.90319
678	10.4704	0.249466	2.70017	102.457	61.5924	0.774035
679	94.4028	0.229289	3.92203	134.746	70.9041	1.05891
680	112.825	0.266785	3.44276	99.2397	81.0562	0.465371
681	121.6	0.310003	3.22113	108.834	93.4089	3.96775
682	13.7035	0	3.17069	139.837	44.697	5.36582
683	151.031	0.270298	4.23012	89.8489	96.5616	1.96729
684	71.3279	0.178169	3.00634	219.633	85.7082	6.20469
685	0.767754	0	2.35961	37.7345	53.3838	1.14272
686	102.545	0.229259	3.36449	171.463	97.3264	0.896046
687	106.98	0.229259	3.36449	171.463	97.3207	2.60796
688	119.418	0.22101	3.05599	249.151	95.5573	4.52002
689	64.4418	0.285986	3.84202	166.953	67.9874	3.80625
690	112.594	0.299825	3.19499	153.508	86.794	-0.406736
691	1.87007	0	0.804021	34.2834	21.8943	2.97417
692	65.8657	0.259374	3.40087	156.833	84.8834	1.32242
693	44.5594	0.266858	3.46074	78.823	94.9435	0.978119
694	56.2769	0.261089	3.35011	66.2827	94.4949	2.92384
695	100.605	0.248944	2.80079	152.119	94.7428	1.96725
696	69.2064	0.27262	2.19278	149.077	91.0155	1.19381
697	3.2695	0	0.343897	78.8067	29.453	0.274722
698	68.3334	0.210259	3.55229	92.9343	80.2582	-2.2518
699	26.4342	0	1.30327	214.439	11.8907	5.15745
700	3.13918	0.145308	2.99451	84.5709	58.6882	-1.74975
701	90.6886	0.297904	3.23639	172.9	90.1863	1.75214
702	52.521	0.24943	3.88264	170.78	97.1156	2.62616
703	57.0718	0.27529	2.97582	131.715	89.1336	4.21644
704	35.6496	0.206278	3.62243	148.948	93.579	1.81746
705	147.031	0.308645	3.43238	163.648	92.1416	7.83666
706	62.4594	0.327459	3.18072	156.928	94.6071	2.88001
707	34.2262	0.22342	3.29151	60.3236	97.6546	4.31406
708	43.437	0.215027	3.63604	40.0335	90.5987	2.32838
709	83.887	0.249586	3.11881	167.565	87.201	-0.519918
710	100.228	0.240164	3.10972	189.622	87.4311	2.65635
711	47.9373	0.163588	3.62295	59.7874	97.288	2.98616
712	28.2045	0	2.38754	129.181	23.9748	6.177
713	56.3262	0.135071	3.54562	115.016	80.9801	3.40731
714	78.1045	0.305579	3.5429	116.975	82.7913	1.26775
715	58.336	0.319775	2.90535	108.498	93.6667	-0.819886
716	25.3563	0.103074	2.35239	190.395	67.2845	4.44396
717	101.154	0.274171	2.62768	174.003	84.664	3.36713
718	31.1976	0.0739529	2.5916	144.128	11.4144	4.63101
719	54.5251	0.219999	2.99942	54.9367	79.8948	0.775855
720	109.3	0.269923	3.13144	167.347	87.4614	4.31301
721	127.421	0.30288	3.26335	80.9102	97.3682	3.57528
722	8.21144	0	2.3768	130.744	25.7259	3.54271
723	121.033	0.281172	2.93685	144.194	74.1904	1.6366
724	81.3867	0.216102	3.39825	120.847	96.5892	8.66039
725	2.30457	0.0708745	-0.380972	36.0001	14.2589	-1.16987
726	61.8295	0.269265	3.35245	152.411	89	4.28679
727	16.8662	0	2.6882	158.19	20.5496	1.88741
728	119.06	0.280317	3.19547	137.247	64.6806	1.73741
729	62.9551	0.237514	3.00879	196.015	86.0147	3.21661
730	110.34	0.232888	3.74213	177.929	94.1858	3.38658
731	100.246	0.212621	2.9094	164.643	88.7582	4.70463
732	125.075	0.278363	3.51371	121.927	87.5104	0.298764
733	68.0155	0.260585	0.795472	174.654	87.0564	6.95424
734	41.7249	0.128485	2.9251	157.89	49.9455	3.98606
735	47.7027	0.232428	3.68834	20.1112	72.3461	-1.84824
736	16.1286	0.0887623	2.35949	164.874	61.8064	-0.0749798
737	85.6619	0.253267	2.82917	194.709	78.813	6.38533
738	23.3809	0.0653552	2.15592	180.317	37.2029	3.63903
739	33.9958	0	2.90927	184.504	8.9919	3.44232
740	13.4807	0.24514	2.52106	39.2897	87.8373	-3.82607
741	4.58683	0.0607551	0.3984	71.7967	14.0296	-3.35823
742	79.0349	0.26391	3.74445	134.564	75.4362	-0.5445
743	35.4349	0.15763	3.48638	67.7948	74.5807	2.35468
744	94.4665	0.216828	3.0895	167.837	94.1878	3.78049
745	107.85	0.314955	3.33019	121.106	93.3972	3.00963
746	152.819	0.272866	3.59065	48.6485	88.8713	1.33234
747	80.8182	0.347145	3.43899	25.7654	92.1243	3.57231
748	6.98923	0.0688929	1.90247	112.245	74.4559	-0.255945
749	119.021	0.212087	3.29436	175.545	96.1391	2.38459
750	72.8192	0.255451	3.81863	108.201	51.0472	2.76291
751	54.8397	0.29423	2.68822	80.548	94.5742	0.986488
752	108.888	0.29576	2.89732	156.61	96.0853	0.943311
753	51.0904	0.275738	3.33078	87.2453	97.4213	3.46184
754	118.266	0.309407	3.22989	137.62	91.955	1.25647
755	69.1815	0.235955	3.24973	62.4212	94.5111	3.13734
756	69.8717	0.209696	3.19082	239.529	80.824	3.23519
757	33.9171	0.233316	3.02104	140.874	87.0929	1.7093
758	84.474	0.247613	3.07936	102.828	76.2145	0.639692
759	31.1815	0.319447	2.32429	135.119	56.2515	5.87316
760	122.331	0.265235	2.96445	148.235	96.4909	1.43075
761	21.8183	0.176009	2.80979	111.619	55.2328	4.92349
762	120.892	0.295184	3.48755	149.007	95.7141	6.04073
763	93.8378	0.334735	3.09985	165.843	95.5371	4.44734
764	69.807	0.339528	3.32618	91.3201	87.4924	4.7983
765	54.3471	0	2.00233	224.101	57.4193	3.45171
766	54.6768	0.19748	2.52889	159.845	89.1771	2.55705
767	19.1364	0	2.50697	110.662	33.4483	1.87799
768	32.4248	0.186986	3.1027	139.936	93.3662	3.026
769	102.46	0.253323	2.76025	125.621	71.8678	7.88448
770	59.8996	0.243422	3.18382	117.248	97.6639	1.85769
771	68.9272	0.196522	4.00926	142.117	34.0706	4.00983
772	41.6327	0.257203	3.55854	118.657	82.6162	3.15175
773	77.9286	0.234899	3.8493	95.3957	93.0699	1.95547
774	33.1478	0.290979	3.56766	36.9574	80.8994	1.02753
775	117.789	0.239173	3.40702	190.565	77.0096	3.0634
776	64.3619	0.30595	3.12663	88.1237	95.8681	1.60575
777	70.6428	0.290164	2.47279	171.117	90.6133	4.91637
778	22.7914	0.214048	2.95487	17.5439	95.3624	-1.07503
779	61.8951	0.318835	3.31908	38.6413	88.7448	0.337678
780	66.1745	0.257403	2.99295	171.414	84.8365	4.95802
781	71.7982	0.282916	3.35567	58.859	95.9418	2.34687
782	121.43	0.313022	3.25226	204.94	79.7582	3.09043
783	98.0492	0.33609	3.21329	168.375	86.1	0.907866
784	52.6676	0.301272	2.10184	149.232	86.091	3.75439
785	48.6776	0.0974863	2.53029	151.796	36.5894	5.0963
786	82.2094	0.233718	3.75833	133.623	91.5903	-1.01113
787	27.5995	0	2.69831	210.944	20.1027	5.37721
788	178.888	0.338107	2.8471	167.341	91.3928	2.58335
789	116.084	0.249214	2.85237	216.526	95.1975	3.30028
790	57.6179	0.265113	3.57829	113.696	97.5408	0.977391
791	47.4307	0.306973	1.92775	135.999	82.2041	0.375108
792	75.9126	0.278446	2.69114	122.112	90.3568	0.910846
793	115.244	0.311231	3.73148	190.332	95.8089	0.881578
794	52.772	0.268477	3.39129	178.32	94.5052	3.18982
795	70.1671	0.0738749	2.71916	170.306	45.611	6.5266
796	48.2964	0.272503	3.97517	127.149	30.5039	2.00133
797	105.49	0.33346	3.4073	113.369	84.879	-0.238473
798	56.0779	0.200673	2.04227	194.716	87.7207	5.20729
799	56.6732	0.235344	3.36192	91.7351	77.6994	3.70602
800	105.344	0.273146	3.79362	75.5209	97.384	2.02381
801	38.115	0.171667	3.35596	52.9268	90.4162	4.3266
802	16.7155	0	1.54293	180.009	31.6617	0.833582
803	61.2926	0.327788	3.46044	44.0017	92.9156	0.906273
804	3.94212	0	0.47662	120.262	23.0651	-0.217214
805	106.988	0.275929	3.27162	151.043	83.1052	2.66999
806	64.1756	0.258194	3.40055	150.981	85.7422	4.39819
807	153.227	0.285986	3.77686	110.76	97.1009	3.94354
808	110.881	0.31857	3.37656	149.634	85.9418	4.10141
809	77.7167	0.166489	2.63929	246.996	89.2174	5.73221
810	49.0137	0.327185	3.2729	105.541	26.0459	2.91165
811	24.0035	0.245162	2.72966	119.926	43.0296	2.59872
812	13.7691	0	1.00078	112.79	14.0143	2.616
813	42.0436	0.349244	2.52292	55.3319	84.0506	0.121363
814	2.02106	0	0.0179504	98.0561	7.17371	1.44906
815	89.3185	0.30956	3.30819	171.869	93.4376	7.8112
816	85.5408	0.413018	3.20542	59.9603	86.9549	3.44259
817	57.2773	0.296578	3.41409	101.933	63.0161	3.29414
818	9.97544	0	0.437942	179.471	6.90929	3.27283
819	5.54464	0	0.731592	179.079	13.5539	2.31132
820	57.2773	0.296578	3.41409	101.933	94.7015	3.9314
821	8.62354	0	0.338168	123.23	15.4347	4.42464
822	131.537	0.247607	3.77249	136.719	96.8449	5.4475
823	109.287	0.284983	3.17559	157.347	89.2426	1.332
824	9.59843	0	3.26627	153.096	48.0645	4.22999
825	116.611	0.357459	3.042	120.321	96.6443	2.08759
826	75.1504	0.251358	3.38567	107.279	96.5261	5.08893
827	3.38607	0	0.0692141	67.797	15.2934	3.57776
828	106.747	0.298958	2.96092	177.429	96.345	-1.53619
829	29.276	0.031582	3.22389	72.1	48.3174	2.22445
830	91.3746	0.298744	3.13066	204.149	93.5211	4.19205
831	5.28066	0	1.25197	56.6201	38.1452	2.24971
832	102.08	0.260537	3.51092	172.964	76.5189	3.16897
833	76.8888	0.305095	3.48651	35.2853	91.3312	2.00879
834	110.288	0.29299	2.69419	137.693	86.63	0.0948203
835	65.6455	0.223299	2.96239	198.674	77.8104	-1.26458
836	67.8625	0.147162	1.03156	217.225	86.3541	3.22565
837	133.759	0.229508	3.04055	134.497	88.1139	4.79071
838	86.302	0.294754	2.89716	127.604	92.2007	2.70674
839	64.5431	0.284835	3.40381	189.832	96.6098	3.22881
840	38.4438	0.0946329	2.76244	216.889	47.5572	6.5499
841	36.417	0.19317	3.1782	130.584	96.5852	5.03754
842	80.7511	0.279342	3.44115	138.218	85.0015	2.1809
843	49.6937	0.271582	1.81293	204.088	78.0092	2.36003
844	70.1745	0.255602	3.57575	72.3887	82.569	3.35763
845	121.743	0.325536	3.60712	174.865	85.1653	7.73107
846	78.2063	0.250949	3.10315	139.389	70.4663	4.25829
847	61.8124	0.224625	3.12244	120.813	93.9425	2.46157
848	33.0734	0.206586	2.16536	83.0489	93.7732	2.12607
849	10.8218	0	0.786186	171.131	47.8449	-1.68958
850	74.2632	0.292783	3.03341	198.264	87.9278	2.18106
851	73.7344	0.233799	3.3766	168.638	91.8616	2.10223
852	20.7985	0	1.19398	183.295	18.6799	-2.6907
853	93.4854	0.268555	2.94571	86.0101	85.4182	0.647408
854	181.216	0.334912	3.05843	134.654	97.3211	3.10737
855	24.6536	0	2.41722	134.254	34.7275	0.967806
856	108.737	0.230348	2.48268	232.534	95.2043	4.90737
857	111.125	0.304266	3.22443	173.03	85.6053	2.71626
858	65.1944	0.316348	2.59848	174.687	95.4823	3.87
859	113.254	0.221413	3.226	188.734	75.7193	10.9182
860	111.996	0.300053	2.93668	146.156	94.0119	7.05446
861	104.041	0.345006	3.37276	66.499	94.69	2.22684
862	3.72381	0	3.09015	83.3019	17.775	7.98927
863	52.9806	0.299063	2.93301	104.817	84.7828	0.413861
864	6.91425	0	1.6729	115.557	15.5344	1.32914
865	124.737	0.354225	3.90433	80.3441	95.3979	2.21294
866	67.6182	0.320347	2.18585	122.259	87.1546	1.58259
867	76.7542	0.295464	3.15537	105.925	88.7883	2.59432
868	85.724	0.201595	3.30873	201.868	85.5143	3.81425
869	91.6355	0.279427	4.10274	94.3977	93.6538	2.99541
870	133.307	0.265763	2.90574	217.821	86.7096	1.31967
871	96.8404	0.270087	3.69895	189.953	88.8067	5.12242
872	96.1176	0.305267	2.81679	92.7684	93.5434	1.888
873	66.6884	0.272589	3.70011	102.307	61.1767	1.72173
874	0.483445	0	0.643907	31.097	20.8184	-2.61437
875	43.9429	0.314058	2.94633	101.293	81.1211	4.00075
876	44.5353	0.322553	3.59538	83.9648	87.8287	4.46762
877	38.6313	0.0686358	3.52276	146.55	72.959	3.2869
878	72.2134	0.232191	3.44367	182.939	94.1515	0.18408
879	56.0461	0.309437	3.02024	208.519	97.5627	2.72557
880	4.392	0.0582239	-0.10946	92.7883	16.4796	0.238628
881	52.5402	0.167152	2.84815	141.912	66.3925	1.42333
882	50.4412	0.253921	3.39337	124.523	92.0324	5.56056
883	12.6283	0	1.34378	142.177	39.1126	3.27698
884	18.8158	0.0752874	0.808179	172.872	88.4506	-4.21455
885	27.8394	0.134276	2.06857	194.582	74.5298	2.77955
886	14.3465	0.0734359	2.94841	113.921	47.4818	-2.62607
887	122.471	0.235129	4.15094	160.14	87.1887	3.54748
888	115.749	0.25298	3.1115	188.846	86.3237	5.72596
889	92.8644	0.197759	2.72327	197.448	93.2629	4.92862
890	117.641	0.25017	3.66132	160.593	80.9448	2.2419
891	91.3585	0.302644	3.55707	109.161	88.192	2.56939
892	111.367	0.291121	3.92543	109.028	69.8177	2.38735
893	29.3136	0.170633	2.82082	64.9874	84.8738	1.13665
894	111.491	0.211169	3.51668	158.811	93.674	1.6709
895	55.0359	0.240367	3.75702	108.695	96.6437	1.09274
896	107.527	0.339831	3.08614	132.759	71.2518	3.17632
897	0.898639	0.0772173	-0.167766	10.7931	18.8094	-1.18886
898	61.8269	0.210161	3.41332	65.1732	75.0626	2.48479
899	129.455	0.337805	3.41145	168.948	88.9573	3.71305
900	97.8059	0.258357	3.11584	164.189	87.6762	2.76105
901	42.5825	0	3.03189	228.959	40.7617	5.34693
902	2.76592	0.26048	1.49534	41.8423	77.0335	0.897028
903	5.36344	0.219501	2.53736	28.0645	89.5825	-0.921654
904	87.432	0.248344	3.24355	96.4294	76.739	5.52699
905	67.639	0.215058	2.58224	112.595	87.3454	1.51332
906	54.65	0.222341	3.30786	139.524	96.0746	2.19242
907	9.09812	0.00769508	2.71181	156.197	32.7725	1.58195
908	112.915	0.260302	4.03821	168.631	97.1077	1.29675
909	79.0391	0.214997	2.86148	207.748	91.0827	3.8577
910	35.8632	0.303221	2.96947	191.008	80.775	3.01812
911	24.3451	0.0107007	2.68906	170.667	14.4844	4.8206
912	33.6365	0	1.61588	209.789	50.5453	1.19428
913	74.3433	0.246022	3.43723	141.002	79.8854	2.96899
914	9.80172	0	0.74211	180.468	33.6438	-0.994703
915	1.65943	0.0801867	1.22206	35.6607	42.3436	-1.31037
916	90.6537	0.274107	3.38602	101.911	97.5055	2.34468
917	63.9005	0.288359	3.34186	139.92	77.8465	2.22957
918	70.2681	0.295427	3.22745	121.466	96.9241	7.13844
919	52.3392	0.271443	3.65665	121.81	70.8518	4.78414
920	18.8829	-0.00793371	2.80936	181.837	29.0982	6.12107
921	28.0101	0.221116	3.50974	122.782	94.719	0.545773
922	14.823	0.207979	1.2069	109.036	89.7982	-3.01274
923	51.5955	0.309065	3.56605	53.4995	92.7374	1.46454
924	62.6101	0.264681	3.29992	79.7721	52.3665	1.94208
925	5.13722	0	0.44669	88.7375	17.5311	1.68325
926	10.5691	0.0653084	2.73409	82.2491	9.37807	6.20473
927	60.6014	0.170555	4.21531	56.2745	87.8914	-1.12476
928	97.6699	0.319475	2.84371	164.959	96.1806	1.60634
929	80.6703	0.280596	3.68121	139.627	80.0612	3.51707
930	125.573	0.240339	3.00005	200.406	78.9524	4.364
931	21.269	0.294967	2.73603	130.766	90.0035	-0.674366
932	81.5658	0.36824	3.58862	87.5504	88.3286	1.3944
933	63.607	0.23097	3.6195	140.666	75.1872	4.67362
934	99.0348	0.332281	3.62407	119.668	97.4916	1.0349
935	111.038	0.251397	2.22895	241.373	93.2284	5.24175
936	36.5234	0.202426	1.36988	139.268	70.0979	1.34686
937	41.039	0.221525	3.42098	96.3477	58.9955	5.32173
938	20.4405	0.278925	1.33177	107.724	89.8775	-2.60108
939	77.9503	0.198846	3.61039	212.066	96.1426	2.15837
940	145.061	0.250302	3.73972	160.489	89.8751	3.34675
941	80.7342	0.202831	3.79272	128.754	90.7466	5.29124
942	55.0112	0.233915	3.225	202.834	82.9533	3.58399
943	76.8882	0.269171	2.70322	184.431	96.1595	6.48953
944	42.4648	0.186375	2.42667	189.172	74.2916	5.99613
945	132.803	0.239956	3.45214	170.355	96.8081	6.26349
946	118.023	0.26423	2.68997	140.912	93.4007	2.32033
947	40.6858	0.199813	4.1499	126.532	55.1115	4.55148
948	138.598	0.26365	3.79941	118.566	83.4097	2.12814
949	108.466	0.256139	3.49229	93.6543	84.1902	0.851909
950	24.121	0.173695	2.19813	143.52	20.4727	2.26657
951	64.9461	0.299926	3.59228	46.5745	88.3619	3.00696
952	50.3031	0.271675	3.07604	94.6368	74.5679	3.28729
953	4.45634	0	2.10468	109.563	26.7588	0.57263
954	82.8605	0.238339	2.86639	173.976	96.8759	3.89069
955	86.105	0.256062	3.45003	211.38	93.7257	8.3734
956	50.9249	0.261292	3.39913	205.622	86.5431	-1.43285
957	37.8931	0.222345	3.58413	136.694	93.2458	1.99601
958	47.9388	0.27647	1.86076	144.11	92.4549	5.32012
959	8.12348	0	1.1762	116.787	15.9663	0.693924
960	12.707	0	2.0974	130.446	25.2729	-1.19311
961	79.8232	0.296044	3.41989	92.6666	56.008	3.17715
962	20.9964	0.0504446	2.98091	97.8517	36.2654	9.31269
963	23.5666	0.234147	3.17158	139.921	77.063	3.62967
964	92.5461	0.332038	3.82083	60.3383	96.8886	3.6183
965	0.428849	0	-0.270356	10.0681	21.7814	-1.17697
966	10.0718	0.22108	2.30628	55.4994	33.329	3.70712
967	19.9673	0	3.16952	76.0019	38.8252	3.83984
968	66.257	0.123914	1.67117	216.269	33.6927	4.99194
969	58.5545	0.309497	1.68126	185.13	96.4956	-4.20369
970	87.9637	0.320011	3.96776	101.643	82.3503	5.04492
971	155.833	0.323101	3.28591	83.7995	97.2172	2.22452
972	181.561	0.339911	3.67694	107.893	95.936	4.38015
973	18.1565	0.287746	2.19603	88.6969	92.08	-2.12954
974	87.6721	0.286934	2.917	113.162	95.5129	-0.219644
975	107.198	0.319404	3.63392	41.2734	79.903	0.94804
976	119.269	0.236096	3.4101	201.976	87.2028	3.81758
977	98.253	0.290584	3.47699	138.597	70.4588	5.33295
978	56.5565	0.255202	2.97863	185.522	92.4147	2.69722
979	45.9525	0.313321	2.2669	97.3577	92.614	-3.4188
980	95.2464	0.2259	3.13288	152.665	93.1892	4.53711
981	124.612	0.311583	3.83226	128.224	85.297	3.80165
982	87.6632	0.264194	2.06588	185.693	89.7128	3.20919
983	128.405	0.301604	3.25872	85.8399	84.221	0.35324
984	56.3548	0.209328	3.22118	127.333	68.6103	3.08892
985	45.5128	0.252607	1.83679	108.948	79.9644	-4.75486
986	11.9905	0	2.23403	142.968	21.0908	3.91843
987	81.1385	0.263104	3.12272	97.4042	82.144	4.15956
988	20.0793	0.248178	2.66387	119.365	60.2608	2.70288
989	117.498	0.291735	3.17965	160.454	97.3421	3.31696
990	7.68891	0	-0.0535461	57.8056	30.3376	2.98467
991	2.9377	0	0.752624	76.0307	4.72977	-3.30246
992	64.2172	0.272409	3.24939	155.436	86.1161	4.54874
993	7.60507	0	0.69933	71.2577	23.5748	3.40965
994	59.3315	0.270149	3.42071	161.572	90.8289	2.53616
995	135.018	0.392582	3.61935	112.648	68.8658	2.47197
996	107.297	0.272692	3.8237	152.942	84.9064	5.03833
997	34.5366	0.265486	3.86986	153.229	92.311	2.32193
998	60.6325	0.134144	3.05791	158.846	65.9959	2.01405
999	73.8679	0.11208	2.50507	151.651	86.1074	3.6205
1000	118.345	0.273605	2.85864	163.093	85.9697	3.46061
1001	133.785	0.249616	3.01938	150.055	92.321	1.54507
1002	22.2667	0.172774	4.13448	83.6269	61.2727	1.69419
1003	68.2144	0.274819	3.97432	44.0083	93.9984	1.92507
1004	72.4879	0.203842	2.50864	194.46	72.091	2.75689
1005	64.8652	0.239712	2.35147	196.488	23.8895	2.51761
1006	100.029	0.293883	2.68309	163.264	96.3901	3.29719
1007	104.015	0.182748	3.52732	198.33	87.4727	3.53501
1008	64.2086	0.200778	3.16418	207.404	87.7802	3.3106
1009	18.2973	0.0423379	3.37148	164.404	18.612	5.639
1010	11.1564	0	2.58943	111.391	40.3795	2.65562
1011	114.102	0.294464	3.36382	217.742	88.2328	2.80496
1012	56.7841	0.219932	3.24914	180.102	65.67	1.52262
1013	24.6227	0	1.06671	192.002	27.6463	5.3464
1014	56.6564	0.252614	1.76917	147.462	87.433	4.26766
1015	69.6687	0.222107	1.90627	171.217	77.0303	3.36373
1016	49.1647	0.242458	3.11929	203.38	83.1299	4.70189
1017	55.7569	0.201613	2.81834	149.256	89.8696	3.4507
1018	90.4899	0.234619	3.09131	211.832	86.2409	4.62222
1019	62.674	0.176206	3.69257	201.057	64.8045	7.05903
1020	79.3653	0.28177	2.39342	184.335	83.6812	3.74135
1021	66.9377	0.309931	2.97768	74.6522	86.5929	-0.537487
1022	0.940574	0	0.118725	29.3579	12.3625	-0.776062
1023	70.6931	0.247359	3.46627	75.7847	95.9964	4.54601
1024	69.0705	0.26585	2.84459	168.179	96.4201	5.15588
1025	34.1967	0.223471	3.64356	130.73	82.4379	3.58735
1026	56.6991	0.207443	3.37625	133.301	87.6015	2.37702
1027	78.0579	0.253515	3.31215	67.7119	91.8111	-0.864438
1028	33.0097	0.260824	3.51184	119.542	94.9899	4.31556
1029	79.4851	0.296056	2.37874	181.135	85.1144	5.18885
1030	82.7314	0.292678	3.7609	66.4404	81.3241	3.7251
1031	102.653	0.266164	3.79215	238.592	95.7541	4.2055
1032	50.7308	0.212335	3.77487	57.9987	83.188	4.6806
1033	33.5039	0.221826	2.5996	86.2181	81.9843	3.18056
1034	131.983	0.267371	3.44913	111.809	94.6939	2.52724
1035	107.531	0.217612	2.77445	234.516	79.8262	6.47113
1036	109.933	0.303352	4.10355	193.62	90.6344	1.45688
1037	4.16492	0	0.301541	19.1885	17.6343	-1.33085
1038	68.2321	0.35312	2.81815	104.594	81.6296	1.22998
1039	79.4123	0.312532	2.73633	177.778	71.8954	3.51482
1040	5.45469	0	1.53582	123.293	6.18487	-1.33316
1041	20.943	0.136873	2.05432	126.417	42.9812	6.59153
1042	33.4506	0.29959	2.9076	80.1286	81.8588	0.485526
1043	8.23988	0	2.45706	121.368	33.4636	3.04932
1044	30.2058	0.190909	3.247	34.4438	90.7164	-1.78519
1045	12.0909	0	2.94709	53.6871	10.1139	1.47199
1046	14.9883	0.301424	2.05462	35.1396	85.3866	-1.15907
1047	49.1798	0.229564	2.75974	137.298	69.918	3.79575
1048	34.1189	0.224064	3.60937	122.377	14.7331	1.5024
1049	11.2766	0.0413686	1.3312	101.81	23.2686	-0.910842
1050	8.44258	0	1.3312	65.2395	65.2705	0.0747575
1051	70.9018	0.216274	3.25436	207.283	78.6237	1.86182
1052	99.3327	0.186766	3.33555	139.686	83.4751	5.33274
1053	0.361263	0.190186	3.59081	33.8716	65.7575	3.65181
1054	91.2591	0.281674	2.65345	158.607	97.3467	-0.592535
1055	25.3454	0.0448248	3.14848	112.208	49.995	0.332015
1056	71.4276	0.236447	3.32963	151.235	87.8931	1.63558
1057	112.606	0.307269	2.7533	197.434	93.5175	3.12055
1058	14.8585	0.285556	1.24273	25.0031	88.0137	-1.99875
1059	83.9897	0.279529	3.35332	172.389	97.0908	5.44516
1060	8.32269	0.376963	1.45219	67.3144	79.9788	0.995377
1061	79.8471	0.273709	1.91079	187.769	91.9711	6.36268
1062	60.3029	0.147707	2.54454	140.803	92.7238	2.70959
1063	40.8696	0.250788	2.81582	80.6622	53.0309	2.56731
1064	21.5778	0.327592	2.40029	37.2987	86.1547	-4.95994
1065	60.2995	0.224459	3.17295	114.68	82.4031	4.61466
1066	157.394	0.309309	3.27125	201.849	88.9028	6.17742
1067	108.511	0.24419	3.15831	148.264	86.8785	4.31694
1068	145.374	0.319522	4.35568	188.288	97.091	0.880997
1069	69.3738	0.327957	3.22589	143.602	77.8349	2.63181
1070	1.61233	0.260452	1.71649	20.2777	89.6933	-3.61393
1071	103.679	0.269657	3.68469	177.003	87.2358	0.865437
1072	12.4936	0	3.81751	80.5493	14.6956	0.657175
1073	76.2266	0.234562	3.17652	152.52	88.6159	0.261523
1074	86.3696	0.305316	2.86182	153.909	93.5368	-2.25673
1075	104.156	0.265326	3.10584	171.54	87.9879	4.64863
1076	108.143	0.293417	3.22845	188.946	88.8594	2.39362
1077	27.1442	0.17177	3.48694	123.523	73.9425	-0.459563
1078	38.2531	0.293525	2.89249	34.1198	93.3916	-1.36323
1079	7.32566	0	1.73779	113.859	22.4933	7.4746
1080	121.719	0.266557	3.27624	93.4038	87.3029	3.67288
1081	38.8103	0.280186	3.37637	73.2336	86.5729	1.7541
1082	89.1416	0.289562	3.30549	79.8967	91.526	-0.0970009
1083	2.22337	0	-0.0906723	71.9218	19.4827	-0.439219
1084	17.1454	0	3.01682	97.4777	11.0187	5.50421
1085	47.9729	0.146952	3.48953	115.114	72.2752	4.4525
1086	3.63838	0	2.60256	69.3093	24.6214	2.74327
1087	31.0773	0.211126	2.718	160.219	90.5418	4.22997
1088	10.0462	0.12811	3.39199	141.669	58.057	2.38792
1089	60.3104	0.152104	2.1313	201.366	85.6983	4.52598
1090	56.4235	0.241889	3.53532	134.253	87.3088	3.90783
1091	5.96623	0	0.920408	105.199	20.9994	1.8561
1092	48.4747	0.296565	2.29796	164.375	15.929	2.37485
1093	14.3551	0.0546858	2.2595	122.23	26.9104	7.64421
1094	71.2332	0.192039	3.07684	160.006	93.525	0.939449
1095	20.6362	0	1.59336	145.888	12.1981	5.45732
1096	48.6296	0.118719	3.75048	211.047	15.8031	2.97768
1097	12.9247	0.242811	3.38546	73.1322	86.3741	2.92848
1098	36.8434	0.354682	2.92848	99.4812	90.2594	5.41229
1099	28.7329	0.273302	4.18651	60.178	16.8337	4.04304
1100	52.785	0.33111	2.95368	146.346	96.2266	4.74944
1101	9.24084	0.198303	0.948126	8.5181	91.2379	-3.61707
1102	33.2809	0.284572	3.22686	79.0781	90.5541	1.05725
1103	78.049	0.220394	3.40046	93.2661	95.5774	3.63794
1104	0	0.359468	3.36944	81.3136	98.1496	3.73178
1105	7.39566	0	2.88874	88.7045	16.0009	-1.86994
1106	53.6112	0.095014	3.31895	239.86	44.4984	5.85974
1107	35.584	0.168478	3.73852	120.708	83.1816	4.89644
1108	95.8363	0.301469	3.47159	80.6403	93.2755	0.638675
1109	13.4366	0.221802	1.17598	122.626	19.4784	-0.264216
1110	139.393	0.285859	3.43591	69.4695	97.1335	-0.982538
1111	52.5314	0.264218	3.47325	63.8535	60.1428	1.06004
1112	87.9714	0.300492	3.38233	91.12	89.6014	3.3151
1113	3.11609	0.14917	0.538623	86.4368	9.65268	4.10401
1114	6.79097	0.0755513	1.16026	51.4843	30.5323	4.37435
1115	13.641	0.222033	2.28756	156.173	37.3356	-3.51351
1116	139.363	0.258574	3.41808	208.149	96.3151	3.80103
1117	24.2153	0.222033	2.2018	154.98	71.7735	1.22752
1118	37.5403	0.171782	3.45982	69.5601	93.0097	3.8036
1119	40.3347	0.301664	2.4914	125.967	81.4332	0.552864
1120	25.4487	0.303733	2.50028	9.07688	89.0787	-1.35809
1121	69.0889	0.216526	3.61835	98.7307	85.8356	1.45503
1122	44.1271	0.1957	3.69656	107.876	84.3942	4.64074
1123	100.282	0.293342	3.82966	101.685	84.1635	3.17138
1124	82.7986	0.2309	3.48837	83.2665	77.2449	4.67509
1125	48.1818	0.167686	3.39268	138.707	75.0181	2.66619
1126	90.4221	0.270137	3.44958	160.753	96.8432	1.78895
1127	9.51175	0.338807	1.07914	101.535	91.3375	3.90994
1128	97.6358	0.308755	3.28231	103.367	91.1005	-1.88613
1129	5.05313	0.133515	0.609689	7.99369	27.3743	-1.3116
1130	44.9775	0.2801	2.75992	158.445	85.1639	0.358808
1131	88.6325	0.274222	2.95144	97.6601	95.4979	2.13866
1132	97.6028	0.238597	2.78525	155.483	96.2994	0.730827
1133	164.17	0.285544	3.12235	155.749	78.6333	1.62283
1134	177.141	0.290639	3.36567	192.1	96.2512	2.13607
1135	48.8791	0.171487	2.88849	161.712	91.4565	3.01365
1136	2.88132	0	1.92592	79.729	21.5447	-2.83825
1137	84.164	0.299114	3.00398	179.303	92.6831	3.15434
1138	57.4513	0.190495	1.99861	95.3605	88.1674	2.84184
1139	15.5452	0.265677	1.65058	26.9424	78.6535	-3.15675
1140	3.09468	0.0661502	0.243291	56.0467	16.1493	-3.87595
1141	45.0998	0.11856	3.49144	86.0827	94.9948	3.68307
1142	33.7135	0.246304	3.23407	115.985	85.1587	2.20181
1143	109.053	0.240227	3.33238	171.801	94.0637	0.937122
1144	18.445	0.145724	3.09248	116.775	71.0814	3.95194
1145	15.9117	0	0.609689	70.7933	14.9909	3.65183
1146	27.1095	0	1.85443	122.485	41.5186	3.4147
1147	49.0674	0.285377	2.82632	97.9935	85.6681	1.37259
1148	66.895	0.234347	3.51321	105.378	94.8997	-3.05153
1149	42.08	0.258965	3.86754	71.542	81.7835	3.09433
1150	91.5195	0.304715	2.96489	83.7291	91.9348	-0.608804
1151	27.8992	0.190526	3.46157	118.239	88.8504	1.65364
1152	32.966	0.198439	3.22407	129.862	81.2473	3.60264
1153	42.4973	0.217846	3.09366	167.922	73.4509	4.83939
1154	3.40864	0	1.01068	37.7209	44.1763	-2.32806
1155	122.023	0.311976	3.28996	32.0844	96.3909	1.58177
1156	15.1634	0	0.609689	102.089	73.0452	-3.0245
1157	147.427	0.330969	3.3879	154.383	97.439	2.30178
1158	80.2953	0.290833	3.05845	149.295	90.3428	1.69534
1159	86.894	0.267772	3.27493	202.442	88.0325	0.833229
1160	29.1355	0.294212	2.44953	99.7821	84.7153	-2.1519
1161	34.6395	0.297238	2.42588	184.334	30.218	3.5292
1162	10.8786	0.314561	3.55821	60.0916	65.5029	3.46103
1163	4.87585	0.0982226	3.14347	125.368	27.07	1.23998
1164	9.14725	0.129077	0.371458	55.188	24.6784	-1.70189
1165	15.5925	0.0838884	0.343897	113.097	8.90727	4.20798
1166	81.8309	0.194578	3.61083	138.472	46.4725	5.03151
1167	18.2519	0.10291	2.06288	56.116	22.4383	2.66436
1168	71.2299	0.281667	3.28369	141.767	96.5763	4.45078
1169	81.0576	0.259606	3.4479	34.4325	93.9944	2.02528
1170	128.808	0.304981	3.01299	133.917	88.3075	2.29882
1171	76.3818	0.299509	3.90455	112.497	75.4538	3.39141
1172	73.1865	0.250831	3.51953	44.0451	89.1187	-0.0213281
1173	41.2122	0.321475	2.92071	37.0482	86.05	3.99957
1174	18.0846	0	3.03387	111.402	12.1314	0.590559
1175	82.0083	0.220451	2.37708	113.584	73.8259	3.07297
1176	50.5628	0.209327	3.42669	110.454	73.0165	5.25195
1177	58.9737	0.228658	2.9812	105.334	72.8538	0.679175
1178	60.921	0.289944	2.23033	159.606	89.5128	-2.30515
1179	165.426	0.321791	3.10708	107.261	97.3137	0.446226
1180	30.8127	0.0925546	2.06671	167.381	47.7467	4.98722
1181	122.621	0.300727	3.66241	117.716	90.3541	1.74868
1182	117.245	0.29263	3.0878	117.28	91.215	0.603835
1183	50.7848	0.252118	3.879	85.2759	84.4915	3.1448
1184	44.236	0.305219	2.85679	47.2647	84.3056	-2.1212
1185	111.463	0.288928	3.7125	182.053	86.6034	1.16528
1186	80.0473	0.327356	3.34855	79.2346	89.4196	1.59526
1187	90.7457	0.272149	3.65849	109.377	84.8688	3.03712
1188	59.5035	0.265775	3.7783	88.0932	94.6822	3.7443
1189	68.3867	0.254667	3.56078	132.368	84.2862	1.77108
1190	103.689	0.293665	3.3475	77.9926	92.2841	2.84341
1191	62.9447	0.392744	3.08713	97.8321	75.3448	0.785708
1192	91.0878	0.251776	3.24784	169.312	85.3061	1.72859
1193	77.2142	0.259139	3.78127	109.779	97.3529	0.616085
1194	42.7737	0.206126	3.77654	187.776	51.8044	4.09296
1195	50.017	0.24976	2.11081	176.337	83.6214	4.58802
1196	16.522	0	1.21331	196.297	15.6897	4.66585
1197	66.1467	0.313515	3.55271	39.7305	94.5637	1.94272
1198	65.8738	0.313515	3.55271	36.8706	95.3689	1.94277
1199	67.9165	0.27049	3.40013	78.3177	96.8482	2.1895
1200	23.8311	0.186052	3.44959	115.353	83.3561	0.00647728
1201	138.802	0.249226	3.87101	109.36	92.9114	1.70706
1202	110.584	0.305661	3.38106	57.3148	89.8904	2.7513
1203	108.507	0.302772	3.87693	162.901	94.5137	1.93234
1204	48.8383	0.248914	3.79612	167.145	79.6122	1.07983
1205	105.218	0.276435	3.46166	189.849	70.0138	2.44743
1206	54.5988	0.169903	3.43295	88.1779	81.5168	1.91197
1207	92.8974	0.341785	2.58915	177.307	92.2247	5.68234
1208	68.5236	0.250829	3.73844	58.1688	94.4608	4.85024
1209	31.2114	0.148039	2.38922	142.362	35.0481	5.13991
1210	71.1878	0.195632	4.05972	197.368	90.3198	3.26882
1211	46.2452	0.165355	3.37403	147.848	96.9995	3.68411
1212	120.959	0.239891	3.065	189.873	86.6586	2.24671
1213	114.98	0.289933	3.0789	180.614	96.5672	3.57477
1214	142.448	0.338855	2.78983	178.301	94.9231	0.118568
1215	16.2821	0	2.90433	129.847	30.6124	-1.74467
1216	80.7851	0.254621	2.75446	190.642	95.4905	1.12845
1217	88.3466	0.257555	2.98438	179.32	87.0611	5.70857
1218	32.3325	0.266739	2.94856	139.17	22.8219	7.17509
1219	71.8471	0.263617	2.15267	167.386	85.3491	-1.21191
1220	1.03593	0	-0.744802	36.2104	14.1869	-0.424314
1221	87.4493	0.242889	3.68737	184.108	93.5481	3.27832
1222	31.5428	0.118517	2.15506	180.906	84.9883	4.35748
1223	67.2498	0.33504	3.17604	105.145	93.2747	2.00667
1224	33.717	0	2.45392	159.09	24.3476	2.68433
1225	99.7861	0.321148	3.22781	164.248	92.2722	-1.71055
1226	110.655	0.32643	2.82905	151.613	76.012	-0.5125
1227	33.1056	0.107264	1.68227	118.087	49.0399	-3.36412
1228	66.4607	0.185658	3.27904	124.137	97.3803	6.52269
1229	52.2558	0.221972	3.13099	159.891	82.4268	3.32527
1230	109.796	0.2758	2.87249	117.2	91.0293	7.29012
1231	52.4848	0.242785	3.64644	109.596	47.1925	5.21527
1232	6.65435	0.0426204	0.47662	76.1398	21.1881	-0.412157
1233	103.155	0.274717	3.03666	145.534	97.4273	1.58342
1234	89.9694	0.196895	2.98555	111.097	79.9596	3.06222
1235	52.4479	0.30435	3.39555	79.2245	84.9179	2.20006
1236	5.00505	0.0590576	2.65392	95.2388	28.2109	4.18564
1237	13.4423	0.288936	3.60734	26.4433	85.6548	0.203306
1238	99.408	0.312493	3.88747	147.833	83.1989	2.86136
1239	78.6823	0.271346	3.1499	160.615	86.8401	-0.248147
1240	74.2632	0.299499	2.96706	144.374	93.4112	3.50113
1241	8.59978	0	0.917711	110.571	32.2789	-2.50956
1242	103.338	0.284601	3.63567	84.1898	84.4983	4.1779
1243	40.4579	0.307931	3.17401	70.2937	95.9703	2.5266
1244	22.1261	0.111446	2.46629	210.905	21.5792	1.64487
1245	48.4717	0.116468	3.09518	182.646	87.6466	3.86546
1246	2.23023	0.0861905	-0.60395	52.3005	19.3616	4.1434
1247	61.0403	0	2.06758	227.962	77.5309	1.5607
1248	59.2684	0.320052	3.35021	125.457	92.1057	4.72027
1249	47.4844	0.266953	3.22551	61.6122	74.1296	3.26461
1250	39.7364	0.259215	2.9127	125.209	91.4596	6.10395
1251	69.4955	0.147338	3.72943	101.261	67.2762	3.32675
1252	17.0156	0	0.96625	157.446	9.13219	2.19789
1253	38.1686	0.144153	2.55857	108.661	77.215	3.92316
1254	65.2358	0.205261	2.9666	132.553	92.2386	3.00195
1255	147.253	0.253861	3.32735	94.6973	94.8758	0.519736
1256	40.1945	0.188421	3.05894	148.759	68.6365	7.05309
1257	18.8185	0.0727816	3.03979	183.79	23.435	3.36814
1258	60.5365	0.355661	3.48983	184.513	97.0316	2.95876
1259	24.339	0	0.748436	134.59	14.9737	4.44191
1260	45.1813	0.212336	3.79257	150.472	18.5178	2.05078
1261	11.1254	0	1.88832	122.941	23.254	4.88284
1262	75.0699	0.2398	3.37755	94.3927	91.6426	2.50701
1263	75.0699	0.2398	3.37755	94.3927	93.7199	1.70094
1264	1.7523	0.336867	1.95353	17.0991	75.9783	-0.101873
1265	59.1997	0.273728	3.67573	124.345	72.0569	4.84434
1266	1.00693	0	1.56378	35.797	26.6652	2.15971
1267	58.6465	0.278555	2.86749	132.682	79.0836	0.256103
1268	69.2003	0.292324	2.48758	112.846	97.2766	3.76081
1269	47.2609	0.0793036	3.39807	204.02	17.9543	2.52906
1270	95.726	0.287872	3.25687	198.152	75.87	-3.60742
1271	112.43	0.201336	2.6247	211.936	96.8095	3.32502
1272	17.5482	0	1.68733	219.221	43.1743	7.41441
1273	102.285	0.223588	3.68944	162.94	96.5074	4.07511
1274	133.785	0.22317	3.31534	177.887	94.5252	6.06317
1275	102.622	0.317578	3.12745	138.871	93.2585	5.56626
1276	21.6256	0.0631928	3.40393	123.175	56.6115	6.91052
1277	13.5202	0	0.633259	177.096	10.5948	3.51818
1278	74.2567	0.304756	3.65819	94.8765	97.7339	1.57735
1279	86.2384	0.237653	3.56204	162.37	84.3493	2.86623
1280	56.3018	0.232555	3.01164	158.251	94.2475	-1.70299
1281	0.758767	0	1.83	41.7622	22.79	-2.58195
1282	60.7034	0.171072	3.30061	176.421	86.8373	3.1554
1283	36.2973	0.280417	3.59962	112.025	27.6684	1.74204
1284	57.4892	0.16672	2.41143	243.673	69.6049	5.17042
1285	50.466	0.156603	3.36187	250.457	71.7274	2.1219
1286	40.9921	0.0477741	3.12217	186.762	79.1214	4.58925
1287	68.3997	0.259631	2.25047	180.043	87.4777	4.12244
1288	80.5198	0.20719	2.69879	262.476	87.3039	7.36444
1289	32.5349	0.240143	3.08376	105.626	87.5833	2.33053
1290	19.4263	0.279596	1.905	70.9911	87.8189	0.429954
1291	134.917	0.227673	3.0767	188.052	91.269	6.11213
1292	76.0177	0.266853	3.07694	115.79	95.0811	3.49929
1293	23.3219	0	1.52922	172.125	23.4539	0.00716823
1294	2.53938	0	-0.148209	73.0826	24.3082	5.30803
1295	93.3105	0.253673	3.03042	195.85	74.1953	0.0708119
1296	47.4125	0.150049	3.0933	90.3425	81.9531	1.52615
1297	48.1758	0.298103	2.27712	65.6425	95.6198	0.663913
1298	66.0545	0.212369	3.60988	170.312	90.9929	1.26875
1299	65.5037	0.145039	1.67926	175.144	78.7791	4.32818
1300	152.266	0.277662	3.23244	213.274	96.1203	3.04836
1301	76.1855	0.231221	3.47601	180.965	93.6383	6.35022
1302	107.432	0.254693	3.23015	115.253	95.1368	1.31091
1303	122.509	0.315259	3.39406	132.27	97.2943	0.656441
1304	66.0212	0.235154	3.64806	122.859	92.0444	6.66257
1305	97.685	0.253498	2.50133	152.077	87.2428	1.62898
1306	160.127	0.278542	3.2586	184.886	89.4815	2.42103
1307	98.8259	0	3.28649	194.089	21.8242	4.99949
1308	87.2969	0.246941	3.25457	137.525	79.969	2.02651
1309	23.9164	0.140312	1.20685	110.835	43.1936	7.83144
1310	101.043	0.3359	3.76316	155.563	65.3915	3.59395
1311	36.2876	0.230172	2.36522	68.0793	51.7955	-0.807058
1312	7.34312	0.155311	0.863982	68.2566	80.5237	-0.943041
1313	57.1923	0.242308	3.17856	104.479	96.4284	4.2067
1314	76.7329	0.272128	2.93838	93.5921	93.1887	-2.28492
1315	78.5151	0.250286	3.14907	103.359	92.6496	2.59124
1316	20.3136	0	2.50342	94.9967	24.8888	-0.747695
1317	169.514	0.303715	3.66526	73.5637	97.6149	5.69364
1318	20.002	0.233612	3.38386	69.4125	79.7506	2.38912
1319	41.9429	0.0660563	3.10987	270.797	52.6971	-0.0255488
1320	65.7245	0.280515	3.43373	56.8256	87.3853	2.64334
1321	84.5891	0.239961	3.30631	76.9771	91.8335	1.41051
1322	73.3545	0.308686	3.63463	63.9965	96.1982	3.34514
1323	47.1857	0.226068	2.20161	198.616	83.8416	6.36194
1324	73.0119	0.258362	3.29772	178.383	83.9692	3.23536
1325	96.2515	0.273073	3.20686	173.962	78.1649	3.88766
1326	67.2059	0.222938	2.78043	120.013	93.9042	-1.21985
1327	13.7184	0.123097	2.25635	108.325	81.184	0.206655
1328	70.4633	0.179757	3.6095	171.688	80.5895	2.20514
1329	24.2718	0	1.54187	160.458	18.384	2.45936
1330	131.185	0.23188	3.4062	146.876	81.4596	3.06429
1331	85.0932	0.247614	1.76064	148.551	30.3179	3.59471
1332	11.1812	0.174005	2.75931	120.892	88.353	2.95217
1333	119.596	0.288141	3.74556	180.316	97.4734	2.98049
1334	128.689	0.290931	2.71503	145.672	97.2476	6.05475
1335	34.8346	0.212571	3.63468	59.7513	70.8207	2.23263
1336	45.3829	0.287454	2.9478	91.5294	91.1106	-3.64052
1337	26.1427	0	2.73074	112.896	26.9562	0.745032
1338	103.289	0.236751	3.67383	211.093	85.1865	5.78151
1339	8.28818	0.141435	0.655164	141.874	25.7979	-0.912907
1340	114.076	0.259972	3.68154	139.822	71.6355	3.49744
1341	46.4333	0.290082	3.08661	32.3719	92.4445	-0.365034
1342	80.5401	0.328374	3.50029	131.445	96.3448	4.30436
1343	92.7002	0.269948	3.22732	155.537	92.7847	2.96245
1344	53.6048	0.284377	3.49969	89.7557	80.0203	1.93908
1345	6.91152	0	0.166703	130.283	22.6472	2.0061
1346	17.7943	0	2.22372	139.2	24.7455	0.639623
1347	88.1617	0.288197	3.14221	155.528	80.7569	7.16206
1348	8.27016	0	0.563763	146.741	12.5801	5.49218
1349	85.1793	0.258848	2.25731	153.755	88.013	-0.365183
1350	68.4867	0.213049	2.87411	110.492	96.685	1.15124
1351	78.0255	0.281981	1.9455	138.693	91.5543	1.00563
1352	63.4555	0.16646	1.30588	137.437	88.0018	2.57569
1353	93.8209	0.259019	2.93436	155.079	95.3379	-1.12526
1354	95.8905	0.2898	3.68333	72.5094	89.7357	3.53147
1355	57.0246	0.212792	3.70001	73.9739	89.2205	2.13794
1356	124.495	0.255284	3.08103	212.194	96.524	8.56499
1357	69.5428	0.286705	2.23221	117.796	86.812	2.85349
1358	92.6841	0.238906	3.46425	219.491	97.3165	5.00674
1359	32.1248	0.306326	3.24115	60.9126	96.8891	5.50358
1360	8.72469	0	1.86428	119.46	25.7968	2.43743
1361	105.109	0.243142	3.22177	155.284	95.4381	4.40063
1362	59.8534	0.205438	2.86467	200.874	75.0291	-0.529128
1363	60.8168	0.189004	3.4299	60.5497	95.4037	1.42703
1364	66.063	0.236751	3.61229	87.9484	75.732	1.15345
1365	109.507	0.295213	3.54021	179.821	97.2009	5.75968
1366	11.3891	0	1.45859	165.279	15.0592	0.995845
1367	98.2284	0.281824	4.05007	150.751	45.5207	4.24869
1368	79.4754	0.168116	3.18682	156.058	92.8662	5.55717
1369	83.5952	0.266542	3.50641	105.494	82.1893	0.455005
1370	84.6939	0.27185	2.37334	167.262	69.075	2.37712
1371	47.0251	0.248648	3.50195	75.7827	86.6716	1.78329
1372	37.2579	0	3.52316	103.302	29.8982	6.38086
1373	24.4185	0.126074	3.03168	164.24	85.2712	3.19041
1374	122.721	0.280128	3.33808	184.651	94.0592	10.4876
1375	59.5627	0.226884	2.78685	203.157	90.2966	5.54362
1376	28.2918	0	3.23099	206.341	60.9618	-0.559601
1377	0.294305	0	-0.358158	37.477	25.7508	-2.01185
1378	56.1614	0.263463	3.35217	126.789	71.176	3.04558
1379	117.342	0.285109	3.53723	158.109	97.3271	1.91473
1380	51.347	0.28645	3.40224	141.369	90.8629	1.79938
1381	61.4008	0.288821	3.49763	105.563	76.3877	7.19599
1382	67.5822	0.226082	3.40309	114.985	94.9223	2.30654
1383	2.64171	0	0.438735	38.4739	19.7005	-3.07758
1384	60.7629	0.206221	2.712	224.597	91.8434	4.06016
1385	149.515	0.325941	3.37668	121.227	89.4082	3.70039
1386	61.3899	0.0988954	2.51391	201.118	71.5079	11.5639
1387	14.0253	0	0.911116	174.508	6.32974	0.150822
1388	53.4313	0.058817	2.79078	149.631	80.8167	4.10831
1389	67.1357	0.269222	3.60055	197.621	73.4823	2.88864
1390	39.1002	0	0.982908	232.371	34.2483	1.87139
1391	66.0061	0.234908	3.21871	171.753	84.3811	-1.65156
1392	89.913	0.256519	3.65256	162.296	91.4204	4.84291
1393	83.8537	0.237601	2.62294	173.234	92.8995	-0.055546
1394	112.893	0.217612	3.28478	234.516	81.9871	-0.0644334
1395	26.9264	0.296535	2.67645	115.031	66.9334	3.04552
1396	130.909	0.296288	3.01328	189.634	97.1451	2.29407
1397	11.3568	0.126426	3.83304	52.2209	77.1461	1.22479
1398	12.0014	0	1.94792	189.323	11.1289	7.33997
1399	6.74689	0	0.309054	174.321	15.0034	5.01003
1400	84.4173	0.283795	3.83223	85.0488	93.9095	4.46185
1401	53.3099	0.250149	3.97906	82.5881	66.8897	4.45092
1402	118.248	0.305505	3.70446	165.774	97.4988	3.96912
1403	8.50006	0.0999901	2.67795	81.6306	39.6383	5.90579
1404	96.8468	0.256234	3.37486	67.1324	90.9848	6.36912
1405	21.193	0	0.771357	112.281	7.55075	8.85213
1406	37.0287	0.0702145	3.44826	199.279	87.1167	5.41432
1407	125.57	0.246538	3.47709	165.694	86.6937	5.28887
1408	65.278	0.185793	2.15773	206.817	60.9406	4.8229
1409	12.5849	0	2.86291	89.2116	13.9729	-1.05864
1410	7.62038	0.0668295	3.23791	133.607	75.5406	4.05052
1411	87.8482	0.271435	2.77189	221.353	95.6803	2.55359
1412	57.8258	0.235162	3.28728	157.855	82.6608	2.51979
1413	33.02	0.252232	3.78851	158.959	81.0883	5.1217
1414	78.2824	0.238504	2.35253	127.428	88.5693	-2.42347
1415	47.1057	0	3.31588	112.029	16.186	2.67424
1416	33.8931	0.237593	1.72566	181.087	59.3479	-1.6591
1417	53.837	0.237593	1.72566	182.269	82.683	0.999736
1418	88.5373	0.139894	2.42626	229.317	68.8285	3.63689
1419	97.579	0.201555	2.84545	208.84	94.0515	3.46387
1420	97.6362	0.262669	3.38456	60.2033	89.7204	-0.550149
1421	115.467	0.27666	3.20809	164.802	77.4475	3.24101
1422	49.8862	0.340112	2.96394	175.127	80.2198	5.55538
1423	10.4891	0	1.26673	191.588	47.6123	0.946717
1424	18.0798	0	2.36708	151.229	19.4302	3.81033
1425	163.437	0.279765	3.12953	192.38	66.3301	2.09402
1426	3.81426	0.40146	3.52861	130.275	98.0333	-2.16386
1427	68.3597	0.185573	3.5579	178.961	67.5458	-2.13198
1428	58.9464	0.243087	3.59063	173.448	87.0365	2.13578
1429	3.99393	0.219886	1.53365	57.3191	82.5488	2.63444
1430	91.3437	0.127664	1.75434	200.298	96.492	2.50598
1431	68.0147	0.178433	1.88893	235.928	68.3628	2.43462
1432	83.7702	0.27182	2.36344	161.566	87.4822	1.00009
1433	93.6043	0.26371	3.63904	91.7879	88.7642	3.36032
1434	34.4066	0.176443	3.73967	67.0658	94.5949	1.06664
1435	67.7941	0.271734	3.45261	91.2254	84.7054	1.69896
1436	4.70974	0	3.28408	70.267	11.0791	-1.28581
1437	68.1792	0.35124	3.56716	146.603	71.2967	0.834711
1438	2.75087	0	0.357743	103.238	11.7773	-1.5559
1439	21.6952	0.342571	2.05296	55.9051	92.9811	-2.037
1440	69.2417	0.275505	2.3523	181.1	86.8068	3.54005
1441	13.9631	0	2.32088	144.453	27.0664	5.73728
1442	118.022	0.243618	3.22811	171.733	95.2119	5.46766
1443	33.7847	0.239365	3.1875	52.7349	90.6174	1.06906
1444	33.1398	0.239365	3.1875	52.7349	95.9298	4.91214
1445	43.8148	0.246218	3.3938	125.563	79.467	4.24698
1446	5.18925	0.254962	1.54575	83.8947	73.5407	-0.793117
1447	24.7394	0.194345	3.24821	105.45	81.0833	1.26575
1448	74.781	0.304585	3.79769	78.4303	97.2178	-0.992174
1449	67.2783	0.33261	2.73093	173.491	63.2409	5.0951
1450	8.98194	0.240848	1.42615	91.0789	74.8465	0.3653
1451	95.3967	0.260274	3.11643	152.762	89.4945	3.92664
1452	11.8897	0	0.964524	150.577	18.8767	-0.574744
1453	11.5985	0	2.81796	118.322	13.9293	-0.952889
1454	1.97189	0	-0.0535461	75.4622	25.7245	2.35273
1455	40.9237	0.26051	1.86747	153.803	90.0754	1.45032
1456	159.086	0.285986	3.77686	110.76	97.6225	2.84541
1457	22.0616	0.151952	3.5667	122.582	52.9262	0.245361
1458	2.69635	0	-0.291813	69.0529	7.52214	-2.32735
1459	38.8269	0.282296	2.57532	57.4389	90.2628	-2.42961
1460	12.0451	0.106109	2.46134	94.9706	34.7434	-0.453951
1461	16.5866	0	2.05887	196.615	15.5104	4.09226
1462	24.8321	0.285017	3.45053	126.959	11.1962	2.42482
1463	10.1346	0	1.77946	109.712	11.3966	4.51085
1464	3.24941	0	0.243291	135.985	34.522	1.37519
1465	117.802	0.25234	3.5129	141.069	94.3102	3.06408
1466	116.22	0.204123	3.45294	237.276	59.64	3.71639
1467	21.6746	0	1.47758	109.346	59.7314	-1.46309
1468	34.3697	0.0756623	2.94426	195.179	60.8273	2.75297
1469	50.0783	0.243678	2.88943	149.066	83.8065	1.111
1470	44.4806	0.150219	3.56984	59.9882	84.862	3.49383
1471	62.4998	0.269005	3.82467	56.3306	76.9771	0.853862
1472	127.705	0.318728	3.02338	152.404	90.2455	4.09007
1473	127.08	0.240391	3.89244	161.454	74.8261	6.50751
1474	10.2365	0	0.688337	120.144	11.8112	-1.3659
1475	101.623	0.252579	4.01978	143.88	96.1926	4.19598
1476	56.3781	0.21302	4.07792	97.0502	87.3563	3.73974
1477	20.3165	0	0.662848	261.853	17.1623	-0.214589
1478	108.972	0.325526	3.05234	102.021	93.3997	2.34647
1479	26.2582	0	2.56976	111.58	39.2721	0.368065
1480	45.6769	0.237018	3.37795	108.038	68.0132	1.56507
1481	7.33139	0	0.398498	100.639	9.16381	2.26372
1482	43.3698	0.218772	2.10318	91.0186	84.5515	4.72536
1483	80.0743	0.255923	3.22604	155.57	93.7478	2.59722
1484	51.8524	0.184495	1.24372	208.343	78.4618	3.253
1485	3.79664	0	0.514107	72.8162	8.75187	0.681237
1486	78.2338	0.31077	3.87246	103.118	73.3998	-0.151562
1487	71.9507	0.0883228	2.68255	224.441	74.2158	3.19282
1488	89.5497	0.244554	3.06878	194.398	95.6993	3.63645
1489	70.0188	0.312367	2.29494	141.58	93.0981	2.15054
1490	50.8716	0.241966	3.0371	43.0391	89.127	-2.82499
1491	128.882	0.287017	2.96362	150.471	83.9823	3.16528
1492	130.254	0.247607	3.77249	134.952	97.0231	1.82584
1493	58.9868	0.213065	3.24171	193.858	66.0392	6.01589
1494	43.7231	0.0952517	2.76738	118.333	57.6527	3.6565
1495	7.86561	0	2.57321	87.0993	9.99987	-1.44935
1496	111.629	0.256093	2.86994	108.422	90.603	4.94215
1497	9.50415	0	0.938948	103.113	7.66012	5.10673
1498	114.963	0.254328	3.40448	184.093	95.7177	2.63787
1499	108.121	0.317432	3.45323	128.765	82.2391	1.12953
1500	5.35997	0	-0.167766	92.2697	23.2636	-1.86165
1501	4.07597	0	-0.270512	69.8471	12.2718	1.81365
1502	32.6275	0.137258	3.60738	98.7539	77.7665	2.56521
1503	85.6146	0.247367	3.62314	133.415	93.9603	1.67462
1504	149.058	0.209974	3.45735	188.555	72.0687	-2.00052
1505	116.528	0.306529	2.81921	153.561	97.3592	1.65885
1506	24.3227	0.0271259	3.52982	273.173	32.3793	5.37721
1507	28.4765	0.0834389	2.20677	126.004	43.7943	5.08248
1508	76.3861	0.222017	3.1376	141.951	93.6924	4.86488
1509	76.5033	0.301107	2.18475	176.496	88.52	5.21573
1510	80.398	0.292474	3.13399	76.1489	96.7938	2.50498
1511	91.4196	0.255466	3.49021	120.827	81.3817	2.56881
1512	26.5562	0.160658	2.40561	94.9277	52.2303	2.13007
1513	106.349	0.263583	3.21348	196.439	84.3629	2.84334
1514	107.914	0.238221	2.70731	176.483	93.9648	4.57464
1515	28.5599	0	1.88292	217.165	41.3223	2.21914
1516	45.2533	0.177365	3.45289	192.866	85.6113	7.26605
1517	89.3808	0.30384	3.63482	173.175	97.2959	3.03113
1518	109.234	0.278045	2.96222	108.153	70.2804	2.86491
1519	116.671	0.263098	3.26289	105.687	76.4456	2.2223
1520	44.387	0.195807	3.36219	88.2727	95.8025	-0.0831119
1521	5.80961	0	2.47028	109.684	63.3365	2.75779
1522	99.867	0.268986	3.18161	143.361	94.4622	-0.189622
1523	41.5177	0.261717	2.58822	73.0675	90.6501	-1.63355
1524	117.728	0.296097	3.40494	120.702	95.2641	2.83498
1525	33.4956	0.129045	2.0122	230.114	66.5067	-1.23155
1526	12.1212	0.325594	2.6595	10.6112	72.3563	-1.79877
1527	128.233	0.311086	3.48287	161.705	96.5515	4.27009
1528	97.1737	0.293556	3.70913	101.433	81.2611	3.40139
1529	16.5683	-0.001772	1.31867	197.431	35.6753	3.56632
1530	49.4299	0.0630573	2.65736	200.193	48.9861	4.82273
1531	19.3688	0.285358	2.69467	107.567	80.9019	1.90367
1532	60.2603	0.197525	2.3251	140.899	86.7333	1.69142
1533	65.2732	0.268097	3.30767	135.165	92.2794	3.56839
1534	102.219	0.312175	3.82092	176.956	95.956	3.54595
1535	44.7059	0.142041	2.73785	190.095	80.6107	2.05822
1536	15.1341	0	0.98421	127.28	15.6336	-3.40103
1537	101.464	0.233176	3.62926	167.363	77.2043	4.0959
1538	92.8518	0.270747	2.85638	152.309	87.9097	3.03995
1539	60.6005	0.120962	3.1376	188.565	73.9215	7.35498
1540	48.4873	0.269002	2.91221	167.042	92.9616	2.0327
1541	88.8209	0.242028	2.80629	197.375	88.756	4.04662
1542	165.532	0.249297	3.35201	130.532	84.4499	0.517001
1543	100.329	0.335934	2.91901	199.084	88.5302	4.78169
1544	82.2379	0.265201	2.97365	81.1555	89.9726	2.16377
1545	84.5321	0.283362	3.43648	124.824	63.8398	5.26735
1546	73.2595	0.299271	3.45691	94.2597	96.5653	1.78803
1547	203.358	0.328211	3.52727	116.861	87.6831	-0.800904
1548	55.8496	0.133707	3.01629	198.268	69.3028	1.70278
1549	58.2498	0.237134	3.12635	124.336	83.6933	4.17999
1550	95.4062	0.307978	2.88769	219.785	87.228	5.19903
1551	102.16	0.293769	3.12067	110.162	94.2199	4.86687
1552	104.492	0.298991	3.29993	105.268	89.9761	0.905797
1553	61.3254	0.32006	3.19693	143.788	97.3705	0.0132962
1554	84.3807	0.270945	3.01395	104.386	97.0441	1.96847
1555	106.751	0.266367	2.97698	140.322	93.7952	2.25507
1556	53.3587	0.266696	3.71843	145.119	90.0292	3.59481
1557	106.776	0.319175	2.73908	140.564	92.1315	2.96447
1558	115.502	0.273387	3.58006	95.908	94.8066	4.14075
1559	97.4782	0.329911	2.79243	70.2672	93.0722	1.8195
1560	3.89522	0.303224	3.61732	20.004	75.758	0.932643
1561	30.4886	0.221724	2.42616	117.504	86.3305	2.11025
1562	3.73921	0.0857726	2.79479	83.2882	64.0007	0.894614
1563	46.9253	0.232776	2.85249	139.884	79.1692	6.32703
1564	55.0296	0.324539	3.03286	141.746	85.2883	2.92413
1565	66.086	0.133707	3.01629	207.954	71.2134	2.44586
1566	69.9498	0.203066	0.988496	177.104	81.9971	3.01762
1567	109.761	0.244987	3.24786	185.414	70.6788	1.80412
1568	100.112	0.176922	3.45956	189.532	73.0985	6.42803
1569	21.7899	0.0720642	1.25937	231.654	74.6911	-0.921357
1570	33.0241	0.0608455	3.3527	227.264	43.8884	3.70045
1571	87.4216	0.262488	3.0572	230.987	88.7115	2.14805
1572	50.5059	0.146717	2.72952	219.081	89.4047	3.67773
1573	113.671	0.285544	3.4278	223.244	76.3481	6.61403
1574	66.0051	0.261987	3.65876	201.502	90.0657	3.1567
1575	38.215	0.280797	3.44332	142.034	79.1737	8.72066
1576	27.1892	0.239074	2.84529	179.143	59.9633	6.87627
1577	135.505	0.24733	2.43928	176.818	90.9407	5.80133
1578	88.1124	0.254891	3.30228	88.973	86.2201	2.05868
1579	63.8287	0.0914764	2.40356	219.539	39.8111	7.59696
1580	113.885	0.279787	2.64563	177.431	95.7773	4.59588
1581	31.9265	0.196567	2.12347	189.669	92.2974	-1.26916
1582	55.271	0.264506	1.50513	222.165	80.2502	2.44615
1583	84.2111	0.203513	3.2291	176.913	85.4345	2.21415
1584	74.3681	0.276467	2.26136	173.45	90.8672	2.31573
1585	25.2794	0	2.48731	163.145	42.4491	3.7681
1586	108.242	0.298868	3.16271	137.665	87.3748	2.56717
1587	108.242	0.298868	3.16271	137.665	93.0991	4.93813
1588	9.31923	0	0.410499	115.415	8.09474	-4.3766
1589	136.718	0.291837	3.11826	189.944	96.3013	3.83901
1590	128.373	0.25309	3.5293	182.711	88.7403	3.11945
1591	6.35257	0	-0.148065	95.6532	22.4047	-3.90445
1592	130.173	0.212483	3.07614	177.89	82.8178	1.44132
1593	22.347	0	1.08977	125.273	19.1679	-0.388734
1594	30.4976	0.137325	2.64028	125.977	71.354	-0.959758
1595	68.0472	0.232694	3.39892	139.833	80.1222	3.36088
1596	63.4469	0.12094	2.45216	174.497	46.2696	-2.28209
1597	125.713	0.234987	3.58207	192.064	85.702	4.70948
1598	21.6671	0	2.42111	154.425	41.0598	0.0272025
1599	41.9219	0	3.09713	145.647	31.5378	3.06996
1600	51.4089	0.226358	2.59253	194.323	57.2197	1.10191
1601	42.543	0.140358	2.6437	187.261	71.7876	0.0684785
1602	14.8048	0	0.609689	183.397	38.1108	-3.63393
1603	165.62	0.276605	3.36716	198.114	78.9625	3.17352
1604	83.6897	0.211903	3.15833	201.315	72.341	4.37668
1605	23.3274	0.145149	1.91563	143.521	39.7577	-0.737284
1606	94.311	0.352695	3.20818	199.64	88.1934	0.456949
1607	134.432	0.277834	3.41389	186.14	97.483	5.61604
1608	30.9098	0.0817097	2.88247	143.679	64.3648	5.08208
1609	78.4934	0.26626	3.60146	160.561	83.7257	2.35168
1610	98.9334	0.271195	2.78325	171.987	36.6074	4.62286
1611	15.0746	0.263067	3.23217	85.6307	75.3498	0.929231
1612	32.8563	0.266945	2.91865	140.225	81.5623	2.461
1613	88.2867	0.250841	3.19067	145.142	94.301	1.74945
1614	34.7669	0.310598	2.86486	137.191	69.9611	3.18506
1615	9.35353	0	2.18944	142.542	17.6049	1.14325
1616	19.3807	0	2.73915	173.124	36.5678	3.41333
1617	27.202	0.163065	3.47005	109.083	74.8594	4.33865
1618	17.3048	0.0677204	2.68783	210.46	66.722	1.67289
1619	27.0634	0.246507	2.2732	209.062	82.3576	4.25275
1620	41.3468	0.266125	1.77525	111.52	85.2712	2.32214
1621	86.3172	0.263169	2.5654	129.682	96.5196	0.224152
1622	31.6503	0	1.2461	190.29	46.7755	-4.74557
1623	11.8591	0	3.12967	196.528	13.3447	7.53381
1624	113.925	0.159164	2.82824	229.412	97.0022	5.22494
1625	137.136	0.260982	3.66511	138.667	91.6032	2.68533
1626	64.2988	0.136732	2.9105	216.989	67.2075	8.34583
1627	121.446	0.248843	2.71577	160.64	91.5809	2.59387
1628	52.3598	0.250202	2.7669	168.032	64.5957	2.47967
1629	121.446	0.248843	2.71577	160.64	91.2503	1.55374
1630	165.539	0.320747	2.22353	201.565	97.438	2.93757
1631	59.5113	0.143787	3.31114	221.091	71.4036	5.1067
1632	109.975	0.236582	3.36206	153.107	92.962	3.63395
1633	10.0973	0	2.32676	149.966	13.8176	-1.40133
1634	84.5825	0.165374	3.24176	196.271	81.5696	3.80785
1635	84.5825	0.165374	3.24176	194.74	48.4056	7.35584
1636	15.9763	0	3.09844	163.943	11.2818	5.95858
1637	73.1153	0.264766	3.13796	186.308	67.4756	2.1255
1638	16.5499	0	0.674985	191.2	10.9659	-1.8293
1639	37.0023	0.111586	3.55545	180.458	15.301	4.41292
1640	31.3337	0.272039	1.37265	89.8674	84.1173	0.152428
1641	39.5697	0	2.4903	189.112	31.3555	-2.73616
1642	33.5241	0.119466	3.2703	142.641	67.1969	0.680062
1643	7.3564	0.407076	2.44956	0.878014	79.682	0.520238
1644	48.715	0.21848	2.68804	155.084	84.0027	3.24899
1645	22.2223	0	2.45268	169.458	22.7975	-0.227803
1646	97.9906	0.279067	3.54857	193.156	5.18327	3.59712
1647	105.078	0.217862	3.65282	142.874	85.3664	3.67248
1648	105.059	0.322524	2.92294	162.897	88.2747	4.36243
1649	59.2976	0.227933	3.65109	152.818	81.4763	5.19215
1650	37.9941	0.157846	2.46222	138.909	82.6325	-3.10091
1651	84.2926	0.259177	2.99467	144.429	88.2933	6.20863
1652	49.73	0.237933	3.1833	101.799	75.4423	5.63487
1653	61.4155	0.220331	1.95377	149.84	57.2421	4.78593
1654	60.6522	0.290502	3.3116	110.185	91.7153	5.02512
1655	108.696	0.191621	2.49927	181.036	92.4473	4.05194
1656	72.9325	0.209389	2.55734	183.403	89.8434	4.26631
1657	37.9941	0.157846	2.46222	139.611	79.1123	-4.35783
1658	117.487	0.395417	3.36634	218.617	89.3475	5.0011
1659	23.4347	0.132734	3.27365	178.201	82.2672	6.02242
1660	49.1299	0.258838	2.2984	184.195	69.1771	6.16943
1661	23.4347	0.132734	3.27365	178.201	81.3476	3.61658
1662	100.453	0.17904	2.90397	210.041	97.1339	5.45582
1663	95.9154	0.245246	3.05833	193.39	97.6203	3.87621
1664	80.2848	0.294693	2.93611	220.957	77.2914	1.2099
1665	8.57405	0	0.594281	146.116	8.85571	0.452641
1666	61.5652	0.229357	3.21269	157.345	76.6958	4.7008
1667	53.0573	0.286011	2.9986	140.711	89.8268	1.76736
1668	34.0942	0.240841	3.80081	141.692	69.3527	4.77543
1669	55.3123	0.239629	2.53606	213.377	88.0268	4.67358
1670	61.3343	0.178399	2.82725	157.962	41.5015	5.31762
1671	65.8365	0.261341	3.0071	201.639	70.8392	3.31383
1672	19.2187	0	4.01059	128.743	18.5461	3.38458
1673	81.4811	0.288866	3.23922	172.773	72.8424	4.3084
1674	78.9782	0.220448	2.6843	187.187	90.3383	5.67002
1675	44.0936	0.174316	3.03747	188.211	79.1474	8.47621
1676	86.5103	0.304491	2.72288	202.097	94.3633	1.66147
1677	56.2096	0.290068	2.96963	194.739	92.9679	5.20154
1678	58.0571	0.289363	1.17037	202.497	85.3175	-4.19102
1679	29.4248	0.260587	0.852163	143.792	87.4498	-3.33257
1680	88.3201	0.196943	3.28566	151.194	94.9896	-1.24231
1681	86.2198	0.267734	3.07934	171.893	90.8405	2.4937
1682	45.4208	0.272204	1.75536	200.878	89.9886	1.64802
1683	124.086	0.320519	3.41229	212.641	78.035	2.97838
1684	61.3234	0.161584	3.60122	165.964	83.6235	4.89742
1685	81.6258	0.311656	3.57336	201.715	78.2491	2.57316
1686	13.4055	0	2.50885	152.604	26.1189	2.43299
1687	20.1849	0	1.6972	175.185	32.8816	1.39713
1688	14.4753	0.275507	0.731509	98.839	77.9485	-3.7629
1689	27.8506	0	2.87597	189.809	40.9752	2.90301
1690	83.9173	0.212547	2.90771	224.259	89.1316	2.8123
1691	68.8267	0.270992	3.59479	107.138	95.6699	5.03959
1692	31.6226	0.174049	3.56978	166.964	76.6164	6.13443
1693	66.5179	0.274162	2.75319	163.146	71.0856	-1.92462
1694	14.7403	0.0662459	3.12667	134.982	23.7096	1.17627
1695	67.6783	0.253552	3.04512	160.588	87.6103	6.24227
1696	101.445	0.221097	3.27106	179.997	92.5886	1.02405
1697	62.3236	0.240716	3.01172	173.06	85.6518	6.28424
1698	62.9539	0.236912	3.09208	118.324	76.1419	4.61034
1699	53.4426	0.185377	2.08433	142.47	88.3881	3.61427
1700	26.7926	0.0670651	2.46944	136.476	48.6577	3.93654
1701	11.7494	0	2.89663	154.386	30.7595	2.18956
1702	81.2162	0.199798	2.6416	166.36	76.4412	-0.226642
1703	105.631	0.235557	3.52765	154.301	37.1887	4.37416
1704	66.9416	0.229801	2.42782	188.233	89.7288	3.56909
1705	139.932	0.23145	3.73011	125.469	96.458	5.986
1706	26.2624	0	1.59507	187.176	25.5455	1.60908
1707	72.6244	0.0972613	3.52452	147.125	75.1157	3.20892
1708	13.6416	0	0.677247	130.228	22.6309	0.314992
1709	123.956	0.207758	3.98966	166.228	93.565	0.622147
1710	79.5309	0.250548	3.45718	173.027	90.0809	3.20684
1711	21.3581	0	0.720042	157.553	7.15405	4.35251
1712	105.008	0.207326	3.185	191.495	79.1462	5.75673
1713	73.7493	0.251301	2.17123	201.764	91.756	4.13295
1714	69.3251	0.220432	1.99981	168.838	88.0148	3.42901
1715	91.0116	0.241523	3.16531	167.202	93.2652	1.26681
1716	4.73041	0.24474	0.710085	75.2878	86.0245	-1.38179
1717	82.434	0.203182	3.15669	249.874	82.5809	3.16126
1718	69.7934	0.173607	2.57256	166	39.2301	3.76478
1719	74.6949	0.179065	4.06697	67.162	96.8893	5.34362
1720	123.788	0.213585	3.18662	193.321	93.9147	5.48214
1721	2.9926	0.05682	0.586356	94.9857	35.6126	2.88582
1722	6.82597	0.0691451	1.56567	90.2835	14.1521	0.529695
1723	6.89344	0	1.95547	77.0155	25.0757	2.04619
1724	95.4842	0.168094	3.09642	222.257	93.3728	4.25404
1725	96.7405	0.293144	2.81286	90.0819	84.3374	0.41129
1726	35.4999	0.261809	4.01399	91.5952	95.5962	-1.26964
1727	131.524	0.323634	3.46196	179.9	96.1139	1.9225
1728	113.308	0.288238	2.98967	168.406	92.6613	2.59056
1729	7.61961	0	0.538618	97.9873	4.77048	1.98565
1730	140.902	0.307683	3.20387	179.428	96.0592	0.415086
1731	62.9907	0.301456	3.0382	150.844	91.7413	3.45132
1732	65.0804	0.286594	4.2706	98.6235	84.7391	-1.32069
1733	51.8455	0.139361	3.49588	75.5566	65.5698	5.20303
1734	169.289	0.283602	3.06129	113.703	85.8373	2.54704
1735	77.8096	0.309883	2.9745	80.2818	94.2505	0.343656
1736	102.948	0.349879	3.36766	142.713	87.4971	3.46577
1737	110.293	0.303301	3.54602	128.63	93.0134	5.41072
1738	50.3911	0.176678	3.60218	136.837	95.7132	3.10172
1739	128.918	0.252793	4.01547	149.792	96.3521	5.40496
1740	0.633959	0.0933705	0.824108	14.8738	35.0479	-0.352148
1741	53.8019	0.191735	2.8155	135.549	80.5872	4.4071
1742	88.0552	0.224843	3.68198	166.31	68.2752	3.37131
1743	11.1581	0	1.97219	147.355	13.7557	-3.26232
1744	62.5159	0.187435	3.51614	121.401	97.367	5.9592
1745	104.149	0.324017	3.43192	175.018	81.1509	5.98866
1746	95.8371	0.189225	3.2354	88.1678	97.4328	4.11578
1747	155.551	0.268913	2.95107	127.377	95.3792	4.53307
1748	95.7568	0.189225	3.2354	88.1678	74.4202	1.62001
1749	116.086	0.238965	3.2056	107.322	90.7782	0.846351
1750	116.086	0.238965	3.71429	107.322	86.6937	-2.45815
1751	112.243	0.201881	3.18536	145.976	97.1299	5.96852
1752	114.663	0.238517	3.18235	171.597	96.2006	2.13581
1753	73.6107	0.285163	2.07761	147.787	91.4129	-4.68477
1754	105.446	0.255153	3.20689	173.456	94.8358	-2.37036
1755	68.6984	0.276746	2.05117	169.541	86.5916	3.0236
1756	44.2528	0.209188	3.3022	153.274	90.9231	6.06715
1757	92.9653	0.210827	3.49063	149.328	95.1166	2.05619
1758	97.1705	0.310883	3.3244	142.315	80.8681	3.46948
1759	34.5768	0.276768	3.00103	146	79.4014	6.10359
1760	109.667	0.233164	3.06654	185.469	73.2626	5.25229
1761	20.0606	0	0.437942	71.3792	6.96649	6.54017
1762	26.2515	0	1.78721	90.6168	20.582	4.62595
1763	110.661	0.325068	2.5487	60.4068	91.5835	-2.95753
1764	23.7145	0.326403	2.23171	104.14	62.3973	-0.227302
1765	8.66496	0	2.23574	146.394	43.0511	1.938
1766	14.3234	0	2.46098	32.6198	67.6898	-0.517408
1767	57.7594	0.249609	3.07589	113.324	95.8833	6.81165
1768	106.095	0.170577	3.21556	203.199	92.1927	4.183
1769	68.402	0.263125	2.95578	182.025	76.1649	7.89569
1770	4.66459	-0.0473379	3.50762	128.75	18.0697	-3.42683
1771	135.748	0.307749	3.79301	156.201	72.8578	0.647296
1772	130.153	0.259971	2.69916	197.193	93.6069	2.79584
1773	86.5379	0.259059	3.09626	140.839	82.5324	4.15999
1774	5.42121	0.110558	1.58743	64.2746	55.1098	4.66613
1775	78.8824	0.299238	3.52673	96.4062	85.1662	3.23913
1776	68.5594	0.317932	2.80072	117.85	94.1695	0.550804
1777	11.1468	0.0231095	1.85357	126.879	29.8746	2.44556
1778	108.888	0.29576	2.89732	156.61	96.8876	4.833
1779	63.7694	0.318634	3.61945	65.5752	74.6728	2.45987
1780	59.2324	0.230525	3.2796	127.655	75.9211	5.73359
1781	105.675	0.326318	3.10781	146.081	84.8725	4.51571
1782	107.823	0.179574	3.91949	219.559	62.7304	4.45673
1783	87.5484	0.298661	3.37759	223.135	97.3012	3.75687
1784	69.4945	0.128125	3.39462	116.577	84.2048	3.93582
1785	48.0717	0.312373	4.07516	86.4918	61.2405	1.69458
1786	60.0819	0.160662	3.43051	144.967	84.4742	5.18425
1787	48.869	0.219152	2.51102	139.22	80.3694	1.39784
1788	153.422	0.289593	3.48155	142.555	92.4312	3.13355
1789	29.0712	0.205329	3.4	144.856	93.9926	4.32819
1790	18.1971	0	3.03948	114.846	23.8054	-2.39419
1791	172.772	0.242522	3.96498	121.103	80.4467	3.95965
1792	21.6935	0	1.5662	244.553	20.6205	-2.54047
1793	61.5412	0.191145	3.42897	118.293	71.9468	4.10689
1794	129.172	0.25234	3.40572	141.461	74.4121	2.85674
1795	11.178	0	1.29578	127.863	7.78365	3.27104
1796	23.8808	0.246093	3.92114	89.459	72.5217	0.375656
1797	54.2837	0.159447	2.63054	271.925	44.2418	4.05098
1798	71.3158	0.126075	3.6038	192.866	75.0589	4.2197
1799	76.2266	0.234562	3.17652	152.52	67.8632	5.3967
1800	17.7201	0	0.882377	172.557	40.9796	4.15894
1801	94.6262	0.217371	3.34812	166.454	87.6191	4.57662
1802	23.4349	0.0330993	3.79923	140.114	47.9242	4.06826
1803	112.203	0.226244	3.37757	168.514	78.4439	1.06084
1804	69.3594	0.284874	3.19858	89.3436	77.0177	0.712374
1805	13.8711	0.167504	3.0423	132.942	71.9342	2.21417
1806	65.8361	0.266042	3.47222	179.829	68.0974	3.75566
1807	36.8574	0.0844065	3.09486	125.329	41.8068	4.39754
1808	152.048	0.293763	3.36852	141.719	81.396	2.53529
1809	53.6952	0.262402	2.9127	130.261	86.6594	3.15107
1810	25.4953	0.113243	2.73481	179.784	53.3646	2.87306
1811	101.814	0.292204	3.45124	199.693	79.2098	3.02777
1812	15.5079	0.0450892	2.80673	140.974	31.8276	0.65165
1813	45.4238	0.299917	2.43404	167.932	91.0854	0.763094
1814	86.5597	0.232237	3.24893	163.714	88.3963	3.4672
1815	105.195	0.234574	3.00806	178.673	91.7379	2.4874
1816	11.8094	0.333165	2.77474	107.463	52.5315	-2.31837
1817	49.0982	0.246711	3.17621	160.591	94.1707	3.39131
1818	37.1597	0.256316	2.93366	99.1522	92.9544	4.20569
1819	78.5151	0.250286	3.14907	103.359	94.7728	2.50858
1820	39.7695	0.295831	2.20928	130.168	89.047	0.991501
1821	68.3473	0.269755	3.08565	172.247	80.3584	3.26505
1822	76.8463	0.18984	2.95136	135.812	84.8264	3.60678
1823	61.1108	0.218407	2.21474	142.939	21.8537	8.1108
1824	90.2528	0.297738	3.22831	164.295	88.5794	5.1057
1825	125.278	0.30835	3.24803	174.01	94.7187	3.99376
1826	48.4289	0.260865	1.16576	191.689	88.9823	-4.51817
1827	97.9845	0.293358	4.02543	216.773	81.329	-0.83346
1828	34.3	0.073121	2.69797	176.918	65.9096	3.2762
1829	12.416	-0.0262906	1.78223	122.785	54.8347	-1.41447
1830	88.0487	0.259205	3.17704	140.178	94.9665	-2.43889
1831	88.0487	0.259205	3.17414	140.178	85.2953	5.41039
1832	53.5803	0.17364	1.6068	144.611	84.5474	1.02277
1833	114.147	0.280478	2.98614	201.881	95.9325	2.18211
1834	56.1665	0	2.10445	146.859	53.8696	-4.30516
1835	86.0471	0.284292	2.71991	156.632	80.6788	3.03022
1836	87.0884	0.337844	2.75031	63.6017	96.0411	-3.46436
1837	143.844	0.261522	3.21161	187.516	79.8157	0.212653
1838	60.8168	0.189004	3.4299	60.5497	83.6974	3.83725
1839	35.3559	0	2.96758	157.466	27.71	-2.32215
1840	78.2383	0.300299	3.0571	144.513	85.8137	2.16314
1841	43.4766	0.128471	3.29696	159.34	84.5412	4.28728
1842	13.9	0	3.02995	105.305	40.1391	2.78532
1843	30.7225	0.201141	0.730566	115.387	58.8174	-2.28079
1844	6.13978	0	0.655164	90.7243	45.4602	-3.61461
1845	65.1979	0.325704	3.17366	138.47	82.6045	6.54916
1846	50.4935	0.208122	3.39593	153.34	89.9368	0.376909
1847	10.6375	0.113571	2.28593	117.972	40.1105	-0.303382
1848	122.734	0.240016	3.1825	115.917	86.0933	4.04295
1849	43.2089	0.241107	3.38582	90.0173	87.3926	3.21399
1850	71.7165	0.303403	3.21739	97.2186	94.2327	2.33418
1851	26.1101	0.179872	2.60567	118.707	66.4255	7.43857
1852	11.5116	0.193797	2.66277	148.804	88.4593	2.60125
1853	58.8769	0.175676	3.00457	166.316	86.3149	0.579736
1854	43.1771	0.0331344	3.25686	149.188	34.9412	3.57534
1855	2.58623	0	-0.404372	110.545	19.4359	2.63387
1856	83.9481	0.247368	2.77486	183.112	96.0758	3.21255
1857	104.776	0.286934	3.62192	160.858	90.0395	2.83155
1858	46.7997	0.214287	2.93704	158.95	78.7673	2.87499
1859	87.6794	0.253667	3.43843	167.044	85.411	0.83307
1860	77.1	0.252564	3.09802	150.638	77.8142	2.83215
1861	33.7275	0.21387	3.21284	128.645	59.1697	6.43849
1862	35.1896	0.274443	3.19319	103.374	78.8707	4.84396
1863	103.33	0.271711	2.80758	193.83	97.0332	4.0337
1864	37.8987	0.221462	3.28427	102.218	80.9043	3.90588
1865	30.4736	0.210638	2.8963	140.587	60.6493	-1.21216
1866	80.9015	0.223231	3.25074	171.51	95.8068	1.96696
1867	87.3736	0.236997	3.15502	181.288	85.7618	2.36445
1868	81.3162	0.223231	3.31261	171.51	88.8836	-0.100633
1869	89.2159	0.180497	3.42215	174.353	67.3879	1.91324
1870	52.2282	0.266594	3.0677	105.506	62.5163	10.5249
1871	124.777	0.239124	4.03545	142.599	87.6317	1.83283
1872	64.8172	0.186279	2.62544	174.424	77.8636	6.97344
1873	95.8364	0.167845	3.42332	134.759	92.2771	5.20401
1874	81.0077	0.305725	2.88119	154.637	83.774	1.96401
1875	76.7704	0.340014	3.6799	161.033	73.2319	1.41728
1876	67.8051	0.291723	3.78084	152.271	91.4291	2.07647
1877	72.8299	0.248597	3.01766	162.963	82.9296	4.87528
1878	13.4622	0	2.51372	128.358	26.2513	6.04793
1879	52.2569	0.28647	1.62794	54.2772	85.6287	0.0113336
1880	97.6494	0.191956	2.85416	179.269	83.8171	4.1583
1881	65.0682	0.0595489	3.3895	174.945	82.3328	5.47974
1882	9.93101	0.315422	2.27892	34.0506	92.9958	-1.3165
1883	76.4927	0.252409	2.56587	144.097	94.2185	1.51427
1884	75.1516	0.23741	3.00129	147.147	78.3639	1.76599
1885	133.256	0.349309	3.27091	152.284	93.3677	3.61323
1886	95.7851	0.331767	3.67673	62.9379	86.0325	2.54936
1887	88.6325	0.274222	2.95144	97.6601	94.6362	1.2884
1888	107.75	0.303476	2.54523	209.521	88.7297	3.10742
1889	53.8109	0.184412	2.63254	101.504	95.7185	2.33255
1890	11.1147	0	3.15518	165.082	14.932	2.05769
1891	71.1082	0.214691	3.02879	213.068	87.1038	6.06163
1892	115.286	0.273934	3.07315	122.498	97.5507	0.717303
1893	5.03714	0.359479	1.32417	45.7058	49.5471	-3.13752
1894	147.219	0.309591	3.24153	146.843	92.5636	2.65365
1895	136.591	0.322025	3.19913	180.105	95.9151	2.90916
1896	126.388	0.25793	2.82996	191.289	80.9311	1.56107
1897	6.18096	0.340355	0.98421	55.2677	82.7293	2.97704
1898	121.906	0.279816	3.09966	120.368	83.8007	2.0286
1899	89.6358	0.261015	3.68498	131.894	92.2184	2.81471
1900	51.8131	0.254562	3.30126	99.6395	94.182	1.18337
1901	89.8546	0.299391	3.2126	101.309	96.5338	-3.52441
1902	13.115	0.119115	2.8896	110.147	22.2604	3.03524
1903	18.0662	0.10515	3.2921	173.66	89.1166	5.30951
1904	42.8508	0.198616	2.54595	150.675	33.1264	-2.20552
1905	1.6587	0	1.03674	109.857	29.6889	3.04345
1906	83.6007	0.328623	2.89844	110.072	88.4273	4.77682
1907	2.67286	0	-0.0353426	54.5972	27.3443	-1.51696
1908	105.497	0.296235	3.22557	101.815	93.9255	2.55881
1909	99.2422	0.26911	3.36794	154.87	93.8431	1.94526
1910	121.791	0.240217	3.4615	159.992	97.3657	1.23054
1911	14.046	0	0.407815	113.595	20.9913	6.26824
1912	92.4614	0.275617	2.3405	187.755	70.7654	5.92973
1913	35.2195	0.0390185	2.0724	171.122	60.8321	4.84079
1914	120.554	0.302271	3.55388	107.534	97.1971	2.81516
1915	68.1129	0.323916	3.80748	41.2276	81.0271	1.87431
1916	42.3232	0.344655	2.39697	130.251	79.3953	3.66998
1917	56.9413	0.238742	3.68567	60.6979	84.3783	3.42215
1918	92.8708	0.24638	3.46093	158.941	80.9146	1.98386
1919	70.6556	0.290369	3.05888	146.425	85.2213	1.59887
1920	165.048	0.333539	3.01577	152.325	93.1668	2.17916
1921	40.7084	0.256963	2.07529	120.884	90.6325	0.0873395
1922	122.853	0.338072	3.13185	132.318	91.8083	4.01289
1923	63.5785	0.280386	3.52385	76.5243	74.557	0.733878
1924	108.832	0.322055	4.03955	153.687	93.3794	-0.791438
1925	124.958	0.312969	3.49357	135.911	62.0166	2.72187
1926	135.809	0.22768	2.86545	188.331	90.2743	2.82162
1927	32.2063	0.237402	2.40434	123.696	79.1648	0.274521
1928	160.156	0.289852	2.92188	141.825	96.4136	6.93571
1929	45.6899	0	3.9736	136.82	8.22149	2.27406
1930	9.78817	0	2.59713	91.2905	36.1377	6.61572
1931	31.6663	0	1.46092	201.435	35.7265	2.86986
1932	79.3551	0.140857	2.7559	239.257	84.0347	1.39905
1933	56.6834	0.240237	2.17605	176.152	63.5721	5.25445
1934	93.3232	0.219834	2.20361	176.717	81.4313	7.17274
1935	54.594	-0.07677	2.7506	168.32	32.7717	5.7135
1936	53.2158	0.0708511	3.01718	179.218	54.6081	4.8835
1937	102.554	0.246436	3.17386	73.0026	94.1384	4.29053
1938	51.9271	0.187977	3.4682	110.386	75.3676	3.30078
1939	53.3228	0.253742	3.27021	216.077	92.5946	4.1751
1940	89.4782	0.209152	3.14778	230.381	94.6737	-1.12521
1941	81.1117	0.287178	3.57954	182.694	74.9293	1.23064
1942	73.9689	0.293786	3.46193	144.255	71.1144	2.04608
1943	14.2851	0	0.682906	93.2405	16.8206	3.14191
1944	77.9814	0.264557	3.10031	82.9333	95.2721	-1.94245
1945	114.816	0.268432	3.36297	190.757	81.4762	3.71618
1946	107.41	0.303466	2.55712	163.332	97.0267	-0.975826
1947	14.4491	0	1.85517	174.132	24.3976	1.293
1948	96.8592	0.327924	3.77807	155.001	64.3752	1.6941
1949	10.612	0	1.01476	177.002	18.1526	0.991503
1950	88.9008	0.196511	3.21429	217.153	87.8654	4.66114
1951	100.02	0.23896	3.39079	164.564	97.1426	2.79114
1952	137.073	0.291765	2.54441	149.206	91.2004	5.51827
1953	95.7039	0.249916	2.86515	152.615	31.8971	2.05408
1954	52.6783	0.180141	3.29097	163.446	56.9503	0.389574
1955	6.84959	0	1.29573	103.119	17.1312	-0.766652
1956	13.0855	0.277993	1.55723	97.8418	49.2914	1.66109
1957	67.3196	0.311126	3.1422	97.5443	95.7188	5.35959
1958	86.4434	0.29399	2.99334	130.24	84.6486	3.00911
1959	38.3469	0.157035	3.07335	96.2922	66.0285	1.66138
1960	32.5076	0.230603	3.48712	90.5952	87.2658	4.06341
1961	49.1351	0.320071	2.85351	140.373	76.5478	2.06552
1962	81.8979	0.245358	3.07441	152.306	65.7269	2.77995
1963	82.6034	0.229208	2.97035	163.813	97.2003	4.63709
1964	74.0309	0.245183	3.28048	185.126	77.0113	4.45112
1965	75.4853	0.230835	3.54942	187.05	86.6111	2.52504
1966	42.0693	0.276108	3.08377	112.244	86.0784	4.33744
1967	54.9125	0.318018	3.13684	135.617	90.7609	4.1166
1968	44.0407	0.190237	3.73114	55.6128	84.439	2.70454
1969	10.8461	0	0.166703	119.982	5.40113	5.5163
1970	81.7057	0.316973	3.7251	126.316	94.9665	1.94858
1971	49.019	0.213303	2.27594	133.421	71.3298	1.46054
1972	101.224	0.304622	3.16308	187.763	84.0593	2.11293
1973	106.78	0.255028	3.26474	198.763	76.4436	4.7179
1974	65.6937	0.210645	2.81099	144.136	75.75	3.96913
1975	8.82168	0	2.4851	155.852	70.1864	3.43684
1976	109.148	0.163595	3.64063	195.077	84.8674	-1.38239
1977	95.7652	0.336629	2.8091	209.456	95.1067	6.48869
1978	45.7816	0.285986	2.74456	199.852	84.2207	3.5449
1979	56.6012	0.22314	2.97548	201.803	68.1535	3.23906
1980	127.257	0.248077	3.54688	197.417	91.9462	0.433187
1981	53.3473	0.199636	2.47179	151.38	83.2184	1.10322
1982	58.7955	0.28167	1.61352	173.561	94.4742	2.84013
1983	86.7373	0.200186	2.27555	133.286	96.2782	2.58234
1984	43.6329	0.166016	3.41631	98.7503	79.2083	2.30815
1985	46.0568	0.213888	2.33067	180.111	74.7647	1.68865
1986	49.9137	0.203931	2.42518	173.452	97.208	4.33164
1987	84.7748	0.240366	2.81689	202.51	96.2866	5.62354
1988	4.43036	0	0.424949	126.916	21.2932	-3.59386
1989	31.7408	0	1.75474	180.835	21.1195	-0.800944
1990	39.0721	0	3.02357	112.662	37.6935	2.92725
1991	60.9845	0.257138	3.32131	142.571	83.0386	0.0337262
1992	128.1	0.261704	3.04575	189.934	80.394	4.17623
1993	124.019	0.35166	4.04525	149.133	95.1373	1.49147
1994	105.163	0.305826	3.38454	197.462	87.7345	2.69237
1995	21.7529	0	1.49203	230.922	34.3907	-3.49827
1996	105.163	0.305826	3.38454	197.462	89.9135	2.52572
1997	29.5035	0.0659234	1.33504	171.218	16.0491	4.30962
1998	9.21222	0	3.27577	102.066	19.1115	9.57742
[truncated: 12,693 more rows]
