# Supplementary material for: Global loss of promoter–enhancer connectivity and rebalancing of gene expression during early colorectal cancer carcinogenesis
Source: Nat Cancer. 2024 Oct 30;5(11):1697–712. doi: 10.1038/s43018-024-00823-z (PMC11584406; doi:10.1038/s43018-024-00823-z)
Supplement: Supplementary file 12 — Statistical source data. [file 43018_2024_823_MOESM12_ESM.zip › edf6.xlsx]

## Sheet: EDF6A,B
Polyp									AdeCa
ensgene	symbol	baseMean	log2FoldChange	lfcSE	stat	pvalue	padj		ensgene	symbol	baseMean	log2FoldChange	lfcSE	stat	pvalue	padj
ENSG00000235589	ZNF311	34.9443	20.9518	2.3157	9.04774	1.45956e-19	5.40368e-15		ENSG00000131096	PYY	3095.42	-8.67616	0.894163	-9.70311	2.92449e-22	5.38391e-18
ENSG00000204305	AGER	34.9038	18.84	2.26295	8.32538	8.40591e-17	1.51584e-12		ENSG00000278535	DHRS11	5348.14	-3.72207	0.388445	-9.58198	9.5201e-22	8.75496e-18
ENSG00000153064	BANK1	309.228	-3.2019	0.419517	-7.63235	2.3051e-14	8.93029e-11		ENSG00000168748	CA7	2479.08	-6.72376	0.709284	-9.47965	2.55144e-21	1.7986e-17
ENSG00000187912	CLEC17A	95.6775	-5.01794	0.661077	-7.59055	3.18542e-14	1.50478e-10		ENSG00000125207	PIWIL1	466.669	6.75203	0.716919	9.41813	4.59205e-21	2.32683e-17
ENSG00000137101	CD72	448.722	-3.9183	0.527495	-7.42813	1.10147e-13	4.49387e-10		ENSG00000183248	PRR36	366.847	4.40394	0.475813	9.25561	2.13008e-20	8.52566e-17
ENSG00000172349	IL16	780.2	-2.77424	0.374289	-7.41203	1.24385e-13	4.49387e-10		ENSG00000118515	SGK1	13062.8	-4.40583	0.485918	-9.06702	1.22321e-19	3.11795e-16
ENSG00000167483	NIBAN3	976.788	-3.74739	0.507075	-7.39021	1.46594e-13	5.17733e-10		ENSG00000124772	CPNE5	772.641	-3.34192	0.367355	-9.09725	9.26449e-20	3.11795e-16
ENSG00000225164	PRRC2A	763.351	22.5649	3.06801	7.3549	1.9107e-13	5.17733e-10		ENSG00000181577	C6orf223	1404.83	5.6774	0.625194	9.08103	1.07556e-19	3.11795e-16
ENSG00000136490	LIMD2	1945.47	-3.22685	0.442818	-7.28707	3.16775e-13	5.92846e-10		ENSG00000179163	FUCA1	9377.61	-1.66817	0.187225	-8.90997	5.10454e-19	1.10905e-15
ENSG00000064651	SLC12A2	28050.2	2.41157	0.333691	7.22697	4.93894e-13	1.03985e-09		ENSG00000104267	CA2	23044.5	-5.63599	0.634124	-8.88784	6.23059e-19	1.19306e-15
ENSG00000162894	FCMR	1143.46	-4.12643	0.577368	-7.14697	8.87131e-13	1.32027e-09		ENSG00000175832	ETV4	2248.56	4.96487	0.562018	8.83402	1.00979e-18	2.13148e-15
ENSG00000213413	PVRIG	117.523	-3.12178	0.436878	-7.14566	8.95648e-13	1.49238e-09		ENSG00000080493	SLC4A4	4866.88	-4.94013	0.575121	-8.58972	8.71781e-18	1.1965e-14
ENSG00000159958	TNFRSF13C	702.116	-3.59002	0.502759	-7.14063	9.29034e-13	1.71859e-09		ENSG00000150667	FSIP1	354.09	-6.32092	0.736182	-8.58609	8.9978e-18	1.40285e-14
ENSG00000166501	PRKCB	650.743	-3.41786	0.480558	-7.11227	1.14147e-12	1.71859e-09		ENSG00000186198	SLC51B	1740.01	-4.99932	0.582119	-8.58814	8.83891e-18	1.40997e-14
ENSG00000173200	PARP15	870.064	-1.98959	0.2813	-7.07286	1.5177e-12	2.05118e-09		ENSG00000008300	CELSR3	966.427	3.23062	0.377792	8.55131	1.21696e-17	1.71576e-14
ENSG00000256043	CTSO	166.241	22.4765	3.18267	7.06216	1.6393e-12	2.05118e-09		ENSG00000166825	ANPEP	20779.4	-6.59847	0.775436	-8.50937	1.74883e-17	1.80018e-14
ENSG00000142512	SIGLEC10	643.5	-2.06046	0.291273	-7.07396	1.50571e-12	2.28232e-09		ENSG00000263309	KRT23	970.955	6.23901	0.737453	8.46021	2.66897e-17	3.59632e-14
ENSG00000079263	SP140	252.965	-2.68136	0.38762	-6.91751	4.59653e-12	2.54395e-09		ENSG00000016602	CLCA4	35366.2	-7.46141	0.891392	-8.37051	5.73709e-17	6.10313e-14
ENSG00000122122	SASH3	907.956	-3.0526	0.435335	-7.01207	2.34819e-12	2.54395e-09		ENSG00000105755	ETHE1	17744.6	-2.63931	0.31724	-8.31961	8.82549e-17	7.49266e-14
ENSG00000176749	CDK5R1	281.814	-2.37303	0.338985	-7.00039	2.55249e-12	2.54395e-09		ENSG00000173898	SPTBN2	1762.99	4.33621	0.519581	8.34559	7.08591e-17	7.49266e-14
ENSG00000204439	C6orf47	429.7	23.5672	3.35174	7.03134	2.04566e-12	2.54395e-09		ENSG00000166828	SCNN1G	1054.18	-6.94561	0.840204	-8.26657	1.37865e-16	1.52432e-13
ENSG00000135905	DOCK10	550.104	-2.3067	0.328764	-7.01627	2.27874e-12	2.66905e-09		ENSG00000120899	PTK2B	5934.15	-1.61845	0.196845	-8.22193	2.00258e-16	1.60263e-13
ENSG00000102879	CORO1A	5997.87	-3.10137	0.446094	-6.95227	3.59456e-12	3.50185e-09		ENSG00000171084	FAM86JP	220.512	1.78514	0.216815	8.23347	1.81862e-16	1.60263e-13
ENSG00000127084	FGD3	836.157	-2.33025	0.334575	-6.96482	3.28835e-12	3.50185e-09		ENSG00000092421	SEMA6A	3194.43	-2.98374	0.363516	-8.208	2.24902e-16	1.61723e-13
ENSG00000213402	PTPRCAP	2212.64	-3.00795	0.43989	-6.83796	8.03284e-12	5.15013e-09		ENSG00000159263	SIM2	347.294	4.24506	0.515907	8.22833	1.89835e-16	1.61723e-13
ENSG00000112576	CCND3	4506.78	-0.940809	0.138286	-6.80334	1.02223e-11	7.975e-09		ENSG00000174640	SLCO2A1	2764.46	-4.08089	0.495511	-8.23572	1.78483e-16	1.61723e-13
ENSG00000128815	WDFY4	710.927	-3.44939	0.50691	-6.80473	1.01237e-11	8.03355e-09		ENSG00000203859	HSD3B2	332.875	-8.36831	1.02023	-8.20239	2.35651e-16	1.76898e-13
ENSG00000131401	NAPSB	969.8	-3.56618	0.525062	-6.79192	1.10648e-11	1.00999e-08		ENSG00000120498	TEX11	210.26	-4.30288	0.524532	-8.20328	2.33919e-16	1.88092e-13
ENSG00000165816	VWA2	2136.75	2.47198	0.370043	6.68024	2.38546e-11	1.04567e-08		ENSG00000088992	TESC	1818.24	3.66867	0.448712	8.17599	2.93454e-16	2.25167e-13
ENSG00000116147	TNR	20.7629	-3.0709	0.450496	-6.81671	9.31462e-12	1.14951e-08		ENSG00000176894	PXMP2	3651.86	-2.06841	0.253827	-8.14889	3.67267e-16	2.25167e-13
ENSG00000104894	CD37	2960.3	-4.00566	0.599438	-6.68236	2.35125e-11	1.2157e-08		ENSG00000091138	SLC26A3	81144.9	-6.46611	0.794082	-8.14287	3.8601e-16	2.37055e-13
ENSG00000139629	GALNT6	5804.83	2.56584	0.383578	6.68921	2.24381e-11	1.25054e-08		ENSG00000103355	PRSS33	153.031	5.82182	0.70964	8.2039	2.32706e-16	2.37055e-13
ENSG00000163219	ARHGAP25	424.412	-2.53665	0.377787	-6.7145	1.88708e-11	1.25054e-08		ENSG00000129991	TNNI3	243.131	6.72789	0.833535	8.07152	6.94291e-16	3.95309e-13
ENSG00000137078	SIT1	306.357	-3.64197	0.545783	-6.67292	2.5076e-11	1.39085e-08		ENSG00000139515	PDX1	390.982	5.70523	0.707102	8.06847	7.11861e-16	4.24359e-13
ENSG00000180096	SEPTIN1	1661.43	-2.48863	0.374801	-6.63987	3.13962e-11	1.39085e-08		ENSG00000269404	SPIB	3296.97	-5.42152	0.674539	-8.03737	9.17851e-16	4.82783e-13
ENSG00000187862	TTC24	25.376	-4.78801	0.710031	-6.74338	1.54746e-11	1.52827e-08		ENSG00000115255	REEP6	1410.56	2.37579	0.295484	8.04033	8.95959e-16	5.1915e-13
ENSG00000185811	IKZF1	614.294	-2.69006	0.410575	-6.55193	5.67968e-11	3.28892e-08		ENSG00000239789	MRPS17	1687.87	1.53182	0.190696	8.03278	9.52913e-16	5.44656e-13
ENSG00000143119	CD53	1712.29	-3.23379	0.498857	-6.4824	9.02734e-11	3.5783e-08		ENSG00000226437	TRIM39	284.419	-25.619	3.20571	-7.99166	1.33137e-15	7.7604e-13
ENSG00000182162	P2RY8	380.218	-2.9076	0.443296	-6.55903	5.41573e-11	3.5783e-08		ENSG00000100604	CHGA	2784.09	-7.62279	0.954638	-7.985	1.40519e-15	8.04652e-13
ENSG00000084070	SMAP2	3310.45	-1.73721	0.267379	-6.49721	8.18248e-11	3.89831e-08		ENSG00000152147	GEMIN6	1388.09	1.62098	0.203729	7.95655	1.76905e-15	9.0917e-13
ENSG00000086730	LAT2	695.397	-2.48468	0.379929	-6.53985	6.15818e-11	3.89831e-08		ENSG00000167434	CA4	18172.3	-6.2483	0.787321	-7.93615	2.0855e-15	9.41998e-13
ENSG00000122986	HVCN1	379.1	-2.79051	0.428985	-6.50492	7.7734e-11	3.89831e-08		ENSG00000147576	ADHFE1	186.769	-3.80102	0.475379	-7.99576	1.2878e-15	9.99519e-13
ENSG00000138964	PARVG	1032.52	-2.95234	0.453764	-6.50633	7.70101e-11	3.89831e-08		ENSG00000115507	OTX1	179.436	7.39041	0.930113	7.94571	1.93077e-15	1.1512e-12
ENSG00000106178	CCL24	854.516	2.80305	0.431653	6.49375	8.37261e-11	4.02335e-08		ENSG00000162391	FAM151A	320.929	-3.29656	0.416581	-7.91337	2.50511e-15	1.1512e-12
ENSG00000203710	CR1	432.581	-3.70395	0.570694	-6.49026	8.56901e-11	4.02335e-08		ENSG00000163687	DNASE1L3	724.674	-4.65753	0.591985	-7.86764	3.614e-15	1.65098e-12
ENSG00000106948	AKNA	3240.54	-1.13856	0.176995	-6.4327	1.25353e-10	5.01191e-08		ENSG00000174951	FUT1	309.846	1.98525	0.252196	7.87186	3.49418e-15	1.68251e-12
ENSG00000103888	CEMIP	9707.23	3.88293	0.602865	6.44079	1.18854e-10	5.12947e-08		ENSG00000204305	AGER	34.9038	20.1119	2.55114	7.88348	3.1839e-15	1.80556e-12
ENSG00000114739	ACVR2B	636.962	1.12817	0.174983	6.44733	1.13838e-10	5.14103e-08		ENSG00000234475	HSPA1A	548.13	-26.5874	3.39183	-7.83866	4.55393e-15	1.80556e-12
ENSG00000117215	PLA2G2D	242.498	-3.74358	0.583331	-6.4176	1.38438e-10	5.46962e-08		ENSG00000119138	KLF9	2624.53	-2.60647	0.33233	-7.843	4.39909e-15	1.84557e-12
ENSG00000277983	NPIPA7	13.6098	-24.5912	3.76295	-6.53508	6.35759e-11	5.46962e-08		ENSG00000136457	CHAD	514.449	-5.04498	0.646019	-7.80934	5.74877e-15	2.11201e-12
ENSG00000111913	RIPOR2	507.115	-2.69753	0.423489	-6.36977	1.89306e-10	7.95291e-08		ENSG00000160862	AZGP1	3069.62	3.92034	0.501612	7.81547	5.47567e-15	2.11201e-12
ENSG00000220008	LINGO3	95.8618	-3.90104	0.616247	-6.33032	2.44654e-10	9.37579e-08		ENSG00000149658	YTHDF1	4094.03	1.25829	0.161274	7.80217	6.08521e-15	2.15236e-12
ENSG00000158517	NCF1	856.104	-3.06785	0.483898	-6.33987	2.29955e-10	9.38225e-08		ENSG00000132792	CTNNBL1	3031.11	1.33945	0.17201	7.78702	6.8608e-15	2.98689e-12
ENSG00000169442	CD52	1173.59	-3.41227	0.543333	-6.28026	3.38006e-10	1.02471e-07		ENSG00000150593	PDCD4	14892.7	-2.29252	0.295293	-7.76355	8.25866e-15	2.98689e-12
ENSG00000158717	RNF166	1419.56	-1.50201	0.23969	-6.26647	3.69331e-10	1.09931e-07		ENSG00000188483	IER5L	2830.51	3.08993	0.397607	7.77131	7.76803e-15	2.98689e-12
ENSG00000069424	KCNAB2	1122.49	-2.23793	0.357671	-6.25695	3.92591e-10	1.12754e-07		ENSG00000135905	DOCK10	550.104	-2.93625	0.379477	-7.73763	1.01283e-14	3.61952e-12
ENSG00000110031	LPXN	919.645	-1.43291	0.22611	-6.33724	2.33923e-10	1.12754e-07		ENSG00000128683	GAD1	319.677	7.01448	0.907939	7.72571	1.11228e-14	3.66646e-12
ENSG00000198535	C2CD4A	1043.59	3.58578	0.572755	6.26059	3.83525e-10	1.1653e-07		ENSG00000235589	ZNF311	34.9443	20.3087	2.61479	7.76686	8.04565e-15	3.92639e-12
ENSG00000173898	SPTBN2	1762.99	2.81449	0.452064	6.22587	4.78878e-10	1.21524e-07		ENSG00000010539	ZNF200	787.917	1.15329	0.149365	7.72129	1.15156e-14	4.07139e-12
ENSG00000175463	TBC1D10C	1109.6	-3.13652	0.501859	-6.2498	4.10973e-10	1.21524e-07		ENSG00000004799	PDK4	3019.31	-4.28546	0.554693	-7.72583	1.11131e-14	4.16585e-12
ENSG00000135426	TESPA1	210.956	-2.37815	0.380331	-6.25284	4.03067e-10	1.28274e-07		ENSG00000119878	CRIPT	1007.59	0.992816	0.128529	7.72447	1.12319e-14	4.16585e-12
ENSG00000121966	CXCR4	3484.33	-3.11676	0.499022	-6.24573	4.21818e-10	1.40949e-07		ENSG00000181061	HIGD1A	13894.3	-1.86172	0.241747	-7.70111	1.34884e-14	4.16585e-12
ENSG00000254838	GVINP1	236.149	-2.2888	0.367706	-6.22453	4.83001e-10	1.49002e-07		ENSG00000183034	OTOP2	1577.24	-8.16735	1.06	-7.70509	1.30755e-14	4.32937e-12
ENSG00000132704	FCRL2	286.338	-2.53754	0.408472	-6.21228	5.22199e-10	1.49506e-07		ENSG00000163214	DHX57	1000.54	1.61565	0.210433	7.67777	1.61888e-14	5.79425e-12
ENSG00000134827	TCN1	1030.85	5.31445	0.85231	6.23535	4.50773e-10	1.49506e-07		ENSG00000122971	ACADS	9510.73	-2.35642	0.308163	-7.64667	2.06247e-14	6.07587e-12
ENSG00000165178	NCF1C	516.045	-3.1575	0.506249	-6.23705	4.45897e-10	1.49506e-07		ENSG00000131019	ULBP3	330.249	2.17846	0.284473	7.65787	1.89047e-14	6.34446e-12
ENSG00000121957	GPSM2	3883.13	1.80153	0.290896	6.19303	5.9017e-10	1.59622e-07		ENSG00000225164	PRRC2A	763.351	26.746	3.49172	7.65983	1.86177e-14	6.36523e-12
ENSG00000125245	GPR18	63.7795	-3.49477	0.546319	-6.39693	1.58531e-10	1.59622e-07		ENSG00000135549	PKIB	3810.62	-3.6945	0.483823	-7.63605	2.23991e-14	6.39193e-12
ENSG00000167984	NLRC3	461.305	-1.90937	0.307581	-6.20769	5.37702e-10	1.64258e-07		ENSG00000137801	THBS1	11360.6	-3.67867	0.48383	-7.60323	2.88839e-14	7.7523e-12
ENSG00000163518	FCRL4	45.4989	-4.27862	0.681131	-6.28164	3.35026e-10	1.72616e-07		ENSG00000119686	FLVCR2	910.548	-3.27341	0.429104	-7.62848	2.37541e-14	7.86982e-12
ENSG00000009790	TRAF3IP3	704.076	-3.29466	0.528794	-6.23051	4.64908e-10	1.76461e-07		ENSG00000147724	FAM135B	51.0504	-4.23211	0.553763	-7.64245	2.13133e-14	8.6767e-12
ENSG00000139193	CD27	795.609	-2.3823	0.383006	-6.22002	4.97107e-10	1.76461e-07		ENSG00000172031	EPHX4	139.437	4.3435	0.569899	7.62153	2.50679e-14	9.15628e-12
ENSG00000072818	ACAP1	1354.66	-1.97723	0.322001	-6.14045	8.2287e-10	1.77725e-07		ENSG00000080845	DLGAP4	4551.83	1.05064	0.139256	7.54467	4.53439e-14	1.00919e-11
ENSG00000124203	ZNF831	104.986	-3.38252	0.548796	-6.16352	7.11446e-10	1.89033e-07		ENSG00000157823	AP3S2	2487.3	-1.49672	0.197557	-7.57616	3.55924e-14	1.00919e-11
ENSG00000189366	ALG1L	291.722	3.17101	0.514761	6.16016	7.26728e-10	1.89033e-07		ENSG00000164161	HHIP	512.502	-4.17288	0.551928	-7.56056	4.01322e-14	1.01647e-11
ENSG00000015285	WAS	882.247	-2.68034	0.434171	-6.17346	6.68104e-10	1.89365e-07		ENSG00000157224	CLDN12	4367.63	1.43019	0.190454	7.50936	5.94159e-14	1.51705e-11
ENSG00000188404	SELL	571.358	-4.31643	0.699941	-6.16685	6.96634e-10	1.89365e-07		ENSG00000176472	ZNF575	598.073	-2.31192	0.307993	-7.50638	6.07848e-14	1.60001e-11
ENSG00000277377	SERPINA1	538.209	11.6069	1.88243	6.16592	7.00744e-10	1.89365e-07		ENSG00000101255	TRIB3	1624.48	3.95431	0.52839	7.4837	7.22586e-14	1.90441e-11
ENSG00000096171	VARS1	76.7491	21.5401	3.46818	6.2108	5.27171e-10	1.96636e-07		ENSG00000197157	SND1	12069.1	1.59969	0.21425	7.46646	8.23829e-14	2.03913e-11
ENSG00000012124	CD22	807.235	-3.74483	0.60949	-6.1442	8.03677e-10	2.1508e-07		ENSG00000166415	WDR72	412.418	2.9091	0.390164	7.4561	8.91221e-14	2.25794e-11
ENSG00000160856	FCRL3	207.396	-3.7534	0.612985	-6.12316	9.17382e-10	2.1508e-07		ENSG00000138152	BTBD16	32.1904	3.32218	0.443516	7.49055	6.85854e-14	2.39666e-11
ENSG00000083454	P2RX5	531.642	-4.4265	0.721495	-6.13517	8.50674e-10	2.18668e-07		ENSG00000105464	GRIN2D	1339.32	5.77848	0.774422	7.46167	8.54341e-14	2.41625e-11
ENSG00000169260	ZNF311	19.88	-23.2862	3.76446	-6.18579	6.17908e-10	2.19373e-07		ENSG00000282937	PRSS22	1979.19	4.47961	0.604978	7.40459	1.31556e-13	3.68024e-11
ENSG00000145416	MARCHF1	321.284	-1.75582	0.28687	-6.12061	9.32202e-10	2.21898e-07		ENSG00000162461	SLC25A34	541.75	-2.88069	0.390583	-7.37536	1.63908e-13	3.95492e-11
ENSG00000108798	ABI3	542.578	-2.11788	0.346912	-6.10494	1.02839e-09	2.56206e-07		ENSG00000144218	AFF3	344.228	-2.49381	0.338456	-7.36819	1.72959e-13	4.07218e-11
ENSG00000172578	KLHL6	743.141	-2.08688	0.341704	-6.10727	1.01351e-09	2.56206e-07		ENSG00000101189	MRGBP	1906.83	1.65581	0.226003	7.32648	2.36268e-13	6.37408e-11
ENSG00000105976	MET	7345.25	2.17545	0.357872	6.07886	1.21044e-09	2.82214e-07		ENSG00000146731	CCT6A	11394.6	1.89019	0.258861	7.30196	2.83597e-13	6.37408e-11
ENSG00000121210	TMEM131L	548.761	-2.22839	0.366784	-6.07548	1.23616e-09	2.96091e-07		ENSG00000164542	KIAA0895	249.712	2.68958	0.368042	7.30781	2.71538e-13	6.83467e-11
ENSG00000181577	C6orf223	1404.83	3.29235	0.544673	6.04464	1.49745e-09	3.01263e-07		ENSG00000214888		56.5094	-4.227	0.574985	-7.35148	1.9602e-13	7.17962e-11
ENSG00000224200	FKBPL	60.9528	20.6644	3.36846	6.13469	8.5328e-10	3.01731e-07		ENSG00000088305	DNMT3B	272.316	1.91599	0.262969	7.286	3.19289e-13	7.1905e-11
ENSG00000158481	CD1C	364.41	-4.25618	0.703287	-6.05185	1.43194e-09	3.0582e-07		ENSG00000090861	AARS1	6288.06	1.66103	0.228715	7.26243	3.80203e-13	8.16977e-11
ENSG00000146094	DOK3	489.786	-2.31683	0.380419	-6.09022	1.12754e-09	3.15812e-07		ENSG00000163518	FCRL4	45.4989	-6.20316	0.846795	-7.32546	2.38075e-13	8.43563e-11
ENSG00000180353	HCLS1	2061.54	-2.6878	0.448026	-5.9992	1.98292e-09	3.24647e-07		ENSG00000113303	BTNL8	4543.18	-4.37445	0.604644	-7.23475	4.66386e-13	9.13409e-11
ENSG00000123329	ARHGAP9	1292.36	-2.90808	0.483026	-6.02053	1.73842e-09	3.25911e-07		ENSG00000159182	PRAC1	2595.32	-5.70944	0.787477	-7.2503	4.15864e-13	9.13409e-11
ENSG00000230341	PPP1R18	11.472	-23.0355	3.76475	-6.11873	9.43217e-10	3.58086e-07		ENSG00000196715	VKORC1L1	3358.65	1.14726	0.159189	7.20691	5.7234e-13	1.00986e-10
ENSG00000100767	PAPLN	689.443	-1.66391	0.276175	-6.02485	1.69272e-09	3.77784e-07		ENSG00000133742	CA1	27129.2	-6.63759	0.91892	-7.22325	5.07583e-13	1.02755e-10
ENSG00000186451	SPATA12	73.5586	2.42376	0.399227	6.07114	1.27003e-09	3.85815e-07		ENSG00000168903	BTNL3	4281.9	-4.27521	0.593638	-7.20171	5.94629e-13	1.02755e-10
ENSG00000155926	SLA	797.993	-2.694	0.449125	-5.99833	1.99357e-09	4.39891e-07		ENSG00000135678	CPM	3006.56	-2.48567	0.343634	-7.23347	4.70802e-13	1.11546e-10
ENSG00000177455	CD19	731.832	-4.56417	0.762311	-5.98728	2.13373e-09	4.66062e-07		ENSG00000122386	ZNF205	1159.83	1.25201	0.17352	7.2154	5.3777e-13	1.1331e-10
ENSG00000185245	GP1BA	75.2606	-2.83347	0.470216	-6.02589	1.68183e-09	5.35246e-07		ENSG00000282678		371.118	-7.09067	0.983759	-7.20773	5.68928e-13	1.26016e-10
ENSG00000271699		207.555	-2.73412	0.460094	-5.94252	2.80675e-09	5.40089e-07		ENSG00000115263	GCG	733.061	-7.30923	1.01602	-7.19396	6.29382e-13	1.31784e-10
ENSG00000007312	CD79B	1071.28	-4.71165	0.795214	-5.92501	3.12273e-09	5.43322e-07		ENSG00000166946	CCNDBP1	3298.69	-1.08587	0.151492	-7.16787	7.61726e-13	1.46902e-10
ENSG00000124772	CPNE5	772.641	-1.89009	0.317874	-5.94604	2.74703e-09	5.78136e-07		ENSG00000158467	AHCYL2	10856.5	-2.89584	0.404329	-7.16208	7.94633e-13	1.50857e-10
ENSG00000105122	RASAL3	1168.76	-2.87122	0.48641	-5.90289	3.57197e-09	6.14977e-07		ENSG00000101126	ADNP	4773.3	1.20611	0.168446	7.16024	8.05386e-13	1.51428e-10
ENSG00000134061	CD180	242.282	-2.47667	0.42503	-5.82703	5.6421e-09	6.24524e-07		ENSG00000163347	CLDN1	1507.64	4.73341	0.661714	7.15326	8.4742e-13	1.65911e-10
ENSG00000127418	FGFRL1	4502.18	1.67792	0.283827	5.91179	3.38416e-09	6.45996e-07		ENSG00000067113	PLPP1	3915.43	-2.37931	0.333584	-7.13257	9.8513e-13	1.70935e-10
ENSG00000174123	TLR10	242.988	-2.91934	0.494518	-5.90341	3.56061e-09	6.45996e-07		ENSG00000088826	SMOX	1072.8	2.36258	0.331754	7.12147	1.06783e-12	2.11052e-10
ENSG00000115935	WIPF1	1329.64	-2.48706	0.422676	-5.88408	4.00276e-09	6.52142e-07		ENSG00000101158	NELFCD	5428.71	1.60805	0.227413	7.07104	1.5378e-12	2.62134e-10
ENSG00000130812	ANGPTL6	89.9707	-2.9033	0.491825	-5.90311	3.56706e-09	6.52142e-07		ENSG00000172410	INSL5	541.556	-8.18848	1.16019	-7.05788	1.69057e-12	2.87241e-10
ENSG00000110777	POU2AF1	1516	-2.37461	0.404123	-5.87597	4.20378e-09	6.73473e-07		ENSG00000157111	TMEM171	4336.69	-3.60063	0.509899	-7.06146	1.6476e-12	2.90651e-10
ENSG00000231968	UBD	431.053	21.7489	3.68668	5.89933	3.64981e-09	6.93078e-07		ENSG00000189221	MAOA	12270.5	-2.54126	0.360303	-7.05313	1.74937e-12	2.91865e-10
ENSG00000112149	CD83	487.851	-2.2585	0.382778	-5.90029	3.62857e-09	6.94142e-07		ENSG00000187699	C2orf88	2842.49	-3.80605	0.538803	-7.06389	1.61907e-12	3.01547e-10
ENSG00000168421	RHOH	577.249	-2.99564	0.508317	-5.89325	3.78663e-09	7.06333e-07		ENSG00000102898	NUTF2	5495.52	1.66693	0.236563	7.04643	1.83572e-12	3.1766e-10
ENSG00000173218	VANGL1	2022.67	1.31907	0.226085	5.83439	5.39881e-09	7.59071e-07		ENSG00000197165	SULT1A2	1282.16	-4.06047	0.579255	-7.00981	2.38649e-12	4.42716e-10
ENSG00000124126	PREX1	1328.05	-2.09444	0.359714	-5.82253	5.79648e-09	8.73074e-07		ENSG00000186493	C5orf38	367.923	7.50589	1.07326	6.99353	2.68052e-12	4.6647e-10
ENSG00000124766	SOX4	6972.49	1.9245	0.328018	5.86703	4.43659e-09	8.73074e-07		ENSG00000112761	CCN6	193.272	5.71969	0.81645	7.00556	2.45997e-12	4.77459e-10
ENSG00000171310	CHST11	471.097	-2.66496	0.454926	-5.85801	4.68437e-09	8.73074e-07		ENSG00000050344	NFE2L3	3797.25	2.32724	0.334559	6.95614	3.49724e-12	5.46141e-10
ENSG00000117091	CD48	837.904	-3.14711	0.537988	-5.84979	4.92207e-09	9.01997e-07		ENSG00000122585	NPY	43.6383	-6.00947	0.85409	-7.0361	1.97695e-12	5.46141e-10
ENSG00000142583	SLC2A5	587.247	-2.56957	0.440583	-5.83221	5.46996e-09	9.6664e-07		ENSG00000158481	CD1C	364.41	-5.67873	0.813487	-6.98072	2.93669e-12	5.55617e-10
ENSG00000146192	FGD2	651.714	-2.40674	0.412405	-5.83587	5.3511e-09	9.6664e-07		ENSG00000118308	IRAG2	567.2	-4.81503	0.692339	-6.95473	3.53234e-12	5.96622e-10
ENSG00000224309		132.21	2.38601	0.410378	5.81419	6.09286e-09	1.00345e-06		ENSG00000187097	ENTPD5	8074.52	-2.38546	0.345333	-6.90772	4.925e-12	6.65406e-10
ENSG00000171700	RGS19	633.768	-2.51378	0.432486	-5.81239	6.15854e-09	1.08156e-06		ENSG00000187837	H1-2	2738.29	-2.802	0.403685	-6.94106	3.8917e-12	6.65406e-10
ENSG00000089012	SIRPG	176.602	-2.73272	0.472164	-5.78766	7.13751e-09	1.0965e-06		ENSG00000143297	FCRL5	579.66	-3.85113	0.5567	-6.91779	4.58737e-12	6.90716e-10
ENSG00000179715	PCED1B	339.125	-2.2092	0.3892	-5.67626	1.37675e-08	1.29042e-06		ENSG00000196502	SULT1A1	6136.48	-2.86924	0.414895	-6.91559	4.65935e-12	6.91109e-10
ENSG00000230907	FKBPL	86.2008	22.829	3.82959	5.96122	2.50358e-09	1.35978e-06		ENSG00000106105	GARS1	8257.63	2.84017	0.411291	6.90549	5.003e-12	7.41215e-10
ENSG00000206437	LTB	1826.56	-3.20445	0.559454	-5.72781	1.01733e-08	1.35996e-06		ENSG00000129455	KLK8	104.569	8.46582	1.21793	6.95101	3.62682e-12	7.96266e-10
ENSG00000078589	P2RY10	232.614	-2.12572	0.37111	-5.728	1.01621e-08	1.55512e-06		ENSG00000135912	TTLL4	1443.81	1.79232	0.259216	6.91437	4.69955e-12	8.58177e-10
ENSG00000186517	ARHGAP30	1012.44	-2.48224	0.432193	-5.74335	9.28225e-09	1.57198e-06		ENSG00000117054	ACADM	3883.78	-2.03099	0.295213	-6.87976	5.99516e-12	9.0887e-10
ENSG00000163132	MSX1	989.264	3.44735	0.598069	5.76413	8.20785e-09	1.62619e-06		ENSG00000173237	C11orf86	1718.48	-6.09017	0.883585	-6.89257	5.47941e-12	9.48599e-10
ENSG00000150867	PIP4K2A	906.748	-1.62533	0.283469	-5.73372	9.8251e-09	1.63831e-06		ENSG00000170835	CEL	808.584	4.68058	0.680614	6.877	6.11256e-12	9.66596e-10
ENSG00000096060	FKBP5	3263.16	-1.8959	0.332601	-5.70022	1.19652e-08	1.67986e-06		ENSG00000138363	ATIC	6409.95	2.05114	0.298938	6.86144	6.8171e-12	1.01757e-09
ENSG00000171084	FAM86JP	220.512	1.09082	0.191309	5.70186	1.18506e-08	1.69642e-06		ENSG00000187486	KCNJ11	227.545	1.40937	0.205162	6.86954	6.44092e-12	1.08079e-09
ENSG00000069493	CLEC2D	673.803	-2.3173	0.403348	-5.74516	9.18319e-09	1.75154e-06		ENSG00000078304	PPP2R5C	6934.63	0.849059	0.123963	6.84932	7.42031e-12	1.09095e-09
ENSG00000198883	PNMA5	7.73529	-2.6477	0.457059	-5.7929	6.91796e-09	1.75154e-06		ENSG00000148842	CNNM2	1727.62	-1.95866	0.286539	-6.83557	8.16781e-12	1.25304e-09
ENSG00000109906	ZBTB16	189.981	-2.8036	0.492945	-5.68745	1.28954e-08	1.84071e-06		ENSG00000151012	SLC7A11	1328.78	3.97546	0.582084	6.8297	8.50913e-12	1.29574e-09
ENSG00000277998	EIF3EP3	77.64	18.1139	3.1455	5.75868	8.47738e-09	1.84071e-06		ENSG00000164283	ESM1	132.578	5.57476	0.812229	6.86353	6.71807e-12	1.29591e-09
ENSG00000160224	AIRE	67.5821	-3.15021	0.534427	-5.89456	3.75676e-09	1.8617e-06		ENSG00000117115	PADI2	9824.61	-4.09219	0.600863	-6.81052	9.72446e-12	1.31452e-09
ENSG00000180448	ARHGAP45	5614.69	-1.0192	0.178843	-5.69887	1.20606e-08	1.97963e-06		ENSG00000160191	PDE9A	5591.08	-2.99606	0.439611	-6.81524	9.41086e-12	1.32388e-09
ENSG00000167664	TMIGD2	190.102	-1.81127	0.31929	-5.67281	1.40478e-08	2.00079e-06		ENSG00000286001		469.755	-1.3395	0.196426	-6.81935	9.14523e-12	1.32388e-09
ENSG00000260062		14.1254	-1.96429	0.338505	-5.80282	6.5209e-09	2.00079e-06		ENSG00000036672	USP2	768.409	-4.21869	0.619049	-6.81479	9.44004e-12	1.42599e-09
ENSG00000273799		15.9771	7.0946	1.2296	5.76984	7.93477e-09	2.00079e-06		ENSG00000172594	SMPDL3A	4868.33	-2.70916	0.400214	-6.76928	1.29422e-11	1.51173e-09
ENSG00000104903	LYL1	421.069	-2.7348	0.481343	-5.68159	1.33448e-08	2.03218e-06		ENSG00000057704	TMCC3	3775.62	-3.27956	0.48329	-6.78591	1.15357e-11	1.57641e-09
ENSG00000185862	EVI2B	532.006	-2.64547	0.466143	-5.67523	1.38502e-08	2.0944e-06		ENSG00000067141	NEO1	8997.89	-1.5398	0.227662	-6.76352	1.34683e-11	1.79095e-09
ENSG00000122224	LY9	271.692	-2.49335	0.448557	-5.5586	2.71945e-08	2.16001e-06		ENSG00000100767	PAPLN	689.443	-2.1593	0.318647	-6.77646	1.23155e-11	1.79095e-09
ENSG00000134516	DOCK2	696.614	-2.77934	0.49068	-5.66427	1.47655e-08	2.16001e-06		ENSG00000119547	ONECUT2	155.647	4.99671	0.734778	6.8003	1.04405e-11	1.87716e-09
ENSG00000136286	MYO1G	751.167	-2.46813	0.435664	-5.66522	1.46836e-08	2.16001e-06		ENSG00000175309	PHYKPL	4835.37	-1.52714	0.22682	-6.73282	1.66406e-11	1.87716e-09
ENSG00000163534	FCRL1	212.55	-5.12775	0.90779	-5.64861	1.61746e-08	2.16001e-06		ENSG00000182379	NXPH4	470.093	5.61761	0.832034	6.75166	1.46163e-11	1.98985e-09
ENSG00000159753	CARMIL2	704.666	-3.12443	0.548938	-5.69177	1.25731e-08	2.17127e-06		ENSG00000101188	NTSR1	190.151	6.29573	0.936073	6.72568	1.74771e-11	2.2039e-09
ENSG00000229944		17.817	21.865	3.83008	5.70877	1.13797e-08	2.25052e-06		ENSG00000117281	CD160	73.6693	-3.4695	0.509793	-6.8057	1.0056e-11	2.2039e-09
ENSG00000104814	MAP4K1	754.049	-2.14612	0.380142	-5.64558	1.64624e-08	2.35143e-06		ENSG00000204439	C6orf47	429.7	25.7289	3.82159	6.73249	1.66782e-11	2.22515e-09
ENSG00000105889	STEAP1B	22.058	-2.94062	0.514908	-5.71096	1.12341e-08	2.35214e-06		ENSG00000117472	TSPAN1	68534.1	-2.74993	0.409686	-6.71229	1.91596e-11	2.48276e-09
ENSG00000184922	FMNL1	1696.9	-2.1156	0.378833	-5.58453	2.34328e-08	2.35214e-06		ENSG00000055044	NOP58	5038.57	1.67223	0.250043	6.68776	2.26606e-11	2.91516e-09
ENSG00000112799	LY86	239.817	-3.24266	0.585816	-5.53528	3.1073e-08	2.36042e-06		ENSG00000134910	STT3A	7547.33	1.19007	0.178684	6.66016	2.73536e-11	2.93629e-09
ENSG00000068831	RASGRP2	1269.92	-3.7816	0.676072	-5.59348	2.22557e-08	2.36566e-06		ENSG00000144283	PKP4	3908.77	1.39955	0.209645	6.67582	2.45854e-11	2.93629e-09
ENSG00000215512	LOC644669	124.537	2.39569	0.425794	5.62641	1.84003e-08	2.36566e-06		ENSG00000007306	CEACAM7	57578.1	-5.03389	0.757278	-6.64734	2.98432e-11	3.15884e-09
ENSG00000113263	ITK	383.088	-1.93834	0.344207	-5.63131	1.78841e-08	2.48511e-06		ENSG00000205683	DPF3	367.895	-2.52632	0.378442	-6.67559	2.46235e-11	3.15884e-09
ENSG00000144218	AFF3	344.228	-1.63844	0.292052	-5.61008	2.02239e-08	2.50066e-06		ENSG00000100418	DESI1	3311.47	1.76329	0.26498	6.65442	2.84422e-11	3.33512e-09
ENSG00000174130	TLR6	138.931	-2.02444	0.362927	-5.57811	2.4315e-08	3.07709e-06		ENSG00000103494	RPGRIP1L	466.55	1.306	0.196252	6.6547	2.83874e-11	3.37581e-09
ENSG00000006576	PHTF2	896.199	-0.947777	0.169761	-5.583	2.36398e-08	3.15872e-06		ENSG00000122547	EEPD1	2210.52	2.00702	0.301049	6.66676	2.61521e-11	3.43096e-09
ENSG00000105639	JAK3	991.814	-2.66051	0.47298	-5.625	1.85505e-08	3.15872e-06		ENSG00000184012	TMPRSS2	27708.2	-2.33511	0.352171	-6.6306	3.34322e-11	3.44137e-09
ENSG00000115165	CYTIP	705.235	-1.96362	0.35163	-5.58433	2.34603e-08	3.15872e-06		ENSG00000277998	EIF3EP3	77.64	23.9313	3.57674	6.69082	2.21928e-11	3.53892e-09
ENSG00000153551	CMTM7	657.102	-1.55381	0.279147	-5.56626	2.60266e-08	3.44217e-06		ENSG00000182816	KRTAP13-2	100.886	-7.76502	1.16077	-6.68955	2.23854e-11	3.82254e-09
ENSG00000134594	RAB33A	47.7746	-3.05983	0.531598	-5.75591	8.61767e-09	3.58938e-06		ENSG00000110887	DAO	84.92	-6.34441	0.949098	-6.68467	2.3144e-11	3.90389e-09
ENSG00000136167	LCP1	3139.15	-2.66348	0.482087	-5.52489	3.29694e-08	3.69736e-06		ENSG00000256043	CTSO	166.241	24.3219	3.62509	6.70932	1.95539e-11	3.90389e-09
ENSG00000077420	APBB1IP	615.874	-2.87724	0.519467	-5.53882	3.04512e-08	3.94301e-06		ENSG00000131015	ULBP2	85.8669	5.4271	0.812427	6.68011	2.38769e-11	3.97898e-09
ENSG00000146112	PPP1R18	818.35	-3.04183	0.549039	-5.54028	3.01995e-08	3.94301e-06		ENSG00000186792	HYAL3	260.556	2.25977	0.339917	6.64799	2.97131e-11	3.97898e-09
ENSG00000157303	SUSD3	244.452	-3.17604	0.575824	-5.51565	3.47495e-08	3.94301e-06		ENSG00000269378		89.6716	-21.8468	3.27438	-6.67205	2.52261e-11	4.17866e-09
ENSG00000196405	EVL	2842.4	-2.64838	0.479919	-5.51839	3.42126e-08	4.0005e-06		ENSG00000108813	DLX4	41.0008	3.30333	0.49538	6.66827	2.58844e-11	4.45339e-09
ENSG00000158748	HTR6	12.4433	-2.67925	0.474705	-5.64403	1.66116e-08	4.22824e-06		ENSG00000135480	KRT7	1247.05	5.82975	0.878616	6.63515	3.24165e-11	4.45372e-09
ENSG00000161791	FMNL3	1066.65	-1.90726	0.348874	-5.4669	4.57972e-08	4.24748e-06		ENSG00000110013	SIAE	13012.4	-1.84998	0.279934	-6.60861	3.87943e-11	4.46526e-09
ENSG00000166825	ANPEP	20779.4	-3.68069	0.673673	-5.46361	4.66551e-08	4.29368e-06		ENSG00000174992	ZG16	57157.5	-5.4054	0.819444	-6.59642	4.21203e-11	4.7166e-09
ENSG00000167065	DUSP18	845.516	1.04135	0.187581	5.55145	2.83303e-08	4.48348e-06		ENSG00000133422	MORC2	2359.5	1.70454	0.258052	6.60542	3.96396e-11	5.11707e-09
ENSG00000186265	BTLA	83.5467	-3.40027	0.596284	-5.70243	1.18109e-08	4.63504e-06		ENSG00000232573	RPL3P4	2516.67	11.6715	1.7669	6.60564	3.958e-11	5.11707e-09
ENSG00000137834	SMAD6	2100.95	1.3882	0.255026	5.44336	5.22846e-08	4.91918e-06		ENSG00000253239	IGLVI-70	67.0439	-8.66725	1.30652	-6.63386	3.27011e-11	5.19896e-09
ENSG00000107099	DOCK8	967.346	-1.5008	0.273839	-5.4806	4.23885e-08	5.23781e-06		ENSG00000100228	RAB36	370.476	2.4574	0.374147	6.56801	5.09923e-11	5.4749e-09
ENSG00000162511	LAPTM5	4388.75	-2.84184	0.519929	-5.46581	4.60787e-08	5.2763e-06		ENSG00000142959	BEST4	3230.25	-5.7154	0.872867	-6.54785	5.83697e-11	5.53982e-09
ENSG00000186493	C5orf38	367.923	5.05414	0.942825	5.36063	8.29308e-08	5.43498e-06		ENSG00000176641	RNF152	994.316	-3.67135	0.55677	-6.59402	4.28061e-11	5.53982e-09
ENSG00000266094	RASSF5	683.183	-2.04055	0.370222	-5.51169	3.55406e-08	5.43498e-06		ENSG00000163191	S100A11	19761.4	2.94917	0.449698	6.55812	5.44907e-11	5.66925e-09
ENSG00000111110	PPM1H	1331.5	1.70831	0.314791	5.42682	5.73672e-08	5.68323e-06		ENSG00000134028	ADAMDEC1	2877.02	-4.94574	0.751399	-6.58205	4.6401e-11	5.78913e-09
ENSG00000183775	KCTD16	205.434	4.17596	0.766581	5.44751	5.10795e-08	5.68323e-06		ENSG00000282627		2036.97	-5.32783	0.809167	-6.58434	4.56897e-11	5.89371e-09
ENSG00000232024		26.4638	21.1733	3.82993	5.52837	3.23224e-08	5.68323e-06		ENSG00000165138	ANKS6	1681.08	1.43015	0.217389	6.57877	4.74345e-11	6.08497e-09
ENSG00000101445	PPP1R16B	605.565	-2.93407	0.538031	-5.45335	4.94283e-08	5.78702e-06		ENSG00000088002	SULT2B1	1020.75	3.4131	0.518925	6.57726	4.79202e-11	6.10621e-09
ENSG00000103522	IL21R	262.876	-2.5376	0.467243	-5.431	5.60398e-08	5.78702e-06		ENSG00000069431	ABCC9	571.104	0.969696	0.148393	6.53464	6.37623e-11	6.45288e-09
ENSG00000131002	TXLNGY	1051.76	8.022	1.48615	5.39782	6.74544e-08	6.00151e-06		ENSG00000157514	TSC22D3	8924.5	-3.56868	0.546428	-6.53093	6.53626e-11	6.57862e-09
ENSG00000143869	GDF7	73.6418	-2.72928	0.483796	-5.6414	1.68674e-08	6.16998e-06		ENSG00000150907	FOXO1	1327.69	-1.4802	0.226156	-6.54505	5.94759e-11	6.7062e-09
ENSG00000276849		2052.98	-2.95646	0.553098	-5.34528	9.0277e-08	6.16998e-06		ENSG00000120708	TGFBI	13061	2.70901	0.415008	6.52762	6.68243e-11	7.02989e-09
ENSG00000143297	FCRL5	579.66	-2.62078	0.48239	-5.43291	5.54429e-08	6.35236e-06		ENSG00000168092	PAFAH1B2	3953.12	0.892973	0.137042	6.51607	7.21718e-11	7.10516e-09
ENSG00000197540	GZMM	172.389	-2.70567	0.499649	-5.41515	6.12378e-08	6.49112e-06		ENSG00000143183	TMCO1	8273.22	-1.08693	0.166904	-6.5123	7.40078e-11	7.53795e-09
ENSG00000110848	CD69	473.164	-2.95869	0.545169	-5.4271	5.72761e-08	6.49296e-06		ENSG00000146223	RPL7L1	7905.15	1.0064	0.15528	6.48121	9.09929e-11	7.92926e-09
ENSG00000160326	SLC2A6	389.144	-2.50505	0.46213	-5.42065	5.93818e-08	6.7749e-06		ENSG00000123989	CHPF	8816.15	2.09393	0.322397	6.49488	8.31022e-11	8.37515e-09
ENSG00000139190	VAMP1	762.013	-1.58338	0.290637	-5.44796	5.09496e-08	6.81772e-06		ENSG00000109906	ZBTB16	189.981	-3.73037	0.569717	-6.54777	5.84027e-11	8.7084e-09
ENSG00000128218	VPREB3	296.776	-4.79476	0.904099	-5.30336	1.13693e-07	6.88224e-06		ENSG00000226479	TMEM185B	2425.59	1.39967	0.215523	6.49429	8.3425e-11	9.18894e-09
ENSG00000167083	GNGT2	60.1541	-2.05886	0.375522	-5.48266	4.18989e-08	6.90901e-06		ENSG00000110777	POU2AF1	1516	-3.01793	0.465463	-6.48371	8.94916e-11	9.53213e-09
ENSG00000081237	PTPRC	1868.16	-3.12825	0.584367	-5.35323	8.63985e-08	7.13828e-06		ENSG00000155438	NIFK	2487.28	1.67499	0.25832	6.48418	8.9218e-11	9.59308e-09
ENSG00000139354	GAS2L3	1249.07	1.2811	0.239211	5.35554	8.53035e-08	7.16144e-06		ENSG00000039139	DNAH5	47.551	4.41277	0.673977	6.54736	5.85638e-11	9.79009e-09
ENSG00000120899	PTK2B	5934.15	-0.921884	0.170964	-5.39228	6.95709e-08	7.18026e-06		ENSG00000131401	NAPSB	969.8	-3.91334	0.605116	-6.46709	9.99111e-11	1.07802e-08
ENSG00000178199	ZC3H12D	890.636	-1.72303	0.31898	-5.40168	6.602e-08	7.18026e-06		ENSG00000145990	GFOD1	818.554	-1.10595	0.170734	-6.47763	9.31731e-11	1.0834e-08
ENSG00000163900	TMEM41A	1585.43	0.708802	0.132492	5.34976	8.80712e-08	7.24518e-06		ENSG00000167701	GPT	6761.32	-3.40943	0.529713	-6.43636	1.22371e-10	1.084e-08
ENSG00000170561	IRX2	511.081	5.254	0.972852	5.40062	6.64106e-08	7.24518e-06		ENSG00000007216	SLC13A2	2646.95	-4.9403	0.765596	-6.45289	1.09739e-10	1.14483e-08
ENSG00000101017	CD40	475.053	-2.68141	0.494241	-5.42531	5.7853e-08	7.45384e-06		ENSG00000271178		20.0337	-8.59401	1.32173	-6.50208	7.92154e-11	1.14483e-08
ENSG00000256594	LOC374443	180.801	-1.83923	0.342171	-5.37517	7.65084e-08	7.61091e-06		ENSG00000101132	PFDN4	1286.75	1.63853	0.253961	6.45189	1.10465e-10	1.1464e-08
ENSG00000146285	SCML4	278.519	-2.62354	0.490044	-5.35369	8.61786e-08	8.28205e-06		ENSG00000105048	TNNT1	314.555	5.3395	0.830039	6.43283	1.25251e-10	1.16504e-08
ENSG00000138772	ANXA3	5038.12	1.73051	0.322146	5.3718	7.79532e-08	8.73376e-06		ENSG00000105219	CCNP	140.833	4.77493	0.736807	6.48058	9.13709e-11	1.18371e-08
ENSG00000035720	STAP1	134.314	-3.73808	0.699724	-5.34222	9.18155e-08	8.73726e-06		ENSG00000102024	PLS3	2620.12	1.74873	0.2714	6.44339	1.16837e-10	1.1947e-08
ENSG00000139194	RBP5	391.128	-2.27639	0.425068	-5.35536	8.53883e-08	8.92433e-06		ENSG00000101680	LAMA1	1086.32	-4.12027	0.639781	-6.44013	1.1937e-10	1.21086e-08
ENSG00000269404	SPIB	3296.97	-3.11892	0.585594	-5.32608	1.00355e-07	8.95974e-06		ENSG00000169903	TM4SF4	378.459	6.45646	1.0054	6.42178	1.34686e-10	1.21086e-08
ENSG00000128271	ADORA2A	218.705	-2.64774	0.496387	-5.33401	9.6066e-08	9.00925e-06		ENSG00000006704	GTF2IRD1	2956.16	2.70582	0.419195	6.45481	1.08358e-10	1.21544e-08
ENSG00000184293	CLECL1	46.186	-3.23764	0.595293	-5.43874	5.36584e-08	9.3041e-06		ENSG00000088256	GNA11	14301.8	-1.88236	0.293266	-6.41861	1.37526e-10	1.28756e-08
ENSG00000130755	GMFG	1120.76	-2.4694	0.466586	-5.2925	1.20657e-07	9.45089e-06		ENSG00000169764	UGP2	14283.1	-2.26606	0.353029	-6.4189	1.37258e-10	1.28756e-08
ENSG00000188352	FOCAD	2273.2	1.0921	0.208084	5.24837	1.53455e-07	9.57391e-06		ENSG00000107807	TLX1	90.8273	4.0945	0.633013	6.46827	9.91286e-11	1.30342e-08
ENSG00000185697	MYBL1	221.7	-1.75483	0.330019	-5.31738	1.05274e-07	9.68562e-06		ENSG00000262152		996.056	4.6435	0.721124	6.43926	1.20061e-10	1.30342e-08
ENSG00000235712	RXRB	198.496	20.3349	3.83024	5.30905	1.10198e-07	9.82213e-06		ENSG00000175600	SUGCT	278.078	-3.25683	0.508256	-6.40785	1.47583e-10	1.30801e-08
ENSG00000135111	TBX3	4325.67	2.45009	0.462179	5.30117	1.15065e-07	9.9146e-06		ENSG00000053108	FSTL4	102.77	2.77818	0.429764	6.46445	1.01671e-10	1.32044e-08
ENSG00000152766	ANKRD22	3686.37	1.80865	0.340443	5.31262	1.08063e-07	9.9146e-06		ENSG00000106089	STX1A	590.846	2.27863	0.35602	6.40029	1.55087e-10	1.34215e-08
ENSG00000157734	SNX22	499.485	-1.96662	0.366832	-5.36109	8.27236e-08	9.9146e-06		ENSG00000142512	SIGLEC10	643.5	-2.15072	0.335669	-6.40727	1.48147e-10	1.3966e-08
ENSG00000181634	TNFSF15	797.084	1.7095	0.320993	5.32566	1.00589e-07	1.00702e-05		ENSG00000114739	ACVR2B	636.962	1.28446	0.200506	6.4061	1.49288e-10	1.40084e-08
ENSG00000152128	TMEM163	159.775	-3.9637	0.747474	-5.30279	1.14045e-07	1.02025e-05		ENSG00000173557	FAM166C	212.004	3.99298	0.623632	6.40277	1.52579e-10	1.42512e-08
ENSG00000012223	LTF	1446.58	-4.91971	0.931686	-5.28044	1.28876e-07	1.04181e-05		ENSG00000139194	RBP5	391.128	-3.13488	0.490506	-6.39112	1.64679e-10	1.50486e-08
ENSG00000163735	CXCL5	260.945	-5.87877	1.1316	-5.19509	2.04619e-07	1.08593e-05		ENSG00000163900	TMEM41A	1585.43	0.973102	0.152102	6.39768	1.57752e-10	1.50486e-08
ENSG00000110665	C11orf21	106.443	-3.12922	0.592575	-5.28072	1.28681e-07	1.16942e-05		ENSG00000105849	POLR1F	1119.77	1.5995	0.250561	6.38368	1.72879e-10	1.66185e-08
ENSG00000172575	RASGRP1	148.838	-2.03201	0.384903	-5.27928	1.2969e-07	1.16942e-05		ENSG00000167755	KLK6	898.25	7.53203	1.18086	6.37842	1.78929e-10	1.68886e-08
ENSG00000241484	ARHGAP8	3277.61	0.937133	0.177362	5.28374	1.26574e-07	1.18119e-05		ENSG00000146416	AIG1	1782.39	1.11079	0.174169	6.37768	1.79795e-10	1.71276e-08
ENSG00000182487	NCF1B	301.888	-3.29394	0.625668	-5.26468	1.40436e-07	1.18998e-05		ENSG00000121406	ZNF549	362.216	-1.14335	0.179513	-6.36917	1.90051e-10	1.72736e-08
ENSG00000128340	RAC2	3100.6	-2.14381	0.406379	-5.27539	1.32477e-07	1.19188e-05		ENSG00000164442	CITED2	4136.76	-2.58167	0.405701	-6.36348	1.97234e-10	1.73206e-08
ENSG00000112486	CCR6	348.707	-2.34087	0.444418	-5.26728	1.38461e-07	1.196e-05		ENSG00000187912	CLEC17A	95.6775	-4.91801	0.766245	-6.41833	1.37782e-10	1.74096e-08
ENSG00000130592	LSP1	3890.68	-2.47338	0.468725	-5.27681	1.31451e-07	1.20499e-05		ENSG00000203710	CR1	432.581	-4.18096	0.658205	-6.35206	2.1245e-10	1.74096e-08
ENSG00000198771	RCSD1	895.979	-2.10569	0.396377	-5.31234	1.08225e-07	1.21852e-05		ENSG00000105821	DNAJC2	2380.3	1.44115	0.226037	6.37573	1.82097e-10	1.78866e-08
ENSG00000167851	CD300A	246.078	-1.86799	0.362086	-5.15897	2.4831e-07	1.26025e-05		ENSG00000137203	TFAP2A	320.284	4.74355	0.744198	6.37404	1.84117e-10	1.78866e-08
ENSG00000197721	CR1L	3.97726	-4.71503	0.868129	-5.43125	5.5961e-08	1.26025e-05		ENSG00000213171	LINGO4	13.5291	-3.07159	0.480319	-6.39489	1.60664e-10	1.85138e-08
ENSG00000156234	CXCL13	1577.23	-5.53701	1.06256	-5.21099	1.87836e-07	1.33203e-05		ENSG00000153902	LGI4	773.968	-2.88471	0.45388	-6.35566	2.07531e-10	1.8549e-08
ENSG00000229754		31.0555	-1.97481	0.368744	-5.35551	8.5315e-08	1.33203e-05		ENSG00000204334	ERICH2	37.0043	3.40993	0.532585	6.40261	1.52746e-10	1.87162e-08
ENSG00000010671	BTK	298.395	-3.11027	0.594183	-5.23454	1.65399e-07	1.34714e-05		ENSG00000165816	VWA2	2136.75	2.71032	0.425412	6.37104	1.87751e-10	1.87905e-08
ENSG00000140379	BCL2A1	248.74	-2.9566	0.575188	-5.14022	2.74415e-07	1.36883e-05		ENSG00000157766	ACAN	238.585	4.51213	0.711293	6.34357	2.24502e-10	1.95287e-08
ENSG00000124602	UNC5CL	966.916	1.45445	0.275599	5.27743	1.31011e-07	1.43095e-05		ENSG00000254838	GVINP1	236.149	-2.69088	0.425062	-6.33058	2.44248e-10	1.95287e-08
ENSG00000112379	ARFGEF3	2822.28	1.58384	0.304827	5.19587	2.03768e-07	1.4605e-05		ENSG00000267594		33.5066	-5.89101	0.920983	-6.39644	1.59041e-10	1.95287e-08
ENSG00000107159	CA9	993.549	4.42444	0.844619	5.23838	1.61991e-07	1.47065e-05		ENSG00000051596	THOC3	2518.32	1.53045	0.24084	6.35461	2.08953e-10	1.97731e-08
ENSG00000105369	CD79A	3441.57	-4.12752	0.792909	-5.20555	1.93425e-07	1.60325e-05		ENSG00000099992	TBC1D10A	2602.26	-1.54819	0.244184	-6.34028	2.29351e-10	1.98938e-08
ENSG00000198792	TMEM184B	4258.07	0.872709	0.167486	5.21063	1.882e-07	1.60398e-05		ENSG00000197763	TXNRD3	417.111	1.77022	0.280304	6.31536	2.69526e-10	2.09732e-08
ENSG00000169508	GPR183	367.58	-2.77704	0.534119	-5.19928	2.00061e-07	1.625e-05		ENSG00000170074	FAM153A	69.9386	-5.09006	0.797917	-6.37919	1.78026e-10	2.12141e-08
ENSG00000155961	RAB39B	39.1816	-3.05014	0.576893	-5.28719	1.24207e-07	1.64705e-05		ENSG00000167483	NIBAN3	976.788	-3.69371	0.583715	-6.32793	2.48469e-10	2.12827e-08
ENSG00000141506	PIK3R5	289.192	-2.40465	0.463219	-5.19119	2.08959e-07	1.68319e-05		ENSG00000154822	PLCL2	967.989	-2.24414	0.353928	-6.34066	2.28786e-10	2.17458e-08
ENSG00000137098	SPAG8	50.6468	-1.48021	0.280599	-5.27518	1.32627e-07	1.69569e-05		ENSG00000138028	CGREF1	633.59	3.31859	0.526963	6.29756	3.02363e-10	2.34759e-08
ENSG00000148498	PARD3	2626.11	0.771681	0.149508	5.16146	2.45037e-07	1.69848e-05		ENSG00000122778	KIAA1549	809.107	2.53416	0.401686	6.30882	2.81179e-10	2.4137e-08
ENSG00000179088	C12orf42	10.0192	-3.13386	0.586676	-5.34173	9.20654e-08	1.7141e-05		ENSG00000168309	FAM107A	473.688	-5.10773	0.811116	-6.29716	3.03149e-10	2.48639e-08
ENSG00000166707	ZCCHC18	44.3554	-2.57656	0.476674	-5.40528	6.47089e-08	1.79163e-05		ENSG00000283559		99.6285	-3.3507	0.528794	-6.33649	2.35055e-10	2.51695e-08
ENSG00000276053	LAIR1	375.018	-2.06253	0.396925	-5.19628	2.0332e-07	1.79163e-05		ENSG00000170561	IRX2	511.081	6.99113	1.1124	6.28474	3.28407e-10	2.53594e-08
ENSG00000167895	TMC8	3047.41	-1.91714	0.376189	-5.09621	3.46523e-07	1.83377e-05		ENSG00000198807	PAX9	121.532	4.09221	0.645278	6.34179	2.27114e-10	2.61869e-08
ENSG00000177721	ANXA2R	199.797	-2.32742	0.45019	-5.16986	2.34265e-07	1.83377e-05		ENSG00000120915	EPHX2	4848.65	-1.96106	0.313541	-6.25456	3.98649e-10	2.64744e-08
ENSG00000074706	IPCEF1	222.162	-2.30519	0.446752	-5.1599	2.47087e-07	1.92329e-05		ENSG00000282797		123.045	-9.46992	1.49768	-6.32305	2.56452e-10	2.70857e-08
ENSG00000161405	IKZF3	1072.7	-1.75422	0.342598	-5.12035	3.04961e-07	1.92329e-05		ENSG00000114166	KAT2B	947.253	-1.81531	0.288111	-6.30074	2.96222e-10	2.71419e-08
ENSG00000198286	CARD11	778.829	-2.78174	0.537649	-5.1739	2.29262e-07	1.97514e-05		ENSG00000099194	SCD	11799.4	3.54137	0.565117	6.26661	3.68996e-10	2.81502e-08
ENSG00000164171	ITGA2	2843.45	1.65737	0.323725	5.11968	3.06062e-07	1.97953e-05		ENSG00000158473	CD1D	490.305	-3.12187	0.497525	-6.27479	3.50104e-10	2.81588e-08
ENSG00000164691	TAGAP	327.087	-2.7847	0.550977	-5.05411	4.32399e-07	1.97953e-05		ENSG00000185495		442.021	-1.38734	0.221625	-6.25987	3.8529e-10	2.86138e-08
ENSG00000203896	LIME1	1791.33	-0.983038	0.193851	-5.0711	3.95526e-07	1.97953e-05		ENSG00000278263		81.6537	-7.75856	1.22304	-6.34365	2.24379e-10	2.87966e-08
ENSG00000203727	SAMD5	3602.5	1.84902	0.360062	5.13528	2.81726e-07	2.17032e-05		ENSG00000117676	RPS6KA1	9436.2	-0.908381	0.145089	-6.26084	3.82912e-10	2.92478e-08
ENSG00000084710	EFR3B	314.5	1.36439	0.265906	5.13111	2.88039e-07	2.18424e-05		ENSG00000122224	LY9	271.692	-3.25299	0.517936	-6.28068	3.37105e-10	2.92478e-08
ENSG00000087237	CETP	65.1245	-1.60122	0.307116	-5.21375	1.85063e-07	2.27773e-05		ENSG00000197273	GUCA2A	18524.4	-5.48993	0.877251	-6.25811	3.89661e-10	2.96476e-08
ENSG00000136573	BLK	583.193	-4.26131	0.828835	-5.14132	2.72811e-07	2.27773e-05		ENSG00000164379	FOXQ1	4154.48	4.11111	0.659276	6.23579	4.49493e-10	3.2044e-08
ENSG00000168081	PNOC	118.608	-3.3663	0.657282	-5.12155	3.03038e-07	2.27773e-05		ENSG00000092621	PHGDH	1922	2.96735	0.474246	6.25699	3.92474e-10	3.20466e-08
ENSG00000117322	CR2	940.855	-4.42175	0.860661	-5.13762	2.78239e-07	2.31979e-05		ENSG00000156284	CLDN8	2074.92	-5.90507	0.94171	-6.27058	3.59705e-10	3.2123e-08
ENSG00000135525	MAP7	6262.87	1.04331	0.203665	5.12266	3.01255e-07	2.32613e-05		ENSG00000086696	HSD17B2	5112.9	-3.94605	0.633866	-6.22537	4.80429e-10	3.22851e-08
ENSG00000123473	STIL	1085.73	1.02388	0.200941	5.09543	3.47956e-07	2.37798e-05		ENSG00000114656	CFAP92	373.65	2.05199	0.32888	6.23933	4.39448e-10	3.3439e-08
ENSG00000227507	LTB	112.896	-3.48377	0.681068	-5.11517	3.13463e-07	2.38316e-05		ENSG00000139656	SMIM2	99.184	-2.29773	0.365747	-6.28229	3.33616e-10	3.3439e-08
ENSG00000005844	ITGAL	984.738	-1.92903	0.376387	-5.12513	2.97338e-07	2.44146e-05		ENSG00000167757	KLK11	708.862	4.47992	0.715599	6.26038	3.84051e-10	3.37372e-08
ENSG00000167767	KRT80	1184.63	3.685	0.72823	5.06022	4.18778e-07	2.4916e-05		ENSG00000275528	CCL15	394.597	-1.91659	0.308247	-6.21771	5.04458e-10	3.57675e-08
ENSG00000083307	GRHL2	2090.49	0.896151	0.177405	5.05145	4.3848e-07	2.5099e-05		ENSG00000124216	SNAI1	111.747	3.26569	0.520229	6.27741	3.44258e-10	3.58018e-08
ENSG00000101265	RASSF2	665.409	-2.59958	0.503984	-5.15807	2.49512e-07	2.54374e-05		ENSG00000104371	DKK4	276.462	8.19599	1.31374	6.23869	4.41246e-10	3.65238e-08
ENSG00000211787	TRAV8-3	4.89339	-3.28149	0.622626	-5.2704	1.36123e-07	2.54429e-05		ENSG00000137936	BCAR3	1903.4	-1.45026	0.232816	-6.22922	4.68772e-10	3.65238e-08
ENSG00000107742	SPOCK2	1483.75	-2.82266	0.556384	-5.07322	3.91144e-07	2.56246e-05		ENSG00000160712	IL6R	1844.42	-2.53162	0.406615	-6.22608	4.78244e-10	3.65238e-08
ENSG00000197905	TEAD4	784.438	1.88378	0.368539	5.11148	3.19643e-07	2.56628e-05		ENSG00000172578	KLHL6	743.141	-2.45906	0.39383	-6.24396	4.26634e-10	3.65238e-08
ENSG00000100036	SLC35E4	1610.77	1.70929	0.339191	5.03931	4.67221e-07	2.62121e-05		ENSG00000178537	SLC25A20	2069.24	-1.92593	0.308752	-6.23778	4.43824e-10	3.65238e-08
ENSG00000113088	GZMK	138.386	-3.50833	0.689883	-5.0854	3.66849e-07	2.62121e-05		ENSG00000182271	TMIGD1	2780.61	-6.62934	1.0646	-6.2271	4.75146e-10	3.65238e-08
ENSG00000183918	SH2D1A	93.4993	-3.08665	0.608223	-5.07487	3.87765e-07	2.68394e-05		ENSG00000099834	CDHR5	11895.1	-6.2147	1.00547	-6.18091	6.37312e-10	3.84482e-08
ENSG00000198796	ALPK2	79.3364	-2.80541	0.528493	-5.30831	1.10645e-07	2.74156e-05		ENSG00000224321		83.5993	-3.65543	0.58401	-6.2592	3.86967e-10	3.90685e-08
ENSG00000160185	UBASH3A	103.435	-2.4268	0.477943	-5.07759	3.82258e-07	2.76931e-05		ENSG00000187783	TMEM72	642.497	-4.45577	0.719071	-6.19657	5.77081e-10	3.94288e-08
ENSG00000162461	SLC25A34	541.75	-1.73304	0.338078	-5.12614	2.95736e-07	2.76931e-05		ENSG00000183742	MACC1	1820.75	2.71393	0.435907	6.22595	4.78662e-10	4.02682e-08
ENSG00000101911	PRPS2	3334.64	1.02983	0.203683	5.05607	4.27994e-07	2.84173e-05		ENSG00000127074	RGS13	206.069	-5.52353	0.890733	-6.20111	5.60662e-10	4.10241e-08
ENSG00000154380	ENAH	3856.48	1.86186	0.367582	5.06517	4.08032e-07	2.88327e-05		ENSG00000179674	ARL14	1690.75	-2.56081	0.41209	-6.21421	5.15849e-10	4.12912e-08
ENSG00000103021	CCDC113	539.399	1.44972	0.285316	5.08109	3.75274e-07	2.90682e-05		ENSG00000213160	KLHL23	1161.02	1.52328	0.244886	6.22039	4.95919e-10	4.12912e-08
ENSG00000282204		8.49187	-3.44425	0.666942	-5.16424	2.41414e-07	2.90682e-05		ENSG00000198535	C2CD4A	1043.59	4.08993	0.657855	6.21707	5.06528e-10	4.19537e-08
ENSG00000185479	KRT6B	787.889	5.65944	1.10474	5.12288	3.00905e-07	2.91484e-05		ENSG00000165912	PACSIN3	712.356	3.50509	0.56573	6.1957	5.80265e-10	4.36708e-08
ENSG00000106952	TNFSF8	78.1791	-3.45234	0.671026	-5.14486	2.67714e-07	2.93732e-05		ENSG00000124942	AHNAK	35381.7	-1.39445	0.225752	-6.1769	6.5372e-10	4.42322e-08
ENSG00000115085	ZAP70	1097.38	-2.71684	0.540527	-5.02627	5.00105e-07	3.16417e-05		ENSG00000133256	PDE6B	165.724	-2.91479	0.467142	-6.23963	4.38601e-10	4.42322e-08
ENSG00000107485	GATA3	117.086	-2.13133	0.423017	-5.0384	4.6945e-07	3.21259e-05		ENSG00000106443	PHF14	2775.8	1.7735	0.28647	6.19087	5.98322e-10	4.45541e-08
ENSG00000176105	YES1	4159.99	0.781852	0.15559	5.02506	5.03267e-07	3.24772e-05		ENSG00000128482	RNF112	175.099	-3.26942	0.52482	-6.22961	4.67603e-10	4.53873e-08
ENSG00000100055	CYTH4	700.568	-1.8233	0.358039	-5.09244	3.53478e-07	3.36426e-05		ENSG00000198521	ZNF43	187.042	-2.84259	0.456482	-6.22718	4.74918e-10	4.59363e-08
ENSG00000091409	ITGA6	24024.3	1.76497	0.350967	5.02887	4.93375e-07	3.48699e-05		ENSG00000197587	DMBX1	43.121	3.4092	0.545598	6.24856	4.14254e-10	4.70518e-08
ENSG00000164951	PDP1	1788.05	1.45543	0.292111	4.98246	6.27813e-07	3.49403e-05		ENSG00000115816	CEBPZ	3112.07	1.20326	0.195281	6.16167	7.19805e-10	4.91645e-08
ENSG00000213853	EMP2	6979.83	1.22399	0.243492	5.02682	4.98687e-07	3.50015e-05		ENSG00000163083	INHBB	1074.1	4.48403	0.727248	6.16575	7.01483e-10	4.98982e-08
ENSG00000144320	LNPK	2163.73	0.832688	0.167132	4.98221	6.28617e-07	3.65108e-05		ENSG00000274950	RPS9	1441.69	5.29771	0.859355	6.16475	7.05942e-10	5.00422e-08
ENSG00000067048	DDX3Y	673.192	8.72124	1.73726	5.0201	5.16436e-07	3.78935e-05		ENSG00000049449	RCN1	12557.1	1.88154	0.307701	6.11485	9.66475e-10	5.46997e-08
ENSG00000067646	ZFY	102.022	7.16333	1.43084	5.0064	5.54583e-07	3.78935e-05		ENSG00000111981	ULBP1	48.8472	5.44753	0.879585	6.19329	5.89204e-10	5.58195e-08
ENSG00000056558	TRAF1	600.172	-1.44053	0.285081	-5.05306	4.34796e-07	3.82386e-05		ENSG00000006327	TNFRSF12A	2881.6	2.81696	0.458403	6.14516	7.98849e-10	5.68727e-08
ENSG00000093072	ADA2	1026.82	-1.84035	0.366818	-5.01706	5.2468e-07	3.84603e-05		ENSG00000211637	IGLV4-69	974.631	-5.60352	0.912241	-6.14259	8.11875e-10	5.76035e-08
ENSG00000126246	IGFLR1	466.769	-1.31706	0.262598	-5.01552	5.28911e-07	3.84603e-05		ENSG00000044012	GUCA2B	3729.91	-6.11196	1.00232	-6.09783	1.07517e-09	6.10922e-08
ENSG00000165434	PGM2L1	1562.3	1.45866	0.293652	4.96732	6.78861e-07	3.86299e-05		ENSG00000115866	DARS1	4249.63	1.34174	0.219548	6.11138	9.87712e-10	6.13736e-08
ENSG00000259660		34.4843	-3.10179	0.607396	-5.1067	3.2783e-07	3.92444e-05		ENSG00000231968	UBD	431.053	25.7558	4.21005	6.1177	9.49339e-10	6.39686e-08
ENSG00000173578	XCR1	33.022	-2.44828	0.479908	-5.10156	3.36862e-07	4.07696e-05		ENSG00000259337		14.838	-6.05791	0.982832	-6.16373	7.10527e-10	6.42916e-08
ENSG00000167757	KLK11	708.862	3.11282	0.623183	4.99504	5.88245e-07	4.25428e-05		ENSG00000168079	SCARA5	1071.62	-5.75067	0.936937	-6.13773	8.37064e-10	6.50026e-08
ENSG00000089558	KCNH4	15.3321	-2.12039	0.417922	-5.07364	3.90285e-07	4.38605e-05		ENSG00000073737	DHRS9	4338.15	-4.84615	0.79315	-6.11	9.96284e-10	6.53268e-08
ENSG00000182240	BACE2	14355.6	1.77458	0.356894	4.97229	6.61651e-07	4.43001e-05		ENSG00000142700	DMRTA2	61.553	6.36042	1.03249	6.16026	7.26249e-10	6.67454e-08
ENSG00000205336	ADGRG1	8434.25	1.34097	0.269534	4.97514	6.5202e-07	4.54561e-05		ENSG00000055130	CUL1	3921.56	0.833726	0.136794	6.09477	1.09594e-09	6.67456e-08
ENSG00000007129	CEACAM21	83.5883	-2.97273	0.588519	-5.0512	4.39033e-07	4.61132e-05		ENSG00000189366	ALG1L	291.722	3.60528	0.588847	6.12261	9.20561e-10	6.72945e-08
ENSG00000172724	CCL19	1116.14	-4.50879	0.914163	-4.93214	8.13318e-07	4.7904e-05		ENSG00000089639	GMIP	2997.51	-1.26134	0.206681	-6.10281	1.0422e-09	7.20281e-08
ENSG00000067177	PHKA1	725.112	1.39839	0.282073	4.95754	7.13917e-07	5.01509e-05		ENSG00000101187	SLCO4A1	2839.26	2.22828	0.364548	6.11245	9.81135e-10	7.20281e-08
ENSG00000103365	GGA2	3708.02	-1.21729	0.246289	-4.94253	7.71154e-07	5.11183e-05		ENSG00000131188	PRR7	655.171	2.41277	0.396448	6.08596	1.15792e-09	7.20281e-08
ENSG00000151612	ZNF827	1625.17	1.01019	0.206005	4.90373	9.40321e-07	5.15907e-05		ENSG00000198860	TSEN15	1344.56	1.39568	0.228886	6.0977	1.07604e-09	7.20536e-08
ENSG00000163568	AIM2	139.986	-2.69316	0.547643	-4.91772	8.75578e-07	5.37169e-05		ENSG00000149218	ENDOD1	5126.02	-1.65377	0.272075	-6.07836	1.21417e-09	7.25055e-08
ENSG00000158417	EIF5B	6040.94	1.21851	0.247216	4.92893	8.26822e-07	5.42762e-05		ENSG00000100242	SUN2	11490	-1.01316	0.167558	-6.04662	1.47918e-09	7.86988e-08
ENSG00000101311	FERMT1	12337.6	1.71656	0.349689	4.90881	9.1629e-07	5.43621e-05		ENSG00000143493	INTS7	1254.94	1.55222	0.255279	6.08048	1.19825e-09	7.86988e-08
ENSG00000197872	CYRIA	205.743	-2.40476	0.49926	-4.81665	1.45985e-06	5.45564e-05		ENSG00000185252	ZNF74	908.315	1.34517	0.220573	6.0985	1.0707e-09	7.86988e-08
ENSG00000062038	CDH3	2243.39	2.50143	0.511913	4.88644	1.02673e-06	5.5076e-05		ENSG00000206324	AGPAT1	205.902	8.18912	1.34996	6.06619	1.30976e-09	7.86988e-08
ENSG00000108375	RNF43	12978.3	1.95994	0.397469	4.93105	8.17868e-07	5.5076e-05		ENSG00000271375	IGKV1ORY-1	22.3822	-5.66203	0.922921	-6.1349	8.52129e-10	7.86988e-08
ENSG00000181804	SLC9A9	187.013	-2.35665	0.479515	-4.91465	8.89391e-07	5.5076e-05		ENSG00000106615	RHEB	5832.91	1.23686	0.204658	6.04354	1.50767e-09	7.90796e-08
ENSG00000114346	ECT2	2860.08	1.2986	0.266546	4.87194	1.10506e-06	5.74305e-05		ENSG00000005001	PRSS22	476.205	3.28285	0.541478	6.06275	1.33811e-09	7.97548e-08
ENSG00000109171	SLAIN2	2708.98	0.832539	0.172585	4.82395	1.40745e-06	5.83546e-05		ENSG00000204936	CD177	30316	-5.48001	0.902985	-6.06878	1.28887e-09	7.97548e-08
ENSG00000152315	KCNK13	25.5151	-2.20004	0.440348	-4.99613	5.84931e-07	5.8724e-05		ENSG00000103657	HERC1	2424.41	-1.10128	0.181247	-6.07612	1.23125e-09	8.1882e-08
ENSG00000133256	PDE6B	165.724	-1.97959	0.403707	-4.90354	9.41254e-07	5.89845e-05		ENSG00000263155	MYZAP	1056.11	-2.28869	0.376653	-6.07638	1.22928e-09	8.1882e-08
ENSG00000075884	ARHGAP15	277.487	-2.65186	0.541197	-4.89999	9.58425e-07	5.99759e-05		ENSG00000183207	RUVBL2	6854.9	1.24325	0.205589	6.04727	1.47317e-09	8.50176e-08
ENSG00000183579	ZNRF3	2360.12	1.98614	0.408177	4.86589	1.13944e-06	5.99759e-05		ENSG00000106397	PLOD3	8895.13	1.18343	0.196387	6.02601	1.68056e-09	8.64948e-08
ENSG00000111700	SLCO1B3	622.112	4.72177	0.954209	4.94836	7.48398e-07	6.00775e-05		ENSG00000167767	KRT80	1184.63	5.06562	0.836713	6.05419	1.41122e-09	9.17057e-08
ENSG00000156738	MS4A1	1568.77	-5.23149	1.07778	-4.85395	1.21025e-06	6.15301e-05		ENSG00000135372	NAT10	3467.19	1.37434	0.227391	6.04397	1.50368e-09	9.18606e-08
ENSG00000146463	ZMYM4	1930.35	0.884559	0.184312	4.79926	1.59255e-06	6.26773e-05		ENSG00000171791	BCL2	920.924	-1.73698	0.286426	-6.06432	1.3251e-09	9.48478e-08
ENSG00000188848	BEND4	33.4657	-3.15664	0.635362	-4.96826	6.75554e-07	6.63568e-05		ENSG00000182938	OTOP3	39.4442	-8.00367	1.31366	-6.09263	1.11071e-09	9.48478e-08
ENSG00000140263	SORD	4580.38	1.99609	0.409204	4.87797	1.07184e-06	6.64642e-05		ENSG00000172336	POP7	2178.13	1.26874	0.209399	6.05898	1.36985e-09	9.75658e-08
ENSG00000163154	TNFAIP8L2	124.292	-2.06479	0.42391	-4.87081	1.11142e-06	6.81685e-05		ENSG00000276781	CHGA	323.263	-9.13546	1.50894	-6.05422	1.41104e-09	9.75658e-08
ENSG00000120149	MSX2	1281.43	3.48018	0.722175	4.81902	1.44266e-06	6.95594e-05		ENSG00000114993	RTKN	4573.99	1.52004	0.252814	6.01248	1.82709e-09	9.77012e-08
ENSG00000226329		8.85138	-2.60316	0.526847	-4.94102	7.77145e-07	6.98179e-05		ENSG00000174358	SLC6A19	2970.74	-6.99877	1.15854	-6.041	1.53164e-09	9.77012e-08
ENSG00000170542	SERPINB9	867.377	-1.181	0.242117	-4.87782	1.07263e-06	6.9853e-05		ENSG00000249948	GBA3	345.177	-5.71884	0.944921	-6.05219	1.42894e-09	9.77869e-08
ENSG00000075391	RASAL2	1501.32	1.11174	0.230582	4.82147	1.42501e-06	7.06922e-05		ENSG00000174502	SLC26A9	388.392	8.06507	1.33764	6.02933	1.6464e-09	9.98442e-08
ENSG00000175857	GAPT	118.022	-3.54405	0.73086	-4.84915	1.23993e-06	7.07842e-05		ENSG00000240972	MIF	31895.8	2.20161	0.365609	6.02176	1.72529e-09	1.01922e-07
ENSG00000131019	ULBP3	330.249	1.20951	0.249206	4.85346	1.21325e-06	7.08094e-05		ENSG00000112576	CCND3	4506.78	-0.957969	0.159165	-6.01871	1.75814e-09	1.02533e-07
ENSG00000134317	GRHL1	350.793	1.8675	0.393072	4.75104	2.02374e-06	7.08094e-05		ENSG00000163032	VSNL1	898.954	2.04041	0.338494	6.02791	1.6609e-09	1.02533e-07
ENSG00000117090	SLAMF1	183.314	-2.75118	0.568265	-4.84136	1.28952e-06	7.29538e-05		ENSG00000166126	AMN	26332.6	-1.95939	0.327113	-5.98994	2.09921e-09	1.03513e-07
ENSG00000131871	SELENOS	5538.02	-0.621702	0.127481	-4.87681	1.07816e-06	7.31987e-05		ENSG00000172572	PDE3A	1599.65	-2.85382	0.473566	-6.02624	1.67817e-09	1.04495e-07
ENSG00000132185	FCRLA	315.041	-4.70717	0.970858	-4.84846	1.24424e-06	7.40434e-05		ENSG00000224051	CPTP	3695.23	-1.13545	0.188836	-6.01286	1.82275e-09	1.05269e-07
ENSG00000214301		4.43415	-3.45957	0.68821	-5.02691	4.98444e-07	7.40892e-05		ENSG00000225737	SKIV2L	627.635	1.78059	0.296707	6.00118	1.95885e-09	1.07649e-07
ENSG00000028277	POU2F2	499.177	-2.51712	0.518315	-4.85634	1.19574e-06	7.55732e-05		ENSG00000119782	FKBP1B	455.053	-3.08729	0.513603	-6.01103	1.84346e-09	1.08832e-07
ENSG00000226945		6.75138	-2.62672	0.526096	-4.99286	5.94912e-07	7.55732e-05		ENSG00000169016	E2F6	750.884	1.63961	0.271779	6.03288	1.61062e-09	1.08832e-07
ENSG00000129824	RPS4Y1	3789.35	7.15597	1.47902	4.83833	1.30936e-06	7.56516e-05		ENSG00000106484	MEST	2641.18	1.6673	0.277402	6.01042	1.85048e-09	1.151e-07
ENSG00000065413	ANKRD44	589.913	-1.6421	0.338556	-4.85031	1.23269e-06	7.83612e-05		ENSG00000124571	XPO5	2493.08	1.4748	0.245114	6.01681	1.77883e-09	1.16498e-07
ENSG00000221946	FXYD7	22.5175	-2.59971	0.529527	-4.9095	9.13095e-07	7.86735e-05		ENSG00000103375	AQP8	29682.9	-6.46919	1.08491	-5.96287	2.4784e-09	1.19353e-07
ENSG00000144488	ESPNL	50.635	-3.45006	0.698653	-4.93815	7.88654e-07	8.29263e-05		ENSG00000113739	STC2	1061.7	6.22877	1.0379	6.0013	1.95744e-09	1.2068e-07
ENSG00000196433	ASMT	16.8868	-1.52891	0.311292	-4.91151	9.0377e-07	8.36122e-05		ENSG00000141570	CBX8	920.214	2.33334	0.388981	5.99861	1.99015e-09	1.2068e-07
ENSG00000023902	PLEKHO1	1547.95	-2.17754	0.457257	-4.76217	1.91518e-06	8.45239e-05		ENSG00000172349	IL16	780.2	-2.58691	0.431133	-6.00025	1.97014e-09	1.20767e-07
ENSG00000131378	RFTN1	1015.74	-2.46436	0.505264	-4.87738	1.07503e-06	8.45744e-05		ENSG00000124383	MPHOSPH10	1913.9	1.17944	0.196498	6.00228	1.94571e-09	1.25224e-07
ENSG00000167286	CD3D	570.239	-2.85415	0.592223	-4.81938	1.44004e-06	8.74745e-05		ENSG00000267206	LCN6	29.5473	-6.02801	0.997867	-6.0409	1.53256e-09	1.25224e-07
ENSG00000126860	EVI2A	261.646	-2.46419	0.513353	-4.80018	1.58525e-06	8.81784e-05		ENSG00000196616	ADH1B	2547.45	-6.43616	1.07147	-6.00685	1.8916e-09	1.2621e-07
ENSG00000213694	S1PR3	540.873	-2.47667	0.513636	-4.82184	1.42239e-06	8.81784e-05		ENSG00000134760	DSG1	15.7723	4.54805	0.753334	6.03723	1.56781e-09	1.2679e-07
ENSG00000122778	KIAA1549	809.107	1.68613	0.349771	4.82065	1.43089e-06	8.84053e-05		ENSG00000282476		557.053	-5.15815	0.864193	-5.96875	2.39085e-09	1.2679e-07
ENSG00000196715	VKORC1L1	3358.65	0.662661	0.138474	4.78546	1.706e-06	8.93914e-05		ENSG00000211890	IGHA2	21358.6	-8.41072	1.40723	-5.9768	2.27568e-09	1.26862e-07
ENSG00000004468	CD38	303.663	-2.45831	0.523976	-4.69165	2.71007e-06	8.94819e-05		ENSG00000026103	FAS	1531	-1.72579	0.287535	-6.00201	1.94884e-09	1.28398e-07
ENSG00000141968	VAV1	748.34	-1.23887	0.255716	-4.84473	1.26785e-06	9.1796e-05		ENSG00000167555	ZNF528	391.151	-2.19621	0.368303	-5.96304	2.47586e-09	1.29895e-07
ENSG00000117650	NEK2	1168.6	1.31068	0.27573	4.75348	1.99942e-06	9.24634e-05		ENSG00000166501	PRKCB	650.743	-3.30596	0.553328	-5.97468	2.30545e-09	1.30333e-07
ENSG00000099194	SCD	11799.4	2.35311	0.491177	4.79076	1.66154e-06	9.43241e-05		ENSG00000181652	ATG9B	431.161	4.49019	0.751792	5.97265	2.33423e-09	1.3327e-07
ENSG00000001617	SEMA3F	4620.52	2.19819	0.456888	4.81122	1.50009e-06	9.58366e-05		ENSG00000128610	FEZF1	78.7668	8.57227	1.42353	6.02185	1.72431e-09	1.39999e-07
ENSG00000102245	CD40LG	127.728	-2.88911	0.606076	-4.76691	1.87075e-06	9.90178e-05		ENSG00000224200	FKBPL	60.9528	23.1105	3.84049	6.0176	1.77023e-09	1.41221e-07
ENSG00000156127	BATF	317.996	-2.69491	0.578513	-4.65835	3.18757e-06	0.000103484		ENSG00000107159	CA9	993.549	5.78532	0.969648	5.96641	2.42526e-09	1.41313e-07
ENSG00000115956	PLEK	569.862	-2.63035	0.550185	-4.78084	1.74564e-06	0.000104182		ENSG00000205639	MFSD2B	288.047	2.64572	0.443978	5.95911	2.53609e-09	1.41375e-07
ENSG00000138778	CENPE	921.164	1.729	0.358134	4.8278	1.38052e-06	0.000104384		ENSG00000151224	MAT1A	85.5963	4.56779	0.760119	6.0093	1.86322e-09	1.43174e-07
ENSG00000111860	CEP85L	221.817	-2.17647	0.457878	-4.75337	2.00052e-06	0.000104714		ENSG00000144290	SLC4A10	79.9094	-3.70368	0.617619	-5.99671	2.01354e-09	1.43197e-07
ENSG00000171617	ENC1	9283.56	1.63408	0.34463	4.74154	2.12099e-06	0.000107759		ENSG00000166292	TMEM100	147.288	-5.29292	0.881058	-6.00746	1.88457e-09	1.48266e-07
ENSG00000133639	BTG1	10202.9	-1.08597	0.230907	-4.70307	2.56283e-06	0.000111107		ENSG00000052749	RRP12	2376.82	1.34488	0.22571	5.95842	2.54693e-09	1.48382e-07
ENSG00000159337	PLA2G4D	164.375	2.177	0.45887	4.74425	2.09277e-06	0.000111612		ENSG00000167612	ANKRD33	80.4541	7.72533	1.28683	6.00338	1.93251e-09	1.51202e-07
ENSG00000126353	CCR7	420.161	-3.57464	0.750989	-4.7599	1.93685e-06	0.000113693		ENSG00000119950	MXI1	4487.05	-2.57809	0.433881	-5.94192	2.81707e-09	1.51822e-07
ENSG00000263264		36.3373	-3.16433	0.654069	-4.83791	1.3121e-06	0.000114092		ENSG00000223839	FAM95B1	875.354	-2.94419	0.493635	-5.9643	2.45688e-09	1.53768e-07
ENSG00000070770	CSNK2A2	3488.65	0.614901	0.129677	4.74178	2.11845e-06	0.000115919		ENSG00000121413	ZSCAN18	1211.78	-2.77576	0.46543	-5.96387	2.46338e-09	1.55665e-07
ENSG00000077984	CST7	233.85	-2.14197	0.45246	-4.73405	2.20089e-06	0.000115919		ENSG00000131849	ZNF132	104.468	-1.81571	0.303505	-5.98247	2.19782e-09	1.56681e-07
ENSG00000111348	ARHGDIB	4791.28	-1.69908	0.358214	-4.74319	2.10381e-06	0.000115919		ENSG00000056277	ZNF280C	199.992	1.31157	0.220963	5.93569	2.92611e-09	1.58696e-07
ENSG00000171608	PIK3CD	874.902	-2.35331	0.495419	-4.75013	2.03285e-06	0.000118807		ENSG00000132704	FCRL2	286.338	-2.79457	0.472081	-5.91969	3.22555e-09	1.63799e-07
ENSG00000170017	ALCAM	3259.46	1.21112	0.255736	4.73583	2.18161e-06	0.000119278		ENSG00000015520	NPC1L1	198.918	5.24598	0.885224	5.92616	3.10099e-09	1.67274e-07
ENSG00000183484	GPR132	241.163	-1.36799	0.289441	-4.72631	2.28637e-06	0.000119314		ENSG00000137819	PAQR5	1579.11	-2.39666	0.404005	-5.93225	2.9881e-09	1.67555e-07
ENSG00000101977	MCF2	4.1748	-3.41697	0.693255	-4.92888	8.2702e-07	0.00012008		ENSG00000119185	ITGB1BP1	2854.95	1.24663	0.210188	5.931	3.01089e-09	1.70709e-07
ENSG00000206053	JPT2	6075.72	1.0395	0.219811	4.72905	2.25568e-06	0.000121548		ENSG00000166004	CEP295	867.198	1.0415	0.175276	5.94204	2.81497e-09	1.74553e-07
ENSG00000135144	DTX1	599.085	-2.2708	0.478992	-4.74079	2.12889e-06	0.000122761		ENSG00000065325	GLP2R	166.499	-4.15134	0.69289	-5.99134	2.08125e-09	1.80919e-07
ENSG00000167755	KLK6	898.25	4.88167	1.03034	4.73793	2.15913e-06	0.000123033		ENSG00000119203	CPSF3	2466.67	1.48203	0.250432	5.9179	3.2607e-09	1.83398e-07
ENSG00000133216	EPHB2	15213	1.85223	0.392041	4.72457	2.30607e-06	0.000123274		ENSG00000095917	TPSD1	306.245	-5.64346	0.952698	-5.92367	3.1484e-09	1.88024e-07
ENSG00000111679	PTPN6	4945.16	-1.02124	0.215409	-4.74091	2.12758e-06	0.000127676		ENSG00000112877	CEP72	492.728	2.29934	0.389695	5.90037	3.62697e-09	1.92023e-07
ENSG00000164694	FNDC1	129.352	-2.91156	0.618997	-4.70366	2.55536e-06	0.000127676		ENSG00000174137	FAM53A	102.64	1.73828	0.290697	5.97972	2.23527e-09	1.92257e-07
ENSG00000121988	ZRANB3	362.984	0.731308	0.155158	4.71332	2.43712e-06	0.000128238		ENSG00000079246	XRCC5	14303.9	1.1871	0.201694	5.88567	3.96452e-09	1.9321e-07
ENSG00000126882	FAM78A	463.753	-2.42534	0.513303	-4.72496	2.30157e-06	0.000130949		ENSG00000198610	AKR1C4	56.9868	5.59081	0.941372	5.93901	2.86754e-09	1.93227e-07
ENSG00000083312	TNPO1	5411.28	0.848901	0.180245	4.7097	2.48083e-06	0.000131732		ENSG00000169427	KCNK9	27.8368	5.8779	0.987867	5.95009	2.67991e-09	2.01865e-07
ENSG00000160255	ITGB2	2809.45	-2.55457	0.543316	-4.70182	2.57854e-06	0.000132158		ENSG00000111802	TDP2	14749.8	-2.03652	0.347735	-5.85653	4.72642e-09	2.03245e-07
ENSG00000198851	CD3E	1152.76	-2.58022	0.554129	-4.65634	3.21873e-06	0.000132158		ENSG00000160183	TMPRSS3	509.259	3.03812	0.51601	5.8877	3.91598e-09	2.04085e-07
ENSG00000211689	TRGC1	48.1904	-1.99805	0.417237	-4.78877	1.67808e-06	0.00013486		ENSG00000138744	NAAA	4974.27	-2.47441	0.421864	-5.86543	4.47982e-09	2.04086e-07
ENSG00000108091	CCDC6	3501.98	0.667337	0.142014	4.6991	2.61306e-06	0.000136428		ENSG00000263057	KRT20	50501.8	-3.55998	0.606744	-5.86735	4.42828e-09	2.12457e-07
ENSG00000117335	CD46	17636.2	0.697632	0.148494	4.69804	2.62666e-06	0.000137673		ENSG00000274736	CCL23	241.966	-7.17	1.21951	-5.87938	4.11798e-09	2.12949e-07
ENSG00000114805	PLCH1	738.665	1.0295	0.217033	4.74353	2.1003e-06	0.000138351		ENSG00000175857	GAPT	118.022	-5.02167	0.848738	-5.91664	3.28592e-09	2.22147e-07
ENSG00000105246	EBI3	125.584	-2.61241	0.557265	-4.68791	2.76003e-06	0.000141869		ENSG00000211632	IGKV3D-11	165.376	-5.23736	0.883938	-5.92503	3.12245e-09	2.22147e-07
ENSG00000169413	RNASE6	382.607	-1.89706	0.400496	-4.73678	2.17144e-06	0.000143105		ENSG00000083454	P2RX5	531.642	-4.87782	0.831505	-5.86625	4.45765e-09	2.28741e-07
ENSG00000213376		34.017	3.2588	0.67753	4.80982	1.51064e-06	0.000143105		ENSG00000138430	OLA1	5247.18	1.32232	0.226063	5.84934	4.93535e-09	2.32375e-07
ENSG00000178568	ERBB4	16.9747	-5.83119	1.22044	-4.77794	1.77096e-06	0.000143778		ENSG00000180178		205.31	4.86282	0.827882	5.87381	4.25891e-09	2.44611e-07
ENSG00000131400	NAPSA	117.333	-1.44353	0.308873	-4.67355	2.96043e-06	0.000145864		ENSG00000124205	EDN3	2114	-4.70546	0.800706	-5.87664	4.18686e-09	2.46737e-07
ENSG00000157514	TSC22D3	8924.5	-2.22336	0.474788	-4.68285	2.82919e-06	0.000145864		ENSG00000173578	XCR1	33.022	-3.38922	0.573195	-5.91286	3.36221e-09	2.46737e-07
ENSG00000143184	XCL1	34.077	-2.25434	0.469902	-4.79747	1.60683e-06	0.000146714		ENSG00000100814	CCNB1IP1	2227.52	1.20613	0.206007	5.85481	4.77545e-09	2.48532e-07
ENSG00000178927	CYBC1	5065.38	-0.850377	0.180886	-4.70117	2.58671e-06	0.000147961		ENSG00000133627	ACTR3B	724.537	1.27745	0.217528	5.87256	4.29123e-09	2.51311e-07
ENSG00000011426	ANLN	1897.63	1.92995	0.42143	4.57953	4.66031e-06	0.000149226		ENSG00000127334	DYRK2	5320.22	-1.2931	0.221674	-5.83334	5.43303e-09	2.51706e-07
ENSG00000095015	MAP3K1	998.361	-0.785457	0.1664	-4.72031	2.35486e-06	0.000151222		ENSG00000035141	FAM136A	4236.78	1.11437	0.19161	5.81582	6.03372e-09	2.54116e-07
ENSG00000188488	SERPINA5	81.9097	-3.10024	0.654323	-4.73809	2.15744e-06	0.000159332		ENSG00000119541	VPS4B	5246.78	-1.07777	0.184592	-5.83865	5.26262e-09	2.57908e-07
ENSG00000137673	MMP7	2447.67	3.65153	0.79171	4.61221	3.98415e-06	0.000159649		ENSG00000188257	PLA2G2A	42262.3	-4.20008	0.719587	-5.8368	5.3214e-09	2.60136e-07
ENSG00000120256	LRP11	3012.08	1.1429	0.24764	4.61515	3.9281e-06	0.000160364		ENSG00000168875	SOX14	35.1459	8.72922	1.47978	5.89899	3.65727e-09	2.62433e-07
ENSG00000081760	AACS	3215.07	0.585326	0.12625	4.63626	3.54771e-06	0.000162311		ENSG00000197905	TEAD4	784.438	2.48028	0.423338	5.85886	4.66046e-09	2.6886e-07
ENSG00000058091	CDK14	190.507	-2.14226	0.461348	-4.64348	3.42586e-06	0.000165026		ENSG00000186265	BTLA	83.5467	-4.08622	0.693376	-5.89323	3.7871e-09	2.71621e-07
ENSG00000006062	MAP3K14	1238.81	-0.863847	0.187879	-4.5979	4.26766e-06	0.000165947		ENSG00000220205	VAMP2	4000.24	-1.53473	0.26405	-5.81229	6.16248e-09	2.80554e-07
ENSG00000074966	TXK	108.134	-1.37971	0.297472	-4.63812	3.51592e-06	0.000165947		ENSG00000125657	TNFSF9	568.916	3.75702	0.646056	5.81532	6.05186e-09	2.8071e-07
ENSG00000105464	GRIN2D	1339.32	3.1159	0.674349	4.6206	3.82626e-06	0.000165947		ENSG00000167880	EVPL	5448.62	2.12169	0.365093	5.81137	6.19643e-09	2.8071e-07
ENSG00000105643	ARRDC2	2979.21	-0.829121	0.180139	-4.60269	4.17075e-06	0.000165947		ENSG00000128965	CHAC1	313.821	3.44052	0.588846	5.84283	5.13228e-09	2.8391e-07
ENSG00000114013	CD86	220.309	-2.46183	0.530821	-4.63777	3.52189e-06	0.000165947		ENSG00000146192	FGD2	651.714	-2.76093	0.47515	-5.81065	6.22308e-09	2.85591e-07
ENSG00000143217	NECTIN4	1257.97	2.17856	0.471631	4.6192	3.85218e-06	0.000165947		ENSG00000161179	YDJC	3189.93	1.34329	0.230972	5.81581	6.03417e-09	2.85591e-07
ENSG00000143851	PTPN7	552.623	-1.91678	0.408108	-4.69674	2.64342e-06	0.000165947		ENSG00000179094	PER1	3744.74	-2.48296	0.4287	-5.79184	6.96185e-09	2.85591e-07
ENSG00000226268		9.957	18.2107	3.8332	4.75079	2.02623e-06	0.000165947		ENSG00000087365	SF3B2	11841.9	0.560861	0.0964868	5.81283	6.1427e-09	2.92249e-07
ENSG00000277734	TRAC	1132.1	-2.56644	0.557198	-4.60597	4.10557e-06	0.000165947		ENSG00000204335	SP5	2081.89	4.57909	0.784993	5.83328	5.43478e-09	2.94594e-07
ENSG00000184205	TSPYL2	1348.6	-1.71761	0.373365	-4.60036	4.21769e-06	0.000167183		ENSG00000109743	BST1	458.984	-2.33727	0.402059	-5.81326	6.12682e-09	2.96884e-07
ENSG00000198157	HMGN5	870.197	1.15615	0.248263	4.65697	3.20902e-06	0.000167615		ENSG00000131871	SELENOS	5538.02	-0.849545	0.146752	-5.78897	7.08208e-09	3.00037e-07
ENSG00000240505	TNFRSF13B	224.149	-3.28844	0.708981	-4.63825	3.51364e-06	0.000169291		ENSG00000169429	CXCL8	1516.19	5.97844	1.02768	5.81741	5.9768e-09	3.00419e-07
ENSG00000182489	XKRX	248.02	1.98571	0.429424	4.62412	3.76192e-06	0.000170877		ENSG00000139193	CD27	795.609	-2.56728	0.441179	-5.81913	5.91555e-09	3.00727e-07
ENSG00000241360	PDXP	1770.93	-1.32857	0.290635	-4.57126	4.84806e-06	0.000177019		ENSG00000112242	E2F3	1154.41	1.56953	0.270315	5.8063	6.38687e-09	3.1486e-07
ENSG00000050438	SLC4A8	602.133	1.07663	0.232044	4.63977	3.48789e-06	0.000178717		ENSG00000180875	GREM2	1142.06	-6.13561	1.0565	-5.80749	6.34179e-09	3.16477e-07
ENSG00000112303	VNN2	133.269	-2.6518	0.573479	-4.62407	3.76291e-06	0.000178717		ENSG00000114346	ECT2	2860.08	1.78254	0.306509	5.81562	6.04085e-09	3.21975e-07
ENSG00000136014	USP44	15.7761	-2.55068	0.537879	-4.74211	2.11502e-06	0.000178717		ENSG00000162144	CYB561A3	4144.22	-1.12433	0.195087	-5.76324	8.25132e-09	3.29069e-07
ENSG00000163993	S100P	17752.2	2.43145	0.525484	4.62707	3.70869e-06	0.000178717		ENSG00000169271	HSPB3	97.3493	-4.08065	0.694677	-5.87416	4.24989e-09	3.29069e-07
ENSG00000157224	CLDN12	4367.63	0.765168	0.165649	4.6192	3.85215e-06	0.000179319		ENSG00000220008	LINGO3	95.8618	-4.17598	0.71488	-5.84151	5.17306e-09	3.39108e-07
ENSG00000211978	IGHV5-78	38.1551	-2.76195	0.581853	-4.74682	2.06638e-06	0.000180859		ENSG00000183520	UTP11	2323.16	1.05741	0.182741	5.78641	7.19077e-09	3.49462e-07
ENSG00000111796	KLRB1	330.469	-2.52951	0.548306	-4.61332	3.96291e-06	0.000181231		ENSG00000168546	GFRA2	118.098	-4.22988	0.724348	-5.83957	5.23342e-09	3.51527e-07
ENSG00000112195	TREML2	103.186	-3.29256	0.712798	-4.61921	3.85211e-06	0.000181231		ENSG00000138035	PNPT1	2760.29	1.11741	0.192548	5.80328	6.5031e-09	3.55283e-07
ENSG00000178607	ERN1	1738.8	-1.04911	0.229314	-4.57499	4.76234e-06	0.000182646		ENSG00000162894	FCMR	1143.46	-3.8411	0.664502	-5.78042	7.45155e-09	3.64875e-07
ENSG00000211898	IGHD	729.639	-5.41941	1.17026	-4.63094	3.64004e-06	0.000182646		ENSG00000278293		587.556	-5.39564	0.937277	-5.75672	8.57618e-09	3.71969e-07
ENSG00000196092	PAX5	389.231	-4.53944	0.980353	-4.63042	3.64934e-06	0.000182684		ENSG00000099937	SERPIND1	143.117	6.49477	1.11562	5.82169	5.8256e-09	3.75652e-07
ENSG00000103550	KNOP1	1963.45	1.0752	0.235143	4.57251	4.81907e-06	0.000183163		ENSG00000240505	TNFRSF13B	224.149	-4.72556	0.820849	-5.75691	8.56674e-09	3.75652e-07
ENSG00000164440	TXLNB	28.7539	-2.69112	0.567692	-4.74046	2.13229e-06	0.000183163		ENSG00000187634	SAMD11	446.902	-2.94558	0.511823	-5.75508	8.65994e-09	3.82568e-07
ENSG00000165376	CLDN2	3228.54	3.70124	0.802676	4.61112	4.00498e-06	0.000183163		ENSG00000186451	SPATA12	73.5586	2.61222	0.450029	5.80457	6.45321e-09	3.84398e-07
ENSG00000185614	INKA1	64.8784	-2.14809	0.457684	-4.6934	2.687e-06	0.000183283		ENSG00000127951	FGL2	1796.36	-3.50367	0.605639	-5.78508	7.24794e-09	3.89559e-07
ENSG00000174891	RSRC1	1015.22	0.60567	0.130975	4.6243	3.75865e-06	0.000185984		ENSG00000145416	MARCHF1	321.284	-1.90517	0.330877	-5.75793	8.51531e-09	3.98594e-07
ENSG00000183979	NPB	38.7586	-2.90592	0.61791	-4.70282	2.56587e-06	0.000188139		ENSG00000103160	HSDL1	1233.76	1.02467	0.177938	5.7586	8.48167e-09	4.01751e-07
ENSG00000205784	ARRDC5	10.0627	-2.35882	0.500373	-4.71413	2.42748e-06	0.000188139		ENSG00000185803	SLC52A2	7677.48	1.33678	0.233034	5.73642	9.66992e-09	4.09243e-07
ENSG00000170819	BFSP2	38.6221	-3.98631	0.850912	-4.68475	2.80306e-06	0.000189446		ENSG00000197472	ZNF695	137.234	2.99381	0.516564	5.79561	6.80736e-09	4.10606e-07
ENSG00000168152	THAP9	253.345	0.795527	0.173075	4.59644	4.2977e-06	0.000190917		ENSG00000235712	RXRB	198.496	25.1516	4.37583	5.74785	9.03858e-09	4.19215e-07
ENSG00000205268	PDE7A	1240.28	-1.21062	0.264624	-4.57489	4.76476e-06	0.000194783		ENSG00000120833	SOCS2	1081.66	-2.164	0.375663	-5.76047	8.38794e-09	4.44656e-07
ENSG00000166123	GPT2	4269.94	1.70206	0.371943	4.57612	4.73673e-06	0.000198444		ENSG00000155850	SLC26A2	40532.1	-3.79874	0.662942	-5.73013	1.00355e-08	4.46837e-07
ENSG00000175970	UNC119B	2070.29	0.604069	0.133245	4.53352	5.80077e-06	0.000200734		ENSG00000168005	SPINDOC	1046.74	1.53675	0.26685	5.75888	8.46757e-09	4.46837e-07
ENSG00000100368	CSF2RB	613.736	-2.44993	0.532491	-4.60089	4.20695e-06	0.000201078		ENSG00000096171	VARS1	76.7491	23.0091	3.95666	5.81529	6.05304e-09	4.47432e-07
ENSG00000011590	ZBTB32	54.4419	-1.74547	0.370546	-4.71054	2.47058e-06	0.000201594		ENSG00000105865	DUS4L	398.214	1.27233	0.222601	5.71573	1.09231e-08	4.57682e-07
ENSG00000135387	CAPRIN1	12163.4	0.987103	0.214774	4.59602	4.30645e-06	0.00020467		ENSG00000176244	ACBD7	275.576	1.30194	0.226679	5.74353	9.27224e-09	4.63607e-07
ENSG00000158714	SLAMF8	375.515	-2.1343	0.464047	-4.59931	4.239e-06	0.000206453		ENSG00000206412	GNL1	114.243	25.4051	4.37586	5.80573	6.40871e-09	4.70521e-07
ENSG00000118193	KIF14	527.432	1.56129	0.339524	4.59847	4.25603e-06	0.000207323		ENSG00000271569		8.65107	-6.42736	1.1155	-5.76187	8.31881e-09	4.70731e-07
ENSG00000153071	DAB2	6540.11	1.57402	0.344928	4.56332	5.03513e-06	0.000207635		ENSG00000206256	PPT2	96.9478	25.2356	4.37588	5.76698	8.07067e-09	4.73667e-07
ENSG00000164379	FOXQ1	4154.48	2.62186	0.573151	4.57447	4.77433e-06	0.000215252		ENSG00000206280	ZBTB22	387.883	-11.7934	2.06602	-5.70828	1.14126e-08	4.73667e-07
ENSG00000125910	S1PR4	290.468	-1.92255	0.421525	-4.56094	5.09244e-06	0.000220667		ENSG00000124602	UNC5CL	966.916	1.81171	0.316507	5.72407	1.04004e-08	4.77238e-07
ENSG00000177426	TGIF1	5614.44	1.24966	0.273491	4.5693	4.89344e-06	0.000221067		ENSG00000101150	TPD52L2	6580.28	1.11704	0.196469	5.68557	1.30375e-08	4.78229e-07
ENSG00000188389	PDCD1	160.11	-3.17808	0.697074	-4.55917	5.13569e-06	0.000221804		ENSG00000103404	USP31	730.981	1.21053	0.211476	5.7242	1.03925e-08	4.8174e-07
ENSG00000174718	RESF1	2040.01	-0.992586	0.219741	-4.51707	6.27017e-06	0.0002276		ENSG00000183508	TENT5C	1967.1	-2.08391	0.36409	-5.72363	1.04274e-08	4.82288e-07
ENSG00000186474	KLK12	375.618	4.15039	0.909189	4.56494	4.99647e-06	0.000233002		ENSG00000138193	PLCE1	3271.63	-1.57007	0.274866	-5.71212	1.11579e-08	4.85183e-07
ENSG00000144130	NT5DC4	356.006	-4.81694	1.05971	-4.54554	5.47934e-06	0.000234295		ENSG00000240225	ZNF542P	220.151	-2.14529	0.376097	-5.70408	1.16975e-08	4.85183e-07
ENSG00000167703	SLC43A2	1251.07	1.48668	0.328513	4.52548	6.0259e-06	0.000234295		ENSG00000125845	BMP2	2925.08	-2.79104	0.487877	-5.72079	1.06028e-08	4.8609e-07
ENSG00000240654	C1QTNF9	24.1402	-1.67735	0.359319	-4.66815	3.03929e-06	0.00023749		ENSG00000164120	HPGD	6159.09	-3.66043	0.644376	-5.68058	1.34236e-08	4.8609e-07
ENSG00000125354	SEPTIN6	1563.88	-1.5474	0.343183	-4.50895	6.51482e-06	0.000240642		ENSG00000160401	CFAP157	213.24	1.95155	0.341804	5.70956	1.13267e-08	4.97095e-07
ENSG00000153936	HS2ST1	2000.87	0.672614	0.149916	4.48661	7.23668e-06	0.000241108		ENSG00000106263	EIF3B	14954.3	1.3346	0.234253	5.69726	1.21752e-08	5.09918e-07
ENSG00000163959	SLC51A	797.885	-2.65195	0.581913	-4.5573	5.18166e-06	0.000242401		ENSG00000174015	CBY2	17.729	8.25272	1.4317	5.76429	8.20025e-09	5.09918e-07
ENSG00000175832	ETV4	2248.56	2.20292	0.48909	4.50412	6.66486e-06	0.000244575		ENSG00000173585	CCR9	14.8936	-3.6362	0.631901	-5.75438	8.69599e-09	5.17357e-07
ENSG00000096063	SRPK1	7314.74	1.13882	0.250757	4.54152	5.5851e-06	0.00024628		ENSG00000145506	NKD2	667.141	3.61993	0.634161	5.70822	1.14162e-08	5.24848e-07
ENSG00000140030	GPR65	120.091	-1.73165	0.381659	-4.53716	5.70167e-06	0.0002473		ENSG00000164916	FOXK1	2350.14	1.43308	0.251418	5.69998	1.19822e-08	5.34321e-07
ENSG00000168646	AXIN2	13865	2.46863	0.543784	4.53972	5.63288e-06	0.000247312		ENSG00000144895	EIF2A	5008.7	1.09029	0.192584	5.66136	1.50182e-08	5.35381e-07
ENSG00000118432	CNR1	109.755	-3.2204	0.710318	-4.53375	5.79464e-06	0.000248867		ENSG00000111863	ADTRP	4691.38	-3.57	0.630679	-5.66057	1.50875e-08	5.35421e-07
ENSG00000198336	MYL4	7.1135	-1.94569	0.417749	-4.65756	3.19986e-06	0.000248867		ENSG00000136826	KLF4	14164.9	-2.34031	0.413447	-5.66048	1.50947e-08	5.35421e-07
ENSG00000159496	RGL4	212.637	-1.4103	0.311973	-4.52058	6.16711e-06	0.000257758		ENSG00000162460	TMEM82	673.94	-3.8714	0.67888	-5.70262	1.17981e-08	5.35421e-07
ENSG00000040933	INPP4A	1095.08	-0.804146	0.179498	-4.47997	7.46543e-06	0.000262263		ENSG00000251087	ALG1L3P	15.0087	6.21467	1.08155	5.74606	9.13482e-09	5.35421e-07
ENSG00000163687	DNASE1L3	724.674	-2.32352	0.512367	-4.53487	5.764e-06	0.000266899		ENSG00000157005	SST	365.255	-7.23457	1.27075	-5.69317	1.247e-08	5.40985e-07
ENSG00000198821	CD247	442.847	-1.92157	0.424338	-4.52839	5.94359e-06	0.000267694		ENSG00000160856	FCRL3	207.396	-4.03842	0.710998	-5.67993	1.34748e-08	5.40985e-07
ENSG00000141540	TTYH2	196.214	-2.00639	0.445477	-4.50392	6.67111e-06	0.000268438		ENSG00000101444	AHCY	11617.3	1.5877	0.279441	5.68169	1.33369e-08	5.42546e-07
ENSG00000153774	CFDP1	4289.88	-0.771626	0.171017	-4.51198	6.42252e-06	0.000268438		ENSG00000123388	HOXC11	92.5654	7.53171	1.3132	5.7354	9.72831e-09	5.42546e-07
ENSG00000153944	MSI2	4059.13	0.842894	0.186837	4.51139	6.44029e-06	0.000268609		ENSG00000167664	TMIGD2	190.102	-2.13181	0.369336	-5.77202	7.83287e-09	5.42546e-07
ENSG00000144152	FBLN7	168.693	-1.86341	0.413605	-4.5053	6.62798e-06	0.000272912		ENSG00000197549	PRAMENP	57.1811	-5.91909	1.03279	-5.73116	9.97459e-09	5.42546e-07
ENSG00000281970		14.9995	-3.04712	0.663534	-4.59226	4.38462e-06	0.000273155		ENSG00000172661	WASHC2C	4272.15	-1.35484	0.238379	-5.68355	1.31929e-08	5.48665e-07
ENSG00000197121	PGAP1	1485.08	1.39408	0.312225	4.46497	8.00797e-06	0.000276575		ENSG00000166710	B2M	169083	-2.10245	0.370345	-5.677	1.3708e-08	5.52603e-07
ENSG00000085365	SCAMP1	2035.08	0.870104	0.197513	4.4053	1.05639e-05	0.000282122		ENSG00000224564		16.7625	-7.85967	1.36815	-5.74475	9.20589e-09	5.52603e-07
ENSG00000104131	EIF3J	4039.09	0.962134	0.213607	4.50423	6.66135e-06	0.000282122		ENSG00000172831	CES2	32211.2	-2.47674	0.43643	-5.675	1.38689e-08	5.57917e-07
ENSG00000001036	FUCA2	7010.39	0.459038	0.101987	4.50096	6.76474e-06	0.000285808		ENSG00000160593	JAML	1046.86	-2.84767	0.500802	-5.68622	1.29883e-08	5.59757e-07
ENSG00000163710	PCOLCE2	215.045	-4.17092	0.952352	-4.3796	1.18897e-05	0.000289094		ENSG00000170498	KISS1	33.547	3.1366	0.546423	5.74025	9.45373e-09	5.63267e-07
ENSG00000109881	CCDC34	1254.79	1.01767	0.228836	4.44717	8.70106e-06	0.000297375		ENSG00000158006	PAFAH2	2773.33	-0.904491	0.158734	-5.69815	1.21114e-08	5.64673e-07
ENSG00000023892	DEF6	2152.14	-0.960912	0.218888	-4.38996	1.1337e-05	0.000300245		ENSG00000166106	ADAMTS15	319.454	-3.69252	0.648006	-5.69828	1.21021e-08	5.66474e-07
ENSG00000166200	COPS2	2861.68	0.639194	0.143992	4.43909	9.03388e-06	0.000301036		ENSG00000253132	IGHV3-62	42.426	-5.08401	0.885961	-5.73841	9.55668e-09	5.66474e-07
ENSG00000185875	THNSL1	587.111	0.969983	0.215627	4.49843	6.84562e-06	0.000304297		ENSG00000135124	P2RX4	5680.03	-1.46945	0.259089	-5.6716	1.41471e-08	5.73926e-07
ENSG00000196329	GIMAP5	600.962	-2.12923	0.473388	-4.49786	6.86414e-06	0.000304488		ENSG00000148483	TMEM236	2504.48	-3.37557	0.594353	-5.6794	1.35166e-08	5.82544e-07
ENSG00000107897	ACBD5	3347.16	0.896476	0.200174	4.47849	7.51728e-06	0.000304917		ENSG00000162129	CLPB	1916.44	2.01114	0.352963	5.69788	1.21307e-08	5.82544e-07
ENSG00000139899	CBLN3	140.24	-1.1477	0.256112	-4.48124	7.42105e-06	0.000304917		ENSG00000275796	NLRP2	42.2967	-24.9959	4.36018	-5.73276	9.8809e-09	5.88867e-07
ENSG00000067369	TP53BP1	2536.52	0.765398	0.172686	4.4323	9.3234e-06	0.000307487		ENSG00000134317	GRHL1	350.793	2.55511	0.450728	5.66886	1.4375e-08	5.91933e-07
ENSG00000115232	ITGA4	702.442	-2.46705	0.543087	-4.54265	5.5552e-06	0.000310501		ENSG00000278318	ZNF229	67.8906	-3.14212	0.546363	-5.75098	8.87301e-09	5.93928e-07
ENSG00000197629	MPEG1	1259.94	-2.22881	0.502686	-4.43379	9.25912e-06	0.000310612		ENSG00000106536	POU6F2	146.684	3.2688	0.572142	5.71327	1.10825e-08	5.97244e-07
ENSG00000087157	PGS1	1640.53	-0.427738	0.0964324	-4.43562	9.18064e-06	0.000316226		ENSG00000118432	CNR1	109.755	-4.74212	0.828923	-5.72082	1.06008e-08	5.99701e-07
ENSG00000273045	C2orf15	291.98	1.18183	0.271637	4.35077	1.35663e-05	0.000321783		ENSG00000105948	TTC26	343.64	1.62649	0.287169	5.66387	1.47999e-08	6.04458e-07
ENSG00000186715	MST1L	811.991	-2.76126	0.611047	-4.5189	6.21619e-06	0.000323574		ENSG00000135423	GLS2	121.392	2.8048	0.491477	5.70687	1.15073e-08	6.14841e-07
ENSG00000163104	SMARCAD1	1370.84	0.541809	0.121963	4.44241	8.89587e-06	0.000323749		ENSG00000138641	HERC3	1047.33	-1.44067	0.253549	-5.68204	1.33096e-08	6.27371e-07
ENSG00000188375	H3-5	5.35433	-3.03848	0.651628	-4.6629	3.11783e-06	0.000324824		ENSG00000281289	LSS	82.4127	24.9267	4.37589	5.69636	1.22393e-08	6.3737e-07
ENSG00000185621	LMLN	487.597	0.881697	0.195193	4.51704	6.27091e-06	0.000327106		ENSG00000281861	SLC9A3	41.0757	-24.8345	4.36021	-5.69571	1.22858e-08	6.38496e-07
ENSG00000136492	BRIP1	512.513	0.902426	0.201453	4.47959	7.47862e-06	0.000327506		ENSG00000104756	KCTD9	2356.72	-1.24487	0.219572	-5.66952	1.432e-08	6.46065e-07
ENSG00000108669	CYTH1	5408.49	-0.768149	0.171195	-4.48698	7.22388e-06	0.000329901		ENSG00000111424	VDR	8846.85	-1.69357	0.300038	-5.64451	1.65648e-08	6.5146e-07
ENSG00000211801	TRAV21	10.2652	-3.73015	0.813962	-4.5827	4.59005e-06	0.000333089		ENSG00000211611	IGKV6-21	346.924	-5.60421	0.991824	-5.65041	1.60066e-08	6.5146e-07
ENSG00000162746	FCRLB	46.9542	-3.07194	0.670543	-4.58127	4.62162e-06	0.000334707		ENSG00000259660		34.4843	-4.10336	0.71875	-5.70902	1.13629e-08	6.5146e-07
ENSG00000027644	INSRR	4.75216	-2.83098	0.608481	-4.65254	3.27871e-06	0.000342819		ENSG00000132514	CLEC10A	328.604	-3.98941	0.704479	-5.66292	1.48819e-08	6.60581e-07
ENSG00000175216	CKAP5	4399.36	1.10826	0.248947	4.45177	8.51644e-06	0.000342819		ENSG00000047936	ROS1	35.0974	-5.09982	0.893644	-5.70677	1.15137e-08	6.6559e-07
ENSG00000237344	PBX2	137.124	17.0833	3.83873	4.45026	8.5768e-06	0.000342819		ENSG00000111110	PPM1H	1331.5	2.045	0.36182	5.65198	1.58614e-08	6.69538e-07
ENSG00000160999	SH2B2	471.863	-1.47421	0.327484	-4.50161	6.74392e-06	0.000346173		ENSG00000163811	WDR43	2445.08	1.60898	0.283965	5.66614	1.46054e-08	6.75544e-07
ENSG00000043093	DCUN1D1	1693.48	0.735246	0.16718	4.39792	1.09296e-05	0.000348277		ENSG00000066405	CLDN18	277.94	5.73964	1.01479	5.65598	1.54958e-08	6.81213e-07
ENSG00000185527	PDE6G	38.4212	-2.75805	0.60924	-4.52703	5.98178e-06	0.000349734		ENSG00000253451	IGLV2-28	7.29696	-7.04028	1.23739	-5.68961	1.27328e-08	6.81213e-07
ENSG00000089682	RBM41	518.138	0.754324	0.169286	4.45591	8.35398e-06	0.000357719		ENSG00000138381	ASNSD1	2141.18	1.01154	0.179136	5.64678	1.63485e-08	6.84633e-07
ENSG00000083814	ZNF671	160.555	-1.82952	0.412207	-4.43835	9.06492e-06	0.000358209		ENSG00000001036	FUCA2	7010.39	0.65675	0.117285	5.59963	2.14813e-08	6.97605e-07
ENSG00000104921	FCER2	444.586	-4.7283	1.05271	-4.49157	7.07015e-06	0.000358639		ENSG00000137699	TRIM29	2695.2	3.84832	0.682237	5.64074	1.69324e-08	6.97605e-07
ENSG00000259658	LOC100128108	32.8405	-2.50428	0.554039	-4.52004	6.18276e-06	0.000358639		ENSG00000163661	PTX3	74.7312	-3.29005	0.579662	-5.67581	1.38035e-08	6.97605e-07
ENSG00000113532	ST8SIA4	340.534	-1.6101	0.363428	-4.43031	9.40977e-06	0.000358881		ENSG00000160606	TLCD1	892.038	1.72288	0.305488	5.63976	1.70289e-08	7.0752e-07
ENSG00000129451	KLK10	1720.75	3.55219	0.811559	4.37699	1.20327e-05	0.000359238		ENSG00000176749	CDK5R1	281.814	-2.20675	0.390691	-5.64831	1.6203e-08	7.15304e-07
ENSG00000213203	GIMAP1	393.881	-1.99832	0.449197	-4.44865	8.64135e-06	0.00036232		ENSG00000179520	SLC17A8	35.9687	-7.43741	1.30802	-5.68602	1.30037e-08	7.35544e-07
ENSG00000143110	C1orf162	312.802	-2.52766	0.571142	-4.42563	9.61603e-06	0.000364599		ENSG00000081923	ATP8B1	16723.6	-1.43188	0.255301	-5.60858	2.03989e-08	7.37837e-07
ENSG00000100985	MMP9	2896.79	-2.82917	0.644919	-4.38687	1.14996e-05	0.000366973		ENSG00000237344	PBX2	137.124	24.802	4.37584	5.66794	1.44526e-08	7.39092e-07
ENSG00000130775	THEMIS2	933.889	-2.13139	0.479928	-4.44106	8.95154e-06	0.000377518		ENSG00000165480	SKA3	813.965	2.72067	0.482081	5.64359	1.66545e-08	7.42219e-07
ENSG00000130487	KLHDC7B	68.4133	-2.18596	0.485296	-4.50438	6.6566e-06	0.000380876		ENSG00000158806	NPM2	182.194	3.37992	0.595688	5.67398	1.39521e-08	7.49435e-07
ENSG00000109654	TRIM2	7379.32	0.823536	0.185263	4.44522	8.7802e-06	0.000385583		ENSG00000066697	MSANTD3	678.648	1.161	0.205865	5.63964	1.70409e-08	7.56493e-07
ENSG00000139626	ITGB7	960.467	-1.9286	0.434888	-4.43472	9.21939e-06	0.000385583		ENSG00000251493	FOXD1	246.906	4.78491	0.849396	5.63331	1.76783e-08	7.57389e-07
ENSG00000185905	C16orf54	173.413	-2.05145	0.465704	-4.40505	1.05759e-05	0.000385583		ENSG00000070759	TESK2	769.245	-1.95801	0.348258	-5.6223	1.88436e-08	7.58825e-07
ENSG00000186193	SAPCD2	4665.56	1.74774	0.393213	4.44477	8.79877e-06	0.000385583		ENSG00000277377	SERPINA1	538.209	11.8106	2.10292	5.6163	1.95095e-08	7.61898e-07
ENSG00000026508	CD44	14773.6	1.48625	0.338209	4.39447	1.11045e-05	0.000391249		ENSG00000130812	ANGPTL6	89.9707	-3.23695	0.570638	-5.67252	1.40715e-08	7.69918e-07
ENSG00000134852	CLOCK	1812.41	1.15159	0.263182	4.37563	1.21084e-05	0.000391249		ENSG00000169607	CKAP2L	663.341	2.31077	0.411257	5.61879	1.92298e-08	7.69918e-07
ENSG00000147065	MSN	3797.95	-1.54478	0.351508	-4.39473	1.10911e-05	0.000391249		ENSG00000124766	SOX4	6972.49	2.11157	0.377364	5.59557	2.19893e-08	7.75511e-07
ENSG00000108622	ICAM2	805.621	-1.94276	0.435199	-4.46408	8.04146e-06	0.000392975		ENSG00000104881	PPP1R13L	2931.31	1.47216	0.262194	5.61479	1.96803e-08	7.84941e-07
ENSG00000187486	KCNJ11	227.545	0.774849	0.180666	4.28884	1.79611e-05	0.000398381		ENSG00000178105	DDX10	1390.28	1.24304	0.221538	5.61095	2.01221e-08	7.99506e-07
ENSG00000066336	SPI1	1271.87	-2.19236	0.503547	-4.35383	1.33782e-05	0.000401008		ENSG00000198894	CIPC	2285.98	-1.47525	0.262368	-5.62285	1.87835e-08	7.99506e-07
ENSG00000146858	ZC3HAV1L	274.661	1.31132	0.305896	4.28681	1.81254e-05	0.000401008		ENSG00000196778	OR52K1	133.311	3.30028	0.583322	5.65774	1.5338e-08	8.06652e-07
ENSG00000259479	SORD2P	933.016	2.0202	0.457465	4.41608	1.00506e-05	0.000408614		ENSG00000127804	METTL16	1630.4	1.11313	0.197817	5.62706	1.8331e-08	8.0764e-07
ENSG00000095370	SH2D3C	402.856	-2.39285	0.542471	-4.41103	1.02882e-05	0.000410716		ENSG00000135245	HILPDA	1229	2.66899	0.474519	5.62461	1.85929e-08	8.17627e-07
ENSG00000039123	MTREX	3465.37	0.651031	0.147964	4.39994	1.08281e-05	0.000412512		ENSG00000130055	GDPD2	612.762	-3.49119	0.623578	-5.59864	2.16041e-08	8.2775e-07
ENSG00000139182	CLSTN3	1782.01	-0.766673	0.175869	-4.35933	1.30459e-05	0.000414604		ENSG00000223573	TINCR	313.268	-2.25653	0.403266	-5.59565	2.198e-08	8.29956e-07
ENSG00000006704	GTF2IRD1	2956.16	1.58383	0.364454	4.34576	1.38796e-05	0.000416729		ENSG00000204371	EHMT2	2822.35	1.57226	0.28008	5.61364	1.98118e-08	8.33234e-07
ENSG00000172031	EPHX4	139.437	2.213	0.503645	4.39398	1.11294e-05	0.000416729		ENSG00000163959	SLC51A	797.885	-3.7578	0.670926	-5.60092	2.13218e-08	8.36025e-07
ENSG00000178562	CD28	158.644	-2.32654	0.530219	-4.38789	1.14458e-05	0.000416729		ENSG00000095321	CRAT	3708.94	-1.21403	0.217266	-5.58774	2.30049e-08	8.36221e-07
ENSG00000188505	NCCRP1	160.906	-2.37385	0.540162	-4.39471	1.10921e-05	0.000416729		ENSG00000181885	CLDN7	59716.1	-1.69757	0.303727	-5.58913	2.2821e-08	8.36221e-07
ENSG00000121552	CSTA	122.138	-2.23688	0.509254	-4.39247	1.1207e-05	0.00041885		ENSG00000136699	SMPD4	4815.63	1.10927	0.19858	5.58601	2.32345e-08	8.46592e-07
ENSG00000138604	GLCE	4210.15	1.14941	0.261603	4.39371	1.11431e-05	0.000421696		ENSG00000138600	SPPL2A	6369.8	-1.91227	0.343496	-5.56707	2.59056e-08	8.46592e-07
ENSG00000078114	NEBL	3073.42	2.03986	0.466677	4.37104	1.23655e-05	0.000423509		ENSG00000184160	ADRA2C	652.54	5.21381	0.932716	5.58993	2.27167e-08	8.46592e-07
ENSG00000180817	PPA1	14321.3	1.02401	0.234392	4.36877	1.24947e-05	0.000427139		ENSG00000275397	DHRS11	2128.11	-1.91804	0.342078	-5.60703	2.05828e-08	8.54397e-07
ENSG00000148680	HTR7	22.2142	-1.96866	0.436552	-4.50957	6.49582e-06	0.00042848		ENSG00000277726		249.622	-1.50606	0.269495	-5.58844	2.29121e-08	8.61577e-07
ENSG00000123338	NCKAP1L	798.646	-1.88497	0.423504	-4.45089	8.55162e-06	0.000431069		ENSG00000117411	B4GALT2	3199.13	1.62054	0.291728	5.55498	2.77644e-08	8.61836e-07
ENSG00000089692	LAG3	289.28	-1.83734	0.420338	-4.3711	1.23624e-05	0.000431791		ENSG00000110092	CCND1	7713.76	1.88569	0.3385	5.57073	2.53674e-08	8.63229e-07
ENSG00000198246	SLC29A3	696.684	0.967497	0.219997	4.39777	1.09371e-05	0.000437428		ENSG00000198700	IPO9	3265.44	1.23959	0.222172	5.5794	2.41351e-08	8.64094e-07
ENSG00000108439	PNPO	2102.96	0.67108	0.15515	4.32535	1.52288e-05	0.000449527		ENSG00000147905	ZCCHC7	1171.51	0.78477	0.139892	5.60984	2.02512e-08	8.64917e-07
ENSG00000049449	RCN1	12557.1	1.16983	0.267435	4.37424	1.21856e-05	0.000450599		ENSG00000152749	GPR180	663.53	1.49228	0.266916	5.59081	2.26012e-08	8.66641e-07
ENSG00000119509	INVS	654.54	0.591101	0.134827	4.38414	1.16444e-05	0.000450599		ENSG00000182168	UNC5C	227.264	-3.16966	0.565729	-5.60279	2.1093e-08	8.71377e-07
ENSG00000168297	PXK	758.894	-1.01982	0.229834	-4.43719	9.11396e-06	0.000454367		ENSG00000182472	CAPN12	1243.16	3.33457	0.59473	5.60687	2.06019e-08	8.76108e-07
ENSG00000269800		2.68355	-4.18626	0.916853	-4.5659	4.97364e-06	0.000455466		ENSG00000105281	SLC1A5	13059.1	2.05156	0.368026	5.57449	2.48251e-08	8.86416e-07
ENSG00000068489	PRR11	934.707	1.43186	0.322858	4.43494	9.20984e-06	0.000456638		ENSG00000160685	ZBTB7B	9017.8	-1.47795	0.265293	-5.57101	2.53262e-08	8.86416e-07
ENSG00000152804	HHEX	225.248	-2.63036	0.603045	-4.36179	1.29e-05	0.000456638		ENSG00000101442	ACTR5	888.805	1.09891	0.196669	5.58761	2.30221e-08	8.86835e-07
ENSG00000188306	LRRIQ4	117.126	2.60097	0.597544	4.35277	1.34431e-05	0.000461851		ENSG00000271130	IGHV3OR16-8	44.9229	-4.75565	0.840131	-5.66061	1.5084e-08	8.94014e-07
ENSG00000134954	ETS1	3294.24	-1.22097	0.281304	-4.34039	1.42233e-05	0.000474758		ENSG00000103257	SLC7A5	4957.17	3.46271	0.622756	5.5603	2.6931e-08	8.95714e-07
ENSG00000176160	HSF5	4.59371	-3.80781	0.836176	-4.55384	5.26758e-06	0.000490134		ENSG00000109265	CRACD	1057.33	-2.61314	0.466544	-5.60106	2.13042e-08	8.95714e-07
ENSG00000224103	HLA-DPA1	3275.17	-2.50757	0.576194	-4.35197	1.34923e-05	0.000494899		ENSG00000152578	GRIA4	52.0137	-3.89221	0.691145	-5.63153	1.78616e-08	8.95714e-07
ENSG00000163273	NPPC	40.8873	-4.15543	0.934406	-4.44713	8.70249e-06	0.000499924		ENSG00000100665	SERPINA4	37.2976	7.11119	1.26132	5.6379	1.7214e-08	8.96921e-07
ENSG00000184602	SNN	626.061	-1.47966	0.339424	-4.35933	1.30459e-05	0.0005083		ENSG00000112559	MDFI	595.093	4.12896	0.742575	5.56033	2.6927e-08	8.96921e-07
ENSG00000100522	GNPNAT1	3536.24	1.22548	0.28186	4.34782	1.37496e-05	0.000511403		ENSG00000125826	RBCK1	10134.8	1.17847	0.211574	5.57004	2.54686e-08	8.96921e-07
ENSG00000126264	HCST	260.494	-2.12848	0.491126	-4.33388	1.46502e-05	0.000511403		ENSG00000106086	PLEKHA8	772.767	1.16408	0.208507	5.58294	2.36487e-08	8.9789e-07
ENSG00000091592	NLRP1	876.98	-1.93256	0.439932	-4.39286	1.11868e-05	0.000512395		ENSG00000176387	HSD11B2	25287.5	-2.36981	0.425591	-5.56827	2.57277e-08	9.01575e-07
ENSG00000116128	BCL9	1354.37	0.897759	0.208268	4.3106	1.62813e-05	0.000516891		ENSG00000112782	CLIC5	5023.01	-2.35543	0.424312	-5.55119	2.83739e-08	9.33577e-07
ENSG00000205670	SMIM11A	645.34	2.71502	0.618369	4.39061	1.13035e-05	0.000519198		ENSG00000162623	TYW3	962.34	1.36353	0.243882	5.59095	2.25834e-08	9.35247e-07
ENSG00000277726		249.622	-1.00854	0.232973	-4.32898	1.49804e-05	0.000519198		ENSG00000163931	TKT	17787.9	1.72089	0.309469	5.56077	2.68589e-08	9.36811e-07
ENSG00000149968	MMP3	1507.2	5.10831	1.19355	4.27994	1.86943e-05	0.000524461		ENSG00000124207	CSE1L	4746.98	1.87758	0.339578	5.52917	3.21754e-08	9.39368e-07
ENSG00000100060	MFNG	629.794	-1.62485	0.374004	-4.34446	1.39617e-05	0.000531327		ENSG00000167705	RILP	2826.35	-1.79637	0.322331	-5.57305	2.50318e-08	9.39368e-07
ENSG00000173868	PHOSPHO1	45.8497	-1.29525	0.292394	-4.42983	9.43087e-06	0.000532161		ENSG00000204394	VARS1	2211.91	1.95387	0.350772	5.57021	2.54435e-08	9.39368e-07
ENSG00000205089	CCNI2	1079.56	1.34113	0.312198	4.29575	1.74102e-05	0.000546864		ENSG00000243238	IGKV2-30	2221.06	-5.05641	0.907618	-5.57108	2.53165e-08	9.39368e-07
ENSG00000124422	USP22	9140.44	0.55081	0.128073	4.30076	1.70211e-05	0.000553055		ENSG00000099625	CBARP	304.166	4.38942	0.78626	5.58265	2.36881e-08	9.42274e-07
ENSG00000132749	TESMIN	927.899	0.966394	0.22287	4.33613	1.45014e-05	0.000553055		ENSG00000100867	DHRS2	168.915	3.16324	0.563997	5.60861	2.03959e-08	9.43691e-07
ENSG00000282730		4.61251	-3.71772	0.822121	-4.52211	6.12263e-06	0.000553647		ENSG00000129824	RPS4Y1	3789.35	9.42047	1.69896	5.54485	2.94203e-08	9.53556e-07
ENSG00000126016	AMOT	1720.48	1.60469	0.375729	4.27087	1.94714e-05	0.000558761		ENSG00000211633	IGKV1D-42	21.8612	-6.92275	1.23218	-5.61828	1.92866e-08	9.65346e-07
ENSG00000131746	TNS4	3533.73	2.17254	0.502492	4.32353	1.53553e-05	0.000558761		ENSG00000237649	KIFC1	2374.2	2.14388	0.384041	5.58244	2.37174e-08	9.66127e-07
ENSG00000183723	CMTM4	6520.28	0.828128	0.190663	4.34342	1.40281e-05	0.000558761		ENSG00000116833	NR5A2	1309.7	-2.27789	0.409308	-5.56523	2.61803e-08	9.69638e-07
ENSG00000146674	IGFBP3	3782.27	-2.14149	0.496136	-4.31634	1.58635e-05	0.000558912		ENSG00000011426	ANLN	1897.63	2.69674	0.484606	5.56481	2.62432e-08	9.70268e-07
ENSG00000158055	GRHL3	224.593	3.14033	0.729313	4.30587	1.66328e-05	0.00056415		ENSG00000131002	TXLNGY	1051.76	9.41706	1.6936	5.56038	2.69193e-08	9.79976e-07
ENSG00000265817	FSBP	424.298	1.86202	0.430404	4.32622	1.51687e-05	0.000566197		ENSG00000138772	ANXA3	5038.12	2.056	0.37059	5.54792	2.89096e-08	9.84838e-07
ENSG00000187837	H1-2	2738.29	-1.49527	0.350535	-4.26569	1.99287e-05	0.000567386		ENSG00000111913	RIPOR2	507.115	-2.70228	0.487729	-5.54053	3.01561e-08	9.85408e-07
ENSG00000173404	INSM1	80.7317	-2.71323	0.61132	-4.43831	9.06693e-06	0.000567724		ENSG00000198597	ZNF536	91.0336	-5.00184	0.893391	-5.59872	2.15946e-08	9.85953e-07
ENSG00000077092	RARB	68.9251	-2.06198	0.46823	-4.40377	1.06387e-05	0.00057048		ENSG00000261793		72.7076	23.937	4.26583	5.61132	2.00788e-08	1.00583e-06
ENSG00000103855	CD276	3419.27	0.891435	0.207204	4.30221	1.69102e-05	0.000573729		ENSG00000142661	MYOM3	770.526	3.31101	0.594461	5.56977	2.55082e-08	1.01091e-06
ENSG00000213965	NUDT19	1474.3	0.761566	0.178687	4.26202	2.02586e-05	0.000573729		ENSG00000116704	SLC35D1	4299.21	-1.77989	0.321827	-5.53058	3.19176e-08	1.01484e-06
ENSG00000117724	CENPF	3101.22	1.66533	0.386327	4.31069	1.62749e-05	0.000581325		ENSG00000143126	CELSR2	908.537	2.03619	0.366789	5.5514	2.83385e-08	1.01919e-06
ENSG00000121577	POPDC2	106.845	-1.63931	0.382264	-4.28842	1.79945e-05	0.000585234		ENSG00000131910	NR0B2	233.991	4.57121	0.826794	5.52884	3.22358e-08	1.04249e-06
ENSG00000107581	EIF3A	14614.4	0.83741	0.194211	4.31186	1.61884e-05	0.000585623		ENSG00000139190	VAMP1	762.013	-1.85658	0.334994	-5.54211	2.98841e-08	1.07109e-06
ENSG00000173905	GOLIM4	11778	1.70635	0.396035	4.3086	1.64293e-05	0.000593318		ENSG00000043355	ZIC2	104.478	5.54348	0.986807	5.61759	1.93642e-08	1.08274e-06
ENSG00000126787	DLGAP5	1275.12	1.68707	0.395335	4.26745	1.97721e-05	0.000596759		ENSG00000012124	CD22	807.235	-3.88613	0.701737	-5.53788	3.06163e-08	1.09357e-06
ENSG00000163214	DHX57	1000.54	0.799837	0.183334	4.36273	1.28449e-05	0.000596759		ENSG00000163534	FCRL1	212.55	-5.82782	1.05348	-5.53196	3.16668e-08	1.09715e-06
ENSG00000167261	DPEP2	206.313	-2.32219	0.541594	-4.28769	1.80541e-05	0.000596759		ENSG00000174123	TLR10	242.988	-3.15355	0.570576	-5.52695	3.25843e-08	1.12701e-06
ENSG00000274736	CCL23	241.966	-4.47311	1.04156	-4.29464	1.74976e-05	0.000596759		ENSG00000166164	BRD7	4591.76	1.25988	0.22905	5.50048	3.78762e-08	1.13173e-06
ENSG00000277988		33.2738	-2.90363	0.65688	-4.42033	9.85502e-06	0.000596759		ENSG00000177370	TIMM22	111.886	24.5343	4.37586	5.60673	2.06183e-08	1.14305e-06
ENSG00000115138	POMC	34.7703	-2.57281	0.587683	-4.37789	1.19834e-05	0.000599517		ENSG00000158201	ABHD3	6395.97	-1.69219	0.308429	-5.48646	4.10069e-08	1.14664e-06
ENSG00000122547	EEPD1	2210.52	1.12182	0.261836	4.28444	1.83199e-05	0.000609845		ENSG00000106686	SPATA6L	263.579	1.66497	0.30071	5.53678	3.08085e-08	1.15582e-06
ENSG00000182580	EPHB3	12607.3	2.01905	0.469601	4.2995	1.71186e-05	0.000609845		ENSG00000176490	DIRAS1	122.849	-4.37169	0.785342	-5.56661	2.59744e-08	1.15582e-06
ENSG00000051108	HERPUD1	6718.06	-0.694397	0.160968	-4.31388	1.60415e-05	0.000616293		ENSG00000189091	SF3B3	7469.78	1.2788	0.232414	5.50227	3.74941e-08	1.16489e-06
ENSG00000110917	MLEC	32585.7	1.01053	0.238954	4.22899	2.34743e-05	0.000622966		ENSG00000196335	STK31	174.802	3.53867	0.631761	5.60128	2.12778e-08	1.16967e-06
ENSG00000163347	CLDN1	1507.64	2.44893	0.575841	4.2528	2.11116e-05	0.000626255		ENSG00000130711	PRDM12	20.5603	3.46443	0.622177	5.56824	2.57332e-08	1.17923e-06
ENSG00000197563	PIGN	3277.83	0.714201	0.166776	4.28239	1.84896e-05	0.000626255		ENSG00000158828	PINK1	6465.72	-1.35595	0.246966	-5.49045	4.00917e-08	1.18182e-06
ENSG00000137478	FCHSD2	1186.34	-0.806134	0.190439	-4.23304	2.30556e-05	0.000633285		ENSG00000244575	IGKV1-27	811.591	-5.04392	0.913717	-5.52022	3.38571e-08	1.20136e-06
ENSG00000164651	SP8	15.7913	4.3015	0.97638	4.40557	1.05508e-05	0.000637398		ENSG00000255112	CHMP1B	6824.56	-1.05912	0.193042	-5.4865	4.09976e-08	1.20447e-06
ENSG00000124243	BCAS4	884.44	-2.06013	0.479978	-4.29212	1.76972e-05	0.000639945		ENSG00000184916	JAG2	3549.87	2.92769	0.534805	5.47432	4.39189e-08	1.23106e-06
ENSG00000169247	SH3TC2	480.811	1.75602	0.40566	4.3288	1.49927e-05	0.000644968		ENSG00000100413	POLR3H	1858.54	1.08765	0.197427	5.50911	3.60652e-08	1.23773e-06
ENSG00000166428	PLD4	245.341	-2.94427	0.690731	-4.26255	2.02109e-05	0.000654665		ENSG00000108262	GIT1	4402.09	0.860673	0.156477	5.50031	3.79114e-08	1.24293e-06
ENSG00000156017	CARNMT1	1233.64	0.691469	0.163036	4.2412	2.22326e-05	0.000656505		ENSG00000106125	MINDY4	362.291	1.65018	0.300645	5.4888	4.04676e-08	1.26305e-06
ENSG00000226071	HLA-DPB2	9.47286	-3.49602	0.788625	-4.43306	9.29066e-06	0.000663872		ENSG00000133731	IMPA1	2913.51	-1.44173	0.261779	-5.50742	3.64141e-08	1.26305e-06
ENSG00000139515	PDX1	390.982	2.64511	0.619206	4.27178	1.93917e-05	0.000676729		ENSG00000068878	PSME4	4146.24	1.2741	0.232341	5.48374	4.16428e-08	1.3371e-06
ENSG00000153563	CD8A	416.145	-2.08361	0.482691	-4.31666	1.58407e-05	0.000676729		ENSG00000115761	NOL10	1882.87	1.15454	0.209584	5.50872	3.61459e-08	1.3371e-06
ENSG00000066923	STAG3	784.051	-1.83268	0.425023	-4.31195	1.6182e-05	0.000683609		ENSG00000281406		356.65	3.33402	0.607399	5.489	4.04218e-08	1.3371e-06
ENSG00000282803		35.4442	-3.25608	0.742807	-4.38348	1.16799e-05	0.000685255		ENSG00000185811	IKZF1	614.294	-2.5884	0.472718	-5.47557	4.36099e-08	1.36702e-06
ENSG00000080824	HSP90AA1	46816.4	0.975837	0.232301	4.20074	2.66042e-05	0.000687191		ENSG00000101049	SGK2	2994.85	-2.34972	0.427932	-5.49088	3.99944e-08	1.37215e-06
ENSG00000139163	ETNK1	6735.33	-1.96491	0.463862	-4.23598	2.27553e-05	0.000687191		ENSG00000271699		207.555	-2.92179	0.53079	-5.50461	3.6998e-08	1.37215e-06
ENSG00000266076		9.83058	2.9112	0.656452	4.43475	9.21797e-06	0.000687191		ENSG00000179546	HTR1D	196.178	3.86557	0.705574	5.47862	4.28655e-08	1.40862e-06
ENSG00000282064		67.9275	-3.73846	0.852645	-4.38455	1.16227e-05	0.000687191		ENSG00000144426	NBEAL1	779.856	-1.59904	0.29074	-5.4999	3.80002e-08	1.42698e-06
ENSG00000162368	CMPK1	17187.1	0.56485	0.132745	4.25513	2.08924e-05	0.000693591		ENSG00000165905	LARGE2	1161.24	2.68418	0.489652	5.4818	4.21014e-08	1.45722e-06
ENSG00000167196	FBXO22	1978.64	1.02152	0.244007	4.18645	2.83347e-05	0.000704946		ENSG00000122565	CBX3	10024.4	1.17004	0.214046	5.46631	4.59512e-08	1.46579e-06
ENSG00000112561	TFEB	2028.1	-0.959395	0.22932	-4.18365	2.8686e-05	0.000712521		ENSG00000124203	ZNF831	104.986	-3.50976	0.634946	-5.52765	3.2455e-08	1.46579e-06
ENSG00000110324	IL10RA	926.558	-2.23387	0.524136	-4.26201	2.02599e-05	0.000715275		ENSG00000079335	CDC14A	619.791	-2.07725	0.380747	-5.45573	4.87711e-08	1.47108e-06
ENSG00000197467	COL13A1	221.382	-2.18855	0.515813	-4.24292	2.20632e-05	0.000717327		ENSG00000110031	LPXN	919.645	-1.43092	0.260425	-5.49456	3.91675e-08	1.47698e-06
ENSG00000136869	TLR4	1485.43	1.65123	0.393444	4.19686	2.70643e-05	0.000718423		ENSG00000174442	ZWILCH	1096.36	1.14056	0.208475	5.47095	4.47631e-08	1.49384e-06
ENSG00000155307	SAMSN1	296.443	-1.98938	0.469724	-4.23521	2.28337e-05	0.000718423		ENSG00000235776	RPL7AP70	45.519	6.59944	1.19604	5.51775	3.43363e-08	1.53947e-06
ENSG00000187764	SEMA4D	1823.2	-1.0397	0.251258	-4.13797	3.50385e-05	0.000720738		ENSG00000106028	SSBP1	5379.89	1.4319	0.263421	5.43578	5.45581e-08	1.54841e-06
ENSG00000162572	SCNN1D	230.883	-1.5538	0.366992	-4.23387	2.29706e-05	0.000721216		ENSG00000116748	AMPD1	90.8836	-4.50952	0.818993	-5.50618	3.66707e-08	1.55417e-06
ENSG00000125255	SLC10A2	4.73612	-4.87094	1.09792	-4.43652	9.14269e-06	0.000736781		ENSG00000121900	TMEM54	33509.7	-1.51402	0.277671	-5.45257	4.96479e-08	1.56436e-06
ENSG00000178464	RPL10P16	16.722	-1.91253	0.437614	-4.37035	1.24046e-05	0.000738346		ENSG00000122034	GTF3A	5833.85	1.91163	0.351837	5.43329	5.53257e-08	1.56436e-06
ENSG00000285897	RNF43	247.11	1.93489	0.458341	4.22151	2.42673e-05	0.000738346		ENSG00000157193	LRP8	1107.29	3.00226	0.547664	5.48194	4.20698e-08	1.57045e-06
ENSG00000211820	TRAV41	9.02819	-3.39481	0.77817	-4.36256	1.28551e-05	0.000744196		ENSG00000141505	ASGR1	181.866	1.93592	0.351248	5.51154	3.55713e-08	1.57948e-06
ENSG00000155962	CLIC2	236.366	-1.72546	0.420097	-4.10728	4.00339e-05	0.000745661		ENSG00000170027	YWHAG	8156.2	1.1648	0.213756	5.44922	5.05911e-08	1.58641e-06
ENSG00000259842		5.37759	-3.27335	0.73685	-4.44235	8.89797e-06	0.000745781		ENSG00000197498	RPF2	1914.93	1.60619	0.294342	5.45689	4.84539e-08	1.59373e-06
ENSG00000187796	CARD9	450.259	-1.1421	0.268877	-4.24766	2.16017e-05	0.000746197		ENSG00000148680	HTR7	22.2142	-2.93107	0.531704	-5.5126	3.5358e-08	1.59872e-06
ENSG00000177105	RHOG	3325.49	-0.712418	0.168324	-4.23242	2.31186e-05	0.000747911		ENSG00000162836	ACP6	1711.37	1.61562	0.296201	5.45448	4.9115e-08	1.61032e-06
ENSG00000204842	ATXN2	2456.13	0.461256	0.10935	4.21814	2.46325e-05	0.000770524		ENSG00000275718	CCL15	1754.1	-2.0686	0.379307	-5.45364	4.93503e-08	1.61546e-06
ENSG00000010810	FYN	1359.61	-2.05193	0.492711	-4.16456	3.1195e-05	0.000779465		ENSG00000131981	LGALS3	71237.4	-1.43036	0.264234	-5.41322	6.19006e-08	1.62081e-06
ENSG00000111817	DSE	405.861	-1.07631	0.251735	-4.27556	1.90655e-05	0.000779465		ENSG00000204498	NFKBIL1	79.0489	24.1213	4.3759	5.5123	3.54183e-08	1.62498e-06
ENSG00000123352	SPATS2	1635.15	0.467401	0.112442	4.1568	3.22738e-05	0.000779465		ENSG00000115241	PPM1G	8791.01	1.12698	0.207503	5.43113	5.59985e-08	1.6435e-06
ENSG00000122025	FLT3	52.4743	-2.41634	0.561711	-4.30175	1.69455e-05	0.000789435		ENSG00000125864	BFSP1	121.447	2.32544	0.423435	5.49186	3.97716e-08	1.65092e-06
ENSG00000161654	LSM12	2747.64	0.725838	0.174082	4.16952	3.05247e-05	0.000789435		ENSG00000183117	CSMD1	38.8539	-5.08299	0.924052	-5.50077	3.78146e-08	1.65257e-06
ENSG00000137265	IRF4	389.031	-2.32536	0.549473	-4.23198	2.31648e-05	0.000790095		ENSG00000162065	TBC1D24	934.089	0.891093	0.163569	5.44782	5.09917e-08	1.65339e-06
ENSG00000138180	CEP55	1637.81	1.65565	0.398885	4.15069	3.3147e-05	0.000794804		ENSG00000083093	PALB2	753.445	1.39452	0.255317	5.46191	4.71033e-08	1.69918e-06
ENSG00000176244	ACBD7	275.576	0.811818	0.198597	4.08777	4.35537e-05	0.000795913		ENSG00000213366	GSTM2	1617.8	-2.59406	0.474877	-5.46259	4.69227e-08	1.71305e-06
ENSG00000087299	L2HGDH	1246.45	0.743945	0.178611	4.16516	3.11141e-05	0.000799624		ENSG00000108785		36.7142	-1.69932	0.309535	-5.4899	4.0216e-08	1.71582e-06
ENSG00000223865	HLA-DPB1	73.8272	-2.46231	0.571887	-4.30559	1.66538e-05	0.000807646		ENSG00000134077	THUMPD3	2337.34	1.36833	0.250524	5.46189	4.71105e-08	1.71582e-06
ENSG00000160593	JAML	1046.86	-1.80407	0.434673	-4.15041	3.31881e-05	0.000818885		ENSG00000211689	TRGC1	48.1904	-2.69377	0.490461	-5.49232	3.96683e-08	1.7173e-06
ENSG00000235101		2.83529	-3.68543	0.836407	-4.40627	1.05166e-05	0.000823125		ENSG00000197992	CLEC9A	27.8206	-4.46263	0.811876	-5.49668	3.87001e-08	1.72215e-06
ENSG00000177359	OVOS2	109.308	-2.53585	0.603435	-4.20236	2.64148e-05	0.000823973		ENSG00000158158	CNNM4	6418.28	-2.02817	0.37354	-5.4296	5.64811e-08	1.72298e-06
ENSG00000175065	DSG4	66.1883	2.62022	0.604985	4.33104	1.48404e-05	0.0008337		ENSG00000188828		72.0872	-4.16019	0.757691	-5.49061	4.00547e-08	1.72592e-06
ENSG00000227745		106.028	2.0177	0.481305	4.19216	2.76316e-05	0.000834227		ENSG00000214194	SMIM30	1685.55	1.46433	0.268242	5.45901	4.78798e-08	1.72896e-06
ENSG00000136295	TTYH3	8468.6	1.20352	0.290547	4.14227	3.43891e-05	0.000840355		ENSG00000164244	PRRC1	3480.81	0.754565	0.139376	5.41388	6.16734e-08	1.76303e-06
ENSG00000158352	SHROOM4	836.057	1.72168	0.408716	4.21241	2.52664e-05	0.000847839		ENSG00000218052	ADAMTS7P4	68.7366	-1.66305	0.303148	-5.48593	4.11296e-08	1.76399e-06
ENSG00000158477	CD1A	38.2972	-2.68156	0.620286	-4.32311	1.53843e-05	0.000847839		ENSG00000130706	ADRM1	9269.98	1.24479	0.229979	5.4126	6.21164e-08	1.78073e-06
ENSG00000103356	EARS2	1470.66	0.56767	0.136269	4.16582	3.10237e-05	0.000850765		ENSG00000142235	LMTK3	571.335	2.45321	0.452257	5.42436	5.81621e-08	1.79654e-06
ENSG00000244607	CCDC13	55.1907	-1.71159	0.398915	-4.29062	1.78179e-05	0.000850765		ENSG00000243064	ABCC13	583.808	-3.50453	0.647731	-5.41047	6.28594e-08	1.79654e-06
ENSG00000173585	CCR9	14.8936	-2.17056	0.501978	-4.32402	1.53214e-05	0.000851437		ENSG00000104899	AMH	771.069	3.94204	0.723611	5.44774	5.10131e-08	1.79828e-06
ENSG00000282078		4.65449	-6.58543	1.49533	-4.40401	1.06268e-05	0.000856424		ENSG00000185842	DNAH14	373.976	1.84187	0.34031	5.41233	6.22101e-08	1.79828e-06
ENSG00000072042	RDH11	3464.51	1.02779	0.244842	4.19779	2.69537e-05	0.000857758		ENSG00000176845	METRNL	4802.46	-2.07156	0.383258	-5.40514	6.47569e-08	1.82956e-06
ENSG00000171643	S100Z	12.0652	-3.15185	0.730301	-4.31582	1.59008e-05	0.000878179		ENSG00000213886	UBD	50.9969	23.9882	4.37597	5.48179	4.21038e-08	1.83913e-06
ENSG00000197043	ANXA6	4115.13	-1.78499	0.428637	-4.16433	3.12274e-05	0.000878179		ENSG00000273608	SRCIN1	467.755	2.15982	0.398655	5.41777	6.03478e-08	1.84948e-06
ENSG00000285420	PDGFRL2P	7.94448	-2.89899	0.663891	-4.36667	1.26156e-05	0.000878179		ENSG00000231631	PSMB8	44.6782	23.9877	4.376	5.48166	4.2136e-08	1.86225e-06
ENSG00000110934	BIN2	533.334	-1.29958	0.309429	-4.19993	2.66998e-05	0.000881165		ENSG00000108439	PNPO	2102.96	0.965934	0.178317	5.41696	6.06218e-08	1.9573e-06
ENSG00000186767	SPIN4	571.349	1.02034	0.240692	4.23919	2.24325e-05	0.000881165		ENSG00000115368	WDR75	2353.98	1.37925	0.254269	5.42439	5.81521e-08	1.97669e-06
ENSG00000169684	CHRNA5	558.353	1.62579	0.387205	4.19878	2.68353e-05	0.000883243		ENSG00000169247	SH3TC2	480.811	2.5126	0.465679	5.39556	6.83093e-08	1.97669e-06
ENSG00000170759	KIF5B	12029.9	0.941979	0.224715	4.19188	2.76656e-05	0.000885224		ENSG00000179862	CITED4	821.233	2.46303	0.455142	5.41157	6.24738e-08	2.0079e-06
ENSG00000133657	ATP13A3	4416.94	0.588082	0.140841	4.1755	2.97336e-05	0.000886336		ENSG00000163132	MSX1	989.264	3.7282	0.687163	5.4255	5.77927e-08	2.00886e-06
ENSG00000134812	CBLIF	74.545	3.308	0.773325	4.27764	1.88888e-05	0.000910817		ENSG00000258539		30.7672	-1.95433	0.357581	-5.46542	4.61811e-08	2.01338e-06
ENSG00000226660	TRBV2	15.6047	-3.24767	0.753408	-4.31064	1.62782e-05	0.000911747		ENSG00000163807	KIAA1143	2041.88	1.37852	0.255037	5.40517	6.47484e-08	2.01369e-06
ENSG00000214140	PRCD	47.4512	-1.99581	0.449423	-4.44083	8.96118e-06	0.000919018		ENSG00000168883	USP39	3015.84	0.846811	0.156734	5.40285	6.55914e-08	2.03683e-06
ENSG00000099204	ABLIM1	8774.23	0.734468	0.17851	4.11443	3.88135e-05	0.000921291		ENSG00000110848	CD69	473.164	-3.3822	0.628224	-5.38375	7.2948e-08	2.0377e-06
ENSG00000134909	ARHGAP32	4913.93	1.01522	0.241831	4.19807	2.69204e-05	0.000922097		ENSG00000184163	C1QTNF12	1430.21	-2.62831	0.484622	-5.42341	5.84712e-08	2.0422e-06
ENSG00000197083		32.6392	-2.85324	0.664062	-4.29665	1.73398e-05	0.000927059		ENSG00000177455	CD19	731.832	-4.75977	0.878116	-5.42043	5.94564e-08	2.0452e-06
ENSG00000198598	MMP17	205.403	-2.84995	0.685349	-4.15839	3.20497e-05	0.000935261		ENSG00000205763	RP9P	461.321	1.51204	0.280085	5.39849	6.72035e-08	2.0452e-06
ENSG00000163519	TRAT1	53.9907	-2.79661	0.655185	-4.26842	1.96862e-05	0.000939306		ENSG00000167646	DNAAF3	186.666	3.61192	0.663563	5.44321	5.23289e-08	2.05819e-06
ENSG00000122862	SRGN	2497.33	-2.14914	0.522667	-4.11187	3.92469e-05	0.000941712		ENSG00000206053	JPT2	6075.72	1.36016	0.252861	5.37908	7.4867e-08	2.06137e-06
ENSG00000184792	OSBP2	678.632	1.04755	0.248356	4.21792	2.4657e-05	0.000941989		ENSG00000146858	ZC3HAV1L	274.661	1.88742	0.350152	5.3903	7.03384e-08	2.10411e-06
ENSG00000145555	MYO10	6786.58	0.894083	0.215859	4.14197	3.44336e-05	0.000945219		ENSG00000157593	SLC35B2	4729.26	0.998143	0.185751	5.37355	7.72026e-08	2.11934e-06
ENSG00000162066	AMDHD2	1917.42	-0.556592	0.135874	-4.09638	4.19658e-05	0.000952274		ENSG00000171503	ETFDH	2512.03	-1.36447	0.252301	-5.40809	6.3702e-08	2.12016e-06
ENSG00000145088	EAF2	316.504	-1.1196	0.277727	-4.03129	5.54704e-05	0.000959378		ENSG00000155918	RAET1L	164.591	4.9937	0.91883	5.43485	5.48422e-08	2.141e-06
ENSG00000198692	EIF1AY	1079.12	4.40719	1.0671	4.13007	3.62648e-05	0.000964838		ENSG00000126561	STAT5A	2218.09	-0.884215	0.164052	-5.38983	7.0523e-08	2.15098e-06
ENSG00000168899	VAMP5	889.401	-1.46156	0.350711	-4.16742	3.08064e-05	0.000979292		ENSG00000274287	SCRIB	43.1612	23.8413	4.37601	5.44818	5.08878e-08	2.15098e-06
ENSG00000145708	CRHBP	21.8294	-2.63942	0.622861	-4.23758	2.25947e-05	0.000986371		ENSG00000236699	ARHGEF38	857.644	1.38349	0.255838	5.4077	6.384e-08	2.16626e-06
ENSG00000198520	ARMH1	308.052	-2.76194	0.686593	-4.02268	5.75404e-05	0.00098929		ENSG00000242615		38.6932	-2.52218	0.462873	-5.44897	5.06636e-08	2.16626e-06
ENSG00000262488		18.8103	-5.13846	1.20023	-4.28121	1.85879e-05	0.000990242		ENSG00000198121	LPAR1	677.706	-2.76137	0.512305	-5.39009	7.04228e-08	2.16878e-06
ENSG00000179144	GIMAP7	392.529	-2.09158	0.503011	-4.15812	3.2088e-05	0.000993186		ENSG00000282322		1289.42	-4.86178	0.898808	-5.40914	6.33289e-08	2.16878e-06
ENSG00000189350	TOGARAM2	230.292	-1.41846	0.342644	-4.13974	3.47705e-05	0.000993186		ENSG00000139438	FAM222A	358.419	1.4051	0.260113	5.40188	6.59465e-08	2.18347e-06
ENSG00000213901	SLC23A3	378.08	-1.54192	0.370173	-4.16539	3.10819e-05	0.000993186		ENSG00000181634	TNFSF15	797.084	1.98758	0.368699	5.39078	7.01528e-08	2.18347e-06
ENSG00000255150	EID3	46.1594	-2.22213	0.522678	-4.25143	2.12409e-05	0.000993186		ENSG00000175592	FOSL1	444.363	3.69337	0.686537	5.37971	7.46078e-08	2.21982e-06
ENSG00000146215	CRIP3	78.4826	-2.64957	0.623929	-4.24658	2.17054e-05	0.00101176		ENSG00000256518		24.8317	-7.10542	1.30604	-5.44041	5.31574e-08	2.21982e-06
ENSG00000171488	LRRC8C	269.331	-1.46308	0.354417	-4.12814	3.65705e-05	0.00101176		ENSG00000280501	CEACAM7	16720.7	-3.74385	0.696821	-5.37276	7.75395e-08	2.22141e-06
ENSG00000164543	STK17A	1643.19	-1.28199	0.312666	-4.10019	4.12807e-05	0.00101654		ENSG00000273763		302.639	-2.02488	0.37648	-5.37846	7.51265e-08	2.22615e-06
ENSG00000148606	POLR3A	1464.29	0.480654	0.117699	4.08377	4.43117e-05	0.00101993		ENSG00000257335	MGAM	36.3133	-4.891	0.90113	-5.42763	5.71067e-08	2.26929e-06
ENSG00000135250	SRPK2	1416.16	0.709704	0.172713	4.10916	3.97104e-05	0.00102284		ENSG00000182162	P2RY8	380.218	-2.74348	0.510553	-5.37355	7.7202e-08	2.28098e-06
ENSG00000169607	CKAP2L	663.341	1.48812	0.358128	4.15527	3.24899e-05	0.00102284		ENSG00000104695	PPP2CB	5923.8	-0.773217	0.1447	-5.34357	9.11322e-08	2.32664e-06
ENSG00000178177	LCORL	768.079	0.555982	0.133887	4.15263	3.28672e-05	0.00102284		ENSG00000101224	CDC25B	6440.21	2.18748	0.408818	5.35073	8.75987e-08	2.344e-06
ENSG00000182183	SHISAL2A	166.643	-2.92575	0.708333	-4.13047	3.62019e-05	0.00102284		ENSG00000072657	TRHDE	356.622	-3.31451	0.619785	-5.34784	8.90124e-08	2.4274e-06
ENSG00000168685	IL7R	1203.53	-1.6917	0.411735	-4.1087	3.97888e-05	0.00102337		ENSG00000175348	TMEM9B	4977.98	-0.716394	0.134319	-5.33353	9.63221e-08	2.44845e-06
ENSG00000103653	CSK	7251.63	-0.9499	0.22964	-4.13648	3.52669e-05	0.00103525		ENSG00000167244	IGF2	11917	6.02651	1.12797	5.34281	9.1517e-08	2.45271e-06
ENSG00000013725	CD6	591.937	-1.42729	0.344412	-4.14413	3.411e-05	0.00103899		ENSG00000120253	NUP43	2479.93	0.857533	0.15955	5.37469	7.6716e-08	2.47581e-06
ENSG00000148288	GBGT1	239.349	-1.14305	0.285432	-4.00464	6.21119e-05	0.00104169		ENSG00000147955	SIGMAR1	4892.35	1.25778	0.235694	5.33648	9.47665e-08	2.51515e-06
ENSG00000081320	STK17B	2285.14	-1.22742	0.300126	-4.08968	4.31968e-05	0.0010484		ENSG00000090447	TFAP4	1718.4	1.37146	0.255799	5.36148	8.25446e-08	2.51536e-06
ENSG00000161800	RACGAP1	2386.56	1.33593	0.331485	4.03016	5.574e-05	0.00105078		ENSG00000048707	VPS13D	3173.98	-0.665711	0.124502	-5.34701	8.94194e-08	2.53007e-06
ENSG00000205339	IPO7	6932.71	0.955104	0.2313	4.12929	3.63887e-05	0.00106051		ENSG00000122025	FLT3	52.4743	-3.57656	0.657814	-5.43703	5.41746e-08	2.53007e-06
ENSG00000128438		179.953	-1.83123	0.445344	-4.11194	3.92347e-05	0.00106366		ENSG00000139200	PIANP	80.763	-3.66033	0.678536	-5.39445	6.8734e-08	2.53007e-06
ENSG00000113712	CSNK1A1	11114.9	0.688219	0.166486	4.1338	3.56812e-05	0.0010716		ENSG00000259417	CTXND1	25.0804	-2.71089	0.500883	-5.41223	6.22433e-08	2.53007e-06
ENSG00000125484	GTF3C4	1677.63	0.752818	0.187447	4.01617	5.91507e-05	0.0010716		ENSG00000171388	APLN	199.735	4.00655	0.749134	5.34825	8.8811e-08	2.54268e-06
ENSG00000158525	CPA5	23.5627	-4.99039	1.18042	-4.22763	2.36163e-05	0.0010716		ENSG00000215182	MUC5AC	2421.93	6.55317	1.22093	5.36737	7.98948e-08	2.54894e-06
ENSG00000186007	LEMD1	62.9672	3.71424	0.879703	4.22215	2.41985e-05	0.0010716		ENSG00000147889	CDKN2A	1404.86	4.79433	0.895502	5.3538	8.61276e-08	2.5629e-06
ENSG00000265763	ZNF488	191.318	1.73692	0.422115	4.1148	3.87507e-05	0.0010716		ENSG00000102172	SMS	7139.17	1.13741	0.214282	5.30802	1.10823e-07	2.60003e-06
ENSG00000174327	SLC16A13	383.079	0.87729	0.21215	4.13523	3.54597e-05	0.00109074		ENSG00000277983	NPIPA7	13.6098	-23.5064	4.36073	-5.39048	7.02705e-08	2.63772e-06
ENSG00000169855	ROBO1	514.769	-1.39499	0.3378	-4.12963	3.63346e-05	0.0011058		ENSG00000162009	SSTR5	35.5041	5.09484	0.94334	5.40085	6.63247e-08	2.68313e-06
ENSG00000271569		8.65107	-2.89948	0.676502	-4.28599	1.81924e-05	0.00111003		ENSG00000204933		240.853	-6.19989	1.16427	-5.32512	1.00887e-07	2.68879e-06
ENSG00000151651	ADAM8	961.125	-1.82603	0.442171	-4.12969	3.63246e-05	0.00111259		ENSG00000181804	SLC9A9	187.013	-3.00084	0.556004	-5.39715	6.77079e-08	2.73132e-06
ENSG00000010610	CD4	1369.28	-2.07322	0.507812	-4.08267	4.45221e-05	0.001116		ENSG00000285665		16.1795	-1.94588	0.360497	-5.39777	6.74751e-08	2.74618e-06
ENSG00000171097	KYAT1	184.85	-1.27788	0.310932	-4.10983	3.95942e-05	0.001116		ENSG00000153094	BCL2L11	2196.36	-1.56586	0.293227	-5.3401	9.28945e-08	2.77477e-06
ENSG00000124508	BTN2A2	608.577	-1.10729	0.268633	-4.12195	3.75684e-05	0.00111689		ENSG00000095139	ARCN1	8075.13	0.688848	0.129437	5.32186	1.0271e-07	2.83272e-06
ENSG00000153283	CD96	363.423	-1.84713	0.463912	-3.98164	6.84419e-05	0.00111945		ENSG00000156697	UTP14A	1609.46	1.58199	0.296826	5.3297	9.83748e-08	2.89023e-06
ENSG00000163126	ANKRD23	179.597	-0.576865	0.140853	-4.09552	4.21218e-05	0.00111945		ENSG00000136518	ACTL6A	3416.55	1.42524	0.268774	5.30275	1.14068e-07	2.95355e-06
ENSG00000052126	PLEKHA5	1688.29	0.593732	0.146483	4.05324	5.05128e-05	0.00113557		ENSG00000169679	BUB1	1622.58	2.4144	0.453854	5.31977	1.039e-07	2.99985e-06
ENSG00000253239	IGLVI-70	67.0439	-4.05193	0.96226	-4.21085	2.5441e-05	0.00113557		ENSG00000161249	DMKN	1574.49	3.23208	0.605616	5.33684	9.45807e-08	3.08004e-06
ENSG00000116157	GPX7	119.477	-2.06172	0.502657	-4.10165	4.10216e-05	0.00114491		ENSG00000234093	RPS15AP11	13.3386	-3.92975	0.733193	-5.35977	8.33268e-08	3.08159e-06
ENSG00000140368	PSTPIP1	416.996	-1.7271	0.41919	-4.1201	3.78701e-05	0.00114533		ENSG00000224287	MSL3P1	356.043	2.11753	0.397811	5.32294	1.02101e-07	3.16295e-06
ENSG00000116824	CD2	514.549	-2.31857	0.563088	-4.1176	3.8284e-05	0.0011456		ENSG00000111364	DDX55	1428.94	0.94234	0.17755	5.30746	1.11161e-07	3.18712e-06
ENSG00000116698	SMG7	5331.55	0.562271	0.137748	4.08187	4.46742e-05	0.00114594		ENSG00000141968	VAV1	748.34	-1.56617	0.294794	-5.31276	1.07976e-07	3.18712e-06
ENSG00000198807	PAX9	121.532	2.31916	0.567902	4.08374	4.43173e-05	0.00116631		ENSG00000240849	PEDS1	2610.73	1.15048	0.216602	5.31152	1.08717e-07	3.20217e-06
ENSG00000099622	CIRBP	17627.2	-0.761155	0.188423	-4.0396	5.3542e-05	0.00117191		ENSG00000262302		185.7	-2.27837	0.425048	-5.36027	8.30983e-08	3.29156e-06
ENSG00000136485	DCAF7	6667.89	0.56681	0.137453	4.12366	3.72906e-05	0.00117317		ENSG00000124253	PCK1	14267.5	-4.43026	0.837423	-5.29035	1.22081e-07	3.3155e-06
ENSG00000110680	CALCA	45.7893	4.68625	1.11743	4.19377	2.74357e-05	0.00117729		ENSG00000184937	WT1	42.173	5.07107	0.945942	5.36086	8.28244e-08	3.31777e-06
ENSG00000196591	HDAC2	6440.83	0.823727	0.199781	4.12315	3.73729e-05	0.00117729		ENSG00000239571	IGKV2D-30	36.1553	-6.70484	1.25161	-5.35697	8.46296e-08	3.31777e-06
ENSG00000261793		72.7076	15.8664	3.75393	4.2266	2.37245e-05	0.00118348		ENSG00000185862	EVI2B	532.006	-2.84362	0.536974	-5.29564	1.186e-07	3.32478e-06
ENSG00000177984	LCN15	13082.8	4.3089	1.05826	4.07169	4.66724e-05	0.00118562		ENSG00000170242	USP47	3075.84	0.575687	0.108849	5.28885	1.23087e-07	3.33546e-06
ENSG00000064201	TSPAN32	109.447	-2.35772	0.578249	-4.07735	4.55514e-05	0.00118586		ENSG00000184434	LRRC19	3227.97	-3.26091	0.616565	-5.28883	1.23101e-07	3.33546e-06
ENSG00000155918	RAET1L	164.591	3.28803	0.805133	4.08384	4.42982e-05	0.00118586		ENSG00000205358	MT1H	1589.67	-3.27443	0.618127	-5.29734	1.17502e-07	3.33546e-06
ENSG00000078043	PIAS2	1599.79	0.953226	0.235794	4.04261	5.28585e-05	0.00119028		ENSG00000269896	LOC100129534	132.285	-1.72199	0.322477	-5.33989	9.30016e-08	3.35604e-06
ENSG00000159761	C16orf86	135.97	-1.57202	0.385779	-4.07493	4.6029e-05	0.00119308		ENSG00000164889	SLC4A2	10359.7	2.05337	0.388458	5.28596	1.25048e-07	3.36102e-06
ENSG00000234836	AIF1	226.877	-1.89419	0.464114	-4.08131	4.47829e-05	0.00119308		ENSG00000162344	FGF19	72.0359	7.34257	1.37631	5.33496	9.55632e-08	3.36547e-06
ENSG00000118308	IRAG2	567.2	-2.45887	0.599192	-4.10364	4.06707e-05	0.00119368		ENSG00000108479	GALK1	1692.31	1.36443	0.257882	5.2909	1.21713e-07	3.42752e-06
ENSG00000146223	RPL7L1	7905.15	0.544098	0.135017	4.02985	5.58116e-05	0.00120153		ENSG00000106799	TGFBR1	1592.61	0.898803	0.169846	5.29187	1.2107e-07	3.50259e-06
ENSG00000175538	KCNE3	4168.35	1.05424	0.258067	4.08511	4.40551e-05	0.0012129		ENSG00000187824	TMEM220	807.78	-3.18269	0.600011	-5.30439	1.13049e-07	3.53768e-06
ENSG00000213809	KLRK1	387.115	-1.34574	0.328285	-4.09931	4.14386e-05	0.00122248		ENSG00000146151	HMGCLL1	14.1524	-3.51378	0.658518	-5.33589	9.50748e-08	3.54197e-06
ENSG00000170540	ARL6IP1	14979.2	0.887398	0.217296	4.08383	4.42996e-05	0.00122422		ENSG00000112578	BYSL	1183.8	1.57943	0.298803	5.28584	1.25126e-07	3.55598e-06
ENSG00000163931	TKT	17787.9	1.09826	0.268969	4.08322	4.44156e-05	0.00122576		ENSG00000160408	ST6GALNAC6	15044.6	-2.88094	0.546427	-5.27231	1.34716e-07	3.58399e-06
ENSG00000236418	HLA-DQA1	215.978	-3.46712	0.851338	-4.07256	4.64994e-05	0.00122787		ENSG00000134121	CHL1	242.179	-3.90468	0.741818	-5.26367	1.41211e-07	3.60496e-06
ENSG00000186591	UBE2H	5728.11	0.688953	0.168775	4.08208	4.46344e-05	0.00122845		ENSG00000188372	ZP3	579.865	1.85935	0.352398	5.27628	1.31831e-07	3.62549e-06
ENSG00000088325	TPX2	3969.32	1.63878	0.403858	4.05781	4.95349e-05	0.00122947		ENSG00000137878	GCOM1	565.399	-1.9304	0.365949	-5.27506	1.32712e-07	3.63985e-06
ENSG00000111729	CLEC4A	91.0587	-1.58609	0.388987	-4.07748	4.55262e-05	0.00122947		ENSG00000141985	SH3GL1	5471.28	0.797434	0.152267	5.23707	1.63147e-07	3.63985e-06
ENSG00000120693	SMAD9	1293.96	1.65926	0.411594	4.03131	5.54676e-05	0.00122947		ENSG00000174276	ZNHIT2	1242.5	1.41003	0.266137	5.29813	1.16997e-07	3.66662e-06
ENSG00000203782	LORICRIN	5.74711	-3.08058	0.715761	-4.30393	1.67795e-05	0.00122947		ENSG00000117650	NEK2	1168.6	1.67248	0.316856	5.27836	1.30343e-07	3.66924e-06
ENSG00000186301		457.169	-1.99911	0.488254	-4.09441	4.23253e-05	0.00123651		ENSG00000145293	ENOPH1	2074.49	1.38427	0.261606	5.29144	1.21359e-07	3.79762e-06
ENSG00000139351	SYCP3	180.714	-1.8308	0.45	-4.06843	4.73305e-05	0.00123664		ENSG00000076258	FMO4	315.529	-1.9065	0.363175	-5.24953	1.52488e-07	3.85618e-06
ENSG00000162892	IL24	41.8079	-3.41196	0.815946	-4.1816	2.89469e-05	0.00123822		ENSG00000100029	PES1	6128.09	1.06645	0.203698	5.23544	1.64596e-07	3.88027e-06
ENSG00000039523	RIPOR1	1712.92	-1.43599	0.356773	-4.02496	5.69862e-05	0.00125088		ENSG00000139508	SLC46A3	2287.6	-1.69595	0.320964	-5.28392	1.26447e-07	3.9409e-06
ENSG00000151702	FLI1	351.367	-1.94887	0.480193	-4.05852	4.9384e-05	0.00125088		ENSG00000168061	SAC3D1	1447.19	1.09351	0.207694	5.26502	1.40174e-07	3.97373e-06
ENSG00000104611	SH2D4A	2043.54	1.01991	0.253205	4.02799	5.6256e-05	0.00126847		ENSG00000270204		12.9146	-3.82789	0.721017	-5.30901	1.10223e-07	3.9787e-06
ENSG00000021574	SPAST	1514.42	0.503214	0.125149	4.02094	5.79671e-05	0.00126867		ENSG00000163683	SMIM14	8260.1	-1.49886	0.285573	-5.24862	1.53241e-07	4.00062e-06
ENSG00000005100	DHX33	1463.33	0.840222	0.208007	4.0394	5.35881e-05	0.00126972		ENSG00000173200	PARP15	870.064	-1.70349	0.323812	-5.26074	1.4348e-07	4.00062e-06
ENSG00000164822	DEFA6	3026.78	3.89904	0.982876	3.96697	7.27924e-05	0.00127161		ENSG00000135624	CCT7	17327.3	1.32134	0.253401	5.21444	1.8437e-07	4.04871e-06
ENSG00000177272	KCNA3	44.7944	-2.5019	0.602543	-4.15224	3.29239e-05	0.00129184		ENSG00000203499	IQANK1	1254.72	2.29515	0.434922	5.27716	1.312e-07	4.05635e-06
ENSG00000101160	CTSZ	20619.1	-0.772341	0.190132	-4.06214	4.86253e-05	0.00130312		ENSG00000115657	ABCB6	1730.53	2.51733	0.477884	5.26767	1.38168e-07	4.10326e-06
ENSG00000172292	CERS6	8363.35	0.922525	0.22708	4.06256	4.85381e-05	0.00130751		ENSG00000196420	S100A5	35.5458	3.646	0.68634	5.31224	1.08284e-07	4.13785e-06
ENSG00000132763	MMACHC	954.041	1.04688	0.256842	4.07597	4.58234e-05	0.0013174		ENSG00000166707	ZCCHC18	44.3554	-2.93813	0.555408	-5.29004	1.22287e-07	4.16384e-06
ENSG00000105329	TGFB1	1987.36	-1.85405	0.463189	-4.00279	6.25997e-05	0.00132897		ENSG00000005700	IBTK	2806.55	0.91332	0.173922	5.25131	1.51025e-07	4.17262e-06
ENSG00000127419	TMEM175	2300.73	-0.838598	0.209259	-4.00746	6.13753e-05	0.00132905		ENSG00000130726	TRIM28	23560	1.58356	0.302303	5.23834	1.62025e-07	4.19079e-06
ENSG00000186792	HYAL3	260.556	1.20379	0.297574	4.04533	5.2249e-05	0.0013399		ENSG00000112378	PERP	20338.8	1.76209	0.336503	5.23648	1.63671e-07	4.22775e-06
ENSG00000198826	ARHGAP11A	1600.36	1.77422	0.445101	3.98611	6.71643e-05	0.00134914		ENSG00000125851	PCSK2	94.2028	-3.76176	0.711092	-5.29012	1.22239e-07	4.23068e-06
ENSG00000124334	IL9R	51.7286	-1.61156	0.387755	-4.15612	3.23693e-05	0.00135726		ENSG00000091436	MAP3K20	2229.12	2.11033	0.402179	5.24724	1.54397e-07	4.24331e-06
ENSG00000165168	CYBB	1035.47	-1.87987	0.462585	-4.06384	4.82713e-05	0.00137346		ENSG00000067646	ZFY	102.022	8.40302	1.58968	5.28597	1.25043e-07	4.32124e-06
ENSG00000139278	GLIPR1	654.534	-1.85954	0.457672	-4.06303	4.84394e-05	0.0013798		ENSG00000140297	GCNT3	14222.7	-2.84789	0.544348	-5.23174	1.67919e-07	4.32124e-06
ENSG00000140009	ESR2	115.607	-0.960835	0.238107	-4.03531	5.4531e-05	0.00139082		ENSG00000151623	NR3C2	3600.08	-2.60723	0.501198	-5.20199	1.97162e-07	4.33708e-06
ENSG00000099998	GGT5	869.055	-1.59986	0.394364	-4.05682	4.97453e-05	0.00139688		ENSG00000079263	SP140	252.965	-2.34547	0.446224	-5.25626	1.47012e-07	4.33802e-06
ENSG00000103196	CRISPLD2	1409.59	-1.40284	0.352102	-3.98418	6.77136e-05	0.00139741		ENSG00000213402	PTPRCAP	2212.64	-2.65334	0.506225	-5.24142	1.59342e-07	4.35053e-06
ENSG00000133574	GIMAP4	584.062	-2.20541	0.543512	-4.05771	4.95567e-05	0.00140242		ENSG00000213337	ANKRD39	932.795	1.43689	0.274469	5.23514	1.64858e-07	4.43011e-06
ENSG00000183844	FAM3B	368.25	-3.80775	0.942789	-4.03881	5.37225e-05	0.00140242		ENSG00000127616	SMARCA4	10362	1.19802	0.229513	5.21985	1.79071e-07	4.47641e-06
ENSG00000164088	PPM1M	631.984	-1.44409	0.355998	-4.05647	4.98198e-05	0.00140802		ENSG00000250021	ARPIN-AP3S2	2211.51	-1.24272	0.236513	-5.25435	1.48548e-07	4.49692e-06
ENSG00000163935	SFMBT1	1297.99	0.599402	0.149473	4.01009	6.06944e-05	0.00141505		ENSG00000076641	PAG1	2968.28	-2.67251	0.510896	-5.23103	1.68568e-07	4.5121e-06
ENSG00000126759	CFP	368.096	-2.13221	0.546793	-3.89949	9.63958e-05	0.0014569		ENSG00000223752	ATAT1	27.7436	23.1637	4.37614	5.29319	1.20201e-07	4.51799e-06
ENSG00000142182	DNMT3L	3.83807	-4.28668	1.01126	-4.23894	2.24576e-05	0.00146097		ENSG00000070501	POLB	904.947	1.00909	0.192152	5.25152	1.50847e-07	4.54328e-06
ENSG00000148832	PAOX	264.875	-0.994179	0.24737	-4.019	5.84467e-05	0.00147329		ENSG00000101445	PPP1R16B	605.565	-3.23778	0.619731	-5.2245	1.74628e-07	4.59068e-06
ENSG00000131634	TMEM204	494.965	-1.61963	0.400506	-4.04396	5.25554e-05	0.00147572		ENSG00000185633	NDUFA4L2	1361.01	3.90402	0.747028	5.22607	1.73151e-07	4.67859e-06
ENSG00000043462	LCP2	654.208	-1.95017	0.48242	-4.04246	5.28933e-05	0.00148328		ENSG00000170089	LOC728554	2179.8	1.2949	0.247934	5.22275	1.76283e-07	4.6881e-06
ENSG00000119408	NEK6	2773.28	0.870777	0.221999	3.92244	8.76554e-05	0.00148377		ENSG00000115163	CENPA	707.498	2.2832	0.436814	5.22693	1.72347e-07	4.70905e-06
ENSG00000165359	INTS6L	939.614	-1.18794	0.291377	-4.07699	4.56223e-05	0.00150455		ENSG00000158483		503.892	1.19047	0.228898	5.20085	1.98382e-07	4.74068e-06
ENSG00000162897	FCAMR	256.525	-2.70989	0.69709	-3.88743	0.000101313	0.0015174		ENSG00000213413	PVRIG	117.523	-2.64978	0.503323	-5.26457	1.40517e-07	4.76211e-06
ENSG00000072110	ACTN1	11958.6	0.772509	0.192162	4.02009	5.8176e-05	0.00151873		ENSG00000175063	UBE2C	3582.11	2.61434	0.503265	5.19475	2.04993e-07	4.85697e-06
ENSG00000119681	LTBP2	649.323	-1.85539	0.460346	-4.03042	5.56773e-05	0.00153331		ENSG00000159958	TNFRSF13C	702.116	-3.01939	0.578583	-5.2186	1.80285e-07	4.90061e-06
ENSG00000168748	CA7	2479.08	-2.46009	0.613624	-4.00911	6.09474e-05	0.00153496		ENSG00000060339	CCAR1	4134.19	1.04275	0.200825	5.19232	2.07685e-07	4.90811e-06
ENSG00000198301	SDAD1	2001.69	0.539304	0.135754	3.97267	7.10718e-05	0.00153496		ENSG00000138382	METTL5	2366.66	1.25281	0.239344	5.23434	1.65579e-07	4.92894e-06
ENSG00000227372	TP73-AS1	539.336	-1.43551	0.356287	-4.02907	5.5999e-05	0.00153624		ENSG00000133639	BTG1	10202.9	-1.38225	0.265722	-5.20187	1.97298e-07	4.93048e-06
ENSG00000117155	SSX2IP	1140.14	1.17741	0.297674	3.95537	7.64148e-05	0.00153949		ENSG00000155324	GRAMD2B	2255.7	-1.45537	0.27928	-5.21115	1.87669e-07	4.93048e-06
ENSG00000151067	CACNA1C	1637.66	1.98178	0.502148	3.9466	7.92692e-05	0.00153949		ENSG00000233377		36.6807	-4.30656	0.818255	-5.2631	1.41647e-07	4.93048e-06
ENSG00000170089	LOC728554	2179.8	0.843409	0.215666	3.91072	9.20203e-05	0.00153949		ENSG00000136867	SLC31A2	455.36	-2.13173	0.410665	-5.19092	2.09254e-07	4.94309e-06
ENSG00000282628		30.3448	-3.01695	0.727374	-4.14772	3.35796e-05	0.00154279		ENSG00000244306	DUXAP10	1208.58	4.26851	0.819296	5.20998	1.88862e-07	4.94585e-06
ENSG00000181631	P2RY13	96.6152	-2.138	0.53324	-4.00945	6.08613e-05	0.00154825		ENSG00000112742	TTK	910.642	2.24533	0.42946	5.22826	1.71114e-07	4.98686e-06
ENSG00000163599	CTLA4	170.488	-2.37391	0.59221	-4.00857	6.10881e-05	0.00155205		ENSG00000198771	RCSD1	895.979	-2.38728	0.456552	-5.22894	1.7048e-07	5.0237e-06
ENSG00000197549	PRAMENP	57.1811	-3.53166	0.861669	-4.09862	4.15612e-05	0.00155418		ENSG00000109881	CCDC34	1254.79	1.36943	0.26295	5.20793	1.90962e-07	5.02954e-06
ENSG00000146904	EPHA1	2421.84	1.16902	0.294856	3.96473	7.34806e-05	0.00156866		ENSG00000122642	FKBP9	6373.87	1.11543	0.215135	5.18479	2.1626e-07	5.02954e-06
ENSG00000173473	SMARCC1	5316.41	1.03028	0.255418	4.03372	5.49016e-05	0.00157417		ENSG00000128165	ADM2	576.332	1.71728	0.331139	5.18599	2.14875e-07	5.02954e-06
ENSG00000174780	SRP72	3995.91	0.727138	0.181589	4.00431	6.2198e-05	0.0015933		ENSG00000173457	PPP1R14B	11646.1	1.55521	0.299253	5.19696	2.02572e-07	5.02954e-06
ENSG00000282627		2036.97	-2.77622	0.702256	-3.9533	7.70823e-05	0.0015933		ENSG00000197961	ZNF121	1760.02	1.49643	0.286245	5.22778	1.71553e-07	5.02954e-06
ENSG00000112742	TTK	910.642	1.52205	0.373728	4.07261	4.64894e-05	0.00159578		ENSG00000008018	PSMB1	10193.3	0.863869	0.166405	5.19137	2.0875e-07	5.04065e-06
ENSG00000105810	CDK6	2825.32	0.952187	0.241361	3.94507	7.97777e-05	0.00161046		ENSG00000125977	EIF2S2	7278.86	1.45607	0.280342	5.19391	2.05922e-07	5.07128e-06
ENSG00000101082	SLA2	148.759	-1.5788	0.395096	-3.99599	6.44246e-05	0.00161084		ENSG00000198088	NUP62CL	245.271	1.93011	0.372199	5.18569	2.15219e-07	5.08655e-06
ENSG00000164300	SERINC5	7497.08	0.892693	0.223237	3.99886	6.36489e-05	0.00161084		ENSG00000130158	DOCK6	4912.92	1.0018	0.193391	5.18021	2.21637e-07	5.12598e-06
ENSG00000179152	TCAIM	1418.77	0.649632	0.163603	3.97079	7.16343e-05	0.00161084		ENSG00000125821	DTD1	2026.18	1.14285	0.219829	5.19879	2.00588e-07	5.13161e-06
ENSG00000164134	NAA15	2120.62	0.927661	0.235972	3.93123	8.45109e-05	0.0016125		ENSG00000164850	GPER1	664.97	-2.48755	0.477972	-5.20439	1.94631e-07	5.13161e-06
ENSG00000256514		1775.37	-0.976673	0.247462	-3.94676	7.92147e-05	0.00162303		ENSG00000167080	B4GALNT2	3107.72	-3.48527	0.671608	-5.18944	2.10924e-07	5.13161e-06
ENSG00000121064	SCPEP1	1355.55	-1.04089	0.264407	-3.93669	8.26116e-05	0.00162814		ENSG00000176887	SOX11	29.4942	4.31526	0.820729	5.25783	1.45764e-07	5.13161e-06
ENSG00000102760	RGCC	681.185	-1.46921	0.361432	-4.06497	4.80389e-05	0.00163072		ENSG00000180957	PITPNB	3332.05	0.879578	0.169866	5.17806	2.24209e-07	5.13161e-06
ENSG00000185269	NOTUM	2940.09	3.73335	0.947632	3.93967	8.15954e-05	0.00163072		ENSG00000182584		412.386	1.6619	0.319957	5.19413	2.05683e-07	5.13161e-06
ENSG00000015133	CCDC88C	2754.1	-0.628166	0.159592	-3.93609	8.28214e-05	0.00163603		ENSG00000185164	NOMO2	9742.21	1.19452	0.230134	5.19053	2.09694e-07	5.13161e-06
ENSG00000091106	NLRC4	54.2074	-1.16136	0.271996	-4.26977	1.95673e-05	0.00163603		ENSG00000259490		11.2711	-5.95855	1.13504	-5.24962	1.52415e-07	5.13161e-06
ENSG00000096654	ZNF184	535.094	0.696016	0.173704	4.00691	6.15191e-05	0.00163603		ENSG00000161265	U2AF1L4	1771.43	-1.79678	0.345476	-5.20089	1.9834e-07	5.1395e-06
ENSG00000149547	EI24	7107.53	0.713453	0.178621	3.99424	6.4903e-05	0.00163603		ENSG00000244921	MTCYBP18	92.798	4.70861	0.895706	5.25687	1.46525e-07	5.17744e-06
ENSG00000152558	TMEM123	15975.8	0.873428	0.219978	3.97052	7.17152e-05	0.00163603		ENSG00000171017	LRRC8E	424.934	1.25437	0.242206	5.17894	2.23151e-07	5.19558e-06
ENSG00000158805	ZNF276	3032.14	-0.734233	0.186293	-3.94128	8.10491e-05	0.00163603		ENSG00000277335	LAIR2	28.0043	7.37994	1.40412	5.25592	1.47286e-07	5.26881e-06
ENSG00000160219	GAB3	168.683	-1.47106	0.369236	-3.98407	6.77453e-05	0.00163603		ENSG00000108669	CYTH1	5408.49	-1.02044	0.197081	-5.17777	2.24559e-07	5.42771e-06
ENSG00000183117	CSMD1	38.8539	-3.21312	0.784121	-4.09773	4.17221e-05	0.00163603		ENSG00000143443	C1orf56	415.954	1.11274	0.215322	5.16778	2.36891e-07	5.49507e-06
ENSG00000186469	GNG2	526.818	-2.03771	0.508735	-4.00545	6.19005e-05	0.00163603		ENSG00000080031	PTPRH	9052.17	-1.96871	0.382853	-5.1422	2.71543e-07	5.51448e-06
ENSG00000186827	TNFRSF4	269.522	-1.8322	0.474898	-3.8581	0.000114271	0.00163603		ENSG00000214140	PRCD	47.4512	-2.78059	0.530294	-5.24349	1.57567e-07	5.52648e-06
ENSG00000268916	CSAG3	3.7063	-5.33492	1.26692	-4.21095	2.54305e-05	0.00163655		ENSG00000171560	FGA	16.5249	5.27421	1.00607	5.24238	1.58517e-07	5.55296e-06
ENSG00000271225	BNIP3P4	90.297	2.42344	0.608745	3.98105	6.8612e-05	0.00163655		ENSG00000172724	CCL19	1116.14	-5.47964	1.05298	-5.20392	1.95126e-07	5.55922e-06
ENSG00000109851	DBX1	5.20729	5.28273	1.25476	4.21016	2.55186e-05	0.00163689		ENSG00000168421	RHOH	577.249	-3.03091	0.585283	-5.17854	2.23627e-07	5.56141e-06
ENSG00000144136	SLC20A1	4404.62	-1.74349	0.436855	-3.99101	6.57929e-05	0.00163689		ENSG00000116031	CD207	68.2473	-3.96909	0.76012	-5.22166	1.77325e-07	5.57909e-06
ENSG00000282208		19.9185	-3.52379	0.853016	-4.13098	3.61222e-05	0.00163689		ENSG00000164938	TP53INP1	2217.14	-1.9786	0.380334	-5.20226	1.96878e-07	5.59522e-06
ENSG00000139323	POC1B	2276.08	0.888994	0.228948	3.88295	0.000103195	0.00165285		ENSG00000135426	TESPA1	210.956	-2.26207	0.438339	-5.16055	2.46222e-07	5.64356e-06
ENSG00000100721	TCL1A	493.137	-5.0226	1.25808	-3.99227	6.5445e-05	0.00168433		ENSG00000147050	KDM6A	1827.79	-1.3094	0.252146	-5.19301	2.06918e-07	5.64356e-06
ENSG00000183779	ZNF703	16796.5	1.22054	0.311222	3.92177	8.79003e-05	0.00168696		ENSG00000170482	SLC23A1	172.73	-2.7216	0.517172	-5.26247	1.42136e-07	5.64356e-06
ENSG00000090104	RGS1	2364.4	-2.10369	0.535373	-3.92939	8.51623e-05	0.00169814		ENSG00000174231	PRPF8	8853.36	1.16256	0.224955	5.16798	2.36635e-07	5.64356e-06
ENSG00000165533	TTC8	860.209	0.561519	0.140555	3.99502	6.46885e-05	0.00170175		ENSG00000047579	DTNBP1	1590.41	0.61758	0.119349	5.17456	2.28454e-07	5.71338e-06
ENSG00000266865		124.579	-1.26076	0.317906	-3.96584	7.31387e-05	0.00172519		ENSG00000170017	ALCAM	3259.46	1.51555	0.294134	5.15257	2.56935e-07	5.74204e-06
ENSG00000121895	TMEM156	222.343	-1.63403	0.412779	-3.9586	7.53917e-05	0.00172887		ENSG00000141696	P3H4	1926.4	1.08051	0.207964	5.19566	2.04e-07	5.74839e-06
ENSG00000211810	TRAV29DV5	11.7766	-3.14152	0.764354	-4.11004	3.95592e-05	0.00172939		ENSG00000135916	ITM2C	108071	-2.41481	0.468706	-5.15207	2.57627e-07	5.78309e-06
ENSG00000077147	TM9SF3	22134.3	0.637352	0.160436	3.97263	7.10831e-05	0.00173349		ENSG00000136014	USP44	15.7761	-3.31937	0.634229	-5.23372	1.66137e-07	5.78749e-06
ENSG00000234965	SHISA8	73.6881	-3.86533	0.947396	-4.07995	4.50461e-05	0.00173349		ENSG00000136261	BZW2	5385.85	1.21151	0.235343	5.14784	2.6351e-07	5.86049e-06
ENSG00000050344	NFE2L3	3797.25	1.1491	0.290898	3.95018	7.80921e-05	0.001734		ENSG00000106952	TNFSF8	78.1791	-4.05346	0.7781	-5.20944	1.89415e-07	5.87311e-06
ENSG00000134644	PUM1	4873.83	0.566368	0.143385	3.94998	7.81589e-05	0.001734		ENSG00000130449	ZSWIM6	1643.8	-1.20954	0.233824	-5.17287	2.30525e-07	5.88076e-06
ENSG00000112984	KIF20A	1170.42	1.70962	0.433816	3.94089	8.1179e-05	0.00173576		ENSG00000133657	ATP13A3	4416.94	0.835122	0.161985	5.15554	2.52905e-07	5.89855e-06
ENSG00000227746	C4A	1327.41	-2.56047	0.649492	-3.94227	8.0715e-05	0.00173915		ENSG00000198443	KRTAP4-1	28.442	4.13271	0.790814	5.22589	1.73315e-07	5.89855e-06
ENSG00000163728	TTC14	1674.54	-0.872376	0.222145	-3.92706	8.59921e-05	0.00174088		ENSG00000211668	IGLV2-11	3266.48	-4.61063	0.893857	-5.15813	2.49422e-07	5.89855e-06
ENSG00000072571	HMMR	1141.03	1.48726	0.377815	3.93648	8.26838e-05	0.00174714		ENSG00000111700	SLCO1B3	622.112	5.63882	1.09511	5.14911	2.6173e-07	5.9036e-06
ENSG00000185963	BICD2	838.577	-0.71326	0.177205	-4.02505	5.69642e-05	0.00174714		ENSG00000117215	PLA2G2D	242.498	-3.48102	0.6721	-5.17931	2.22705e-07	6.01213e-06
ENSG00000282371		8.14693	-3.19577	0.771212	-4.14383	3.41555e-05	0.00175958		ENSG00000197629	MPEG1	1259.94	-2.99106	0.578836	-5.16737	2.37413e-07	6.01298e-06
ENSG00000228284	HLA-DQA1	1224.1	-3.40953	0.865846	-3.9378	8.22335e-05	0.00176127		ENSG00000281618	IFITM10	20.3987	22.8528	4.37656	5.22165	1.7734e-07	6.04143e-06
ENSG00000123453	SARDH	112.871	-1.7249	0.436039	-3.95583	7.62684e-05	0.00176892		ENSG00000197614	MFAP5	750.165	-4.89448	0.947758	-5.16427	2.41374e-07	6.09868e-06
ENSG00000121410	A1BG	439.991	-2.00192	0.503803	-3.9736	7.0793e-05	0.00181		ENSG00000123485	HJURP	1567.69	2.18347	0.423264	5.15865	2.48733e-07	6.10176e-06
ENSG00000278535	DHRS11	5348.14	-1.33541	0.337249	-3.95972	7.50368e-05	0.00181413		ENSG00000175482	POLD4	8821.37	-1.22183	0.237578	-5.14285	2.70597e-07	6.17581e-06
ENSG00000172728	FUT10	421.946	1.05151	0.264622	3.97362	7.07896e-05	0.00182681		ENSG00000084207	GSTP1	35849.9	1.46184	0.285878	5.1135	3.16246e-07	6.20059e-06
ENSG00000282589		3.4994	-3.60685	0.865341	-4.16812	3.07122e-05	0.0018293		ENSG00000173960	UBXN2A	1378.05	0.666988	0.128834	5.17713	2.2533e-07	6.22109e-06
ENSG00000160191	PDE9A	5591.08	-1.52092	0.38187	-3.98282	6.81017e-05	0.00183206		ENSG00000105369	CD79A	3441.57	-4.69211	0.912601	-5.14147	2.72597e-07	6.28233e-06
ENSG00000173349	SFT2D3	147.626	7.95098	2.01529	3.94532	7.96937e-05	0.00183521		ENSG00000225210	DUXAP9	126.784	2.80589	0.539942	5.19664	2.02921e-07	6.31494e-06
ENSG00000115866	DARS1	4249.63	0.750256	0.190893	3.93024	8.486e-05	0.00184921		ENSG00000275932	DUSP14	448.117	1.87353	0.365021	5.13268	2.85643e-07	6.35903e-06
ENSG00000066230	SLC9A3	14876.9	-2.50612	0.64394	-3.89185	9.94843e-05	0.00185279		ENSG00000275475	IGHV3-54	5.94948	-6.84823	1.32706	-5.16044	2.46369e-07	6.46893e-06
ENSG00000163625	WDFY3	1358.27	0.621742	0.159388	3.90081	9.58696e-05	0.00185296		ENSG00000135069	PSAT1	1554.71	3.77982	0.734055	5.14923	2.61561e-07	6.5307e-06
ENSG00000229106		4.42099	-4.7302	1.13619	-4.16322	3.13789e-05	0.00185296		ENSG00000204710	SPDYC	24.0161	3.87471	0.74565	5.19642	2.0316e-07	6.5307e-06
ENSG00000125398	SOX9	7451.8	1.27145	0.319509	3.9794	6.90903e-05	0.00185304		ENSG00000160345	C9orf116	165.03	3.04654	0.585424	5.20399	1.95057e-07	6.55094e-06
ENSG00000163812	ZDHHC3	9782.01	0.75263	0.193449	3.89058	0.000100003	0.00185367		ENSG00000074966	TXK	108.134	-1.79392	0.345884	-5.18649	2.14293e-07	6.62171e-06
ENSG00000000938	FGR	314.618	-2.00019	0.506672	-3.94769	7.89074e-05	0.00185619		ENSG00000168081	PNOC	118.608	-3.97743	0.761305	-5.22449	1.74631e-07	6.69722e-06
ENSG00000138035	PNPT1	2760.29	0.652895	0.167482	3.89831	9.68657e-05	0.00186341		ENSG00000146039	SLC17A4	2008.6	-3.57182	0.693195	-5.15269	2.5677e-07	6.73835e-06
ENSG00000137699	TRIM29	2695.2	2.27991	0.593181	3.84353	0.000121277	0.00186495		ENSG00000070669	ASNS	1969.24	1.82707	0.355887	5.13386	2.83859e-07	6.84901e-06
ENSG00000118971	CCND2	8362.02	1.55318	0.393677	3.94532	7.96935e-05	0.00189218		ENSG00000125144	MT1G	12427.3	-2.70166	0.527669	-5.12	3.05536e-07	6.85878e-06
ENSG00000174885	NLRP6	67.5059	-2.41336	0.595612	-4.0519	5.08031e-05	0.00189218		ENSG00000275063	LOC102723407	615.873	-5.06754	0.991063	-5.11324	3.16675e-07	6.86747e-06
ENSG00000186810	CXCR3	212.008	-1.63289	0.414262	-3.94169	8.09105e-05	0.00189218		ENSG00000130921	MTRFR	1299.33	0.523046	0.101814	5.13728	2.78749e-07	6.86849e-06
ENSG00000134058	CDK7	661.804	1.75891	0.44416	3.96008	7.49242e-05	0.00189737		ENSG00000134352	IL6ST	3836.62	-1.35929	0.265415	-5.12138	3.03301e-07	6.86849e-06
ENSG00000126561	STAT5A	2218.09	-0.553586	0.142424	-3.88687	0.000101543	0.00189915		ENSG00000137868	STRA6	298.279	2.36576	0.462502	5.11514	3.13508e-07	6.86849e-06
ENSG00000257138	TAS2R38	7.76667	3.83805	0.941023	4.07859	4.5309e-05	0.00190457		ENSG00000141401	IMPA2	6427.27	-1.25035	0.244649	-5.11081	3.20783e-07	6.86849e-06
ENSG00000117009	KMO	100.873	-1.96683	0.500332	-3.93106	8.45729e-05	0.00191347		ENSG00000179314	WSCD1	1062.53	-3.0331	0.590393	-5.13743	2.7852e-07	6.86849e-06
ENSG00000148773	MKI67	6654.35	1.63373	0.411699	3.96825	7.24026e-05	0.00191478		ENSG00000184575	XPOT	3509.48	1.78866	0.351233	5.09253	3.53325e-07	6.88663e-06
ENSG00000163964	PIGX	1914.56	0.579708	0.149291	3.88306	0.000103149	0.00192022		ENSG00000170122	FOXD4	45.1796	2.64657	0.509707	5.19233	2.07676e-07	6.9718e-06
ENSG00000175040	CHST2	356.519	-2.01026	0.510795	-3.93555	8.30051e-05	0.0019254		ENSG00000060140	STYK1	1342.91	-1.91535	0.371895	-5.15025	2.6014e-07	7.00718e-06
ENSG00000090661	CERS4	496.162	-2.31101	0.585482	-3.94718	7.90759e-05	0.00193138		ENSG00000100401	RANGAP1	7634.51	1.34753	0.264454	5.09554	3.4775e-07	7.06757e-06
ENSG00000130700	GATA5	27.6461	-6.42179	1.57773	-4.07028	4.69565e-05	0.00193227		ENSG00000263264		36.3373	-3.99849	0.770848	-5.18712	2.13566e-07	7.11251e-06
ENSG00000137055	PLAA	1863.27	0.851081	0.218864	3.88863	0.000100812	0.00196058		ENSG00000116120	FARSB	3591.54	1.02624	0.201819	5.08492	3.67777e-07	7.11864e-06
ENSG00000157895	C12orf43	1318.5	0.562447	0.144165	3.90141	9.56336e-05	0.00196058		ENSG00000186007	LEMD1	62.9672	5.12979	0.990456	5.17922	2.2282e-07	7.11864e-06
ENSG00000180776	ZDHHC20	5000.11	0.593383	0.151773	3.90967	9.24227e-05	0.00196058		ENSG00000071462	BUD23	7948.27	1.65938	0.326609	5.08064	3.76163e-07	7.14014e-06
ENSG00000224774	CSNK2B	12.2791	15.6746	3.85214	4.06907	4.72021e-05	0.00196129		ENSG00000127947	PTPN12	3271.87	1.24986	0.24439	5.11421	3.15062e-07	7.14014e-06
ENSG00000060339	CCAR1	4134.19	0.687541	0.174609	3.9376	8.23023e-05	0.0019621		ENSG00000102870	ZNF629	1773.61	0.791622	0.154556	5.12191	3.02454e-07	7.15491e-06
ENSG00000049768	FOXP3	112.134	-1.6618	0.424071	-3.91868	8.90348e-05	0.00198669		ENSG00000163166	IWS1	2867.39	0.869774	0.169683	5.12589	2.96139e-07	7.19858e-06
ENSG00000068654	POLR1A	3204.95	1.0369	0.26398	3.92794	8.56773e-05	0.00199528		ENSG00000174939	ASPHD1	584.793	3.23608	0.632683	5.11486	3.13971e-07	7.21396e-06
ENSG00000281943		20.2002	-3.92588	0.973303	-4.03356	5.4938e-05	0.00200506		ENSG00000215012	RTL10	1334.29	1.42676	0.278656	5.12017	3.05258e-07	7.30226e-06
ENSG00000061676	NCKAP1	7124.38	0.762405	0.195452	3.90072	9.59061e-05	0.00202049		ENSG00000079462	PAFAH1B3	2905.18	1.55157	0.3019	5.13935	2.75687e-07	7.33237e-06
ENSG00000186198	SLC51B	1740.01	-1.94854	0.504334	-3.86359	0.000111732	0.00204907		ENSG00000211979	IGHV7-81	34.7031	-2.72438	0.526095	-5.17849	2.23687e-07	7.3976e-06
ENSG00000182010	RTKN2	502.396	1.14568	0.288027	3.97768	6.95905e-05	0.0020494		ENSG00000136573	BLK	583.193	-4.87914	0.955082	-5.10861	3.24532e-07	7.42253e-06
ENSG00000271402		2.57745	-3.36184	0.812461	-4.13785	3.50577e-05	0.00205553		ENSG00000048544	MRPS10	2734.44	0.866111	0.168625	5.1363	2.80194e-07	7.42673e-06
ENSG00000119686	FLVCR2	910.548	-1.48273	0.371685	-3.98922	6.62923e-05	0.00205758		ENSG00000120256	LRP11	3012.08	1.45615	0.284806	5.11276	3.1749e-07	7.43364e-06
ENSG00000110092	CCND1	7713.76	1.16105	0.294233	3.94603	7.94573e-05	0.00205827		ENSG00000155561	NUP205	3260.04	1.54526	0.302879	5.10191	3.36251e-07	7.43364e-06
ENSG00000141101	NOB1	4579.49	0.923113	0.234018	3.94463	7.99233e-05	0.00205958		ENSG00000129474	AJUBA	660.131	2.4195	0.473013	5.11509	3.1359e-07	7.44183e-06
ENSG00000168065	SLC22A11	424.752	2.1353	0.543627	3.92788	8.56994e-05	0.00208654		ENSG00000122122	SASH3	907.956	-2.57189	0.501256	-5.13088	2.88383e-07	7.59997e-06
ENSG00000177425	PAWR	5564.46	0.603547	0.153161	3.9406	8.12772e-05	0.00208972		ENSG00000154175	ABI3BP	717.35	-3.94765	0.773077	-5.10641	3.28331e-07	7.66129e-06
ENSG00000092068	SLC7A8	3452.28	1.47173	0.376193	3.91218	9.1468e-05	0.00210314		ENSG00000100351	GRAP2	221.726	-2.53999	0.49783	-5.10213	3.35855e-07	7.71793e-06
ENSG00000134318	ROCK2	5795.03	0.809993	0.207153	3.91011	9.22525e-05	0.00210314		ENSG00000129518	EAPP	3013.62	-0.879715	0.172256	-5.10703	3.27261e-07	7.73109e-06
ENSG00000142552	RCN3	2230.36	-1.4037	0.363671	-3.8598	0.000113479	0.00210314		ENSG00000030304	MUSK	22.9183	-5.3673	1.04087	-5.15657	2.51511e-07	7.74458e-06
ENSG00000179583	CIITA	2540.72	-2.42489	0.628553	-3.8579	0.000114368	0.00211557		ENSG00000188848	BEND4	33.4657	-3.93345	0.761365	-5.16631	2.38756e-07	7.76275e-06
ENSG00000104290	FZD3	1028.35	1.36969	0.344208	3.97924	6.9135e-05	0.00212401		ENSG00000013392	RWDD2A	444.984	0.959217	0.188604	5.08589	3.65902e-07	7.841e-06
ENSG00000174607	UGT8	3802.73	0.987217	0.252793	3.90523	9.41356e-05	0.00213881		ENSG00000180096	SEPTIN1	1661.43	-2.20705	0.431367	-5.1164	3.11427e-07	7.841e-06
ENSG00000213626	LBH	1555.69	-1.74976	0.461523	-3.79126	0.000149883	0.00214566		ENSG00000275688		922.531	-2.44983	0.480335	-5.10025	3.39212e-07	7.96829e-06
ENSG00000102575	ACP5	1904.99	-1.32491	0.344559	-3.84522	0.000120442	0.00217153		ENSG00000230700	CSNK2B	1667.03	3.88551	0.762317	5.09697	3.45124e-07	7.98067e-06
ENSG00000132879	FBXO44	949.873	-0.960511	0.245207	-3.91714	8.96058e-05	0.00217714		ENSG00000166166	TRMT61A	2457.97	0.965128	0.189165	5.10204	3.36016e-07	7.98437e-06
ENSG00000218052	ADAMTS7P4	68.7366	-1.03897	0.257332	-4.03746	5.40326e-05	0.00218715		ENSG00000149636	DSN1	1259.01	1.26023	0.246209	5.11852	3.07937e-07	8.01191e-06
ENSG00000026751	SLAMF7	740.383	-1.68268	0.429704	-3.91591	9.00644e-05	0.00218873		ENSG00000159720	ATP6V0D1	12352.3	-1.42342	0.281673	-5.05344	4.33924e-07	8.01191e-06
ENSG00000267648		14.6412	-1.77573	0.43992	-4.03648	5.42588e-05	0.00219139		ENSG00000156966	B3GNT7	9282.12	-3.94239	0.775889	-5.08113	3.75202e-07	8.04539e-06
ENSG00000188263	IL17REL	67.5275	-3.22798	0.807058	-3.99969	6.34264e-05	0.00219514		ENSG00000110107	PRPF19	8810.89	1.53075	0.301404	5.07873	3.79961e-07	8.13833e-06
ENSG00000161921	CXCL16	6468.74	0.945878	0.242767	3.89624	9.76958e-05	0.00219986		ENSG00000179813	FAM216B	12.2138	-4.98644	0.969221	-5.1448	2.6781e-07	8.17125e-06
ENSG00000138160	KIF11	1944.89	1.35887	0.352852	3.85112	0.000117577	0.00221029		ENSG00000159593	NAE1	3038.95	1.14462	0.224785	5.09207	3.54182e-07	8.24506e-06
ENSG00000134278	SPIRE1	534.187	1.17496	0.297469	3.94986	7.81956e-05	0.00224633		ENSG00000250722	SELENOP	36927.9	-3.19089	0.632249	-5.04689	4.49055e-07	8.24506e-06
ENSG00000214796		403.56	0.950761	0.243403	3.90612	9.37901e-05	0.00226404		ENSG00000161057	PSMC2	5000.62	0.996072	0.196991	5.05643	4.27175e-07	8.3434e-06
ENSG00000154589	LY96	115.933	-2.06093	0.530461	-3.88517	0.00010226	0.00226675		ENSG00000075142	SRI	20163.4	-2.16518	0.426971	-5.07102	3.95679e-07	8.4193e-06
ENSG00000133135	RNF128	4251.29	0.912974	0.234453	3.89405	9.85837e-05	0.00226929		ENSG00000174891	RSRC1	1015.22	0.763495	0.150161	5.0845	3.68598e-07	8.4193e-06
ENSG00000150045	KLRF1	17.6493	-1.79508	0.451238	-3.97812	6.94612e-05	0.00227173		ENSG00000118420	UBE3D	352.508	1.82261	0.358894	5.07842	3.80596e-07	8.56164e-06
ENSG00000154102	C16orf74	178.031	-2.06321	0.533128	-3.87001	0.000108829	0.00227984		ENSG00000163689	CFAP20DC	269.469	2.28101	0.447726	5.09465	3.49384e-07	8.57957e-06
ENSG00000113240	CLK4	1268.03	-0.552788	0.144297	-3.8309	0.000127675	0.00231466		ENSG00000183337	BCOR	1915	1.24967	0.245276	5.09494	3.48852e-07	8.62764e-06
ENSG00000101162	TUBB1	11.2697	-1.14536	0.288376	-3.97177	7.13418e-05	0.00232549		ENSG00000102595	UGGT2	1030.69	1.1174	0.219165	5.09843	3.42476e-07	8.67811e-06
ENSG00000110876	SELPLG	727.701	-1.89955	0.482518	-3.93675	8.25925e-05	0.00233251		ENSG00000179134	SAMD4B	4066.12	0.630815	0.124783	5.0553	4.29708e-07	8.73159e-06
ENSG00000172081	MOB3A	1975.54	-0.659787	0.173174	-3.80998	0.00013898	0.00233569		ENSG00000196453	ZNF777	1528.9	0.977307	0.192519	5.07642	3.84612e-07	8.73159e-06
ENSG00000169436	COL22A1	35.8102	-2.49383	0.619974	-4.02248	5.75885e-05	0.0023507		ENSG00000259680	IGHV3OR16-17	8.72847	-6.244	1.21893	-5.12251	3.01493e-07	8.77166e-06
ENSG00000138134	STAMBPL1	2041.33	1.08451	0.283969	3.81912	0.000133927	0.00236413		ENSG00000062038	CDH3	2243.39	2.99686	0.588701	5.09063	3.56882e-07	8.77763e-06
ENSG00000142303	ADAMTS10	399.886	-2.05744	0.528714	-3.8914	9.96655e-05	0.00237675		ENSG00000144485	HES6	6700.26	2.1638	0.428307	5.05198	4.37256e-07	8.85564e-06
ENSG00000282621		18.962	-4.05687	1.01134	-4.01138	6.03659e-05	0.00239249		ENSG00000224531	SMIM13	825.973	1.56835	0.309182	5.07258	3.92448e-07	8.86555e-06
ENSG00000185669	SNAI3	158.463	-1.24273	0.321171	-3.86937	0.000109117	0.00239494		ENSG00000111859	NEDD9	5283.39	-1.73948	0.34507	-5.04095	4.63228e-07	8.91847e-06
ENSG00000143669	LYST	948.004	-0.83165	0.214083	-3.88471	0.000102454	0.00240694		ENSG00000107738	VSIR	3536.5	-1.94449	0.386606	-5.02964	4.91402e-07	9.03175e-06
ENSG00000131748	STARD3	3243.07	-0.595212	0.154771	-3.84577	0.000120175	0.00242084		ENSG00000147010	SH3KBP1	7141.19	-1.16921	0.232095	-5.03763	4.7132e-07	9.05096e-06
ENSG00000174442	ZWILCH	1096.36	0.692729	0.181493	3.81683	0.000135175	0.00242113		ENSG00000244753		17.9585	-2.28002	0.444321	-5.13146	2.87499e-07	9.05096e-06
ENSG00000167914	GSDMA	213.217	1.02853	0.266631	3.85749	0.000114559	0.00243052		ENSG00000255986	MT1JP	204.605	-3.71925	0.732102	-5.08023	3.76983e-07	9.12579e-06
ENSG00000142192	APP	59610.9	0.849024	0.220959	3.84246	0.000121809	0.00244441		ENSG00000104969	SGTA	5488.78	0.751801	0.149033	5.04451	4.5469e-07	9.12839e-06
ENSG00000163626	COX18	1348.96	0.570557	0.148843	3.83329	0.000126443	0.00244441		ENSG00000166869	CHP2	7736.78	-3.80913	0.756489	-5.03528	4.77153e-07	9.12839e-06
ENSG00000211803	TRAV23DV6	5.92403	-2.99147	0.731088	-4.0918	4.28032e-05	0.00244441		ENSG00000009950	MLXIPL	3108.8	2.36204	0.468366	5.04315	4.5794e-07	9.17505e-06
ENSG00000120341	SEC16B	1177.66	0.841049	0.220657	3.81156	0.000138094	0.00245995		ENSG00000147655	RSPO2	143.955	-4.92157	0.961323	-5.11958	3.06225e-07	9.21781e-06
ENSG00000012817	KDM5D	416.777	4.17776	1.07711	3.87869	0.000105019	0.00246635		ENSG00000077044	DGKD	4756.17	-0.776314	0.153983	-5.04156	4.61749e-07	9.23987e-06
ENSG00000204161	TMEM273	394.694	-2.03316	0.524195	-3.87863	0.000105045	0.00246635		ENSG00000179915	NRXN1	78.7671	-4.96015	0.963305	-5.14909	2.61747e-07	9.26434e-06
ENSG00000111530	CAND1	4946.31	0.803207	0.206605	3.88765	0.000101218	0.00249683		ENSG00000281943		20.2002	-6.42341	1.25378	-5.12322	3.00365e-07	9.27807e-06
ENSG00000250982		108.832	5.1912	1.34691	3.85415	0.000116132	0.00250731		ENSG00000146966	DENND2A	1363.43	-1.77076	0.349515	-5.06634	4.05537e-07	9.29179e-06
ENSG00000197550		72.9595	1.42303	0.359604	3.95722	7.5826e-05	0.00253907		ENSG00000111615	KRR1	2106.05	1.05612	0.207741	5.08381	3.69932e-07	9.29593e-06
ENSG00000144724	PTPRG	1653.14	0.756976	0.200055	3.78384	0.000154426	0.00254195		ENSG00000211670	IGLV3-9	546.341	-5.18611	1.02612	-5.05409	4.32446e-07	9.35604e-06
ENSG00000110852	CLEC2B	303.083	-1.9193	0.500279	-3.83645	0.000124824	0.00254714		ENSG00000172340	SUCLG2	11826	-1.32855	0.26311	-5.0494	4.43207e-07	9.36531e-06
ENSG00000181617	FDCSP	765.565	-4.77349	1.22112	-3.90912	9.26328e-05	0.00255397		ENSG00000162066	AMDHD2	1917.42	-0.795493	0.156581	-5.08041	3.76628e-07	9.43356e-06
ENSG00000150995	ITPR1	625.401	-1.34798	0.349034	-3.86204	0.000112445	0.00255403		ENSG00000154839	SKA1	547.523	1.8776	0.371782	5.05027	4.41192e-07	9.51441e-06
ENSG00000132300	PTCD3	5107.49	0.750262	0.193418	3.87898	0.000104897	0.0025681		ENSG00000101911	PRPS2	3334.64	1.17889	0.234252	5.03256	4.8398e-07	9.56139e-06
ENSG00000137563	GGH	14173.9	1.94618	0.50582	3.84757	0.000119295	0.00260192		ENSG00000116147	TNR	20.7629	-2.67884	0.523324	-5.1189	3.0732e-07	9.56139e-06
ENSG00000124568	SLC17A1	10.0673	-2.2914	0.575005	-3.985	6.748e-05	0.00260572		ENSG00000285043	LOC112694756	233.56	1.67987	0.331253	5.07126	3.95199e-07	9.56139e-06
ENSG00000162885	B3GALNT2	1389.42	0.657053	0.173196	3.79368	0.000148429	0.00260572		ENSG00000138073	PREB	4389.63	0.991287	0.196998	5.03197	4.85474e-07	9.58955e-06
ENSG00000211897	IGHG3	6000.75	-2.96552	0.765467	-3.87413	0.000107005	0.00260572		ENSG00000075643	MOCOS	1025.25	2.11966	0.417841	5.0729	3.91805e-07	9.72852e-06
ENSG00000282497		6.49167	-3.4171	0.867831	-3.93751	8.23298e-05	0.00260572		ENSG00000153107	ANAPC1	3044.67	1.10354	0.21829	5.0554	4.29498e-07	9.72852e-06
ENSG00000005471	ABCB4	107.566	-1.92756	0.502666	-3.83467	0.000125731	0.00261345		ENSG00000212993	POU5F1B	205.25	2.89929	0.574789	5.04409	4.55685e-07	9.75337e-06
ENSG00000128040	SPINK2	55.1311	-1.97479	0.501786	-3.93553	8.30145e-05	0.00261346		ENSG00000274474	YWHAE	16760.2	1.37172	0.272432	5.03511	4.77567e-07	9.76994e-06
ENSG00000176153	GPX2	37603.5	1.39282	0.36246	3.84268	0.000121697	0.00261748		ENSG00000100104	SRRD	942.228	1.20883	0.239371	5.05002	4.41758e-07	9.83449e-06
ENSG00000101473	ACOT8	2568.84	-0.800323	0.214353	-3.73367	0.000188711	0.00263586		ENSG00000102312	PORCN	396.612	0.829453	0.164913	5.02964	4.91413e-07	9.84359e-06
ENSG00000240563	L1TD1	3639.16	3.45424	0.897938	3.84685	0.000119644	0.00263969		ENSG00000198440	ZNF583	274.261	-2.0982	0.414598	-5.0608	4.17497e-07	9.8482e-06
ENSG00000111142	METAP2	4354.87	0.734429	0.191334	3.83846	0.000123809	0.0026544		ENSG00000128513	POT1	810.739	1.06079	0.210047	5.05024	4.41251e-07	9.92003e-06
ENSG00000115828	QPCT	3315.14	2.41632	0.629405	3.83906	0.000123507	0.00266087		ENSG00000141434	MEP1B	241.868	-4.86972	0.962584	-5.05901	4.21437e-07	9.92003e-06
ENSG00000232815		24.1068	-2.75991	0.694389	-3.97459	7.05e-05	0.00266087		ENSG00000106948	AKNA	3240.54	-1.02625	0.203781	-5.03604	4.75263e-07	9.9246e-06
ENSG00000178537	SLC25A20	2069.24	-1.0129	0.26803	-3.77905	0.00015743	0.00267587		ENSG00000106009	BRAT1	5230.54	1.13798	0.227574	5.00047	5.71895e-07	9.9883e-06
ENSG00000239345		43.315	1.77472	0.446377	3.97584	7.01314e-05	0.00267942		ENSG00000211978	IGHV5-78	38.1551	-3.48997	0.683315	-5.10741	3.266e-07	1.00001e-05
ENSG00000175395	ZNF25	256.811	-0.887413	0.231964	-3.82565	0.000130426	0.00267953		ENSG00000198074	AKR1B10	3710.82	-3.64039	0.727998	-5.00055	5.71672e-07	1.01402e-05
ENSG00000188820	CALHM6	336.828	-2.39416	0.625777	-3.8259	0.000130296	0.00267953		ENSG00000165406	MARCHF8	2012.69	-1.58604	0.31403	-5.05061	4.40392e-07	1.03965e-05
ENSG00000090924	PLEKHG2	1174.58	-1.30079	0.342	-3.80349	0.000142672	0.00269758		ENSG00000118193	KIF14	527.432	1.96029	0.389777	5.02926	4.92372e-07	1.04051e-05
ENSG00000172007	RAB33B	570.496	0.545321	0.14192	3.84246	0.00012181	0.00270837		ENSG00000258932	LOC728755	21.4308	1.6319	0.320773	5.08739	3.63023e-07	1.04236e-05
ENSG00000072958	AP1M1	2493.86	-0.677491	0.18198	-3.7229	0.00019695	0.00271905		ENSG00000142530	FAM71E1	212.545	1.97421	0.391302	5.04524	4.52961e-07	1.0561e-05
ENSG00000107929	LARP4B	5562.15	0.68758	0.17822	3.85804	0.000114301	0.00272213		ENSG00000218274		18.6969	-4.85399	0.952523	-5.09593	3.47037e-07	1.0561e-05
ENSG00000131018	SYNE1	1094.25	-1.39563	0.367563	-3.79699	0.000146463	0.00272213		ENSG00000088325	TPX2	3969.32	2.31867	0.464584	4.99085	6.01139e-07	1.05956e-05
ENSG00000133619	KRBA1	127.045	-1.68146	0.439455	-3.82625	0.000130111	0.00272213		ENSG00000198734	F5	842.771	4.15937	0.826548	5.03221	4.84851e-07	1.06238e-05
ENSG00000141480	ARRB2	2548.49	-0.836335	0.224707	-3.7219	0.000197732	0.00272213		ENSG00000047634	SCML1	1456.07	1.32517	0.262295	5.05223	4.36681e-07	1.06266e-05
ENSG00000153201	RANBP2	6043.35	0.679805	0.178601	3.80628	0.000141074	0.00272213		ENSG00000141385	AFG3L2	7760.27	-1.02825	0.204934	-5.01748	5.23528e-07	1.07307e-05
ENSG00000282285		6.86156	-3.53271	0.889929	-3.96965	7.19776e-05	0.00272213		ENSG00000189067	LITAF	12083.7	-1.62883	0.324684	-5.01667	5.25749e-07	1.07649e-05
ENSG00000121406	ZNF549	362.216	-0.591309	0.154842	-3.8188	0.000134103	0.00272624		ENSG00000071539	TRIP13	913.922	2.00563	0.399055	5.02594	5.00983e-07	1.07696e-05
ENSG00000100351	GRAP2	221.726	-1.64507	0.430839	-3.81829	0.00013438	0.00272757		ENSG00000143952	VPS54	1776.87	0.884792	0.175959	5.02839	4.94606e-07	1.07696e-05
ENSG00000120280	TASL	75.061	-1.5296	0.385498	-3.96786	7.25217e-05	0.00272757		ENSG00000275430	MUC20	3806.3	-4.70808	0.944205	-4.98629	6.15505e-07	1.07696e-05
ENSG00000120733	KDM3B	4221.98	0.470921	0.123057	3.82685	0.000129794	0.00272757		ENSG00000086848	ALG9	1490.1	1.53922	0.304913	5.04805	4.46335e-07	1.07936e-05
ENSG00000103342	GSPT1	8542.25	0.997433	0.262274	3.80302	0.000142945	0.00273855		ENSG00000111328	CDK2AP1	4285.31	0.975448	0.194488	5.01546	5.29072e-07	1.08411e-05
ENSG00000005001	PRSS22	476.205	1.81219	0.472036	3.83909	0.000123489	0.00275162		ENSG00000132692	BCAN	536.299	1.5675	0.312234	5.02026	5.16011e-07	1.08831e-05
ENSG00000135363	LMO2	541.461	-1.7534	0.456468	-3.84124	0.000122412	0.00275162		ENSG00000139433	GLTP	3755.08	-1.29997	0.26001	-4.9997	5.74192e-07	1.09883e-05
ENSG00000196189	SEMA4A	671.186	-1.44599	0.372542	-3.88141	0.000103853	0.00275629		ENSG00000094975	SUCO	2036.87	1.10712	0.220304	5.02545	5.0226e-07	1.10299e-05
ENSG00000054967	RELT	707.977	-1.3384	0.34854	-3.84002	0.000123023	0.00275961		ENSG00000187720	THSD4	1240.43	-2.04594	0.40768	-5.0185	5.20756e-07	1.11051e-05
ENSG00000282812		50.3281	-2.95206	0.751788	-3.92672	8.61133e-05	0.00276103		ENSG00000034239	EFCAB1	17.2696	-3.45794	0.680512	-5.08138	3.74702e-07	1.11728e-05
ENSG00000103494	RPGRIP1L	466.55	0.658065	0.171429	3.8387	0.000123687	0.00276877		ENSG00000158417	EIF5B	6040.94	1.42046	0.284397	4.99466	5.89392e-07	1.12325e-05
ENSG00000211710	TRBV4-1	8.78184	-2.87927	0.729684	-3.94592	7.94952e-05	0.00277158		ENSG00000167747	C19orf48	5009.93	1.75651	0.352498	4.98305	6.25909e-07	1.13527e-05
ENSG00000165732	DDX21	4752.07	1.31739	0.342304	3.84859	0.0001188	0.00277995		ENSG00000229391	HLA-DRB6	160.792	-6.45238	1.27263	-5.07011	3.97588e-07	1.13622e-05
ENSG00000162739	SLAMF6	414.088	-1.45936	0.381037	-3.82996	0.000128163	0.00278789		ENSG00000077463	SIRT6	5487.84	-1.20619	0.242714	-4.96957	6.71002e-07	1.14048e-05
ENSG00000136732	GYPC	645.467	-2.24836	0.579949	-3.87683	0.000105826	0.00281128		ENSG00000284956		15.1579	5.40356	1.06684	5.06502	4.08353e-07	1.1496e-05
ENSG00000163428	LRRC58	2170.71	0.8447	0.224838	3.75692	0.000172015	0.00283947		ENSG00000253435	IGKV2-4	7.17269	-6.47	1.27916	-5.05801	4.23661e-07	1.15209e-05
ENSG00000163655	GMPS	3171.71	0.836157	0.21929	3.81301	0.000137284	0.00284639		ENSG00000165879	FRAT1	947.82	-1.04152	0.207896	-5.00982	5.44804e-07	1.15223e-05
ENSG00000007314	SCN4A	16.9451	-2.42788	0.614295	-3.95231	7.74012e-05	0.00286903		ENSG00000065427	KARS1	9024.06	1.07582	0.215169	4.99986	5.73713e-07	1.15297e-05
ENSG00000259374	NDUFB4P11	6.78854	-3.92437	0.993267	-3.95097	7.7835e-05	0.00288215		ENSG00000178031	ADAMTSL1	709.831	-3.23378	0.643025	-5.02902	4.92998e-07	1.15944e-05
ENSG00000196411	EPHB4	6310.79	1.02047	0.267812	3.81038	0.000138754	0.00288667		ENSG00000186575	NF2	1884.14	0.836267	0.167018	5.00703	5.52752e-07	1.16544e-05
ENSG00000106331	PAX4	8.51175	-3.02409	0.769109	-3.93194	8.42638e-05	0.00290835		ENSG00000005844	ITGAL	984.738	-2.17055	0.433331	-5.00898	5.47195e-07	1.1683e-05
ENSG00000147419	CCDC25	2593.95	0.670809	0.178912	3.74937	0.000177277	0.00290835		ENSG00000167371	PRRT2	785.535	-2.65188	0.527521	-5.02707	4.98042e-07	1.1683e-05
ENSG00000130595	TNNT3	26.1919	-3.1308	0.791949	-3.95329	7.70854e-05	0.00291811		ENSG00000136044	APPL2	5873.02	-1.87673	0.375776	-4.99428	5.90561e-07	1.18063e-05
ENSG00000137942	FNBP1L	4238.44	0.788225	0.206789	3.81174	0.000137992	0.0029201		ENSG00000281996		40.3793	-4.89249	0.969501	-5.0464	4.50207e-07	1.18063e-05
ENSG00000168826	ZBTB49	231.65	-0.54757	0.144302	-3.7946	0.00014788	0.0029297		ENSG00000277318		1218.94	-4.7118	0.937473	-5.02606	5.0065e-07	1.18477e-05
ENSG00000196504	PRPF40A	5616.12	0.846704	0.22087	3.8335	0.000126333	0.0029297		ENSG00000117758	STX12	2841.74	-1.08186	0.215369	-5.02329	5.07948e-07	1.20225e-05
ENSG00000196700	ZNF512B	411.299	-1.80577	0.472634	-3.82065	0.000133101	0.00293814		ENSG00000084453	SLCO1A2	88.1174	1.98548	0.39352	5.04543	4.52507e-07	1.21184e-05
ENSG00000066294	CD84	429.277	-1.53541	0.401958	-3.81983	0.000133544	0.00294327		ENSG00000163938	GNL3	6177.7	1.40965	0.284525	4.95441	7.25507e-07	1.21556e-05
ENSG00000122585	NPY	43.6383	-2.60118	0.665842	-3.9066	9.36044e-05	0.00294327		ENSG00000107338	SHB	3060.86	1.37647	0.274186	5.02023	5.16106e-07	1.21783e-05
ENSG00000128944	KNSTRN	976.289	1.04265	0.270158	3.85942	0.000113655	0.00294607		ENSG00000160172	FAM86C2P	381.418	1.16502	0.233425	4.99098	6.00728e-07	1.22052e-05
ENSG00000145819	ARHGAP26	4331.09	0.881311	0.233249	3.77842	0.000157829	0.00294607		ENSG00000070770	CSNK2A2	3488.65	0.738937	0.149092	4.95626	7.18619e-07	1.22166e-05
ENSG00000168679	SLC16A4	344.702	1.06185	0.279556	3.79834	0.000145669	0.00295102		ENSG00000164867	NOS3	1245.18	3.64835	0.72961	5.0004	5.72102e-07	1.22582e-05
ENSG00000158457	TSPAN33	974.211	-1.27501	0.334066	-3.81663	0.000135286	0.002958		ENSG00000211660	IGLV2-23	3970.67	-4.66639	0.935905	-4.98597	6.16523e-07	1.2275e-05
ENSG00000213923	CSNK1E	10121.9	0.950683	0.251726	3.77665	0.00015895	0.002958		ENSG00000124784	RIOK1	1283.83	0.919609	0.184145	4.99394	5.91589e-07	1.22967e-05
ENSG00000160712	IL6R	1844.42	-1.32044	0.353008	-3.74053	0.000183633	0.00297307		ENSG00000160181	TFF2	1615.36	5.44693	1.08959	4.99905	5.76123e-07	1.2307e-05
ENSG00000124571	XPO5	2493.08	0.798458	0.213205	3.74503	0.000180369	0.00297659		ENSG00000232070	TMEM253	1185.31	-2.24125	0.446821	-5.01599	5.27608e-07	1.2347e-05
ENSG00000262246	CORO7	1545.31	-1.17829	0.32008	-3.68123	0.000232111	0.00297659		ENSG00000148343	MIGA2	4035.49	-1.04652	0.209977	-4.98395	6.22992e-07	1.23538e-05
ENSG00000186583	SPATC1	17.9089	-1.88952	0.48583	-3.88926	0.000100549	0.00298378		ENSG00000166012	TAF1D	5188.56	1.33622	0.26882	4.97068	6.67179e-07	1.23692e-05
ENSG00000172771	EFCAB12	242.174	0.988464	0.260563	3.79357	0.000148496	0.00298711		ENSG00000178773	CPNE7	1572.31	3.72009	0.744845	4.99446	5.90018e-07	1.23694e-05
ENSG00000116017	ARID3A	1800.54	1.15131	0.30701	3.75007	0.000176782	0.0029926		ENSG00000183751	TBL3	3288.34	1.26784	0.255085	4.97026	6.68624e-07	1.23694e-05
ENSG00000102908	NFAT5	3082.75	0.501681	0.131984	3.80108	0.000144069	0.00299667		ENSG00000110881	ASIC1	318.188	1.97218	0.393731	5.00896	5.47259e-07	1.23708e-05
ENSG00000138449	SLC40A1	27056.5	1.66085	0.445164	3.73087	0.000190816	0.00301195		ENSG00000268297		22.5713	-5.43291	1.07527	-5.0526	4.35836e-07	1.23734e-05
ENSG00000147119	CHST7	183.463	-1.56496	0.412974	-3.78949	0.000150958	0.00302446		ENSG00000133641	C12orf29	885.855	1.2158	0.243505	4.99291	5.94758e-07	1.24313e-05
ENSG00000181061	HIGD1A	13894.3	-0.783203	0.210034	-3.72894	0.000192286	0.00302907		ENSG00000067048	DDX3Y	673.192	9.84539	1.97111	4.99483	5.88865e-07	1.24658e-05
ENSG00000141293	SKAP1	465.87	-1.98128	0.520582	-3.80589	0.000141295	0.00306288		ENSG00000163815	CLEC3B	2544.21	-5.19054	1.03942	-4.99369	5.92351e-07	1.25271e-05
ENSG00000140545	MFGE8	3260.03	-1.39757	0.371313	-3.76386	0.000167312	0.0030741		ENSG00000137727	ARHGAP20	61.8282	-4.14824	0.824796	-5.02942	4.91972e-07	1.26054e-05
ENSG00000183160	TMEM119	881.464	-1.79639	0.472395	-3.80272	0.000143113	0.00308853		ENSG00000164764	SBSPON	666.352	3.38473	0.675914	5.00763	5.51037e-07	1.26054e-05
ENSG00000129195	PIMREG	691.962	1.31964	0.347118	3.80171	0.0001437	0.00309572		ENSG00000096654	ZNF184	535.094	0.989597	0.199099	4.97038	6.68206e-07	1.26553e-05
ENSG00000172794	RAB37	400.482	-1.84182	0.479047	-3.84476	0.00012067	0.00309572		ENSG00000111642	CHD4	10963.1	1.27549	0.256607	4.97058	6.67527e-07	1.27312e-05
ENSG00000175482	POLD4	8821.37	-0.768321	0.206436	-3.72184	0.00019778	0.00309572		ENSG00000116017	ARID3A	1800.54	1.7606	0.352955	4.98816	6.09558e-07	1.28268e-05
ENSG00000187079	TEAD1	1867.91	0.998696	0.268948	3.71335	0.000204536	0.00309572		ENSG00000110844	PRPF40B	903.061	1.11239	0.222409	5.00154	5.68737e-07	1.29245e-05
ENSG00000149503	INCENP	1516.39	1.20142	0.320696	3.74629	0.00017947	0.00314022		ENSG00000172785	CBWD1	2572.27	1.15575	0.230946	5.0044	5.60363e-07	1.29245e-05
ENSG00000185989	RASA3	1166.32	-0.950303	0.254941	-3.72755	0.000193354	0.00314022		ENSG00000196584	XRCC2	422.406	1.83659	0.36913	4.97545	6.50977e-07	1.29245e-05
ENSG00000129675	ARHGEF6	522.854	-1.93645	0.51025	-3.79511	0.00014758	0.00316284		ENSG00000124767	GLO1	4925.71	1.30122	0.262909	4.94932	7.44724e-07	1.29455e-05
ENSG00000100401	RANGAP1	7634.51	0.862828	0.229874	3.75348	0.000174398	0.00317574		ENSG00000074410	CA12	16353	-2.67785	0.538818	-4.96986	6.70015e-07	1.29614e-05
ENSG00000111206	FOXM1	2456.12	1.14829	0.313171	3.66666	0.000245737	0.00318455		ENSG00000138050	THUMPD2	671.623	1.21046	0.242084	5.00017	5.72802e-07	1.29614e-05
ENSG00000169519	METTL15	1220.47	0.33479	0.0899875	3.7204	0.000198907	0.00321698		ENSG00000145708	CRHBP	21.8294	-3.75436	0.744776	-5.04092	4.63292e-07	1.29614e-05
ENSG00000282711		6.76555	-3.72093	0.940237	-3.95744	7.57572e-05	0.00321698		ENSG00000260284	TPSP2	39.2053	6.78334	1.33856	5.06764	4.02781e-07	1.29614e-05
ENSG00000171551	ECEL1	23.4001	-2.73177	0.698422	-3.91135	9.17824e-05	0.00321815		ENSG00000138100	TRIM54	129.788	3.65386	0.72708	5.02539	5.02405e-07	1.30301e-05
ENSG00000181588	MEX3D	2647.42	1.12176	0.302063	3.71368	0.00020427	0.00322572		ENSG00000260062		14.1254	-2.08304	0.414467	-5.02583	5.01266e-07	1.30404e-05
ENSG00000120659	TNFSF11	164.003	-2.22494	0.591709	-3.76019	0.000169787	0.00324415		ENSG00000153944	MSI2	4059.13	1.06493	0.214903	4.95538	7.21887e-07	1.30805e-05
ENSG00000122756	CNTFR	328.53	-3.17752	0.846666	-3.75298	0.000174743	0.00324673		ENSG00000214357	NEURL1B	5171.1	-2.12221	0.427336	-4.96614	6.82972e-07	1.31316e-05
ENSG00000171320	ESCO2	707.046	1.36283	0.356272	3.82524	0.000130644	0.00328		ENSG00000100558	PLEK2	3706.58	1.53946	0.311901	4.93575	7.98446e-07	1.31468e-05
ENSG00000186871	ERCC6L	322.889	1.39906	0.372424	3.75663	0.000172216	0.00328461		ENSG00000177272	KCNA3	44.7944	-3.56806	0.707831	-5.04085	4.6348e-07	1.31468e-05
ENSG00000111728	ST8SIA1	228.29	-1.17405	0.312044	-3.76247	0.000168243	0.00329807		ENSG00000183690	EFHC2	44.4155	-3.45973	0.687755	-5.03046	4.89298e-07	1.32702e-05
ENSG00000130513	GDF15	15200.5	2.34272	0.626934	3.73678	0.00018639	0.00335755		ENSG00000171552	BCL2L1	9340.67	1.31725	0.267238	4.92911	8.26039e-07	1.33118e-05
ENSG00000085662	AKR1B1	1468.4	-1.28834	0.34546	-3.72935	0.000191975	0.00336219		ENSG00000274775		62.6319	-2.90704	0.574404	-5.06096	4.17141e-07	1.33118e-05
ENSG00000105808	RASA4	2226.87	-1.11594	0.300507	-3.71351	0.000204404	0.00336219		ENSG00000165175	MID1IP1	3716.34	1.28111	0.258906	4.94818	7.491e-07	1.34681e-05
ENSG00000143839	REN	171.958	2.62547	0.701519	3.74255	0.000182165	0.00336219		ENSG00000112799	LY86	239.817	-3.36798	0.675393	-4.9867	6.14207e-07	1.35045e-05
ENSG00000105967	TFEC	114.64	-2.56809	0.685012	-3.74898	0.000177556	0.0033628		ENSG00000154889	MPPE1	2615.55	-1.11063	0.2234	-4.97148	6.64423e-07	1.37085e-05
ENSG00000128805	ARHGAP22	207.17	-0.937836	0.250187	-3.74854	0.000177868	0.00336597		ENSG00000134061	CD180	242.282	-2.42422	0.489923	-4.94817	7.49128e-07	1.37189e-05
ENSG00000274636	GLIS2	245.629	-1.39872	0.37313	-3.7486	0.000177824	0.00336597		ENSG00000160224	AIRE	67.5821	-3.11141	0.619028	-5.02629	5.00063e-07	1.38673e-05
ENSG00000167578	RAB4B	3638.93	-0.858727	0.228575	-3.75688	0.000172046	0.00337281		ENSG00000015413	DPEP1	10114.1	4.57398	0.929806	4.91928	8.68615e-07	1.39027e-05
ENSG00000135373	EHF	6990.83	1.23189	0.325413	3.78563	0.000153322	0.00338884		ENSG00000240280	TCAM1P	142.975	3.95807	0.788467	5.01996	5.16825e-07	1.39027e-05
ENSG00000112182	BACH2	114.383	-2.67158	0.712005	-3.7522	0.000175291	0.00339627		ENSG00000259030	FPGT-TNNI3K	46.1768	-2.46707	0.490682	-5.02784	4.9604e-07	1.39201e-05
ENSG00000134779	TPGS2	2962.02	0.816204	0.217771	3.748	0.000178251	0.00339627		ENSG00000078596	ITM2A	829.632	-3.76688	0.758967	-4.96317	6.93536e-07	1.40319e-05
ENSG00000137261	KIAA0319	459.752	1.90492	0.505331	3.76965	0.00016348	0.00339627		ENSG00000123473	STIL	1085.73	1.14918	0.230755	4.98006	6.3564e-07	1.42884e-05
ENSG00000146233	CYP39A1	516.829	1.22254	0.324766	3.76437	0.000166973	0.00340706		ENSG00000157212	PAXIP1	1335.78	0.946788	0.19081	4.96194	6.97934e-07	1.42884e-05
ENSG00000099866	MADCAM1	224.41	-1.52287	0.406234	-3.74874	0.000177724	0.00343208		ENSG00000128581	IFT22	1407.5	1.29303	0.260795	4.95801	7.12181e-07	1.43673e-05
ENSG00000128050	PAICS	7366.36	1.00405	0.267707	3.75057	0.000176431	0.00343208		ENSG00000060762	MPC1	3301.45	-1.08244	0.219026	-4.94204	7.73077e-07	1.44663e-05
ENSG00000130147	SH3BP4	4524.12	1.04692	0.280839	3.72782	0.000193144	0.00343208		ENSG00000087995	METTL2A	1410.34	0.784186	0.157563	4.97695	6.45925e-07	1.44663e-05
ENSG00000150907	FOXO1	1327.69	-0.729463	0.19612	-3.71946	0.000199646	0.0034472		ENSG00000139117	CPNE8	444.805	-3.29979	0.666886	-4.94805	7.4961e-07	1.44663e-05
ENSG00000017797	RALBP1	6438.95	0.590901	0.157567	3.75015	0.000176728	0.00345354		ENSG00000149476	TKFC	3642.22	0.714323	0.14458	4.94068	7.78512e-07	1.45539e-05
ENSG00000133131	MORC4	2583.74	0.525779	0.142515	3.68928	0.000224894	0.00346937		ENSG00000146263	MMS22L	947.656	1.32438	0.267448	4.9519	7.3491e-07	1.47545e-05
ENSG00000121621	KIF18A	420.378	1.17058	0.307391	3.80813	0.000140024	0.0034694		ENSG00000078804	TP53INP2	4346.07	-2.43328	0.495871	-4.90708	9.24432e-07	1.48852e-05
ENSG00000004487	KDM1A	4772.18	0.767701	0.203325	3.77573	0.000159537	0.00347141		ENSG00000163714	U2SURP	4054.65	0.977498	0.198465	4.9253	8.42312e-07	1.48852e-05
ENSG00000275131		306.089	-0.86974	0.23238	-3.74275	0.00018202	0.00349281		ENSG00000263429	TMEM238L	2406.14	-1.936	0.390146	-4.96225	6.96827e-07	1.49347e-05
ENSG00000197275	RAD54B	367.45	1.63353	0.436512	3.74224	0.000182388	0.00349651		ENSG00000250486	FAM218A	19.4879	-3.38126	0.676488	-4.99825	5.78528e-07	1.50985e-05
ENSG00000182866	LCK	1116.57	-2.06853	0.560356	-3.69145	0.000222981	0.00349652		ENSG00000137872	SEMA6D	1138.93	-3.27955	0.663512	-4.94271	7.70423e-07	1.51703e-05
ENSG00000125485	DDX31	1126.94	0.784761	0.211415	3.71195	0.00020567	0.00352403		ENSG00000096060	FKBP5	3263.16	-1.8886	0.382783	-4.93386	8.06187e-07	1.51757e-05
ENSG00000090554	FLT3LG	510.054	-1.27739	0.340431	-3.75228	0.00017523	0.00352721		ENSG00000023734	STRAP	6258.6	1.1198	0.228584	4.89885	9.63998e-07	1.51786e-05
ENSG00000161270	NPHS1	65.3406	-1.92477	0.500302	-3.84721	0.000119471	0.00352721		ENSG00000166986	MARS1	6092.96	1.55554	0.316312	4.91774	8.75488e-07	1.53796e-05
ENSG00000214944	ARHGEF28	1163.33	0.891141	0.242232	3.67887	0.000234271	0.00352721		ENSG00000172016	REG3A	7858.88	7.07088	1.43451	4.92914	8.25944e-07	1.54211e-05
ENSG00000125630	POLR1B	1438.53	0.832717	0.22455	3.70839	0.000208582	0.00352878		ENSG00000154274	C4orf19	3099.42	-1.45636	0.295483	-4.92873	8.27647e-07	1.55203e-05
ENSG00000065809	FAM107B	3019.49	-1.09282	0.296792	-3.68209	0.000231332	0.00353132		ENSG00000137101	CD72	448.722	-2.99242	0.606584	-4.93324	8.08768e-07	1.55969e-05
ENSG00000120708	TGFBI	13061	1.34057	0.360707	3.71652	0.000201989	0.00353468		ENSG00000168229	PTGDR	777.27	-3.29596	0.664577	-4.95949	7.06768e-07	1.55969e-05
ENSG00000150776	NKAPD1	1624.51	0.50718	0.13828	3.66777	0.00024468	0.00353801		ENSG00000165046	LETM2	468.839	3.41099	0.694061	4.91454	8.89933e-07	1.56669e-05
ENSG00000171621	SPSB1	1527.65	-0.883305	0.240233	-3.67687	0.000236113	0.00353801		ENSG00000214814	FER1L6	328.622	-3.27653	0.666395	-4.91679	8.79742e-07	1.56977e-05
ENSG00000196305	IARS1	5101.3	0.968394	0.260636	3.71551	0.000202798	0.00353874		ENSG00000286140	DERPC	424.298	1.82567	0.371577	4.9133	8.95579e-07	1.57363e-05
ENSG00000141510	TP53	4833.43	0.825199	0.219173	3.76507	0.000166504	0.00357493		ENSG00000162852	CNST	1683.88	-1.16521	0.236237	-4.93239	8.12307e-07	1.58283e-05
ENSG00000173992	CCS	3343.96	-0.647661	0.17308	-3.74198	0.000182575	0.00358183		ENSG00000180353	HCLS1	2061.54	-2.54245	0.515614	-4.9309	8.185e-07	1.59338e-05
ENSG00000090376	IRAK3	300.676	-1.32006	0.367372	-3.59327	0.000326556	0.00358393		ENSG00000204899	MZT1	1334.58	1.64403	0.333582	4.92842	8.28984e-07	1.61227e-05
ENSG00000096401	CDC5L	2823.22	0.487087	0.134388	3.62448	0.000289546	0.00358393		ENSG00000174944	P2RY14	200.289	-3.89621	0.791522	-4.92242	8.548e-07	1.61689e-05
ENSG00000124659	TBCC	1741.06	-0.56321	0.153207	-3.67615	0.000236784	0.00358393		ENSG00000198408	OGA	7144.06	-0.657206	0.13398	-4.90524	9.3312e-07	1.62214e-05
ENSG00000188011	RTP5	16.0126	-3.46478	0.894316	-3.87423	0.000106963	0.00358768		ENSG00000162073	PAQR4	2185.17	1.70916	0.346745	4.92916	8.25847e-07	1.62518e-05
ENSG00000100628	ASB2	428.75	-2.16434	0.577227	-3.74955	0.000177152	0.00360714		ENSG00000016402	IL20RA	1833.91	1.85321	0.376246	4.92554	8.4128e-07	1.63001e-05
ENSG00000241386	HLA-DOB	253.893	-4.17789	1.12234	-3.72249	0.000197266	0.00360714		ENSG00000125245	GPR18	63.7795	-3.13535	0.63106	-4.96838	6.75128e-07	1.63209e-05
ENSG00000077454	LRCH4	6165.16	-0.970354	0.258063	-3.76015	0.000169815	0.00361178		ENSG00000051108	HERPUD1	6718.06	-0.908108	0.185267	-4.90162	9.50482e-07	1.64611e-05
ENSG00000161265	U2AF1L4	1771.43	-1.10195	0.300026	-3.67285	0.000239864	0.00361178		ENSG00000271402		2.57745	-5.76397	1.15792	-4.97787	6.42875e-07	1.64994e-05
ENSG00000282098		9.25991	-3.08292	0.80586	-3.82563	0.000130438	0.00361178		ENSG00000180332	KCTD4	29.7719	-4.57057	0.916891	-4.98485	6.20101e-07	1.65826e-05
ENSG00000011638	LDAF1	2019.21	0.830774	0.225551	3.6833	0.00023023	0.0036378		ENSG00000120889	TNFRSF10B	4933.02	1.18914	0.242781	4.89797	9.683e-07	1.67225e-05
ENSG00000285369	BLK	104.947	-4.60675	1.23647	-3.72573	0.000194747	0.00364947		ENSG00000184293	CLECL1	46.186	-3.45751	0.693988	-4.98209	6.29026e-07	1.67897e-05
ENSG00000107736	CDH23	140.081	-1.87515	0.504531	-3.71661	0.000201915	0.00367436		ENSG00000111728	ST8SIA1	228.29	-1.76957	0.360193	-4.91283	8.97688e-07	1.70362e-05
ENSG00000134352	IL6ST	3836.62	-0.860529	0.230569	-3.73219	0.000189819	0.00367867		ENSG00000100364	KIAA0930	3955.55	0.852132	0.173668	4.90666	9.26422e-07	1.70475e-05
ENSG00000138623	SEMA7A	485.357	-2.26718	0.598763	-3.78644	0.000152824	0.00368036		ENSG00000280529	TAF4	823.661	1.0077	0.204799	4.92043	8.63525e-07	1.70672e-05
ENSG00000173503	LTA	13.4839	-4.31278	1.10252	-3.91174	9.16321e-05	0.00368038		ENSG00000078900	TP73	151.059	2.37566	0.478806	4.96164	6.99003e-07	1.71222e-05
ENSG00000137693	YAP1	4974.08	1.03412	0.275544	3.75302	0.000174717	0.00370683		ENSG00000121988	ZRANB3	362.984	0.870486	0.177796	4.89598	9.7815e-07	1.71283e-05
ENSG00000205045	SLFN12L	94.2974	-0.983468	0.264879	-3.71289	0.000204905	0.00371139		ENSG00000205339	IPO7	6932.71	1.3017	0.26609	4.89196	9.98363e-07	1.71283e-05
ENSG00000168710	AHCYL1	6064.97	0.465486	0.124114	3.75046	0.000176509	0.00372269		ENSG00000138964	PARVG	1032.52	-2.56868	0.522233	-4.91864	8.71488e-07	1.71316e-05
ENSG00000086967	MYBPC2	20.2018	-2.8727	0.74347	-3.86391	0.000111587	0.00374372		ENSG00000162337	LRP5	12620.1	1.35239	0.276048	4.89912	9.62667e-07	1.71316e-05
ENSG00000133110	POSTN	2448.29	-2.31501	0.630235	-3.67326	0.000239479	0.00374877		ENSG00000186912	P2RY4	13.5095	-5.16209	1.03896	-4.9685	6.74723e-07	1.71316e-05
ENSG00000105707	HPN	207.84	2.41688	0.652005	3.70684	0.000209859	0.003787		ENSG00000204764	RANBP17	288.053	1.43049	0.290358	4.92663	8.36582e-07	1.72053e-05
ENSG00000101752	MIB1	1993.21	0.570817	0.158718	3.59643	0.00032261	0.00380433		ENSG00000168003	SLC3A2	10664.5	1.294	0.263972	4.90205	9.48419e-07	1.72151e-05
ENSG00000283787		155.76	-2.32552	0.627912	-3.70358	0.00021258	0.00382464		ENSG00000175602	CCDC85B	3157	1.31853	0.269095	4.89987	9.58989e-07	1.72466e-05
ENSG00000164236	ANKRD33B	124.888	-1.70388	0.459282	-3.70988	0.000207358	0.00382608		ENSG00000258643	BCL2L2-PABPN1	142.816	-1.51709	0.303476	-4.99904	5.76165e-07	1.73906e-05
ENSG00000183734	ASCL2	12973.3	2.13155	0.57798	3.68793	0.000226086	0.00384655		ENSG00000185905	C16orf54	173.413	-2.67397	0.538342	-4.96705	6.79776e-07	1.73957e-05
ENSG00000039139	DNAH5	47.551	2.26872	0.596128	3.80577	0.000141365	0.00384799		ENSG00000170577	SIX2	78.0641	5.9346	1.19349	4.97249	6.6099e-07	1.73983e-05
ENSG00000081277	PKP1	193.69	2.38824	0.64528	3.7011	0.000214671	0.00384799		ENSG00000182621	PLCB1	559.415	2.70448	0.553278	4.8881	1.01814e-06	1.74108e-05
ENSG00000100078	PLA2G3	107.157	4.14251	1.12152	3.69365	0.000221055	0.00385335		ENSG00000135451	TROAP	2002.91	2.06357	0.418609	4.92959	8.24004e-07	1.76499e-05
ENSG00000137815	RTF1	3471.64	0.825513	0.223943	3.68627	0.000227566	0.00385747		ENSG00000158042	MRPL17	3713	1.61602	0.330012	4.89686	9.73788e-07	1.76549e-05
ENSG00000173762	CD7	1209.57	-1.90523	0.522488	-3.64646	0.000265876	0.00386003		ENSG00000082293	COL19A1	80.4791	-2.52597	0.508989	-4.96272	6.9511e-07	1.77062e-05
ENSG00000131398	KCNC3	199.286	-1.61002	0.436071	-3.6921	0.000222408	0.00386346		ENSG00000159216	RUNX1	2858.83	1.46167	0.297084	4.92007	8.65152e-07	1.77747e-05
ENSG00000143603	KCNN3	168.716	-1.7361	0.469319	-3.6992	0.000216282	0.00386346		ENSG00000152785	BMP3	842.428	-4.3857	0.890204	-4.92662	8.36632e-07	1.78332e-05
ENSG00000017260	ATP2C1	5337.61	0.662276	0.177288	3.73559	0.000187275	0.00389535		ENSG00000176438	SYNE3	605.843	-1.56329	0.320318	-4.88045	1.05844e-06	1.80002e-05
ENSG00000140481	CCDC33	46.6942	2.65312	0.694763	3.81875	0.000134131	0.00391628		ENSG00000093072	ADA2	1026.82	-2.07898	0.422384	-4.92202	8.56557e-07	1.80008e-05
ENSG00000233586		71.5121	-1.57398	0.414263	-3.79948	0.000145002	0.00391642		ENSG00000137077	CCL21	2752.72	-6.43264	1.30852	-4.91597	8.83427e-07	1.80836e-05
ENSG00000104951	IL4I1	452.825	-1.69698	0.45074	-3.76488	0.000166631	0.00392845		ENSG00000138722	MMRN1	382.937	-5.74351	1.17364	-4.89376	9.89269e-07	1.81298e-05
ENSG00000237575	PYY2	79.9731	-2.85545	0.748012	-3.81739	0.000134873	0.00392845		ENSG00000170265	ZNF282	3429.16	0.738438	0.151434	4.87629	1.08098e-06	1.81903e-05
ENSG00000167291	TBC1D16	2619.7	0.970201	0.265831	3.64969	0.000262553	0.00392887		ENSG00000150722	PPP1R1C	72.1359	2.92322	0.591781	4.9397	7.82433e-07	1.83552e-05
ENSG00000101444	AHCY	11617.3	0.899528	0.242888	3.70347	0.000212667	0.00393951		ENSG00000180747	SMG1P3	610.082	-1.12592	0.230697	-4.88052	1.05806e-06	1.83552e-05
ENSG00000223551	TMSB4XP4	1758.17	-0.865808	0.241748	-3.58145	0.000341699	0.00396326		ENSG00000124920	MYRF	2769.34	1.7635	0.36055	4.89113	1.00257e-06	1.88048e-05
ENSG00000134460	IL2RA	195.869	-1.95442	0.528557	-3.69764	0.000217613	0.00396645		ENSG00000099866	MADCAM1	224.41	-2.30398	0.469828	-4.90388	9.39625e-07	1.89722e-05
ENSG00000237515	SHISA9	767.727	1.23649	0.332722	3.71628	0.000202177	0.00398171		ENSG00000162739	SLAMF6	414.088	-2.1473	0.439483	-4.88598	1.02917e-06	1.89757e-05
ENSG00000138182	KIF20B	958.426	1.26198	0.339651	3.71553	0.00020278	0.00398994		ENSG00000261834		11.5566	-4.63727	0.939115	-4.93792	7.89618e-07	1.89757e-05
ENSG00000132514	CLEC10A	328.604	-2.24644	0.609093	-3.68817	0.000225873	0.00399077		ENSG00000282379	DTX2	1803.91	1.53563	0.314122	4.88864	1.01537e-06	1.89757e-05
ENSG00000163808	KIF15	735.81	1.29509	0.343479	3.77051	0.000162912	0.00402771		ENSG00000185761	ADAMTSL5	525.819	1.5975	0.328002	4.87039	1.11379e-06	1.90075e-05
ENSG00000085832	EPS15	2604.27	-0.374136	0.101453	-3.68777	0.000226224	0.00403269		ENSG00000074755	ZZEF1	7556.29	-1.50012	0.309126	-4.85278	1.21745e-06	1.93768e-05
ENSG00000106460	TMEM106B	4083.63	0.772926	0.209266	3.69352	0.000221175	0.00403746		ENSG00000204956	PCDHGA1	51.0527	1.95103	0.394861	4.94105	7.77044e-07	1.94883e-05
ENSG00000274474	YWHAE	16760.2	0.869069	0.23678	3.67037	0.000242197	0.00403746		ENSG00000007312	CD79B	1071.28	-4.46852	0.915294	-4.88206	1.04983e-06	1.94985e-05
ENSG00000013293	SLC7A14	185.624	0.801492	0.218019	3.67624	0.000236695	0.0040422		ENSG00000100079	LGALS2	2877.13	-3.43414	0.703369	-4.88241	1.04795e-06	1.94985e-05
ENSG00000119411	BSPRY	3433.11	0.890533	0.240715	3.69954	0.000215992	0.0040422		ENSG00000136891	TEX10	1282.95	0.987255	0.20198	4.88789	1.0192e-06	1.94985e-05
ENSG00000177570	SAMD12	1516.06	0.470849	0.128629	3.66053	0.000251689	0.0040422		ENSG00000241755	IGKV1-9	1051.39	-4.28497	0.873418	-4.90598	9.29621e-07	1.94985e-05
ENSG00000136478	TEX2	2191.1	0.604407	0.166343	3.6335	0.000279605	0.00404477		ENSG00000197102	DYNC1H1	17394	0.933056	0.191771	4.86546	1.14192e-06	1.97346e-05
ENSG00000118513	MYB	6115.97	1.18511	0.320936	3.69266	0.000221923	0.00405542		ENSG00000142945	KIF2C	1950.29	2.20476	0.45138	4.8845	1.03694e-06	1.97739e-05
ENSG00000187688	TRPV2	555.818	-1.77785	0.479244	-3.70969	0.000207512	0.00405542		ENSG00000119280	C1orf198	2187.85	1.39151	0.285001	4.88247	1.04765e-06	1.99422e-05
ENSG00000185760	KCNQ5	41.2634	-3.2919	0.825316	-3.98866	6.64487e-05	0.00406059		ENSG00000159714	ZDHHC1	2451.26	2.5773	0.528153	4.87984	1.0617e-06	1.99422e-05
ENSG00000108370	RGS9	607.438	-1.32121	0.356929	-3.70161	0.000214234	0.00406086		ENSG00000104814	MAP4K1	754.049	-2.14255	0.437709	-4.89492	9.83463e-07	2.02589e-05
ENSG00000053108	FSTL4	102.77	1.3932	0.378809	3.67783	0.000235223	0.00409906		ENSG00000274205	MAPK15	394.518	3.25035	0.667835	4.867	1.13308e-06	2.03735e-05
ENSG00000134242	PTPN22	295.69	-1.21562	0.33048	-3.67835	0.000234746	0.00409906		ENSG00000166920	C15orf48	30451.5	-2.9208	0.601227	-4.85806	1.18543e-06	2.03763e-05
ENSG00000079215	SLC1A3	83.7675	-2.55659	0.673819	-3.79418	0.000148132	0.00411057		ENSG00000106628	POLD2	6557.59	1.60721	0.330583	4.86175	1.16353e-06	2.0405e-05
ENSG00000096996	IL12RB1	404.583	-1.21485	0.324109	-3.74829	0.000178044	0.00411099		ENSG00000146477	SLC22A3	709.875	2.51315	0.515919	4.87121	1.10916e-06	2.04313e-05
ENSG00000006327	TNFRSF12A	2881.6	1.46647	0.39858	3.67922	0.000233946	0.00411434		ENSG00000072110	ACTN1	11958.6	1.07399	0.221087	4.85779	1.18703e-06	2.07938e-05
ENSG00000183479	TREX2	64.2702	-1.5418	0.407863	-3.78019	0.000156709	0.00413038		ENSG00000144395	CCDC150	353.947	1.92695	0.396192	4.86368	1.15222e-06	2.08888e-05
ENSG00000089723	OTUB2	246.755	1.41892	0.386159	3.67446	0.000238355	0.00413508		ENSG00000143499	SMYD2	2101.36	0.955209	0.195654	4.88213	1.04944e-06	2.09442e-05
ENSG00000122574	WIPF3	91.3154	-1.49938	0.408096	-3.67408	0.000238705	0.00413744		ENSG00000168447	SCNN1B	4951.68	-4.17173	0.861535	-4.8422	1.28409e-06	2.10873e-05
ENSG00000235098	ANKRD65	125.64	-1.66098	0.451578	-3.67816	0.000234926	0.00417623		ENSG00000164897	TMUB1	5361.44	0.73449	0.152423	4.81876	1.44455e-06	2.12044e-05
ENSG00000157593	SLC35B2	4729.26	0.599195	0.161505	3.71008	0.000207195	0.00418293		ENSG00000285420	PDGFRL2P	7.94448	-4.3061	0.878271	-4.90293	9.44175e-07	2.12044e-05
ENSG00000180104	EXOC3	6355.45	-1.36969	0.374616	-3.65625	0.000255931	0.00419148		ENSG00000103184	SEC14L5	92.6173	-2.58755	0.526954	-4.91038	9.08993e-07	2.1235e-05
ENSG00000102910	LONP2	4156.93	0.545581	0.148231	3.6806	0.000232684	0.00419582		ENSG00000196591	HDAC2	6440.83	1.11225	0.229814	4.83977	1.29989e-06	2.12708e-05
ENSG00000134910	STT3A	7547.33	0.576128	0.155348	3.70862	0.000208389	0.00419582		ENSG00000113552	GNPDA1	1969.7	0.926874	0.190032	4.87747	1.07457e-06	2.13314e-05
ENSG00000005513	SOX8	486.29	-3.09247	0.83854	-3.68792	0.000226097	0.00423231		ENSG00000162931	TRIM17	41.7473	-1.83078	0.373449	-4.90235	9.46974e-07	2.15915e-05
ENSG00000137804	NUSAP1	1883.13	1.15914	0.325883	3.55693	0.000375216	0.00423231		ENSG00000167840	ZNF232	699.842	1.53767	0.316609	4.85669	1.19363e-06	2.17726e-05
ENSG00000286140	DERPC	424.298	1.19627	0.323856	3.69383	0.000220906	0.00423484		ENSG00000272150	NBPF25P	193.71	-1.56997	0.324543	-4.83748	1.31497e-06	2.19036e-05
ENSG00000133138	TBC1D8B	1878.14	1.07777	0.299124	3.60307	0.000314478	0.00424117		ENSG00000198692	EIF1AY	1079.12	5.98437	1.2268	4.87804	1.07148e-06	2.20096e-05
ENSG00000182676	PPP1R27	17.2492	-1.79032	0.474866	-3.77015	0.000163146	0.00425439		ENSG00000175216	CKAP5	4399.36	1.38345	0.286368	4.83104	1.35822e-06	2.21084e-05
ENSG00000076928	ARHGEF1	10775.2	-1.16029	0.315689	-3.67542	0.000237463	0.00425505		ENSG00000277836		115.296	-5.57534	1.13513	-4.91163	9.03205e-07	2.21084e-05
ENSG00000165526	RPUSD4	1763.37	0.54431	0.150038	3.62781	0.000285832	0.00425505		ENSG00000158517	NCF1	856.104	-2.70388	0.556905	-4.85518	1.20279e-06	2.2164e-05
ENSG00000019582	CD74	54557.1	-1.93289	0.526614	-3.6704	0.000242167	0.00430751		ENSG00000183476	SH2D7	103.194	-4.1972	0.849322	-4.94183	7.7393e-07	2.22671e-05
ENSG00000115526	CHST10	89.0961	-2.01991	0.551825	-3.66041	0.00025181	0.00431563		ENSG00000136156	ITM2B	25510.6	-0.902327	0.187721	-4.80674	1.53414e-06	2.22812e-05
ENSG00000110911	SLC11A2	6627.97	1.60226	0.437074	3.66588	0.00024649	0.00437668		ENSG00000088280	ASAP3	1277.37	-1.59953	0.329632	-4.85246	1.21941e-06	2.24111e-05
ENSG00000220201	ZGLP1	217.862	-1.57417	0.429702	-3.66341	0.000248884	0.00438069		ENSG00000100714	MTHFD1	5169.74	1.47591	0.305023	4.83867	1.3071e-06	2.2499e-05
ENSG00000282679		9.08498	-3.81519	0.989892	-3.85415	0.000116134	0.00439371		ENSG00000144357	UBR3	1838.69	0.549606	0.11339	4.84705	1.2531e-06	2.26565e-05
ENSG00000158552	ZFAND2B	3171.92	-0.55769	0.153246	-3.63917	0.000273515	0.00441654		ENSG00000102221	JADE3	698.836	1.20275	0.246953	4.87038	1.11386e-06	2.26994e-05
ENSG00000205502	C2CD4B	867.144	2.2358	0.600505	3.7232	0.00019671	0.00441654		ENSG00000101161	PRPF6	7954.26	1.18982	0.246041	4.83586	1.32571e-06	2.27681e-05
ENSG00000214888		56.5094	-1.78213	0.471782	-3.77745	0.000158442	0.0044232		ENSG00000169972	PUSL1	1133.84	1.37639	0.282645	4.86967	1.11786e-06	2.27681e-05
ENSG00000163508	EOMES	60.0819	-2.32103	0.609565	-3.80768	0.000140274	0.00443396		ENSG00000138180	CEP55	1637.81	2.2238	0.458688	4.84818	1.24597e-06	2.27788e-05
ENSG00000162692	VCAM1	585.443	-2.29459	0.616262	-3.7234	0.000196558	0.00443515		ENSG00000089685	BIRC5	2896.78	1.74241	0.358436	4.86113	1.16717e-06	2.28048e-05
ENSG00000282710		12.9322	-4.03757	1.06594	-3.78778	0.000151997	0.00448333		ENSG00000275385	CCL18	226.789	9.75478	2.0146	4.84203	1.28518e-06	2.28048e-05
ENSG00000092020	PPP2R3C	1106.02	-0.508135	0.14024	-3.62334	0.000290825	0.00451159		ENSG00000166821	PEX11A	1244.87	-1.28593	0.264156	-4.86809	1.12683e-06	2.28704e-05
ENSG00000114353	GNAI2	8502.51	-0.972852	0.270874	-3.59153	0.000328738	0.00451433		ENSG00000163412	EIF4E3	1686.96	-1.44254	0.296363	-4.86748	1.13029e-06	2.29006e-05
ENSG00000139438	FAM222A	358.419	0.828197	0.227129	3.64637	0.000265968	0.00451433		ENSG00000261915		55.2171	3.59037	0.732415	4.90209	9.48201e-07	2.29006e-05
ENSG00000137807	KIF23	1202.32	1.24931	0.346905	3.60129	0.000316643	0.00451934		ENSG00000178035	IMPDH2	10832.7	1.42249	0.294573	4.829	1.37223e-06	2.29086e-05
ENSG00000118271	TTR	50.715	-3.00532	0.801299	-3.75056	0.000176442	0.00452897		ENSG00000130713	EXOSC2	1710.64	1.02892	0.21177	4.85865	1.18187e-06	2.29915e-05
ENSG00000015413	DPEP1	10114.1	2.95365	0.808122	3.65495	0.000257231	0.00454108		ENSG00000152601	MBNL1	6293.42	-0.776993	0.162044	-4.79496	1.6271e-06	2.33053e-05
ENSG00000108788	MLX	5336.23	-0.53592	0.145484	-3.6837	0.000229872	0.00454622		ENSG00000177238	TRIM72	1315.26	3.56596	0.733234	4.86333	1.15428e-06	2.33053e-05
ENSG00000102096	PIM2	1525.52	-1.21209	0.334667	-3.62179	0.000292574	0.0045514		ENSG00000224774	CSNK2B	12.2791	21.3938	4.37662	4.8882	1.01761e-06	2.33451e-05
ENSG00000125503	PPP1R12C	8006.26	-0.562744	0.155114	-3.62794	0.000285689	0.00456106		ENSG00000138443	ABI2	1912.14	1.44989	0.298645	4.85491	1.20439e-06	2.33482e-05
ENSG00000101812	H2BW2	11.1776	-2.3149	0.617871	-3.74658	0.000179263	0.00457396		ENSG00000253368	TRNP1	1099.39	4.24461	0.876381	4.84334	1.27673e-06	2.34175e-05
ENSG00000122741	DCAF10	1857.9	0.554469	0.157057	3.53036	0.000414995	0.00457396		ENSG00000147140	NONO	17718.6	0.958768	0.198622	4.82711	1.38528e-06	2.34667e-05
ENSG00000163507	CIP2A	466.596	1.43697	0.387037	3.71275	0.000205017	0.00457396		ENSG00000148288	GBGT1	239.349	-1.59032	0.330008	-4.81904	1.44253e-06	2.34667e-05
ENSG00000234093	RPS15AP11	13.3386	-2.20499	0.57227	-3.85306	0.000116651	0.00458419		ENSG00000168016	TRANK1	3455.08	-2.32607	0.48187	-4.82718	1.3848e-06	2.35646e-05
ENSG00000153162	BMP6	136.78	-2.00672	0.551399	-3.63933	0.000273352	0.00458647		ENSG00000108405	P2RX1	455.353	-3.20047	0.662249	-4.83272	1.34679e-06	2.3593e-05
ENSG00000164442	CITED2	4136.76	-1.28826	0.35241	-3.65558	0.000256598	0.00459063		ENSG00000106344	RBM28	2193.38	1.62798	0.335071	4.85861	1.18214e-06	2.3703e-05
ENSG00000113048	MRPS27	3169.35	0.70472	0.19324	3.64687	0.000265458	0.00460792		ENSG00000143256	PFDN2	4047.47	1.98777	0.413164	4.81111	1.50096e-06	2.38053e-05
ENSG00000131196	NFATC1	475.576	-2.34498	0.63207	-3.71	0.000207255	0.00460792		ENSG00000172803	SNX32	216.692	-1.75713	0.363954	-4.82789	1.37984e-06	2.38053e-05
ENSG00000271369		5.64106	-5.54158	1.42794	-3.88083	0.0001041	0.00460792		ENSG00000119509	INVS	654.54	0.74454	0.154558	4.81724	1.4556e-06	2.38162e-05
ENSG00000139219	COL2A1	87.2497	-2.39021	0.630078	-3.79352	0.000148528	0.00461002		ENSG00000171863	RPS7	48579.1	1.18419	0.24735	4.78749	1.68879e-06	2.39363e-05
ENSG00000163600	ICOS	73.3673	-2.49839	0.664337	-3.76072	0.000169424	0.00463622		ENSG00000124143	ARHGAP40	40.5994	7.10296	1.45287	4.88891	1.01396e-06	2.40973e-05
ENSG00000118217	ATF6	3109.53	0.383761	0.105537	3.63626	0.00027662	0.00466839		ENSG00000173852	DPY19L1	2454.31	1.45726	0.300673	4.84667	1.2555e-06	2.40973e-05
ENSG00000197165	SULT1A2	1282.16	-1.81234	0.502478	-3.6068	0.000309993	0.0046892		ENSG00000172236	TPSAB1	2760.6	-4.31049	0.892043	-4.83215	1.35065e-06	2.41838e-05
ENSG00000137309	HMGA1	23992.6	1.15553	0.317334	3.64138	0.000271185	0.00471762		ENSG00000074211	PPP2R2C	320.982	4.48325	0.929441	4.8236	1.4099e-06	2.45079e-05
ENSG00000132819	RBM38	2984.34	-1.37511	0.390044	-3.52553	0.000422643	0.00473799		ENSG00000116574	RHOU	3070.74	-1.62983	0.338356	-4.81691	1.458e-06	2.45764e-05
ENSG00000139168	ZCRB1	1924.87	0.596867	0.166191	3.59146	0.000328833	0.00473799		ENSG00000111711	GOLT1B	1571.43	0.675037	0.139738	4.83072	1.3604e-06	2.46317e-05
ENSG00000157111	TMEM171	4336.69	-1.60824	0.442852	-3.63155	0.000281719	0.00473799		ENSG00000102265	TIMP1	10076.6	1.68336	0.350413	4.80395	1.55569e-06	2.46452e-05
ENSG00000129250	KIF1C	14085.5	0.647181	0.181125	3.57311	0.000352763	0.00474487		ENSG00000068831	RASGRP2	1269.92	-3.77296	0.778295	-4.84772	1.2489e-06	2.47403e-05
ENSG00000154175	ABI3BP	717.35	-2.47983	0.670639	-3.69771	0.000217551	0.00474827		ENSG00000079691	CARMIL1	2475.65	0.804818	0.166279	4.84017	1.29725e-06	2.47403e-05
ENSG00000177076	ACER2	246.291	1.67891	0.480987	3.49055	0.000482032	0.0047802		ENSG00000108106	UBE2S	6521.95	1.97871	0.412119	4.80131	1.57628e-06	2.47601e-05
ENSG00000167653	PSCA	397.093	3.44211	0.944723	3.64351	0.000268948	0.00482982		ENSG00000099810	MTAP	1849.36	1.44263	0.29882	4.82774	1.38088e-06	2.4896e-05
ENSG00000198399	ITSN2	2496.85	-0.59154	0.163171	-3.62528	0.000288644	0.00482982		ENSG00000117335	CD46	17636.2	0.821874	0.170853	4.81042	1.50611e-06	2.51025e-05
ENSG00000213654	GPSM3	674.286	-2.12297	0.57497	-3.69231	0.000222224	0.00483376		ENSG00000009954	BAZ1B	4372.97	0.928533	0.193596	4.79624	1.61675e-06	2.53074e-05
ENSG00000186049	KRT73	4.25195	-2.92946	0.759209	-3.85857	0.000114054	0.00485403		ENSG00000262446	GBA	975.897	3.12564	0.645889	4.83929	1.30306e-06	2.53817e-05
ENSG00000227191	TRGC2	131.501	-1.90002	0.525834	-3.61334	0.000302275	0.00485403		ENSG00000124802	EEF1E1	1024.92	1.60124	0.332406	4.81712	1.45648e-06	2.54386e-05
ENSG00000105928	GSDME	86.6061	-2.13976	0.574272	-3.72604	0.000194508	0.00486553		ENSG00000163497	FEV	87.9579	-5.23254	1.06626	-4.90739	9.22944e-07	2.554e-05
ENSG00000273079	GRIN2B	542.899	2.70314	0.74177	3.64418	0.000268249	0.00493204		ENSG00000198168	SVIP	2076.5	0.961201	0.199661	4.81416	1.47818e-06	2.57737e-05
ENSG00000166313	APBB1	504.633	-1.91917	0.52773	-3.63666	0.000276197	0.00493369		ENSG00000078814	MYH7B	599.457	2.89573	0.601912	4.81088	1.50264e-06	2.58101e-05
ENSG00000176472	ZNF575	598.073	-0.968654	0.266118	-3.63994	0.000272705	0.00494648		ENSG00000005471	ABCB4	107.566	-2.83154	0.581241	-4.87154	1.10732e-06	2.59204e-05
ENSG00000198879	SFMBT2	246.129	-1.42237	0.393541	-3.61428	0.000301178	0.00494648		ENSG00000227372	TP73-AS1	539.336	-1.96941	0.411011	-4.79163	1.65432e-06	2.59204e-05
ENSG00000211660	IGLV2-23	3970.67	-2.94515	0.81311	-3.62209	0.000292237	0.00497842		ENSG00000100739	BDKRB1	223.02	-1.95433	0.406371	-4.80922	1.5152e-06	2.59599e-05
ENSG00000052749	RRP12	2376.82	0.688887	0.196358	3.50832	0.000450951	0.00498332		ENSG00000176402	GJC3	20.9446	3.00155	0.615177	4.87917	1.06536e-06	2.60079e-05
ENSG00000142959	BEST4	3230.25	-2.72629	0.757798	-3.59764	0.000321116	0.00498332		ENSG00000186474	KLK12	375.618	4.99485	1.04206	4.79327	1.64089e-06	2.60177e-05
ENSG00000282937	PRSS22	1979.19	1.87443	0.526304	3.56151	0.000368735	0.00498332		ENSG00000133612	AGAP3	5928.74	1.77524	0.36978	4.80081	1.58029e-06	2.60547e-05
ENSG00000144283	PKP4	3908.77	0.658813	0.182321	3.61348	0.000302116	0.00499567		ENSG00000186871	ERCC6L	322.889	2.0606	0.427114	4.82446	1.40383e-06	2.61958e-05
ENSG00000157445	CACNA2D3	34.9413	-2.008	0.533387	-3.76462	0.000166803	0.00499567		ENSG00000147099	HDAC8	1406.19	0.959282	0.198502	4.83262	1.34749e-06	2.6314e-05
ENSG00000165507	DEPP1	1654.81	-1.35006	0.379322	-3.55915	0.000372061	0.00501558		ENSG00000155926	SLA	797.993	-2.48724	0.516954	-4.81134	1.49922e-06	2.6314e-05
ENSG00000136108	CKAP2	1689.69	1.32786	0.374584	3.54491	0.000392746	0.00502521		ENSG00000125835	SNRPB	15293.8	1.35414	0.282505	4.79332	1.64045e-06	2.63968e-05
ENSG00000090889	KIF4A	1263.89	1.29709	0.361908	3.58404	0.000338324	0.00504132		ENSG00000153006	SREK1IP1	1758.68	1.20808	0.250184	4.82879	1.37364e-06	2.67797e-05
ENSG00000170482	SLC23A1	172.73	-1.61117	0.445832	-3.61385	0.000301687	0.00505637		ENSG00000113594	LIFR	386.724	-3.63109	0.756714	-4.79849	1.59865e-06	2.6817e-05
ENSG00000172716	SLFN11	350.175	-1.80783	0.500241	-3.61392	0.000301602	0.00505637		ENSG00000152763	DNAI4	495.702	-1.46326	0.305925	-4.78307	1.72639e-06	2.6817e-05
ENSG00000188483	IER5L	2830.51	1.22908	0.34582	3.55411	0.000379266	0.00509131		ENSG00000236759	EHMT2	6.927	21.2039	4.37722	4.84415	1.27157e-06	2.6817e-05
ENSG00000171649	ZIK1	64.6158	-1.74408	0.468465	-3.72296	0.000196904	0.00509818		ENSG00000282123		7.5605	-6.60317	1.35954	-4.85692	1.19228e-06	2.72454e-05
ENSG00000080986	NDC80	1050.14	1.09543	0.306016	3.57963	0.00034408	0.00510565		ENSG00000274236		119.508	-6.24092	1.28703	-4.84907	1.24041e-06	2.72752e-05
ENSG00000129673	AANAT	12.8975	-2.05038	0.545305	-3.76006	0.000169871	0.00511828		ENSG00000282013	RPH3AL	47.8375	-2.01247	0.41144	-4.89128	1.00182e-06	2.72827e-05
ENSG00000169857	AVEN	926.938	0.688962	0.187587	3.67276	0.000239945	0.00511902		ENSG00000103351	CLUAP1	969.161	1.32425	0.274763	4.8196	1.43849e-06	2.75052e-05
ENSG00000171189	GRIK1	21.0807	-2.80587	0.747339	-3.75448	0.000173702	0.00515076		ENSG00000170264	FAM161A	287.592	1.16968	0.243954	4.79465	1.62961e-06	2.75476e-05
ENSG00000102384	CENPI	254.307	1.35428	0.390935	3.4642	0.000531817	0.00515085		ENSG00000136295	TTYH3	8468.6	1.59971	0.334278	4.78556	1.70509e-06	2.78031e-05
ENSG00000133561	GIMAP6	467.14	-1.98816	0.542299	-3.66616	0.000246221	0.00528283		ENSG00000120875	DUSP4	1567.56	3.1791	0.662578	4.79808	1.60195e-06	2.78236e-05
ENSG00000100281	HMGXB4	1355.15	0.603528	0.170107	3.54794	0.000388261	0.00528795		ENSG00000160131	VMA21	1674.65	1.02744	0.214127	4.79827	1.60043e-06	2.81541e-05
ENSG00000158008	EXTL1	13.4119	-2.22998	0.585709	-3.80731	0.000140486	0.00530513		ENSG00000175591	P2RY2	660.26	-1.58143	0.32833	-4.81657	1.46044e-06	2.81541e-05
ENSG00000221968	FADS3	1193.91	-1.38156	0.389604	-3.54605	0.000391045	0.00531702		ENSG00000183439	TRIM61	63.6791	-1.85557	0.382504	-4.85112	1.22768e-06	2.81893e-05
ENSG00000100867	DHRS2	168.915	1.76743	0.492355	3.58974	0.00033101	0.00533431		ENSG00000242711	PSMB9	2523.11	8.59184	1.79088	4.79755	1.6062e-06	2.81893e-05
ENSG00000204427	ABHD16A	343.973	3.03522	0.845586	3.58949	0.000331331	0.00533431		ENSG00000165188	RNF183	307.583	3.12564	0.650015	4.80856	1.52018e-06	2.83564e-05
ENSG00000172116	CD8B	219.953	-2.47855	0.690599	-3.58898	0.000331973	0.0053454		ENSG00000189377	CXCL17	39.5922	8.18861	1.68849	4.84966	1.23675e-06	2.83564e-05
ENSG00000138378	STAT4	147.952	-1.50047	0.417522	-3.59375	0.000325955	0.00537711		ENSG00000203858	HSD3BP2	7.69305	-7.08425	1.4626	-4.84359	1.27512e-06	2.84625e-05
ENSG00000206075	SERPINB5	2487.98	2.55752	0.712597	3.58901	0.000331938	0.00539346		ENSG00000113263	ITK	383.088	-1.89892	0.39688	-4.78463	1.71304e-06	2.87147e-05
ENSG00000273936	TNFRSF14	12098.6	-0.693478	0.192286	-3.60649	0.000310369	0.00540047		ENSG00000143156	NME7	1372.72	3.02358	0.628414	4.81144	1.49844e-06	2.87147e-05
ENSG00000163497	FEV	87.9579	-3.28519	0.914941	-3.5906	0.000329919	0.00544737		ENSG00000198646	NCOA6	3501.51	1.12885	0.236244	4.77831	1.76774e-06	2.87147e-05
ENSG00000105255	FSD1	121.035	-1.00391	0.279696	-3.58929	0.000331577	0.0054518		ENSG00000088766	CRLS1	5228.76	1.03587	0.217861	4.75472	1.98726e-06	2.87585e-05
ENSG00000198420	TCAF1	3797.7	0.746612	0.20778	3.59328	0.000326536	0.00546043		ENSG00000003393	ALS2	1000.37	1.04425	0.218172	4.78634	1.69848e-06	2.87849e-05
ENSG00000137713	PPP2R1B	2838.01	0.712394	0.201743	3.53119	0.000413692	0.00546195		ENSG00000114812	VIPR1	5698.52	-2.01252	0.422467	-4.76373	1.90048e-06	2.882e-05
ENSG00000143751	SDE2	1339.89	0.451341	0.12764	3.53605	0.000406164	0.0054726		ENSG00000087111	PIGS	4417.45	-1.00779	0.211014	-4.77594	1.78866e-06	2.89588e-05
ENSG00000177807	KCNJ10	52.4913	-2.29916	0.590472	-3.89377	9.86989e-05	0.00551055		ENSG00000211638	IGLV8-61	791.055	-5.03298	1.05106	-4.78848	1.68048e-06	2.92261e-05
ENSG00000196352	CD55	6531.38	1.17487	0.327363	3.5889	0.000332076	0.00553481		ENSG00000134245	WNT2B	638.249	-1.76081	0.368581	-4.77726	1.77696e-06	2.95941e-05
ENSG00000184378	ACTRT3	95.6767	1.16729	0.326387	3.5764	0.000348355	0.00555851		ENSG00000170827	CELP	262.812	3.35965	0.703443	4.77601	1.78809e-06	2.97549e-05
ENSG00000159658	EFCAB14	7140.22	0.681377	0.189998	3.58623	0.000335497	0.00558266		ENSG00000183317	EPHA10	2846.68	-1.66859	0.348773	-4.78419	1.7168e-06	2.97842e-05
ENSG00000141391	PRELID3A	248.108	0.797183	0.2235	3.56682	0.00036134	0.00559659		ENSG00000172554	SNTG2	15.2161	-4.33342	0.899463	-4.81779	1.45159e-06	2.9961e-05
ENSG00000134193	REG4	37337.8	3.27387	0.9307	3.51764	0.000435404	0.00561183		ENSG00000150471	ADGRL3	214.204	-3.14129	0.658257	-4.77213	1.82286e-06	3.0259e-05
ENSG00000081177	EXD2	1549.5	0.633864	0.179706	3.52723	0.000419924	0.00562559		ENSG00000213221	DNLZ	796.212	1.09422	0.228205	4.79491	1.62747e-06	3.05075e-05
ENSG00000110077	MS4A6A	812.981	-1.95993	0.544458	-3.59978	0.000318487	0.00563954		ENSG00000175463	TBC1D10C	1109.6	-2.75979	0.577683	-4.77733	1.77634e-06	3.07164e-05
ENSG00000111321	LTBR	9131.55	0.425934	0.1189	3.5823	0.000340583	0.00563954		ENSG00000122687	MRM2	1551.69	1.07742	0.225682	4.77406	1.80546e-06	3.07691e-05
ENSG00000189120	SP6	995.975	1.71917	0.477676	3.59903	0.000319401	0.00563954		ENSG00000154165	GPR15	261.47	-4.12826	0.868619	-4.75267	2.00744e-06	3.07905e-05
ENSG00000276231	PIK3R6	147.658	-1.74335	0.489238	-3.56341	0.000366066	0.00564203		ENSG00000167984	NLRC3	461.305	-1.68388	0.354165	-4.75451	1.98924e-06	3.08219e-05
ENSG00000165480	SKA3	813.965	1.52787	0.419609	3.64117	0.000271402	0.00565326		ENSG00000277988		33.2738	-3.73832	0.772937	-4.83651	1.32141e-06	3.09883e-05
ENSG00000081913	PHLPP1	1808.18	0.606942	0.173196	3.50437	0.000457693	0.00567499		ENSG00000282342		47.9244	-4.107	0.849185	-4.83641	1.32207e-06	3.11186e-05
ENSG00000185736	ADARB2	50.0329	-2.20705	0.597197	-3.69568	0.0002193	0.0056788		ENSG00000153936	HS2ST1	2000.87	0.822305	0.172283	4.77298	1.81524e-06	3.12358e-05
ENSG00000138430	OLA1	5247.18	0.708897	0.19655	3.60671	0.000310108	0.00570624		ENSG00000197253	TPSB2	2739.81	-3.89275	0.81562	-4.77275	1.81729e-06	3.12456e-05
ENSG00000143340	FAM163A	43.5613	-2.21247	0.569878	-3.88235	0.000103451	0.00570624		ENSG00000134755	DSC2	10042.2	-1.72187	0.36287	-4.74513	2.0837e-06	3.13473e-05
ENSG00000254415	SIGLEC14	70.9459	-2.4646	0.634902	-3.88186	0.000103661	0.00571241		ENSG00000101945	SUV39H1	872.66	1.2636	0.265011	4.76809	1.8598e-06	3.14892e-05
ENSG00000154917	RAB6B	449.368	-2.51812	0.691999	-3.63891	0.000273795	0.00572199		ENSG00000139146	SINHCAF	4322.39	1.05258	0.222916	4.72185	2.33705e-06	3.17713e-05
ENSG00000178175	ZNF366	139.027	-1.26029	0.353581	-3.56435	0.000364761	0.00574482		ENSG00000107833	NPM3	1956.78	1.94835	0.406996	4.78715	1.69166e-06	3.18304e-05
ENSG00000179909	ZNF154	208.279	-1.15085	0.323012	-3.56287	0.000366823	0.00577263		ENSG00000164236	ANKRD33B	124.888	-2.56275	0.532727	-4.81062	1.50461e-06	3.19356e-05
ENSG00000122679	RAMP3	329.926	-1.63992	0.460451	-3.56156	0.000368657	0.0057902		ENSG00000185163	DDX51	2358.42	0.93795	0.195971	4.78617	1.6999e-06	3.19356e-05
ENSG00000099365	STX1B	98.8113	-1.50394	0.422299	-3.56132	0.000369001	0.00579092		ENSG00000091651	ORC6	1441.4	1.30736	0.274616	4.76069	1.92935e-06	3.20632e-05
ENSG00000136856	SLC2A8	2503.66	0.929209	0.260884	3.56177	0.000368359	0.00584253		ENSG00000243189	HLA-DMA	29.0172	3.0894	0.64006	4.82674	1.38789e-06	3.2258e-05
ENSG00000150275	PCDH15	4.13908	-4.79112	1.25873	-3.80632	0.000141052	0.00584253		ENSG00000110721	CHKA	4375.6	-0.943995	0.199351	-4.73533	2.18699e-06	3.24375e-05
ENSG00000281406		356.65	1.8875	0.531491	3.55134	0.000383279	0.00584253		ENSG00000162817	C1orf115	4327.16	-1.81334	0.382926	-4.73549	2.18525e-06	3.24375e-05
ENSG00000261873		88.3039	1.13808	0.320492	3.55104	0.000383712	0.00584253		ENSG00000173418	NAA20	3896.37	1.44112	0.303648	4.74603	2.07447e-06	3.24375e-05
ENSG00000140678	ITGAX	762.425	-1.64588	0.458951	-3.58617	0.00033557	0.00584253		ENSG00000074416	MGLL	17535.3	-1.97107	0.416167	-4.73624	2.17717e-06	3.24462e-05
ENSG00000100852	ARHGAP5	4181.28	0.554917	0.155579	3.5668	0.000361368	0.00585895		ENSG00000156017	CARNMT1	1233.64	0.89109	0.187315	4.75718	1.96318e-06	3.24462e-05
ENSG00000179104	TMTC2	1159.58	0.70667	0.199925	3.53468	0.000408263	0.00587631		ENSG00000172239	PAIP1	4975.78	1.02714	0.217384	4.72499	2.30129e-06	3.24462e-05
ENSG00000141096	DPEP3	5.58829	-2.47402	0.649756	-3.80761	0.000140314	0.00590379		ENSG00000141568	FOXK2	3484.13	0.768439	0.162962	4.71544	2.41184e-06	3.2472e-05
ENSG00000131096	PYY	3095.42	-2.74761	0.770881	-3.56424	0.000364914	0.00594058		ENSG00000114859	CLCN2	4297.2	-1.90685	0.401956	-4.74394	2.09603e-06	3.2643e-05
ENSG00000137073	UBAP2	2807.54	0.626671	0.176257	3.55543	0.000377357	0.00594321		ENSG00000180011	ZADH2	3351.38	-0.912141	0.192306	-4.74317	2.10404e-06	3.27415e-05
ENSG00000178404	CEP295NL	8.79912	-2.48699	0.673129	-3.69467	0.000220176	0.00594321		ENSG00000185245	GP1BA	75.2606	-2.61965	0.543207	-4.82256	1.41724e-06	3.2813e-05
ENSG00000249948	GBA3	345.177	-2.88346	0.813408	-3.54491	0.000392748	0.00594321		ENSG00000283945	LINC00032	13.3075	-2.77779	0.577368	-4.81113	1.50081e-06	3.2813e-05
ENSG00000116544	DLGAP3	107.393	-1.25844	0.353665	-3.55829	0.000373279	0.00594612		ENSG00000140563	MCTP2	2329.83	-0.999383	0.210235	-4.75365	1.99772e-06	3.28541e-05
ENSG00000285053	TBCE	365.555	0.792851	0.222752	3.55934	0.000371782	0.00594612		ENSG00000092201	SUPT16H	6140.93	0.853916	0.180091	4.74159	2.12052e-06	3.31186e-05
ENSG00000167635	ZNF146	3234.14	0.823989	0.231326	3.56203	0.000367996	0.00596204		ENSG00000183914	DNAH2	228.972	2.06655	0.433218	4.77022	1.84027e-06	3.31186e-05
ENSG00000099331	MYO9B	6831.07	-0.715185	0.199193	-3.59042	0.000330151	0.00596838		ENSG00000009724	MASP2	53.8383	-1.60385	0.333367	-4.81108	1.50118e-06	3.31366e-05
ENSG00000163288	GABRB1	42.6148	2.90916	0.752492	3.86603	0.000110621	0.00598905		ENSG00000108883	EFTUD2	5279.48	0.761859	0.160691	4.74115	2.12505e-06	3.31366e-05
ENSG00000278087	NOMO3	1498.44	1.12613	0.319592	3.52365	0.00042565	0.0060191		ENSG00000128815	WDFY4	710.927	-2.77475	0.583749	-4.75332	2.00107e-06	3.32602e-05
ENSG00000182247	UBE2E2	262.226	-2.0802	0.586648	-3.54591	0.000391264	0.00604742		ENSG00000131389	SLC6A6	3450.49	2.43399	0.513781	4.73741	2.16468e-06	3.34438e-05
ENSG00000152455	SUV39H2	586.083	1.00687	0.282343	3.56612	0.000362301	0.00607531		ENSG00000203760	CENPW	1610.61	1.95712	0.41215	4.74856	2.04872e-06	3.35052e-05
ENSG00000146376	ARHGAP18	2752.68	0.693468	0.195518	3.54682	0.000389907	0.0060886		ENSG00000159231	CBR3	587.281	1.6909	0.356401	4.74436	2.09166e-06	3.36998e-05
ENSG00000147443	DOK2	402.354	-1.89735	0.524637	-3.6165	0.000298615	0.00610931		ENSG00000233041	PHGR1	88921.5	-2.56441	0.541424	-4.73643	2.17519e-06	3.37837e-05
ENSG00000257594	GALNT4	5244.4	1.23195	0.346809	3.55224	0.000381963	0.00610931		ENSG00000189292	ALKAL2	111.868	-2.78762	0.58164	-4.79269	1.64564e-06	3.42637e-05
ENSG00000074696	HACD3	3899.08	0.839899	0.236471	3.55181	0.000382587	0.00611443		ENSG00000108798	ABI3	542.578	-1.88688	0.399396	-4.72434	2.30862e-06	3.47776e-05
ENSG00000038210	PI4K2B	2363.56	0.689105	0.197088	3.49644	0.000471514	0.00611651		ENSG00000259842		5.37759	-5.3166	1.11803	-4.75534	1.98114e-06	3.48304e-05
ENSG00000005189	REXO5	366.571	0.726846	0.205689	3.53371	0.000409765	0.00613053		ENSG00000186517	ARHGAP30	1012.44	-2.35896	0.497501	-4.74162	2.12016e-06	3.50164e-05
ENSG00000168785	TSPAN5	1179.88	0.987621	0.28064	3.51918	0.000432888	0.00613216		ENSG00000211698	TRGV4	21.1273	-3.36373	0.701561	-4.79463	1.62973e-06	3.50964e-05
ENSG00000137462	TLR2	173.469	-1.24081	0.350562	-3.53948	0.000400921	0.00614763		ENSG00000164270	HTR4	141.586	-3.46312	0.723539	-4.78636	1.69833e-06	3.5221e-05
ENSG00000163811	WDR43	2445.08	0.861567	0.246963	3.48864	0.000485483	0.00614763		ENSG00000179604	CDC42EP4	4102.93	-0.629199	0.133187	-4.72416	2.31071e-06	3.5418e-05
ENSG00000165733	BMS1	3097.39	0.608244	0.171296	3.55084	0.000383998	0.00614763		ENSG00000105976	MET	7345.25	1.93105	0.411733	4.69006	2.73119e-06	3.54651e-05
ENSG00000008086	CDKL5	788.302	0.759575	0.213076	3.56482	0.000364113	0.00615245		ENSG00000134516	DOCK2	696.614	-2.67558	0.565051	-4.73512	2.18926e-06	3.54651e-05
ENSG00000173852	DPY19L1	2454.31	0.925856	0.261438	3.5414	0.000398016	0.00616135		ENSG00000166484	MAPK7	1828.86	-0.849378	0.178735	-4.75217	2.01247e-06	3.54651e-05
ENSG00000126814	TRMT5	1084.82	0.655363	0.186539	3.51327	0.000442626	0.00616646		ENSG00000120254	MTHFD1L	1380.45	2.2674	0.47874	4.73618	2.1778e-06	3.57702e-05
ENSG00000152620	NADK2	1479.17	0.65508	0.186458	3.51328	0.000442607	0.00616646		ENSG00000155545	MIER3	4104.97	-2.54198	0.539791	-4.7092	2.48694e-06	3.60219e-05
ENSG00000177301	KCNA2	31.9796	-2.11819	0.572773	-3.69814	0.000217188	0.00616646		ENSG00000106245	BUD31	5439.28	1.30218	0.277892	4.68593	2.78693e-06	3.60849e-05
ENSG00000183207	RUVBL2	6854.9	0.639452	0.17874	3.57755	0.000346825	0.00616646		ENSG00000078579	FGF20	76.7144	6.67429	1.39161	4.79609	1.61791e-06	3.61963e-05
ENSG00000211791	TRAV13-2	8.3434	-2.79349	0.766127	-3.64625	0.000266093	0.00616646		ENSG00000166226	CCT2	8745.7	1.2454	0.263911	4.719	2.37007e-06	3.6377e-05
ENSG00000259956	RBM15B	4932.91	0.47403	0.132549	3.57627	0.000348535	0.00619201		ENSG00000129353	SLC44A2	10265.7	-0.927632	0.197065	-4.70724	2.5109e-06	3.64706e-05
ENSG00000105698	USF2	8390.74	-0.391073	0.11241	-3.47901	0.000503279	0.00620705		ENSG00000154645	CHODL	94.0214	-4.75688	0.986969	-4.81969	1.43781e-06	3.67319e-05
ENSG00000148225	WDR31	543.824	0.871456	0.241551	3.60776	0.000308857	0.00623234		ENSG00000160813	PPP1R35	4004.19	1.25249	0.265641	4.71496	2.41754e-06	3.67361e-05
ENSG00000168067	MAP4K2	1334.32	-1.00012	0.286753	-3.48772	0.000487157	0.00624031		ENSG00000196465	MYL6B	1277.3	1.1847	0.250373	4.73175	2.22595e-06	3.68345e-05
ENSG00000219507		8.85109	-1.55611	0.423343	-3.67576	0.000237143	0.00625106		ENSG00000167261	DPEP2	206.313	-2.9412	0.62497	-4.70615	2.52433e-06	3.70839e-05
ENSG00000137124	ALDH1B1	7193.32	1.23919	0.34693	3.57188	0.000354422	0.00627199		ENSG00000185697	MYBL1	221.7	-1.79708	0.380655	-4.72103	2.3465e-06	3.7155e-05
ENSG00000230099	TRBV5-4	15.4625	-3.38463	0.917137	-3.69043	0.000223879	0.00630324		ENSG00000240204	SMKR1	52.7337	3.73665	0.783572	4.76873	1.85389e-06	3.7155e-05
ENSG00000109805	NCAPG	1312.99	1.3173	0.376297	3.5007	0.000464035	0.00637875		ENSG00000250982		108.832	7.28156	1.52223	4.78349	1.72275e-06	3.71738e-05
ENSG00000166848	TERF2IP	3186.05	-0.552306	0.157325	-3.51061	0.000447083	0.00640894		ENSG00000182487	NCF1B	301.888	-3.39079	0.720736	-4.70462	2.54341e-06	3.72477e-05
ENSG00000133874	RNF122	319.049	-0.620045	0.175986	-3.52327	0.000426258	0.00644693		ENSG00000127423	AUNIP	184.792	2.1189	0.444046	4.7718	1.82586e-06	3.73968e-05
ENSG00000166676	TVP23A	114.453	-0.741546	0.210065	-3.53009	0.000415426	0.00644693		ENSG00000123329	ARHGAP9	1292.36	-2.6281	0.55593	-4.72739	2.27424e-06	3.74286e-05
ENSG00000066279	ASPM	1300.08	1.25898	0.360035	3.49683	0.000470819	0.00645187		ENSG00000185149	NPY2R	36.0373	-4.74753	0.991227	-4.78955	1.67155e-06	3.757e-05
ENSG00000001561	ENPP4	1844.34	0.542029	0.15615	3.4712	0.000518134	0.00645287		ENSG00000141506	PIK3R5	289.192	-2.52765	0.533797	-4.73522	2.18818e-06	3.76302e-05
ENSG00000118292	C1orf54	335.426	-1.49886	0.442972	-3.38364	0.000715324	0.00645483		ENSG00000261208		85.3442	-3.52617	0.736309	-4.78899	1.67623e-06	3.76302e-05
ENSG00000105755	ETHE1	17744.6	-0.976567	0.27563	-3.54304	0.000395545	0.00646073		ENSG00000117322	CR2	940.855	-4.69901	0.990932	-4.74202	2.11602e-06	3.80707e-05
ENSG00000275397	DHRS11	2128.11	-1.03058	0.297002	-3.46995	0.000520557	0.00646797		ENSG00000155961	RAB39B	39.1816	-3.23086	0.671862	-4.80881	1.51828e-06	3.83668e-05
ENSG00000235568	NFAM1	263.174	-0.97659	0.288781	-3.38177	0.000720211	0.00648382		ENSG00000271425	NBPF10	405.174	-1.35955	0.289354	-4.69859	2.61966e-06	3.85461e-05
ENSG00000134057	CCNB1	4197.11	1.46433	0.414881	3.52952	0.000416308	0.00649372		ENSG00000282730		4.61251	-5.68319	1.19629	-4.75068	2.02738e-06	3.87888e-05
ENSG00000182481	KPNA2	6561.28	1.35977	0.385421	3.52802	0.000418686	0.00652576		ENSG00000116194	ANGPTL1	284.025	-5.18784	1.10221	-4.70676	2.51687e-06	3.8947e-05
ENSG00000143315	PIGM	1330.94	0.575162	0.164521	3.49597	0.000472338	0.00653586		ENSG00000133131	MORC4	2583.74	0.772783	0.163803	4.71775	2.38462e-06	3.8947e-05
ENSG00000211800	TRAV20	5.12038	-3.12115	0.82848	-3.76732	0.00016501	0.0065446		ENSG00000198720	ANKRD13B	817.718	1.79093	0.378316	4.73396	2.20181e-06	3.8947e-05
ENSG00000099822	HCN2	77.1131	-1.64019	0.427852	-3.83354	0.000126314	0.00661704		ENSG00000165055	METTL2B	2485.68	0.827184	0.17535	4.71734	2.38945e-06	3.89545e-05
ENSG00000154001	PPP2R5E	2829.7	0.532087	0.153432	3.46791	0.00052452	0.0066205		ENSG00000168439	STIP1	7902.55	1.19945	0.255722	4.69045	2.72609e-06	3.89545e-05
ENSG00000102172	SMS	7139.17	0.651418	0.18628	3.49699	0.000470545	0.00666667		ENSG00000169174	PCSK9	2641.52	3.74764	0.79493	4.71442	2.42396e-06	3.89545e-05
ENSG00000150977	RILPL2	1015.51	-0.591019	0.166965	-3.53977	0.000400478	0.00666667		ENSG00000276204		18.5339	5.32236	1.11439	4.77604	1.78781e-06	3.91969e-05
ENSG00000141738	GRB7	2831.8	0.547896	0.158365	3.4597	0.000540777	0.00666752		ENSG00000259997		12.9731	-5.89755	1.23889	-4.76036	1.93247e-06	3.92265e-05
ENSG00000082074	FYB1	623.759	-1.88063	0.531511	-3.53828	0.000402749	0.00670028		ENSG00000258659	TRIM34	602.697	-1.35849	0.288844	-4.70319	2.56123e-06	3.9398e-05
ENSG00000160410	SHKBP1	5221.39	-0.423103	0.120233	-3.51903	0.000433123	0.00670028		ENSG00000264176		15.8917	-2.92588	0.612589	-4.77625	1.78595e-06	3.96478e-05
ENSG00000177853	ZNF518A	2005.46	0.720306	0.208314	3.45779	0.000544635	0.00670028		ENSG00000204361	NXPE2	177.751	-2.45746	0.51666	-4.75643	1.97043e-06	3.97694e-05
ENSG00000143742	SRP9	11401.4	0.432008	0.122775	3.51869	0.000433687	0.00670256		ENSG00000119684	MLH3	1211.05	1.05615	0.224498	4.70451	2.54474e-06	4.01108e-05
ENSG00000151364	KCTD14	1178.43	1.19983	0.347624	3.45152	0.000557433	0.00673478		ENSG00000174371	EXO1	499.195	2.14851	0.456984	4.7015	2.58258e-06	4.01108e-05
ENSG00000142347	MYO1F	929.235	-1.14556	0.32399	-3.53578	0.000406574	0.00674838		ENSG00000100412	ACO2	14685.1	-1.07554	0.229695	-4.68248	2.83426e-06	4.01902e-05
ENSG00000225447		13.8178	2.55931	0.686998	3.72536	0.000195039	0.00677915		ENSG00000171916	LGALS9C	2315.81	-3.60121	0.765632	-4.70358	2.55634e-06	4.02076e-05
ENSG00000185480	PARPBP	654.972	1.24078	0.351996	3.52499	0.000423505	0.00682474		ENSG00000131652	THOC6	2702.28	0.944501	0.200134	4.71934	2.36611e-06	4.03986e-05
ENSG00000181847	TIGIT	212.594	-2.05686	0.587289	-3.50229	0.000461278	0.00684867		ENSG00000166451	CENPN	885.271	2.29132	0.4867	4.70786	2.50331e-06	4.04433e-05
ENSG00000162551	ALPL	127.678	-1.38242	0.395643	-3.49411	0.00047564	0.00686078		ENSG00000153237	CCDC148	28.3199	2.27851	0.478817	4.75863	1.94908e-06	4.04996e-05
ENSG00000175426	PCSK1	1224.05	3.0444	0.876238	3.47439	0.000512007	0.0068823		ENSG00000167916	KRT24	202.61	-9.67208	2.05854	-4.69852	2.62048e-06	4.05131e-05
ENSG00000282607	MGAM	128.639	-2.29016	0.653017	-3.50704	0.000453116	0.0068823		ENSG00000243063	IGKV3-7	121.564	-4.37048	0.916818	-4.76701	1.86984e-06	4.05891e-05
ENSG00000136280	CCM2	2972.2	-0.569164	0.165131	-3.44675	0.000567371	0.00691523		ENSG00000115484	CCT4	8609.26	1.30612	0.279258	4.67709	2.90973e-06	4.10319e-05
ENSG00000143772	ITPKB	1237.35	-0.935838	0.269531	-3.4721	0.000516405	0.00691523		ENSG00000271447	MMP28	2835.81	-2.91153	0.616436	-4.72316	2.32206e-06	4.10319e-05
ENSG00000168468	ATF6B	754.817	7.7608	2.19996	3.5277	0.000419193	0.00691523		ENSG00000112232	KHDRBS2	19.1771	-6.38546	1.34015	-4.76474	1.89096e-06	4.13773e-05
ENSG00000268861		17.7926	-4.71222	1.29893	-3.62778	0.000285867	0.00691523		ENSG00000087253	LPCAT2	1700.3	1.59009	0.33824	4.70106	2.58814e-06	4.15598e-05
ENSG00000143499	SMYD2	2101.36	0.588396	0.170136	3.45839	0.000543406	0.0069498		ENSG00000214688	C10orf105	13.3458	-4.35223	0.916994	-4.74619	2.07289e-06	4.15598e-05
ENSG00000196187	TMEM63A	10810.4	0.843723	0.240668	3.50575	0.000455318	0.0069621		ENSG00000179639	FCER1A	73.5775	-4.3873	0.925542	-4.74025	2.13454e-06	4.15788e-05
ENSG00000179627	ZBTB42	882.017	0.798121	0.226423	3.52491	0.000423631	0.00696219		ENSG00000123064	DDX54	6117.07	0.834323	0.179029	4.66025	3.15818e-06	4.19958e-05
ENSG00000176695	OR4F17	468.08	0.939127	0.266552	3.52325	0.000426296	0.00698357		ENSG00000146038	DCDC2	314.632	2.78464	0.594188	4.68647	2.7796e-06	4.21416e-05
ENSG00000086288	NME8	9.87234	-2.4102	0.668736	-3.60411	0.00031323	0.00698712		ENSG00000129083	COPB1	6719.58	0.735582	0.15714	4.68107	2.85385e-06	4.22329e-05
ENSG00000120885	CLU	8645.13	-2.17162	0.619605	-3.50485	0.000456859	0.00700452		ENSG00000130513	GDF15	15200.5	3.37667	0.721362	4.68097	2.85527e-06	4.22329e-05
ENSG00000123454	DBH	46.3339	-3.07725	0.85402	-3.60325	0.000314261	0.00700452		ENSG00000165806	CASP7	7318.44	-1.68683	0.363136	-4.64519	3.39769e-06	4.22971e-05
ENSG00000119285	HEATR1	1918.62	0.868067	0.251876	3.44641	0.000568089	0.0070242		ENSG00000174996	KLC2	2203.35	1.01497	0.216125	4.6962	2.65046e-06	4.23355e-05
ENSG00000107951	MTPAP	1595.97	0.702505	0.204195	3.44036	0.00058095	0.00702768		ENSG00000180573	H2AC6	3428.35	-2.15526	0.460518	-4.68008	2.86761e-06	4.2573e-05
ENSG00000202474	RNA5SP283	5.62693	-2.55996	0.683985	-3.74271	0.000182044	0.00705142		ENSG00000185420	SMYD3	758.554	1.21295	0.258532	4.69166	2.70998e-06	4.26315e-05
ENSG00000125089	SH3TC1	1339.63	-1.03638	0.299236	-3.46343	0.00053334	0.00707748		ENSG00000153048	CARHSP1	4939.38	0.977796	0.209609	4.66486	3.08822e-06	4.28035e-05
ENSG00000172123	SLFN12	47.5257	-1.18702	0.325065	-3.65164	0.000260576	0.00707748		ENSG00000078967	UBE2D4	908.058	0.881065	0.187979	4.68704	2.77183e-06	4.29075e-05
ENSG00000137393	RNF144B	391.724	-1.17374	0.333655	-3.51783	0.000435089	0.00707934		ENSG00000123975	CKS2	3519.19	1.90227	0.409572	4.64454	3.40836e-06	4.29559e-05
ENSG00000124783	SSR1	7757.1	0.78221	0.221643	3.52914	0.000416914	0.00710051		ENSG00000158286	RNF207	1363.41	-1.13546	0.241013	-4.71121	2.46251e-06	4.29559e-05
ENSG00000196943	NOP9	2476.98	0.681395	0.197527	3.44963	0.000561353	0.00710382		ENSG00000091127	PUS7	916.47	1.79832	0.382054	4.70698	2.51412e-06	4.32685e-05
ENSG00000185252	ZNF74	908.315	0.675413	0.192224	3.51367	0.000441957	0.00710897		ENSG00000173947	PIFO	94.9216	3.80219	0.801375	4.74459	2.08933e-06	4.33917e-05
ENSG00000204764	RANBP17	288.053	0.882585	0.253703	3.47881	0.00050364	0.00713932		ENSG00000143882	ATP6V1C2	406.142	1.95826	0.418601	4.6781	2.89542e-06	4.34568e-05
ENSG00000147912	FBXO10	436.376	-0.89254	0.25393	-3.51491	0.000439909	0.00714843		ENSG00000183018	SPNS2	3429.87	2.74644	0.589256	4.66086	3.14895e-06	4.34568e-05
ENSG00000012504	NR1H4	313.577	-2.77224	0.793763	-3.49253	0.000478465	0.00715553		ENSG00000102981	PARD6A	373.441	1.15652	0.248096	4.66158	3.13791e-06	4.3531e-05
ENSG00000163884	KLF15	189.457	-2.2515	0.644627	-3.49272	0.000478121	0.00715553		ENSG00000205060	SLC35B4	575.623	1.43062	0.306584	4.66633	3.06625e-06	4.35977e-05
ENSG00000282354		10.3509	-3.8066	1.04371	-3.6472	0.000265116	0.00715553		ENSG00000167117	ANKRD40CL	2041.65	-1.82365	0.387651	-4.70438	2.54645e-06	4.42228e-05
ENSG00000113569	NUP155	1555.62	0.741159	0.215641	3.43701	0.000588178	0.00718575		ENSG00000167106	FAM102A	7077.62	-1.36163	0.292502	-4.65513	3.23779e-06	4.45078e-05
ENSG00000254827	SLC22A18AS	2312.67	-1.27498	0.37156	-3.43143	0.0006004	0.00718575		ENSG00000015285	WAS	882.247	-2.33994	0.499631	-4.68334	2.82231e-06	4.45753e-05
ENSG00000257335	MGAM	36.3133	-2.71033	0.75006	-3.61349	0.000302109	0.00718575		ENSG00000124568	SLC17A1	10.0673	-3.45482	0.732351	-4.71744	2.38827e-06	4.47865e-05
ENSG00000150394	CDH8	149.06	1.01796	0.291756	3.48907	0.000484706	0.00722724		ENSG00000141510	TP53	4833.43	1.17323	0.25212	4.65347	3.26395e-06	4.47865e-05
ENSG00000122386	ZNF205	1159.83	0.518194	0.151328	3.42431	0.00061637	0.00723613		ENSG00000168116	KIAA1586	219.433	1.15613	0.247404	4.67305	2.9676e-06	4.47865e-05
ENSG00000153814	JAZF1	300.1	-1.74168	0.501458	-3.47322	0.000514247	0.00723613		ENSG00000274897		140.782	1.17127	0.246965	4.74265	2.10937e-06	4.47865e-05
ENSG00000147138	GPR174	276.888	-1.65177	0.474752	-3.47924	0.000502839	0.00727132		ENSG00000100650	SRSF5	18792	-0.899709	0.192853	-4.66525	3.08241e-06	4.48129e-05
ENSG00000117597	UTP25	1219.2	0.563795	0.163119	3.45633	0.000547582	0.00728432		ENSG00000163655	GMPS	3171.71	1.17345	0.252206	4.65274	3.27556e-06	4.48129e-05
ENSG00000121104	FAM117A	629.989	-1.03482	0.295025	-3.50757	0.000452222	0.00728432		ENSG00000088876	ZNF343	585.819	0.721718	0.155226	4.64946	3.32809e-06	4.5792e-05
ENSG00000110048	OSBP	5195.5	0.480649	0.136567	3.5195	0.000432355	0.00730022		ENSG00000187862	TTC24	25.376	-3.9105	0.824984	-4.74009	2.1362e-06	4.58391e-05
ENSG00000158402	CDC25C	472.196	1.16612	0.32842	3.5507	0.000384208	0.00734448		ENSG00000169696	ASPSCR1	4522.93	1.70207	0.367034	4.63737	3.52876e-06	4.59141e-05
ENSG00000088899	LZTS3	1978.32	1.44191	0.41968	3.43574	0.000590932	0.00737333		ENSG00000125630	POLR1B	1438.53	1.20663	0.258083	4.67535	2.93455e-06	4.60046e-05
ENSG00000118515	SGK1	13062.8	-1.47548	0.422081	-3.49572	0.00047278	0.00737333		ENSG00000139998	RAB15	4089.74	2.04332	0.438563	4.65914	3.17531e-06	4.62681e-05
ENSG00000119900	OGFRL1	842.314	-1.14833	0.327943	-3.50161	0.000462458	0.00740213		ENSG00000080824	HSP90AA1	46816.4	1.23539	0.267297	4.62178	3.80459e-06	4.63809e-05
ENSG00000107104	KANK1	3047.5	0.688028	0.200362	3.43392	0.000594919	0.00740215		ENSG00000197375	SLC22A5	2512.03	-1.49582	0.320522	-4.66683	3.05888e-06	4.65105e-05
ENSG00000162063	CCNF	1353.79	1.26043	0.365753	3.44611	0.00056871	0.00740215		ENSG00000162063	CCNF	1353.79	1.96347	0.420537	4.66896	3.02735e-06	4.66737e-05
ENSG00000278195	SSTR3	18.7344	-2.87763	0.798742	-3.6027	0.000314924	0.00740215		ENSG00000127129	EDN2	388.219	-3.0961	0.664408	-4.65995	3.16292e-06	4.6749e-05
ENSG00000117643	MAN1C1	472.401	-1.35527	0.387179	-3.50037	0.000464604	0.00740906		ENSG00000009790	TRAF3IP3	704.076	-2.84027	0.608643	-4.66656	3.06282e-06	4.71509e-05
ENSG00000277110		13.3674	-2.91147	0.788225	-3.6937	0.000221015	0.00740906		ENSG00000177025	C19orf18	33.1331	-2.20198	0.465363	-4.73175	2.22594e-06	4.72345e-05
ENSG00000169884	WNT10B	60.3559	-1.77507	0.495873	-3.57968	0.000344018	0.00747033		ENSG00000169410	PTPN9	2638.29	-0.647548	0.138918	-4.66137	3.1411e-06	4.75847e-05
ENSG00000139324	TMTC3	780.416	0.501032	0.140816	3.55805	0.000373612	0.00748463		ENSG00000042445	RETSAT	13666.6	-1.92559	0.414451	-4.64612	3.3824e-06	4.76389e-05
ENSG00000164163	ABCE1	3445.01	0.931609	0.268369	3.47138	0.000517789	0.00748463		ENSG00000160471	COX6B2	625.808	-2.11096	0.453464	-4.6552	3.23672e-06	4.76389e-05
ENSG00000179051	RCC2	9752.96	0.965112	0.276645	3.48863	0.000485507	0.00751615		ENSG00000213889	PPM1N	140.404	1.96037	0.416159	4.71062	2.46962e-06	4.76389e-05
ENSG00000138698	RAP1GDS1	1713.09	0.616703	0.18062	3.41438	0.000639285	0.00752879		ENSG00000137073	UBAP2	2807.54	0.944158	0.202712	4.65764	3.19853e-06	4.83122e-05
ENSG00000089685	BIRC5	2896.78	1.0638	0.311641	3.41354	0.000641251	0.00754291		ENSG00000117091	CD48	837.904	-2.88334	0.61923	-4.65633	3.21899e-06	4.85855e-05
ENSG00000162344	FGF19	72.0359	4.42304	1.23248	3.58873	0.000332288	0.00754291		ENSG00000126249	PDCD2L	651.88	1.80585	0.389463	4.63676	3.53907e-06	4.87795e-05
ENSG00000172164	SNTB1	2379.42	1.76526	0.508968	3.46831	0.000523741	0.00754291		ENSG00000165646	SLC18A2	89.4951	-3.15289	0.670087	-4.7052	2.53618e-06	4.87795e-05
ENSG00000251201	TMED7-TICAM2	247.182	1.32461	0.382296	3.46488	0.000530477	0.00754438		ENSG00000149809	TM7SF2	1701.28	1.44561	0.310248	4.65954	3.16916e-06	4.90641e-05
ENSG00000144736	SHQ1	1058.71	0.521572	0.151692	3.43836	0.000585248	0.00755026		ENSG00000281763	DHX36	429.211	1.19756	0.258234	4.6375	3.52643e-06	4.90641e-05
ENSG00000138185	ENTPD1	2063.99	-0.96586	0.283055	-3.41227	0.000644246	0.00755392		ENSG00000003756	RBM5	7447.85	-0.669884	0.144304	-4.64218	3.44745e-06	4.93133e-05
ENSG00000165650	PDZD8	4609.16	1.08857	0.313446	3.47291	0.000514841	0.00758453		ENSG00000225108		176.483	2.39407	0.508014	4.7126	2.44579e-06	4.94579e-05
ENSG00000185518	SV2B	102.455	-2.15509	0.621357	-3.46837	0.000523627	0.0076479		ENSG00000116791	CRYZ	1739.09	1.4864	0.319418	4.65348	3.26372e-06	4.97297e-05
ENSG00000157557	ETS2	28678.6	1.13236	0.325293	3.48106	0.000499426	0.00767519		ENSG00000127922	SEM1	9345.58	1.24127	0.267544	4.63948	3.49295e-06	4.98884e-05
ENSG00000102962	CCL22	311.471	-1.26926	0.382603	-3.31742	0.000908516	0.0076991		ENSG00000088899	LZTS3	1978.32	2.25569	0.482685	4.6732	2.96536e-06	5.00844e-05
ENSG00000180089	TMEM86B	450.136	-0.843071	0.238587	-3.53361	0.00040993	0.0076991		ENSG00000109084	TMEM97	1819.31	1.71032	0.365986	4.67318	2.96576e-06	5.00844e-05
ENSG00000130734	ATG4D	3854.55	-0.673837	0.19434	-3.46732	0.000525684	0.00771606		ENSG00000162706	CADM3	676.75	-5.58662	1.19622	-4.67023	3.00855e-06	5.00844e-05
ENSG00000140279	DUOX2	25665.3	2.8241	0.814194	3.46859	0.000523196	0.0077229		ENSG00000173175	ADCY5	777.93	-3.44149	0.739391	-4.6545	3.24775e-06	5.00844e-05
ENSG00000197506	SLC28A3	405.937	2.15859	0.619312	3.48547	0.000491276	0.0077229		ENSG00000228163	HLA-DPA1	1653.22	-7.6783	1.64588	-4.66516	3.08374e-06	5.00844e-05
ENSG00000233680	HNRNPA1P27	15.8626	1.56738	0.436905	3.58746	0.00033391	0.0077229		ENSG00000257511	LOC100420981	38.0791	-1.05755	0.224305	-4.71479	2.41959e-06	5.00844e-05
ENSG00000228080	HLA-DRB1	4371.07	-3.14898	0.915131	-3.44102	0.000579533	0.0077405		ENSG00000165269	AQP7	832.486	-2.84027	0.610591	-4.65167	3.29257e-06	5.05675e-05
ENSG00000168546	GFRA2	118.098	-2.137	0.619863	-3.44754	0.000565714	0.00775737		ENSG00000226268		9.957	20.576	4.3772	4.70072	2.59248e-06	5.0729e-05
ENSG00000175315	CST6	12.1581	-2.92005	0.807186	-3.61757	0.000297386	0.00777778		ENSG00000124787	RPP40	444.312	1.77963	0.384718	4.6258	3.7316e-06	5.08281e-05
ENSG00000151176	PLBD2	2169.44	0.421544	0.123741	3.40666	0.000657618	0.00780123		ENSG00000128272	ATF4	21195.4	1.00603	0.217627	4.62271	3.78756e-06	5.08281e-05
ENSG00000081803	CADPS2	1158.93	0.775712	0.228518	3.39453	0.000687454	0.00784858		ENSG00000100575	TIMM9	1273.45	1.0516	0.226315	4.64663	3.37395e-06	5.09626e-05
ENSG00000102870	ZNF629	1773.61	0.455028	0.134543	3.38204	0.000719496	0.00791555		ENSG00000214706	IFRD2	5612.12	1.55667	0.336954	4.61984	3.84045e-06	5.11113e-05
ENSG00000197465	GYPE	12.0349	-1.45849	0.409737	-3.55957	0.000371459	0.00791555		ENSG00000134697	GNL2	3741.2	1.60993	0.348592	4.61837	3.86769e-06	5.14846e-05
ENSG00000211637	IGLV4-69	974.631	-2.78444	0.790615	-3.52187	0.000428514	0.00791555		ENSG00000183150	GPR19	47.6743	2.19378	0.466585	4.70179	2.57887e-06	5.15461e-05
ENSG00000278550	SLC43A2	3141.02	0.964137	0.27939	3.45086	0.000558795	0.00792573		ENSG00000119041	GTF3C3	1808.85	0.581616	0.12467	4.66524	3.0825e-06	5.16769e-05
ENSG00000211668	IGLV2-11	3266.48	-2.6843	0.776493	-3.45696	0.000546313	0.00794365		ENSG00000149428	HYOU1	11461.6	1.34457	0.29044	4.62943	3.66681e-06	5.17669e-05
ENSG00000188906	LRRK2	185.81	-2.3411	0.679278	-3.44645	0.000568004	0.00795529		ENSG00000254726	MEX3A	414.018	2.58029	0.55866	4.61871	3.86135e-06	5.23085e-05
ENSG00000211795	TRAV8-6	7.52971	-2.88853	0.79019	-3.65549	0.000256691	0.00795529		ENSG00000131747	TOP2A	7090.14	2.25995	0.488715	4.62426	3.75929e-06	5.29604e-05
ENSG00000114859	CLCN2	4297.2	-1.20926	0.349211	-3.46283	0.000534525	0.00797052		ENSG00000211664	IGLV2-18	277.992	-5.20845	1.12862	-4.61489	3.93297e-06	5.3202e-05
ENSG00000185985	SLITRK2	8.04262	-2.32772	0.654516	-3.5564	0.000375978	0.00797052		ENSG00000051620	HEBP2	7412.28	1.43827	0.31204	4.60924	4.0414e-06	5.3526e-05
ENSG00000073861	TBX21	56.4284	-2.01685	0.563948	-3.57631	0.000348485	0.00797309		ENSG00000170382	LRRN2	1083.63	-4.06751	0.877669	-4.63445	3.57889e-06	5.36695e-05
ENSG00000130005	GAMT	242.331	-1.4155	0.411092	-3.44327	0.00057472	0.00802419		ENSG00000164284	GRPEL2	798.791	1.3733	0.295136	4.6531	3.26977e-06	5.38073e-05
ENSG00000147202	DIAPH2	2131.12	0.65646	0.193294	3.39618	0.000683338	0.00803069		ENSG00000123643	SLC36A1	2610.38	-2.14612	0.460999	-4.65537	3.23393e-06	5.38655e-05
ENSG00000236320	SLFN14	5.001	-2.37338	0.64117	-3.70164	0.000214214	0.00804981		ENSG00000143067	ZNF697	346.791	2.00665	0.431935	4.64573	3.38872e-06	5.38655e-05
ENSG00000111300	NAA25	1263.94	0.56738	0.16605	3.41692	0.000633336	0.00805718		ENSG00000068438	FTSJ1	1632.53	1.15936	0.249105	4.65409	3.25413e-06	5.40991e-05
ENSG00000025800	KPNA6	3549.31	0.51584	0.150571	3.42589	0.000612791	0.00806176		ENSG00000175197	DDIT3	1666.11	2.05481	0.442275	4.64601	3.38414e-06	5.40991e-05
ENSG00000109133	TMEM33	4080.28	0.650242	0.189798	3.42597	0.000612618	0.00806176		ENSG00000240854	PSMC2P1	52.5161	1.18749	0.251394	4.72361	2.31691e-06	5.40991e-05
ENSG00000168724	DNAJC21	2528.28	0.397714	0.119337	3.33271	0.000860058	0.00806176		ENSG00000143727	ACP1	6408.02	0.959898	0.208874	4.59559	4.31534e-06	5.41404e-05
ENSG00000155465	SLC7A7	687.359	-1.07726	0.310506	-3.46938	0.000521663	0.00808305		ENSG00000138385	SSB	5635.95	1.20853	0.263752	4.58207	4.60405e-06	5.42013e-05
ENSG00000274950	RPS9	1441.69	2.53596	0.74748	3.39269	0.00069211	0.00809311		ENSG00000120158	RCL1	872.761	0.907511	0.195155	4.65019	3.31623e-06	5.42599e-05
ENSG00000176533	GNG7	651.652	-2.07211	0.597571	-3.46755	0.000525229	0.00810681		ENSG00000198546	ZNF511	3114.68	1.6012	0.346903	4.6157	3.91778e-06	5.42642e-05
ENSG00000131759	RARA	2562.79	-0.599774	0.177271	-3.38338	0.000715992	0.00817975		ENSG00000152413	HOMER1	167.363	2.69726	0.574632	4.69389	2.68062e-06	5.44535e-05
ENSG00000170178	HOXD12	46.1817	4.09005	1.08738	3.76137	0.000168986	0.00817975		ENSG00000125775	SDCBP2	14442.9	-2.11712	0.459785	-4.60458	4.13302e-06	5.45548e-05
ENSG00000008283	CYB561	5895.66	0.492515	0.141639	3.47724	0.000506597	0.00820079		ENSG00000164400	CSF2	46.9557	5.3583	1.14717	4.6709	2.99881e-06	5.48359e-05
ENSG00000168675	LDLRAD4	2221.59	1.98919	0.587113	3.38809	0.000703823	0.00820079		ENSG00000168679	SLC16A4	344.702	1.48687	0.320469	4.63967	3.48972e-06	5.50154e-05
ENSG00000135604	STX11	92.1342	-1.85008	0.538865	-3.43328	0.000596316	0.0082428		ENSG00000110944	IL23A	244.834	3.3182	0.715305	4.63885	3.50345e-06	5.51925e-05
ENSG00000186377	CYP4X1	780.284	2.06551	0.597095	3.45926	0.000541658	0.00824825		ENSG00000025293	PHF20	2141.44	0.790928	0.170453	4.64016	3.48135e-06	5.52576e-05
ENSG00000113916	BCL6	865.088	-1.16426	0.332052	-3.50625	0.000454463	0.00824949		ENSG00000165724	ZMYND19	2313.48	1.40184	0.301598	4.64805	3.35085e-06	5.52581e-05
ENSG00000166415	WDR72	412.418	1.19903	0.341777	3.50823	0.000451099	0.00824984		ENSG00000088356	PDRG1	1541.46	1.00147	0.215843	4.63979	3.48771e-06	5.528e-05
ENSG00000154174	TOMM70	4343.04	0.55481	0.161231	3.44109	0.000579381	0.00833492		ENSG00000128218	VPREB3	296.776	-4.81151	1.04162	-4.61926	3.8512e-06	5.53598e-05
ENSG00000107738	VSIR	3536.5	-1.15562	0.335911	-3.44026	0.000581152	0.00835447		ENSG00000113013	HSPA9	17695.6	1.58789	0.344349	4.61128	4.00191e-06	5.54182e-05
ENSG00000213366	GSTM2	1617.8	-1.39184	0.412336	-3.37549	0.000736832	0.00836417		ENSG00000171224	FAM241B	516.603	1.90604	0.414354	4.60004	4.22406e-06	5.54182e-05
ENSG00000100116	GCAT	1543.14	0.979093	0.291422	3.3597	0.000780258	0.00840785		ENSG00000179271	GADD45GIP1	6016.77	1.33343	0.289973	4.59846	4.25625e-06	5.54182e-05
ENSG00000004799	PDK4	3019.31	-1.62424	0.48146	-3.37356	0.000742027	0.00841123		ENSG00000102362	SYTL4	1316.45	-1.22246	0.263174	-4.64508	3.39938e-06	5.57538e-05
ENSG00000137251	TINAG	576.951	-1.56973	0.454334	-3.455	0.000550292	0.00843024		ENSG00000184110	EIF3C	22608.9	1.71763	0.373557	4.59803	4.26495e-06	5.58188e-05
ENSG00000165028	NIPSNAP3B	121.181	-1.08068	0.314898	-3.43185	0.000599471	0.00843652		ENSG00000169684	CHRNA5	558.353	2.05155	0.444938	4.61087	4.00989e-06	5.66724e-05
ENSG00000181019	NQO1	14665	1.70807	0.495627	3.44629	0.000568347	0.00844466		ENSG00000126353	CCR7	420.161	-3.97583	0.865292	-4.59479	4.33188e-06	5.74403e-05
ENSG00000102970	CCL17	30.1351	-2.65204	0.739022	-3.58859	0.000332477	0.0084564		ENSG00000165072	MAMDC2	164.732	-4.48807	0.960205	-4.67407	2.95286e-06	5.76063e-05
ENSG00000197555	SIPA1L1	3242.54	0.671219	0.195917	3.42604	0.00061246	0.00847875		ENSG00000118855	MFSD1	3161.18	-0.684537	0.148723	-4.60276	4.16923e-06	5.7756e-05
ENSG00000102904	TSNAXIP1	49.9041	-1.0198	0.284283	-3.58729	0.000334137	0.00848664		ENSG00000206437	LTB	1826.56	-2.97139	0.643857	-4.61498	3.93127e-06	5.7756e-05
ENSG00000185565	LSAMP	163.964	-1.15548	0.337154	-3.42714	0.000609966	0.008554		ENSG00000166145	SPINT1	23984.5	-0.985297	0.214714	-4.58889	4.45619e-06	5.80756e-05
ENSG00000113749	HRH2	78.9187	-1.81566	0.514113	-3.53164	0.000412997	0.00855826		ENSG00000143217	NECTIN4	1257.97	2.50338	0.542286	4.61635	3.90544e-06	5.8082e-05
ENSG00000137731	FXYD2	47.376	-2.69049	0.759201	-3.54384	0.000394338	0.00857418		ENSG00000070047	PHRF1	979.267	-3.52585	0.761389	-4.63082	3.64218e-06	5.86204e-05
ENSG00000100320	RBFOX2	3170.11	0.897425	0.26225	3.42202	0.000621587	0.0085749		ENSG00000149968	MMP3	1507.2	6.32224	1.37194	4.60825	4.06063e-06	5.86204e-05
ENSG00000183878	UTY	252.637	3.33113	0.976554	3.41111	0.000646996	0.00857934		ENSG00000171992	SYNPO	3849.43	-2.2696	0.493558	-4.59845	4.25653e-06	5.87585e-05
ENSG00000211896	IGHG1	37461.3	-2.89975	0.842938	-3.44005	0.000581613	0.00858722		ENSG00000155265	GOLGA7B	421.763	2.8988	0.629648	4.60385	4.14749e-06	5.8935e-05
ENSG00000124787	RPP40	444.312	1.15291	0.335178	3.43968	0.000582396	0.00860259		ENSG00000161888	SPC24	921.245	1.48268	0.32014	4.63135	3.63286e-06	5.8935e-05
ENSG00000048991	R3HDM1	1626.33	0.572126	0.16977	3.37	0.000751672	0.00861724		ENSG00000174233	ADCY6	8252.5	-1.07242	0.233325	-4.59624	4.30178e-06	5.8935e-05
ENSG00000162104	ADCY9	1395.79	-0.798974	0.237942	-3.35785	0.000785524	0.00866699		ENSG00000186462	NAP1L2	46.7607	-4.33886	0.928369	-4.67363	2.95918e-06	5.8935e-05
ENSG00000150681	RGS18	35.394	-1.52538	0.426138	-3.57956	0.000344179	0.00868057		ENSG00000225385		9.38177	-2.75922	0.592328	-4.65826	3.18888e-06	5.8935e-05
ENSG00000086619	ERO1B	249.178	-1.07819	0.329613	-3.27108	0.00107138	0.00868356		ENSG00000171649	ZIK1	64.6158	-2.56316	0.545273	-4.70069	2.59281e-06	5.9064e-05
ENSG00000184271	POU6F1	310.718	-0.75131	0.219585	-3.42149	0.000622789	0.00868356		ENSG00000165916	PSMC3	8232.04	0.828687	0.181796	4.55833	5.15632e-06	5.92626e-05
ENSG00000186074	CD300LF	137.845	-1.68198	0.493756	-3.4065	0.000658027	0.00868356		ENSG00000178175	ZNF366	139.027	-1.90606	0.409401	-4.65574	3.22827e-06	5.92626e-05
ENSG00000204498	NFKBIL1	79.0489	13.698	3.87104	3.53859	0.000402263	0.00868356		ENSG00000197696	NMB	521.645	2.41617	0.527408	4.58121	4.62303e-06	5.9706e-05
ENSG00000223509		176.834	-0.794197	0.232671	-3.41339	0.000641606	0.00868356		ENSG00000162520	SYNC	125.095	-2.86171	0.613582	-4.66393	3.10219e-06	5.98026e-05
ENSG00000282340		6.18988	-3.80421	1.0631	-3.57839	0.000345713	0.00868356		ENSG00000091732	ZC3HC1	741.807	0.840272	0.182606	4.60156	4.19344e-06	6.00317e-05
ENSG00000020633	RUNX3	921.857	-2.03798	0.592564	-3.43926	0.000583311	0.00868957		ENSG00000176165	FOXG1	138.629	7.50323	1.61312	4.65138	3.29721e-06	6.0195e-05
ENSG00000053770	AP5M1	3089.8	0.643066	0.189265	3.3977	0.000679538	0.00868957		ENSG00000156687	UNC5D	18.2868	-3.65093	0.78172	-4.67039	3.00634e-06	6.04285e-05
ENSG00000159055	MIS18A	1262.99	0.996458	0.294305	3.3858	0.000709715	0.00868957		ENSG00000104312	RIPK2	772.959	1.40115	0.303134	4.62221	3.79673e-06	6.04382e-05
ENSG00000179094	PER1	3744.74	-1.27198	0.372429	-3.41536	0.000636977	0.00868957		ENSG00000186049	KRT73	4.25195	-5.38059	1.15693	-4.65074	3.30742e-06	6.06092e-05
ENSG00000106415	GLCCI1	621.75	-1.12188	0.321653	-3.48787	0.000486877	0.00870642		ENSG00000163584	RPL22L1	3502.37	2.50288	0.545386	4.5892	4.44944e-06	6.07394e-05
ENSG00000163932	PRKCD	6326.23	-0.649005	0.187956	-3.45297	0.000554459	0.00874515		ENSG00000145632	PLK2	1412.37	2.05403	0.444354	4.62252	3.79112e-06	6.10443e-05
ENSG00000076662	ICAM3	2257.55	-0.969844	0.288922	-3.35677	0.00078858	0.00874716		ENSG00000115392	FANCL	1557.12	1.09057	0.235972	4.6216	3.80796e-06	6.12688e-05
ENSG00000153914	SREK1	3617.98	0.577908	0.170237	3.39472	0.000686981	0.00874716		ENSG00000180229	HERC2P3	698.849	-1.31808	0.286589	-4.59919	4.24131e-06	6.12688e-05
ENSG00000264127	SCML2P1	1019.04	2.50729	0.716247	3.5006	0.00046422	0.00874716		ENSG00000117305	HMGCL	4488.75	-0.954395	0.208079	-4.58671	4.5029e-06	6.12991e-05
ENSG00000160401	CFAP157	213.24	1.02021	0.299275	3.40894	0.000652156	0.00875533		ENSG00000070756	PABPC1	62686.2	1.19813	0.263456	4.54774	5.42243e-06	6.17607e-05
ENSG00000124191	TOX2	301.81	-1.33188	0.390717	-3.40881	0.000652472	0.0087635		ENSG00000178752	ERFE	165.847	3.79706	0.816125	4.65254	3.27864e-06	6.26798e-05
ENSG00000112234	FBXL4	1281.09	0.660012	0.195281	3.37981	0.000725362	0.00882226		ENSG00000047621	C12orf4	836.77	0.784005	0.170599	4.5956	4.31502e-06	6.30209e-05
ENSG00000163961	RNF168	1253.84	0.730826	0.217543	3.35945	0.000780972	0.00882226		ENSG00000165178	NCF1C	516.045	-2.66212	0.582638	-4.56909	4.89853e-06	6.35195e-05
ENSG00000244682		120.926	-2.38039	0.700377	-3.39873	0.000676988	0.00882226		ENSG00000100218	RSPH14	25.449	2.54106	0.547123	4.64441	3.41042e-06	6.40225e-05
ENSG00000173208	ABCD2	32.6304	-2.37423	0.663695	-3.57729	0.000347173	0.00885823		ENSG00000143119	CD53	1712.29	-2.64231	0.574049	-4.60294	4.16572e-06	6.41152e-05
ENSG00000183971	NPW	870.582	2.29747	0.669209	3.43311	0.000596703	0.00888651		ENSG00000171914	TLN2	3089	-1.13172	0.247502	-4.57259	4.81736e-06	6.43804e-05
ENSG00000171466	ZNF562	2143.28	0.549599	0.163732	3.35669	0.000788803	0.00888733		ENSG00000142583	SLC2A5	587.247	-2.32244	0.507131	-4.57957	4.65941e-06	6.49954e-05
ENSG00000112531	QKI	660.213	-1.01194	0.29477	-3.433	0.000596945	0.00889964		ENSG00000157778	PSMG3	2973.87	1.42527	0.311038	4.58232	4.59853e-06	6.50159e-05
ENSG00000258469		60.7901	-1.49841	0.423884	-3.53495	0.000407858	0.00892106		ENSG00000138764	CCNG2	3281.16	-1.27279	0.280411	-4.53901	5.65193e-06	6.50902e-05
ENSG00000169896	ITGAM	387.607	-2.39873	0.699249	-3.43044	0.000602603	0.00896893		ENSG00000211803	TRAV23DV6	5.92403	-4.74231	1.03145	-4.59772	4.27143e-06	6.50902e-05
ENSG00000226580		37.1584	2.02375	0.568093	3.56235	0.000367549	0.00896893		ENSG00000110536	PTPMT1	3139.84	1.37899	0.303894	4.53775	5.68588e-06	6.54136e-05
ENSG00000119041	GTF3C3	1808.85	0.363818	0.108526	3.35236	0.000801261	0.00899673		ENSG00000073417	PDE8A	3301.13	-1.00924	0.220803	-4.57077	4.8594e-06	6.55174e-05
ENSG00000104881	PPP1R13L	2931.31	0.763499	0.227908	3.35004	0.000808005	0.00906128		ENSG00000105829	BET1	1413.01	0.751466	0.163963	4.58313	4.58058e-06	6.55174e-05
ENSG00000128512	DOCK4	342.078	-1.10051	0.338211	-3.25391	0.00113827	0.00906128		ENSG00000187642	PERM1	103.624	2.27242	0.490821	4.62982	3.65978e-06	6.57232e-05
ENSG00000142166	IFNAR1	3884.06	0.450474	0.132263	3.4059	0.000659453	0.0090903		ENSG00000213996	TM6SF2	305.35	-4.28899	0.940526	-4.5602	5.11045e-06	6.57232e-05
ENSG00000211455	STK38L	3374.69	0.710664	0.208192	3.41351	0.00064132	0.0090903		ENSG00000125398	SOX9	7451.8	1.67067	0.367599	4.54483	5.49805e-06	6.59591e-05
ENSG00000152495	CAMK4	296.854	-1.93262	0.569285	-3.39481	0.000686757	0.0091231		ENSG00000138395	CDK15	17.3674	-3.83891	0.826662	-4.64387	3.41949e-06	6.6067e-05
ENSG00000004897	CDC27	2014.39	0.692448	0.208233	3.32536	0.000883041	0.00918393		ENSG00000149262	INTS4	1330.69	0.540564	0.117446	4.60266	4.17131e-06	6.6067e-05
ENSG00000171476	HOPX	335.188	-1.18479	0.349279	-3.39211	0.000693564	0.00918604		ENSG00000282290		1445.58	-4.20036	0.916397	-4.58356	4.57121e-06	6.6067e-05
ENSG00000185009	AP3M1	2630.69	0.54491	0.162533	3.35262	0.000800505	0.00918604		ENSG00000284820		330.907	2.43715	0.533024	4.5723	4.82398e-06	6.66944e-05
ENSG00000197948	FCHSD1	1554.6	-0.736782	0.219765	-3.35258	0.000800609	0.00918604		ENSG00000067177	PHKA1	725.112	1.48442	0.324062	4.58068	4.63477e-06	6.68141e-05
ENSG00000267369	TAF5LP1	38.9202	-1.83308	0.492659	-3.72079	0.000198601	0.00918604		ENSG00000029639	TFB1M	1018.63	1.16941	0.255316	4.58026	4.64409e-06	6.69029e-05
ENSG00000105501	SIGLEC5	34.8753	-3.42966	0.978956	-3.50339	0.000459379	0.00921483		ENSG00000128050	PAICS	7366.36	1.39847	0.307987	4.54067	5.60765e-06	6.69535e-05
ENSG00000105376	ICAM5	76.132	-1.97912	0.565015	-3.50278	0.000460433	0.00922969		ENSG00000211970	IGHV4-61	838.658	-4.70185	1.02731	-4.57688	4.71968e-06	6.69733e-05
ENSG00000168092	PAFAH1B2	3953.12	0.405541	0.11924	3.40105	0.000671287	0.00925661		ENSG00000124098	FAM210B	3933.52	1.43847	0.316155	4.5499	5.36704e-06	6.71066e-05
ENSG00000107551	RASSF4	1486.04	-1.51466	0.454761	-3.33067	0.000866377	0.00927983		ENSG00000196735	HLA-DQA1	2710.47	-4.68107	1.02299	-4.57586	4.74279e-06	6.72099e-05
ENSG00000229474	PATL2	149.65	-1.21137	0.356844	-3.39468	0.000687081	0.00932671		ENSG00000125351	UPF3B	1374.76	0.958826	0.209764	4.57098	4.85441e-06	6.77484e-05
ENSG00000198842	STYXL2	867.37	4.07799	1.19392	3.41563	0.00063634	0.00933537		ENSG00000183160	TMEM119	881.464	-2.48657	0.544014	-4.57078	4.85903e-06	6.77668e-05
ENSG00000108582	CPD	5551.39	0.667158	0.19647	3.39573	0.000684466	0.00935193		ENSG00000130826	DKC1	5347.7	1.44914	0.318731	4.54659	5.45231e-06	6.79879e-05
ENSG00000149311	ATM	2007.15	-0.600293	0.179836	-3.33801	0.00084381	0.00935894		ENSG00000188760	TMEM198	328.006	1.61823	0.352678	4.58839	4.46676e-06	6.81255e-05
ENSG00000111707	SUDS3	3516.63	0.334995	0.0988934	3.38744	0.000705484	0.00938304		ENSG00000253293	HOXA10	3161.32	1.29271	0.283667	4.55715	5.18536e-06	6.81255e-05
ENSG00000072694	FCGR2B	342.432	-2.44931	0.723817	-3.38388	0.000714696	0.00938721		ENSG00000101265	RASSF2	665.409	-2.66393	0.580292	-4.59068	4.41807e-06	6.8427e-05
ENSG00000211698	TRGV4	21.1273	-2.04737	0.582212	-3.51654	0.000437208	0.00940785		ENSG00000187091	PLCD1	2465.07	-1.6498	0.35915	-4.59363	4.35605e-06	6.8427e-05
ENSG00000139697	SBNO1	2602.24	0.585325	0.175486	3.33545	0.00085162	0.00941367		ENSG00000155849	ELMO1	701.057	-1.69649	0.369568	-4.59046	4.42262e-06	6.84512e-05
ENSG00000234906	APOC2	251.855	-1.66923	0.515342	-3.23907	0.0011992	0.00941367		ENSG00000196497	IPO4	2422.89	1.46913	0.32165	4.56747	4.93648e-06	6.85216e-05
ENSG00000119729	RHOQ	1323.62	-0.846393	0.254642	-3.32386	0.000887813	0.00944527		ENSG00000103356	EARS2	1470.66	0.716666	0.156716	4.57303	4.8071e-06	6.85508e-05
ENSG00000134250	NOTCH2	2742.57	-0.697254	0.206079	-3.38342	0.000715881	0.0094764		ENSG00000118194	TNNT2	303.289	3.39597	0.740475	4.5862	4.51388e-06	6.85508e-05
ENSG00000170214	ADRA1B	44.8361	-2.78757	0.751332	-3.71017	0.000207116	0.0094764		ENSG00000105793	GTPBP10	1571.86	1.19852	0.261444	4.58425	4.55619e-06	6.85656e-05
ENSG00000172819	RARG	2248.89	1.23771	0.378563	3.2695	0.00107736	0.00950526		ENSG00000143590	EFNA3	1691.07	1.70647	0.373464	4.56931	4.8934e-06	6.87371e-05
ENSG00000182168	UNC5C	227.264	-1.6498	0.488412	-3.37789	0.000730452	0.00954251		ENSG00000175467	SART1	6226.01	1.22284	0.269202	4.54246	5.56028e-06	6.8821e-05
ENSG00000277040		7.84309	-3.74097	1.06083	-3.52647	0.000421142	0.00954841		ENSG00000122756	CNTFR	328.53	-4.45522	0.976783	-4.56111	5.08838e-06	6.93563e-05
ENSG00000167208	SNX20	321.726	-1.45979	0.433333	-3.36875	0.000755093	0.0095888		ENSG00000169715	MT1E	10954.2	-1.99521	0.438329	-4.55186	5.31747e-06	6.98774e-05
ENSG00000253649		27.2345	2.62697	0.740302	3.5485	0.000387425	0.00963299		ENSG00000071994	PDCD2	3813.43	1.03057	0.227077	4.53844	5.66719e-06	7.00028e-05
ENSG00000197705	KLHL14	70.5769	-4.20646	1.13538	-3.7049	0.00021147	0.00963563		ENSG00000120685	PROSER1	3043.46	1.40894	0.307191	4.58652	4.50705e-06	7.02343e-05
ENSG00000115884	SDC1	18876.1	0.874401	0.258397	3.38394	0.000714525	0.00965338		ENSG00000114631	PODXL2	3436.46	1.73255	0.380676	4.55125	5.33279e-06	7.03568e-05
ENSG00000158486	DNAH3	215.162	0.918627	0.284432	3.22969	0.00123923	0.00965338		ENSG00000122641	INHBA	215.993	3.50926	0.770535	4.55432	5.25552e-06	7.04463e-05
ENSG00000053918	KCNQ1	6522.75	1.15934	0.342691	3.38303	0.000716901	0.00967053		ENSG00000153406	NMRAL1	3303.51	1.23495	0.273401	4.51698	6.27269e-06	7.04463e-05
ENSG00000211797	TRAV17	7.05629	-3.10649	0.866292	-3.58596	0.000335844	0.00967053		ENSG00000241127	YAE1	1250.15	1.67419	0.367209	4.55924	5.13392e-06	7.06421e-05
ENSG00000115263	GCG	733.061	-2.97345	0.873881	-3.40258	0.000667523	0.00967894		ENSG00000132967	HMGB1P5	2301.44	1.3763	0.301705	4.56173	5.07346e-06	7.07896e-05
ENSG00000173040	EVC2	62.7852	-2.08676	0.589727	-3.53852	0.000402378	0.0097007		ENSG00000101361	NOP56	7881.72	1.53052	0.336566	4.54747	5.42939e-06	7.09667e-05
ENSG00000105948	TTC26	343.64	0.809598	0.250945	3.2262	0.00125446	0.00973592		ENSG00000132661	NXT1	1221.11	1.23822	0.271722	4.55695	5.1901e-06	7.1272e-05
ENSG00000123562	MORF4L2	9926.12	0.593508	0.1769	3.35505	0.000793513	0.00973592		ENSG00000188921	HACD4	266.072	-1.85464	0.408717	-4.5377	5.68704e-06	7.1332e-05
ENSG00000146232	NFKBIE	1330.48	-0.791419	0.238931	-3.31233	0.000925207	0.00973592		ENSG00000173141	MRPL57	4667.82	1.07265	0.236619	4.53323	5.80873e-06	7.13391e-05
ENSG00000110448	CD5	407.922	-1.57419	0.463029	-3.39977	0.000674432	0.00974003		ENSG00000124209	RAB22A	3209.8	0.885739	0.19541	4.53273	5.82263e-06	7.13955e-05
ENSG00000280627	SURF1	2589.39	-0.32475	0.0996275	-3.25965	0.00111551	0.00974003		ENSG00000146094	DOK3	489.786	-1.98483	0.437785	-4.53379	5.79342e-06	7.14817e-05
ENSG00000136040	PLXNC1	378.727	-0.960899	0.282722	-3.39874	0.000676979	0.00974641		ENSG00000169508	GPR183	367.58	-2.79911	0.615213	-4.54982	5.36918e-06	7.15386e-05
ENSG00000213658	LAT	1522.28	-1.70665	0.51041	-3.34368	0.000826751	0.00975067		ENSG00000187193	MT1X	4351.26	-1.94207	0.428542	-4.53181	5.84812e-06	7.15391e-05
ENSG00000214223	HNRNPA1P10	10.1383	-2.33678	0.649787	-3.59622	0.000322872	0.00975067		ENSG00000260220	CCDC187	114.612	3.49998	0.75704	4.62324	3.77792e-06	7.15391e-05
ENSG00000221869	CEBPD	9218.34	-0.981353	0.292633	-3.35352	0.000797896	0.00975067		ENSG00000073008	PVR	3583.68	1.3314	0.29513	4.51122	6.44557e-06	7.17884e-05
ENSG00000211751	TRBC1	790.548	-2.36265	0.695471	-3.39719	0.000680825	0.00977575		ENSG00000017483	SLC38A5	2272.95	2.04121	0.448211	4.55412	5.26046e-06	7.18065e-05
ENSG00000137070	IL11RA	930.802	-1.07298	0.315963	-3.39589	0.000684064	0.00983981		ENSG00000115233	PSMD14	3640.82	1.2932	0.285432	4.53066	5.87989e-06	7.18297e-05
ENSG00000144560	VGLL4	4548.56	0.417579	0.122561	3.4071	0.00065657	0.00986222		ENSG00000092607	TBX15	8.68212	3.93644	0.854718	4.60554	4.11395e-06	7.20256e-05
ENSG00000113319	RASGRF2	182.276	-1.26228	0.374302	-3.37234	0.00074532	0.0098759		ENSG00000126814	TRMT5	1084.82	0.975662	0.214291	4.55299	5.28891e-06	7.20256e-05
ENSG00000255639		2705.82	0.988917	0.298234	3.31591	0.000913462	0.00990334		ENSG00000166411	IDH3A	5012.98	-0.943306	0.207667	-4.54239	5.56197e-06	7.20256e-05
ENSG00000268442	HAVCR1P1	6.74414	-1.79542	0.51644	-3.47652	0.000507964	0.00990619		ENSG00000084070	SMAP2	3310.45	-1.39698	0.307692	-4.54019	5.62042e-06	7.21475e-05
ENSG00000136824	SMC2	1701.3	1.05258	0.31949	3.29456	0.000985743	0.0099238		ENSG00000162006	MSLNL	76.8412	6.26859	1.35583	4.62345	3.77408e-06	7.21475e-05
ENSG00000188038	NRN1L	74.933	-1.07702	0.305147	-3.52952	0.00041631	0.0099238		ENSG00000104522	GFUS	10895.5	2.27208	0.501637	4.52933	5.91697e-06	7.24242e-05
ENSG00000150636	CCDC102B	86.1325	-1.33107	0.381625	-3.48791	0.000486807	0.00994857		ENSG00000143167	GPA33	32591.5	-2.19956	0.488321	-4.50433	6.65815e-06	7.24294e-05
ENSG00000140254	DUOXA1	305.167	2.26245	0.673098	3.36125	0.000775903	0.00995356		ENSG00000239857	GET4	6131.21	0.691107	0.152996	4.51715	6.26766e-06	7.25615e-05
ENSG00000224383	PRR29	70.8111	-1.48068	0.401126	-3.69131	0.000223103	0.0099913		ENSG00000145220	LYAR	1364.41	1.55531	0.34199	4.54781	5.42067e-06	7.34781e-05
ENSG00000128482	RNF112	175.099	-1.52025	0.452527	-3.35948	0.000780902	0.01		ENSG00000279566	ZNF43	304.21	-1.87083	0.413098	-4.52878	5.93245e-06	7.34781e-05
ENSG00000177311	ZBTB38	5164.01	0.912401	0.270788	3.36943	0.000753236	0.01		ENSG00000165271	NOL6	2484.33	1.19448	0.261243	4.57228	4.82455e-06	7.37953e-05
ENSG00000138942	RNF185	2557.46	-0.337677	0.102027	-3.30967	0.000934075	0.0100602		ENSG00000149091	DGKZ	6740.42	0.797607	0.176738	4.51293	6.39376e-06	7.38266e-05
ENSG00000241839	PLEKHO2	830.237	-1.32476	0.391136	-3.38695	0.000706735	0.0100602		ENSG00000213965	NUDT19	1474.3	0.934665	0.205364	4.55126	5.33261e-06	7.41937e-05
ENSG00000108829	LRRC59	9888.94	0.808412	0.240091	3.3671	0.000759619	0.0100649		ENSG00000025796	SEC63	5041.33	0.839235	0.186574	4.49815	6.85478e-06	7.42252e-05
ENSG00000107771	CCSER2	1795.54	0.46914	0.1449	3.23768	0.00120506	0.010065		ENSG00000254827	SLC22A18AS	2312.67	-1.95484	0.427752	-4.57002	4.87678e-06	7.4398e-05
ENSG00000173757	STAT5B	3407.56	-0.497784	0.147541	-3.37388	0.00074118	0.0100821		ENSG00000126778	SIX1	28.6372	5.23687	1.13499	4.61402	3.94945e-06	7.49547e-05
ENSG00000083099	LYRM2	2289.02	0.525695	0.159222	3.30165	0.000961186	0.0101091		ENSG00000167658	EEF2	133031	1.53943	0.34246	4.4952	6.9503e-06	7.51113e-05
ENSG00000137077	CCL21	2752.72	-3.7568	1.13635	-3.30602	0.000946303	0.0101382		ENSG00000205744	DENND1C	2075.43	-1.36352	0.299127	-4.55833	5.15611e-06	7.55075e-05
ENSG00000258367		136.761	2.22888	0.663066	3.36148	0.000775259	0.0101382		ENSG00000132507	EIF5A	34543	1.27421	0.281548	4.52572	6.01892e-06	7.55262e-05
ENSG00000282203		15.9296	-2.90407	0.825605	-3.5175	0.000435628	0.0101382		ENSG00000136897	MRPL50	1802.55	1.23121	0.270226	4.55622	5.20816e-06	7.61699e-05
ENSG00000282342		47.9244	-2.66529	0.723116	-3.68584	0.00022795	0.0101382		ENSG00000156298	TSPAN7	3646.24	-2.80973	0.6223	-4.51508	6.32944e-06	7.61876e-05
ENSG00000285243	SLC39A4	1188.87	-0.784372	0.235784	-3.32666	0.000878924	0.0101382		ENSG00000075568	TMEM131	5528.49	-1.07967	0.240418	-4.49081	7.0954e-06	7.64286e-05
ENSG00000075218	GTSE1	1295.14	1.04656	0.317663	3.29456	0.000985755	0.0101582		ENSG00000167741	GGT6	11202.9	-2.34071	0.521462	-4.48874	7.16462e-06	7.71238e-05
ENSG00000178573	MAF	1395.65	-1.72157	0.522585	-3.29433	0.000986579	0.0101601		ENSG00000167378	IRGQ	1763.63	0.614545	0.134735	4.56114	5.08758e-06	7.71577e-05
ENSG00000182022	CHST15	621.584	-1.86558	0.552862	-3.37441	0.000739747	0.0101779		ENSG00000229754		31.0555	-1.98278	0.430595	-4.60473	4.13e-06	7.75705e-05
ENSG00000120800	UTP20	1185.91	0.779562	0.234306	3.32711	0.000877528	0.0102495		ENSG00000271581		133.112	-2.25714	0.487475	-4.63027	3.6519e-06	7.76549e-05
ENSG00000117281	CD160	73.6693	-1.50106	0.43179	-3.47637	0.000508259	0.0102515		ENSG00000112394	SLC16A10	407.946	1.60742	0.355906	4.5164	6.28988e-06	7.78388e-05
ENSG00000111247	RAD51AP1	628.225	1.14738	0.33489	3.42614	0.00061222	0.0102707		ENSG00000242726	RPP21	26.4381	2.18087	0.473948	4.60148	4.19496e-06	7.78388e-05
ENSG00000185386	MAPK11	373.015	-1.74199	0.508436	-3.42618	0.000612132	0.0102707		ENSG00000110274	CEP164	1600.51	0.431961	0.0949352	4.55006	5.36299e-06	7.79636e-05
ENSG00000013016	EHD3	187.533	-1.66585	0.497491	-3.3485	0.000812506	0.0102739		ENSG00000266964	FXYD1	673.758	-3.42188	0.751188	-4.55529	5.23122e-06	7.79636e-05
ENSG00000188916	INSYN2A	24.4872	-0.996143	0.283349	-3.51561	0.000438747	0.0102886		ENSG00000087269	NOP14	3573.41	1.34577	0.297759	4.51966	6.19376e-06	7.81465e-05
ENSG00000129480	DTD2	947.016	0.512006	0.151769	3.3736	0.000741929	0.0103158		ENSG00000040199	PHLPP2	2069.97	-2.01935	0.445025	-4.5376	5.68972e-06	7.81849e-05
ENSG00000164024	METAP1	4033.31	0.552808	0.165036	3.34962	0.000809222	0.0103158		ENSG00000165704	HPRT1	2100.98	1.28814	0.283203	4.54846	5.40386e-06	7.8365e-05
ENSG00000282234		19.885	-3.07433	0.875709	-3.51067	0.000446974	0.0103158		ENSG00000121621	KIF18A	420.378	1.59152	0.352591	4.51379	6.36801e-06	7.84988e-05
ENSG00000113643	RARS1	4149.66	0.57175	0.169994	3.36335	0.000770013	0.0103453		ENSG00000151779	NBAS	2293.77	0.932312	0.205758	4.5311	5.86777e-06	7.93772e-05
ENSG00000100288	CHKB	4253.34	-0.927262	0.278626	-3.32799	0.000874765	0.0104205		ENSG00000255860		12.5301	-2.80131	0.613033	-4.56958	4.88693e-06	7.97521e-05
ENSG00000143493	INTS7	1254.94	0.737417	0.222104	3.32014	0.000899729	0.0104205		ENSG00000185090	MANEAL	972.76	1.57638	0.348079	4.52878	5.93243e-06	8.01479e-05
ENSG00000145386	CCNA2	2472.21	1.30951	0.397399	3.29522	0.000983462	0.0104205		ENSG00000282213		1254.82	-4.82296	1.05989	-4.55043	5.35359e-06	8.04562e-05
ENSG00000179046	TRIML2	120.462	1.09677	0.327395	3.34999	0.000808156	0.0104205		ENSG00000115380	EFEMP1	1286.04	-4.26483	0.937319	-4.55004	5.36366e-06	8.05553e-05
ENSG00000183576	SETD3	4577.36	0.462915	0.136814	3.38353	0.000715602	0.010478		ENSG00000180398	MCFD2	2943.19	0.990755	0.217763	4.54968	5.37264e-06	8.06382e-05
ENSG00000181896	ZNF101	1005.65	-0.822093	0.243962	-3.36977	0.000752319	0.0105092		ENSG00000169710	FASN	13531.2	1.67563	0.372225	4.50165	6.74281e-06	8.06666e-05
ENSG00000101336	HCK	617.24	-1.58703	0.471997	-3.36236	0.000772787	0.0105158		ENSG00000147202	DIAPH2	2131.12	1.01123	0.222307	4.54879	5.39559e-06	8.0878e-05
ENSG00000132386	SERPINF1	2024.02	-1.74847	0.532146	-3.2857	0.00101729	0.0105197		ENSG00000112379	ARFGEF3	2822.28	1.58789	0.35062	4.52882	5.93142e-06	8.08951e-05
ENSG00000109436	TBC1D9	753.227	-1.53668	0.456574	-3.36569	0.000763533	0.0105474		ENSG00000117399	CDC20	4580.58	2.22392	0.495409	4.48907	7.15352e-06	8.08951e-05
ENSG00000125864	BFSP1	121.447	1.24502	0.372152	3.34546	0.000821464	0.0105476		ENSG00000186193	SAPCD2	4665.56	2.03066	0.45237	4.48892	7.15838e-06	8.08978e-05
ENSG00000211955	IGHV3-33	2076.76	-2.63879	0.802305	-3.289	0.00100542	0.0105985		ENSG00000117724	CENPF	3101.22	1.99931	0.444409	4.49882	6.83324e-06	8.09512e-05
ENSG00000265808	SEC22B	4748.79	0.34455	0.101983	3.37852	0.000728779	0.0106228		ENSG00000168497	CAVIN2	639.114	-3.8247	0.846302	-4.51931	6.20425e-06	8.09512e-05
ENSG00000071246	VASH1	1182.07	-0.801366	0.244549	-3.27692	0.00104948	0.010641		ENSG00000072310	SREBF1	11715.9	1.07493	0.238513	4.5068	6.58124e-06	8.10421e-05
ENSG00000283020	DUX4L37	4.68874	-2.45917	0.682882	-3.60117	0.000316791	0.010665		ENSG00000189280	GJB5	96.1362	4.14848	0.898557	4.61682	3.89658e-06	8.16329e-05
ENSG00000067191	CACNB1	675.535	-1.10633	0.329145	-3.36122	0.000776002	0.0106784		ENSG00000111641	NOP2	2993.35	1.52673	0.33589	4.54534	5.48462e-06	8.17901e-05
ENSG00000225217		197.943	-2.05731	0.645568	-3.18682	0.00143845	0.0107306		ENSG00000181019	NQO1	14665	2.56871	0.570279	4.50429	6.6594e-06	8.18468e-05
ENSG00000129103	SUMF2	8372.35	0.723233	0.215724	3.35259	0.000800603	0.0107963		ENSG00000145241	CENPC	1061.18	-0.515024	0.113909	-4.52138	6.14388e-06	8.21928e-05
ENSG00000139436	GIT2	1527.43	-0.516954	0.156502	-3.30318	0.000955952	0.0107963		ENSG00000178409	BEND3	633.666	1.43754	0.319353	4.50143	6.74988e-06	8.21928e-05
ENSG00000140931	CMTM3	694.931	-1.57831	0.463406	-3.40589	0.000659488	0.0107963		ENSG00000174791	RIN1	1582.63	1.25949	0.278614	4.52053	6.1684e-06	8.24284e-05
ENSG00000211793	TRAV9-2	8.06696	-3.09818	0.870337	-3.55975	0.000371215	0.0107963		ENSG00000236809	SNX25P1	22.9659	2.75144	0.600376	4.58286	4.58653e-06	8.31121e-05
ENSG00000101342	TLDC2	1266.28	-0.808476	0.244489	-3.3068	0.000943675	0.0107968		ENSG00000134193	REG4	37337.8	4.81882	1.07092	4.49972	6.80436e-06	8.32012e-05
ENSG00000171115	GIMAP8	289.149	-1.6428	0.493425	-3.32938	0.000870404	0.0107968		ENSG00000171453	POLR1C	2542.22	1.33676	0.294383	4.54087	5.60225e-06	8.32012e-05
ENSG00000196526	AFAP1	3483.42	0.74528	0.222637	3.34752	0.000815388	0.0107968		ENSG00000183077	AFMID	1817.65	0.763949	0.168547	4.53255	5.82746e-06	8.32012e-05
ENSG00000255833	TIFAB	80.5571	-1.90237	0.519512	-3.66184	0.000250413	0.0108563		ENSG00000228300	FAM174C	3900.09	0.881321	0.19623	4.49127	7.07992e-06	8.32012e-05
ENSG00000161944	ASGR2	30.099	-1.7304	0.49493	-3.49625	0.000471854	0.0108602		ENSG00000168090	COPS6	5877.69	1.08973	0.242688	4.49027	7.11335e-06	8.35704e-05
ENSG00000271680		3.82397	-3.83898	1.06965	-3.58902	0.000331924	0.0108727		ENSG00000084774	CAD	3925.94	1.23781	0.276919	4.46992	7.8248e-06	8.36484e-05
ENSG00000273841	TAF9	2250.96	0.626775	0.190769	3.28552	0.00101795	0.0109279		ENSG00000172315	TP53RK	1309.85	1.22573	0.270092	4.53819	5.67394e-06	8.3866e-05
ENSG00000168056	LTBP3	5580.68	-1.02126	0.308666	-3.30862	0.000937573	0.0109832		ENSG00000112130	RNF8	1005.57	0.925095	0.203984	4.53513	5.75669e-06	8.39917e-05
ENSG00000144224	UBXN4	8234.23	0.619901	0.185942	3.33385	0.000856542	0.0109879		ENSG00000006634	DBF4	987.675	1.5849	0.349314	4.5372	5.70063e-06	8.41533e-05
ENSG00000143190	POU2F1	1366.16	0.580836	0.176222	3.29604	0.000980582	0.0109927		ENSG00000066279	ASPM	1300.08	1.87813	0.413988	4.53668	5.71456e-06	8.43052e-05
ENSG00000067113	PLPP1	3915.43	-0.957916	0.289679	-3.30682	0.000943619	0.011033		ENSG00000144655	CSRNP1	2749.09	-1.30981	0.290297	-4.51198	6.42254e-06	8.51696e-05
ENSG00000120949	TNFRSF8	38.761	-2.03442	0.583521	-3.48645	0.00048947	0.0110558		ENSG00000128944	KNSTRN	976.289	1.40129	0.310431	4.51403	6.36086e-06	8.54637e-05
ENSG00000243279	PRAF2	471.938	-0.974479	0.286676	-3.39923	0.000675753	0.0110558		ENSG00000127564	PKMYT1	2717.37	2.26336	0.499354	4.53258	5.82667e-06	8.58979e-05
ENSG00000167721	TSR1	2850.06	0.860352	0.262255	3.28059	0.00103589	0.0110711		ENSG00000128585	MKLN1	2773.32	1.0265	0.227477	4.51255	6.40528e-06	8.59514e-05
ENSG00000064419	TNPO3	3505.03	0.587164	0.176697	3.32301	0.000890529	0.0110931		ENSG00000167476	JSRP1	851.57	3.64669	0.808737	4.50912	6.50984e-06	8.61085e-05
ENSG00000118785	SPP1	646.633	-2.65011	0.793147	-3.34127	0.000833975	0.0111399		ENSG00000133619	KRBA1	127.045	-2.34137	0.508702	-4.60263	4.17181e-06	8.61805e-05
ENSG00000123191	ATP7B	1327.78	0.874051	0.26562	3.2906	0.000999731	0.0111577		ENSG00000168268	NT5DC2	2783.23	1.90363	0.422239	4.50841	6.53141e-06	8.62843e-05
ENSG00000162298	SYVN1	5378.63	-0.492974	0.146717	-3.36004	0.000779315	0.0111725		ENSG00000100350	FOXRED2	1069.82	2.17697	0.483287	4.50451	6.65261e-06	8.65566e-05
ENSG00000055957	ITIH1	11.2255	-1.4031	0.404577	-3.46807	0.000524209	0.0111786		ENSG00000165376	CLDN2	3228.54	4.15026	0.923334	4.49487	6.96137e-06	8.66148e-05
ENSG00000100604	CHGA	2784.09	-2.69916	0.825874	-3.26824	0.00108217	0.0111985		ENSG00000103429	BFAR	1694.07	0.957127	0.21168	4.52157	6.13829e-06	8.66522e-05
ENSG00000163563	MNDA	104.781	-1.97887	0.596727	-3.31621	0.000912457	0.0112025		ENSG00000163808	KIF15	735.81	1.78703	0.39477	4.52675	5.98971e-06	8.66738e-05
ENSG00000016402	IL20RA	1833.91	1.06221	0.327169	3.24667	0.00116765	0.011224		ENSG00000188976	NOC2L	7547.97	1.06744	0.237669	4.4913	7.07913e-06	8.73897e-05
ENSG00000069869	NEDD4	1639.35	0.561246	0.171795	3.26696	0.00108711	0.0112282		ENSG00000173894	CBX2	362.983	2.80177	0.62021	4.51746	6.2585e-06	8.74602e-05
ENSG00000101670	LIPG	1894.93	1.40208	0.432026	3.24536	0.00117304	0.0112616		ENSG00000281345		22.5782	-4.95923	1.08548	-4.56868	4.90802e-06	8.75918e-05
ENSG00000242193	CRYZL2P	2554.12	0.790157	0.242071	3.26416	0.0010979	0.0113255		ENSG00000083814	ZNF671	160.555	-2.18895	0.476179	-4.59691	4.28809e-06	8.7914e-05
ENSG00000177888	ZBTB41	881.081	0.577913	0.170628	3.38698	0.000706657	0.0113734		ENSG00000151882	CCL28	5289.72	-1.78585	0.39987	-4.46608	7.96673e-06	8.7914e-05
ENSG00000166086	JAM3	531.693	-1.52576	0.45784	-3.33251	0.000860675	0.0114098		ENSG00000166546	BEAN1	120.43	3.21862	0.700147	4.59706	4.28484e-06	8.7914e-05
ENSG00000198624	CCDC69	874.08	-1.0919	0.322496	-3.38576	0.000709815	0.0114098		ENSG00000188171	ZNF626	178.913	-2.49848	0.548866	-4.55208	5.31173e-06	8.7914e-05
ENSG00000011566	MAP4K3	1644.72	0.59598	0.18237	3.26798	0.00108319	0.0114658		ENSG00000155846	PPARGC1B	1312.83	-1.18837	0.262633	-4.52485	6.04386e-06	8.82037e-05
ENSG00000281565		52.7448	-3.85092	1.10738	-3.4775	0.000506112	0.0114658		ENSG00000115165	CYTIP	705.235	-1.83019	0.40475	-4.52178	6.13208e-06	8.82323e-05
ENSG00000140025	EFCAB11	789.857	0.908761	0.272302	3.33732	0.00084589	0.0115107		ENSG00000239865	RPP21	1135.08	-8.97597	1.99598	-4.49703	6.89095e-06	8.8926e-05
ENSG00000174004	NRROS	138.388	-1.94767	0.589226	-3.30547	0.000948166	0.0115474		ENSG00000168939	SPRY3	152.395	-1.13941	0.248024	-4.59395	4.34928e-06	8.89449e-05
ENSG00000111615	KRR1	2106.05	0.575267	0.180701	3.18353	0.00145493	0.0115904		ENSG00000171603	CLSTN1	22178.3	-0.942662	0.211932	-4.44795	8.66932e-06	8.95182e-05
ENSG00000260342		27.7741	2.01126	0.588204	3.41933	0.00062776	0.0115904		ENSG00000167578	RAB4B	3638.93	-1.17621	0.263098	-4.47061	7.7998e-06	8.99702e-05
ENSG00000166734	GOLM2	5188.47	0.453903	0.136958	3.31417	0.000919156	0.0115991		ENSG00000151131	NOPCHAP1	2177.22	1.24543	0.27713	4.49404	6.98843e-06	9.12813e-05
ENSG00000152683	SLC30A6	1644.61	0.497414	0.153777	3.23464	0.00121796	0.011605		ENSG00000163209	SPRR3	29.6147	9.12285	2.00517	4.54967	5.37309e-06	9.15251e-05
ENSG00000237649	KIFC1	2374.2	1.06559	0.333929	3.19106	0.00141753	0.0116148		ENSG00000139899	CBLN3	140.24	-1.34406	0.295944	-4.54159	5.58303e-06	9.15993e-05
ENSG00000010282	HHATL	5.91442	-3.84	1.07549	-3.57045	0.000356367	0.0116239		ENSG00000060718	COL11A1	101.203	3.51769	0.767217	4.585	4.53979e-06	9.23772e-05
ENSG00000058804	NDC1	2604.45	0.953055	0.29341	3.2482	0.00116138	0.0116239		ENSG00000105989	WNT2	73.9194	5.65942	1.24199	4.55673	5.1955e-06	9.23772e-05
ENSG00000116132	PRRX1	256.376	-1.87423	0.569023	-3.29376	0.000988553	0.0116239		ENSG00000157322	CLEC18A	282.548	-2.01991	0.448155	-4.50717	6.56971e-06	9.23772e-05
ENSG00000137177	KIF13A	3866.66	0.87102	0.263563	3.30479	0.000950472	0.0116239		ENSG00000127418	FGFRL1	4502.18	1.45757	0.326518	4.464	8.04443e-06	9.23868e-05
ENSG00000162373	BEND5	105.41	-2.3832	0.719887	-3.31052	0.000931223	0.0116239		ENSG00000049130	KITLG	1335.14	-1.02624	0.228695	-4.48739	7.21019e-06	9.24075e-05
ENSG00000179195	ZNF664	8023.69	0.613094	0.186546	3.28655	0.00101422	0.0116239		ENSG00000181751	MACIR	2594.02	-1.48629	0.329327	-4.51312	6.3881e-06	9.24143e-05
ENSG00000197993	KEL	27.169	-3.43399	1.00484	-3.41745	0.000632101	0.0116239		ENSG00000160781	PAQR6	631.305	3.28523	0.732946	4.48222	7.38691e-06	9.32256e-05
ENSG00000278782		17.5836	-4.21597	1.21193	-3.47873	0.000503787	0.0116239		ENSG00000006555	TTC22	4208.14	-1.62955	0.364369	-4.47226	7.73982e-06	9.34602e-05
ENSG00000197992	CLEC9A	27.8206	-2.28551	0.664961	-3.43706	0.000588065	0.0116388		ENSG00000170819	BFSP2	38.6221	-4.53207	0.995448	-4.55279	5.29388e-06	9.37619e-05
ENSG00000100815	TRIP11	2123.21	0.546481	0.167651	3.25964	0.00111555	0.0116546		ENSG00000162104	ADCY9	1395.79	-1.23594	0.274099	-4.50912	6.50971e-06	9.38274e-05
ENSG00000107719	PALD1	1071.74	-1.34202	0.409497	-3.27725	0.00104825	0.0116546		ENSG00000181085	MAPK15	293.436	2.78535	0.623946	4.46409	8.04086e-06	9.38396e-05
ENSG00000150048	CLEC1A	58.2749	-1.28372	0.373625	-3.43585	0.000590691	0.0116546		ENSG00000096401	CDC5L	2823.22	0.692951	0.154504	4.48501	7.29121e-06	9.43341e-05
ENSG00000166128	RAB8B	836.056	-1.00668	0.302324	-3.32981	0.000869064	0.0116546		ENSG00000148730	EIF4EBP2	11538.6	-0.794136	0.179081	-4.43451	9.22835e-06	9.43341e-05
ENSG00000276042	LILRB4	24.7727	-3.13026	0.903193	-3.46577	0.000528716	0.0116546		ENSG00000152292	SH2D6	465.759	-2.89598	0.646602	-4.47877	7.50733e-06	9.43341e-05
ENSG00000178409	BEND3	633.666	0.925667	0.278084	3.32873	0.000872426	0.0116887		ENSG00000177570	SAMD12	1516.06	0.663539	0.14789	4.48669	7.23367e-06	9.47821e-05
ENSG00000188089	PLA2G4E	61.5704	0.966221	0.278676	3.46718	0.000525943	0.0117454		ENSG00000168405	CMAHP	562.936	-2.79582	0.624451	-4.47725	7.56101e-06	9.48909e-05
ENSG00000162929	SANBR	908.95	0.514654	0.154886	3.32279	0.000891224	0.0118162		ENSG00000154678	PDE1C	120.665	-2.72153	0.600552	-4.53172	5.85046e-06	9.52098e-05
ENSG00000124302	CHST8	16.8004	-2.78056	0.803467	-3.4607	0.000538769	0.0118315		ENSG00000100368	CSF2RB	613.736	-2.74478	0.613261	-4.47572	7.61536e-06	9.54548e-05
ENSG00000203499	IQANK1	1254.72	1.22832	0.378361	3.24642	0.00116867	0.0118315		ENSG00000133027	PEMT	1187.84	1.5008	0.333183	4.50443	6.65504e-06	9.54773e-05
ENSG00000275688		922.531	-1.40529	0.416896	-3.37084	0.000749406	0.0118315		ENSG00000181617	FDCSP	765.565	-6.33952	1.4075	-4.5041	6.66535e-06	9.54773e-05
ENSG00000074695	LMAN1	4436.82	0.714844	0.216277	3.30523	0.00094899	0.011875		ENSG00000157184	CPT2	4566.01	-1.14378	0.256018	-4.46756	7.91168e-06	9.54968e-05
ENSG00000172005	MAL	122.047	-2.54804	0.775586	-3.28532	0.00101867	0.011875		ENSG00000147883	CDKN2B	3712.29	-2.99053	0.674452	-4.43402	9.24907e-06	9.56412e-05
ENSG00000119335	SET	17692.9	0.773611	0.234263	3.30232	0.000958891	0.0119141		ENSG00000104290	FZD3	1028.35	1.77423	0.395738	4.48335	7.34796e-06	9.58047e-05
ENSG00000087589	CASS4	70.6795	-1.30749	0.383886	-3.40592	0.000659408	0.0119722		ENSG00000106266	SNX8	2412.92	1.43579	0.320314	4.48243	7.37976e-06	9.616e-05
ENSG00000117707	PROX1	1423.96	1.48235	0.454522	3.26135	0.00110884	0.0120324		ENSG00000188322	SBK1	273.876	1.98163	0.444623	4.45688	8.31621e-06	9.62163e-05
ENSG00000137822	TUBGCP4	1435.64	0.645717	0.199946	3.22945	0.00124027	0.0120339		ENSG00000106809	OGN	391.6	-5.97141	1.34027	-4.45537	8.37499e-06	9.68368e-05
ENSG00000109084	TMEM97	1819.31	1.02912	0.318267	3.2335	0.00122283	0.0120467		ENSG00000130164	LDLR	6440.61	1.29975	0.291191	4.46356	8.06084e-06	9.69382e-05
ENSG00000171860	C3AR1	243.311	-1.75568	0.559008	-3.14071	0.00168539	0.0120467		ENSG00000150459	SAP18	11576.1	0.931977	0.209359	4.45157	8.52456e-06	9.70304e-05
ENSG00000122711	SPINK4	6300.31	3.22058	0.967212	3.32975	0.000869232	0.0120942		ENSG00000129084	PSMA1	7291.93	1.00037	0.225336	4.43945	9.01874e-06	9.70966e-05
ENSG00000183034	OTOP2	1577.24	-2.94003	0.913903	-3.217	0.00129538	0.0121078		ENSG00000148702	HABP2	72.3738	5.95246	1.30222	4.571	4.85394e-06	9.70966e-05
ENSG00000139292	LGR5	2258	1.83957	0.559461	3.28811	0.00100864	0.0121558		ENSG00000168913	ENHO	124.707	-2.41643	0.531953	-4.54257	5.55716e-06	9.70966e-05
ENSG00000134851	TMEM165	5177.13	0.624484	0.187674	3.32749	0.000876314	0.0121703		ENSG00000167291	TBC1D16	2619.7	1.36844	0.305738	4.47585	7.61079e-06	9.73381e-05
ENSG00000178078	STAP2	13912	-0.750507	0.229628	-3.26836	0.00108173	0.0121905		ENSG00000040608	RTN4R	515.58	1.45688	0.327419	4.44958	8.60373e-06	9.75158e-05
ENSG00000211780	TRAV6	3.79865	-2.87452	0.811794	-3.54095	0.000398686	0.0121984		ENSG00000107957	SH3PXD2A	6302.49	-0.828043	0.185606	-4.4613	8.14641e-06	9.75158e-05
ENSG00000051596	THOC3	2518.32	0.677368	0.209459	3.2339	0.00122113	0.0122343		ENSG00000171621	SPSB1	1527.65	-1.24423	0.276607	-4.49817	6.8542e-06	9.75158e-05
ENSG00000196664	TLR7	118.147	-1.33411	0.405585	-3.28934	0.00100424	0.0122399		ENSG00000167323	STIM1	3806.24	-0.919719	0.206769	-4.44806	8.66509e-06	9.75671e-05
ENSG00000182902	SLC25A18	28.3223	-1.21351	0.35151	-3.45228	0.000555862	0.0122542		ENSG00000137168	PPIL1	1473.82	1.59941	0.355666	4.49695	6.8934e-06	9.7718e-05
ENSG00000122642	FKBP9	6373.87	0.615891	0.18702	3.29319	0.000990591	0.0122745		ENSG00000122986	HVCN1	379.1	-2.20338	0.493543	-4.46441	8.02907e-06	9.80737e-05
ENSG00000168078	PBK	1362.94	1.40984	0.437657	3.22133	0.00127599	0.0122821		ENSG00000145681	HAPLN1	197.022	-3.15713	0.70676	-4.46705	7.93074e-06	9.80737e-05
ENSG00000198932	GPRASP1	290.986	-1.44853	0.462437	-3.13239	0.00173389	0.0122953		ENSG00000174327	SLC16A13	383.079	1.08557	0.243159	4.46444	8.02801e-06	9.80737e-05
ENSG00000203972	GLYATL3	2.7929	-5.0128	1.412	-3.55014	0.000385024	0.0122983		ENSG00000134258	VTCN1	23.1463	5.37131	1.18361	4.53809	5.67665e-06	9.85796e-05
ENSG00000067704	IARS2	7390.02	0.512285	0.154217	3.32185	0.00089422	0.0123208		ENSG00000172081	MOB3A	1975.54	-0.89103	0.199404	-4.46846	7.87839e-06	9.86948e-05
ENSG00000130584	ZBTB46	274.425	-1.55786	0.473894	-3.28736	0.0010113	0.0123208		ENSG00000064545	TMEM161A	2689.43	1.07986	0.241378	4.47373	7.68685e-06	9.90025e-05
ENSG00000162144	CYB561A3	4144.22	-0.55602	0.169418	-3.28195	0.00103091	0.0123208		ENSG00000130305	NSUN5	2750.08	0.875869	0.196081	4.46687	7.93714e-06	9.93097e-05
ENSG00000175600	SUGCT	278.078	-1.4314	0.437595	-3.27105	0.00107147	0.0123208		ENSG00000136247	ZDHHC4	2452	0.665694	0.14845	4.48429	7.31583e-06	9.93803e-05
ENSG00000204670		5.30857	-6.426	1.81381	-3.54282	0.000395873	0.0123604		ENSG00000120694	HSPH1	4942.88	1.72685	0.389663	4.43166	9.35125e-06	9.96418e-05
ENSG00000033170	FUT8	2200.98	1.0189	0.314822	3.23642	0.00121039	0.0123786		ENSG00000150045	KLRF1	17.6493	-2.46254	0.544163	-4.52537	6.02896e-06	9.96418e-05
ENSG00000161055	SCGB3A1	6.65504	-2.48886	0.725724	-3.42949	0.000604715	0.0123786		ENSG00000253274	IGHV1-67	17.8644	-3.75423	0.828062	-4.53376	5.79438e-06	9.96418e-05
ENSG00000049883	PTCD2	595.707	0.774464	0.234246	3.30621	0.000945682	0.0124316		ENSG00000140009	ESR2	115.607	-1.25881	0.275899	-4.56257	5.05302e-06	9.99398e-05
ENSG00000278167	CCL18	345.47	-3.44598	1.10182	-3.12754	0.00176274	0.0124316		ENSG00000270587		17.0838	-1.47084	0.324244	-4.53621	5.72735e-06	9.99398e-05
ENSG00000171570		38.3898	-1.0524	0.308452	-3.41187	0.00064519	0.0124444		ENSG00000153162	BMP6	136.78	-2.90933	0.638021	-4.55993	5.11714e-06	0.000101096
ENSG00000135519	KCNH3	55.4603	-2.19972	0.64886	-3.39014	0.000698574	0.0124682		ENSG00000132185	FCRLA	315.041	-4.99537	1.12031	-4.45893	8.23682e-06	0.000101118
ENSG00000132702	HAPLN2	28.7887	-2.1075	0.611872	-3.44434	0.000572446	0.01249		ENSG00000145685	LHFPL2	2580.35	-0.952656	0.212303	-4.48726	7.21464e-06	0.000101341
ENSG00000188706	ZDHHC9	4335.75	0.995038	0.303021	3.28372	0.00102445	0.01249		ENSG00000178927	CYBC1	5065.38	-0.92372	0.208167	-4.4374	9.10537e-06	0.000101341
ENSG00000108819	PPP1R9B	3748.57	-0.483597	0.146969	-3.29047	0.0010002	0.0125128		ENSG00000049541	RFC2	2087.42	1.28352	0.287528	4.464	8.04429e-06	0.000101452
ENSG00000213463	SYNJ2BP	3025.8	0.648058	0.200512	3.23202	0.00122917	0.0125128		ENSG00000157191	NECAP2	4105.07	-0.638763	0.1436	-4.44822	8.65865e-06	0.000101523
ENSG00000213722	DDAH2	4242.08	-1.06859	0.325517	-3.28274	0.00102804	0.0125128		ENSG00000100526	CDKN3	1273.15	1.96696	0.440778	4.46247	8.10194e-06	0.000102055
ENSG00000282488		3.35447	-3.05501	0.865235	-3.53084	0.000414238	0.0125226		ENSG00000089723	OTUB2	246.755	1.97937	0.442615	4.47199	7.74939e-06	0.000103527
ENSG00000144815	NXPE3	492.997	-1.32536	0.401357	-3.30219	0.000959321	0.0125424		ENSG00000124532	MRS2	2194.98	0.646348	0.144206	4.48213	7.39026e-06	0.000103527
ENSG00000282624		18.2316	-3.14328	0.915107	-3.43487	0.000592831	0.0127049		ENSG00000137767	SQOR	12587.3	-1.54668	0.34795	-4.44511	8.78459e-06	0.000103551
ENSG00000139998	RAB15	4089.74	1.24965	0.381223	3.278	0.00104547	0.0127596		ENSG00000204540	PSORS1C1	371.674	-2.08606	0.470217	-4.43638	9.14858e-06	0.000103551
ENSG00000174279	EVX2	42.9962	4.53719	1.33322	3.40317	0.000666078	0.0127596		ENSG00000136048	DRAM1	965.283	0.818422	0.183582	4.45808	8.26978e-06	0.000103856
ENSG00000243323	PTPRVP	41.0595	-1.7108	0.502714	-3.40312	0.000666219	0.0127596		ENSG00000162398	LEXM	29.3106	-2.12439	0.470591	-4.51431	6.35234e-06	0.000103976
ENSG00000181291	TMEM132E	21.0585	-2.46888	0.719323	-3.43222	0.000598657	0.0127989		ENSG00000163751	CPA3	510.293	-4.12573	0.926816	-4.45151	8.52683e-06	0.000103976
ENSG00000011295	TTC19	4294.04	0.526587	0.160426	3.28243	0.00102917	0.0128134		ENSG00000100448	CTSG	244.088	-5.27612	1.18048	-4.46948	7.84086e-06	0.000104308
ENSG00000124429	POF1B	10217.8	0.993134	0.303303	3.2744	0.00105888	0.0128166		ENSG00000125255	SLC10A2	4.73612	-6.35577	1.41338	-4.49685	6.89665e-06	0.000104308
ENSG00000122188	LAX1	119.911	-1.48945	0.455472	-3.27013	0.00107497	0.0128581		ENSG00000281536		10.7634	-6.74093	1.49915	-4.4965	6.90802e-06	0.000104412
ENSG00000189152	GRAPL	134.502	-1.4395	0.440226	-3.2699	0.00107584	0.0128609		ENSG00000123560	PLP1	181.604	-5.53479	1.22387	-4.52238	6.11486e-06	0.000104469
ENSG00000089048	ESF1	1130.47	0.837047	0.258454	3.23866	0.00120091	0.0128759		ENSG00000214313	AZGP1P1	24.023	3.65579	0.808597	4.52115	6.15043e-06	0.000105014
ENSG00000127337	YEATS4	1029.16	0.712367	0.216379	3.29223	0.00099398	0.0128759		ENSG00000167315	ACAA2	19275	-1.84011	0.414908	-4.43497	9.20837e-06	0.000105648
ENSG00000268041	ERFL	185.782	-2.1517	0.658158	-3.26928	0.00107822	0.0128759		ENSG00000261787	TCF24	6.04339	4.62628	1.02729	4.50336	6.68861e-06	0.000105757
ENSG00000146070	PLA2G7	259.089	-1.55138	0.474454	-3.26983	0.00107614	0.012877		ENSG00000205670	SMIM11A	645.34	3.14711	0.711042	4.42606	9.5971e-06	0.000106366
ENSG00000137441	FGFBP2	16.7989	-2.54798	0.754334	-3.37778	0.000730724	0.0128782		ENSG00000198363	ASPH	9594.4	1.54906	0.352031	4.40034	1.0808e-05	0.000106462
ENSG00000184261	KCNK12	65.051	-3.17056	0.932968	-3.39836	0.000677916	0.0128917		ENSG00000163634	THOC7	2983.08	0.924532	0.207665	4.45203	8.50616e-06	0.000107525
ENSG00000282771		22.9765	-3.15021	0.917798	-3.43235	0.000598365	0.0128917		ENSG00000152455	SUV39H2	586.083	1.44029	0.324208	4.44249	8.89229e-06	0.000107665
ENSG00000089154	GCN1	7894.96	0.745699	0.227851	3.27275	0.00106508	0.012898		ENSG00000065060	UHRF1BP1	824.949	0.908964	0.204356	4.44794	8.66992e-06	0.000107971
ENSG00000160767	FAM189B	721.782	2.09711	0.638274	3.2856	0.00101767	0.0130029		ENSG00000100095	SEZ6L	15.5413	-3.44472	0.762556	-4.51733	6.26236e-06	0.000108001
ENSG00000204335	SP5	2081.89	2.14039	0.682621	3.13555	0.00171535	0.0130029		ENSG00000273045	C2orf15	291.98	1.38151	0.311254	4.43853	9.05757e-06	0.000108089
ENSG00000249741		3.6972	-3.06207	0.87063	-3.51708	0.000436324	0.0130253		ENSG00000131470	PSMC3IP	350.145	1.53486	0.345832	4.43818	9.07237e-06	0.000108201
ENSG00000105176	URI1	3658.07	0.520215	0.159263	3.26639	0.00108928	0.0130593		ENSG00000131876	SNRPA1	3559.24	1.39806	0.315305	4.434	9.25025e-06	0.000108376
ENSG00000158473	CD1D	490.305	-1.41179	0.43054	-3.2791	0.00104138	0.0130593		ENSG00000181315	ZNF322	1523.71	0.523157	0.11766	4.44635	8.73399e-06	0.000108445
ENSG00000196735	HLA-DQA1	2710.47	-2.84498	0.888786	-3.20098	0.00136962	0.0130593		ENSG00000107731	UNC5B	2403.83	-1.53552	0.343806	-4.46625	7.9604e-06	0.000109954
ENSG00000283761		225.663	0.65325	0.201157	3.24746	0.0011644	0.013081		ENSG00000100462	PRMT5	3783.51	1.26389	0.28547	4.42739	9.53795e-06	0.000110037
ENSG00000168995	SIGLEC7	51.4527	-1.70425	0.474137	-3.59443	0.0003251	0.0131144		ENSG00000010671	BTK	298.395	-3.05068	0.68436	-4.45772	8.28357e-06	0.000110719
ENSG00000109118	PHF12	2541.25	-0.381758	0.119348	-3.19869	0.00138054	0.0131401		ENSG00000102178	UBL4A	2784.89	0.633672	0.142773	4.43833	9.06613e-06	0.000110719
ENSG00000173369	C1QB	2668.01	-1.83916	0.564732	-3.2567	0.00112716	0.0131408		ENSG00000143869	GDF7	73.6418	-2.51999	0.558641	-4.51093	6.45448e-06	0.000110719
ENSG00000188729	OSTN	3.6903	-3.83469	1.09178	-3.51233	0.000444193	0.0131621		ENSG00000134815	DHX34	1960.43	1.09968	0.246372	4.4635	8.06329e-06	0.000111045
ENSG00000260078	LOC643802	120.914	0.731814	0.224485	3.25997	0.00111425	0.0131621		ENSG00000006625	GGCT	5046.4	1.55303	0.351952	4.41261	1.02133e-05	0.000111351
ENSG00000162607	USP1	2620.45	0.708546	0.221176	3.20354	0.00135751	0.0131655		ENSG00000143228	NUF2	786.966	2.12795	0.477358	4.45776	8.28201e-06	0.00011239
ENSG00000182054	IDH2	15742.2	0.98103	0.300724	3.26222	0.00110542	0.0131759		ENSG00000100307	CBX7	2113.77	-1.40964	0.318041	-4.43225	9.32537e-06	0.000113502
ENSG00000196497	IPO4	2422.89	0.895674	0.279654	3.2028	0.00136099	0.0131759		ENSG00000134827	TCN1	1030.85	4.33874	0.979034	4.43166	9.35115e-06	0.000113748
ENSG00000213015	ZNF580	1803.86	-0.511331	0.159233	-3.21121	0.00132178	0.0131759		ENSG00000105851	PIK3CG	325.305	-2.70377	0.607491	-4.45072	8.55821e-06	0.000113947
ENSG00000101557	USP14	2898.55	0.898395	0.276186	3.25286	0.00114251	0.013249		ENSG00000124535	WRNIP1	5055.47	0.787271	0.179733	4.38023	1.18556e-05	0.000115401
ENSG00000105472	CLEC11A	792.838	-1.47993	0.451147	-3.28038	0.00103669	0.013249		ENSG00000285791		24.1199	-4.19132	0.933928	-4.48785	7.19469e-06	0.000115677
ENSG00000198901	PRC1	3261.62	1.19666	0.366848	3.262	0.00110629	0.013249		ENSG00000100221	JOSD1	5622.82	-0.918601	0.208683	-4.40191	1.07304e-05	0.000116436
ENSG00000172270	BSG	70883.4	-0.67487	0.208708	-3.23355	0.00122261	0.0132661		ENSG00000169251	NMD3	2109.81	0.895497	0.201134	4.45223	8.4983e-06	0.000116436
ENSG00000123575	FAM199X	2526.96	0.56714	0.176785	3.20807	0.0013363	0.0132712		ENSG00000110090	CPT1A	9974.59	-1.53778	0.349423	-4.40091	1.078e-05	0.000117641
ENSG00000135077	HAVCR2	369.305	-1.04651	0.322126	-3.24878	0.00115902	0.0132737		ENSG00000118777	ABCG2	1598.58	-4.26282	0.957977	-4.44981	8.59465e-06	0.000117641
ENSG00000134532	SOX5	42.0467	-2.14788	0.628047	-3.41993	0.000626378	0.0133045		ENSG00000025156	HSF2	486.538	0.959126	0.217148	4.41692	1.00118e-05	0.000117999
ENSG00000114062	UBE3A	3711.95	0.729251	0.223837	3.25795	0.00112218	0.013311		ENSG00000214820		6.14859	-3.04412	0.678999	-4.48326	7.35129e-06	0.000118156
ENSG00000002745	WNT16	11.7387	-2.26638	0.673988	-3.36264	0.000772018	0.0133782		ENSG00000262488		18.8103	-6.76373	1.50597	-4.49127	7.08011e-06	0.000118612
ENSG00000163661	PTX3	74.7312	-1.77053	0.49367	-3.58647	0.000335184	0.0133782		ENSG00000133872	SARAF	14410.1	-0.674866	0.153447	-4.39803	1.09236e-05	0.000118928
ENSG00000064886	CHI3L2	129.338	-2.61137	0.802737	-3.25308	0.00114161	0.0134117		ENSG00000163040	CCDC74A	440.259	1.64366	0.373284	4.40325	1.06642e-05	0.000119023
ENSG00000273962	IGKV2-40	97.5933	-2.60949	0.804229	-3.24471	0.00117571	0.0134174		ENSG00000265972	TXNIP	44008.2	-1.69788	0.386291	-4.39535	1.10596e-05	0.000120267
ENSG00000102024	PLS3	2620.12	0.756168	0.236065	3.20321	0.00135903	0.0134336		ENSG00000129055	ANAPC13	2383.96	0.634103	0.143534	4.41778	9.97185e-06	0.000120293
ENSG00000086598	TMED2	15350.2	0.679369	0.208672	3.25567	0.00113124	0.0134481		ENSG00000137078	SIT1	306.357	-2.7856	0.627805	-4.43704	9.12032e-06	0.000120293
ENSG00000148908	RGS10	915.845	-1.14092	0.348441	-3.27437	0.00105899	0.0134481		ENSG00000145020	AMT	2063.3	-1.75002	0.395859	-4.42082	9.83269e-06	0.000120293
ENSG00000160505	NLRP4	9.78987	-4.3944	1.29348	-3.39735	0.000680418	0.0134481		ENSG00000233999		176.594	-4.88167	1.09198	-4.47049	7.80406e-06	0.000120293
ENSG00000132965	ALOX5AP	495.094	-1.84789	0.564621	-3.2728	0.00106488	0.0134948		ENSG00000093167	LRRFIP2	4482.12	-0.674957	0.153236	-4.40467	1.05943e-05	0.000120359
ENSG00000169679	BUB1	1622.58	1.2599	0.394663	3.19234	0.00141125	0.0134948		ENSG00000118526	TCF21	643.782	-3.37766	0.768624	-4.39443	1.11066e-05	0.000120359
ENSG00000185495		442.021	-0.635249	0.191268	-3.32124	0.000896171	0.0134948		ENSG00000068305	MEF2A	1664.39	-0.700538	0.157968	-4.43469	9.22069e-06	0.000120422
ENSG00000211965	IGHV3-49	1034.76	-2.86682	0.875927	-3.2729	0.0010645	0.0134948		ENSG00000168077	SCARA3	561.916	-2.6499	0.600771	-4.41083	1.02974e-05	0.000120442
ENSG00000278537		2.49369	-3.29433	0.940655	-3.50217	0.000461492	0.0134948		ENSG00000110104	CCDC86	1959.46	1.40925	0.318663	4.42237	9.76253e-06	0.000120595
ENSG00000172322	CLEC12A	48.5135	-2.18305	0.646099	-3.37881	0.000727994	0.0135104		ENSG00000090889	KIF4A	1263.89	1.84847	0.416109	4.44228	8.9011e-06	0.000120651
ENSG00000203859	HSD3B2	332.875	-2.7181	0.836584	-3.24904	0.00115796	0.0135104		ENSG00000214301		4.43415	-4.0621	0.910959	-4.45915	8.22871e-06	0.000120891
ENSG00000225553	PHF1	2454.14	-0.805774	0.252475	-3.1915	0.00141535	0.0135104		ENSG00000105983	LMBR1	2295.29	1.54871	0.349389	4.43262	9.30954e-06	0.000121228
ENSG00000145850	TIMD4	37.0383	-2.54375	0.757887	-3.35637	0.000789715	0.0135531		ENSG00000010318	PHF7	564.241	-1.01894	0.232023	-4.39155	1.12544e-05	0.000121464
ENSG00000169313	P2RY12	20.3051	-3.0039	0.880398	-3.41199	0.000644914	0.0135531		ENSG00000105122	RASAL3	1168.76	-2.47051	0.559809	-4.41314	1.01884e-05	0.000121945
ENSG00000198836	OPA1	4121.03	0.568241	0.174875	3.2494	0.00115647	0.0135661		ENSG00000176022	B3GALT6	1928.63	1.38618	0.314106	4.41308	1.01911e-05	0.000121945
ENSG00000095002	MSH2	1759.24	0.7352	0.232101	3.16758	0.00153713	0.0136103		ENSG00000141580	WDR45B	6819.78	0.912204	0.208348	4.37828	1.19621e-05	0.000122052
ENSG00000124920	MYRF	2769.34	0.999561	0.313486	3.18853	0.00142997	0.0136103		ENSG00000127580	WDR24	1342.18	0.599194	0.135033	4.43738	9.10593e-06	0.00012264
ENSG00000211818	TRAV39	3.11612	-4.05354	1.15653	-3.5049	0.000456775	0.0136322		ENSG00000162458	FBLIM1	8632.23	-1.38546	0.315679	-4.38884	1.13955e-05	0.00012264
ENSG00000125657	TNFSF9	568.916	1.8365	0.56267	3.26391	0.00109887	0.0136724		ENSG00000165533	TTC8	860.209	0.712514	0.161407	4.41438	1.013e-05	0.00012264
ENSG00000156970	BUB1B	1297.04	1.13344	0.357138	3.17368	0.00150522	0.0137738		ENSG00000278537		2.49369	-5.70125	1.27972	-4.45506	8.3871e-06	0.00012264
ENSG00000071073	MGAT4A	3950.05	-0.851996	0.264812	-3.21736	0.00129375	0.0137779		ENSG00000107438	PDLIM1	22158.2	-0.953615	0.217027	-4.394	1.11284e-05	0.000123603
ENSG00000113810	SMC4	3892.17	0.810191	0.251798	3.21762	0.00129259	0.0137779		ENSG00000106327	TFR2	358.561	1.60312	0.36228	4.42508	9.64051e-06	0.000123788
ENSG00000135074	ADAM19	844.791	-1.57874	0.474352	-3.32819	0.000874119	0.0137779		ENSG00000107864	CPEB3	401.138	-1.11204	0.253385	-4.38873	1.14012e-05	0.000124114
ENSG00000237651	C2orf74	131.04	-1.43167	0.441799	-3.24056	0.00119296	0.0137779		ENSG00000173503	LTA	13.4839	-6.31005	1.4175	-4.45153	8.52622e-06	0.000124319
ENSG00000133019	CHRM3	745.292	1.24591	0.376391	3.31015	0.000932447	0.0137915		ENSG00000029364	SLC39A9	4042.59	0.670596	0.152592	4.39471	1.10922e-05	0.000124562
ENSG00000153976	HS3ST3A1	62.2054	-1.94765	0.545123	-3.57286	0.000353109	0.0138653		ENSG00000168505	GBX2	24.8544	6.70117	1.49747	4.475	7.64114e-06	0.00012509
ENSG00000074621	SLC24A1	567.109	0.763643	0.234778	3.25262	0.00114347	0.013932		ENSG00000153446	C16orf89	363.97	-3.67521	0.838482	-4.38316	1.16968e-05	0.000127037
ENSG00000203879	GDI1	7227.17	-0.462511	0.141327	-3.27263	0.00106552	0.0139431		ENSG00000065413	ANKRD44	589.913	-1.70721	0.389794	-4.37977	1.18806e-05	0.000127111
ENSG00000197170	PSMD12	2930.61	0.687117	0.215571	3.18742	0.00143547	0.0139598		ENSG00000106683	LIMK1	2129.15	0.862696	0.195694	4.4084	1.04137e-05	0.000127153
ENSG00000258539		30.7672	-0.997735	0.293702	-3.3971	0.000681052	0.0139723		ENSG00000276072	AATF	556.082	2.47835	0.565929	4.37927	1.19079e-05	0.000127255
ENSG00000134371	CDC73	1863.53	0.663177	0.210095	3.15656	0.00159641	0.0139969		ENSG00000149451	ADAM33	1001.71	-4.2532	0.961249	-4.42466	9.65927e-06	0.000127602
ENSG00000150637	CD226	219.893	-1.22211	0.377726	-3.23545	0.00121453	0.0139969		ENSG00000107521	HPS1	5451.52	-0.770194	0.175978	-4.37665	1.20515e-05	0.000127876
ENSG00000159197	KCNE2	33.7525	-1.90149	0.559924	-3.39598	0.000683825	0.0139969		ENSG00000189343	RPS2P46	546.295	4.56417	1.03864	4.39437	1.11093e-05	0.000128014
ENSG00000172543	CTSW	286.919	-1.35315	0.420322	-3.21933	0.00128492	0.0139969		ENSG00000286192		315.031	0.73037	0.166728	4.38062	1.18345e-05	0.000128014
ENSG00000118518	RNF146	1353.07	-0.444714	0.138849	-3.20285	0.00136075	0.0140189		ENSG00000099804	CDC34	5774.7	0.627652	0.143014	4.38876	1.14001e-05	0.000128187
ENSG00000164265	SCGB3A2	190.113	1.97543	0.642231	3.07589	0.00209876	0.0140269		ENSG00000104892	KLC3	146.202	1.87685	0.419881	4.46996	7.82325e-06	0.000128187
ENSG00000081189	MEF2C	823.442	-1.92043	0.5903	-3.25332	0.00114066	0.0140354		ENSG00000166123	GPT2	4269.94	1.87135	0.427897	4.37338	1.22339e-05	0.000129318
ENSG00000116221	MRPL37	5303.66	0.58657	0.181278	3.23576	0.0012132	0.0140354		ENSG00000106331	PAX4	8.51175	-4.45738	1.00083	-4.45368	8.44091e-06	0.000130732
ENSG00000135069	PSAT1	1554.71	1.98014	0.638328	3.10206	0.00192176	0.0140354		ENSG00000173113	TRMT112	8556.57	1.45288	0.331401	4.38405	1.16494e-05	0.000130835
ENSG00000164093	PITX2	549.875	-3.12886	0.963481	-3.24745	0.00116444	0.0140772		ENSG00000198839	ZNF277	1226.68	0.785134	0.178537	4.39761	1.09449e-05	0.000130835
ENSG00000276644	DACH1	1339.23	1.81228	0.567034	3.19607	0.00139312	0.0140772		ENSG00000213397	HAUS7	1347.5	1.45966	0.33191	4.39775	1.09378e-05	0.000130835
ENSG00000089050	RBBP9	1001.47	0.764572	0.230447	3.31778	0.000907373	0.0141541		ENSG00000241351	IGKV3-11	2944.4	-3.7506	0.852863	-4.39765	1.09429e-05	0.000130835
ENSG00000156414	TDRD9	10.0984	-1.77854	0.516587	-3.44286	0.000575589	0.0141809		ENSG00000277363	SRCIN1	80.6994	2.16108	0.483788	4.467	7.93233e-06	0.000131316
ENSG00000196218	RYR1	144.611	-2.96159	0.919756	-3.21998	0.00128201	0.0142458		ENSG00000078114	NEBL	3073.42	2.34563	0.53686	4.36916	1.24726e-05	0.000131435
ENSG00000152672	CLEC4F	23.8791	-2.21068	0.662688	-3.33593	0.000850144	0.0143314		ENSG00000164611	PTTG1	2359.59	2.00409	0.455962	4.39529	1.10624e-05	0.000132012
ENSG00000178860	MSC	236.588	-1.70972	0.532645	-3.20987	0.00132795	0.0143469		ENSG00000170962	PDGFD	358.517	-2.44391	0.557298	-4.38528	1.15838e-05	0.000132545
ENSG00000234545	FAM133B	1685.71	0.655619	0.208385	3.14619	0.00165415	0.0143921		ENSG00000117707	PROX1	1423.96	2.30886	0.522704	4.41715	1.0001e-05	0.000132693
ENSG00000173372	C1QA	3380.67	-1.78548	0.553286	-3.22705	0.00125074	0.0144889		ENSG00000150394	CDH8	149.06	1.48477	0.333319	4.4545	8.40908e-06	0.000132851
ENSG00000110711	AIP	3915.84	-0.62525	0.194381	-3.21661	0.00129713	0.0145441		ENSG00000070814	TCOF1	3652.83	1.42995	0.327552	4.36558	1.26787e-05	0.000133026
ENSG00000108424	KPNB1	11653.6	0.686794	0.213067	3.22337	0.00126693	0.0145503		ENSG00000090097	PCBP4	2020.44	0.803119	0.181854	4.41629	1.00408e-05	0.000133026
ENSG00000122882	ECD	1394.41	0.412161	0.129337	3.18674	0.00143888	0.0145503		ENSG00000150594	ADRA2A	1723.51	-3.00459	0.680468	-4.41547	1.00789e-05	0.000133345
ENSG00000147649	MTDH	7285.43	1.12132	0.347675	3.22521	0.00125881	0.0145503		ENSG00000158482		14.0418	-2.2323	0.503562	-4.43303	9.29195e-06	0.000133345
ENSG00000080845	DLGAP4	4551.83	0.390688	0.121163	3.22448	0.00126202	0.014578		ENSG00000177191	B3GNT8	2491.68	-1.90213	0.433163	-4.39125	1.12701e-05	0.000133802
ENSG00000219438	TAFA5	73.5632	-1.77668	0.533606	-3.32958	0.000869761	0.014587		ENSG00000283787		155.76	-3.25687	0.725785	-4.48738	7.21037e-06	0.000133802
ENSG00000131188	PRR7	655.171	1.11884	0.345382	3.23944	0.00119765	0.0145962		ENSG00000162687	KCNT2	24.0834	-3.7372	0.840126	-4.44838	8.65216e-06	0.000133967
ENSG00000170113	NIPA1	1561.01	0.80065	0.253821	3.15439	0.00160833	0.0146555		ENSG00000164077	MON1A	763.313	1.15074	0.261974	4.39258	1.12012e-05	0.000134641
ENSG00000103707	MTFMT	1250.76	0.520952	0.16357	3.18489	0.00144809	0.0147239		ENSG00000176826	FKBP9P1	208.429	2.65495	0.607994	4.36673	1.2612e-05	0.000134641
ENSG00000164930	FZD6	1076.57	0.659063	0.207229	3.18037	0.00147087	0.0147239		ENSG00000224185		4.23162	-5.44025	1.22911	-4.42617	9.59188e-06	0.000134641
ENSG00000089057	SLC23A2	820.781	-0.766382	0.23662	-3.23887	0.00120006	0.0147277		ENSG00000164086	DUSP7	623.758	1.39921	0.320734	4.36253	1.28566e-05	0.000135133
ENSG00000211796	TRAV16	3.79649	-2.93186	0.841913	-3.48238	0.000496981	0.0147668		ENSG00000235508	RPS2P7	17.34	3.75317	0.841747	4.45878	8.24267e-06	0.000135138
ENSG00000150687	PRSS23	14370	1.50476	0.46585	3.23015	0.00123725	0.0147672		ENSG00000005100	DHX33	1463.33	1.04994	0.239102	4.39118	1.12736e-05	0.000135156
ENSG00000227357	HLA-DRB4	1036.58	-3.16619	0.979104	-3.23376	0.00122171	0.0148304		ENSG00000211649	IGLV7-46	665.302	-3.84069	0.870967	-4.40968	1.03522e-05	0.000136023
ENSG00000077232	DNAJC10	5375.4	0.675002	0.20779	3.24848	0.00116021	0.0148729		ENSG00000259075	POC1B-GALNT4	755.403	2.23169	0.50843	4.38937	1.13679e-05	0.000136132
ENSG00000169031	COL4A3	68.0764	-2.34173	0.700262	-3.34408	0.000825559	0.0148729		ENSG00000224373	IGHV4-59	2911.99	-4.14667	0.942375	-4.40024	1.08133e-05	0.000136665
ENSG00000179409	GEMIN4	1549.66	0.811846	0.259084	3.13352	0.00172721	0.0148748		ENSG00000164440	TXLNB	28.7539	-2.92968	0.657817	-4.45364	8.44259e-06	0.000137404
ENSG00000119138	KLF9	2624.53	-0.909646	0.288386	-3.15426	0.00160905	0.0148905		ENSG00000197024	ZNF398	748.697	1.12877	0.257503	4.38353	1.16771e-05	0.000137693
ENSG00000197323	TRIM33	2515.38	0.875352	0.277534	3.15404	0.0016103	0.0148936		ENSG00000171564	FGB	28.7756	8.24797	1.85417	4.44833	8.65413e-06	0.000138392
ENSG00000100422	CERK	3034.66	-0.994334	0.314569	-3.16094	0.00157263	0.0149569		ENSG00000100353	EIF3D	12293	0.850244	0.19635	4.33025	1.4894e-05	0.00013851
ENSG00000204909	SPINK9	150.478	1.78148	0.556337	3.20215	0.00136405	0.0149607		ENSG00000140548	ZNF710	2763.92	1.32311	0.301786	4.38428	1.16369e-05	0.000138803
ENSG00000132463	GRSF1	7419.15	0.515796	0.160481	3.21406	0.00130873	0.0149727		ENSG00000161714	PLCD3	10376.9	-1.68485	0.385792	-4.36724	1.25828e-05	0.000138803
ENSG00000100097	LGALS1	6574.2	-1.43062	0.440725	-3.24607	0.00117011	0.014974		ENSG00000113396	SLC27A6	27.0448	-5.29767	1.19095	-4.44827	8.65642e-06	0.000138971
ENSG00000131477	RAMP2	295.475	-1.85765	0.578791	-3.20954	0.00132949	0.014974		ENSG00000161091	MFSD12	3766.65	1.0194	0.233383	4.36796	1.25414e-05	0.000138988
ENSG00000163535	SGO2	675.781	0.703304	0.217814	3.22891	0.00124262	0.014974		ENSG00000124391	IL17C	65.9599	4.68195	1.05459	4.43959	9.01299e-06	0.000140388
ENSG00000163644	PPM1K	782.149	-1.06145	0.328689	-3.22934	0.00124078	0.014974		ENSG00000174851	YIF1A	6820.41	0.969183	0.224051	4.32573	1.52028e-05	0.000140904
ENSG00000169251	NMD3	2109.81	0.551399	0.174971	3.15137	0.00162506	0.014974		ENSG00000071203	MS4A12	10162	-4.72082	1.08193	-4.36334	1.28093e-05	0.000140968
ENSG00000010295	IFFO1	673.741	-1.59795	0.494925	-3.22868	0.00124365	0.014978		ENSG00000136854	STXBP1	1217.47	2.13022	0.486708	4.37679	1.20438e-05	0.00014114
ENSG00000060642	PIGV	1227.07	0.482631	0.153723	3.13962	0.00169166	0.0149842		ENSG00000224466		6.47714	-6.1983	1.39837	-4.4325	9.31461e-06	0.00014114
ENSG00000148516	ZEB1	415.889	-1.1	0.340521	-3.23034	0.00123642	0.0150121		ENSG00000172458	IL17D	682.289	1.57965	0.360768	4.37857	1.19459e-05	0.000141849
ENSG00000099364	FBXL19	2370.71	0.619254	0.200795	3.08401	0.00204228	0.0150154		ENSG00000130758	MAP3K10	1623.81	1.07283	0.2454	4.37177	1.23245e-05	0.000142176
ENSG00000173531	MST1	1579.2	-1.07008	0.348033	-3.07466	0.00210739	0.015025		ENSG00000131263	RLIM	2048.43	0.932929	0.212148	4.39753	1.0949e-05	0.000142583
ENSG00000125166	GOT2	8963.52	0.671737	0.209314	3.20923	0.0013309	0.0150346		ENSG00000106290	TAF6	3041.38	0.726069	0.165115	4.39735	1.0958e-05	0.00014262
ENSG00000173726	TOMM20	9786.27	0.587277	0.187259	3.13617	0.00171167	0.0150907		ENSG00000221986	MYBPHL	45.8672	6.9755	1.56949	4.44444	8.81202e-06	0.000142692
ENSG00000175592	FOSL1	444.363	1.92902	0.598251	3.22443	0.00126224	0.0151423		ENSG00000117450	PRDX1	23526.4	1.37204	0.317536	4.3209	1.55397e-05	0.0001433
ENSG00000115761	NOL10	1882.87	0.569872	0.182374	3.12474	0.00177961	0.0151632		ENSG00000188766	SPRED3	129.547	2.0195	0.454848	4.43994	8.9983e-06	0.000143409
ENSG00000253234		61.031	-2.53636	0.765585	-3.31297	0.000923111	0.0152133		ENSG00000100479	POLE2	356.14	1.35792	0.309673	4.38502	1.15975e-05	0.00014367
ENSG00000132429	POPDC3	29.2774	-3.66021	1.10491	-3.31268	0.000924063	0.0152205		ENSG00000162437	RAVER2	4199.08	-1.0299	0.238216	-4.32341	1.53639e-05	0.000143873
ENSG00000225614	ZNF469	130.065	-1.69305	0.528889	-3.20114	0.00136883	0.015239		ENSG00000215837		823.539	-1.07445	0.244495	-4.39456	1.10999e-05	0.000143873
ENSG00000114742	WDR48	2645.98	0.493789	0.157401	3.13713	0.0017061	0.0152491		ENSG00000157653	C9orf43	28.0259	1.61537	0.363718	4.44126	8.9432e-06	0.000144331
ENSG00000125675	GRIA3	31.3915	-1.76261	0.53229	-3.31138	0.000928373	0.0152491		ENSG00000006530	AGK	1739.67	0.787645	0.179392	4.39065	1.13015e-05	0.000146433
ENSG00000160808	MYL3	51.3461	-1.36602	0.405683	-3.3672	0.000759366	0.0152491		ENSG00000232024		26.4638	19.3746	4.37899	4.42445	9.66903e-06	0.00014679
ENSG00000170627	GTSF1	20.3681	-1.90902	0.567528	-3.36374	0.000768937	0.0152491		ENSG00000035720	STAP1	134.314	-3.56983	0.806255	-4.42767	9.52564e-06	0.000146884
ENSG00000234709		32.1404	1.59545	0.481848	3.31111	0.000929254	0.0152491		ENSG00000122691	TWIST1	462.356	4.03828	0.926228	4.35992	1.30108e-05	0.000146911
ENSG00000259337		14.838	-2.05406	0.598766	-3.43049	0.000602498	0.0152491		ENSG00000235290		11.1227	-7.04854	1.59622	-4.41576	1.00654e-05	0.000147983
ENSG00000102057	KCND1	131.523	-1.02179	0.31926	-3.2005	0.00137191	0.0152651		ENSG00000219435	CATSPERZ	56.6574	2.57784	0.582663	4.42424	9.67818e-06	0.000148987
ENSG00000111752	PHC1	955.288	-0.866483	0.265002	-3.26972	0.00107652	0.0153026		ENSG00000068654	POLR1A	3204.95	1.31002	0.303649	4.31426	1.60138e-05	0.000149291
ENSG00000236516		63.9061	1.39911	0.42101	3.32323	0.000889805	0.0153036		ENSG00000103855	CD276	3419.27	1.03317	0.238357	4.33458	1.46041e-05	0.000149309
ENSG00000077463	SIRT6	5487.84	-0.682323	0.210871	-3.23573	0.00121331	0.0153154		ENSG00000183010	PYCR1	4828.15	1.86963	0.431332	4.33455	1.46056e-05	0.000149381
ENSG00000109790	KLHL5	467.79	-1.40435	0.436932	-3.21412	0.00130844	0.0153154		ENSG00000198924	DCLRE1A	782.832	1.43589	0.32944	4.35858	1.30908e-05	0.000149423
ENSG00000121594	CD80	26.3861	-1.94979	0.578199	-3.37217	0.000745774	0.0153154		ENSG00000111796	KLRB1	330.469	-2.76603	0.631756	-4.37832	1.19596e-05	0.000149426
ENSG00000164542	KIAA0895	249.712	1.02908	0.322556	3.19039	0.00142083	0.0153154		ENSG00000232011		11.1227	-7.04854	1.59622	-4.41576	1.00654e-05	0.000150531
ENSG00000158887	MPZ	182.964	-1.49782	0.470801	-3.18142	0.00146554	0.0153507		ENSG00000179152	TCAIM	1418.77	0.824109	0.188026	4.38295	1.17083e-05	0.000150696
ENSG00000249978	TRGV7	4.27615	-2.67134	0.769027	-3.47366	0.000513413	0.0154046		ENSG00000089682	RBM41	518.138	0.845792	0.194455	4.34955	1.36418e-05	0.000151251
ENSG00000170396	ZNF804A	15.2665	-2.36135	0.706204	-3.34371	0.000826648	0.0154147		ENSG00000172367	PDZD3	3856.75	-2.79417	0.648325	-4.30982	1.63385e-05	0.000151644
ENSG00000189180	ZNF33A	2186.99	0.378132	0.120747	3.13162	0.00173844	0.0154147		ENSG00000130479	MAP1S	3562.43	1.2757	0.296021	4.30949	1.63634e-05	0.000151791
ENSG00000251493	FOXD1	246.906	-2.28835	0.753709	-3.03612	0.0023964	0.0154147		ENSG00000134057	CCNB1	4197.11	2.06655	0.477304	4.32963	1.49363e-05	0.000151945
ENSG00000166741	NNMT	1088.04	-1.5989	0.511402	-3.1265	0.00176901	0.0154181		ENSG00000142684	ZNF593	2139.62	1.43443	0.328124	4.37162	1.23326e-05	0.00015225
ENSG00000159189	C1QC	3813.89	-1.78409	0.562655	-3.17085	0.00151994	0.0154445		ENSG00000182481	KPNA2	6561.28	1.91963	0.443447	4.32888	1.49868e-05	0.000152433
ENSG00000225079	FTH1P22	6.72682	-2.10052	0.635623	-3.30466	0.000950909	0.0154724		ENSG00000013375	PGM3	2331.04	1.05058	0.23989	4.3794	1.19004e-05	0.000152446
ENSG00000277807	LILRB1	130.379	-3.02495	0.947337	-3.19311	0.00140751	0.0154793		ENSG00000127084	FGD3	836.157	-1.67698	0.384988	-4.35594	1.32497e-05	0.000152446
ENSG00000138398	PPIG	4041.34	0.77577	0.244815	3.1688	0.00153068	0.0155279		ENSG00000277856		163.58	-3.87126	0.878524	-4.40656	1.05027e-05	0.000152446
ENSG00000253132	IGHV3-62	42.426	-2.42925	0.730946	-3.32344	0.00088915	0.0155994		ENSG00000081237	PTPRC	1868.16	-2.94487	0.672509	-4.37893	1.19264e-05	0.000152657
ENSG00000023909	GCLM	1569.85	0.877253	0.279273	3.1412	0.00168255	0.0156144		ENSG00000055211	GINM1	2587.9	-0.765016	0.175141	-4.36801	1.25386e-05	0.000154281
ENSG00000166348	USP54	4576.21	0.65961	0.208308	3.16652	0.00154276	0.0156246		ENSG00000148604	RGR	53.0626	-2.71295	0.60969	-4.44972	8.59827e-06	0.000154343
ENSG00000184661	CDCA2	570.709	1.5358	0.478411	3.21022	0.00132632	0.0156326		ENSG00000114503	NCBP2	5592.92	0.696728	0.162018	4.30032	1.70555e-05	0.000154595
ENSG00000272916	NDST2	453.927	-0.894797	0.274236	-3.26287	0.00110291	0.0156326		ENSG00000178531	CTXN1	297.949	2.33042	0.533848	4.36533	1.26931e-05	0.000154648
ENSG00000157800	SLC37A3	3605.83	0.557318	0.17611	3.1646	0.00155296	0.0157019		ENSG00000188916	INSYN2A	24.4872	-1.50875	0.341374	-4.41964	9.88648e-06	0.000154792
ENSG00000198589	LRBA	4179.1	0.567374	0.178225	3.18347	0.0014552	0.0157068		ENSG00000112655	PTK7	3775.97	1.6972	0.394434	4.30288	1.68589e-05	0.000155244
ENSG00000042980	ADAM28	811.145	-1.91882	0.597755	-3.21005	0.00132713	0.0157595		ENSG00000140287	HDC	153.774	-3.86531	0.869023	-4.44788	8.67226e-06	0.000155244
ENSG00000134028	ADAMDEC1	2877.02	-2.03705	0.652382	-3.12248	0.00179337	0.0157683		ENSG00000148498	PARD3	2626.11	0.75117	0.172107	4.36456	1.27377e-05	0.000156043
ENSG00000170074	FAM153A	69.9386	-2.22976	0.676199	-3.2975	0.000975511	0.0157683		ENSG00000277053	GTF2IP1	4320.03	1.63402	0.378048	4.32226	1.54441e-05	0.000156043
ENSG00000104237	RP1	34.7957	1.37195	0.40965	3.34907	0.00081083	0.0157962		ENSG00000240654	C1QTNF9	24.1402	-1.87016	0.423483	-4.41615	1.00476e-05	0.000158505
ENSG00000198723	TEX45	297.262	1.30224	0.410813	3.1699	0.0015249	0.0157962		ENSG00000205364	MT1M	2011.89	-3.55117	0.816859	-4.34734	1.37796e-05	0.000159678
ENSG00000163453	IGFBP7	7807.41	-1.62913	0.511172	-3.18705	0.00143732	0.0158633		ENSG00000282211		2879.51	-3.961	0.907053	-4.36689	1.26029e-05	0.000160255
ENSG00000158856	DMTN	3443.41	0.643955	0.202544	3.17933	0.00147614	0.0158672		ENSG00000149150	SLC43A1	1075.81	1.31122	0.300292	4.36646	1.26274e-05	0.000160287
ENSG00000181035	SLC25A42	602.219	-0.669953	0.209385	-3.19962	0.00137607	0.0158672		ENSG00000149257	SERPINH1	7598.67	1.22913	0.284823	4.3154	1.59316e-05	0.000160359
ENSG00000066427	ATXN3	1445.37	0.516425	0.165238	3.12534	0.00177599	0.0158963		ENSG00000163002	NUP35	770.582	1.31663	0.301554	4.36616	1.26448e-05	0.000160359
ENSG00000069329	VPS35	7375.12	0.727298	0.225878	3.21988	0.00128245	0.0159387		ENSG00000006377	DLX6	38.5642	6.3405	1.4382	4.40863	1.04029e-05	0.000160903
ENSG00000175130	MARCKSL1	22835.3	0.689002	0.221416	3.1118	0.00185952	0.0159736		ENSG00000227507	LTB	112.896	-3.45926	0.785811	-4.40215	1.07183e-05	0.000161935
ENSG00000187583	PLEKHN1	223.615	1.41012	0.444321	3.17365	0.00150533	0.0159736		ENSG00000135437	RDH5	1222.5	-1.7041	0.392698	-4.33947	1.42824e-05	0.000162623
ENSG00000132912	DCTN4	2905.18	0.402626	0.128919	3.12309	0.00178964	0.0159835		ENSG00000066248	NGEF	2527.54	-0.751189	0.172541	-4.35368	1.33873e-05	0.000163037
ENSG00000171659	GPR34	134.66	-1.65607	0.520621	-3.18095	0.00146792	0.0160039		ENSG00000156738	MS4A1	1568.77	-5.37824	1.24052	-4.33547	1.45452e-05	0.000163037
ENSG00000182578	CSF1R	1050.96	-1.69409	0.538236	-3.14748	0.00164682	0.0160692		ENSG00000079785	DDX1	6802.61	0.692963	0.160744	4.31097	1.62542e-05	0.000163072
ENSG00000160791	CCR5	155.56	-1.5625	0.492743	-3.17102	0.00151902	0.0160796		ENSG00000229638	RPL4P4	16.2675	2.6569	0.602976	4.40632	1.05144e-05	0.000163098
ENSG00000005700	IBTK	2806.55	0.473213	0.151236	3.12896	0.00175423	0.0160801		ENSG00000075218	GTSE1	1295.14	1.59275	0.365195	4.36138	1.29246e-05	0.000163167
ENSG00000169583	CLIC3	726.942	1.52282	0.476043	3.19892	0.00137944	0.0160801		ENSG00000010626	LRRC23	325.107	1.05522	0.242374	4.35368	1.33874e-05	0.000163989
ENSG00000142871	CCN1	4661.71	-2.04523	0.643011	-3.18071	0.00146914	0.0160999		ENSG00000160917	CPSF4	2123.74	0.864011	0.199096	4.33968	1.42693e-05	0.000164093
ENSG00000114993	RTKN	4573.99	0.699455	0.219817	3.18199	0.00146265	0.0161068		ENSG00000140987	ZSCAN32	617.322	0.64017	0.14854	4.30976	1.63434e-05	0.000164499
ENSG00000230006	ANKRD36BP2	351.507	-1.49863	0.471574	-3.17794	0.00148324	0.0161068		ENSG00000037897	METTL1	989.884	1.59831	0.366902	4.35623	1.3232e-05	0.00016464
ENSG00000244509	APOBEC3C	3695.2	1.32017	0.414876	3.18209	0.00146215	0.0161068		ENSG00000101558	VAPA	8931.48	-1.08813	0.251815	-4.32114	1.55225e-05	0.00016469
ENSG00000159884	CCDC107	2296.41	-0.726177	0.233312	-3.11248	0.00185525	0.0161228		ENSG00000183778	B3GALT5	6631.87	-2.57179	0.59705	-4.3075	1.65114e-05	0.00016469
ENSG00000243244	STON1	252.62	-1.20922	0.381639	-3.1685	0.00153228	0.0161228		ENSG00000204221	WDR46	1143.87	1.61505	0.372538	4.33526	1.45586e-05	0.00016469
ENSG00000258932	LOC728755	21.4308	0.993799	0.297512	3.34037	0.000836667	0.0161228		ENSG00000136490	LIMD2	1945.47	-2.20748	0.509455	-4.33302	1.47081e-05	0.000166133
ENSG00000244752	CRYBB2	29.6123	-2.16576	0.654472	-3.30917	0.000935732	0.0161321		ENSG00000158747	NBL1	31618.6	-0.947733	0.219682	-4.31411	1.60247e-05	0.000166133
ENSG00000143515	ATP8B2	588.037	-1.42429	0.445654	-3.19596	0.00139364	0.0161665		ENSG00000162877	PM20D1	12.3979	-4.15399	0.9474	-4.38463	1.16184e-05	0.000166133
ENSG00000142657	PGD	7187.33	0.905963	0.28515	3.17714	0.00148735	0.01622		ENSG00000141499	WRAP53	1056.31	1.45689	0.334564	4.35459	1.33318e-05	0.000167506
ENSG00000130733	YIPF2	5609.88	0.604354	0.190283	3.17608	0.00149277	0.0162704		ENSG00000123130	ACOT9	2188.01	0.898922	0.206455	4.35408	1.33627e-05	0.000167804
ENSG00000128284	APOL3	748.059	-1.49708	0.468394	-3.19619	0.00139257	0.0163085		ENSG00000282745		378.79	-4.45276	1.03047	-4.32111	1.55249e-05	0.000167942
ENSG00000162877	PM20D1	12.3979	-2.5987	0.766813	-3.38896	0.000701577	0.0163085		ENSG00000234906	APOC2	251.855	2.53579	0.588846	4.30638	1.65951e-05	0.000168454
ENSG00000070495	JMJD6	1713.94	-0.511554	0.165424	-3.09238	0.00198556	0.0163154		ENSG00000092445	TYRO3	949.628	2.30873	0.530533	4.35171	1.35077e-05	0.000169148
ENSG00000164938	TP53INP1	2217.14	-1.00662	0.330303	-3.04755	0.00230713	0.0163154		ENSG00000169218	RSPO1	26.5725	-4.29906	0.977675	-4.39723	1.09641e-05	0.000171025
ENSG00000116031	CD207	68.2473	-2.1261	0.647625	-3.28292	0.00102738	0.016329		ENSG00000110400	NECTIN1	4608.34	1.5085	0.351004	4.29768	1.72596e-05	0.000171223
ENSG00000185482	STAC3	250.555	-1.04434	0.330281	-3.16196	0.0015671	0.0164186		ENSG00000153064	BANK1	309.228	-2.09296	0.482137	-4.34101	1.4183e-05	0.000172143
ENSG00000104218	CSPP1	917.257	0.862929	0.270299	3.19249	0.00141051	0.0164339		ENSG00000138376	BARD1	708.304	0.993061	0.228579	4.34451	1.3959e-05	0.000172281
ENSG00000164252	AGGF1	1916.1	0.325876	0.104772	3.11034	0.00186875	0.0164654		ENSG00000161960	EIF4A1	33380.2	1.21689	0.282383	4.30936	1.63729e-05	0.00017252
ENSG00000206066		10.9606	-2.21365	0.663453	-3.33656	0.000848216	0.0164654		ENSG00000077238	IL4R	6295.16	-0.9102	0.211892	-4.29559	1.74227e-05	0.000172631
ENSG00000171435	KSR2	221.252	1.25806	0.418485	3.00623	0.00264507	0.0165369		ENSG00000226121		24.8926	3.59505	0.818546	4.392	1.12314e-05	0.00017463
ENSG00000104267	CA2	23044.5	-1.75307	0.550908	-3.18215	0.00146186	0.0165474		ENSG00000121152	NCAPH	1317.99	2.09504	0.482585	4.34129	1.41647e-05	0.000176611
ENSG00000171490	RSL1D1	7265.46	0.76794	0.239787	3.20259	0.00136197	0.0165774		ENSG00000079257	LXN	1423.81	-1.71199	0.3968	-4.31448	1.59977e-05	0.000176716
ENSG00000260266	PPIAP46	116.774	1.21558	0.384189	3.16402	0.00155605	0.0166445		ENSG00000087586	AURKA	2102.53	1.66528	0.38599	4.31431	1.60102e-05	0.00017676
ENSG00000285171		61.4796	-1.55969	0.47407	-3.28999	0.0010019	0.0166445		ENSG00000124228	DDX27	4686.69	1.21652	0.283668	4.28853	1.79856e-05	0.000177539
ENSG00000159363	ATP13A2	5546.89	0.621766	0.194198	3.20171	0.00136617	0.0166571		ENSG00000178821	TMEM52	301.168	1.75594	0.407417	4.30992	1.63316e-05	0.000177539
ENSG00000162711	NLRP3	112.379	-1.57291	0.498433	-3.1557	0.00160111	0.0166571		ENSG00000196388	INCA1	216.573	-0.857076	0.19779	-4.33326	1.46917e-05	0.000177539
ENSG00000175048	ZDHHC14	1261.84	-0.495035	0.15997	-3.09455	0.00197112	0.0166571		ENSG00000136040	PLXNC1	378.727	-1.40294	0.326829	-4.29258	1.76605e-05	0.000177733
ENSG00000240671	IGKV1-8	135.695	-2.75105	0.871787	-3.15564	0.00160145	0.0166706		ENSG00000211599	IGKV5-2	53.6089	-5.66975	1.29325	-4.38409	1.16469e-05	0.000177733
ENSG00000233209	HLA-DQB1	436.714	-2.90958	0.913042	-3.18668	0.00143914	0.0167004		ENSG00000137747	TMPRSS13	396.159	2.9621	0.690598	4.28919	1.79327e-05	0.00017779
ENSG00000075188	NUP37	1655.26	0.760999	0.251383	3.02725	0.00246787	0.0167855		ENSG00000144028	SNRNP200	11886.4	0.746974	0.174158	4.28906	1.79432e-05	0.000177792
ENSG00000164983	TMEM65	1213.63	-0.717014	0.229361	-3.12614	0.00177118	0.0168091		ENSG00000178802	MPI	2672.1	-0.778348	0.179397	-4.33869	1.43337e-05	0.000177975
ENSG00000168913	ENHO	124.707	-1.44611	0.458907	-3.1512	0.00162604	0.0168704		ENSG00000189046	ALKBH2	962.228	1.41787	0.326876	4.33765	1.44014e-05	0.000178507
ENSG00000171848	RRM2	5557.53	1.3025	0.407411	3.19702	0.00138857	0.0168704		ENSG00000169181	GSG1L	15.1467	-3.72464	0.851688	-4.37324	1.22413e-05	0.000178569
ENSG00000196421	C20orf204	191.294	-1.36331	0.431508	-3.1594	0.00158094	0.0168772		ENSG00000158402	CDC25C	472.196	1.61746	0.377083	4.28941	1.7915e-05	0.000179717
ENSG00000131370	SH3BP5	1108.76	-1.30441	0.42226	-3.08912	0.0020075	0.0168899		ENSG00000136492	BRIP1	512.513	0.990809	0.231047	4.28833	1.80018e-05	0.000180487
ENSG00000164695	CHMP4C	2498.33	0.846555	0.27309	3.09991	0.0019358	0.0169016		ENSG00000148341	SH3GLB2	11084.6	-0.791853	0.185935	-4.25875	2.05571e-05	0.000180487
ENSG00000101624	CEP76	597.324	0.854986	0.264624	3.23095	0.0012338	0.0169472		ENSG00000161016	RPL8	173575	1.22024	0.283967	4.29711	1.73042e-05	0.000180487
ENSG00000162852	CNST	1683.88	-0.619843	0.205065	-3.02267	0.00250552	0.0169689		ENSG00000273991	LILRB5	151.432	-3.82507	0.877038	-4.36136	1.29259e-05	0.000180662
ENSG00000183520	UTP11	2323.16	0.493973	0.159023	3.1063	0.00189444	0.016982		ENSG00000122824	NUDT10	25.014	-3.69656	0.843886	-4.3804	1.18459e-05	0.00018232
ENSG00000188042	ARL4C	1233.07	-1.30077	0.421404	-3.08675	0.00202356	0.016982		ENSG00000177839	PCDHB9	221.157	2.67324	0.621663	4.30014	1.70692e-05	0.000184121
ENSG00000149100	EIF3M	7560.98	0.548674	0.173688	3.15897	0.00158326	0.0170825		ENSG00000239672	NME1	6489.43	1.84885	0.434676	4.2534	2.10551e-05	0.000184453
ENSG00000223804		913.616	-0.796205	0.250534	-3.17803	0.00148281	0.0170884		ENSG00000054598	FOXC1	395.435	3.10797	0.726108	4.28031	1.8663e-05	0.000186398
ENSG00000197646	PDCD1LG2	28.8395	-2.0795	0.626658	-3.3184	0.000905336	0.0171031		ENSG00000182118	FAM89A	415.119	1.53429	0.358729	4.27701	1.89417e-05	0.000186398
ENSG00000198908	BHLHB9	152.203	1.00464	0.320221	3.13734	0.00170486	0.0171083		ENSG00000186889	TMEM17	184.186	1.6067	0.368066	4.36525	1.26976e-05	0.000186541
ENSG00000278293		587.556	-2.61784	0.811417	-3.22626	0.00125419	0.0171541		ENSG00000152672	CLEC4F	23.8791	-3.45182	0.79	-4.36939	1.24596e-05	0.000187191
ENSG00000185238	PRMT3	969.793	0.915622	0.288697	3.17157	0.0015162	0.0172336		ENSG00000122779	TRIM24	2048	1.11353	0.259111	4.2975	1.72735e-05	0.00018838
ENSG00000103187	COTL1	7641.45	-0.921051	0.291916	-3.15519	0.00160395	0.0172507		ENSG00000162909	CAPN2	17893.9	-1.02029	0.238297	-4.28161	1.85547e-05	0.000188385
ENSG00000236235		30.9867	2.31511	0.709774	3.26176	0.00110723	0.0172904		ENSG00000198792	TMEM184B	4258.07	0.822839	0.192643	4.27132	1.94317e-05	0.0001894
ENSG00000242711	PSMB9	2523.11	4.80622	1.55811	3.08464	0.00203796	0.0173015		ENSG00000130592	LSP1	3890.68	-2.30355	0.539392	-4.27064	1.9491e-05	0.000190055
ENSG00000281106	TMEM272	13.0926	-1.47267	0.435549	-3.38118	0.000721754	0.0173575		ENSG00000130741	EIF2S3	10381	0.816613	0.191165	4.27178	1.93918e-05	0.000190113
ENSG00000142864	SERBP1	17242.3	0.686027	0.21967	3.12299	0.00179021	0.0174208		ENSG00000169035	KLK7	77.9762	4.09458	0.939105	4.36009	1.30006e-05	0.000190286
ENSG00000164112	SMIM43	10.1882	-3.24512	0.964531	-3.36445	0.000766954	0.0174467		ENSG00000271303	SRXN1	2172	1.95399	0.453188	4.31165	1.62041e-05	0.000191369
ENSG00000065183	WDR3	1852.75	1.04942	0.348582	3.01055	0.00260774	0.0175212		ENSG00000111012	CYP27B1	216.596	2.09059	0.485113	4.3095	1.63624e-05	0.000191454
ENSG00000105374	NKG7	354.615	-1.68388	0.536949	-3.13601	0.00171265	0.0175633		ENSG00000216866	RPS2P55	31.8937	4.56544	1.04834	4.35494	1.33106e-05	0.000191454
ENSG00000100814	CCNB1IP1	2227.52	0.554535	0.17925	3.09365	0.00197713	0.0175829		ENSG00000156642	NPTN	7912.81	-0.793234	0.185289	-4.28106	1.86003e-05	0.000192061
ENSG00000196586	MYO6	7830.04	1.2421	0.398205	3.11925	0.00181312	0.0175971		ENSG00000214517	PPME1	2646.71	0.835172	0.193371	4.31902	1.56722e-05	0.000192061
ENSG00000109062	SLC9A3R1	11448.9	-1.23391	0.39567	-3.11853	0.00181754	0.0176307		ENSG00000101003	GINS1	1032.16	1.67578	0.390212	4.29455	1.75051e-05	0.00019249
ENSG00000117602	RCAN3	1866.15	0.642298	0.209765	3.06198	0.00219878	0.0176483		ENSG00000187840	EIF4EBP1	3632.17	1.63168	0.381369	4.27848	1.88176e-05	0.00019249
ENSG00000115607	IL18RAP	80.4377	-1.47934	0.451792	-3.27438	0.00105895	0.0177562		ENSG00000186063	AIDA	3744.28	0.716567	0.167387	4.28089	1.86146e-05	0.000192924
ENSG00000214022	REPIN1	19768.8	0.629645	0.202121	3.11519	0.00183828	0.0178027		ENSG00000187583	PLEKHN1	223.615	2.19593	0.509464	4.31028	1.63046e-05	0.000193308
ENSG00000261371	PECAM1	1960.97	-1.56087	0.507725	-3.07425	0.00211033	0.0178027		ENSG00000164251	F2RL1	6735.63	-1.19734	0.280739	-4.26497	1.99927e-05	0.000193535
ENSG00000256280		4.78363	-1.9674	0.578823	-3.39896	0.00067643	0.0178242		ENSG00000114455	HHLA2	8876.86	-1.85529	0.433638	-4.27843	1.88213e-05	0.000193627
ENSG00000145779	TNFAIP8	1300.7	-0.938721	0.302183	-3.10646	0.0018934	0.0178245		ENSG00000137265	IRF4	389.031	-2.70032	0.632956	-4.2662	1.98832e-05	0.000193627
ENSG00000105875	WDR91	737.907	-0.602356	0.19054	-3.16132	0.00157058	0.0178327		ENSG00000130810	PPAN	3110.49	1.28954	0.303876	4.24364	2.19927e-05	0.000193718
ENSG00000124795	DEK	9920.82	0.828563	0.266077	3.114	0.00184571	0.0178327		ENSG00000100138	SNU13	7447.46	1.15269	0.270989	4.25365	2.10312e-05	0.000193736
ENSG00000187994	RINL	609.475	-0.76902	0.24384	-3.15378	0.00161168	0.0178327		ENSG00000179362		410.881	-1.42693	0.33317	-4.28289	1.84479e-05	0.000196277
ENSG00000100650	SRSF5	18792	-0.526193	0.167576	-3.14002	0.00168935	0.0178624		ENSG00000168672	LRATD2	2961.25	1.41631	0.330492	4.28546	1.8236e-05	0.000196479
ENSG00000113272	THG1L	1558.79	0.585706	0.19162	3.05661	0.00223857	0.0178735		ENSG00000185838	GNB1L	502.656	1.21675	0.284319	4.27953	1.87289e-05	0.000196479
ENSG00000096384	HSP90AB1	51827.5	0.704489	0.226355	3.11232	0.00185623	0.0178928		ENSG00000280789	PAGR1	2571.36	0.546749	0.12739	4.29194	1.77116e-05	0.000196479
ENSG00000100558	PLEK2	3706.58	0.851634	0.271144	3.14089	0.00168437	0.0178973		ENSG00000085982	USP40	2496.85	0.828477	0.193067	4.29113	1.77766e-05	0.000196931
ENSG00000137460	FHDC1	2929.55	0.753344	0.240648	3.13048	0.00174522	0.0179496		ENSG00000137309	HMGA1	23992.6	1.55599	0.365135	4.26139	2.03156e-05	0.000196978
ENSG00000141744	PNMT	24.9626	-2.28099	0.691181	-3.30013	0.000966399	0.0179796		ENSG00000155755	TMEM237	626.005	1.76476	0.412515	4.27805	1.88536e-05	0.00019744
ENSG00000086827	ZW10	969.44	0.687842	0.214539	3.20614	0.00134529	0.0179828		ENSG00000181544	FANCB	90.7193	2.00661	0.462591	4.33776	1.43941e-05	0.0001975
ENSG00000082146	STRADB	1646.78	-0.700423	0.229444	-3.0527	0.00226796	0.0180447		ENSG00000086506	HBQ1	30.7204	5.81287	1.33461	4.35548	1.32774e-05	0.000197669
ENSG00000102226	USP11	2355.05	-0.636659	0.20354	-3.12793	0.00176045	0.0180447		ENSG00000171604	CXXC5	5640.92	1.24405	0.291193	4.27224	1.93516e-05	0.000197702
ENSG00000162512	SDC3	3392.76	0.784433	0.250772	3.12808	0.00175953	0.0180447		ENSG00000171103	TRMT61B	773.731	1.07001	0.249819	4.28314	1.84276e-05	0.000197817
ENSG00000179593	ALOX15B	89.8632	-1.91233	0.610373	-3.13305	0.00173001	0.0180447		ENSG00000139266	MARCHF9	1721.94	0.776498	0.181332	4.28219	1.85064e-05	0.00019856
ENSG00000184368	MAP7D2	164.904	-1.98587	0.634022	-3.13218	0.00173516	0.0180447		ENSG00000107099	DOCK8	967.346	-1.35802	0.315191	-4.30856	1.64322e-05	0.00019861
ENSG00000204869	IGFL4	119.149	1.29249	0.412586	3.13266	0.00173233	0.0180594		ENSG00000233080	LINC01399	4.47057	4.55705	1.06009	4.29873	1.7178e-05	0.00019861
ENSG00000113739	STC2	1061.7	2.7974	0.903482	3.09624	0.00195989	0.0181251		ENSG00000253234		61.031	-3.8873	0.89218	-4.35708	1.31807e-05	0.00019861
ENSG00000184371	CSF1	1279.87	-1.4294	0.461992	-3.094	0.0019748	0.0181257		ENSG00000121210	TMEM131L	548.761	-1.79948	0.422161	-4.26253	2.02124e-05	0.000199977
ENSG00000226942		22.7431	-1.6638	0.504133	-3.30032	0.000965737	0.0181314		ENSG00000133800	LYVE1	641.468	-5.51983	1.29727	-4.25495	2.09097e-05	0.000201548
ENSG00000115163	CENPA	707.498	1.22432	0.380232	3.21992	0.00128229	0.0181603		ENSG00000231945	VARS1	4182.91	1.39651	0.327412	4.26531	1.99627e-05	0.000201548
ENSG00000189077	TMEM120A	4017.21	-0.907476	0.292275	-3.10488	0.00190359	0.0182062		ENSG00000185947	ZNF267	630.466	0.82798	0.194613	4.2545	2.09513e-05	0.000201777
ENSG00000006530	AGK	1739.67	0.467252	0.156087	2.99354	0.00275765	0.0182107		ENSG00000125931	CITED1	91.8372	4.6842	1.07867	4.34256	1.40835e-05	0.000202387
ENSG00000156265	MAP3K7CL	194.59	-1.23371	0.415937	-2.96609	0.00301611	0.0182107		ENSG00000178462	TUBAL3	1007.16	-2.16817	0.503794	-4.30368	1.67983e-05	0.000202387
ENSG00000186777	ZNF732	3.55665	-3.40978	0.999755	-3.41062	0.000648165	0.018226		ENSG00000255398	HCAR3	31.6698	5.8081	1.33488	4.35103	1.35501e-05	0.000202437
ENSG00000182287	AP1S2	776.786	-0.885693	0.276819	-3.19954	0.00137645	0.0182562		ENSG00000100906	NFKBIA	9916.58	-1.38712	0.325341	-4.26359	2.01168e-05	0.000204212
ENSG00000107957	SH3PXD2A	6302.49	0.510145	0.161166	3.16533	0.00154905	0.0182735		ENSG00000153823	PID1	2235.41	-2.77959	0.64977	-4.2778	1.88748e-05	0.000204212
ENSG00000073536	NLE1	1253.05	0.788236	0.257855	3.0569	0.00223643	0.0182795		ENSG00000270670		63.3365	-2.83348	0.652928	-4.33965	1.4271e-05	0.000204656
ENSG00000071539	TRIP13	913.922	1.11679	0.347257	3.21602	0.00129981	0.0183322		ENSG00000145777	TSLP	49.1797	-2.70472	0.621904	-4.3491	1.367e-05	0.000204727
ENSG00000188342	GTF2F2	2417.7	0.702033	0.22831	3.07491	0.00210568	0.0183672		ENSG00000152558	TMEM123	15975.8	1.07555	0.253104	4.24945	2.14299e-05	0.000205523
ENSG00000159579	RSPRY1	1774.3	0.301944	0.0982369	3.07363	0.00211472	0.0184366		ENSG00000138778	CENPE	921.164	1.75856	0.411673	4.27173	1.93962e-05	0.000206383
ENSG00000111846	GCNT2	276.406	-1.38429	0.445504	-3.10724	0.00188842	0.018441		ENSG00000196363	WDR5	3462.78	0.942419	0.22305	4.22515	2.38785e-05	0.000207064
ENSG00000156920	ADGRG4	2.97425	-2.69663	0.796848	-3.38412	0.000714063	0.018441		ENSG00000006118	TMEM132A	1727.87	1.98407	0.464627	4.27023	1.9527e-05	0.00020756
ENSG00000181163	NPM1	36475.3	0.837328	0.27428	3.05282	0.002267	0.018441		ENSG00000111300	NAA25	1263.94	0.819503	0.19076	4.296	1.7391e-05	0.000208433
ENSG00000141034	GID4	643.731	0.551009	0.175309	3.14307	0.00167185	0.0184926		ENSG00000225824	HLA-DQB1	245.397	3.44202	0.810254	4.24808	2.15611e-05	0.000209254
ENSG00000147475	ERLIN2	3695.64	0.400679	0.128212	3.12512	0.00177735	0.0184926		ENSG00000102010	BMX	133.687	-3.55812	0.821455	-4.33149	1.48103e-05	0.000211513
ENSG00000137812	KNL1	1054.04	1.32672	0.434737	3.05178	0.00227491	0.0185077		ENSG00000185105	MYADML2	72.1216	3.64816	0.835398	4.36697	1.25982e-05	0.000211908
ENSG00000025434	NR1H3	2038.26	-0.677083	0.220454	-3.07131	0.00213119	0.0185131		ENSG00000136877	FPGS	3883.73	0.60881	0.143626	4.23886	2.2466e-05	0.000213302
ENSG00000103429	BFAR	1694.07	0.549939	0.184169	2.98606	0.00282593	0.0185149		ENSG00000228813	HLA-DQB2	62.7522	-4.53444	1.05139	-4.31281	1.6119e-05	0.000213314
ENSG00000186638	KIF24	351.614	1.04311	0.35259	2.95843	0.00309206	0.0185149		ENSG00000067334	DNTTIP2	3291.32	1.11167	0.261575	4.24992	2.13851e-05	0.000213795
ENSG00000143226	FCGR2A	475.349	-1.56537	0.489967	-3.19485	0.00139903	0.0185636		ENSG00000114767	RRP9	2166.09	1.34675	0.314585	4.28104	1.86024e-05	0.000213924
ENSG00000169826	CSGALNACT2	578.212	-0.789102	0.251612	-3.13619	0.00171157	0.0185676		ENSG00000110934	BIN2	533.334	-1.51391	0.356663	-4.24466	2.18922e-05	0.000214032
ENSG00000140262	TCF12	3106.27	0.573029	0.183036	3.1307	0.00174391	0.0185847		ENSG00000181924	COA4	3914.93	0.847208	0.200945	4.21611	2.48549e-05	0.000214312
ENSG00000186912	P2RY4	13.5095	-2.65634	0.795565	-3.33893	0.000841003	0.0186		ENSG00000108839	ALOX12	145.254	-0.971923	0.222748	-4.36334	1.28093e-05	0.000214683
ENSG00000198053	SIRPA	1094.99	-1.56556	0.507574	-3.0844	0.00203963	0.0186008		ENSG00000197872	CYRIA	205.743	-2.43927	0.575146	-4.24113	2.224e-05	0.000214734
ENSG00000069849	ATP1B3	15333.8	-0.722042	0.231309	-3.12155	0.00179901	0.0186096		ENSG00000100292	HMOX1	3068.63	-1.79245	0.423281	-4.23466	2.28902e-05	0.000216235
ENSG00000148358	GPR107	5656.75	0.518865	0.164422	3.15568	0.00160123	0.0186096		ENSG00000231543	C2	1467.51	2.77788	0.651714	4.26242	2.02221e-05	0.000216543
ENSG00000162231	NXF1	4712.63	-0.529243	0.16954	-3.12164	0.00179845	0.0186096		ENSG00000111845	PAK1IP1	1023.61	1.26734	0.295701	4.28588	1.82015e-05	0.000216581
ENSG00000180370	PAK2	5318.35	0.537179	0.172107	3.12119	0.0018012	0.0186153		ENSG00000101222	SPEF1	19.6603	3.66061	0.844962	4.33227	1.47577e-05	0.000217766
ENSG00000133812	SBF2	2187.13	0.525461	0.175669	2.9912	0.00277882	0.0186608		ENSG00000164691	TAGAP	327.087	-2.71168	0.634572	-4.27324	1.92655e-05	0.000218722
ENSG00000111962	UST	186.215	-1.06372	0.342127	-3.10913	0.0018764	0.0186727		ENSG00000163145	C1QTNF7	94.9707	-3.59307	0.830069	-4.32864	1.5003e-05	0.000218896
ENSG00000151790	TDO2	314.255	-2.16189	0.697197	-3.10083	0.00192982	0.0186727		ENSG00000075275	CELSR1	1367.13	1.72982	0.403937	4.2824	1.8489e-05	0.000219813
ENSG00000174946	GPR171	135.751	-1.82779	0.586524	-3.11631	0.00183127	0.0186761		ENSG00000175792	RUVBL1	2690.43	1.2208	0.286481	4.26137	2.03178e-05	0.000219898
ENSG00000128596	CCDC136	75.8887	-1.36961	0.424097	-3.22947	0.00124022	0.0186935		ENSG00000108788	MLX	5336.23	-0.708007	0.167452	-4.22813	2.35645e-05	0.000221901
ENSG00000164047	CAMP	16.0635	-3.47417	1.0571	-3.28652	0.00101435	0.0187034		ENSG00000171792	RHNO1	1454.75	1.01132	0.237704	4.25454	2.09478e-05	0.000223397
ENSG00000189233	NUGGC	265.189	-1.27786	0.411224	-3.10744	0.00188716	0.01872		ENSG00000176533	GNG7	651.652	-2.91197	0.688279	-4.2308	2.32867e-05	0.000223576
ENSG00000079335	CDC14A	619.791	-1.03487	0.330027	-3.1357	0.00171446	0.0187605		ENSG00000187847		325.971	1.81282	0.424883	4.26664	1.9844e-05	0.000224485
ENSG00000179348	GATA2	1071.55	1.7012	0.556788	3.05538	0.00224774	0.0187836		ENSG00000163219	ARHGAP25	424.412	-1.83737	0.434737	-4.2264	2.37464e-05	0.000224494
ENSG00000035687	ADSS2	3525.69	0.408283	0.13131	3.10931	0.00187522	0.0187946		ENSG00000152767	FARP1	4028.64	0.893802	0.212624	4.20367	2.62624e-05	0.000224599
ENSG00000136738	STAM	1052.72	0.616303	0.201819	3.05374	0.00226007	0.0188674		ENSG00000278644	PCGF2	2049.02	1.04566	0.24573	4.25531	2.08756e-05	0.000225129
ENSG00000129317	PUS7L	1091.06	0.564765	0.183363	3.08004	0.00206973	0.0188886		ENSG00000178568	ERBB4	16.9747	-6.06906	1.40771	-4.3113	1.62295e-05	0.000225164
ENSG00000088256	GNA11	14301.8	-0.794195	0.254808	-3.11684	0.00182803	0.0188895		ENSG00000112110	MRPL18	4245.91	0.870287	0.207154	4.20116	2.65554e-05	0.000226737
ENSG00000119314	PTBP3	7574.79	0.578274	0.18367	3.14844	0.00164142	0.018931		ENSG00000211967	IGHV3-53	510.052	-4.03693	0.954517	-4.2293	2.34423e-05	0.000226737
ENSG00000024526	DEPDC1	933.108	1.27877	0.408562	3.12992	0.00174853	0.0190345		ENSG00000153002	CPB1	15.717	-3.7917	0.879962	-4.30894	1.6404e-05	0.000227238
ENSG00000144867	SRPRB	3527.51	0.779487	0.250342	3.11369	0.00184765	0.0190345		ENSG00000185721	DRG1	2792.72	0.783217	0.183654	4.26463	2.0023e-05	0.000227449
ENSG00000165304	MELK	1213.94	1.05223	0.346252	3.03891	0.00237437	0.0190345		ENSG00000124406	ATP8A1	3570.84	-2.01775	0.476327	-4.23607	2.2747e-05	0.000227483
ENSG00000185219	ZNF445	1598.84	0.350325	0.1157	3.02788	0.00246274	0.0190345		ENSG00000149100	EIF3M	7560.98	0.838099	0.199799	4.19471	2.73219e-05	0.000228534
ENSG00000228146	CASP16P	145.76	-1.64342	0.530029	-3.10062	0.00193118	0.0190345		ENSG00000255339		128.204	-1.99455	0.463938	-4.29917	1.71441e-05	0.000228534
ENSG00000244004	RPS3AP19	10.6799	3.03704	0.931359	3.26087	0.00111073	0.0190345		ENSG00000028310	BRD9	3191.57	0.784577	0.185416	4.23145	2.32188e-05	0.00022871
ENSG00000213839		34.7238	1.07937	0.32916	3.27918	0.0010411	0.0190506		ENSG00000205336	ADGRG1	8434.25	1.31262	0.310106	4.23283	2.30771e-05	0.000229098
ENSG00000130208	APOC1	1087.27	-1.92153	0.63034	-3.0484	0.00230065	0.0190991		ENSG00000146276	GABRR1	36.9987	2.64329	0.611932	4.31959	1.5632e-05	0.000229123
ENSG00000058085	LAMC2	8766.01	1.37768	0.442782	3.11143	0.00186185	0.0191317		ENSG00000196365	LONP1	7987.82	1.15541	0.273113	4.23052	2.33152e-05	0.000231072
ENSG00000254220	IGKV2D-18	9.49466	-3.0337	0.925581	-3.27762	0.00104688	0.0191317		ENSG00000057935	MTA3	2502.34	0.888474	0.208131	4.26882	1.96511e-05	0.000231144
ENSG00000162599	NFIA	2451.58	0.809582	0.266242	3.04078	0.00235965	0.0191501		ENSG00000115112	TFCP2L1	5905.42	-1.44656	0.343101	-4.21614	2.48519e-05	0.000231438
ENSG00000131459	GFPT2	117.465	-2.03185	0.656111	-3.09681	0.00195613	0.0192176		ENSG00000104408	EIF3E	14833.2	1.09705	0.261898	4.18884	2.80389e-05	0.000233701
ENSG00000139597	N4BP2L1	719.651	-0.860793	0.275182	-3.12808	0.00175951	0.0192454		ENSG00000241484	ARHGAP8	3277.61	0.855363	0.204017	4.19261	2.75758e-05	0.000233804
ENSG00000167106	FAM102A	7077.62	-0.790151	0.254165	-3.10881	0.0018784	0.0192628		ENSG00000065911	MTHFD2	4158.73	1.8718	0.44453	4.21075	2.54529e-05	0.000236704
ENSG00000147536	GINS4	714.609	0.988757	0.316328	3.12573	0.00177363	0.0193802		ENSG00000109089	CDR2L	505.789	2.01373	0.475793	4.23238	2.31235e-05	0.000236704
ENSG00000123685	BATF3	131.637	-1.71318	0.553762	-3.09371	0.00197668	0.0194023		ENSG00000112773	TENT5A	2957.19	-1.35817	0.320164	-4.2421	2.2144e-05	0.000236704
ENSG00000154451	GBP5	442.095	-1.47748	0.474021	-3.11691	0.00182756	0.0194358		ENSG00000234667	ACTL11P	45.4392	3.12091	0.724574	4.30723	1.65309e-05	0.000237657
ENSG00000170312	CDK1	2666.54	1.26728	0.41751	3.03533	0.00240271	0.0194358		ENSG00000197083		32.6392	-3.33494	0.773778	-4.30994	1.63296e-05	0.000238141
ENSG00000105849	POLR1F	1119.77	0.663718	0.218242	3.04121	0.00235631	0.0194526		ENSG00000136271	DDX56	5846.53	1.63732	0.390058	4.19763	2.69719e-05	0.000238563
ENSG00000090863	GLG1	10050.4	0.612604	0.199183	3.07558	0.00210093	0.0194758		ENSG00000065268	WDR18	3764.11	1.07818	0.255301	4.22316	2.40905e-05	0.000238855
ENSG00000162366	PDZK1IP1	11951.3	1.28386	0.412122	3.11523	0.00183799	0.0194851		ENSG00000251535		5.37861	-3.81535	0.892816	-4.27339	1.92522e-05	0.000239747
ENSG00000282608	ADORA3	93.5939	-1.6918	0.547293	-3.09122	0.00199337	0.0194851		ENSG00000101457	DNTTIP1	2905.37	1.03632	0.244878	4.232	2.31624e-05	0.000239756
ENSG00000135913	USP37	372.576	0.530192	0.170193	3.11523	0.00183799	0.0194975		ENSG00000133773	CCDC59	1475.72	0.802545	0.188444	4.2588	2.05523e-05	0.000240042
ENSG00000174938	SEZ6L2	4126.57	1.18674	0.381633	3.10964	0.00187312	0.0195199		ENSG00000224501	HSPA1B	2287.49	3.1667	0.743563	4.25882	2.05504e-05	0.000240042
ENSG00000128606	LRRC17	76.4661	-1.94808	0.603862	-3.22604	0.00125517	0.0195253		ENSG00000182264	IZUMO1	85.9052	2.23087	0.517916	4.3074	1.65186e-05	0.00024005
ENSG00000137821	LRRC49	326.902	1.18169	0.383535	3.08104	0.00206281	0.0195872		ENSG00000282710		12.9322	-5.69669	1.33265	-4.27471	1.91389e-05	0.000242179
ENSG00000176014	TUBB6	2229.03	-0.927663	0.312436	-2.96913	0.00298644	0.0196522		ENSG00000101407	TTI1	1301.78	1.03588	0.24507	4.22687	2.36962e-05	0.000244666
ENSG00000155506	LARP1	7519.9	0.653501	0.210772	3.1005	0.00193191	0.0196722		ENSG00000242038	EGFL8	369.625	2.66092	0.630055	4.22332	2.40731e-05	0.000244941
ENSG00000224321		83.5993	-1.59784	0.494536	-3.23098	0.00123367	0.0196998		ENSG00000089356	FXYD3	97629.2	-1.63367	0.391199	-4.17607	2.96585e-05	0.000244969
ENSG00000162981	LRATD1	21848.7	1.39175	0.447393	3.11081	0.00186576	0.0197001		ENSG00000186416	NKRF	857.95	1.05295	0.248945	4.22965	2.34055e-05	0.000244969
ENSG00000102837	OLFM4	101863	2.96277	0.979991	3.02326	0.00250064	0.0197258		ENSG00000005249	PRKAR2B	560.175	-2.27252	0.540857	-4.20171	2.64907e-05	0.000245785
ENSG00000143013	LMO4	2049.99	-0.871843	0.286466	-3.04344	0.00233889	0.0197371		ENSG00000108641	B9D1	804.582	1.51023	0.356908	4.23143	2.3221e-05	0.000245785
ENSG00000101307	SIRPB1	70.2872	-2.14086	0.664588	-3.22134	0.00127594	0.0197688		ENSG00000109501	WFS1	2496.55	1.78825	0.422921	4.22834	2.3542e-05	0.000245785
ENSG00000183914	DNAH2	228.972	1.10903	0.378835	2.92747	0.00341731	0.0198786		ENSG00000284753	EEF1AKMT4	719.602	1.49808	0.354028	4.23153	2.3211e-05	0.000245785
[truncated: 7,013 more rows]

## Sheet: EDF6C
	Conn-change	Direction	Stage
0	-0.185668	Unchanged	polyp
1	-0.751528	Unchanged	polyp
2	-0.357838	Down-reg	polyp
3	-0.729739	Up-reg	polyp
4	-0.162535	Unchanged	polyp
5	-0.502906	Up-reg	polyp
6	-0.232438	Unchanged	polyp
7	-0.0707973	Unchanged	polyp
8	-0.65886	Up-reg	polyp
9	-0.137745	Up-reg	polyp
10	-0.522761	Up-reg	polyp
11	-0.293011	Unchanged	polyp
12	-0.522935	Unchanged	polyp
13	-0.493792	Unchanged	polyp
14	0.746471	Unchanged	polyp
15	-0.365536	Unchanged	polyp
16	-0.316407	Unchanged	polyp
17	0.272522	Unchanged	polyp
18	-0.591464	Unchanged	polyp
19	-0.443688	Unchanged	polyp
20	-0.502275	Down-reg	polyp
21	-0.414448	Unchanged	polyp
22	-0.253874	Unchanged	polyp
23	-0.391866	Unchanged	polyp
24	-0.0902547	Unchanged	polyp
25	-0.650373	Unchanged	polyp
26	-0.501233	Unchanged	polyp
27	-0.419457	Down-reg	polyp
28	-0.436802	Unchanged	polyp
29	-0.0965097	Down-reg	polyp
30	-0.488034	Unchanged	polyp
31	-0.410606	Unchanged	polyp
32	-0.431625	Unchanged	polyp
33	-0.425942	Unchanged	polyp
34	-0.48155	Down-reg	polyp
35	-0.702741	Unchanged	polyp
36	-0.201102	Up-reg	polyp
37	-0.253133	Down-reg	polyp
38	-0.710119	Unchanged	polyp
39	-0.554186	Unchanged	polyp
40	0.0591122	Unchanged	polyp
41	-0.431735	Unchanged	polyp
42	-0.151639	Down-reg	polyp
43	-0.31777	Unchanged	polyp
44	-0.280629	Unchanged	polyp
45	-0.20731	Up-reg	polyp
46	-0.506269	Up-reg	polyp
47	-0.0648051	Up-reg	polyp
48	-0.103393	Unchanged	polyp
49	-0.0979562	Up-reg	polyp
50	0.0255102	Unchanged	polyp
51	-0.407334	Up-reg	polyp
52	0.228106	Unchanged	polyp
53	-0.163521	Up-reg	polyp
54	-0.405644	Unchanged	polyp
55	0.068725	Unchanged	polyp
56	-0.444065	Unchanged	polyp
57	-0.19747	Unchanged	polyp
58	-0.505293	Down-reg	polyp
59	-0.718587	Unchanged	polyp
60	-0.532198	Unchanged	polyp
61	-0.436919	Unchanged	polyp
62	-0.436493	Unchanged	polyp
63	-0.649233	Down-reg	polyp
64	-0.594812	Unchanged	polyp
65	-0.0160619	Down-reg	polyp
66	-0.561585	Up-reg	polyp
67	-0.23485	Unchanged	polyp
68	-0.637369	Unchanged	polyp
69	-0.603312	Unchanged	polyp
70	0.221199	Down-reg	polyp
71	-0.220471	Unchanged	polyp
72	0.141304	Unchanged	polyp
73	-0.0885728	Unchanged	polyp
74	-0.363718	Unchanged	polyp
75	-0.389278	Unchanged	polyp
76	0.0429906	Unchanged	polyp
77	0.00645892	Unchanged	polyp
78	-0.110178	Unchanged	polyp
79	-0.458632	Unchanged	polyp
80	-0.434267	Unchanged	polyp
81	-0.163023	Unchanged	polyp
82	-0.127594	Unchanged	polyp
83	-0.0172697	Unchanged	polyp
84	-0.42462	Up-reg	polyp
85	-0.203847	Unchanged	polyp
86	0.118181	Up-reg	polyp
87	-0.278899	Up-reg	polyp
88	-0.285593	Unchanged	polyp
89	-0.492014	Up-reg	polyp
90	-0.529649	Unchanged	polyp
91	-0.0213091	Unchanged	polyp
92	-0.444463	Down-reg	polyp
93	-0.290803	Unchanged	polyp
94	-0.536609	Unchanged	polyp
95	-0.343996	Unchanged	polyp
96	-0.251372	Up-reg	polyp
97	0.03357	Unchanged	polyp
98	0.12274	Unchanged	polyp
99	-0.125822	Unchanged	polyp
100	0.134384	Up-reg	polyp
101	-0.372692	Unchanged	polyp
102	-0.520725	Unchanged	polyp
103	-0.532033	Unchanged	polyp
104	-0.311948	Unchanged	polyp
105	-0.336295	Unchanged	polyp
106	0.441537	Unchanged	polyp
107	-0.447098	Unchanged	polyp
108	-0.208948	Unchanged	polyp
109	-0.326911	Down-reg	polyp
110	-0.233423	Unchanged	polyp
111	-1.22222	Down-reg	polyp
112	0.117727	Unchanged	polyp
113	-0.436993	Unchanged	polyp
114	-0.854826	Unchanged	polyp
115	-0.230116	Unchanged	polyp
116	-0.483186	Down-reg	polyp
117	-0.490209	Unchanged	polyp
118	-0.118188	Unchanged	polyp
119	-0.0911519	Unchanged	polyp
120	-0.109235	Unchanged	polyp
121	-0.496058	Down-reg	polyp
122	-0.453758	Unchanged	polyp
123	-0.530027	Unchanged	polyp
124	-0.0468476	Unchanged	polyp
125	-0.718538	Unchanged	polyp
126	-0.125018	Unchanged	polyp
127	0.0086365	Unchanged	polyp
128	-0.164819	Unchanged	polyp
129	-0.605013	Unchanged	polyp
130	-0.323516	Unchanged	polyp
131	-0.371388	Unchanged	polyp
132	-0.630574	Unchanged	polyp
133	-0.508012	Up-reg	polyp
134	-0.103893	Up-reg	polyp
135	-0.181433	Unchanged	polyp
136	-0.204301	Unchanged	polyp
137	-0.0626325	Unchanged	polyp
138	-0.155803	Unchanged	polyp
139	-0.312401	Unchanged	polyp
140	-0.0803464	Unchanged	polyp
141	-0.423984	Unchanged	polyp
142	0.194087	Unchanged	polyp
143	-0.13945	Unchanged	polyp
144	-0.678593	Unchanged	polyp
145	-0.22106	Unchanged	polyp
146	-0.0219262	Unchanged	polyp
147	-0.153393	Unchanged	polyp
148	-0.0821397	Unchanged	polyp
149	-0.580076	Unchanged	polyp
150	-0.508042	Unchanged	polyp
151	-0.292174	Unchanged	polyp
152	0.191236	Unchanged	polyp
153	-0.419179	Up-reg	polyp
154	-0.533374	Unchanged	polyp
155	-0.46491	Unchanged	polyp
156	-0.175953	Unchanged	polyp
157	-0.525947	Down-reg	polyp
158	-0.455105	Unchanged	polyp
159	-0.336493	Unchanged	polyp
160	-0.593683	Unchanged	polyp
161	-0.172307	Up-reg	polyp
162	-0.332535	Unchanged	polyp
163	-0.255021	Unchanged	polyp
164	-0.472279	Unchanged	polyp
165	-0.306421	Unchanged	polyp
166	-0.532199	Unchanged	polyp
167	-0.557265	Unchanged	polyp
168	-0.338292	Unchanged	polyp
169	-0.117362	Unchanged	polyp
170	-0.406035	Down-reg	polyp
171	-0.163576	Unchanged	polyp
172	-0.297948	Unchanged	polyp
173	0.632369	Unchanged	polyp
174	-0.0995439	Down-reg	polyp
175	-0.701739	Unchanged	polyp
176	-0.241273	Unchanged	polyp
177	0.169624	Down-reg	polyp
178	-0.535157	Up-reg	polyp
179	-0.37083	Unchanged	polyp
180	-0.237346	Down-reg	polyp
181	-0.405669	Unchanged	polyp
182	-0.39076	Unchanged	polyp
183	-0.281169	Unchanged	polyp
184	-0.193087	Unchanged	polyp
185	-0.508788	Down-reg	polyp
186	-0.32127	Unchanged	polyp
187	-0.046399	Unchanged	polyp
188	-0.39602	Unchanged	polyp
189	-0.517275	Unchanged	polyp
190	-0.312472	Unchanged	polyp
191	-0.291532	Unchanged	polyp
192	-0.769643	Unchanged	polyp
193	-0.750838	Unchanged	polyp
194	-0.296849	Unchanged	polyp
195	-0.45438	Up-reg	polyp
196	-0.445825	Unchanged	polyp
197	-0.248002	Unchanged	polyp
198	-0.220545	Up-reg	polyp
199	-0.28029	Up-reg	polyp
200	-0.0855797	Unchanged	polyp
201	-0.366845	Up-reg	polyp
202	-0.322406	Up-reg	polyp
203	-0.296412	Unchanged	polyp
204	-0.671179	Unchanged	polyp
205	-0.131155	Unchanged	polyp
206	-0.389709	Up-reg	polyp
207	-0.0144636	Down-reg	polyp
208	-0.317463	Up-reg	polyp
209	-0.527337	Up-reg	polyp
210	0.192695	Down-reg	polyp
211	-0.41496	Unchanged	polyp
212	-0.289961	Unchanged	polyp
213	-0.496665	Unchanged	polyp
214	-0.705553	Unchanged	polyp
215	-0.501147	Unchanged	polyp
216	-0.761914	Down-reg	polyp
217	-0.61345	Unchanged	polyp
218	-0.502331	Up-reg	polyp
219	-0.967352	Unchanged	polyp
220	-0.484825	Unchanged	polyp
221	-0.48443	Up-reg	polyp
222	-0.478202	Unchanged	polyp
223	-0.432121	Up-reg	polyp
224	-0.197487	Unchanged	polyp
225	-0.329272	Unchanged	polyp
226	-0.372368	Unchanged	polyp
227	-0.028767	Unchanged	polyp
228	-0.255953	Down-reg	polyp
229	-0.332615	Up-reg	polyp
230	-0.484743	Unchanged	polyp
231	-0.0718757	Unchanged	polyp
232	-0.498441	Unchanged	polyp
233	-0.563824	Up-reg	polyp
234	-0.378355	Unchanged	polyp
235	-0.573822	Unchanged	polyp
236	-0.166794	Down-reg	polyp
237	-0.428703	Unchanged	polyp
238	-0.530814	Unchanged	polyp
239	-0.347474	Up-reg	polyp
240	-0.38449	Unchanged	polyp
241	-0.497671	Unchanged	polyp
242	-0.440844	Unchanged	polyp
243	0.0966953	Unchanged	polyp
244	-0.380928	Unchanged	polyp
245	-0.288137	Unchanged	polyp
246	-0.298115	Unchanged	polyp
247	-0.156313	Up-reg	polyp
248	-0.124087	Unchanged	polyp
249	-0.439499	Unchanged	polyp
250	0.053229	Up-reg	polyp
251	0.19759	Unchanged	polyp
252	-0.432866	Up-reg	polyp
253	-0.519644	Unchanged	polyp
254	-0.483255	Unchanged	polyp
255	-0.211504	Unchanged	polyp
256	-1.28877	Unchanged	polyp
257	-0.466127	Unchanged	polyp
258	-0.157598	Unchanged	polyp
259	-0.770009	Unchanged	polyp
260	-0.564482	Unchanged	polyp
261	-0.150727	Unchanged	polyp
262	-0.698327	Unchanged	polyp
263	-0.65889	Unchanged	polyp
264	0.651411	Unchanged	polyp
265	-0.0562748	Unchanged	polyp
266	-0.231861	Down-reg	polyp
267	-0.274357	Down-reg	polyp
268	-0.639265	Unchanged	polyp
269	-0.0505509	Unchanged	polyp
270	-0.214259	Unchanged	polyp
271	-0.615136	Unchanged	polyp
272	-0.414113	Unchanged	polyp
273	-0.718709	Down-reg	polyp
274	-0.308765	Unchanged	polyp
275	-0.406936	Unchanged	polyp
276	-0.361481	Up-reg	polyp
277	0.490583	Unchanged	polyp
278	0.210502	Unchanged	polyp
279	-0.653906	Up-reg	polyp
280	-0.876646	Unchanged	polyp
281	-0.757392	Unchanged	polyp
282	-0.543803	Unchanged	polyp
283	-0.00689306	Unchanged	polyp
284	-0.107127	Unchanged	polyp
285	0.133889	Unchanged	polyp
286	-0.495155	Down-reg	polyp
287	-0.71458	Unchanged	polyp
288	-0.101861	Unchanged	polyp
289	-0.406033	Unchanged	polyp
290	-0.20473	Unchanged	polyp
291	-0.00363723	Unchanged	polyp
292	-0.42038	Unchanged	polyp
293	-0.377672	Unchanged	polyp
294	-0.413922	Unchanged	polyp
295	-0.46503	Unchanged	polyp
296	-0.316314	Down-reg	polyp
297	-0.309259	Up-reg	polyp
298	-0.360965	Unchanged	polyp
299	-0.427823	Unchanged	polyp
300	-0.384524	Up-reg	polyp
301	-0.503552	Unchanged	polyp
302	-0.314661	Unchanged	polyp
303	-0.411254	Unchanged	polyp
304	-0.235794	Down-reg	polyp
305	-0.254293	Unchanged	polyp
306	-0.201072	Unchanged	polyp
307	-0.6491	Up-reg	polyp
308	-0.453083	Up-reg	polyp
309	-0.182382	Down-reg	polyp
310	-0.383094	Unchanged	polyp
311	-0.283353	Unchanged	polyp
312	-0.30352	Up-reg	polyp
313	-0.254426	Unchanged	polyp
314	-0.172092	Unchanged	polyp
315	-0.170462	Unchanged	polyp
316	-0.123217	Unchanged	polyp
317	-0.545571	Down-reg	polyp
318	-0.260623	Unchanged	polyp
319	-0.614828	Unchanged	polyp
320	-0.346985	Up-reg	polyp
321	-0.276732	Unchanged	polyp
322	-0.226508	Unchanged	polyp
323	-0.243342	Unchanged	polyp
324	-0.348953	Unchanged	polyp
325	-0.413867	Unchanged	polyp
326	-0.518069	Up-reg	polyp
327	-0.651468	Up-reg	polyp
328	-0.483976	Unchanged	polyp
329	-0.343051	Unchanged	polyp
330	-0.162454	Unchanged	polyp
331	-0.599	Unchanged	polyp
332	-0.420645	Unchanged	polyp
333	-0.0856699	Unchanged	polyp
334	0.12563	Unchanged	polyp
335	-0.393229	Unchanged	polyp
336	-0.357329	Unchanged	polyp
337	-0.26595	Unchanged	polyp
338	-0.525791	Unchanged	polyp
339	-0.455319	Unchanged	polyp
340	-0.537592	Unchanged	polyp
341	-0.331211	Up-reg	polyp
342	-0.184048	Unchanged	polyp
343	-0.72237	Unchanged	polyp
344	-0.382607	Up-reg	polyp
345	-0.362608	Unchanged	polyp
346	-0.504366	Unchanged	polyp
347	-0.396945	Unchanged	polyp
348	-0.380069	Unchanged	polyp
349	-0.483401	Unchanged	polyp
350	-0.373929	Unchanged	polyp
351	-0.717644	Down-reg	polyp
352	-0.142606	Unchanged	polyp
353	-0.52641	Down-reg	polyp
354	-0.0223531	Unchanged	polyp
355	-0.677866	Unchanged	polyp
356	-0.420179	Unchanged	polyp
357	-0.507283	Up-reg	polyp
358	-0.089568	Up-reg	polyp
359	-0.354071	Unchanged	polyp
360	-0.166732	Up-reg	polyp
361	-0.178475	Unchanged	polyp
362	-0.274029	Up-reg	polyp
363	0.208102	Down-reg	polyp
364	0.0344479	Unchanged	polyp
365	-0.662759	Unchanged	polyp
366	-0.486381	Unchanged	polyp
367	-0.248521	Unchanged	polyp
368	-0.618836	Unchanged	polyp
369	-0.447405	Unchanged	polyp
370	-0.519674	Up-reg	polyp
371	0.22313	Down-reg	polyp
372	-0.549107	Unchanged	polyp
373	-0.369472	Unchanged	polyp
374	-0.316832	Unchanged	polyp
375	-0.309413	Unchanged	polyp
376	-0.253854	Unchanged	polyp
377	-0.508553	Unchanged	polyp
378	-0.402778	Up-reg	polyp
379	-0.527841	Unchanged	polyp
380	-0.0786985	Unchanged	polyp
381	-0.732013	Unchanged	polyp
382	-0.25907	Unchanged	polyp
383	-0.227117	Up-reg	polyp
384	-0.440823	Unchanged	polyp
385	-0.23232	Unchanged	polyp
386	-0.505893	Unchanged	polyp
387	-0.316171	Up-reg	polyp
388	-0.524998	Unchanged	polyp
389	-0.41857	Unchanged	polyp
390	-0.148622	Unchanged	polyp
391	-0.448685	Up-reg	polyp
392	0.0216721	Down-reg	polyp
393	-0.705532	Unchanged	polyp
394	-0.0335821	Unchanged	polyp
395	-0.269266	Up-reg	polyp
396	0.059002	Unchanged	polyp
397	-0.330155	Unchanged	polyp
398	-0.48989	Up-reg	polyp
399	-0.249871	Unchanged	polyp
400	-0.345254	Up-reg	polyp
401	-0.469927	Unchanged	polyp
402	-0.801005	Down-reg	polyp
403	-0.12497	Unchanged	polyp
404	-0.120293	Up-reg	polyp
405	-0.199317	Unchanged	polyp
406	-0.0602151	Down-reg	polyp
407	-0.207058	Unchanged	polyp
408	-0.53199	Unchanged	polyp
409	-0.23813	Unchanged	polyp
410	-0.696193	Down-reg	polyp
411	-0.378545	Unchanged	polyp
412	-0.138004	Up-reg	polyp
413	-0.45898	Down-reg	polyp
414	-0.332785	Unchanged	polyp
415	-0.272237	Unchanged	polyp
416	-0.419498	Unchanged	polyp
417	-0.574839	Unchanged	polyp
418	0.0904216	Down-reg	polyp
419	-0.405771	Unchanged	polyp
420	-0.260881	Unchanged	polyp
421	-0.330156	Unchanged	polyp
422	-0.403766	Unchanged	polyp
423	-0.2616	Unchanged	polyp
424	-0.655121	Unchanged	polyp
425	-0.440674	Unchanged	polyp
426	-0.465129	Up-reg	polyp
427	-0.50508	Unchanged	polyp
428	-0.395891	Unchanged	polyp
429	-0.255919	Up-reg	polyp
430	-0.309206	Unchanged	polyp
431	-0.376462	Unchanged	polyp
432	-0.486199	Unchanged	polyp
433	-0.73019	Down-reg	polyp
434	-0.229662	Up-reg	polyp
435	-0.604566	Unchanged	polyp
436	-0.0177172	Unchanged	polyp
437	-0.336794	Up-reg	polyp
438	-0.599983	Up-reg	polyp
439	-0.332154	Unchanged	polyp
440	-0.424844	Unchanged	polyp
441	-0.084278	Unchanged	polyp
442	-0.475432	Unchanged	polyp
443	-0.248297	Unchanged	polyp
444	0.0618081	Unchanged	polyp
445	0.0550858	Unchanged	polyp
446	-0.246965	Unchanged	polyp
447	-0.421993	Unchanged	polyp
448	-0.559909	Up-reg	polyp
449	-0.0329099	Down-reg	polyp
450	-0.428628	Unchanged	polyp
451	-0.296696	Up-reg	polyp
452	-0.256074	Unchanged	polyp
453	-0.486639	Unchanged	polyp
454	-0.251013	Unchanged	polyp
455	-0.320512	Up-reg	polyp
456	-0.565345	Unchanged	polyp
457	-0.300985	Unchanged	polyp
458	-0.253662	Up-reg	polyp
459	-0.550223	Unchanged	polyp
460	-0.439088	Unchanged	polyp
461	-0.0793915	Up-reg	polyp
462	-0.0740679	Up-reg	polyp
463	-0.602837	Unchanged	polyp
464	-0.636226	Unchanged	polyp
465	-0.156234	Unchanged	polyp
466	-0.233879	Unchanged	polyp
467	-0.660064	Unchanged	polyp
468	-0.553735	Unchanged	polyp
469	-0.277925	Unchanged	polyp
470	-0.492228	Down-reg	polyp
471	-0.0124397	Down-reg	polyp
472	-0.390157	Unchanged	polyp
473	-0.156971	Up-reg	polyp
474	-0.461324	Unchanged	polyp
475	-0.224758	Unchanged	polyp
476	-0.186244	Up-reg	polyp
477	-0.342615	Unchanged	polyp
478	-0.309145	Up-reg	polyp
479	-0.339426	Unchanged	polyp
480	-0.310351	Unchanged	polyp
481	-0.194303	Unchanged	polyp
482	-0.233815	Up-reg	polyp
483	-0.452704	Unchanged	polyp
484	-0.418876	Unchanged	polyp
485	-0.408305	Unchanged	polyp
486	-0.211059	Unchanged	polyp
487	-0.279341	Unchanged	polyp
488	-0.20277	Unchanged	polyp
489	-0.410351	Unchanged	polyp
490	-0.62592	Up-reg	polyp
491	-0.257071	Unchanged	polyp
492	-0.135886	Up-reg	polyp
493	-0.172582	Unchanged	polyp
494	-0.291802	Unchanged	polyp
495	-0.538012	Unchanged	polyp
496	-0.488876	Unchanged	polyp
497	-0.701858	Unchanged	polyp
498	-0.29233	Unchanged	polyp
499	-0.299857	Unchanged	polyp
500	-0.174864	Unchanged	polyp
501	-0.766392	Unchanged	polyp
502	-0.242756	Unchanged	polyp
503	-0.263606	Unchanged	polyp
504	-0.13365	Unchanged	polyp
505	-0.556711	Unchanged	polyp
506	-0.67882	Unchanged	polyp
507	-0.36015	Down-reg	polyp
508	-0.399224	Unchanged	polyp
509	-0.22694	Up-reg	polyp
510	-0.346713	Unchanged	polyp
511	0.0641917	Unchanged	polyp
512	-0.6932	Unchanged	polyp
513	-0.309413	Unchanged	polyp
514	-0.393699	Unchanged	polyp
515	-0.681538	Down-reg	polyp
516	0.02031	Unchanged	polyp
517	-0.666568	Unchanged	polyp
518	-0.404233	Unchanged	polyp
519	-0.449993	Unchanged	polyp
520	-0.404605	Unchanged	polyp
521	-0.365812	Unchanged	polyp
522	0.128448	Down-reg	polyp
523	-0.545024	Unchanged	polyp
524	-0.378517	Unchanged	polyp
525	-0.186317	Unchanged	polyp
526	-0.273947	Down-reg	polyp
527	-0.303394	Unchanged	polyp
528	-0.292715	Unchanged	polyp
529	-0.295693	Unchanged	polyp
530	-0.499504	Unchanged	polyp
531	-0.287071	Unchanged	polyp
532	-0.333517	Unchanged	polyp
533	-0.804927	Down-reg	polyp
534	-0.709908	Unchanged	polyp
535	-0.448428	Down-reg	polyp
536	-0.346535	Unchanged	polyp
537	-0.585763	Unchanged	polyp
538	-0.552091	Unchanged	polyp
539	-0.379002	Up-reg	polyp
540	-0.100295	Up-reg	polyp
541	0.0704111	Down-reg	polyp
542	-0.384904	Up-reg	polyp
543	-0.276569	Unchanged	polyp
544	-0.336791	Down-reg	polyp
545	-0.175368	Unchanged	polyp
546	-0.201831	Unchanged	polyp
547	-0.622612	Unchanged	polyp
548	-0.467655	Unchanged	polyp
549	-0.501934	Unchanged	polyp
550	-0.567791	Unchanged	polyp
551	-0.130019	Up-reg	polyp
552	-0.44449	Unchanged	polyp
553	-0.428738	Unchanged	polyp
554	0.0070459	Unchanged	polyp
555	-0.50519	Unchanged	polyp
556	-0.238665	Unchanged	polyp
557	-0.210863	Unchanged	polyp
558	-0.352723	Unchanged	polyp
559	-0.878025	Unchanged	polyp
560	-0.340666	Unchanged	polyp
561	-0.44665	Down-reg	polyp
562	-0.600299	Unchanged	polyp
563	-0.373251	Unchanged	polyp
564	-0.351972	Up-reg	polyp
565	-0.132692	Unchanged	polyp
566	-0.550517	Unchanged	polyp
567	-0.398307	Up-reg	polyp
568	-0.307867	Unchanged	polyp
569	0.0206349	Up-reg	polyp
570	-0.442827	Unchanged	polyp
571	-0.490661	Unchanged	polyp
572	-0.0272548	Unchanged	polyp
573	-0.304769	Unchanged	polyp
574	-0.385728	Unchanged	polyp
575	-0.812948	Unchanged	polyp
576	0.439032	Unchanged	polyp
577	-0.441067	Down-reg	polyp
578	-0.539211	Unchanged	polyp
579	-0.643399	Up-reg	polyp
580	-0.470255	Up-reg	polyp
581	-0.476737	Unchanged	polyp
582	-0.286168	Unchanged	polyp
583	0.0314319	Up-reg	polyp
584	-0.24101	Up-reg	polyp
585	-0.517673	Unchanged	polyp
586	-0.254832	Unchanged	polyp
587	-0.518326	Unchanged	polyp
588	-0.551996	Unchanged	polyp
589	-0.822642	Unchanged	polyp
590	-0.240896	Unchanged	polyp
591	0.289763	Down-reg	polyp
592	-0.140388	Unchanged	polyp
593	-0.0267347	Unchanged	polyp
594	-0.382872	Unchanged	polyp
595	-0.389788	Unchanged	polyp
596	-0.0433529	Unchanged	polyp
597	-0.243675	Unchanged	polyp
598	-0.258249	Unchanged	polyp
599	-0.171832	Unchanged	polyp
600	-0.402143	Unchanged	polyp
601	-0.364982	Unchanged	polyp
602	-0.625285	Unchanged	polyp
603	-0.490162	Up-reg	polyp
604	-0.263508	Unchanged	polyp
605	-0.217402	Unchanged	polyp
606	0.0606858	Down-reg	polyp
607	-0.378938	Unchanged	polyp
608	-0.023234	Unchanged	polyp
609	-0.356952	Down-reg	polyp
610	0.250703	Up-reg	polyp
611	-0.390212	Unchanged	polyp
612	-0.332641	Up-reg	polyp
613	-0.381296	Down-reg	polyp
614	-0.381296	Unchanged	polyp
615	-0.3883	Up-reg	polyp
616	-0.320885	Unchanged	polyp
617	-0.413724	Unchanged	polyp
618	-0.486965	Up-reg	polyp
619	-0.352827	Unchanged	polyp
620	-0.0393257	Unchanged	polyp
621	-0.212981	Up-reg	polyp
622	-0.431839	Unchanged	polyp
623	-0.210516	Unchanged	polyp
624	0.00745693	Unchanged	polyp
625	-0.447687	Unchanged	polyp
626	-0.18351	Unchanged	polyp
627	-0.399356	Unchanged	polyp
628	-0.4368	Unchanged	polyp
629	-0.177228	Unchanged	polyp
630	-0.367883	Unchanged	polyp
631	-0.313652	Up-reg	polyp
632	-0.567624	Unchanged	polyp
633	-0.450275	Up-reg	polyp
634	-0.495511	Unchanged	polyp
635	-0.614328	Unchanged	polyp
636	-0.473949	Unchanged	polyp
637	-0.565908	Unchanged	polyp
638	-0.34619	Down-reg	polyp
639	-0.489171	Up-reg	polyp
640	-0.374278	Unchanged	polyp
641	-0.252377	Unchanged	polyp
642	-0.256956	Unchanged	polyp
643	-0.515034	Unchanged	polyp
644	-0.0243266	Up-reg	polyp
645	-0.371161	Unchanged	polyp
646	-0.300055	Up-reg	polyp
647	-0.484895	Unchanged	polyp
648	-0.75109	Unchanged	polyp
649	-0.660215	Unchanged	polyp
650	-0.357281	Unchanged	polyp
651	-0.243421	Down-reg	polyp
652	-0.345517	Unchanged	polyp
653	-0.276378	Unchanged	polyp
654	-0.4842	Unchanged	polyp
655	-0.386084	Down-reg	polyp
656	-0.134214	Up-reg	polyp
657	-0.446434	Unchanged	polyp
658	-0.529259	Unchanged	polyp
659	-0.450383	Unchanged	polyp
660	-0.642066	Unchanged	polyp
661	-0.331186	Up-reg	polyp
662	-0.33073	Unchanged	polyp
663	-0.363658	Unchanged	polyp
664	-0.209947	Unchanged	polyp
665	-0.237638	Unchanged	polyp
666	-0.289374	Unchanged	polyp
667	-0.399728	Down-reg	polyp
668	-0.136357	Unchanged	polyp
669	-0.512376	Up-reg	polyp
670	-0.2547	Down-reg	polyp
671	-0.398352	Unchanged	polyp
672	-0.087253	Down-reg	polyp
673	-0.641186	Unchanged	polyp
674	-0.784214	Unchanged	polyp
675	0.218982	Unchanged	polyp
676	-0.25322	Unchanged	polyp
677	-0.440629	Up-reg	polyp
678	-0.518471	Unchanged	polyp
679	-0.334528	Unchanged	polyp
680	-0.40962	Unchanged	polyp
681	-0.622246	Unchanged	polyp
682	-0.657087	Unchanged	polyp
683	-0.332335	Up-reg	polyp
684	-0.638449	Unchanged	polyp
685	-0.500571	Unchanged	polyp
686	-0.590206	Unchanged	polyp
687	-0.368935	Down-reg	polyp
688	-0.560999	Up-reg	polyp
689	-0.24689	Down-reg	polyp
690	-0.0333162	Unchanged	polyp
691	-0.597941	Unchanged	polyp
692	-0.389004	Unchanged	polyp
693	-0.330782	Unchanged	polyp
694	-0.217609	Unchanged	polyp
695	-0.48957	Down-reg	polyp
696	-0.408541	Unchanged	polyp
697	-0.57232	Unchanged	polyp
698	0.0917222	Unchanged	polyp
699	-0.201615	Down-reg	polyp
700	-0.539969	Up-reg	polyp
701	-0.0509818	Down-reg	polyp
702	-0.284833	Up-reg	polyp
703	-0.227117	Up-reg	polyp
704	-0.636695	Unchanged	polyp
705	-0.466609	Unchanged	polyp
706	-0.424466	Up-reg	polyp
707	-0.363898	Up-reg	polyp
708	-0.530553	Unchanged	polyp
709	-0.567923	Unchanged	polyp
710	-0.269083	Unchanged	polyp
711	-0.528869	Unchanged	polyp
712	-0.651205	Unchanged	polyp
713	0.0436807	Unchanged	polyp
714	-0.813098	Unchanged	polyp
715	-0.414619	Unchanged	polyp
716	-0.0443794	Unchanged	polyp
717	-0.4849	Unchanged	polyp
718	-0.224931	Unchanged	polyp
719	-0.532251	Up-reg	polyp
720	-0.435199	Unchanged	polyp
721	-0.396635	Unchanged	polyp
722	-0.238509	Up-reg	polyp
723	-0.410049	Unchanged	polyp
724	-0.071588	Up-reg	polyp
725	-0.382208	Up-reg	polyp
726	-0.620609	Unchanged	polyp
727	-0.157226	Unchanged	polyp
728	-0.311257	Unchanged	polyp
729	-0.40697	Unchanged	polyp
730	-0.508328	Down-reg	polyp
731	-0.443127	Unchanged	polyp
732	-0.436339	Unchanged	polyp
733	-0.685277	Unchanged	polyp
734	-0.112075	Unchanged	polyp
735	-0.615321	Up-reg	polyp
736	0.173476	Unchanged	polyp
737	-0.433954	Unchanged	polyp
738	-0.430593	Up-reg	polyp
739	-0.461386	Up-reg	polyp
740	-0.295637	Unchanged	polyp
741	-0.123549	Unchanged	polyp
742	-0.215692	Down-reg	polyp
743	-0.290816	Unchanged	polyp
744	-0.168465	Down-reg	polyp
745	-0.638284	Unchanged	polyp
746	-0.429972	Down-reg	polyp
747	-0.491023	Up-reg	polyp
748	-0.428424	Unchanged	polyp
749	-0.428424	Unchanged	polyp
750	-0.270529	Unchanged	polyp
751	-0.447097	Unchanged	polyp
752	-0.228106	Unchanged	polyp
753	-0.28029	Unchanged	polyp
754	-0.319314	Unchanged	polyp
755	0.119952	Unchanged	polyp
756	-0.217601	Unchanged	polyp
757	-0.48818	Unchanged	polyp
758	-0.413728	Unchanged	polyp
759	-0.62592	Up-reg	polyp
760	-0.515626	Down-reg	polyp
761	0.0425153	Unchanged	polyp
762	-0.508212	Unchanged	polyp
763	-0.721661	Unchanged	polyp
764	-0.345888	Unchanged	polyp
765	-0.244731	Up-reg	polyp
766	0.0428219	Unchanged	polyp
767	-0.835504	Unchanged	polyp
768	-0.29254	Unchanged	polyp
769	-0.464171	Unchanged	polyp
770	-0.635261	Unchanged	polyp
771	-0.479084	Up-reg	polyp
772	-0.18693	Unchanged	polyp
773	-0.426096	Up-reg	polyp
774	-0.221186	Unchanged	polyp
775	-0.176401	Unchanged	polyp
776	-0.291964	Unchanged	polyp
777	-0.494166	Unchanged	polyp
778	-0.355858	Down-reg	polyp
779	-0.5781	Up-reg	polyp
780	-0.534287	Unchanged	polyp
781	-0.170732	Unchanged	polyp
782	-0.373458	Unchanged	polyp
783	-0.505584	Unchanged	polyp
784	-0.380435	Down-reg	polyp
785	-0.407302	Unchanged	polyp
786	-0.413093	Unchanged	polyp
787	-0.361262	Unchanged	polyp
788	-0.460373	Down-reg	polyp
789	-0.203889	Unchanged	polyp
790	-0.227507	Down-reg	polyp
791	-0.422718	Unchanged	polyp
792	-0.110803	Unchanged	polyp
793	-0.282411	Unchanged	polyp
794	-0.228981	Up-reg	polyp
795	-0.291613	Unchanged	polyp
796	-0.473508	Down-reg	polyp
797	-0.454429	Unchanged	polyp
798	-0.628607	Unchanged	polyp
799	-0.227921	Unchanged	polyp
800	-0.355115	Up-reg	polyp
801	-0.329528	Unchanged	polyp
802	-0.842785	Unchanged	polyp
803	-0.54135	Unchanged	polyp
804	-0.533054	Unchanged	polyp
805	-0.309742	Down-reg	polyp
806	0.366743	Unchanged	polyp
807	-0.326127	Unchanged	polyp
808	-0.25751	Unchanged	polyp
809	-0.430659	Unchanged	polyp
810	-0.526369	Unchanged	polyp
811	-0.543365	Unchanged	polyp
812	-0.743472	Unchanged	polyp
813	-0.449995	Unchanged	polyp
814	-0.527307	Unchanged	polyp
815	-0.368684	Unchanged	polyp
816	-0.303896	Unchanged	polyp
817	-0.275422	Up-reg	polyp
818	-0.238908	Unchanged	polyp
819	-0.438467	Unchanged	polyp
820	-0.375701	Unchanged	polyp
821	-0.304765	Unchanged	polyp
822	-0.301166	Down-reg	polyp
823	-0.407474	Unchanged	polyp
824	-0.543616	Unchanged	polyp
825	-0.492054	Unchanged	polyp
826	-0.410547	Up-reg	polyp
827	-0.260681	Unchanged	polyp
828	-0.35963	Unchanged	polyp
829	-0.507189	Down-reg	polyp
830	0.0637395	Unchanged	polyp
831	0.265252	Up-reg	polyp
832	0.019918	Unchanged	polyp
833	-0.194667	Unchanged	polyp
834	0.314461	Unchanged	polyp
835	-0.625357	Unchanged	polyp
836	-0.442501	Up-reg	polyp
837	-0.332187	Unchanged	polyp
838	-0.482846	Up-reg	polyp
839	-0.561515	Unchanged	polyp
840	0.0441975	Unchanged	polyp
841	-0.474932	Unchanged	polyp
842	-0.578531	Unchanged	polyp
843	-0.340903	Unchanged	polyp
844	-0.277471	Unchanged	polyp
845	-0.338682	Unchanged	polyp
846	-0.402219	Up-reg	polyp
847	-0.576574	Unchanged	polyp
848	-0.538253	Down-reg	polyp
849	-0.338029	Unchanged	polyp
850	-0.348845	Unchanged	polyp
851	-0.374863	Unchanged	polyp
852	-0.50871	Unchanged	polyp
853	-0.13911	Unchanged	polyp
854	-0.376041	Unchanged	polyp
855	-0.481427	Unchanged	polyp
856	-0.303911	Unchanged	polyp
857	-0.387783	Unchanged	polyp
858	-0.385644	Unchanged	polyp
859	-0.261145	Unchanged	polyp
860	-0.364228	Unchanged	polyp
861	-0.0460223	Unchanged	polyp
862	-0.384934	Unchanged	polyp
863	-0.684214	Unchanged	polyp
864	-7.6533e-05	Unchanged	polyp
865	-0.330527	Unchanged	polyp
866	-0.441993	Up-reg	polyp
867	0.0408734	Unchanged	polyp
868	-0.280472	Up-reg	polyp
869	-0.0272984	Up-reg	polyp
870	-0.382527	Unchanged	polyp
871	-0.454045	Unchanged	polyp
872	-0.460251	Unchanged	polyp
873	-0.278381	Unchanged	polyp
874	-0.316786	Unchanged	polyp
875	-0.351142	Unchanged	polyp
876	-0.328649	Down-reg	polyp
877	-0.423724	Unchanged	polyp
878	-0.575162	Up-reg	polyp
879	-0.176551	Unchanged	polyp
880	-0.543673	Down-reg	polyp
881	0.0522498	Unchanged	polyp
882	-0.246565	Unchanged	polyp
883	-0.216748	Unchanged	polyp
884	-0.251372	Unchanged	polyp
885	-0.517061	Unchanged	polyp
886	-0.270784	Unchanged	polyp
887	-0.373696	Up-reg	polyp
888	-0.692103	Unchanged	polyp
889	-0.266617	Unchanged	polyp
890	-0.445316	Unchanged	polyp
891	-0.243628	Unchanged	polyp
892	-0.126564	Unchanged	polyp
893	-0.417762	Unchanged	polyp
894	-0.438414	Unchanged	polyp
895	-0.186903	Down-reg	polyp
896	-0.526804	Unchanged	polyp
897	-0.696137	Unchanged	polyp
898	-0.230947	Unchanged	polyp
899	-0.407876	Unchanged	polyp
900	-0.196715	Unchanged	polyp
901	-0.328062	Unchanged	polyp
902	-0.632395	Unchanged	polyp
903	-0.0568118	Down-reg	polyp
904	-0.30328	Unchanged	polyp
905	-0.521597	Unchanged	polyp
906	-0.481768	Unchanged	polyp
907	-0.559654	Unchanged	polyp
908	-0.738467	Unchanged	polyp
909	-0.174307	Unchanged	polyp
910	-0.189676	Unchanged	polyp
911	-0.37812	Unchanged	polyp
912	-0.44993	Unchanged	polyp
913	-0.568493	Unchanged	polyp
914	-0.314489	Unchanged	polyp
915	-0.160631	Unchanged	polyp
916	-0.181574	Unchanged	polyp
917	-0.0241248	Unchanged	polyp
918	-0.495185	Unchanged	polyp
919	-0.255156	Unchanged	polyp
920	0.0465849	Unchanged	polyp
921	-0.499732	Unchanged	polyp
922	-0.294305	Unchanged	polyp
923	-0.397492	Down-reg	polyp
924	-0.170589	Unchanged	polyp
925	-0.352877	Unchanged	polyp
926	-0.204422	Unchanged	polyp
927	-0.357768	Unchanged	polyp
928	-0.195917	Unchanged	polyp
929	-0.127481	Unchanged	polyp
930	-0.281095	Unchanged	polyp
931	-0.505313	Unchanged	polyp
932	-0.311791	Unchanged	polyp
933	-0.570329	Up-reg	polyp
934	-0.543292	Up-reg	polyp
935	-0.744844	Unchanged	polyp
936	-0.614635	Up-reg	polyp
937	-0.330156	Unchanged	polyp
938	-0.390971	Unchanged	polyp
939	-0.599321	Unchanged	polyp
940	-0.585077	Unchanged	polyp
941	-0.601055	Up-reg	polyp
942	-0.534323	Down-reg	polyp
943	-0.581759	Unchanged	polyp
944	-0.542939	Down-reg	polyp
945	-0.21793	Unchanged	polyp
946	-0.509162	Unchanged	polyp
947	-0.557678	Down-reg	polyp
948	-0.468256	Unchanged	polyp
949	-0.573107	Unchanged	polyp
950	-0.444796	Unchanged	polyp
951	-0.662607	Up-reg	polyp
952	-0.0882194	Unchanged	polyp
953	-0.0821058	Unchanged	polyp
954	-0.251938	Down-reg	polyp
955	-0.169869	Unchanged	polyp
956	-0.301111	Up-reg	polyp
957	0.0116943	Unchanged	polyp
958	-0.207831	Unchanged	polyp
959	-0.478538	Unchanged	polyp
960	-0.32441	Up-reg	polyp
961	-0.533778	Unchanged	polyp
962	-0.529327	Unchanged	polyp
963	-0.0143504	Unchanged	polyp
964	-0.453265	Unchanged	polyp
965	0.278683	Unchanged	polyp
966	-0.0962636	Unchanged	polyp
967	-0.24091	Unchanged	polyp
968	-0.764091	Unchanged	polyp
969	-0.588054	Unchanged	polyp
970	-0.432704	Unchanged	polyp
971	-0.397281	Unchanged	polyp
972	-0.569302	Unchanged	polyp
973	-0.487914	Unchanged	polyp
974	-0.515784	Unchanged	polyp
975	-0.0213789	Unchanged	polyp
976	-0.467621	Unchanged	polyp
977	-0.799573	Unchanged	polyp
978	-0.435976	Unchanged	polyp
979	-0.403617	Unchanged	polyp
980	-0.293405	Unchanged	polyp
981	-0.33407	Unchanged	polyp
982	0.0891979	Unchanged	polyp
983	-0.400888	Unchanged	polyp
984	-0.295569	Unchanged	polyp
985	-0.52862	Unchanged	polyp
986	-0.306887	Unchanged	polyp
987	-0.614573	Unchanged	polyp
988	0.15343	Unchanged	polyp
989	-0.0605197	Unchanged	polyp
990	-0.0944759	Unchanged	polyp
991	-0.094852	Unchanged	polyp
992	-0.226209	Down-reg	polyp
993	-0.393069	Unchanged	polyp
994	-0.18365	Unchanged	polyp
995	-0.303233	Unchanged	polyp
996	-0.393823	Unchanged	polyp
997	-0.598812	Unchanged	polyp
998	-0.0223029	Up-reg	polyp
999	-0.512645	Unchanged	polyp
1000	-0.0811234	Unchanged	polyp
1001	-0.13817	Up-reg	polyp
1002	-0.182933	Unchanged	polyp
1003	-0.646146	Unchanged	polyp
1004	-0.421618	Down-reg	polyp
1005	-0.416227	Unchanged	polyp
1006	0.0301402	Unchanged	polyp
1007	-0.105229	Unchanged	polyp
1008	-0.410913	Unchanged	polyp
1009	-0.559629	Unchanged	polyp
1010	-0.548816	Unchanged	polyp
1011	-0.394874	Unchanged	polyp
1012	-0.395435	Unchanged	polyp
1013	-0.43922	Unchanged	polyp
1014	-0.0428435	Unchanged	polyp
1015	-0.294289	Unchanged	polyp
1016	-0.793433	Down-reg	polyp
1017	-0.273828	Unchanged	polyp
1018	-0.389227	Unchanged	polyp
1019	-0.354668	Unchanged	polyp
1020	-0.613514	Unchanged	polyp
1021	-0.202282	Unchanged	polyp
1022	-0.400508	Unchanged	polyp
1023	-0.405263	Down-reg	polyp
1024	-0.485045	Unchanged	polyp
1025	-0.38392	Up-reg	polyp
1026	-0.740721	Up-reg	polyp
1027	-0.553199	Unchanged	polyp
1028	0.743072	Unchanged	polyp
1029	-0.333938	Unchanged	polyp
1030	-0.149583	Up-reg	polyp
1031	-0.3219	Unchanged	polyp
1032	-0.443887	Unchanged	polyp
1033	-0.344902	Unchanged	polyp
1034	-0.17526	Unchanged	polyp
1035	-0.259805	Unchanged	polyp
1036	-0.823588	Unchanged	polyp
1037	-0.452262	Unchanged	polyp
1038	-0.116865	Unchanged	polyp
1039	-0.159013	Up-reg	polyp
1040	-0.469679	Unchanged	polyp
1041	-0.528225	Down-reg	polyp
1042	-0.149319	Unchanged	polyp
1043	-0.0673109	Down-reg	polyp
1044	-0.252031	Unchanged	polyp
1045	-0.137762	Unchanged	polyp
1046	0.215488	Unchanged	polyp
1047	-0.398443	Unchanged	polyp
1048	-0.439758	Unchanged	polyp
1049	-0.151822	Up-reg	polyp
1050	-0.593794	Unchanged	polyp
1051	-0.434088	Up-reg	polyp
1052	-0.647927	Unchanged	polyp
1053	-0.483722	Up-reg	polyp
1054	-0.259562	Unchanged	polyp
1055	-0.162746	Unchanged	polyp
1056	-0.610645	Down-reg	polyp
1057	-0.499638	Unchanged	polyp
1058	-0.551973	Down-reg	polyp
1059	-0.481045	Unchanged	polyp
1060	-0.636469	Down-reg	polyp
1061	-0.349334	Unchanged	polyp
1062	-0.275369	Unchanged	polyp
1063	-0.480639	Unchanged	polyp
1064	-0.640362	Unchanged	polyp
1065	-0.636111	Unchanged	polyp
1066	-0.613406	Unchanged	polyp
1067	-0.116339	Unchanged	polyp
1068	-0.108287	Unchanged	polyp
1069	-0.388641	Unchanged	polyp
1070	-0.533948	Unchanged	polyp
1071	-0.47715	Unchanged	polyp
1072	-0.539625	Unchanged	polyp
1073	-0.566073	Unchanged	polyp
1074	-0.562336	Unchanged	polyp
1075	-0.539036	Unchanged	polyp
1076	-0.554383	Unchanged	polyp
1077	-0.402612	Unchanged	polyp
1078	-0.314167	Unchanged	polyp
1079	-0.643707	Unchanged	polyp
1080	-0.732746	Up-reg	polyp
1081	-0.669733	Unchanged	polyp
1082	-0.430048	Unchanged	polyp
1083	-0.438037	Unchanged	polyp
1084	-0.633979	Unchanged	polyp
1085	-0.185765	Up-reg	polyp
1086	-0.661487	Up-reg	polyp
1087	-0.167215	Unchanged	polyp
1088	-0.357928	Down-reg	polyp
1089	0.295316	Down-reg	polyp
1090	-0.541822	Up-reg	polyp
1091	-0.539892	Unchanged	polyp
1092	-0.477142	Unchanged	polyp
1093	-0.451573	Up-reg	polyp
1094	-0.529602	Unchanged	polyp
1095	-0.438444	Unchanged	polyp
1096	-0.219775	Down-reg	polyp
1097	-0.362122	Down-reg	polyp
1098	-0.221195	Unchanged	polyp
1099	-0.75627	Unchanged	polyp
1100	-0.318554	Up-reg	polyp
1101	-0.463434	Unchanged	polyp
1102	-0.157993	Down-reg	polyp
1103	-0.240003	Unchanged	polyp
1104	-0.15726	Up-reg	polyp
1105	-0.253483	Unchanged	polyp
1106	-0.572052	Up-reg	polyp
1107	-0.482245	Up-reg	polyp
1108	-0.225666	Unchanged	polyp
1109	-0.314667	Unchanged	polyp
1110	-0.326277	Unchanged	polyp
1111	-0.0918388	Unchanged	polyp
1112	-0.576389	Unchanged	polyp
1113	-0.55359	Up-reg	polyp
1114	-0.296209	Unchanged	polyp
1115	-0.375545	Unchanged	polyp
1116	-0.136156	Unchanged	polyp
1117	-0.56957	Up-reg	polyp
1118	-0.495101	Unchanged	polyp
1119	-0.213579	Unchanged	polyp
1120	-0.398981	Unchanged	polyp
1121	-0.358349	Unchanged	polyp
1122	-0.485318	Unchanged	polyp
1123	-0.461241	Unchanged	polyp
1124	0.533003	Unchanged	polyp
1125	-0.297501	Unchanged	polyp
1126	-0.602403	Up-reg	polyp
1127	-0.379523	Up-reg	polyp
1128	-0.764582	Up-reg	polyp
1129	-0.64141	Unchanged	polyp
1130	-0.467788	Up-reg	polyp
1131	-0.412337	Unchanged	polyp
1132	-0.220746	Unchanged	polyp
1133	-0.34138	Unchanged	polyp
1134	-0.445875	Unchanged	polyp
1135	-0.557185	Down-reg	polyp
1136	-0.300068	Unchanged	polyp
1137	-0.225233	Unchanged	polyp
1138	-0.483087	Down-reg	polyp
1139	-0.321757	Up-reg	polyp
1140	-0.139494	Unchanged	polyp
1141	-0.641996	Unchanged	polyp
1142	-0.200989	Unchanged	polyp
1143	-0.140437	Unchanged	polyp
1144	-0.565087	Down-reg	polyp
1145	-0.644582	Unchanged	polyp
1146	-0.413565	Unchanged	polyp
1147	-0.232405	Unchanged	polyp
1148	-0.181932	Unchanged	polyp
1149	-0.344974	Unchanged	polyp
1150	-0.164529	Unchanged	polyp
1151	-0.489939	Unchanged	polyp
1152	-0.472618	Unchanged	polyp
1153	-0.472618	Unchanged	polyp
1154	-0.0689199	Up-reg	polyp
1155	-0.600886	Down-reg	polyp
1156	-0.427015	Unchanged	polyp
1157	-0.211088	Unchanged	polyp
1158	-0.188371	Unchanged	polyp
1159	-0.0646562	Down-reg	polyp
1160	0.0060628	Unchanged	polyp
1161	-0.516226	Unchanged	polyp
1162	-0.383952	Up-reg	polyp
1163	-0.272659	Unchanged	polyp
1164	-0.0262009	Down-reg	polyp
1165	-0.141827	Down-reg	polyp
1166	-0.599303	Up-reg	polyp
1167	-0.483244	Unchanged	polyp
1168	-0.191815	Down-reg	polyp
1169	-0.748783	Unchanged	polyp
1170	-0.483494	Unchanged	polyp
1171	-0.00602079	Unchanged	polyp
1172	-0.215219	Down-reg	polyp
1173	-0.201569	Unchanged	polyp
1174	-0.273693	Unchanged	polyp
1175	-0.0624952	Unchanged	polyp
1176	-0.368542	Unchanged	polyp
1177	0.0525379	Unchanged	polyp
1178	-0.358232	Unchanged	polyp
1179	-0.175345	Unchanged	polyp
1180	0.178149	Down-reg	polyp
1181	-0.237647	Unchanged	polyp
1182	-0.641851	Up-reg	polyp
1183	-0.70552	Unchanged	polyp
1184	-0.103405	Up-reg	polyp
1185	-0.389465	Unchanged	polyp
1186	-0.35469	Up-reg	polyp
1187	-0.340037	Down-reg	polyp
1188	-0.368199	Up-reg	polyp
1189	-0.459313	Up-reg	polyp
1190	-0.322014	Unchanged	polyp
1191	-0.27547	Unchanged	polyp
1192	-0.252701	Unchanged	polyp
1193	-0.548616	Unchanged	polyp
1194	-0.522829	Unchanged	polyp
1195	-0.7604	Unchanged	polyp
1196	-0.535876	Unchanged	polyp
1197	-0.790406	Unchanged	polyp
1198	-0.682857	Unchanged	polyp
1199	-0.47844	Up-reg	polyp
1200	-0.745625	Unchanged	polyp
1201	-0.535569	Up-reg	polyp
1202	-0.684395	Down-reg	polyp
1203	-0.611867	Unchanged	polyp
1204	-0.791749	Up-reg	polyp
1205	0.0590494	Up-reg	polyp
1206	-0.360555	Unchanged	polyp
1207	-0.299388	Unchanged	polyp
1208	-0.127869	Up-reg	polyp
1209	-0.311669	Down-reg	polyp
1210	-0.358963	Unchanged	polyp
1211	-0.368572	Unchanged	polyp
1212	-0.444257	Up-reg	polyp
1213	-0.458678	Down-reg	polyp
1214	-0.313967	Up-reg	polyp
1215	-0.551454	Unchanged	polyp
1216	-0.454515	Unchanged	polyp
1217	-0.290503	Up-reg	polyp
1218	-0.479415	Unchanged	polyp
1219	-0.486575	Unchanged	polyp
1220	-0.503653	Unchanged	polyp
1221	-0.141814	Unchanged	polyp
1222	-0.444694	Unchanged	polyp
1223	-0.376821	Unchanged	polyp
1224	-0.405917	Unchanged	polyp
1225	-0.117777	Unchanged	polyp
1226	-0.449963	Unchanged	polyp
1227	-0.644146	Unchanged	polyp
1228	-0.662734	Up-reg	polyp
1229	-0.416438	Unchanged	polyp
1230	-0.713993	Unchanged	polyp
1231	-0.500104	Unchanged	polyp
1232	-0.475771	Down-reg	polyp
1233	-0.231837	Unchanged	polyp
1234	-0.243382	Unchanged	polyp
1235	-0.629402	Down-reg	polyp
1236	-0.827477	Unchanged	polyp
1237	-0.438199	Up-reg	polyp
1238	-0.578215	Unchanged	polyp
1239	-0.391792	Unchanged	polyp
1240	-0.369528	Unchanged	polyp
1241	-0.268862	Unchanged	polyp
1242	-0.412813	Unchanged	polyp
1243	-0.644418	Unchanged	polyp
1244	-0.237422	Unchanged	polyp
1245	-0.104814	Unchanged	polyp
1246	-0.403327	Up-reg	polyp
1247	-0.435158	Up-reg	polyp
1248	-0.512821	Unchanged	polyp
1249	0.210842	Down-reg	polyp
1250	-0.592488	Unchanged	polyp
1251	-0.191686	Unchanged	polyp
1252	-0.396087	Unchanged	polyp
1253	-0.480585	Unchanged	polyp
1254	-0.319551	Unchanged	polyp
1255	-0.158601	Unchanged	polyp
1256	-0.0673262	Up-reg	polyp
1257	-0.550354	Unchanged	polyp
1258	0.0763899	Unchanged	polyp
1259	0.102941	Unchanged	polyp
1260	-0.416759	Unchanged	polyp
1261	-0.410641	Unchanged	polyp
1262	-0.43315	Down-reg	polyp
1263	-0.69935	Unchanged	polyp
1264	-0.426306	Up-reg	polyp
1265	-0.11093	Unchanged	polyp
1266	-0.539826	Unchanged	polyp
1267	-0.402367	Unchanged	polyp
1268	0.157777	Down-reg	polyp
1269	-0.417298	Up-reg	polyp
1270	0.201746	Down-reg	polyp
1271	-0.253363	Up-reg	polyp
1272	-0.124232	Unchanged	polyp
1273	-0.48192	Unchanged	polyp
1274	-0.559985	Unchanged	polyp
1275	-0.0498435	Unchanged	polyp
1276	-0.496487	Up-reg	polyp
1277	-0.830706	Unchanged	polyp
1278	-0.502449	Up-reg	polyp
1279	-0.810652	Unchanged	polyp
1280	-0.742197	Up-reg	polyp
1281	-0.143839	Down-reg	polyp
1282	-0.46982	Unchanged	polyp
1283	-0.629959	Unchanged	polyp
1284	-0.472116	Unchanged	polyp
1285	-0.411323	Unchanged	polyp
1286	-0.255431	Unchanged	polyp
1287	-0.469033	Up-reg	polyp
1288	-0.444418	Up-reg	polyp
1289	-0.452232	Up-reg	polyp
1290	-0.330583	Unchanged	polyp
1291	-0.527343	Unchanged	polyp
1292	-0.269144	Unchanged	polyp
1293	-0.485423	Down-reg	polyp
1294	-0.42548	Unchanged	polyp
1295	-0.141754	Down-reg	polyp
1296	-0.386742	Unchanged	polyp
1297	-0.325778	Up-reg	polyp
1298	-0.140214	Unchanged	polyp
1299	-0.858625	Unchanged	polyp
1300	-0.804306	Down-reg	polyp
1301	-0.5137	Unchanged	polyp
1302	-0.485668	Up-reg	polyp
1303	-0.18174	Up-reg	polyp
1304	-0.269994	Down-reg	polyp
1305	-0.308801	Unchanged	polyp
1306	-0.141439	Unchanged	polyp
1307	-0.631164	Unchanged	polyp
1308	-0.274086	Up-reg	polyp
1309	-0.711302	Unchanged	polyp
1310	-0.861563	Up-reg	polyp
1311	-0.261849	Unchanged	polyp
1312	-0.223227	Unchanged	polyp
1313	0.0427935	Unchanged	polyp
1314	-0.48639	Unchanged	polyp
1315	-0.286685	Unchanged	polyp
1316	-0.252008	Unchanged	polyp
1317	-0.435722	Up-reg	polyp
1318	-0.771784	Unchanged	polyp
1319	-0.557209	Unchanged	polyp
1320	-0.233421	Unchanged	polyp
1321	0.289685	Unchanged	polyp
1322	-0.260464	Unchanged	polyp
1323	-0.45146	Unchanged	polyp
1324	0.00739478	Unchanged	polyp
1325	-0.473859	Up-reg	polyp
1326	-0.662171	Unchanged	polyp
1327	-0.589432	Unchanged	polyp
1328	-0.167927	Unchanged	polyp
1329	-0.0172364	Unchanged	polyp
1330	-0.632682	Unchanged	polyp
1331	-0.58338	Unchanged	polyp
1332	-0.0701694	Down-reg	polyp
1333	-0.294777	Unchanged	polyp
1334	-0.381873	Unchanged	polyp
1335	-0.177469	Up-reg	polyp
1336	-0.335583	Down-reg	polyp
1337	-0.78692	Unchanged	polyp
1338	-0.643449	Up-reg	polyp
1339	-0.495155	Unchanged	polyp
1340	-0.386366	Unchanged	polyp
1341	-0.120103	Unchanged	polyp
1342	-0.391895	Up-reg	polyp
1343	-0.624006	Unchanged	polyp
1344	-0.18907	Unchanged	polyp
1345	-0.139388	Unchanged	polyp
1346	-0.174664	Unchanged	polyp
1347	-0.416202	Unchanged	polyp
1348	-0.180717	Unchanged	polyp
1349	-0.159462	Unchanged	polyp
1350	-0.631913	Up-reg	polyp
1351	-0.0886219	Unchanged	polyp
1352	-0.509031	Unchanged	polyp
1353	-0.493036	Unchanged	polyp
1354	-0.464201	Unchanged	polyp
1355	-0.546363	Up-reg	polyp
1356	-0.274158	Unchanged	polyp
1357	-0.303674	Unchanged	polyp
1358	-0.863156	Down-reg	polyp
1359	-0.64542	Unchanged	polyp
1360	-0.499296	Unchanged	polyp
1361	-0.365127	Unchanged	polyp
1362	-0.33048	Unchanged	polyp
1363	-0.3789	Up-reg	polyp
1364	-0.406531	Up-reg	polyp
1365	-0.279746	Up-reg	polyp
1366	-0.498235	Down-reg	polyp
1367	-0.53069	Unchanged	polyp
1368	-0.697148	Unchanged	polyp
1369	0.17086	Unchanged	polyp
1370	-0.28831	Unchanged	polyp
1371	-0.413673	Up-reg	polyp
1372	0.00236465	Unchanged	polyp
1373	-0.431379	Unchanged	polyp
1374	-0.326147	Unchanged	polyp
1375	-0.423819	Down-reg	polyp
1376	-0.371353	Unchanged	polyp
1377	-0.29798	Unchanged	polyp
1378	-0.510288	Unchanged	polyp
1379	-0.54907	Unchanged	polyp
1380	-0.786226	Unchanged	polyp
1381	-0.460287	Unchanged	polyp
1382	-0.537914	Unchanged	polyp
1383	-0.469113	Unchanged	polyp
1384	-0.312093	Unchanged	polyp
1385	-1.02613	Unchanged	polyp
1386	-0.349127	Unchanged	polyp
1387	-0.392012	Down-reg	polyp
1388	-0.91077	Down-reg	polyp
1389	-0.367602	Unchanged	polyp
1390	0.254792	Unchanged	polyp
1391	-0.469047	Down-reg	polyp
1392	-0.38809	Up-reg	polyp
1393	-0.475979	Unchanged	polyp
1394	-0.335767	Unchanged	polyp
1395	-0.0844202	Unchanged	polyp
1396	-0.624195	Unchanged	polyp
1397	-0.470674	Unchanged	polyp
1398	-0.273022	Up-reg	polyp
1399	-0.363538	Up-reg	polyp
1400	-0.296182	Unchanged	polyp
1401	-0.422971	Up-reg	polyp
1402	-0.420644	Up-reg	polyp
1403	-0.453946	Unchanged	polyp
1404	-0.424074	Unchanged	polyp
1405	-0.281865	Unchanged	polyp
1406	-0.339342	Unchanged	polyp
1407	-0.338286	Down-reg	polyp
1408	-0.253841	Unchanged	polyp
1409	-0.199728	Unchanged	polyp
1410	-0.393878	Unchanged	polyp
1411	-0.455231	Unchanged	polyp
1412	-0.331106	Unchanged	polyp
1413	-0.42356	Unchanged	polyp
1414	-0.215508	Up-reg	polyp
1415	-0.280357	Up-reg	polyp
1416	-0.348663	Unchanged	polyp
1417	-0.69779	Unchanged	polyp
1418	-0.580614	Down-reg	polyp
1419	0.245628	Unchanged	polyp
1420	-0.1869	Unchanged	polyp
1421	0.472466	Down-reg	polyp
1422	0.0354061	Unchanged	polyp
1423	-0.228123	Unchanged	polyp
1424	-0.20347	Unchanged	polyp
1425	-0.23134	Unchanged	polyp
1426	-0.322924	Unchanged	polyp
1427	-0.331771	Unchanged	polyp
1428	-0.857003	Down-reg	polyp
1429	-0.0962007	Unchanged	polyp
1430	-0.336533	Unchanged	polyp
1431	-0.147651	Unchanged	polyp
1432	-0.31878	Unchanged	polyp
1433	-0.424306	Unchanged	polyp
1434	-0.840555	Unchanged	polyp
1435	-0.261374	Unchanged	polyp
1436	-0.40635	Unchanged	polyp
1437	-0.450243	Up-reg	polyp
1438	-0.348899	Unchanged	polyp
1439	-0.452943	Unchanged	polyp
1440	-0.214747	Down-reg	polyp
1441	-0.256476	Unchanged	polyp
1442	-0.450766	Down-reg	polyp
1443	-0.497836	Up-reg	polyp
1444	-0.302727	Unchanged	polyp
1445	-0.302727	Unchanged	polyp
1446	-0.385879	Unchanged	polyp
1447	-0.536499	Unchanged	polyp
1448	-0.650278	Unchanged	polyp
1449	-0.808773	Unchanged	polyp
1450	0.107531	Unchanged	polyp
1451	-0.526515	Unchanged	polyp
1452	-0.128152	Unchanged	polyp
1453	-0.448995	Unchanged	polyp
1454	-0.342252	Down-reg	polyp
1455	-0.836937	Down-reg	polyp
1456	-0.769471	Unchanged	polyp
1457	-0.383538	Unchanged	polyp
1458	-0.1954	Unchanged	polyp
1459	-0.468377	Unchanged	polyp
1460	-0.303045	Unchanged	polyp
1461	-0.752907	Unchanged	polyp
1462	-0.138653	Unchanged	polyp
1463	-0.455857	Unchanged	polyp
1464	-0.119897	Unchanged	polyp
1465	-0.274956	Up-reg	polyp
1466	-0.73987	Up-reg	polyp
1467	-0.302194	Unchanged	polyp
1468	-0.250277	Up-reg	polyp
1469	-0.427501	Unchanged	polyp
1470	-0.588638	Unchanged	polyp
1471	-0.50618	Down-reg	polyp
1472	0.108585	Unchanged	polyp
1473	-0.385374	Down-reg	polyp
1474	-0.0310174	Unchanged	polyp
1475	0.0944954	Unchanged	polyp
1476	-0.341326	Unchanged	polyp
1477	-0.184702	Up-reg	polyp
1478	-0.462507	Unchanged	polyp
1479	-0.687619	Up-reg	polyp
1480	-0.323696	Down-reg	polyp
1481	-0.618414	Up-reg	polyp
1482	-0.429745	Unchanged	polyp
1483	-0.618414	Up-reg	polyp
1484	-0.573629	Unchanged	polyp
1485	-0.375045	Unchanged	polyp
1486	-0.541876	Unchanged	polyp
1487	-0.414438	Unchanged	polyp
1488	-0.414438	Unchanged	polyp
1489	-0.478896	Unchanged	polyp
1490	-0.671215	Unchanged	polyp
1491	-0.433098	Unchanged	polyp
1492	-0.814041	Unchanged	polyp
1493	-0.366367	Unchanged	polyp
1494	-0.0517058	Unchanged	polyp
1495	0.0740705	Unchanged	polyp
1496	-0.950312	Unchanged	polyp
1497	-0.442875	Unchanged	polyp
1498	-0.532696	Unchanged	polyp
1499	-0.424494	Unchanged	polyp
1500	-0.240239	Unchanged	polyp
1501	-0.129011	Unchanged	polyp
1502	-0.412637	Unchanged	polyp
1503	-0.66218	Unchanged	polyp
1504	-0.721943	Unchanged	polyp
1505	-0.603193	Unchanged	polyp
1506	-0.643207	Unchanged	polyp
1507	-0.328104	Unchanged	polyp
1508	-0.129011	Up-reg	polyp
1509	-0.226256	Unchanged	polyp
1510	-0.660723	Down-reg	polyp
1511	-0.0698592	Down-reg	polyp
1512	-0.660723	Unchanged	polyp
1513	-0.254293	Unchanged	polyp
1514	-0.436141	Unchanged	polyp
1515	-0.107103	Unchanged	polyp
1516	-0.416172	Unchanged	polyp
1517	-0.830036	Up-reg	polyp
1518	-0.667622	Unchanged	polyp
1519	-0.291235	Unchanged	polyp
1520	-0.277536	Unchanged	polyp
1521	-0.359908	Unchanged	polyp
1522	-0.281205	Unchanged	polyp
1523	-0.0808735	Unchanged	polyp
1524	0.0212254	Unchanged	polyp
1525	-0.103348	Unchanged	polyp
1526	-0.273365	Unchanged	polyp
1527	-0.228681	Unchanged	polyp
1528	-0.23265	Unchanged	polyp
1529	-0.36214	Unchanged	polyp
1530	-0.314212	Up-reg	polyp
1531	-0.486866	Down-reg	polyp
1532	-0.323924	Unchanged	polyp
1533	-0.284514	Unchanged	polyp
1534	-0.574886	Unchanged	polyp
1535	0.0631559	Unchanged	polyp
1536	0.0454109	Unchanged	polyp
1537	0.00247489	Up-reg	polyp
1538	-0.296524	Unchanged	polyp
1539	-0.25712	Unchanged	polyp
1540	-0.480002	Unchanged	polyp
1541	-0.403946	Unchanged	polyp
1542	-0.403069	Down-reg	polyp
1543	-0.191428	Unchanged	polyp
1544	-0.654374	Unchanged	polyp
1545	-0.506301	Unchanged	polyp
1546	-0.340195	Unchanged	polyp
1547	-0.14483	Unchanged	polyp
1548	-0.359964	Down-reg	polyp
1549	-0.525237	Up-reg	polyp
1550	-0.152173	Unchanged	polyp
1551	-0.292125	Unchanged	polyp
1552	-0.807038	Unchanged	polyp
1553	-0.496357	Down-reg	polyp
1554	-0.725282	Unchanged	polyp
1555	-0.500129	Unchanged	polyp
1556	-0.373537	Up-reg	polyp
1557	-0.244138	Up-reg	polyp
1558	-0.61816	Unchanged	polyp
1559	-0.670178	Unchanged	polyp
1560	-0.42167	Down-reg	polyp
1561	-0.50863	Unchanged	polyp
1562	-0.24255	Up-reg	polyp
1563	-0.445408	Unchanged	polyp
1564	-0.21158	Unchanged	polyp
1565	-0.441968	Unchanged	polyp
1566	-0.349514	Down-reg	polyp
1567	0.204878	Unchanged	polyp
1568	0.289061	Unchanged	polyp
1569	-0.217497	Unchanged	polyp
1570	-0.467012	Unchanged	polyp
1571	-0.431479	Unchanged	polyp
1572	-0.42222	Unchanged	polyp
1573	-0.56078	Unchanged	polyp
1574	-0.542491	Unchanged	polyp
1575	-0.37566	Unchanged	polyp
1576	-0.372751	Down-reg	polyp
1577	0.0401055	Unchanged	polyp
1578	-0.574687	Up-reg	polyp
1579	-0.607743	Unchanged	polyp
1580	-0.301124	Up-reg	polyp
1581	-0.570859	Up-reg	polyp
1582	-0.539664	Unchanged	polyp
1583	-0.503819	Unchanged	polyp
1584	-0.171156	Up-reg	polyp
1585	-0.258752	Unchanged	polyp
1586	-0.196646	Unchanged	polyp
1587	-0.265045	Unchanged	polyp
1588	-0.296106	Unchanged	polyp
1589	-0.380285	Up-reg	polyp
1590	-0.454894	Unchanged	polyp
1591	-0.404479	Unchanged	polyp
1592	-0.63172	Unchanged	polyp
1593	-0.63172	Unchanged	polyp
1594	-0.337828	Unchanged	polyp
1595	-0.485876	Unchanged	polyp
1596	-0.36264	Up-reg	polyp
1597	-0.299021	Up-reg	polyp
1598	-0.443373	Unchanged	polyp
1599	-0.0883492	Up-reg	polyp
1600	-0.313605	Unchanged	polyp
1601	-0.117154	Unchanged	polyp
1602	-0.173138	Down-reg	polyp
1603	-0.423247	Unchanged	polyp
1604	-0.528221	Unchanged	polyp
1605	-0.21651	Unchanged	polyp
1606	-0.713163	Unchanged	polyp
1607	-0.500418	Down-reg	polyp
1608	-0.670393	Unchanged	polyp
1609	-0.39632	Unchanged	polyp
1610	-0.441314	Unchanged	polyp
1611	-0.21824	Down-reg	polyp
1612	-0.482495	Unchanged	polyp
1613	-0.365306	Unchanged	polyp
1614	-0.267534	Up-reg	polyp
1615	-0.506524	Up-reg	polyp
1616	-0.29182	Unchanged	polyp
1617	-0.500571	Unchanged	polyp
1618	-0.38479	Unchanged	polyp
1619	-0.41382	Up-reg	polyp
1620	-0.445311	Unchanged	polyp
1621	-0.444676	Unchanged	polyp
1622	-0.114425	Up-reg	polyp
1623	-0.415138	Up-reg	polyp
1624	-0.423178	Up-reg	polyp
1625	-0.227134	Unchanged	polyp
1626	-0.650519	Down-reg	polyp
1627	-0.384503	Up-reg	polyp
1628	-0.351862	Unchanged	polyp
1629	-0.348896	Up-reg	polyp
1630	-0.416715	Unchanged	polyp
1631	-0.195316	Unchanged	polyp
1632	-0.137636	Up-reg	polyp
1633	-0.579089	Unchanged	polyp
1634	-0.257785	Unchanged	polyp
1635	-0.386335	Unchanged	polyp
1636	-0.435976	Unchanged	polyp
1637	-0.408039	Unchanged	polyp
1638	-0.831374	Unchanged	polyp
1639	-0.290768	Up-reg	polyp
1640	-0.689076	Unchanged	polyp
1641	-0.470422	Down-reg	polyp
1642	-0.431556	Unchanged	polyp
1643	-0.577915	Unchanged	polyp
1644	-0.266197	Unchanged	polyp
1645	-0.331235	Unchanged	polyp
1646	0.336231	Unchanged	polyp
1647	-0.256582	Unchanged	polyp
1648	-0.24473	Down-reg	polyp
1649	-0.126352	Down-reg	polyp
1650	-0.389754	Unchanged	polyp
1651	-0.251645	Unchanged	polyp
1652	-0.337932	Unchanged	polyp
1653	-0.415603	Unchanged	polyp
1654	-0.881918	Unchanged	polyp
1655	-0.535569	Unchanged	polyp
1656	-0.21883	Unchanged	polyp
1657	-0.300309	Unchanged	polyp
1658	-0.219665	Unchanged	polyp
1659	-0.197222	Down-reg	polyp
1660	-0.250428	Unchanged	polyp
1661	-0.626572	Unchanged	polyp
1662	-0.403538	Unchanged	polyp
1663	-0.391945	Unchanged	polyp
1664	-0.296809	Unchanged	polyp
1665	-0.253253	Unchanged	polyp
1666	-0.253253	Unchanged	polyp
1667	-0.308982	Unchanged	polyp
1668	0.0768936	Unchanged	polyp
1669	-0.236651	Unchanged	polyp
1670	-0.369337	Up-reg	polyp
1671	-0.618493	Unchanged	polyp
1672	-0.534121	Unchanged	polyp
1673	-0.403327	Unchanged	polyp
1674	-0.0688752	Up-reg	polyp
1675	-0.386909	Down-reg	polyp
1676	-0.339949	Unchanged	polyp
1677	-0.262946	Unchanged	polyp
1678	-0.19076	Unchanged	polyp
1679	-0.49818	Unchanged	polyp
1680	-0.360204	Unchanged	polyp
1681	-0.611547	Unchanged	polyp
1682	-0.247531	Up-reg	polyp
1683	-0.0838666	Up-reg	polyp
1684	-0.201829	Unchanged	polyp
1685	-0.311544	Unchanged	polyp
1686	0.0350824	Down-reg	polyp
1687	-0.583845	Up-reg	polyp
1688	-0.408418	Down-reg	polyp
1689	-0.186517	Unchanged	polyp
1690	-0.444436	Unchanged	polyp
1691	-0.392513	Unchanged	polyp
1692	-0.554319	Unchanged	polyp
1693	-0.394903	Unchanged	polyp
1694	-0.317066	Up-reg	polyp
1695	-0.435149	Unchanged	polyp
1696	-0.433528	Down-reg	polyp
1697	-0.435577	Unchanged	polyp
1698	-0.40252	Unchanged	polyp
1699	-0.433548	Unchanged	polyp
1700	-0.298629	Unchanged	polyp
1701	-0.338367	Unchanged	polyp
1702	-0.212782	Unchanged	polyp
1703	-0.402408	Unchanged	polyp
1704	-0.354266	Up-reg	polyp
1705	-0.449487	Down-reg	polyp
1706	-0.199033	Up-reg	polyp
1707	-0.199316	Unchanged	polyp
1708	-0.0499027	Unchanged	polyp
1709	-0.0965862	Unchanged	polyp
1710	-0.687138	Down-reg	polyp
1711	-0.447992	Unchanged	polyp
1712	-0.404294	Down-reg	polyp
1713	-0.609523	Unchanged	polyp
1714	-0.528686	Unchanged	polyp
1715	-0.289886	Unchanged	polyp
1716	-0.294751	Unchanged	polyp
1717	-0.490501	Up-reg	polyp
1718	-0.149583	Unchanged	polyp
1719	-0.138861	Unchanged	polyp
1720	-0.354017	Unchanged	polyp
1721	-0.45713	Down-reg	polyp
1722	-0.409447	Down-reg	polyp
1723	-0.462808	Up-reg	polyp
1724	-0.348899	Unchanged	polyp
1725	-0.450361	Unchanged	polyp
1726	-0.350387	Up-reg	polyp
1727	-0.979727	Unchanged	polyp
1728	-0.41858	Unchanged	polyp
1729	-0.416861	Unchanged	polyp
1730	-0.528557	Unchanged	polyp
1731	-0.462204	Up-reg	polyp
1732	-0.321407	Unchanged	polyp
1733	-0.450873	Unchanged	polyp
1734	-0.575382	Unchanged	polyp
1735	-0.313586	Unchanged	polyp
1736	-0.542263	Unchanged	polyp
1737	-0.325625	Unchanged	polyp
1738	-0.621206	Unchanged	polyp
1739	-0.781212	Unchanged	polyp
1740	-0.321699	Unchanged	polyp
1741	-0.346467	Down-reg	polyp
1742	-0.474413	Up-reg	polyp
1743	-0.550108	Unchanged	polyp
1744	-0.581423	Unchanged	polyp
1745	-0.834508	Unchanged	polyp
1746	-0.561506	Unchanged	polyp
1747	-0.453436	Up-reg	polyp
1748	-0.557036	Up-reg	polyp
1749	-0.463779	Unchanged	polyp
1750	-0.454544	Down-reg	polyp
1751	-0.442998	Up-reg	polyp
1752	-0.507299	Unchanged	polyp
1753	-0.485446	Unchanged	polyp
1754	-0.583473	Unchanged	polyp
1755	-0.374565	Unchanged	polyp
1756	-0.435143	Unchanged	polyp
1757	-0.242029	Down-reg	polyp
1758	0.649043	Up-reg	polyp
1759	0.0398695	Unchanged	polyp
1760	-0.30112	Up-reg	polyp
1761	-0.290286	Down-reg	polyp
1762	-0.462401	Down-reg	polyp
1763	-0.123844	Down-reg	polyp
1764	-0.21609	Unchanged	polyp
1765	-0.51683	Unchanged	polyp
1766	-0.0511536	Unchanged	polyp
1767	-0.219301	Unchanged	polyp
1768	-0.30093	Down-reg	polyp
1769	-0.668126	Up-reg	polyp
1770	-0.571598	Up-reg	polyp
1771	-0.957127	Unchanged	polyp
1772	-0.0423273	Unchanged	polyp
1773	-0.122081	Unchanged	polyp
1774	-0.534138	Unchanged	polyp
1775	-0.369104	Unchanged	polyp
1776	-0.402776	Unchanged	polyp
1777	-0.433633	Down-reg	polyp
1778	-0.389733	Unchanged	polyp
1779	-0.389636	Unchanged	polyp
1780	-0.192288	Unchanged	polyp
1781	-0.0470045	Down-reg	polyp
1782	-0.520334	Unchanged	polyp
1783	-0.387968	Unchanged	polyp
1784	-0.13732	Up-reg	polyp
1785	-0.281573	Unchanged	polyp
1786	0.0635304	Unchanged	polyp
1787	-0.392016	Unchanged	polyp
1788	-0.47991	Unchanged	polyp
1789	-0.112906	Unchanged	polyp
1790	-0.248809	Unchanged	polyp
1791	-0.370688	Unchanged	polyp
1792	-0.201534	Unchanged	polyp
1793	-0.788256	Unchanged	polyp
1794	-0.347584	Unchanged	polyp
1795	-0.61479	Unchanged	polyp
1796	-0.209884	Unchanged	polyp
1797	-0.343783	Unchanged	polyp
1798	-0.331211	Unchanged	polyp
1799	-0.403311	Down-reg	polyp
1800	-0.190663	Down-reg	polyp
1801	-0.190863	Unchanged	polyp
1802	-0.320274	Down-reg	polyp
1803	-0.451281	Unchanged	polyp
1804	-0.327082	Unchanged	polyp
1805	-0.0152513	Unchanged	polyp
1806	-0.466456	Unchanged	polyp
1807	-0.207726	Unchanged	polyp
1808	0.299798	Up-reg	polyp
1809	0.117524	Unchanged	polyp
1810	-0.297097	Unchanged	polyp
1811	0.104418	Unchanged	polyp
1812	-0.714193	Up-reg	polyp
1813	-0.321765	Unchanged	polyp
1814	-0.358118	Up-reg	polyp
1815	-0.468201	Unchanged	polyp
1816	-0.285072	Up-reg	polyp
1817	0.201914	Unchanged	polyp
1818	-0.285072	Up-reg	polyp
1819	-0.392957	Down-reg	polyp
1820	-0.218239	Unchanged	polyp
1821	-0.456267	Unchanged	polyp
1822	-0.177386	Unchanged	polyp
1823	-0.374893	Up-reg	polyp
1824	-0.450119	Unchanged	polyp
1825	-0.521176	Unchanged	polyp
1826	-0.678925	Up-reg	polyp
1827	-0.369458	Down-reg	polyp
1828	-0.534126	Up-reg	polyp
1829	-0.580804	Unchanged	polyp
1830	-0.40333	Unchanged	polyp
1831	0.0543825	Unchanged	polyp
1832	-0.523775	Unchanged	polyp
1833	-0.252742	Unchanged	polyp
1834	-0.410992	Up-reg	polyp
1835	-0.588317	Unchanged	polyp
1836	-0.588317	Unchanged	polyp
1837	-0.414178	Unchanged	polyp
1838	-0.36693	Down-reg	polyp
1839	-0.400101	Unchanged	polyp
1840	-0.297856	Unchanged	polyp
1841	-0.231475	Up-reg	polyp
1842	-0.17729	Down-reg	polyp
1843	-0.301072	Unchanged	polyp
1844	-0.329605	Down-reg	polyp
1845	-0.0678743	Unchanged	polyp
1846	-0.255027	Unchanged	polyp
1847	-0.737427	Up-reg	polyp
1848	-0.400869	Unchanged	polyp
1849	-0.269018	Up-reg	polyp
1850	-0.638858	Unchanged	polyp
1851	0.0401349	Unchanged	polyp
1852	-0.450449	Up-reg	polyp
1853	-0.416202	Up-reg	polyp
1854	-0.440428	Unchanged	polyp
1855	-0.341448	Unchanged	polyp
1856	-0.420242	Unchanged	polyp
1857	-0.579091	Unchanged	polyp
1858	-0.307433	Unchanged	polyp
1859	0.622069	Unchanged	polyp
1860	-0.145353	Unchanged	polyp
1861	-0.0503243	Unchanged	polyp
1862	-0.431516	Up-reg	polyp
1863	-0.298459	Unchanged	polyp
1864	-0.166381	Unchanged	polyp
1865	-0.282243	Up-reg	polyp
1866	-0.409665	Unchanged	polyp
1867	-0.538566	Up-reg	polyp
1868	-0.447845	Unchanged	polyp
1869	-0.366515	Unchanged	polyp
1870	-0.386292	Down-reg	polyp
1871	-0.648313	Up-reg	polyp
1872	-0.388762	Unchanged	polyp
1873	-0.436391	Unchanged	polyp
1874	-0.405928	Unchanged	polyp
1875	-0.165404	Up-reg	polyp
1876	-0.68131	Down-reg	polyp
1877	-0.438333	Up-reg	polyp
1878	-0.518455	Unchanged	polyp
1879	-0.414608	Up-reg	polyp
1880	-0.165512	Unchanged	polyp
1881	-0.518421	Unchanged	polyp
1882	-0.658743	Down-reg	polyp
1883	-0.489069	Unchanged	polyp
1884	-0.0102751	Unchanged	polyp
1885	-0.538461	Unchanged	polyp
1886	-0.780973	Unchanged	polyp
1887	-0.33224	Up-reg	polyp
1888	-0.3179	Unchanged	polyp
1889	-0.50072	Unchanged	polyp
1890	-0.395521	Unchanged	polyp
1891	-0.320854	Unchanged	polyp
1892	-0.225464	Down-reg	polyp
1893	-0.351476	Up-reg	polyp
1894	-0.321491	Unchanged	polyp
1895	-0.434784	Unchanged	polyp
1896	-0.537409	Unchanged	polyp
1897	-0.526336	Unchanged	polyp
1898	-0.38746	Unchanged	polyp
1899	-0.406335	Unchanged	polyp
1900	-0.57578	Unchanged	polyp
1901	-0.948883	Up-reg	polyp
1902	-0.390743	Unchanged	polyp
1903	-0.490582	Unchanged	polyp
1904	-0.529418	Unchanged	polyp
1905	-0.587006	Unchanged	polyp
1906	-0.19733	Unchanged	polyp
1907	-0.24973	Unchanged	polyp
1908	-0.594918	Unchanged	polyp
1909	-0.445925	Up-reg	polyp
1910	-0.235406	Up-reg	polyp
1911	-0.415231	Unchanged	polyp
1912	-0.432374	Unchanged	polyp
1913	-0.357507	Unchanged	polyp
1914	-0.299619	Unchanged	polyp
1915	-0.341986	Unchanged	polyp
1916	-0.321566	Up-reg	polyp
1917	-0.207677	Unchanged	polyp
1918	-0.174168	Unchanged	polyp
1919	-0.113268	Up-reg	polyp
1920	-0.14114	Unchanged	polyp
1921	-0.585959	Unchanged	polyp
1922	-0.447435	Unchanged	polyp
1923	-0.501332	Unchanged	polyp
1924	-0.46127	Unchanged	polyp
1925	-0.467523	Unchanged	polyp
1926	-0.353369	Up-reg	polyp
1927	-0.337911	Unchanged	polyp
1928	-0.497964	Unchanged	polyp
1929	-0.377818	Unchanged	polyp
1930	0.00634394	Unchanged	polyp
1931	-0.310234	Unchanged	polyp
1932	-0.131971	Unchanged	polyp
1933	-0.139711	Down-reg	polyp
1934	-0.38955	Unchanged	polyp
1935	-0.533663	Unchanged	polyp
1936	-0.702849	Unchanged	polyp
1937	-0.514896	Down-reg	polyp
1938	-0.430532	Down-reg	polyp
1939	-0.472439	Up-reg	polyp
1940	0.377207	Unchanged	polyp
1941	-0.307723	Unchanged	polyp
1942	-0.309833	Up-reg	polyp
1943	0.0484194	Unchanged	polyp
1944	-0.191712	Unchanged	polyp
1945	-0.312405	Unchanged	polyp
1946	-0.0656059	Unchanged	polyp
1947	-0.303911	Unchanged	polyp
1948	-0.10067	Unchanged	polyp
1949	-0.305347	Down-reg	polyp
1950	0.388663	Unchanged	polyp
1951	-0.572974	Unchanged	polyp
1952	-0.450342	Unchanged	polyp
1953	-0.64261	Unchanged	polyp
1954	-0.142399	Unchanged	polyp
1955	-0.246556	Unchanged	polyp
1956	-0.217855	Unchanged	polyp
1957	-0.497787	Unchanged	polyp
1958	-1.01376	Down-reg	polyp
1959	0.186763	Down-reg	polyp
1960	-0.450886	Unchanged	polyp
1961	-0.381092	Unchanged	polyp
1962	-0.340371	Unchanged	polyp
1963	-0.298803	Unchanged	polyp
1964	-0.395094	Unchanged	polyp
1965	-0.339081	Unchanged	polyp
1966	-0.398774	Unchanged	polyp
1967	-0.309434	Unchanged	polyp
1968	-0.432441	Unchanged	polyp
1969	-0.282044	Unchanged	polyp
1970	-0.247622	Unchanged	polyp
1971	-0.45715	Unchanged	polyp
1972	-0.468035	Up-reg	polyp
1973	-0.46231	Unchanged	polyp
1974	-0.0614897	Unchanged	polyp
1975	-0.456563	Unchanged	polyp
1976	-0.327722	Unchanged	polyp
1977	-0.19099	Down-reg	polyp
1978	-0.0248245	Unchanged	polyp
1979	-0.193092	Unchanged	polyp
1980	-0.286326	Unchanged	polyp
1981	-0.167293	Unchanged	polyp
1982	0.148591	Up-reg	polyp
1983	-0.129187	Down-reg	polyp
1984	-0.110416	Unchanged	polyp
1985	0.274094	Down-reg	polyp
1986	-0.296213	Unchanged	polyp
1987	-0.215538	Down-reg	polyp
1988	-0.495621	Unchanged	polyp
1989	-0.0973277	Down-reg	polyp
1990	-0.412732	Down-reg	polyp
1991	-0.540608	Unchanged	polyp
1992	0.174729	Unchanged	polyp
1993	-0.335484	Unchanged	polyp
1994	0.0953523	Unchanged	polyp
1995	-0.589252	Down-reg	polyp
1996	-0.821055	Unchanged	polyp
1997	-0.205283	Up-reg	polyp
1998	-0.0762119	Down-reg	polyp
[truncated: 22,084 more rows]

## Sheet: EDF6D
	conn-change	tpm-change	rate
ENSG00000002726	0.236743	-0.587085	slow
ENSG00000005001	0.169445	3.24331	slow
ENSG00000006210	-0.00804358	-0.0166279	slow
ENSG00000007038	0.0531413	-1.61729	slow
ENSG00000007264	0.0416911	-0.918379	slow
ENSG00000007306	0.125147	-4.73793	slow
ENSG00000008438	0.0766004	-0.478575	slow
ENSG00000008517	0.0224797	-0.0686024	slow
ENSG00000010327	-0.155464	-1.49564	slow
ENSG00000012124	0.16325	-3.48924	slow
ENSG00000015413	-0.0111926	4.59805	slow
ENSG00000015520	0.105064	5.15762	slow
ENSG00000015592	0.182639	-3.37677	slow
ENSG00000019991	-0.486276	0.340986	slow
ENSG00000021488	0.0309537	1.4397	slow
ENSG00000026751	-0.292954	-1.05506	slow
ENSG00000038945	-0.798863	0.722624	slow
ENSG00000039987	-0.139643	-1.90675	slow
ENSG00000040608	0.184902	1.58695	slow
ENSG00000042832	-0.173905	2.41493	slow
ENSG00000049540	-0.0499735	-1.5787	slow
ENSG00000058404	0.14868	1.90595	slow
ENSG00000060566	0.116133	-3.71281	slow
ENSG00000063127	0.221909	-0.480066	slow
ENSG00000064787	0.411954	-1.51326	slow
ENSG00000065325	-0.180172	-3.74213	slow
ENSG00000069998	-0.105048	0.5961	slow
ENSG00000071909	0.179708	1.77482	slow
ENSG00000072818	-0.218868	-1.30001	slow
ENSG00000073067	0.36147	1.78941	slow
ENSG00000073146	0.181432	0.180425	slow
ENSG00000075213	0.924577	2.29029	slow
ENSG00000076662	0.0993856	-1.18839	slow
ENSG00000077092	-0.668468	-0.0491067	slow
ENSG00000077800	0.0343376	0.0436626	slow
ENSG00000077984	0.237927	-0.542561	slow
ENSG00000078142	-1.25003	0.0438648	slow
ENSG00000084453	-0.463133	2.11138	slow
ENSG00000085978	-0.215916	0.291707	slow
ENSG00000086289	0.00559152	1.41975	slow
ENSG00000086991	0.257662	1.573	slow
ENSG00000087077	0.190411	1.62135	slow
ENSG00000087495	-0.730087	0.354761	slow
ENSG00000088002	-0.00340597	0.623821	slow
ENSG00000088340	0.118567	1.22112	slow
ENSG00000088833	0.478859	0.430718	slow
ENSG00000089057	0.0107999	-0.0674204	slow
ENSG00000089169	-0.43476	0.63097	slow
ENSG00000090006	-0.237328	-0.714151	slow
ENSG00000091106	-0.0380524	-0.249157	slow
ENSG00000091592	0.0156037	-0.874485	slow
ENSG00000092009	0.0873912	-4.07439	slow
ENSG00000094661	0.0446487	0.60983	slow
ENSG00000094755	0.100586	3.22286	slow
ENSG00000095066	0.0746745	-0.00685232	slow
ENSG00000095752	0.0342774	1.63789	slow
ENSG00000095917	0.31502	-5.39947	slow
ENSG00000099251	0.188863	0.637213	slow
ENSG00000099377	0.225266	0.317858	slow
ENSG00000099812	0.0103489	-0.794254	slow
ENSG00000099954	-0.068886	1.04078	slow
ENSG00000099994	-0.208976	-0.114498	slow
ENSG00000099998	-0.591592	-0.454297	slow
ENSG00000100053	-0.0332684	-0.482594	slow
ENSG00000100060	0.079005	-0.355322	slow
ENSG00000100146	0.0245144	-1.09667	slow
ENSG00000100167	-0.175505	2.13416	slow
ENSG00000100197	0.0357845	-2.23412	slow
ENSG00000100276	-0.044017	-0.159845	slow
ENSG00000100336	-0.0502129	0.103944	slow
ENSG00000100342	0.0169254	2.95254	slow
ENSG00000100450	0.15337	1.21343	slow
ENSG00000100557	-1.90235	0.473298	slow
ENSG00000100884	-0.196597	1.19652	slow
ENSG00000101000	-0.170135	0.493448	slow
ENSG00000101188	-0.0363682	6.14682	slow
ENSG00000101194	0.0566477	0.323968	slow
ENSG00000101197	0.272223	1.62099	slow
ENSG00000101255	0.350263	2.15043	slow
ENSG00000101276	0.37366	0.681085	slow
ENSG00000101280	-0.135448	-0.161466	slow
ENSG00000101460	0.177844	-0.293337	slow
ENSG00000102854	0.100954	2.38886	slow
ENSG00000102921	-0.19134	0.0633247	slow
ENSG00000102962	-0.00486887	-0.84595	slow
ENSG00000102970	-0.170092	-0.129244	slow
ENSG00000103175	0.197673	-0.851897	slow
ENSG00000103310	0.224623	-0.0619729	slow
ENSG00000103313	-0.173866	0.443247	slow
ENSG00000103355	0.138957	5.62908	slow
ENSG00000103522	-0.066259	-1.34836	slow
ENSG00000104313	-0.371741	1.17933	slow
ENSG00000104327	-1.50435	2.07554	slow
ENSG00000104415	0.109512	1.33596	slow
ENSG00000104970	0.345127	0.189596	slow
ENSG00000105141	-0.0658948	-0.0541827	slow
ENSG00000105146	-0.0539676	-0.462855	slow
ENSG00000105246	0.187076	-1.44402	slow
ENSG00000105278	0.069651	4.56165	slow
ENSG00000105352	0.282458	-2.33926	slow
ENSG00000105366	-0.311666	-1.23754	slow
ENSG00000105383	0.136308	-1.11408	slow
ENSG00000105388	0.189549	-0.861092	slow
ENSG00000105392	0.128828	0.490329	slow
ENSG00000105398	0.579126	0.01979	slow
ENSG00000105427	0.0146706	0.618245	slow
ENSG00000105501	0.209513	-2.7686	slow
ENSG00000105559	-0.0527275	1.27895	slow
ENSG00000105650	-0.00878811	1.01473	slow
ENSG00000105697	-0.0818049	1.13425	slow
ENSG00000105732	-0.128568	0.799244	slow
ENSG00000105737	-0.0839551	-0.363441	slow
ENSG00000105971	-0.38377	-0.374703	slow
ENSG00000106178	0.295158	2.3175	slow
ENSG00000108602	0.25235	2.95657	slow
ENSG00000108700	-0.483105	-1.23677	slow
ENSG00000110448	-0.0551144	-1.26529	slow
ENSG00000111700	-0.00784309	9.25077	slow
ENSG00000111701	0.0740286	-0.0366089	slow
ENSG00000112599	-0.0643304	0.0930935	slow
ENSG00000114124	-0.125287	0.434417	slow
ENSG00000114378	-0.0728442	1.14416	slow
ENSG00000114416	-0.572445	0.571911	slow
ENSG00000115085	-0.0344824	-2.19396	slow
ENSG00000115194	0.18372	0.780123	slow
ENSG00000115705	-0.194986	-2.56796	slow
ENSG00000116176	0.737175	-0.228249	slow
ENSG00000117262	-0.682794	0.969241	slow
ENSG00000117472	0.082364	-2.62203	slow
ENSG00000117983	0.698179	0.601408	slow
ENSG00000118046	0.164513	-0.235969	slow
ENSG00000118322	-0.467937	-0.381681	slow
ENSG00000118514	-0.224847	0.54927	slow
ENSG00000118520	0.409253	-1.23979	slow
ENSG00000118898	-0.227247	0.823394	slow
ENSG00000118990	0.0405008	0.807606	slow
ENSG00000119574	0.0385245	0.570132	slow
ENSG00000120160	-0.192046	-1.32224	slow
ENSG00000120440	0.123765	0.592334	slow
ENSG00000120471	0.17221	1.70987	slow
ENSG00000121270	0.0494324	0.597405	slow
ENSG00000122223	-0.258325	-0.425899	slow
ENSG00000123815	0.260525	0.000131455	slow
ENSG00000123843	0.242586	1.21477	slow
ENSG00000124092	0.317847	0.0250486	slow
ENSG00000124102	0.181287	-1.18034	slow
ENSG00000124107	0.324716	0.625823	slow
ENSG00000124212	-0.0587058	-1.03871	slow
ENSG00000124256	0.360131	-0.98918	slow
ENSG00000124469	-0.0168586	-0.204927	slow
ENSG00000124783	0.0428686	1.01411	slow
ENSG00000125207	0.0192586	6.6487	slow
ENSG00000125337	0.257237	0.79707	slow
ENSG00000125726	-0.19931	0.0970544	slow
ENSG00000125730	0.224655	-1.62423	slow
ENSG00000125741	-0.191027	0.344535	slow
ENSG00000125780	-0.0483678	0.506139	slow
ENSG00000125818	0.0824038	0.443443	slow
ENSG00000125823	0.37059	0.699366	slow
ENSG00000125999	0.183918	0.378587	slow
ENSG00000126266	0.22129	-1.10405	slow
ENSG00000126353	0.0277596	-3.56897	slow
ENSG00000126550	-0.207407	0.0740243	slow
ENSG00000126785	0.0330157	-1.03243	slow
ENSG00000127084	0.0531688	-1.48561	slow
ENSG00000127366	0.0352604	-0.11701	slow
ENSG00000127578	0.0554796	-0.47616	slow
ENSG00000127948	-0.0401917	0.862573	slow
ENSG00000128262	-0.302085	-1.49854	slow
ENSG00000128271	-0.226468	-1.40283	slow
ENSG00000128276	-0.139814	-0.258246	slow
ENSG00000128298	0.197761	1.81415	slow
ENSG00000128383	-0.217473	-1.18193	slow
ENSG00000128422	-0.0552208	6.05665	slow
ENSG00000128438	-0.100325	-1.78107	slow
ENSG00000129437	0.160585	0.487112	slow
ENSG00000129450	0.12897	0.000198	slow
ENSG00000129455	0.160505	8.2185	slow
ENSG00000130173	-0.127454	0.0898608	slow
ENSG00000130300	-0.0681675	-0.236092	slow
ENSG00000130513	0.14217	3.40669	slow
ENSG00000130595	0.0484553	-3.44284	slow
ENSG00000130598	-0.0653	4.98211	slow
ENSG00000130612	0.118414	-0.170223	slow
ENSG00000130701	0.292619	1.16802	slow
ENSG00000130703	0.272388	0.73662	slow
ENSG00000131037	0.0687049	1.33707	slow
ENSG00000131095	0.0762677	0.458963	slow
ENSG00000131152	0.147418	0.485393	slow
ENSG00000132002	-0.0906754	1.00326	slow
ENSG00000132196	0.540525	1.31771	slow
ENSG00000132256	-0.148478	0.913449	slow
ENSG00000132297	-0.416157	2.65028	slow
ENSG00000132436	0.375981	1.28892	slow
ENSG00000132514	0.133415	-3.64184	slow
ENSG00000133561	0.304782	-2.0695	slow
ENSG00000133574	0.320201	-1.59589	slow
ENSG00000133710	0.162869	-1.45479	slow
ENSG00000134812	0.274974	1.87557	slow
ENSG00000134817	-0.226879	-0.0337806	slow
ENSG00000135426	-0.344751	-2.04322	slow
ENSG00000135436	0.0490336	0.764698	slow
ENSG00000135740	-0.0107847	1.3201	slow
ENSG00000135773	0.272284	-0.0120048	slow
ENSG00000136011	-0.0394976	-0.171181	slow
ENSG00000136155	1.57027	1.42352	slow
ENSG00000136546	0.760741	-0.0583153	slow
ENSG00000136848	-0.277971	-0.261448	slow
ENSG00000136960	-0.217972	-1.81658	slow
ENSG00000137558	0.184088	-2.76664	slow
ENSG00000137868	-0.222571	2.52417	slow
ENSG00000137948	-0.286722	0.179724	slow
ENSG00000137970	0.837454	1.22727	slow
ENSG00000138018	0.237437	1.14726	slow
ENSG00000138315	-0.0481749	-0.609876	slow
ENSG00000138792	-0.280581	1.75565	slow
ENSG00000140093	-0.593119	1.3763	slow
ENSG00000140678	0.104809	-0.085209	slow
ENSG00000140836	0.814042	-0.167077	slow
ENSG00000140961	0.207825	0.960803	slow
ENSG00000141086	-0.165598	-0.246752	slow
ENSG00000141338	0.58671	-2.23152	slow
ENSG00000141505	-0.165411	2.09457	slow
ENSG00000142233	0.0714036	0.0622746	slow
ENSG00000142405	0.163525	0.516058	slow
ENSG00000142512	-0.139681	-1.98955	slow
ENSG00000142623	-0.047355	5.41708	slow
ENSG00000143217	0.105491	2.47396	slow
ENSG00000143549	-0.138534	-0.105927	slow
ENSG00000143870	-0.0406739	0.793325	slow
ENSG00000144130	0.199499	4.74164	slow
ENSG00000144199	0.446713	0.622057	slow
ENSG00000144407	0.419048	0.705936	slow
ENSG00000144460	0.828884	0.53591	slow
ENSG00000145850	0.524467	-1.65696	slow
ENSG00000146205	-0.21345	-1.14231	slow
ENSG00000146469	-0.0390971	-3.17457	slow
ENSG00000146700	0.165767	1.49529	slow
ENSG00000147481	-0.721247	0.413239	slow
ENSG00000147697	0.585608	2.78676	slow
ENSG00000147799	-0.126728	0.935756	slow
ENSG00000148204	-0.0288724	-0.29945	slow
ENSG00000148346	-0.0217148	2.68386	slow
ENSG00000148942	0.661434	-0.298096	slow
ENSG00000149488	0.275255	-0.0667435	slow
ENSG00000149575	-0.0380453	-0.81156	slow
ENSG00000150681	0.31065	-1.8257	slow
ENSG00000153046	-0.401808	0.083684	slow
ENSG00000153404	-0.313327	-0.0465783	slow
ENSG00000153495	0.543213	0.204357	slow
ENSG00000154175	-0.0805124	-3.55652	slow
ENSG00000154358	-0.420594	1.02586	slow
ENSG00000154438	-0.0372051	0.749412	slow
ENSG00000154874	0.172749	0.127043	slow
ENSG00000155657	-1.79207	-0.567152	slow
ENSG00000156413	0.181138	0.135145	slow
ENSG00000156738	-0.172464	-4.7374	slow
ENSG00000157326	-0.153133	-0.34028	slow
ENSG00000157368	-0.142422	-1.54462	slow
ENSG00000157542	-0.449068	0.548744	slow
ENSG00000157551	0.0448957	2.21559	slow
ENSG00000158089	-0.457456	3.36569	slow
ENSG00000158901	-0.135897	0.411073	slow
ENSG00000159339	-0.308931	-0.0924548	slow
ENSG00000160013	0.110905	0.249084	slow
ENSG00000160181	0.173993	5.01902	slow
ENSG00000160282	0.0920725	0.934926	slow
ENSG00000160321	-0.268258	0.167521	slow
ENSG00000160868	0.0899353	-2.80059	slow
ENSG00000161010	0.06676	0.298711	slow
ENSG00000161082	0.0385781	0.395192	slow
ENSG00000161640	0.128345	0.012579	slow
ENSG00000161813	-0.0199894	0.611587	slow
ENSG00000161896	0.211901	-1.7381	slow
ENSG00000161929	0.287413	-0.67443	slow
ENSG00000162009	0.238117	4.99147	slow
ENSG00000162032	0.0871359	-0.419545	slow
ENSG00000162571	0.0502738	0.590367	slow
ENSG00000162711	0.0797436	-0.967875	slow
ENSG00000162881	-0.00318082	-0.545378	slow
ENSG00000162892	-0.0986328	-1.33167	slow
ENSG00000162949	-0.104251	-1.31628	slow
ENSG00000163060	0.0821384	0.9541	slow
ENSG00000163138	-0.556805	0.366175	slow
ENSG00000163220	0.137629	2.26749	slow
ENSG00000163395	-0.0484064	0.706577	slow
ENSG00000163468	-0.105694	1.39424	slow
ENSG00000163485	-0.085672	1.52521	slow
ENSG00000163563	-0.218596	-1.01236	slow
ENSG00000163564	-0.128225	0.33243	slow
ENSG00000163823	0.297941	-0.0095745	slow
ENSG00000163958	-0.297227	-0.537142	slow
ENSG00000163959	-0.268486	-3.5796	slow
ENSG00000164265	-0.195852	2.96108	slow
ENSG00000164400	0.217386	5.38644	slow
ENSG00000164520	0.0787536	0.25905	slow
ENSG00000165568	0.584806	1.28682	slow
ENSG00000165917	-0.0628784	0.292334	slow
ENSG00000166265	-0.665956	-1.36773	slow
ENSG00000166317	-0.015487	0.838326	slow
ENSG00000166509	1.28831	-0.608013	slow
ENSG00000166682	0.141548	0.985391	slow
ENSG00000166763	2.5325	-0.182625	slow
ENSG00000166833	-0.221159	0.339322	slow
ENSG00000166922	0.783965	1.50132	slow
ENSG00000167123	-0.157141	0.256927	slow
ENSG00000167193	0.0372952	0.0803319	slow
ENSG00000167281	0.419971	0.264929	slow
ENSG00000167562	0.268352	-0.482495	slow
ENSG00000167676	0.29002	-0.594182	slow
ENSG00000167749	0.13095	0.472337	slow
ENSG00000167751	0.0876062	0.481151	slow
ENSG00000167755	0.55819	7.49991	slow
ENSG00000167757	0.353652	4.33304	slow
ENSG00000167759	0.447155	0.115485	slow
ENSG00000167767	0.330302	5.07478	slow
ENSG00000168060	-0.155585	-2.98755	slow
ENSG00000168065	-0.0198948	1.56947	slow
ENSG00000168522	-0.407665	0.382013	slow
ENSG00000168542	-0.226133	0.121839	slow
ENSG00000168594	0.309783	0.489715	slow
ENSG00000168918	0.0547061	-0.517516	slow
ENSG00000168925	0.341863	0.729469	slow
ENSG00000168995	-0.116686	-0.737516	slow
ENSG00000169035	0.276289	4.24813	slow
ENSG00000169327	0.594134	0.202284	slow
ENSG00000169340	0.197809	1.16788	slow
ENSG00000169385	-0.259746	0.318887	slow
ENSG00000169668	-0.302085	0.706511	slow
ENSG00000169876	0.057874	1.9504	slow
ENSG00000169885	0.00940661	0.47845	slow
ENSG00000169894	0.19363	-0.467755	slow
ENSG00000169962	0.055345	-0.336744	slow
ENSG00000169994	0.0313864	-0.289547	slow
ENSG00000170113	2.93913	0.267951	slow
ENSG00000170160	0.495498	-0.306383	slow
ENSG00000170214	-0.0305706	-3.10299	slow
ENSG00000170356	1.00922	-1.13493	slow
ENSG00000170369	0.195659	3.28533	slow
ENSG00000170442	0.115435	1.91953	slow
ENSG00000170923	0.666369	0.572897	slow
ENSG00000170929	0.67591	0.541191	slow
ENSG00000170956	-0.0920182	-0.617622	slow
ENSG00000171055	0.442344	-0.44036	slow
ENSG00000171101	-0.0447855	-3.05128	slow
ENSG00000171180	0.245117	0.339661	slow
ENSG00000171236	0.0485503	0.517966	slow
ENSG00000171509	-0.530319	-0.518441	slow
ENSG00000171532	-0.0613399	0.553347	slow
ENSG00000171903	0.26125	0.528594	slow
ENSG00000171931	1.60849	0.541494	slow
ENSG00000172016	0.331805	7.05802	slow
ENSG00000172146	0.624235	-0.0515178	slow
ENSG00000172318	-0.236729	-1.36046	slow
ENSG00000172478	0.493934	0.0260131	slow
ENSG00000172482	0.502275	-0.0581251	slow
ENSG00000172543	0.0402501	-0.684903	slow
ENSG00000172551	-0.852887	2.82625	slow
ENSG00000172661	0.7074	-1.27668	slow
ENSG00000172746	-0.0818001	0.34024	slow
ENSG00000172927	0.142369	2.79552	slow
ENSG00000173391	-0.232176	-0.176307	slow
ENSG00000173641	-0.205511	0.230882	slow
ENSG00000173762	0.122212	-1.4856	slow
ENSG00000173809	0.030463	0.633557	slow
ENSG00000173976	-0.0639503	-0.333356	slow
ENSG00000174175	-0.0514252	-1.78739	slow
ENSG00000174353	-1.27693	-0.0159199	slow
ENSG00000174667	0.313424	0.52502	slow
ENSG00000174788	-0.140351	0.461156	slow
ENSG00000174945	0.0986017	0.377015	slow
ENSG00000174951	0.200857	-0.373358	slow
ENSG00000175065	-0.277912	1.48566	slow
ENSG00000175294	0.218068	1.97984	slow
ENSG00000175497	-0.0906256	-0.320056	slow
ENSG00000175509	1.08701	1.62012	slow
ENSG00000175544	-0.00905087	0.492747	slow
ENSG00000175832	0.0333266	5.06947	slow
ENSG00000175877	0.230191	3.32064	slow
ENSG00000175886	0.0948457	2.20393	slow
ENSG00000176170	-0.090709	2.61764	slow
ENSG00000176715	0.0476445	0.197675	slow
ENSG00000176826	0.691815	2.7525	slow
ENSG00000176945	0.0870236	-1.01085	slow
ENSG00000177201	0.664339	-0.817271	slow
ENSG00000177202	-0.155677	0.0420811	slow
ENSG00000177212	-0.0296036	0.513511	slow
ENSG00000177565	-0.0771008	0.137957	slow
ENSG00000177830	-0.134999	0.727329	slow
ENSG00000177984	-0.271187	3.24213	slow
ENSG00000178429	-0.311741	-0.14009	slow
ENSG00000179046	-0.202053	0.347095	slow
ENSG00000179526	-0.157492	0.693018	slow
ENSG00000179564	-0.18458	0.22795	slow
ENSG00000179611	-0.674355	1.09211	slow
ENSG00000179698	-0.157492	1.12401	slow
ENSG00000179776	0.15896	-0.436676	slow
ENSG00000179799	-0.0805972	3.81154	slow
ENSG00000179826	0.392017	0.367934	slow
ENSG00000179954	-0.0181122	-1.02462	slow
ENSG00000180083	0.175668	1.98793	slow
ENSG00000180089	0.0716214	0.259037	slow
ENSG00000180176	0.181254	4.34414	slow
ENSG00000180279	-0.103231	0.981704	slow
ENSG00000180305	-0.113979	1.67057	slow
ENSG00000180532	0.0764555	0.615045	slow
ENSG00000180638	-0.0958913	-1.33263	slow
ENSG00000180644	-0.10411	2.6349	slow
ENSG00000180871	0.654216	0.05326	slow
ENSG00000181355	0.109018	0.445161	slow
ENSG00000181359	-0.107882	0.880109	slow
ENSG00000181693	0.276585	-0.00331818	slow
ENSG00000181785	0.17915	0.21763	slow
ENSG00000182177	0.603525	0.80856	slow
ENSG00000182208	0.141941	-0.116623	slow
ENSG00000182324	0.0317123	1.26284	slow
ENSG00000182885	0.138982	-0.454096	slow
ENSG00000183023	-0.0526407	-0.833229	slow
ENSG00000183036	0.0842483	1.93968	slow
ENSG00000183055	-0.71411	3.71355	slow
ENSG00000183067	0.12934	0.280388	slow
ENSG00000183273	-0.0686712	0.360743	slow
ENSG00000183298	-0.0905085	1.44389	slow
ENSG00000183484	-0.159981	-0.797209	slow
ENSG00000183668	-0.0388129	0.451793	slow
ENSG00000184009	-0.120154	0.0871698	slow
ENSG00000184166	0.553292	-0.202437	slow
ENSG00000184304	-0.976813	-0.919464	slow
ENSG00000184319	-0.930116	0.89639	slow
ENSG00000184363	0.085566	0.5711	slow
ENSG00000184374	-0.306221	0.00941456	slow
ENSG00000184428	0.171539	1.30098	slow
ENSG00000184571	-0.0796928	-0.285587	slow
ENSG00000185615	0.00251998	3.4373	slow
ENSG00000185666	0.200415	-1.96166	slow
ENSG00000185863	0.224907	1.64008	slow
ENSG00000185955	-0.0753111	0.466167	slow
ENSG00000186081	0.226623	-1.60439	slow
ENSG00000186334	0.0732663	0.23084	slow
ENSG00000186469	-0.283684	-1.48862	slow
ENSG00000186474	0.18088	4.65065	slow
ENSG00000186526	-0.0636194	0.40906	slow
ENSG00000186529	-0.0370586	2.28118	slow
ENSG00000186567	0.2808	-0.521165	slow
ENSG00000186723	0.0591417	0.427593	slow
ENSG00000186765	0.054611	0.563897	slow
ENSG00000186818	-0.0335789	1.35857	slow
ENSG00000186827	-0.23314	-0.151074	slow
ENSG00000186832	-0.0399044	5.36712	slow
ENSG00000186847	-0.00833255	-2.5589	slow
ENSG00000187037	0.00559152	-0.457445	slow
ENSG00000187045	-0.0655486	-0.234984	slow
ENSG00000187105	-0.0707451	-0.023682	slow
ENSG00000187242	-0.141161	-3.45711	slow
ENSG00000187258	-0.183881	1.92763	slow
ENSG00000187775	0.157919	0.0134584	slow
ENSG00000187796	0.117391	0.405457	slow
ENSG00000187953	0.283992	0.467925	slow
ENSG00000187994	-0.204358	-0.710646	slow
ENSG00000188013	-0.0158573	-2.02965	slow
[truncated: 1,425 more rows]

## Sheet: EDF6E
Left and middle																																			Right
[truncated: 49,851 more rows]
[truncated: 10 more columns]
