# Supplementary material for: Global loss of promoter–enhancer connectivity and rebalancing of gene expression during early colorectal cancer carcinogenesis
Source: Nat Cancer. 2024 Oct 30;5(11):1697–712. doi: 10.1038/s43018-024-00823-z (PMC11584406; doi:10.1038/s43018-024-00823-z)
Supplement: Supplementary file 13 — Statistical source data. [file 43018_2024_823_MOESM13_ESM.zip › edf7.xlsx]

## Sheet: EDF7A
Left				Middle				Right
gene	Connectivity-Rankn	Expression-Rankn		gene	Connectivity-Rankn	Expression-Rankn		gene	Connectivity-Rankn	Expression-Rankn
ENSG00000000419	0.578217	0.455047		ENSG00000000419	0.654275	0.424915		ENSG00000000419	0.609897	0.50385
ENSG00000000457	0.778616	0.548767		ENSG00000000457	0.675741	0.565078		ENSG00000000457	0.71157	0.470668
ENSG00000000460	0.0544213	0.380806		ENSG00000000460	0.0489018	0.471341		ENSG00000000460	0.0458526	0.502146
ENSG00000000938	0.595148	0.532353		ENSG00000000938	0.617883	0.328863		ENSG00000000938	0.703026	0.405328
ENSG00000000971	0.0142278	0.627844		ENSG00000000971	0.00710783	0.410347		ENSG00000000971	0.00612318	0.247053
ENSG00000001036	0.687913	0.32911		ENSG00000001036	0.572393	0.452485		ENSG00000001036	0.690139	0.377325
ENSG00000001084	0.251974	0.671434		ENSG00000001084	0.262279	0.739415		ENSG00000001084	0.31691	0.717381
ENSG00000001167	0.91442	0.247991		ENSG00000001167	0.888194	0.374064		ENSG00000001167	0.765753	0.262928
ENSG00000001460	0.538451	0.59842		ENSG00000001460	0.620584	0.587679		ENSG00000001460	0.484016	0.513593
ENSG00000001461	0.705698	0.656859		ENSG00000001461	0.82863	0.700545		ENSG00000001461	0.682164	0.63126
ENSG00000001561	0.504588	0.538006		ENSG00000001561	0.438482	0.61695		ENSG00000001561	0.389961	0.518566
ENSG00000001617	0.828982	0.620964		ENSG00000001617	0.916554	0.871409		ENSG00000001617	0.935635	0.769299
ENSG00000001626	0.0377748	0.818962		ENSG00000001626	0.0416519	0.875698		ENSG00000001626	0.050623	0.762758
ENSG00000001629	0.538949	0.514508		ENSG00000001629	0.467837	0.574813		ENSG00000001629	0.480384	0.568577
ENSG00000001630	0.60902	0.80643		ENSG00000001630	0.600611	0.868074		ENSG00000001630	0.669135	0.891735
ENSG00000001631	0.576866	0.66149		ENSG00000001631	0.486673	0.695575		ENSG00000001631	0.498896	0.718607
ENSG00000002016	0.795902	0.520025		ENSG00000002016	0.711707	0.520626		ENSG00000002016	0.591527	0.426177
ENSG00000002079	0.226435	0.00163465		ENSG00000002079	0.242945	0.00810075		ENSG00000002079	0.194802	0.0744021
ENSG00000002549	0.443694	0.919357		ENSG00000002549	0.42981	0.928387		ENSG00000002549	0.32225	0.881992
ENSG00000002587	0.699082	0.514371		ENSG00000002587	0.700761	0.554867		ENSG00000002587	0.625988	0.739933
ENSG00000002726	0.283702	0.951778		ENSG00000002726	0.401948	0.94595		ENSG00000002726	0.559772	0.916877
ENSG00000002746	0.327808	0.382101		ENSG00000002746	0.266188	0.440912		ENSG00000002746	0.290922	0.384615
ENSG00000002822	0.865619	0.787086		ENSG00000002822	0.862464	0.69646		ENSG00000002822	0.783838	0.896777
ENSG00000002919	0.852244	0.53569		ENSG00000002919	0.784775	0.528727		ENSG00000002919	0.79345	0.516591
ENSG00000002933	0.720424	0.983109		ENSG00000002933	0.695714	0.978489		ENSG00000002933	0.832823	0.984125
ENSG00000003056	0.749876	0.913159		ENSG00000003056	0.786694	0.919265		ENSG00000003056	0.492346	0.93868
ENSG00000003147	0.272889	0.892113		ENSG00000003147	0.327742	0.928455		ENSG00000003147	0.290708	0.964502
ENSG00000003249	0.721207	0.112383		ENSG00000003249	0.861895	0.112253		ENSG00000003249	0.951727	0.188049
ENSG00000003393	0.741908	0.401648		ENSG00000003393	0.628119	0.450851		ENSG00000003393	0.63382	0.519043
ENSG00000003400	0.399018	0.546996		ENSG00000003400	0.395266	0.597549		ENSG00000003400	0.511356	0.478299
ENSG00000003402	0.990041	0.92753		ENSG00000003402	0.985713	0.888564		ENSG00000003402	0.98989	0.892076
ENSG00000003436	0.0319414	0.640444		ENSG00000003436	0.0448504	0.641865		ENSG00000003436	0.0260591	0.641957
ENSG00000003509	0.895497	0.611293		ENSG00000003509	0.880304	0.60708		ENSG00000003509	0.815522	0.646249
ENSG00000003756	0.589742	0.880466		ENSG00000003756	0.674604	0.861607		ENSG00000003756	0.568672	0.775772
ENSG00000003987	0.210856	0.152227		ENSG00000003987	0.181463	0.142069		ENSG00000003987	0.179637	0.129454
ENSG00000004059	0.369211	0.977047		ENSG00000004059	0.350558	0.97917		ENSG00000004059	0.342471	0.985556
ENSG00000004139	0.505371	0.476298		ENSG00000004139	0.465847	0.562491		ENSG00000004139	0.628409	0.418069
ENSG00000004399	0.757487	0.805544		ENSG00000004399	0.745682	0.699796		ENSG00000004399	0.676326	0.850583
ENSG00000004455	0.596713	0.941902		ENSG00000004455	0.594854	0.954118		ENSG00000004455	0.706088	0.93902
ENSG00000004468	0.639895	0.439518		ENSG00000004468	0.623783	0.223894		ENSG00000004468	0.41837	0.226272
ENSG00000004478	0.754642	0.862757		ENSG00000004478	0.701827	0.902723		ENSG00000004478	0.649484	0.908905
ENSG00000004487	0.513908	0.795328		ENSG00000004487	0.561803	0.863376		ENSG00000004487	0.493556	0.860258
ENSG00000004534	0.675749	0.947078		ENSG00000004534	0.708863	0.921171		ENSG00000004534	0.705589	0.927778
ENSG00000004660	0.551184	0.35942		ENSG00000004660	0.538347	0.379306		ENSG00000004660	0.593236	0.441166
ENSG00000004700	0.548837	0.489239		ENSG00000004700	0.493212	0.528591		ENSG00000004700	0.431826	0.51223
ENSG00000004766	0.14804	0.566204		ENSG00000004766	0.164191	0.598502		ENSG00000004766	0.218441	0.590175
ENSG00000004779	0.781319	0.978205		ENSG00000004779	0.769422	0.976719		ENSG00000004779	0.786543	0.977448
ENSG00000004799	0.729814	0.87563		ENSG00000004799	0.80688	0.699728		ENSG00000004799	0.647419	0.367105
ENSG00000004809	0.16426	0.0478136		ENSG00000004809	0.159144	0.0413206		ENSG00000004809	0.155643	0.116645
ENSG00000004846	0.0410472	0.14562		ENSG00000004846	0.0302083	0.105378		ENSG00000004846	0.0384478	0.0741977
ENSG00000004864	0.734723	0.391364		ENSG00000004864	0.700334	0.413887		ENSG00000004864	0.653542	0.340124
ENSG00000004866	0.75201	0.573559		ENSG00000004866	0.782856	0.643227		ENSG00000004866	0.771734	0.700484
ENSG00000004897	0.549121	0.586228		ENSG00000004897	0.525482	0.682573		ENSG00000004897	0.500534	0.633168
ENSG00000005001	0.712314	0.427326		ENSG00000005001	0.800768	0.668278		ENSG00000005001	0.994304	0.814403
ENSG00000005007	0.918546	0.771625		ENSG00000005007	0.966309	0.722192		ENSG00000005007	0.956355	0.850651
ENSG00000005020	0.164971	0.693094		ENSG00000005020	0.150686	0.676447		ENSG00000005020	0.261161	0.669824
ENSG00000005075	0.0497261	0.956545		ENSG00000005075	0.120904	0.950511		ENSG00000005075	0.00719117	0.973632
ENSG00000005100	0.388845	0.409822		ENSG00000005100	0.474518	0.525119		ENSG00000005100	0.411178	0.527151
ENSG00000005102	0.263356	0.240362		ENSG00000005102	0.297534	0.112866		ENSG00000005102	0.395301	0.071268
ENSG00000005156	0.929786	0.44558		ENSG00000005156	0.906035	0.574949		ENSG00000005156	0.865005	0.489133
ENSG00000005187	0.275663	0.85833		ENSG00000005187	0.279053	0.902927		ENSG00000005187	0.335279	0.819786
ENSG00000005189	0.459558	0.253644		ENSG00000005189	0.490298	0.397822		ENSG00000005189	0.594446	0.341214
ENSG00000005194	0.883759	0.817532		ENSG00000005194	0.860402	0.849762		ENSG00000005194	0.919758	0.85617
ENSG00000005206	0.963221	0.960564		ENSG00000005206	0.995664	0.961334		ENSG00000005206	0.998006	0.942836
ENSG00000005238	0.961941	0.617899		ENSG00000005238	0.961973	0.601702		ENSG00000005238	0.973443	0.529809
ENSG00000005243	0.7158	0.707192		ENSG00000005243	0.738858	0.549762		ENSG00000005243	0.778996	0.602848
ENSG00000005249	0.557872	0.543455		ENSG00000005249	0.522283	0.393941		ENSG00000005249	0.40769	0.271377
ENSG00000005339	0.493562	0.322436		ENSG00000005339	0.503945	0.472771		ENSG00000005339	0.421645	0.408667
ENSG00000005379	0.430462	0.703515		ENSG00000005379	0.364703	0.623553		ENSG00000005379	0.547526	0.787831
ENSG00000005436	0.286405	0.511851		ENSG00000005436	0.293198	0.488019		ENSG00000005436	0.274689	0.674797
ENSG00000005469	0.607455	0.338442		ENSG00000005469	0.556258	0.37066		ENSG00000005469	0.575222	0.369626
ENSG00000005471	0.149178	0.256028		ENSG00000005471	0.149264	0.104493		ENSG00000005471	0.121467	0.0349526
ENSG00000005486	0.276375	0.891227		ENSG00000005486	0.396617	0.887679		ENSG00000005486	0.450694	0.941405
ENSG00000005513	0.82201	0.563139		ENSG00000005513	0.863245	0.254118		ENSG00000005513	0.964685	0.416911
ENSG00000005700	0.458917	0.614903		ENSG00000005700	0.429952	0.678829		ENSG00000005700	0.398149	0.716631
ENSG00000005801	0.283987	0.628389		ENSG00000005801	0.350487	0.665487		ENSG00000005801	0.298398	0.717653
ENSG00000005810	0.717009	0.612042		ENSG00000005810	0.627266	0.616474		ENSG00000005810	0.618298	0.591333
ENSG00000005812	0.573309	0.740362		ENSG00000005812	0.517734	0.696188		ENSG00000005812	0.51335	0.646317
ENSG00000005844	0.712954	0.580643		ENSG00000005844	0.558035	0.434786		ENSG00000005844	0.801495	0.363153
ENSG00000005884	0.961656	0.907846		ENSG00000005884	0.989125	0.906807		ENSG00000005884	0.98932	0.85249
ENSG00000005961	0.338692	0.102166		ENSG00000005961	0.324899	0.110211		ENSG00000005961	0.368031	0.116236
ENSG00000005981	0.290887	0.081256		ENSG00000005981	0.274007	0.0823009		ENSG00000005981	0.316269	0.107243
ENSG00000006007	0.667283	0.912818		ENSG00000006007	0.688109	0.928114		ENSG00000006007	0.74482	0.900797
ENSG00000006016	0.801594	0.373655		ENSG00000006016	0.776814	0.356705		ENSG00000006016	0.893912	0.457314
ENSG00000006025	0.587181	0.869636		ENSG00000006025	0.681996	0.833356		ENSG00000006025	0.832609	0.726102
ENSG00000006042	0.572455	0.949121		ENSG00000006042	0.616888	0.95337		ENSG00000006042	0.607618	0.897663
ENSG00000006071	0.527068	0.237161		ENSG00000006071	0.565996	0.14595		ENSG00000006071	0.507084	0.274102
ENSG00000006118	0.745465	0.584525		ENSG00000006118	0.677731	0.656297		ENSG00000006118	0.719402	0.817674
ENSG00000006128	0.259444	0.27469		ENSG00000006128	0.254034	0.399864		ENSG00000006128	0.273407	0.608639
ENSG00000006194	0.910152	0.699837		ENSG00000006194	0.938091	0.70143		ENSG00000006194	0.936775	0.748586
ENSG00000006210	0.400868	0.547882		ENSG00000006210	0.427465	0.56256		ENSG00000006210	0.672837	0.514478
ENSG00000006282	0.819307	0.905122		ENSG00000006282	0.886986	0.9145		ENSG00000006282	0.963902	0.874838
ENSG00000006432	0.782101	0.0761477		ENSG00000006432	0.727202	0.0989108		ENSG00000006432	0.648131	0.0952511
ENSG00000006451	0.574376	0.813241		ENSG00000006451	0.607435	0.821784		ENSG00000006451	0.640655	0.852695
ENSG00000006453	0.421356	0.844572		ENSG00000006453	0.507357	0.896732		ENSG00000006453	0.674689	0.893643
ENSG00000006459	0.794978	0.5173		ENSG00000006459	0.878883	0.615589		ENSG00000006459	0.915344	0.572801
ENSG00000006468	0.521946	0.22926		ENSG00000006468	0.540408	0.171954		ENSG00000006468	0.480456	0.379505
ENSG00000006530	0.533471	0.608977		ENSG00000006530	0.470893	0.67209		ENSG00000006530	0.557636	0.703277
ENSG00000006534	0.729885	0.65032		ENSG00000006534	0.719312	0.646426		ENSG00000006534	0.870986	0.719289
ENSG00000006555	0.539447	0.856627		ENSG00000006555	0.636506	0.809462		ENSG00000006555	0.690708	0.662533
ENSG00000006576	0.900192	0.513622		ENSG00000006576	0.899993	0.421307		ENSG00000006576	0.71926	0.483546
ENSG00000006606	0.0863627	0.141261		ENSG00000006606	0.1101	0.221511		ENSG00000006606	0.137558	0.157525
ENSG00000006607	0.72327	0.773055		ENSG00000006607	0.759613	0.789925		ENSG00000006607	0.811534	0.764598
ENSG00000006611	0.511418	0.925146		ENSG00000006611	0.492004	0.923485		ENSG00000006611	0.555927	0.935273
ENSG00000006625	0.868962	0.906484		ENSG00000006625	0.852228	0.942001		ENSG00000006625	0.942755	0.965729
ENSG00000006634	0.856726	0.474731		ENSG00000006634	0.87938	0.580667		ENSG00000006634	0.790958	0.671868
ENSG00000006638	0.666145	0.29812		ENSG00000006638	0.76729	0.338598		ENSG00000006638	0.93414	0.362676
ENSG00000006652	0.1999	0.814467		ENSG00000006652	0.221551	0.802655		ENSG00000006652	0.26052	0.875996
ENSG00000006695	0.287259	0.663465		ENSG00000006695	0.345867	0.7		ENSG00000006695	0.266501	0.64257
ENSG00000006704	0.825994	0.51873		ENSG00000006704	0.947473	0.712389		ENSG00000006704	0.985974	0.85031
ENSG00000006712	0.918119	0.848113		ENSG00000006712	0.917336	0.843431		ENSG00000006712	0.961054	0.853853
ENSG00000006715	0.0857936	0.649911		ENSG00000006715	0.0747032	0.669231		ENSG00000006715	0.048131	0.678477
ENSG00000006740	0.536886	0.771966		ENSG00000006740	0.53529	0.831518		ENSG00000006740	0.405554	0.513388
ENSG00000006744	0.456285	0.829519		ENSG00000006744	0.406141	0.861675		ENSG00000006744	0.335635	0.86271
ENSG00000006747	0.614569	0.865209		ENSG00000006747	0.588741	0.763036		ENSG00000006747	0.613813	0.557198
ENSG00000006831	0.673686	0.830813		ENSG00000006831	0.671761	0.837372		ENSG00000006831	0.554717	0.802071
ENSG00000006837	0.971118	0.329792		ENSG00000006837	0.955718	0.344997		ENSG00000006837	0.990388	0.36438
ENSG00000007038	0.464822	0.387617		ENSG00000007038	0.469259	0.298026		ENSG00000007038	0.806906	0.218164
ENSG00000007047	0.591093	0.610407		ENSG00000007047	0.642263	0.63111		ENSG00000007047	0.829619	0.673162
ENSG00000007062	0.628797	0.83129		ENSG00000007062	0.669486	0.683118		ENSG00000007062	0.642293	0.832118
ENSG00000007080	0.972398	0.951505		ENSG00000007080	0.988699	0.958747		ENSG00000007080	0.990815	0.970702
ENSG00000007129	0.407982	0.515257		ENSG00000007129	0.355178	0.234037		ENSG00000007129	0.504023	0.294474
ENSG00000007171	0.288326	0.0978749		ENSG00000007171	0.370247	0.207284		ENSG00000007171	0.425561	0.250801
ENSG00000007174	0.445828	0.175521		ENSG00000007174	0.446585	0.249353		ENSG00000007174	0.377928	0.216734
ENSG00000007237	0.127552	0.439995		ENSG00000007237	0.123747	0.311572		ENSG00000007237	0.0794589	0.308851
ENSG00000007264	0.310023	0.588952		ENSG00000007264	0.306063	0.442342		ENSG00000007264	0.531862	0.440485
ENSG00000007306	0.533827	0.993189		ENSG00000007306	0.646386	0.991763		ENSG00000007306	0.910431	0.812768
ENSG00000007312	0.583624	0.894497		ENSG00000007312	0.575165	0.370388		ENSG00000007312	0.677394	0.350957
ENSG00000007341	0.691328	0.711279		ENSG00000007341	0.709503	0.720899		ENSG00000007341	0.642435	0.757989
ENSG00000007384	0.686277	0.831835		ENSG00000007384	0.705594	0.831858		ENSG00000007384	0.845354	0.894529
ENSG00000007392	0.89941	0.939245		ENSG00000007392	0.923591	0.91484		ENSG00000007392	0.987896	0.943176
ENSG00000007402	0.661521	0.410843		ENSG00000007402	0.649513	0.490129		ENSG00000007402	0.556283	0.373305
ENSG00000007541	0.8807	0.829792		ENSG00000007541	0.877106	0.815589		ENSG00000007541	0.994945	0.848607
ENSG00000007908	0.0845842	0.0776461		ENSG00000007908	0.0813135	0.00108918		ENSG00000007908	0.121396	0.0877564
ENSG00000007923	0.625596	0.847773		ENSG00000007923	0.614258	0.867529		ENSG00000007923	0.510502	0.776862
ENSG00000007933	0.0924095	0.273124		ENSG00000007933	0.114436	0.330088		ENSG00000007933	0.157565	0.300266
ENSG00000007944	0.682436	0.669391		ENSG00000007944	0.609567	0.700681		ENSG00000007944	0.672553	0.659127
ENSG00000007968	0.878993	0.428824		ENSG00000007968	0.947331	0.469163		ENSG00000007968	0.918761	0.463446
ENSG00000008018	0.494771	0.975003		ENSG00000008018	0.429455	0.978761		ENSG00000008018	0.416803	0.987395
ENSG00000008083	0.458775	0.431072		ENSG00000008083	0.443031	0.497277		ENSG00000008083	0.294197	0.462152
ENSG00000008118	0.403998	0.0548972		ENSG00000008118	0.460587	0.00142954		ENSG00000008118	0.367106	0.08251
ENSG00000008128	0.677029	0.942106		ENSG00000008128	0.69941	0.932675		ENSG00000008128	0.574724	0.928596
ENSG00000008130	0.994665	0.936657		ENSG00000008130	0.995593	0.933288		ENSG00000008130	0.985831	0.912516
ENSG00000008226	0.851746	0.212028		ENSG00000008226	0.83126	0.254187		ENSG00000008226	0.735066	0.177489
ENSG00000008256	0.569609	0.567225		ENSG00000008256	0.625915	0.530973		ENSG00000008256	0.700676	0.519793
ENSG00000008277	0.710109	0.271216		ENSG00000008277	0.623427	0.234241		ENSG00000008277	0.578782	0.256864
ENSG00000008282	0.620829	0.327408		ENSG00000008282	0.593006	0.361743		ENSG00000008282	0.636881	0.422157
ENSG00000008283	0.88696	0.849476		ENSG00000008283	0.941645	0.890674		ENSG00000008283	0.949591	0.885263
ENSG00000008294	0.46781	0.691255		ENSG00000008294	0.516668	0.671545		ENSG00000008294	0.58633	0.624651
ENSG00000008300	0.836878	0.23253		ENSG00000008300	0.895799	0.319946		ENSG00000008300	0.788608	0.579342
ENSG00000008311	0.352636	0.302615		ENSG00000008311	0.395337	0.292512		ENSG00000008311	0.328088	0.329495
ENSG00000008323	0.516824	0.9214		ENSG00000008323	0.596915	0.915793		ENSG00000008323	0.739053	0.835457
ENSG00000008324	0.815394	0.351928		ENSG00000008324	0.818466	0.333016		ENSG00000008324	0.790815	0.395312
ENSG00000008394	0.294942	0.977455		ENSG00000008394	0.318502	0.97951		ENSG00000008394	0.200498	0.973292
ENSG00000008405	0.918902	0.543114		ENSG00000008405	0.859407	0.580191		ENSG00000008405	0.68665	0.551066
ENSG00000008438	0.385644	0.0778504		ENSG00000008438	0.457744	0.0822328		ENSG00000008438	0.686864	0.0466035
ENSG00000008441	0.957246	0.733279		ENSG00000008441	0.945554	0.815317		ENSG00000008441	0.975436	0.739661
ENSG00000008513	0.977164	0.474459		ENSG00000008513	0.915275	0.382165		ENSG00000008513	0.816091	0.683927
ENSG00000008516	0.92068	0.534464		ENSG00000008516	0.915204	0.446358		ENSG00000008516	0.989747	0.416298
ENSG00000008517	0.77954	0.994755		ENSG00000008517	0.843272	0.99292		ENSG00000008517	0.994162	0.994481
ENSG00000008710	0.57836	0.928484		ENSG00000008710	0.653849	0.910551		ENSG00000008710	0.77629	0.92955
ENSG00000008838	0.765668	0.914862		ENSG00000008838	0.799844	0.920014		ENSG00000008838	0.879388	0.929686
ENSG00000008853	0.368002	0.391908		ENSG00000008853	0.398536	0.338462		ENSG00000008853	0.609398	0.426041
ENSG00000008869	0.947642	0.527789		ENSG00000008869	0.87341	0.550306		ENSG00000008869	0.735564	0.493493
ENSG00000008952	0.990894	0.867729		ENSG00000008952	0.984576	0.916882		ENSG00000008952	0.926308	0.912857
ENSG00000008988	0.531194	0.992644		ENSG00000008988	0.545597	0.992648		ENSG00000008988	0.517195	0.993936
ENSG00000009307	0.271395	0.953957		ENSG00000009307	0.23335	0.964534		ENSG00000009307	0.181274	0.94815
ENSG00000009335	0.926158	0.713595		ENSG00000009335	0.904258	0.767937		ENSG00000009335	0.936063	0.750494
ENSG00000009413	0.97439	0.554148		ENSG00000009413	0.93603	0.5371		ENSG00000009413	0.899324	0.580568
ENSG00000009724	0.218112	0.0254053		ENSG00000009724	0.194044	0.0189925		ENSG00000009724	0.276753	0.0344076
ENSG00000009765	0.146262	0.501498		ENSG00000009765	0.155946	0.564466		ENSG00000009765	0.131292	0.57832
ENSG00000009780	0.978587	0.405871		ENSG00000009780	0.992181	0.488972		ENSG00000009780	0.917408	0.391838
ENSG00000009790	0.335136	0.807792		ENSG00000009790	0.339967	0.410143		ENSG00000009790	0.412602	0.448457
ENSG00000009830	0.975457	0.504359		ENSG00000009830	0.951027	0.576923		ENSG00000009830	0.879672	0.600055
ENSG00000009844	0.376538	0.801321		ENSG00000009844	0.360509	0.812457		ENSG00000009844	0.277892	0.778361
ENSG00000009950	0.817031	0.680016		ENSG00000009950	0.826356	0.788019		ENSG00000009950	0.891278	0.914628
ENSG00000009954	0.907519	0.630023		ENSG00000009954	0.955789	0.698162		ENSG00000009954	0.89733	0.737276
ENSG00000010017	0.794053	0.718226		ENSG00000010017	0.811643	0.734105		ENSG00000010017	0.612674	0.710363
ENSG00000010030	0.66081	0.553603		ENSG00000010030	0.76004	0.606671		ENSG00000010030	0.772446	0.738843
ENSG00000010072	0.883474	0.392249		ENSG00000010072	0.802829	0.442138		ENSG00000010072	0.656248	0.425632
ENSG00000010165	0.731664	0.770808		ENSG00000010165	0.759755	0.804016		ENSG00000010165	0.655607	0.809362
ENSG00000010219	0.274383	0.827612		ENSG00000010219	0.259009	0.852212		ENSG00000010219	0.258384	0.833277
ENSG00000010244	0.650708	0.893475		ENSG00000010244	0.568981	0.915725		ENSG00000010244	0.543752	0.915446
ENSG00000010256	0.597852	0.987468		ENSG00000010256	0.758334	0.988019		ENSG00000010256	0.763261	0.986578
ENSG00000010270	0.609732	0.476161		ENSG00000010270	0.552847	0.553165		ENSG00000010270	0.569242	0.535804
ENSG00000010278	0.893078	0.99026		ENSG00000010278	0.92686	0.991559		ENSG00000010278	0.964115	0.986986
ENSG00000010295	0.815608	0.635744		ENSG00000010295	0.806027	0.4403		ENSG00000010295	0.864436	0.472576
ENSG00000010310	0.793982	0.609386		ENSG00000010310	0.869216	0.56079		ENSG00000010310	0.963617	0.510322
ENSG00000010318	0.971758	0.631522		ENSG00000010318	0.980951	0.650647		ENSG00000010318	0.950089	0.476596
ENSG00000010319	0.290389	0.20079		ENSG00000010319	0.382756	0.105582		ENSG00000010319	0.522606	0.0665667
ENSG00000010322	0.700149	0.870181		ENSG00000010322	0.831047	0.83853		ENSG00000010322	0.763475	0.82987
ENSG00000010327	0.279363	0.929233		ENSG00000010327	0.327884	0.811913		ENSG00000010327	0.405696	0.78497
ENSG00000010438	0.466885	0.769037		ENSG00000010438	0.476224	0.748196		ENSG00000010438	0.588964	0.640799
ENSG00000010539	0.862133	0.381351		ENSG00000010539	0.85038	0.418312		ENSG00000010539	0.89968	0.522041
ENSG00000010610	0.5859	0.787154		ENSG00000010610	0.56955	0.52437		ENSG00000010610	0.717052	0.555904
ENSG00000010704	0.909369	0.159106		ENSG00000010704	0.84242	0.236692		ENSG00000010704	0.949875	0.135586
ENSG00000010803	0.416518	0.745879		ENSG00000010803	0.434359	0.787951		ENSG00000010803	0.407191	0.786605
ENSG00000010810	0.673757	0.848318		ENSG00000010810	0.667922	0.607965		ENSG00000010810	0.608117	0.784425
ENSG00000010818	0.245216	0.334014		ENSG00000010818	0.22745	0.358747		ENSG00000010818	0.140904	0.337058
ENSG00000010932	0.0897062	0.0871816		ENSG00000010932	0.103277	0.00918993		ENSG00000010932	0.0956924	0.124685
ENSG00000011007	0.827844	0.617355		ENSG00000011007	0.823442	0.643907		ENSG00000011007	0.765611	0.657696
ENSG00000011009	0.66024	0.9481		ENSG00000011009	0.678655	0.946835		ENSG00000011009	0.788038	0.938271
ENSG00000011021	0.933058	0.591677		ENSG00000011021	0.956998	0.552349		ENSG00000011021	0.889854	0.498808
ENSG00000011028	0.512841	0.715774		ENSG00000011028	0.472528	0.545201		ENSG00000011028	0.543539	0.636779
ENSG00000011052	0.723412	0.528266		ENSG00000011052	0.788542	0.622396		ENSG00000011052	0.746031	0.728282
ENSG00000011083	0.545209	0.582141		ENSG00000011083	0.600967	0.509939		ENSG00000011083	0.495764	0.310554
ENSG00000011105	0.603898	0.534805		ENSG00000011105	0.560879	0.534922		ENSG00000011105	0.520826	0.55093
ENSG00000011143	0.871452	0.470031		ENSG00000011143	0.801621	0.464193		ENSG00000011143	0.796013	0.500307
ENSG00000011198	0.640677	0.662171		ENSG00000011198	0.682351	0.649013		ENSG00000011198	0.513777	0.562853
ENSG00000011243	0.873444	0.904032		ENSG00000011243	0.866942	0.883594		ENSG00000011243	0.855963	0.899639
ENSG00000011258	0.539304	0.490669		ENSG00000011258	0.4608	0.519877		ENSG00000011258	0.455037	0.471963
ENSG00000011260	0.516753	0.760591		ENSG00000011260	0.44893	0.800613		ENSG00000011260	0.451833	0.820127
ENSG00000011275	0.413815	0.571244		ENSG00000011275	0.41332	0.551804		ENSG00000011275	0.491136	0.630306
ENSG00000011295	0.828555	0.815148		ENSG00000011295	0.834601	0.862491		ENSG00000011295	0.785333	0.78606
ENSG00000011332	0.798179	0.13302		ENSG00000011332	0.770844	0.149353		ENSG00000011332	0.784265	0.244941
ENSG00000011347	0.859003	0.495232		ENSG00000011347	0.921601	0.619741		ENSG00000011347	0.929512	0.705117
ENSG00000011376	0.426478	0.612314		ENSG00000011376	0.498969	0.716678		ENSG00000011376	0.336846	0.640662
ENSG00000011405	0.643523	0.504563		ENSG00000011405	0.663444	0.609462		ENSG00000011405	0.586187	0.586632
ENSG00000011422	0.738209	0.875902		ENSG00000011422	0.741915	0.897345		ENSG00000011422	0.82257	0.922873
ENSG00000011426	0.457139	0.389661		ENSG00000011426	0.464283	0.643771		ENSG00000011426	0.424849	0.724876
ENSG00000011451	0.531906	0.547337		ENSG00000011451	0.556614	0.593193		ENSG00000011451	0.626486	0.590448
ENSG00000011454	0.265135	0.687168		ENSG00000011454	0.276637	0.672839		ENSG00000011454	0.288928	0.647067
ENSG00000011465	0.0308032	0.938087		ENSG00000011465	0.0211102	0.815385		ENSG00000011465	0.0165183	0.588608
ENSG00000011485	0.940172	0.703242		ENSG00000011485	0.989694	0.626957		ENSG00000011485	0.979993	0.784084
ENSG00000011566	0.880202	0.521727		ENSG00000011566	0.87604	0.609394		ENSG00000011566	0.814952	0.625537
ENSG00000011590	0.441204	0.337011		ENSG00000011590	0.521999	0.207556		ENSG00000011590	0.730224	0.262315
ENSG00000011638	0.540514	0.72531		ENSG00000011638	0.581278	0.823894		ENSG00000011638	0.538768	0.756353
ENSG00000012048	0.810059	0.548903		ENSG00000012048	0.744616	0.615112		ENSG00000012048	0.83859	0.618791
ENSG00000012124	0.277513	0.89545		ENSG00000012124	0.296965	0.471545		ENSG00000012124	0.519331	0.454657
ENSG00000012223	0.334282	0.868751		ENSG00000012223	0.415666	0.323077		ENSG00000012223	0.46351	0.503373
ENSG00000012232	0.124564	0.584321		ENSG00000012232	0.156941	0.604901		ENSG00000012232	0.165112	0.509573
ENSG00000012504	0.0557729	0.70331		ENSG00000012504	0.0592082	0.375289		ENSG00000012504	0.049555	0.254616
ENSG00000012660	0.782528	0.731712		ENSG00000012660	0.751226	0.59115		ENSG00000012660	0.670132	0.718948
ENSG00000012779	0.587536	0.629819		ENSG00000012779	0.626981	0.673315		ENSG00000012779	0.622998	0.47646
ENSG00000012822	0.813545	0.887141		ENSG00000012822	0.776103	0.911913		ENSG00000012822	0.590317	0.848675
ENSG00000012963	0.725546	0.665781		ENSG00000012963	0.687469	0.666099		ENSG00000012963	0.547668	0.721946
ENSG00000012983	0.841929	0.273737		ENSG00000012983	0.766295	0.343907		ENSG00000012983	0.671342	0.272195
ENSG00000013016	0.329658	0.283749		ENSG00000013016	0.255455	0.162491		ENSG00000013016	0.225489	0.253117
ENSG00000013288	0.41538	0.341302		ENSG00000013288	0.387519	0.413479		ENSG00000013288	0.499537	0.322
ENSG00000013293	0.216476	0.338237		ENSG00000013293	0.215794	0.445133		ENSG00000013293	0.141047	0.378075
ENSG00000013297	0.364516	0.206852		ENSG00000013297	0.305423	0.222532		ENSG00000013297	0.336134	0.158752
ENSG00000013374	0.750231	0.689688		ENSG00000013374	0.698841	0.704969		ENSG00000013374	0.810395	0.724399
ENSG00000013375	0.317209	0.624302		ENSG00000013375	0.301372	0.691082		ENSG00000013375	0.336276	0.751993
ENSG00000013392	0.354556	0.316238		ENSG00000013392	0.33421	0.369843		ENSG00000013392	0.385262	0.4133
ENSG00000013503	0.795547	0.392385		ENSG00000013503	0.770204	0.46113		ENSG00000013503	0.640726	0.418614
ENSG00000013523	0.208864	0.272238		ENSG00000013523	0.207477	0.339415		ENSG00000013523	0.307369	0.276283
ENSG00000013561	0.324465	0.795941		ENSG00000013561	0.322198	0.81307		ENSG00000013561	0.419865	0.709205
ENSG00000013573	0.484741	0.898856		ENSG00000013573	0.503732	0.891831		ENSG00000013573	0.386187	0.919534
ENSG00000013583	0.661308	0.882918		ENSG00000013583	0.699126	0.876447		ENSG00000013583	0.741687	0.870341
ENSG00000013588	0.894359	0.902738		ENSG00000013588	0.970929	0.921988		ENSG00000013588	0.992595	0.674457
ENSG00000013725	0.57964	0.723811		ENSG00000013725	0.647949	0.538734		ENSG00000013725	0.882307	0.548
ENSG00000014123	0.266202	0.611906		ENSG00000014123	0.28282	0.670184		ENSG00000014123	0.234247	0.679907
ENSG00000014164	0.875863	0.684648		ENSG00000014164	0.858696	0.688632		ENSG00000014164	0.933499	0.736186
ENSG00000014257	0.106139	0.395995		ENSG00000014257	0.214301	0.530225		ENSG00000014257	0.232325	0.50494
ENSG00000014641	0.569467	0.962812		ENSG00000014641	0.50629	0.965487		ENSG00000014641	0.547953	0.959733
ENSG00000014824	0.399516	0.761409		ENSG00000014824	0.359372	0.813342		ENSG00000014824	0.248202	0.736867
ENSG00000014914	0.469232	0.942515		ENSG00000014914	0.459521	0.939483		ENSG00000014914	0.598932	0.868911
ENSG00000014919	0.775557	0.709236		ENSG00000014919	0.692658	0.724166		ENSG00000014919	0.621787	0.666962
ENSG00000015133	0.964573	0.78225		ENSG00000015133	0.995877	0.702859		ENSG00000015133	0.92225	0.685426
ENSG00000015153	0.633208	0.431617		ENSG00000015153	0.631388	0.462491		ENSG00000015153	0.42257	0.506507
ENSG00000015171	0.232838	0.656518		ENSG00000015171	0.216718	0.679714		ENSG00000015171	0.190958	0.647135
ENSG00000015413	0.406417	0.71053		ENSG00000015413	0.449499	0.952144		ENSG00000015413	0.680384	0.984942
ENSG00000015475	0.584691	0.759365		ENSG00000015475	0.628474	0.82226		ENSG00000015475	0.698968	0.873067
ENSG00000015479	0.958455	0.887481		ENSG00000015479	0.925936	0.908169		ENSG00000015479	0.899822	0.898889
ENSG00000015520	0.187167	0.00939926		ENSG00000015520	0.231218	0.00537781		ENSG00000015520	0.335849	0.394018
ENSG00000015592	0.0588319	0.280343		ENSG00000015592	0.08899	0.182845		ENSG00000015592	0.11278	0.0224842
ENSG00000015676	0.773707	0.807588		ENSG00000015676	0.78314	0.836964		ENSG00000015676	0.812887	0.852763
ENSG00000016082	0.486092	0.180221		ENSG00000016082	0.518942	0.230088		ENSG00000016082	0.516625	0.305512
ENSG00000016391	0.650423	0.679744		ENSG00000016391	0.693653	0.737236		ENSG00000016391	0.629548	0.682496
ENSG00000016402	0.431031	0.551492		ENSG00000016402	0.473452	0.690538		ENSG00000016402	0.630402	0.799414
ENSG00000016490	0.140784	0.025269		ENSG00000016490	0.163551	0.217971		ENSG00000016490	0.145603	0.00626831
ENSG00000016602	0.187238	0.98917		ENSG00000016602	0.201436	0.977808		ENSG00000016602	0.207191	0.427948
ENSG00000016864	0.944938	0.797439		ENSG00000016864	0.927713	0.805106		ENSG00000016864	0.892204	0.818696
ENSG00000017260	0.197695	0.785247		ENSG00000017260	0.202004	0.849081		ENSG00000017260	0.186187	0.806568
ENSG00000017427	0.0471651	0.283136		ENSG00000017427	0.0820954	0.227161		ENSG00000017427	0.0357423	0.254548
ENSG00000017797	0.997154	0.800163		ENSG00000017797	0.995735	0.85548		ENSG00000017797	0.739907	0.760578
ENSG00000018189	0.41972	0.724084		ENSG00000018189	0.382899	0.725255		ENSG00000018189	0.328729	0.676909
ENSG00000018236	0.115743	0.273941		ENSG00000018236	0.099012	0.284615		ENSG00000018236	0.0510502	0.232813
ENSG00000018280	0.456925	0.477251		ENSG00000018280	0.485678	0.488836		ENSG00000018280	0.648914	0.579751
ENSG00000018408	0.15302	0.481951		ENSG00000018408	0.101784	0.395916		ENSG00000018408	0.0705589	0.525789
ENSG00000018510	0.890802	0.441902		ENSG00000018510	0.827777	0.546018		ENSG00000018510	0.762691	0.463037
ENSG00000018625	0.348652	0.313922		ENSG00000018625	0.376999	0.228455		ENSG00000018625	0.384265	0.14274
ENSG00000018699	0.51092	0.498706		ENSG00000018699	0.429171	0.572907		ENSG00000018699	0.372873	0.617906
ENSG00000018869	0.972683	0.279322		ENSG00000018869	0.926647	0.216201		ENSG00000018869	0.538626	0.0909586
ENSG00000019102	0.500036	0.98161		ENSG00000019102	0.537636	0.983322		ENSG00000019102	0.692773	0.917149
ENSG00000019144	0.596215	0.894633		ENSG00000019144	0.55242	0.886385		ENSG00000019144	0.63147	0.794304
ENSG00000019186	0.491926	0.000476774		ENSG00000019186	0.449215	0.191831		ENSG00000019186	0.686009	0.497377
ENSG00000019485	0.295867	0.196022		ENSG00000019485	0.384533	0.201906		ENSG00000019485	0.432253	0.223751
ENSG00000019505	0.370065	0.542501		ENSG00000019505	0.415026	0.555003		ENSG00000019505	0.4445	0.534305
ENSG00000019549	0.454151	0.506607		ENSG00000019549	0.499822	0.352349		ENSG00000019549	0.361125	0.330722
ENSG00000019582	0.471509	0.993734		ENSG00000019582	0.495771	0.980667		ENSG00000019582	0.511285	0.988008
ENSG00000019991	0.0140144	0.165781		ENSG00000019991	0.0126519	0.148809		ENSG00000019991	0.0131719	0.188322
ENSG00000019995	0.235256	0.376788		ENSG00000019995	0.204066	0.416542		ENSG00000019995	0.13649	0.350276
ENSG00000020129	0.56029	0.524315		ENSG00000020129	0.645106	0.552212		ENSG00000020129	0.607334	0.558425
ENSG00000020181	0.372697	0.335309		ENSG00000020181	0.370744	0.273656		ENSG00000020181	0.412389	0.280984
ENSG00000020256	0.0745536	0.586841		ENSG00000020256	0.0602033	0.615044		ENSG00000020256	0.0698469	0.644818
ENSG00000020426	0.359607	0.612451		ENSG00000020426	0.326462	0.6597		ENSG00000020426	0.239729	0.75867
ENSG00000020577	0.973252	0.368478		ENSG00000020577	0.939157	0.372294		ENSG00000020577	0.831399	0.364039
ENSG00000020633	0.364302	0.329383		ENSG00000020633	0.356955	0.178012		ENSG00000020633	0.433037	0.349186
ENSG00000020922	0.380807	0.196499		ENSG00000020922	0.374511	0.376787		ENSG00000020922	0.40947	0.453771
ENSG00000021300	0.297218	0.649571		ENSG00000021300	0.326676	0.757862		ENSG00000021300	0.295835	0.846699
ENSG00000021355	0.8245	0.95096		ENSG00000021355	0.84441	0.971886		ENSG00000021355	0.967533	0.953192
ENSG00000021461	0.305044	0.18567		ENSG00000021461	0.352335	0.276106		ENSG00000021461	0.529085	0.252572
ENSG00000021488	0.134097	0.218499		ENSG00000021488	0.194541	0.186521		ENSG00000021488	0.225845	0.347414
ENSG00000021574	0.531408	0.410571		ENSG00000021574	0.442249	0.448128		ENSG00000021574	0.481951	0.468624
ENSG00000021645	0.0377036	0.250306		ENSG00000021645	0.0255171	0.407556		ENSG00000021645	0.0254183	0.314029
ENSG00000021762	0.319272	0.796213		ENSG00000021762	0.363992	0.785296		ENSG00000021762	0.497116	0.756149
ENSG00000021776	0.220531	0.605299		ENSG00000021776	0.161703	0.650715		ENSG00000021776	0.0845853	0.672821
ENSG00000021826	0.136373	0.22531		ENSG00000021826	0.108181	0.452893		ENSG00000021826	0.116981	0.287388
ENSG00000022277	0.447179	0.925964		ENSG00000022277	0.399957	0.920422		ENSG00000022277	0.40121	0.942972
ENSG00000022556	0.0724194	0.203991		ENSG00000022556	0.0623356	0.424098		ENSG00000022556	0.0697757	6.81338e-05
ENSG00000022567	0.870741	0.521659		ENSG00000022567	0.930699	0.557318		ENSG00000022567	0.789676	0.561968
ENSG00000022840	0.463968	0.938973		ENSG00000022840	0.463146	0.936079		ENSG00000022840	0.580349	0.948968
ENSG00000022976	0.505442	0.512532		ENSG00000022976	0.519013	0.519469		ENSG00000022976	0.458313	0.580841
ENSG00000023041	0.390482	0.844435		ENSG00000023041	0.47395	0.855956		ENSG00000023041	0.399858	0.843088
ENSG00000023171	0.217614	0.275848		ENSG00000023171	0.20108	0.193057		ENSG00000023171	0.206337	0.390134
ENSG00000023228	0.649925	0.845048		ENSG00000023228	0.474305	0.868005		ENSG00000023228	0.478391	0.823738
ENSG00000023287	0.0953973	0.522953		ENSG00000023287	0.107399	0.576719		ENSG00000023287	0.0568174	0.573687
ENSG00000023318	0.599843	0.781501		ENSG00000023318	0.52008	0.788428		ENSG00000023318	0.506444	0.767527
ENSG00000023516	0.562638	0.466898		ENSG00000023516	0.589665	0.510007		ENSG00000023516	0.511926	0.50092
ENSG00000023572	0.246212	0.40628		ENSG00000023572	0.277632	0.420354		ENSG00000023572	0.264649	0.433672
ENSG00000023608	0.812549	0.38033		ENSG00000023608	0.797711	0.40742		ENSG00000023608	0.786472	0.421067
ENSG00000023697	0.562282	0.891364		ENSG00000023697	0.510911	0.88482		ENSG00000023697	0.34482	0.840703
ENSG00000023734	0.418795	0.910775		ENSG00000023734	0.387092	0.933696		ENSG00000023734	0.305233	0.956326
ENSG00000023839	0.208722	0.2563		ENSG00000023839	0.207406	0.343227		ENSG00000023839	0.263653	0.59474
ENSG00000023902	0.522587	0.847909		ENSG00000023902	0.4318	0.588972		ENSG00000023902	0.398006	0.747087
ENSG00000023909	0.851533	0.470168		ENSG00000023909	0.808089	0.588768		ENSG00000023909	0.581274	0.557675
ENSG00000024048	0.507363	0.117627		ENSG00000024048	0.486957	0.182029		ENSG00000024048	0.523104	0.183893
ENSG00000024422	0.369851	0.698338		ENSG00000024422	0.415097	0.608033		ENSG00000024422	0.544963	0.593582
ENSG00000024526	0.567831	0.311606		ENSG00000024526	0.562442	0.469299		ENSG00000024526	0.529939	0.499693
ENSG00000025156	0.567902	0.228375		ENSG00000025156	0.48518	0.321715		ENSG00000025156	0.360555	0.41037
ENSG00000025293	0.439425	0.735322		ENSG00000025293	0.489942	0.739006		ENSG00000025293	0.675472	0.815221
ENSG00000025423	0.592658	0.484607		ENSG00000025423	0.559244	0.401974		ENSG00000025423	0.495336	0.256319
ENSG00000025434	0.640322	0.893271		ENSG00000025434	0.605516	0.835058		ENSG00000025434	0.753934	0.866526
ENSG00000025770	0.96066	0.856968		ENSG00000025770	0.97164	0.837032		ENSG00000025770	0.998362	0.915923
ENSG00000025772	0.497403	0.699155		ENSG00000025772	0.544744	0.784411		ENSG00000025772	0.587682	0.871704
ENSG00000025796	0.567191	0.805204		ENSG00000025796	0.513043	0.851396		ENSG00000025796	0.555215	0.874293
ENSG00000025800	0.817102	0.56995		ENSG00000025800	0.796432	0.6403		ENSG00000025800	0.75607	0.591538
ENSG00000026025	0.39603	0.982836		ENSG00000026025	0.398251	0.941865		ENSG00000026025	0.247205	0.954759
ENSG00000026103	0.991463	0.737161		ENSG00000026103	0.985074	0.743975		ENSG00000026103	0.900463	0.494651
ENSG00000026297	0.969766	0.85942		ENSG00000026297	0.971355	0.855003		ENSG00000026297	0.96675	0.881243
ENSG00000026508	0.956392	0.840144		ENSG00000026508	0.961262	0.951532		ENSG00000026508	0.961196	0.943994
ENSG00000026559	0.697446	0.595559		ENSG00000026559	0.679579	0.539687		ENSG00000026559	0.694411	0.39102
ENSG00000026652	0.146546	0.352336		ENSG00000026652	0.183879	0.406671		ENSG00000026652	0.156711	0.329223
ENSG00000026751	0.242299	0.669732		ENSG00000026751	0.258227	0.46256		ENSG00000026751	0.31335	0.49581
ENSG00000026950	0.695027	0.758752		ENSG00000026950	0.763167	0.751872		ENSG00000026950	0.885724	0.740001
ENSG00000027001	0.801024	0.786337		ENSG00000027001	0.879025	0.822192		ENSG00000027001	0.637095	0.864073
ENSG00000027075	0.0633848	0.50504		ENSG00000027075	0.0796076	0.429272		ENSG00000027075	0.1199	0.385569
ENSG00000027697	0.293235	0.461722		ENSG00000027697	0.317293	0.456161		ENSG00000027697	0.32346	0.617974
ENSG00000027847	0.686989	0.805612		ENSG00000027847	0.611984	0.813615		ENSG00000027847	0.731719	0.824283
ENSG00000028116	0.106495	0.421741		ENSG00000028116	0.130358	0.474268		ENSG00000028116	0.100819	0.505417
ENSG00000028137	0.661663	0.771693		ENSG00000028137	0.6579	0.753302		ENSG00000028137	0.631755	0.730122
ENSG00000028203	0.708971	0.757049		ENSG00000028203	0.81015	0.77209		ENSG00000028203	0.829904	0.753901
ENSG00000028277	0.472434	0.546179		ENSG00000028277	0.557396	0.296392		ENSG00000028277	0.689498	0.326293
ENSG00000028310	0.95504	0.767062		ENSG00000028310	0.990476	0.782505		ENSG00000028310	0.97629	0.831982
ENSG00000028528	0.509497	0.925896		ENSG00000028528	0.525624	0.926208		ENSG00000028528	0.48252	0.871568
ENSG00000028839	0.675393	0.816578		ENSG00000028839	0.696496	0.820967		ENSG00000028839	0.682449	0.820195
ENSG00000029153	0.59088	0.270331		ENSG00000029153	0.53792	0.404765		ENSG00000029153	0.631328	0.427199
ENSG00000029363	0.856015	0.734437		ENSG00000029363	0.772621	0.823009		ENSG00000029363	0.725667	0.811337
ENSG00000029364	0.415949	0.711143		ENSG00000029364	0.403582	0.739959		ENSG00000029364	0.350872	0.773455
ENSG00000029534	0.133528	0.146438		ENSG00000029534	0.143009	0.10742		ENSG00000029534	0.129726	0.320365
ENSG00000029639	0.398093	0.688735		ENSG00000029639	0.46009	0.728727		ENSG00000029639	0.411036	0.805614
ENSG00000029725	0.665291	0.598488		ENSG00000029725	0.617812	0.590878		ENSG00000029725	0.571734	0.625877
ENSG00000030066	0.513694	0.596308		ENSG00000030066	0.544246	0.653914		ENSG00000030066	0.456604	0.669347
ENSG00000030110	0.550117	0.884212		ENSG00000030110	0.55107	0.87917		ENSG00000030110	0.717266	0.841453
ENSG00000030304	0.0388419	0.1651		ENSG00000030304	0.0241666	0.0438393		ENSG00000030304	0.0153791	0.000340669
ENSG00000030419	0.42413	0.262022		ENSG00000030419	0.529959	0.25759		ENSG00000030419	0.405838	0.215303
ENSG00000030582	0.916412	0.989375		ENSG00000030582	0.906248	0.989517		ENSG00000030582	0.925454	0.983307
ENSG00000031003	0.130753	0.488626		ENSG00000031003	0.133769	0.485228		ENSG00000031003	0.122321	0.398855
ENSG00000031691	0.382656	0.394429		ENSG00000031691	0.388229	0.45194		ENSG00000031691	0.233606	0.47244
ENSG00000031698	0.757559	0.936248		ENSG00000031698	0.843983	0.949489		ENSG00000031698	0.835671	0.937589
ENSG00000032219	0.993953	0.219589		ENSG00000032219	0.976828	0.418244		ENSG00000032219	0.879744	0.36472
ENSG00000032389	0.942591	0.442719		ENSG00000032389	0.909162	0.462423		ENSG00000032389	0.896903	0.494311
ENSG00000032742	0.880629	0.548222		ENSG00000032742	0.834388	0.52083		ENSG00000032742	0.707796	0.634053
ENSG00000033011	0.616134	0.258888		ENSG00000033011	0.598337	0.421988		ENSG00000033011	0.696404	0.290727
ENSG00000033030	0.55218	0.554897		ENSG00000033030	0.611486	0.531042		ENSG00000033030	0.582058	0.634394
ENSG00000033122	0.306965	0.180697		ENSG00000033122	0.240031	0.159564		ENSG00000033122	0.207974	0.0481025
ENSG00000033170	0.987551	0.751124		ENSG00000033170	0.990049	0.860585		ENSG00000033170	0.973087	0.85215
ENSG00000033178	0.320054	0.426032		ENSG00000033178	0.30194	0.50565		ENSG00000033178	0.299537	0.540982
ENSG00000033327	0.927581	0.51335		ENSG00000033327	0.921174	0.546698		ENSG00000033327	0.847989	0.454725
ENSG00000033627	0.975315	0.86228		ENSG00000033627	0.97825	0.840504		ENSG00000033627	0.966038	0.842475
ENSG00000033800	0.766735	0.576693		ENSG00000033800	0.756628	0.566031		ENSG00000033800	0.574867	0.55897
ENSG00000033867	0.699438	0.358807		ENSG00000033867	0.662805	0.395167		ENSG00000033867	0.551442	0.464128
ENSG00000034053	0.0716369	0.235458		ENSG00000034053	0.0532376	0.165555		ENSG00000034053	0.0776077	0.22893
ENSG00000034152	0.900975	0.772374		ENSG00000034152	0.914564	0.734649		ENSG00000034152	0.880028	0.834026
ENSG00000034239	0.300775	0.144531		ENSG00000034239	0.26171	0.0364193		ENSG00000034239	0.227127	0.00572324
ENSG00000034510	0.818382	0.999659		ENSG00000034510	0.876395	0.99966		ENSG00000034510	0.896547	1
ENSG00000034533	0.342605	0.282046		ENSG00000034533	0.33158	0.278489		ENSG00000034533	0.250908	0.19568
ENSG00000034677	0.328448	0.772306		ENSG00000034677	0.394129	0.74098		ENSG00000034677	0.520541	0.657832
ENSG00000034693	0.386711	0.533919		ENSG00000034693	0.319639	0.572566		ENSG00000034693	0.295265	0.645704
ENSG00000034713	0.825852	0.954502		ENSG00000034713	0.809084	0.948536		ENSG00000034713	0.920968	0.936363
ENSG00000035115	0.496479	0.889252		ENSG00000035115	0.467979	0.92757		ENSG00000035115	0.335778	0.901751
ENSG00000035141	0.546703	0.839804		ENSG00000035141	0.631104	0.875017		ENSG00000035141	0.748451	0.918308
ENSG00000035403	0.400654	0.494074		ENSG00000035403	0.412609	0.583799		ENSG00000035403	0.401994	0.475097
ENSG00000035499	0.682578	0.406416		ENSG00000035499	0.735944	0.552076		ENSG00000035499	0.607049	0.610411
ENSG00000035664	0.211994	0.837011		ENSG00000035664	0.251972	0.881076		ENSG00000035664	0.26707	0.698576
ENSG00000035681	0.418653	0.689211		ENSG00000035681	0.4753	0.708305		ENSG00000035681	0.331862	0.690264
ENSG00000035687	0.814541	0.798393		ENSG00000035687	0.889687	0.836487		ENSG00000035687	0.852261	0.775635
ENSG00000035720	0.218468	0.514439		ENSG00000035720	0.140166	0.16256		ENSG00000035720	0.139836	0.16904
ENSG00000035862	0.882052	0.920651		ENSG00000035862	0.923875	0.849013		ENSG00000035862	0.850267	0.807318
ENSG00000035928	0.717294	0.699087		ENSG00000035928	0.591016	0.741661		ENSG00000035928	0.523816	0.74116
ENSG00000036054	0.348936	0.704945		ENSG00000036054	0.327102	0.693125		ENSG00000036054	0.345888	0.699666
ENSG00000036257	0.819449	0.913908		ENSG00000036257	0.82401	0.906127		ENSG00000036257	0.675258	0.934592
ENSG00000036448	0.334709	0.190846		ENSG00000036448	0.336769	0.113274		ENSG00000036448	0.393165	0.16284
ENSG00000036530	0.870812	0.0956273		ENSG00000036530	0.889829	0.102178		ENSG00000036530	0.79701	0.0955917
ENSG00000036549	0.667497	0.575194		ENSG00000036549	0.603099	0.634786		ENSG00000036549	0.620577	0.651019
ENSG00000036565	0.158996	0.249694		ENSG00000036565	0.173218	0.358067		ENSG00000036565	0.108081	0.121619
ENSG00000036672	0.787081	0.706579		ENSG00000036672	0.837018	0.517291		ENSG00000036672	0.907939	0.223615
ENSG00000037280	0.291883	0.44088		ENSG00000037280	0.185799	0.317359		ENSG00000037280	0.256105	0.33406
ENSG00000037474	0.869887	0.860986		ENSG00000037474	0.88265	0.888496		ENSG00000037474	0.691919	0.895619
ENSG00000037637	0.787508	0.557894		ENSG00000037637	0.822802	0.575085		ENSG00000037637	0.743325	0.54875
ENSG00000037749	0.395461	0.452799		ENSG00000037749	0.417016	0.505582		ENSG00000037749	0.359487	0.377121
ENSG00000037757	0.658035	0.734164		ENSG00000037757	0.625702	0.693873		ENSG00000037757	0.840797	0.700347
ENSG00000038002	0.45472	0.672933		ENSG00000038002	0.429739	0.714159		ENSG00000038002	0.246066	0.66376
ENSG00000038210	0.489294	0.621441		ENSG00000038210	0.513469	0.711368		ENSG00000038210	0.230972	0.675002
ENSG00000038219	0.459913	0.644054		ENSG00000038219	0.452058	0.631926		ENSG00000038219	0.253827	0.575458
ENSG00000038274	0.145052	0.897289		ENSG00000038274	0.171156	0.89646		ENSG00000038274	0.135991	0.849833
ENSG00000038382	0.807711	0.794306		ENSG00000038382	0.812993	0.806671		ENSG00000038382	0.672909	0.773523
ENSG00000038427	0.270897	0.440744		ENSG00000038427	0.193617	0.355003		ENSG00000038427	0.224778	0.467194
ENSG00000038532	0.48033	0.590587		ENSG00000038532	0.557325	0.58305		ENSG00000038532	0.574795	0.587177
ENSG00000038945	0.010244	0.513145		ENSG00000038945	0.00341176	0.523485		ENSG00000038945	0.00633677	0.577502
ENSG00000039123	0.557018	0.754325		ENSG00000039123	0.607932	0.825323		ENSG00000039123	0.549235	0.761736
ENSG00000039319	0.909725	0.55047		ENSG00000039319	0.879665	0.582573		ENSG00000039319	0.765682	0.568849
ENSG00000039600	0.608238	0.161422		ENSG00000039600	0.653707	0.226208		ENSG00000039600	0.537202	0.258908
ENSG00000039987	0.731166	0.542569		ENSG00000039987	0.746322	0.566644		ENSG00000039987	0.965041	0.305648
ENSG00000040199	0.684428	0.582891		ENSG00000040199	0.673609	0.525255		ENSG00000040199	0.603133	0.34428
ENSG00000040275	0.421285	0.429165		ENSG00000040275	0.416234	0.535534		ENSG00000040275	0.281951	0.586768
ENSG00000040341	0.575443	0.662921		ENSG00000040341	0.531239	0.68305		ENSG00000040341	0.47654	0.640253
ENSG00000040487	0.981504	0.7091		ENSG00000040487	0.979956	0.687543		ENSG00000040487	0.955144	0.688356
ENSG00000040531	0.885609	0.194524		ENSG00000040531	0.934253	0.232948		ENSG00000040531	0.842791	0.179941
ENSG00000040608	0.337625	0.412818		ENSG00000040608	0.316227	0.506807		ENSG00000040608	0.650908	0.585815
ENSG00000040731	0.0149392	0.0736276		ENSG00000040731	0.00952449	0.0411845		ENSG00000040731	0.0118904	0.0190775
ENSG00000040933	0.5578	0.531876		ENSG00000040933	0.645959	0.443635		ENSG00000040933	0.626842	0.428289
ENSG00000041353	0.0541367	0.31903		ENSG00000041353	0.109389	0.400204		ENSG00000041353	0.0487006	0.361995
ENSG00000041357	0.430604	0.971734		ENSG00000041357	0.49769	0.979374		ENSG00000041357	0.478106	0.975949
ENSG00000041802	0.549619	0.70583		ENSG00000041802	0.63153	0.748264		ENSG00000041802	0.558063	0.729441
ENSG00000041982	0.0707121	0.425896		ENSG00000041982	0.0913356	0.426481		ENSG00000041982	0.0770381	0.486339
ENSG00000041988	0.760333	0.73253		ENSG00000041988	0.760182	0.670388		ENSG00000041988	0.700819	0.741568
ENSG00000042062	0.202461	0.304795		ENSG00000042062	0.229227	0.307624		ENSG00000042062	0.24628	0.213736
ENSG00000042088	0.460838	0.438087		ENSG00000042088	0.434075	0.551532		ENSG00000042088	0.323603	0.549704
ENSG00000042286	0.409547	0.766312		ENSG00000042286	0.385173	0.721852		ENSG00000042286	0.367462	0.740887
ENSG00000042304	0.136658	0.127299		ENSG00000042304	0.157296	0.175221		ENSG00000042304	0.21367	0.146828
ENSG00000042317	0.4385	0.410503		ENSG00000042317	0.418082	0.485364		ENSG00000042317	0.441937	0.48668
ENSG00000042429	0.919755	0.651342		ENSG00000042429	0.870638	0.683186		ENSG00000042429	0.649341	0.697758
ENSG00000042832	0.0953262	0.144735		ENSG00000042832	0.112375	0.259156		ENSG00000042832	0.135137	0.356204
ENSG00000042980	0.146902	0.653998		ENSG00000042980	0.102495	0.427502		ENSG00000042980	0.0878604	0.47864
ENSG00000043039	0.648716	0.156518		ENSG00000043039	0.730969	0.202791		ENSG00000043039	0.714347	0.159638
ENSG00000043093	0.143772	0.298869		ENSG00000043093	0.138389	0.477468		ENSG00000043093	0.115272	0.342645
ENSG00000043355	0.694885	0.0100804		ENSG00000043355	0.713981	0.00136147		ENSG00000043355	0.784194	0.403557
ENSG00000043462	0.258519	0.561844		ENSG00000043462	0.295543	0.354867		ENSG00000043462	0.293984	0.439463
ENSG00000043514	0.772071	0.494347		ENSG00000043514	0.840145	0.487066		ENSG00000043514	0.653756	0.679499
ENSG00000044012	0.268407	0.988217		ENSG00000044012	0.302367	0.960245		ENSG00000044012	0.416447	0.592969
ENSG00000044115	0.126983	0.968737		ENSG00000044115	0.11671	0.973451		ENSG00000044115	0.1246	0.965388
ENSG00000044459	0.4666	0.239681		ENSG00000044459	0.489658	0.252553		ENSG00000044459	0.311428	0.258295
ENSG00000044524	0.0918404	0.275303		ENSG00000044524	0.0693013	0.179101		ENSG00000044524	0.0300463	0.141718
ENSG00000044574	0.623746	0.958044		ENSG00000044574	0.576516	0.971137		ENSG00000044574	0.591954	0.974995
ENSG00000046604	0.626734	0.932366		ENSG00000046604	0.682138	0.95371		ENSG00000046604	0.517907	0.900116
ENSG00000046889	0.143487	0.161695		ENSG00000046889	0.114791	0.087066		ENSG00000046889	0.0839445	0.049874
ENSG00000047056	0.945508	0.456341		ENSG00000047056	0.956358	0.438734		ENSG00000047056	0.771093	0.389248
ENSG00000047188	0.705129	0.51226		ENSG00000047188	0.686403	0.540708		ENSG00000047188	0.50979	0.497036
ENSG00000047249	0.481682	0.866026		ENSG00000047249	0.444097	0.855752		ENSG00000047249	0.405625	0.887988
ENSG00000047315	0.787935	0.831699		ENSG00000047315	0.714265	0.85936		ENSG00000047315	0.521823	0.838795
ENSG00000047346	0.160703	0.768628		ENSG00000047346	0.161561	0.686862		ENSG00000047346	0.109576	0.587722
ENSG00000047365	0.375756	0.403147		ENSG00000047365	0.389082	0.437917		ENSG00000047365	0.326451	0.414458
ENSG00000047410	0.428968	0.772783		ENSG00000047410	0.404577	0.802383		ENSG00000047410	0.36141	0.839068
ENSG00000047457	0.180266	0.66762		ENSG00000047457	0.168171	0.428659		ENSG00000047457	0.157707	0.253594
ENSG00000047578	0.350857	0.652772		ENSG00000047578	0.364489	0.666576		ENSG00000047578	0.296974	0.55311
ENSG00000047579	0.666714	0.488421		ENSG00000047579	0.644467	0.491831		ENSG00000047579	0.521467	0.636029
ENSG00000047617	0.064523	0.101349		ENSG00000047617	0.0911223	0.105854		ENSG00000047617	0.052047	0.0769231
ENSG00000047621	0.629722	0.534055		ENSG00000047621	0.503518	0.584752		ENSG00000047621	0.592666	0.628126
ENSG00000047849	0.851035	0.858194		ENSG00000047849	0.810861	0.883458		ENSG00000047849	0.757138	0.880902
ENSG00000047932	0.833606	0.673478		ENSG00000047932	0.772265	0.711028		ENSG00000047932	0.675685	0.645295
ENSG00000048028	0.530056	0.481678		ENSG00000048028	0.468832	0.536896		ENSG00000048028	0.419082	0.522927
ENSG00000048052	0.382372	0.49387		ENSG00000048052	0.309119	0.417699		ENSG00000048052	0.306515	0.432854
ENSG00000048140	0.615067	0.800027		ENSG00000048140	0.64731	0.828795		ENSG00000048140	0.575507	0.798392
ENSG00000048162	0.805791	0.690437		ENSG00000048162	0.841069	0.764193		ENSG00000048162	0.787113	0.886148
ENSG00000048342	0.157928	0.427667		ENSG00000048342	0.131424	0.471954		ENSG00000048342	0.119331	0.454112
ENSG00000048392	0.678665	0.180357		ENSG00000048392	0.636932	0.251736		ENSG00000048392	0.676184	0.269401
ENSG00000048405	0.0396244	0.564092		ENSG00000048405	0.0459166	0.589721		ENSG00000048405	0.0571022	0.61518
ENSG00000048462	0.281568	0.788176		ENSG00000048462	0.256521	0.523826		ENSG00000048462	0.342613	0.373033
ENSG00000048471	0.443338	0.473641		ENSG00000048471	0.432369	0.430769		ENSG00000048471	0.568103	0.425428
ENSG00000048540	0.0908444	0.257526		ENSG00000048540	0.0742057	0.206263		ENSG00000048540	0.111997	0.24753
ENSG00000048544	0.378601	0.763179		ENSG00000048544	0.465989	0.797277		ENSG00000048544	0.438305	0.846495
ENSG00000048649	0.95127	0.573287		ENSG00000048649	0.904684	0.665146		ENSG00000048649	0.883446	0.619677
ENSG00000048707	0.627588	0.705626		ENSG00000048707	0.652285	0.702791		ENSG00000048707	0.5911	0.602439
ENSG00000048740	0.0761898	0.582754		ENSG00000048740	0.0649655	0.602791		ENSG00000048740	0.0526878	0.449274
ENSG00000048828	0.994878	0.885302		ENSG00000048828	0.993816	0.910211		ENSG00000048828	0.920826	0.867207
ENSG00000048991	0.420787	0.624915		ENSG00000048991	0.373019	0.702723		ENSG00000048991	0.324172	0.708183
ENSG00000049089	0.69958	0.809358		ENSG00000049089	0.698628	0.777263		ENSG00000049089	0.699893	0.934319
ENSG00000049130	0.918759	0.520638		ENSG00000049130	0.865591	0.521852		ENSG00000049130	0.724172	0.395721
ENSG00000049167	0.318062	0.302071		ENSG00000049167	0.385102	0.367189		ENSG00000049167	0.29021	0.334128
ENSG00000049192	0.412464	0.102915		ENSG00000049192	0.38759	0.0516678		ENSG00000049192	0.373087	0.151121
ENSG00000049246	0.530625	0.3396		ENSG00000049246	0.565356	0.345745		ENSG00000049246	0.412246	0.291885
ENSG00000049247	0.0978872	0.277687		ENSG00000049247	0.0980169	0.25194		ENSG00000049247	0.089854	0.1672
ENSG00000049249	0.29921	0.265972		ENSG00000049249	0.378492	0.231314		ENSG00000049249	0.243503	0.256728
ENSG00000049283	0.871167	0.807519		ENSG00000049283	0.9334	0.853029		ENSG00000049283	0.960769	0.707774
ENSG00000049323	0.64459	0.60816		ENSG00000049323	0.688322	0.7113		ENSG00000049323	0.664222	0.517204
ENSG00000049449	0.29729	0.471598		ENSG00000049449	0.250053	0.517223		ENSG00000049449	0.262656	0.888601
ENSG00000049540	0.418297	0.838305		ENSG00000049540	0.515104	0.632267		ENSG00000049540	0.682592	0.609593
ENSG00000049541	0.928577	0.755415		ENSG00000049541	0.952804	0.793057		ENSG00000049541	0.898113	0.871227
ENSG00000049618	0.615138	0.674567		ENSG00000049618	0.595707	0.719333		ENSG00000049618	0.439017	0.716427
ENSG00000049656	0.764601	0.938019		ENSG00000049656	0.816334	0.943499		ENSG00000049656	0.857885	0.930912
ENSG00000049759	0.960731	0.923239		ENSG00000049759	0.970716	0.904969		ENSG00000049759	0.809114	0.833072
ENSG00000049860	0.90382	0.974186		ENSG00000049860	0.921103	0.983186		ENSG00000049860	0.863653	0.982421
ENSG00000049883	0.209575	0.314399		ENSG00000049883	0.234629	0.417359		ENSG00000049883	0.204343	0.408122
ENSG00000050130	0.612293	0.828293		ENSG00000050130	0.566494	0.842614		ENSG00000050130	0.44749	0.79335
ENSG00000050165	0.190937	0.669187		ENSG00000050165	0.168029	0.546426		ENSG00000050165	0.185048	0.676296
ENSG00000050344	0.459771	0.616673		ENSG00000050344	0.465492	0.766236		ENSG00000050344	0.569028	0.879608
ENSG00000050393	0.543003	0.758275		ENSG00000050393	0.493354	0.714227		ENSG00000050393	0.391385	0.807249
ENSG00000050405	0.950345	0.950688		ENSG00000050405	0.92352	0.961266		ENSG00000050405	0.788893	0.866321
ENSG00000050426	0.674113	0.885234		ENSG00000050426	0.755278	0.911504		ENSG00000050426	0.57508	0.867684
ENSG00000050438	0.415594	0.255619		ENSG00000050438	0.49044	0.38305		ENSG00000050438	0.524884	0.27601
ENSG00000050555	0.38287	0.377197		ENSG00000050555	0.345156	0.286181		ENSG00000050555	0.353649	0.472099
ENSG00000050628	0.51782	0.282795		ENSG00000050628	0.452911	0.157114		ENSG00000050628	0.404842	0.111876
ENSG00000050730	0.152166	0.210121		ENSG00000050730	0.12787	0.253029		ENSG00000050730	0.104806	0.276623
ENSG00000050748	0.560646	0.714412		ENSG00000050748	0.654631	0.774268		ENSG00000050748	0.479032	0.707161
ENSG00000050767	0.29544	0.244245		ENSG00000050767	0.24586	0.238121		ENSG00000050767	0.133998	0.115623
ENSG00000050820	0.438998	0.892658		ENSG00000050820	0.471817	0.889925		ENSG00000050820	0.628053	0.873203
ENSG00000051009	0.862417	0.93114		ENSG00000051009	0.900064	0.902383		ENSG00000051009	0.838021	0.865163
ENSG00000051108	0.773992	0.958997		ENSG00000051108	0.745753	0.935807		ENSG00000051108	0.870488	0.919602
ENSG00000051128	0.507292	0.66401		ENSG00000051128	0.624849	0.519401		ENSG00000051128	0.623354	0.715678
ENSG00000051341	0.390197	0.367661		ENSG00000051341	0.370957	0.430905		ENSG00000051341	0.376718	0.440962
ENSG00000051382	0.646795	0.642828		ENSG00000051382	0.732533	0.695235		ENSG00000051382	0.57629	0.641412
ENSG00000051620	0.608309	0.914181		ENSG00000051620	0.625133	0.943975		ENSG00000051620	0.795586	0.964162
ENSG00000051825	0.265348	0.6085		ENSG00000051825	0.238183	0.57808		ENSG00000051825	0.283588	0.658173
ENSG00000052126	0.364872	0.589906		ENSG00000052126	0.354325	0.669163		ENSG00000052126	0.3288	0.643865
ENSG00000052723	0.407768	0.749625		ENSG00000052723	0.411401	0.759564		ENSG00000052723	0.276041	0.796348
ENSG00000052749	0.924593	0.613064		ENSG00000052749	0.945412	0.673043		ENSG00000052749	0.91926	0.780745
ENSG00000052795	0.810415	0.636902		ENSG00000052795	0.797356	0.623758		ENSG00000052795	0.569171	0.524971
ENSG00000052802	0.763321	0.769582		ENSG00000052802	0.849954	0.855071		ENSG00000052802	0.512211	0.859712
ENSG00000052841	0.322402	0.787427		ENSG00000052841	0.366479	0.802859		ENSG00000052841	0.344464	0.796212
ENSG00000053108	0.163762	0.219044		ENSG00000053108	0.171867	0.371069		ENSG00000053108	0.146956	0.511412
ENSG00000053254	0.559152	0.66871		ENSG00000053254	0.48717	0.643159		ENSG00000053254	0.39765	0.594059
ENSG00000053371	0.985132	0.784226		ENSG00000053371	0.983794	0.747856		ENSG00000053371	0.960057	0.671322
ENSG00000053372	0.968485	0.782387		ENSG00000053372	0.968868	0.827366		ENSG00000053372	0.810182	0.853103
ENSG00000053438	0.465604	0.345116		ENSG00000053438	0.455896	0.365487		ENSG00000053438	0.448273	0.292362
ENSG00000053501	0.960304	0.892998		ENSG00000053501	0.985358	0.87774		ENSG00000053501	0.994589	0.89119
ENSG00000053524	0.646937	0.260659		ENSG00000053524	0.602388	0.309326		ENSG00000053524	0.597223	0.267085
ENSG00000053702	0.373479	0.404373		ENSG00000053702	0.330869	0.362764		ENSG00000053702	0.340406	0.277168
ENSG00000053747	0.747741	0.836807		ENSG00000053747	0.777738	0.841457		ENSG00000053747	0.449413	0.767391
ENSG00000053770	0.458277	0.68744		ENSG00000053770	0.373943	0.766576		ENSG00000053770	0.361979	0.604551
ENSG00000053900	0.40848	0.564296		ENSG00000053900	0.420854	0.545405		ENSG00000053900	0.275685	0.528718
ENSG00000053918	0.871665	0.175589		ENSG00000053918	0.923804	0.32015		ENSG00000053918	0.955429	0.25264
ENSG00000054116	0.626165	0.911184		ENSG00000054116	0.737082	0.906671		ENSG00000054116	0.711356	0.914969
ENSG00000054179	0.960802	0.835445		ENSG00000054179	0.965101	0.880123		ENSG00000054179	0.998932	0.882333
ENSG00000054219	0.653127	0.66653		ENSG00000054219	0.582557	0.670592		ENSG00000054219	0.55963	0.705321
ENSG00000054267	0.98627	0.562049		ENSG00000054267	0.944132	0.599864		ENSG00000054267	0.706657	0.543095
ENSG00000054277	0.129971	0.805476		ENSG00000054277	0.0902694	0.763717		ENSG00000054277	0.121752	0.601826
ENSG00000054282	0.706552	0.709985		ENSG00000054282	0.624422	0.656637		ENSG00000054282	0.517124	0.678681
ENSG00000054356	0.599274	0.216932		ENSG00000054356	0.649371	0.161538		ENSG00000054356	0.683019	0.170266
ENSG00000054523	0.949847	0.463833		ENSG00000054523	0.976189	0.506739		ENSG00000054523	0.890566	0.456292
ENSG00000054598	0.381447	0.1997		ENSG00000054598	0.332007	0.189721		ENSG00000054598	0.332289	0.538189
ENSG00000054611	0.796543	0.82155		ENSG00000054611	0.819674	0.784752		ENSG00000054611	0.804913	0.772161
ENSG00000054654	0.267411	0.847364		ENSG00000054654	0.292629	0.858203		ENSG00000054654	0.276824	0.834571
ENSG00000054690	0.729459	0.716047		ENSG00000054690	0.794513	0.726004		ENSG00000054690	0.756568	0.681747
ENSG00000054793	0.675962	0.589702		ENSG00000054793	0.807094	0.662696		ENSG00000054793	0.834959	0.691081
ENSG00000054938	0.56591	0.249081		ENSG00000054938	0.52804	0.215657		ENSG00000054938	0.488715	0.520951
ENSG00000054965	0.651064	0.474322		ENSG00000054965	0.566565	0.502246		ENSG00000054965	0.48544	0.476323
ENSG00000054967	0.94067	0.550742		ENSG00000054967	0.953728	0.407216		ENSG00000054967	0.932859	0.552088
ENSG00000054983	0.292096	0.718635		ENSG00000054983	0.304073	0.780939		ENSG00000054983	0.279316	0.723309
ENSG00000055044	0.58775	0.845457		ENSG00000055044	0.63807	0.896256		ENSG00000055044	0.511641	0.946515
ENSG00000055070	0.782955	0.900354		ENSG00000055070	0.807023	0.903131		ENSG00000055070	0.758135	0.885058
ENSG00000055118	0.691044	0.274826		ENSG00000055118	0.717037	0.155888		ENSG00000055118	0.890495	0.377529
ENSG00000055130	0.612933	0.76856		ENSG00000055130	0.505153	0.776855		ENSG00000055130	0.543823	0.84629
ENSG00000055147	0.395461	0.517573		ENSG00000055147	0.417016	0.511096		ENSG00000055147	0.359487	0.462424
ENSG00000055163	0.534751	0.804182		ENSG00000055163	0.565072	0.822124		ENSG00000055163	0.535208	0.811678
ENSG00000055208	0.208508	0.753576		ENSG00000055208	0.185514	0.747992		ENSG00000055208	0.181346	0.710227
ENSG00000055211	0.683076	0.851587		ENSG00000055211	0.576445	0.814704		ENSG00000055211	0.713848	0.761327
ENSG00000055332	0.282991	0.501226		ENSG00000055332	0.319497	0.578761		ENSG00000055332	0.335564	0.575663
ENSG00000055609	0.402575	0.105503		ENSG00000055609	0.352761	0.173996		ENSG00000055609	0.332431	0.134701
ENSG00000055732	0.689977	0.241929		ENSG00000055732	0.647878	0.191967		ENSG00000055732	0.629192	0.372147
ENSG00000055813	0.455574	0.164078		ENSG00000055813	0.440472	0.194894		ENSG00000055813	0.400997	0.0151938
ENSG00000055917	0.943089	0.610271		ENSG00000055917	0.905892	0.648741		ENSG00000055917	0.880527	0.608503
ENSG00000055950	0.716085	0.948032		ENSG00000055950	0.701542	0.952349		ENSG00000055950	0.652332	0.953465
ENSG00000055957	0.413886	0.18962		ENSG00000055957	0.432156	0.0974132		ENSG00000055957	0.556426	0.124889
ENSG00000056050	0.713381	0.713186		ENSG00000056050	0.662236	0.713479		ENSG00000056050	0.583482	0.735777
ENSG00000056097	0.534182	0.691186		ENSG00000056097	0.515886	0.737645		ENSG00000056097	0.537914	0.752129
ENSG00000056291	0.0189941	0.0445443		ENSG00000056291	0.0230294	0.0425459		ENSG00000056291	0.0267711	0.0660217
ENSG00000056558	0.629508	0.48379		ENSG00000056558	0.650935	0.347379		ENSG00000056558	0.712852	0.405941
ENSG00000056586	0.590951	0.584457		ENSG00000056586	0.633023	0.582982		ENSG00000056586	0.691492	0.599578
ENSG00000056736	0.653055	0.683558		ENSG00000056736	0.667425	0.749081		ENSG00000056736	0.593165	0.739116
ENSG00000056972	0.553817	0.901784		ENSG00000056972	0.585827	0.871341		ENSG00000056972	0.49676	0.903046
ENSG00000057019	0.596856	0.531263		ENSG00000057019	0.549222	0.569912		ENSG00000057019	0.493129	0.610615
ENSG00000057252	0.590809	0.462471		ENSG00000057252	0.588173	0.499455		ENSG00000057252	0.604628	0.398992
ENSG00000057294	0.539945	0.587863		ENSG00000057294	0.553273	0.608441		ENSG00000057294	0.432325	0.522314
ENSG00000057608	0.170378	0.95784		ENSG00000057608	0.15886	0.969163		ENSG00000057608	0.152937	0.955781
ENSG00000057657	0.826634	0.595423		ENSG00000057657	0.773118	0.476651		ENSG00000057657	0.675614	0.451863
ENSG00000057663	0.696023	0.782182		ENSG00000057663	0.615893	0.794622		ENSG00000057663	0.564115	0.783471
ENSG00000057704	0.663797	0.821618		ENSG00000057704	0.636364	0.701702		ENSG00000057704	0.509576	0.406418
ENSG00000057757	0.92815	0.859828		ENSG00000057757	0.920748	0.87631		ENSG00000057757	0.804557	0.882469
ENSG00000057935	0.777762	0.791037		ENSG00000057935	0.708935	0.806467		ENSG00000057935	0.498184	0.86857
ENSG00000058056	0.562922	0.246969		ENSG00000058056	0.487668	0.260585		ENSG00000058056	0.38163	0.33222
ENSG00000058063	0.560361	0.684988		ENSG00000058063	0.558817	0.749558		ENSG00000058063	0.477323	0.643796
ENSG00000058085	0.412321	0.348794		ENSG00000058085	0.500533	0.530157		ENSG00000058085	0.498398	0.325407
ENSG00000058091	0.20801	0.323253		ENSG00000058091	0.239392	0.156433		ENSG00000058091	0.241011	0.243238
ENSG00000058262	0.839511	0.923852		ENSG00000058262	0.855853	0.94486		ENSG00000058262	0.722108	0.945357
ENSG00000058272	0.620687	0.644122		ENSG00000058272	0.616959	0.722873		ENSG00000058272	0.544891	0.726783
ENSG00000058335	0.529203	0.132135		ENSG00000058335	0.472813	0.0520082		ENSG00000058335	0.272054	0.248143
ENSG00000058404	0.131109	0.139695		ENSG00000058404	0.206838	0.0170865		ENSG00000058404	0.244429	0.298767
ENSG00000058600	0.504873	0.764814		ENSG00000058600	0.582628	0.783594		ENSG00000058600	0.560484	0.80868
ENSG00000058668	0.599417	0.533442		ENSG00000058668	0.581491	0.475085		ENSG00000058668	0.58042	0.545956
ENSG00000058673	0.551113	0.813786		ENSG00000058673	0.514109	0.810688		ENSG00000058673	0.424422	0.818151
ENSG00000058729	0.716227	0.707805		ENSG00000058729	0.634445	0.739619		ENSG00000058729	0.561339	0.798256
ENSG00000058799	0.650139	0.796622		ENSG00000058799	0.593575	0.786726		ENSG00000058799	0.584906	0.764802
ENSG00000058804	0.599701	0.561027		ENSG00000058804	0.659748	0.692512		ENSG00000058804	0.592097	0.663623
ENSG00000058866	0.203884	0.0979431		ENSG00000058866	0.195323	0.0492172		ENSG00000058866	0.0924172	0.271786
ENSG00000059145	0.960518	0.5786		ENSG00000059145	0.941005	0.554663		ENSG00000059145	0.966892	0.528991
ENSG00000059377	0.554172	0.486991		ENSG00000059377	0.608714	0.53921		ENSG00000059377	0.632253	0.613681
ENSG00000059378	0.831614	0.891295		ENSG00000059378	0.795792	0.863717		ENSG00000059378	0.762478	0.861961
ENSG00000059573	0.665505	0.930595		ENSG00000059573	0.699979	0.934037		ENSG00000059573	0.581132	0.882742
ENSG00000059588	0.92253	0.774418		ENSG00000059588	0.943564	0.780735		ENSG00000059588	0.862442	0.82878
ENSG00000059691	0.408053	0.719929		ENSG00000059691	0.404506	0.711845		ENSG00000059691	0.315913	0.735368
ENSG00000059728	0.169168	0.868955		ENSG00000059728	0.162769	0.844452		ENSG00000059728	0.238875	0.673571
ENSG00000059758	0.839439	0.523975		ENSG00000059758	0.828559	0.522328		ENSG00000059758	0.691705	0.492267
ENSG00000059769	0.583268	0.557417		ENSG00000059769	0.556116	0.515929		ENSG00000059769	0.479886	0.524494
ENSG00000059804	0.57779	0.56886		ENSG00000059804	0.510555	0.418039		ENSG00000059804	0.477252	0.605505
ENSG00000060069	0.953191	0.577033		ENSG00000060069	0.972279	0.60919		ENSG00000060069	0.781488	0.418478
ENSG00000060138	0.866188	0.942787		ENSG00000060138	0.845831	0.96079		ENSG00000060138	0.721396	0.958983
ENSG00000060140	0.413388	0.738864		ENSG00000060140	0.509276	0.674336		ENSG00000060140	0.512709	0.469306
ENSG00000060237	0.979156	0.633565		ENSG00000060237	0.947047	0.665555		ENSG00000060237	0.893984	0.649315
ENSG00000060339	0.746034	0.774622		ENSG00000060339	0.7073	0.845065		ENSG00000060339	0.531648	0.864959
ENSG00000060491	0.858434	0.879717		ENSG00000060491	0.867794	0.863036		ENSG00000060491	0.985119	0.928459
ENSG00000060566	0.299353	0.53351		ENSG00000060566	0.355676	0.357726		ENSG00000060566	0.541972	0.144921
ENSG00000060642	0.97375	0.3129		ENSG00000060642	0.97498	0.377944		ENSG00000060642	0.981986	0.24317
ENSG00000060656	0.572597	0.343005		ENSG00000060656	0.544317	0.31273		ENSG00000060656	0.427554	0.610206
ENSG00000060688	0.9088	0.805067		ENSG00000060688	0.866586	0.821307		ENSG00000060688	0.814454	0.833481
ENSG00000060709	0.197837	0.19936		ENSG00000060709	0.185159	0.095371		ENSG00000060709	0.154788	0.34537
ENSG00000060718	0.0450309	0.0207056		ENSG00000060718	0.0420072	0.00830497		ENSG00000060718	0.0565326	0.277509
ENSG00000060749	0.603045	0.298461		ENSG00000060749	0.584405	0.341865		ENSG00000060749	0.589747	0.3808
ENSG00000060982	0.122928	0.34355		ENSG00000060982	0.105551	0.341933		ENSG00000060982	0.14539	0.354364
ENSG00000061273	0.477982	0.793352		ENSG00000061273	0.540692	0.749149		ENSG00000061273	0.786045	0.780405
ENSG00000061337	0.356548	0.108432		ENSG00000061337	0.292771	0.0385977		ENSG00000061337	0.236312	0.223547
ENSG00000061455	0.564843	0.0855469		ENSG00000061455	0.491293	0.0473792		ENSG00000061455	0.354219	0.0166247
ENSG00000061676	0.373835	0.755142		ENSG00000061676	0.371739	0.834309		ENSG00000061676	0.361623	0.828303
ENSG00000061794	0.766237	0.898583		ENSG00000061794	0.683062	0.926481		ENSG00000061794	0.705874	0.932411
ENSG00000061936	0.838799	0.509672		ENSG00000061936	0.778236	0.528659		ENSG00000061936	0.759203	0.49983
ENSG00000061938	0.531479	0.375494		ENSG00000061938	0.563437	0.382029		ENSG00000061938	0.627554	0.429516
ENSG00000061987	0.435584	0.611157		ENSG00000061987	0.451063	0.611504		ENSG00000061987	0.376504	0.507869
ENSG00000062038	0.319627	0.434409		ENSG00000062038	0.338475	0.767597		ENSG00000062038	0.382698	0.81747
ENSG00000062282	0.393043	0.47766		ENSG00000062282	0.407492	0.615521		ENSG00000062282	0.45995	0.671663
ENSG00000062524	0.860639	0.670481		ENSG00000062524	0.795863	0.524506		ENSG00000062524	0.679672	0.651291
ENSG00000062582	0.704275	0.974663		ENSG00000062582	0.677802	0.975357		ENSG00000062582	0.739551	0.983443
ENSG00000062598	0.0983851	0.616605		ENSG00000062598	0.0897008	0.604357		ENSG00000062598	0.11926	0.682837
ENSG00000062650	0.73081	0.678586		ENSG00000062650	0.674817	0.684956		ENSG00000062650	0.666857	0.707842
ENSG00000062716	0.891442	0.967852		ENSG00000062716	0.845192	0.968074		ENSG00000062716	0.829761	0.960687
ENSG00000062725	0.591236	0.502316		ENSG00000062725	0.424835	0.529272		ENSG00000062725	0.352154	0.462288
ENSG00000062822	0.7508	0.82659		ENSG00000062822	0.788187	0.736624		ENSG00000062822	0.890352	0.897118
ENSG00000063127	0.299424	0.351723		ENSG00000063127	0.366551	0.297481		ENSG00000063127	0.588466	0.290318
ENSG00000063169	0.960376	0.584117		ENSG00000063169	0.984078	0.542818		ENSG00000063169	0.990744	0.536418
ENSG00000063180	0.807569	0.611361		ENSG00000063180	0.841922	0.485092		ENSG00000063180	0.977643	0.727124
ENSG00000063245	0.802305	0.970168		ENSG00000063245	0.799986	0.971613		ENSG00000063245	0.881666	0.962458
ENSG00000063322	0.918119	0.723403		ENSG00000063322	0.917336	0.734786		ENSG00000063322	0.961054	0.697009
ENSG00000063438	0.797254	0.0222041		ENSG00000063438	0.926008	0.0727706		ENSG00000063438	0.948238	0.0966137
ENSG00000063660	0.778331	0.638741		ENSG00000063660	0.833677	0.631178		ENSG00000063660	0.788822	0.73094
ENSG00000063761	0.484812	0.664555		ENSG00000063761	0.558604	0.649353		ENSG00000063761	0.472695	0.646113
ENSG00000063978	0.478267	0.816919		ENSG00000063978	0.54844	0.822737		ENSG00000063978	0.585475	0.801799
ENSG00000064012	0.603116	0.75269		ENSG00000064012	0.610562	0.769571		ENSG00000064012	0.778569	0.775022
ENSG00000064042	0.768941	0.347432		ENSG00000064042	0.803113	0.457114		ENSG00000064042	0.574938	0.348164
ENSG00000064102	0.879348	0.668506		ENSG00000064102	0.73701	0.715044		ENSG00000064102	0.723033	0.802753
ENSG00000064115	0.88945	0.85472		ENSG00000064115	0.836875	0.897549		ENSG00000064115	0.640014	0.813722
ENSG00000064195	0.884897	0.017845		ENSG00000064195	0.89452	0.187134		ENSG00000064195	0.928444	0.342509
ENSG00000064199	0.754002	0.218022		ENSG00000064199	0.813775	0.282029		ENSG00000064199	0.825276	0.290182
ENSG00000064201	0.581774	0.431345		ENSG00000064201	0.622788	0.235875		ENSG00000064201	0.858526	0.229883
ENSG00000064205	0.306395	0.318485		ENSG00000064205	0.318928	0.204152		ENSG00000064205	0.455678	0.135177
ENSG00000064225	0.475137	0.324615		ENSG00000064225	0.497477	0.269435		ENSG00000064225	0.396582	0.303195
ENSG00000064270	0.75827	0.877878		ENSG00000064270	0.914351	0.878421		ENSG00000064270	0.834745	0.847244
ENSG00000064300	0.908942	0.440131		ENSG00000064300	0.803184	0.242342		ENSG00000064300	0.784621	0.182054
ENSG00000064313	0.126414	0.510012		ENSG00000064313	0.12922	0.587815		ENSG00000064313	0.123176	0.56224
ENSG00000064393	0.810557	0.391772		ENSG00000064393	0.810648	0.450783		ENSG00000064393	0.849555	0.412891
ENSG00000064419	0.908088	0.300436		ENSG00000064419	0.872415	0.415317		ENSG00000064419	0.85696	0.303536
ENSG00000064489	0.684641	0.5959		ENSG00000064489	0.668704	0.504833		ENSG00000064489	0.753079	0.48048
ENSG00000064490	0.684641	0.943945		ENSG00000064490	0.668704	0.936624		ENSG00000064490	0.753079	0.962731
ENSG00000064545	0.901401	0.625392		ENSG00000064545	0.834103	0.649081		ENSG00000064545	0.938555	0.801117
ENSG00000064547	0.77328	0.784021		ENSG00000064547	0.778023	0.814091		ENSG00000064547	0.89555	0.801867
ENSG00000064607	0.946575	0.877333		ENSG00000064607	0.922951	0.84098		ENSG00000064607	0.914133	0.874566
ENSG00000064651	0.885324	0.790151		ENSG00000064651	0.843059	0.958475		ENSG00000064651	0.79053	0.884309
ENSG00000064652	0.260368	0.660945		ENSG00000064652	0.248347	0.579986		ENSG00000064652	0.189747	0.568509
ENSG00000064655	0.509141	0.522136		ENSG00000064655	0.450068	0.456978		ENSG00000064655	0.42371	0.244737
ENSG00000064692	0.180479	0.38428		ENSG00000064692	0.166821	0.448332		ENSG00000064692	0.0859381	0.336036
ENSG00000064703	0.719286	0.417109		ENSG00000064703	0.712702	0.489993		ENSG00000064703	0.650481	0.4768
ENSG00000064726	0.783382	0.351655		ENSG00000064726	0.751297	0.389653		ENSG00000064726	0.625561	0.31144
ENSG00000064763	0.837732	0.798665		ENSG00000064763	0.900277	0.804901		ENSG00000064763	0.715486	0.786196
ENSG00000064787	0.210785	0.91636		ENSG00000064787	0.240387	0.914568		ENSG00000064787	0.482236	0.751448
ENSG00000064933	0.914278	0.530582		ENSG00000064933	0.863956	0.527161		ENSG00000064933	0.773158	0.560673
ENSG00000064961	0.814256	0.952459		ENSG00000064961	0.885706	0.960109		ENSG00000064961	0.899537	0.960551
ENSG00000064989	0.01124	0.427054		ENSG00000064989	0.00874263	0.432063		ENSG00000064989	0.011392	0.459563
ENSG00000064995	0.814825	0.399128		ENSG00000064995	0.793589	0.310075		ENSG00000064995	0.79231	0.485999
ENSG00000064999	0.842072	0.622463		ENSG00000064999	0.808231	0.62015		ENSG00000064999	0.840228	0.584793
ENSG00000065000	0.980437	0.851042		ENSG00000065000	0.996517	0.844112		ENSG00000065000	0.996226	0.902024
ENSG00000065029	0.647507	0.780071		ENSG00000065029	0.676523	0.762764		ENSG00000065029	0.629405	0.768618
ENSG00000065060	0.895781	0.263792		ENSG00000065060	0.884	0.341661		ENSG00000065060	0.867711	0.356817
ENSG00000065150	0.0333642	0.671979		ENSG00000065150	0.039093	0.794214		ENSG00000065150	0.0439302	0.796484
ENSG00000065154	0.517749	0.450688		ENSG00000065154	0.477859	0.42968		ENSG00000065154	0.386614	0.655584
ENSG00000065183	0.264281	0.408527		ENSG00000065183	0.252825	0.54772		ENSG00000065183	0.277109	0.503168
ENSG00000065243	0.360888	0.665032		ENSG00000065243	0.360296	0.714432		ENSG00000065243	0.377643	0.627921
ENSG00000065308	0.939745	0.530514		ENSG00000065308	0.861468	0.5597		ENSG00000065308	0.811677	0.490359
ENSG00000065320	0.596073	0.43366		ENSG00000065320	0.484967	0.343635		ENSG00000065320	0.472624	0.250256
ENSG00000065325	0.0623177	0.329655		ENSG00000065325	0.0555121	0.232267		ENSG00000065325	0.0888572	0.0292975
ENSG00000065328	0.543786	0.105367		ENSG00000065328	0.508494	0.223145		ENSG00000065328	0.398576	0.17088
ENSG00000065361	0.677385	0.90376		ENSG00000065361	0.768711	0.923826		ENSG00000065361	0.69612	0.932548
ENSG00000065371	0.059899	0.146846		ENSG00000065371	0.0802474	0.113751		ENSG00000065371	0.0608758	0.0136949
ENSG00000065413	0.877214	0.504019		ENSG00000065413	0.804677	0.343499		ENSG00000065413	0.708366	0.32275
ENSG00000065427	0.810842	0.623893		ENSG00000065427	0.672969	0.691763		ENSG00000065427	0.799359	0.763031
ENSG00000065485	0.518247	0.824547		ENSG00000065485	0.537707	0.834513		ENSG00000065485	0.454112	0.852081
ENSG00000065491	0.371914	0.511919		ENSG00000065491	0.377852	0.521307		ENSG00000065491	0.29078	0.505144
ENSG00000065518	0.91755	0.984675		ENSG00000065518	0.948184	0.986181		ENSG00000065518	0.792382	0.986305
ENSG00000065534	0.511702	0.659447		ENSG00000065534	0.493852	0.591559		ENSG00000065534	0.345034	0.551748
ENSG00000065548	0.270257	0.833878		ENSG00000065548	0.332149	0.881484		ENSG00000065548	0.31926	0.902977
ENSG00000065559	0.333997	0.582823		ENSG00000065559	0.339114	0.634513		ENSG00000065559	0.308152	0.575118
ENSG00000065600	0.736573	0.253371		ENSG00000065600	0.723363	0.360109		ENSG00000065600	0.634247	0.414185
ENSG00000065613	0.881269	0.628116		ENSG00000065613	0.850025	0.688359		ENSG00000065613	0.80299	0.604824
ENSG00000065615	0.472505	0.674227		ENSG00000065615	0.415808	0.686794		ENSG00000065615	0.255322	0.571847
ENSG00000065618	0.349079	0.951437		ENSG00000065618	0.334139	0.949558		ENSG00000065618	0.303453	0.895142
ENSG00000065621	0.527993	0.731099		ENSG00000065621	0.531381	0.792716		ENSG00000065621	0.402706	0.877972
ENSG00000065665	0.605819	0.443673		ENSG00000065665	0.670694	0.415248		ENSG00000065665	0.468067	0.405464
ENSG00000065675	0.458135	0.22388		ENSG00000065675	0.437558	0.12437		ENSG00000065675	0.345461	0.28003
ENSG00000065717	0.491072	0.844299		ENSG00000065717	0.470965	0.866372		ENSG00000065717	0.528515	0.870478
ENSG00000065802	0.912926	0.726263		ENSG00000065802	0.889971	0.695303		ENSG00000065802	0.911285	0.773591
ENSG00000065809	0.412962	0.860714		ENSG00000065809	0.337622	0.748604		ENSG00000065809	0.323318	0.758534
ENSG00000065833	0.384506	0.384484		ENSG00000065833	0.435923	0.543022		ENSG00000065833	0.39053	0.588744
ENSG00000065882	0.859714	0.83381		ENSG00000065882	0.785415	0.796528		ENSG00000065882	0.619509	0.852831
ENSG00000065883	0.839297	0.750851		ENSG00000065883	0.737224	0.732403		ENSG00000065883	0.74361	0.772842
ENSG00000065911	0.203031	0.746833		ENSG00000065911	0.253678	0.828999		ENSG00000065911	0.245425	0.91858
ENSG00000065970	0.876503	0.488285		ENSG00000065970	0.872699	0.504629		ENSG00000065970	0.832752	0.469238
ENSG00000065978	0.6315	0.991078		ENSG00000065978	0.534651	0.993601		ENSG00000065978	0.491919	0.992573
ENSG00000066032	0.0415451	0.195069		ENSG00000066032	0.0568626	0.168074		ENSG00000066032	0.0660733	0.314369
ENSG00000066044	0.76638	0.831154		ENSG00000066044	0.781221	0.878557		ENSG00000066044	0.76262	0.869183
ENSG00000066056	0.435726	0.520229		ENSG00000066056	0.51546	0.400272		ENSG00000066056	0.461089	0.385706
ENSG00000066084	0.941595	0.501635		ENSG00000066084	0.954652	0.553982		ENSG00000066084	0.913208	0.502078
ENSG00000066117	0.716867	0.705081		ENSG00000066117	0.698486	0.707556		ENSG00000066117	0.806693	0.722627
ENSG00000066135	0.893363	0.728715		ENSG00000066135	0.93475	0.756093		ENSG00000066135	0.918334	0.667234
ENSG00000066136	0.890588	0.866231		ENSG00000066136	0.938446	0.857386		ENSG00000066136	0.756995	0.855829
ENSG00000066185	0.86761	0.33238		ENSG00000066185	0.896084	0.345541		ENSG00000066185	0.733286	0.338966
ENSG00000066230	0.728178	0.972211		ENSG00000066230	0.728552	0.850919		ENSG00000066230	0.87654	0.865436
ENSG00000066248	0.464893	0.8003		ENSG00000066248	0.536001	0.798843		ENSG00000066248	0.599074	0.692989
ENSG00000066279	0.352493	0.138128		ENSG00000066279	0.331083	0.328182		ENSG00000066279	0.269349	0.260612
ENSG00000066294	0.244007	0.295055		ENSG00000066294	0.302296	0.197822		ENSG00000066294	0.306372	0.235607
ENSG00000066322	0.788717	0.958793		ENSG00000066322	0.790603	0.962764		ENSG00000066322	0.78398	0.943653
ENSG00000066336	0.481539	0.759638		ENSG00000066336	0.478712	0.482233		ENSG00000066336	0.600926	0.626967
ENSG00000066379	0.802234	0.735118		ENSG00000066379	0.735447	0.816065		ENSG00000066379	0.896404	0.850719
ENSG00000066382	0.0943302	0.0174363		ENSG00000066382	0.0793233	0.0185841		ENSG00000066382	0.0535422	0.0109014
ENSG00000066405	0.0781817	0.0361667		ENSG00000066405	0.101215	0.0339006		ENSG00000066405	0.10566	0.578047
ENSG00000066422	0.668919	0.250647		ENSG00000066422	0.676665	0.320422		ENSG00000066422	0.607191	0.284186
ENSG00000066427	0.300206	0.587182		ENSG00000066427	0.270595	0.675153		ENSG00000066427	0.169242	0.668325
ENSG00000066455	0.751583	0.777483		ENSG00000066455	0.741773	0.782233		ENSG00000066455	0.668637	0.813995
ENSG00000066468	0.780963	0.677019		ENSG00000066468	0.751439	0.631586		ENSG00000066468	0.571663	0.491585
ENSG00000066557	0.859785	0.451505		ENSG00000066557	0.824934	0.505514		ENSG00000066557	0.581559	0.450841
ENSG00000066583	0.455076	0.750647		ENSG00000066583	0.386879	0.750511		ENSG00000066583	0.263866	0.725216
ENSG00000066629	0.168457	0.279185		ENSG00000066629	0.234345	0.347175		ENSG00000066629	0.285867	0.295837
ENSG00000066651	0.874653	0.591064		ENSG00000066651	0.802402	0.610347		ENSG00000066651	0.689925	0.681202
ENSG00000066654	0.611724	0.64385		ENSG00000066654	0.594641	0.701157		ENSG00000066654	0.53058	0.686176
ENSG00000066697	0.406061	0.409617		ENSG00000066697	0.364347	0.456569		ENSG00000066697	0.363973	0.572937
ENSG00000066739	0.895426	0.403692		ENSG00000066739	0.81477	0.413547		ENSG00000066739	0.740192	0.373169
ENSG00000066777	0.326172	0.737502		ENSG00000066777	0.307342	0.773451		ENSG00000066777	0.301032	0.711181
ENSG00000066827	0.878922	0.441629		ENSG00000066827	0.83851	0.404901		ENSG00000066827	0.740335	0.455475
ENSG00000066855	0.449598	0.695341		ENSG00000066855	0.414173	0.751464		ENSG00000066855	0.499822	0.750017
ENSG00000066923	0.864978	0.707942		ENSG00000066923	0.906674	0.469231		ENSG00000066923	0.921965	0.490223
ENSG00000066926	0.305684	0.498502		ENSG00000066926	0.3566	0.572362		ENSG00000066926	0.243289	0.417524
ENSG00000066933	0.685139	0.371475		ENSG00000066933	0.604023	0.41341		ENSG00000066933	0.516696	0.315528
ENSG00000067057	0.607242	0.940403		ENSG00000067057	0.599616	0.938257		ENSG00000067057	0.59765	0.930708
ENSG00000067064	0.916056	0.464446		ENSG00000067064	0.934182	0.47985		ENSG00000067064	0.721752	0.453703
ENSG00000067066	0.224728	0.88571		ENSG00000067066	0.273651	0.857318		ENSG00000067066	0.33471	0.847176
ENSG00000067113	0.930995	0.946738		ENSG00000067113	0.90774	0.897413		ENSG00000067113	0.847561	0.749131
ENSG00000067141	0.780679	0.844708		ENSG00000067141	0.789111	0.86113		ENSG00000067141	0.502314	0.643456
ENSG00000067167	0.579427	0.87454		ENSG00000067167	0.530386	0.900204		ENSG00000067167	0.476184	0.883014
ENSG00000067182	0.745251	0.736412		ENSG00000067182	0.813064	0.715725		ENSG00000067182	0.90566	0.812428
ENSG00000067191	0.704062	0.615039		ENSG00000067191	0.742839	0.481416		ENSG00000067191	0.843289	0.427608
ENSG00000067208	0.284413	0.519207		ENSG00000067208	0.229938	0.605514		ENSG00000067208	0.167604	0.530081
ENSG00000067221	0.363876	0.679471		ENSG00000067221	0.431871	0.638189		ENSG00000067221	0.385546	0.693739
ENSG00000067225	0.814114	0.98522		ENSG00000067225	0.822944	0.992444		ENSG00000067225	0.682876	0.992096
ENSG00000067248	0.557018	0.516619		ENSG00000067248	0.607932	0.586045		ENSG00000067248	0.549235	0.53669
ENSG00000067334	0.780252	0.803024		ENSG00000067334	0.666856	0.817359		ENSG00000067334	0.449341	0.884922
ENSG00000067365	0.418866	0.697112		ENSG00000067365	0.362499	0.672294		ENSG00000067365	0.397722	0.738639
ENSG00000067369	0.564274	0.528879		ENSG00000067369	0.557467	0.649694		ENSG00000067369	0.447989	0.562308
ENSG00000067533	0.258732	0.413431		ENSG00000067533	0.227806	0.54452		ENSG00000067533	0.249341	0.559787
ENSG00000067596	0.952479	0.685193		ENSG00000067596	0.92814	0.675766		ENSG00000067596	0.90089	0.753015
ENSG00000067601	0.411041	0.48522		ENSG00000067601	0.338759	0.463785		ENSG00000067601	0.290566	0.497922
ENSG00000067606	0.846909	0.884961		ENSG00000067606	0.866728	0.869775		ENSG00000067606	0.899893	0.856306
ENSG00000067715	0.148467	0.203174		ENSG00000067715	0.132632	0.157182		ENSG00000067715	0.155856	0.598692
ENSG00000067798	0.422494	0.336671		ENSG00000067798	0.367404	0.403744		ENSG00000067798	0.295977	0.343803
ENSG00000067836	0.693889	0.88823		ENSG00000067836	0.834459	0.854867		ENSG00000067836	0.866287	0.771207
ENSG00000067900	0.559792	0.586296		ENSG00000067900	0.393916	0.625596		ENSG00000067900	0.300748	0.536622
ENSG00000067955	0.96877	0.688803		ENSG00000067955	0.959414	0.750034		ENSG00000067955	0.953507	0.804592
ENSG00000068024	0.952977	0.400763		ENSG00000068024	0.967091	0.440572		ENSG00000068024	0.862585	0.449343
ENSG00000068078	0.720495	0.774009		ENSG00000068078	0.756202	0.775221		ENSG00000068078	0.699324	0.633508
ENSG00000068079	0.547058	0.899264		ENSG00000068079	0.515317	0.890742		ENSG00000068079	0.631399	0.871908
ENSG00000068097	0.792559	0.208214		ENSG00000068097	0.725211	0.313887		ENSG00000068097	0.736846	0.327179
ENSG00000068120	0.703137	0.917314		ENSG00000068120	0.730258	0.917495		ENSG00000068120	0.872197	0.939293
ENSG00000068305	0.997652	0.618512		ENSG00000068305	0.993887	0.59401		ENSG00000068305	0.908936	0.5155
ENSG00000068383	0.984919	0.717137		ENSG00000068383	0.995949	0.707965		ENSG00000068383	0.977358	0.678408
ENSG00000068489	0.51967	0.408459		ENSG00000068489	0.540266	0.585909		ENSG00000068489	0.582983	0.596988
ENSG00000068615	0.523156	0.341507		ENSG00000068615	0.551923	0.402451		ENSG00000068615	0.521609	0.360564
ENSG00000068650	0.694316	0.400899		ENSG00000068650	0.808302	0.539415		ENSG00000068650	0.707939	0.637324
ENSG00000068654	0.893718	0.397902		ENSG00000068654	0.880091	0.535194		ENSG00000068654	0.773585	0.553655
ENSG00000068724	0.570036	0.701744		ENSG00000068724	0.551638	0.664738		ENSG00000068724	0.554931	0.683382
ENSG00000068745	0.708828	0.962607		ENSG00000068745	0.821025	0.963921		ENSG00000068745	0.783054	0.950876
ENSG00000068784	0.391976	0.535486		ENSG00000068784	0.421636	0.550715		ENSG00000068784	0.363403	0.543027
ENSG00000068796	0.727751	0.280479		ENSG00000068796	0.729832	0.378897		ENSG00000068796	0.70744	0.248961
ENSG00000068831	0.792061	0.907097		ENSG00000068831	0.782998	0.482914		ENSG00000068831	0.776931	0.482864
ENSG00000068878	0.526357	0.768151		ENSG00000068878	0.480915	0.807284		ENSG00000068878	0.540406	0.878586
ENSG00000068885	0.744256	0.539368		ENSG00000068885	0.705025	0.559632		ENSG00000068885	0.698683	0.539552
ENSG00000068912	0.335278	0.835309		ENSG00000068912	0.262137	0.856773		ENSG00000068912	0.306942	0.851196
ENSG00000068976	0.392829	0.390955		ENSG00000068976	0.409908	0.329816		ENSG00000068976	0.602706	0.317027
ENSG00000069020	0.370634	0.40049		ENSG00000069020	0.291918	0.493261		ENSG00000069020	0.226629	0.367309
ENSG00000069122	0.0612506	0.282182		ENSG00000069122	0.0847964	0.235807		ENSG00000069122	0.104023	0.319752
ENSG00000069248	0.80949	0.62941		ENSG00000069248	0.757268	0.659837		ENSG00000069248	0.706301	0.660421
ENSG00000069275	0.637547	0.840689		ENSG00000069275	0.649158	0.904425		ENSG00000069275	0.695621	0.927165
ENSG00000069329	0.988689	0.795872		ENSG00000069329	0.967802	0.869027		ENSG00000069329	0.841367	0.836547
ENSG00000069345	0.910223	0.812491		ENSG00000069345	0.920321	0.844656		ENSG00000069345	0.859167	0.827213
ENSG00000069399	0.773778	0.934546		ENSG00000069399	0.883716	0.926276		ENSG00000069399	0.943183	0.931866
ENSG00000069424	0.508288	0.663534		ENSG00000069424	0.525553	0.399728		ENSG00000069424	0.457814	0.592219
ENSG00000069482	0.31166	0.621033		ENSG00000069482	0.32234	0.653982		ENSG00000069482	0.337202	0.891463
ENSG00000069493	0.283275	0.623008		ENSG00000069493	0.264056	0.36324		ENSG00000069493	0.301104	0.40199
ENSG00000069667	0.310806	0.314058		ENSG00000069667	0.22546	0.298979		ENSG00000069667	0.152866	0.296041
ENSG00000069702	0.035854	0.46683		ENSG00000069702	0.0495415	0.458271		ENSG00000069702	0.0619438	0.410166
ENSG00000069849	0.729245	0.984335		ENSG00000069849	0.772123	0.976855		ENSG00000069849	0.668352	0.967977
ENSG00000069869	0.545778	0.735254		ENSG00000069869	0.52406	0.800272		ENSG00000069869	0.422855	0.815562
ENSG00000069943	0.477342	0.716251		ENSG00000069943	0.47068	0.719129		ENSG00000069943	0.328302	0.686244
ENSG00000069956	0.255602	0.713663		ENSG00000069956	0.247068	0.724983		ENSG00000069956	0.20057	0.619609
ENSG00000069966	0.127339	0.580166		ENSG00000069966	0.132206	0.48373		ENSG00000069966	0.149804	0.553247
ENSG00000069974	0.477342	0.794442		ENSG00000069974	0.47068	0.801089		ENSG00000069974	0.328302	0.682428
ENSG00000069998	0.21548	0.842869		ENSG00000069998	0.212453	0.870184		ENSG00000069998	0.32702	0.874498
ENSG00000070010	0.937327	0.920447		ENSG00000070010	0.93077	0.923281		ENSG00000070010	0.731577	0.930435
ENSG00000070018	0.79889	0.451301		ENSG00000070018	0.752363	0.495984		ENSG00000070018	0.701388	0.451727
ENSG00000070019	0.245785	0.825637		ENSG00000070019	0.243798	0.843295		ENSG00000070019	0.260805	0.736527
ENSG00000070061	0.826421	0.549721		ENSG00000070061	0.850736	0.608373		ENSG00000070061	0.574511	0.512775
ENSG00000070081	0.643523	0.898651		ENSG00000070081	0.663444	0.899387		ENSG00000070081	0.586187	0.932002
ENSG00000070087	0.0656612	0.751328		ENSG00000070087	0.077191	0.640095		ENSG00000070087	0.143396	0.872658
ENSG00000070182	0.865903	0.164964		ENSG00000070182	0.876253	0.228659		ENSG00000070182	0.825845	0.261975
ENSG00000070190	0.276517	0.569337		ENSG00000070190	0.334921	0.514704		ENSG00000070190	0.316625	0.477277
ENSG00000070214	0.804439	0.822095		ENSG00000070214	0.890753	0.817086		ENSG00000070214	0.674973	0.763439
ENSG00000070269	0.0394821	0.573015		ENSG00000070269	0.034544	0.598639		ENSG00000070269	0.0227127	0.600327
ENSG00000070366	0.85324	0.699564		ENSG00000070366	0.843201	0.683254		ENSG00000070366	0.906444	0.662738
ENSG00000070367	0.458277	0.536916		ENSG00000070367	0.373943	0.606331		ENSG00000070367	0.361979	0.579819
ENSG00000070371	0.904745	0.311878		ENSG00000070371	0.834246	0.269027		ENSG00000070371	0.851121	0.347959
ENSG00000070388	0.817813	0.186623		ENSG00000070388	0.917407	0.210211		ENSG00000070388	0.983553	0.1935
ENSG00000070404	0.901686	0.706716		ENSG00000070404	0.90241	0.56113		ENSG00000070404	0.979708	0.773387
ENSG00000070413	0.983638	0.873587		ENSG00000070413	0.885209	0.884683		ENSG00000070413	0.891705	0.827962
ENSG00000070476	0.831258	0.6352		ENSG00000070476	0.86616	0.633901		ENSG00000070476	0.684656	0.609116
ENSG00000070501	0.654834	0.707056		ENSG00000070501	0.680361	0.759088		ENSG00000070501	0.659381	0.807658
ENSG00000070526	0.662019	0.96322		ENSG00000070526	0.685337	0.979306		ENSG00000070526	0.878533	0.904885
ENSG00000070540	0.405563	0.894565		ENSG00000070540	0.360154	0.898911		ENSG00000070540	0.318263	0.864891
ENSG00000070601	0.606317	0.562526		ENSG00000070601	0.651432	0.549081		ENSG00000070601	0.658669	0.535464
ENSG00000070614	0.649712	0.587795		ENSG00000070614	0.642121	0.594622		ENSG00000070614	0.652973	0.525925
ENSG00000070669	0.525005	0.724969		ENSG00000070669	0.473594	0.698502		ENSG00000070669	0.602563	0.888669
ENSG00000070756	0.920182	0.98379		ENSG00000070756	0.862961	0.991082		ENSG00000070756	0.871769	0.992233
ENSG00000070761	0.803372	0.828089		ENSG00000070761	0.861397	0.823826		ENSG00000070761	0.792666	0.864482
ENSG00000070770	0.546062	0.601485		ENSG00000070770	0.559315	0.682709		ENSG00000070770	0.487504	0.661647
ENSG00000070778	0.416305	0.55551		ENSG00000070778	0.430592	0.566848		ENSG00000070778	0.27654	0.405396
ENSG00000070808	0.245572	0.151887		ENSG00000070808	0.291279	0.195235		ENSG00000070808	0.325169	0.17708
ENSG00000070814	0.765882	0.562594		ENSG00000070814	0.824366	0.625323		ENSG00000070814	0.725739	0.77073
ENSG00000070882	0.719855	0.551696		ENSG00000070882	0.719454	0.588291		ENSG00000070882	0.831257	0.703414
ENSG00000070915	0.3192	0.0753303		ENSG00000070915	0.373232	0.0309735		ENSG00000070915	0.55073	0.0342032
ENSG00000070950	0.649285	0.372293		ENSG00000070950	0.57282	0.485432		ENSG00000070950	0.398434	0.499625
ENSG00000070961	0.985345	0.690914		ENSG00000070961	0.950245	0.657862		ENSG00000070961	0.893414	0.542073
ENSG00000070985	0.516326	0.407097		ENSG00000070985	0.609496	0.417155		ENSG00000070985	0.80413	0.289841
ENSG00000071051	0.966351	0.884416		ENSG00000071051	0.963608	0.872566		ENSG00000071051	0.903809	0.896709
ENSG00000071054	0.899836	0.637039		ENSG00000071054	0.82003	0.648332		ENSG00000071054	0.736419	0.651359
ENSG00000071073	0.616348	0.787631		ENSG00000071073	0.653991	0.680123		ENSG00000071073	0.633891	0.618519
ENSG00000071082	0.91819	0.998842		ENSG00000071082	0.917265	0.998979		ENSG00000071082	0.82015	0.999523
ENSG00000071127	0.905172	0.974118		ENSG00000071127	0.884853	0.975153		ENSG00000071127	0.782058	0.965047
ENSG00000071189	0.756278	0.569677		ENSG00000071189	0.749307	0.590129		ENSG00000071189	0.670559	0.571983
ENSG00000071203	0.0749804	0.986037		ENSG00000071203	0.0668136	0.977672		ENSG00000071203	0.0793165	0.712407
ENSG00000071205	0.528491	0.345661		ENSG00000071205	0.491222	0.228046		ENSG00000071205	0.327875	0.424951
ENSG00000071242	0.166607	0.451028		ENSG00000071242	0.135902	0.421239		ENSG00000071242	0.183268	0.435171
ENSG00000071243	0.87885	0.567293		ENSG00000071243	0.915914	0.586521		ENSG00000071243	0.777002	0.569735
ENSG00000071246	0.6352	0.483109		ENSG00000071246	0.67041	0.406399		ENSG00000071246	0.624208	0.505553
ENSG00000071282	0.608878	0.620147		ENSG00000071282	0.601109	0.516338		ENSG00000071282	0.467426	0.732643
ENSG00000071462	0.853525	0.78082		ENSG00000071462	0.913853	0.800953		ENSG00000071462	0.95016	0.942631
ENSG00000071537	0.691186	0.675385		ENSG00000071537	0.698273	0.714295		ENSG00000071537	0.5157	0.661034
ENSG00000071539	0.962296	0.450143		ENSG00000071539	0.992537	0.60211		ENSG00000071539	0.982556	0.703073
ENSG00000071564	0.944014	0.901376		ENSG00000071564	0.921459	0.917155		ENSG00000071564	0.944251	0.94379
ENSG00000071575	0.676531	0.520297		ENSG00000071575	0.630393	0.336351		ENSG00000071575	0.625418	0.629148
ENSG00000071794	0.632425	0.499864		ENSG00000071794	0.561234	0.50885		ENSG00000071794	0.457387	0.535736
ENSG00000071909	0.00654478	0.0801662		ENSG00000071909	0.00525979	0.128182		ENSG00000071909	0.00996796	0.216325
ENSG00000071967	0.388774	0.802071		ENSG00000071967	0.300235	0.701974		ENSG00000071967	0.195586	0.603734
ENSG00000071994	0.31358	0.846955		ENSG00000071994	0.388372	0.877059		ENSG00000071994	0.255536	0.916468
ENSG00000072042	0.467738	0.715434		ENSG00000072042	0.535717	0.829272		ENSG00000072042	0.571307	0.836274
ENSG00000072062	0.72142	0.319575		ENSG00000072062	0.732106	0.3597		ENSG00000072062	0.784834	0.331675
ENSG00000072071	0.638614	0.638537		ENSG00000072071	0.563011	0.670728		ENSG00000072071	0.539836	0.648566
ENSG00000072080	0.0935477	0.326045		ENSG00000072080	0.113938	0.357454		ENSG00000072080	0.0992524	0.377053
ENSG00000072121	0.425767	0.463084		ENSG00000072121	0.439264	0.488428		ENSG00000072121	0.474404	0.420318
ENSG00000072135	0.510351	0.926372		ENSG00000072135	0.464212	0.923962		ENSG00000072135	0.504664	0.898412
ENSG00000072163	0.199616	0.71448		ENSG00000072163	0.239249	0.51872		ENSG00000072163	0.274617	0.55386
ENSG00000072182	0.449242	0.00742406		ENSG00000072182	0.466558	0.00639891		ENSG00000072182	0.662727	0.0890509
ENSG00000072195	0.581988	0.645757		ENSG00000072195	0.588528	0.500953		ENSG00000072195	0.756283	0.736322
ENSG00000072201	0.18489	0.0792808		ENSG00000072201	0.191201	0.0179033		ENSG00000072201	0.167177	0.0386319
ENSG00000072210	0.973892	0.747446		ENSG00000072210	0.94527	0.795439		ENSG00000072210	0.950659	0.759351
ENSG00000072274	0.987835	0.934137		ENSG00000072274	0.984007	0.948741		ENSG00000072274	0.956426	0.916127
ENSG00000072310	0.960091	0.88646		ENSG00000072310	0.945909	0.913615		ENSG00000072310	0.980064	0.941269
ENSG00000072364	0.863484	0.572129		ENSG00000072364	0.756912	0.610007		ENSG00000072364	0.72346	0.515637
ENSG00000072401	0.701786	0.617082		ENSG00000072401	0.656337	0.659292		ENSG00000072401	0.622001	0.629352
ENSG00000072415	0.789713	0.591609		ENSG00000072415	0.736158	0.564261		ENSG00000072415	0.564756	0.516522
ENSG00000072422	0.260013	0.426168		ENSG00000072422	0.243301	0.463172		ENSG00000072422	0.228124	0.466103
ENSG00000072518	0.986555	0.492985		ENSG00000072518	0.983226	0.556297		ENSG00000072518	0.989249	0.404102
ENSG00000072571	0.43473	0.420583		ENSG00000072571	0.437487	0.620626		ENSG00000072571	0.304664	0.620903
ENSG00000072609	0.886035	0.700381		ENSG00000072609	0.901343	0.656909		ENSG00000072609	0.722748	0.601213
ENSG00000072657	0.0138721	0.193298		ENSG00000072657	0.00575734	0.17951		ENSG00000072657	0.00299039	0.00647271
ENSG00000072756	0.461621	0.604141		ENSG00000072756	0.421707	0.651464		ENSG00000072756	0.365183	0.664373
ENSG00000072786	0.975386	0.768969		ENSG00000072786	0.979032	0.736828		ENSG00000072786	0.956924	0.687675
ENSG00000072803	0.790567	0.643577		ENSG00000072803	0.826143	0.650374		ENSG00000072803	0.624778	0.589834
ENSG00000072818	0.77392	0.915475		ENSG00000072818	0.726064	0.729476		ENSG00000072818	0.966963	0.77618
ENSG00000072832	0.0509355	0.399333		ENSG00000072832	0.0369607	0.2484		ENSG00000072832	0.0271271	0.42059
ENSG00000072840	0.0280999	0.215093		ENSG00000072840	0.0382401	0.137985		ENSG00000072840	0.0163759	0.120461
ENSG00000072849	0.606531	0.924738		ENSG00000072849	0.550785	0.922124		ENSG00000072849	0.492844	0.92771
ENSG00000072858	0.552821	0.474867		ENSG00000072858	0.547587	0.507148		ENSG00000072858	0.626629	0.364788
ENSG00000072864	0.539233	0.564773		ENSG00000072864	0.5043	0.676787		ENSG00000072864	0.504521	0.72106
ENSG00000072952	0.137014	0.482904		ENSG00000072952	0.152676	0.426004		ENSG00000072952	0.130224	0.349663
ENSG00000072954	0.942022	0.447419		ENSG00000072954	0.944559	0.502451		ENSG00000072954	0.932289	0.448797
ENSG00000072958	0.881554	0.785928		ENSG00000072958	0.828204	0.693329		ENSG00000072958	0.926379	0.743136
ENSG00000073008	0.566053	0.678245		ENSG00000073008	0.658753	0.716338		ENSG00000073008	0.828907	0.823193
ENSG00000073060	0.372483	0.876515		ENSG00000073060	0.43372	0.919946		ENSG00000073060	0.560413	0.910404
ENSG00000073067	0.582059	0.433728		ENSG00000073067	0.678797	0.377332		ENSG00000073067	0.987042	0.638959
ENSG00000073111	0.703849	0.67123		ENSG00000073111	0.794086	0.760109		ENSG00000073111	0.614881	0.797779
ENSG00000073146	0.250267	0.20944		ENSG00000073146	0.277561	0.245473		ENSG00000073146	0.476112	0.218437
ENSG00000073282	0.020488	0.182332		ENSG00000073282	0.0267254	0.265691		ENSG00000073282	0.0160911	0.24644
ENSG00000073331	0.711532	0.585479		ENSG00000073331	0.567347	0.611913		ENSG00000073331	0.533571	0.571506
ENSG00000073536	0.711318	0.570018		ENSG00000073536	0.691876	0.676242		ENSG00000073536	0.661018	0.693466
ENSG00000073578	0.614356	0.975685		ENSG00000073578	0.671263	0.978557		ENSG00000073578	0.552367	0.963753
ENSG00000073584	0.567475	0.87311		ENSG00000073584	0.534864	0.898979		ENSG00000073584	0.580705	0.908701
ENSG00000073605	0.434232	0.949939		ENSG00000073605	0.524913	0.952621		ENSG00000073605	0.640441	0.913947
ENSG00000073614	0.278865	0.360237		ENSG00000073614	0.328595	0.510483		ENSG00000073614	0.361695	0.404034
ENSG00000073670	0.385288	0.0558507		ENSG00000073670	0.386524	0.00156569		ENSG00000073670	0.443147	0.128773
ENSG00000073711	0.431315	0.468601		ENSG00000073711	0.375649	0.504901		ENSG00000073711	0.289925	0.401581
ENSG00000073712	0.484456	0.527857		ENSG00000073712	0.401379	0.415997		ENSG00000073712	0.322606	0.380187
ENSG00000073734	0.115885	0.494483		ENSG00000073734	0.116355	0.509735		ENSG00000073734	0.130794	0.446822
ENSG00000073737	0.13801	0.952527		ENSG00000073737	0.145	0.91627		ENSG00000073737	0.0981844	0.449888
ENSG00000073756	0.436153	0.198747		ENSG00000073756	0.447153	0.21872		ENSG00000073756	0.414952	0.402875
ENSG00000073792	0.868393	0.485356		ENSG00000073792	0.858057	0.552621		ENSG00000073792	0.666572	0.460244
ENSG00000073803	0.615636	0.743836		ENSG00000073803	0.615396	0.797549		ENSG00000073803	0.538341	0.764053
ENSG00000073849	0.984278	0.838442		ENSG00000073849	0.953586	0.792172		ENSG00000073849	0.875258	0.689719
ENSG00000073861	0.42847	0.23866		ENSG00000073861	0.400028	0.0970728		ENSG00000073861	0.476611	0.176739
ENSG00000073910	0.528847	0.459066		ENSG00000073910	0.516739	0.401089		ENSG00000073910	0.447205	0.417388
ENSG00000073921	0.704347	0.864596		ENSG00000073921	0.661028	0.868278		ENSG00000073921	0.720755	0.877495
ENSG00000074054	0.807498	0.414657		ENSG00000074054	0.744118	0.451123		ENSG00000074054	0.59701	0.465286
ENSG00000074071	0.959451	0.9088		ENSG00000074071	0.971498	0.888223		ENSG00000074071	0.997152	0.947128
ENSG00000074181	0.532119	0.453685		ENSG00000074181	0.575378	0.395984		ENSG00000074181	0.832182	0.605641
ENSG00000074201	0.350715	0.913568		ENSG00000074201	0.362286	0.939755		ENSG00000074201	0.242008	0.940928
ENSG00000074211	0.298143	0.0808473		ENSG00000074211	0.254602	0.0482641		ENSG00000074211	0.267925	0.494243
ENSG00000074219	0.762183	0.559392		ENSG00000074219	0.816476	0.644588		ENSG00000074219	0.921538	0.545139
ENSG00000074266	0.979654	0.723539		ENSG00000074266	0.959983	0.71273		ENSG00000074266	0.855109	0.75758
ENSG00000074319	0.759693	0.911729		ENSG00000074319	0.710996	0.917631		ENSG00000074319	0.651406	0.909859
ENSG00000074356	0.696166	0.752214		ENSG00000074356	0.761959	0.759156		ENSG00000074356	0.904379	0.75029
ENSG00000074370	0.769581	0.961245		ENSG00000074370	0.784633	0.952961		ENSG00000074370	0.751727	0.856033
ENSG00000074410	0.571317	0.945512		ENSG00000074410	0.621437	0.92015		ENSG00000074410	0.575934	0.705185
ENSG00000074416	0.84136	0.953821		ENSG00000074416	0.861753	0.95405		ENSG00000074416	0.725596	0.818015
ENSG00000074527	0.910721	0.581188		ENSG00000074527	0.795721	0.687815		ENSG00000074527	0.730082	0.435648
ENSG00000074582	0.469659	0.853903		ENSG00000074582	0.566067	0.840436		ENSG00000074582	0.586045	0.902092
ENSG00000074603	0.90944	0.555851		ENSG00000074603	0.899211	0.57597		ENSG00000074603	0.773656	0.516454
ENSG00000074621	0.774703	0.393543		ENSG00000074621	0.763949	0.498162		ENSG00000074621	0.612958	0.423315
ENSG00000074657	0.319556	0.57499		ENSG00000074657	0.390575	0.552757		ENSG00000074657	0.24927	0.560401
ENSG00000074695	0.413033	0.676611		ENSG00000074695	0.446087	0.765283		ENSG00000074695	0.247063	0.747224
ENSG00000074696	0.398947	0.715502		ENSG00000074696	0.447438	0.810892		ENSG00000074696	0.373799	0.805546
ENSG00000074706	0.0951128	0.363506		ENSG00000074706	0.0898429	0.172907		ENSG00000074706	0.181702	0.190502
ENSG00000074755	0.7439	0.790083		ENSG00000074755	0.753003	0.734581		ENSG00000074755	0.753791	0.580705
ENSG00000074800	0.889877	0.989239		ENSG00000074800	0.899069	0.993737		ENSG00000074800	0.749377	0.994004
ENSG00000074842	0.626876	0.172933		ENSG00000074842	0.574597	0.260517		ENSG00000074842	0.657672	0.202153
ENSG00000074935	0.351782	0.535077		ENSG00000074935	0.330016	0.552485		ENSG00000074935	0.289356	0.619473
ENSG00000074964	0.552038	0.9135		ENSG00000074964	0.626626	0.922464		ENSG00000074964	0.532716	0.862778
ENSG00000074966	0.200185	0.376992		ENSG00000074966	0.184875	0.270796		ENSG00000074966	0.147526	0.21469
ENSG00000075073	0.329089	0.192957		ENSG00000075073	0.313526	0.187543		ENSG00000075073	0.439516	0.246576
ENSG00000075089	0.841076	0.70045		ENSG00000075089	0.82664	0.729952		ENSG00000075089	0.760128	0.711044
ENSG00000075142	0.230277	0.993938		ENSG00000075142	0.257517	0.989653		ENSG00000075142	0.159203	0.974927
ENSG00000075151	0.315501	0.75882		ENSG00000075151	0.308906	0.740504		ENSG00000075151	0.280598	0.691899
ENSG00000075188	0.622964	0.756913		ENSG00000075188	0.547445	0.836147		ENSG00000075188	0.449199	0.841861
ENSG00000075213	0.00561998	0.194456		ENSG00000075213	0.00497548	0.134445		ENSG00000075213	0.0177287	0.402807
ENSG00000075223	0.144768	0.768424		ENSG00000075223	0.161987	0.832335		ENSG00000075223	0.144037	0.749881
ENSG00000075239	0.227716	0.784498		ENSG00000075239	0.187149	0.656433		ENSG00000075239	0.178498	0.793486
ENSG00000075240	0.710607	0.891023		ENSG00000075240	0.897932	0.849898		ENSG00000075240	0.902172	0.791511
ENSG00000075275	0.61336	0.00762839		ENSG00000075275	0.769493	0.0417971		ENSG00000075275	0.857173	0.166315
ENSG00000075292	0.668279	0.895178		ENSG00000075292	0.681001	0.880939		ENSG00000075292	0.682734	0.928732
ENSG00000075303	0.856726	0.569405		ENSG00000075303	0.87938	0.595099		ENSG00000075303	0.790958	0.556313
ENSG00000075336	0.983353	0.8396		ENSG00000075336	0.954012	0.853438		ENSG00000075336	0.652474	0.800845
ENSG00000075340	0.236679	0.115175		ENSG00000075340	0.251119	0.0238257		ENSG00000075340	0.254041	0.113579
ENSG00000075391	0.667639	0.28191		ENSG00000075391	0.67894	0.387611		ENSG00000075391	0.591029	0.343054
ENSG00000075407	0.754713	0.404441		ENSG00000075407	0.62492	0.435398		ENSG00000075407	0.475685	0.433399
ENSG00000075413	0.962794	0.781365		ENSG00000075413	0.948042	0.796256		ENSG00000075413	0.962478	0.793963
ENSG00000075415	0.756065	0.914385		ENSG00000075415	0.747814	0.9		ENSG00000075415	0.541759	0.9613
ENSG00000075420	0.714306	0.633905		ENSG00000075420	0.7159	0.708645		ENSG00000075420	0.774867	0.665395
ENSG00000075461	0.453013	0.033851		ENSG00000075461	0.545526	0.0708645		ENSG00000075461	0.435529	0.131294
ENSG00000075539	0.812762	0.852472		ENSG00000075539	0.797427	0.870524		ENSG00000075539	0.797864	0.744975
ENSG00000075568	0.91883	0.779662		ENSG00000075568	0.922596	0.763649		ENSG00000075568	0.827056	0.623765
ENSG00000075618	0.931138	0.704196		ENSG00000075618	0.968015	0.510892		ENSG00000075618	0.998078	0.858009
ENSG00000075643	0.864694	0.338578		ENSG00000075643	0.786765	0.419265		ENSG00000075643	0.616234	0.573142
ENSG00000075651	0.5684	0.688462		ENSG00000075651	0.536925	0.676651		ENSG00000075651	0.463653	0.547251
ENSG00000075673	0.585545	0.00204332		ENSG00000075673	0.555192	0.317835		ENSG00000075673	0.660093	0.000545071
ENSG00000075785	0.309597	0.792876		ENSG00000075785	0.332788	0.802723		ENSG00000075785	0.407405	0.715269
ENSG00000075790	0.753219	0.818417		ENSG00000075790	0.735731	0.79292		ENSG00000075790	0.512282	0.810724
ENSG00000075826	0.355837	0.634655		ENSG00000075826	0.364418	0.552417		ENSG00000075826	0.245995	0.460789
ENSG00000075856	0.955396	0.719657		ENSG00000075856	0.95714	0.746903		ENSG00000075856	0.904236	0.733937
ENSG00000075884	0.188091	0.673955		ENSG00000075884	0.171228	0.364125		ENSG00000075884	0.109434	0.385774
ENSG00000075886	0.054777	0.0390955		ENSG00000075886	0.0524558	0.0368958		ENSG00000075886	0.0788181	0.018328
ENSG00000075914	0.62773	0.853494		ENSG00000075914	0.598692	0.878625		ENSG00000075914	0.527946	0.919261
ENSG00000075945	0.152806	0.731304		ENSG00000075945	0.158433	0.662764		ENSG00000075945	0.121609	0.649792
ENSG00000075975	0.588746	0.611497		ENSG00000075975	0.622717	0.660926		ENSG00000075975	0.511072	0.658036
ENSG00000076003	0.869531	0.602847		ENSG00000076003	0.804179	0.681688		ENSG00000076003	0.670915	0.768141
ENSG00000076043	0.829551	0.894701		ENSG00000076043	0.773971	0.9226		ENSG00000076043	0.642221	0.915173
ENSG00000076053	0.381945	0.581665		ENSG00000076053	0.360793	0.589176		ENSG00000076053	0.249769	0.523063
ENSG00000076067	0.604112	0.53787		ENSG00000076067	0.52868	0.560381		ENSG00000076067	0.559986	0.539892
ENSG00000076108	0.875791	0.757118		ENSG00000076108	0.863885	0.774949		ENSG00000076108	0.85283	0.722423
ENSG00000076201	0.883119	0.737365		ENSG00000076201	0.928282	0.751327		ENSG00000076201	0.846422	0.743749
ENSG00000076242	0.966992	0.478818		ENSG00000076242	0.955647	0.513274		ENSG00000076242	0.856034	0.49506
ENSG00000076258	0.280287	0.49605		ENSG00000076258	0.247779	0.431518		ENSG00000076258	0.253044	0.290454
ENSG00000076321	0.441773	0.525337		ENSG00000076321	0.402729	0.524711		ENSG00000076321	0.276896	0.490836
ENSG00000076344	0.844206	0.642896		ENSG00000076344	0.894804	0.502178		ENSG00000076344	0.980776	0.585746
ENSG00000076351	0.833748	0.608296		ENSG00000076351	0.86687	0.698979		ENSG00000076351	0.94304	0.559583
ENSG00000076356	0.881696	0.716592		ENSG00000076356	0.936456	0.690878		ENSG00000076356	0.826059	0.604688
ENSG00000076382	0.929644	0.745743		ENSG00000076382	0.978534	0.796937		ENSG00000076382	0.950516	0.878654
ENSG00000076513	0.604468	0.718771		ENSG00000076513	0.604734	0.67243		ENSG00000076513	0.650338	0.639436
ENSG00000076554	0.307036	0.930663		ENSG00000076554	0.335418	0.945813		ENSG00000076554	0.416661	0.886898
ENSG00000076555	0.156719	0.628048		ENSG00000076555	0.212595	0.612389		ENSG00000076555	0.179779	0.497513
ENSG00000076641	0.945223	0.648754		ENSG00000076641	0.926363	0.541525		ENSG00000076641	0.833464	0.329768
ENSG00000076650	0.561002	0.475821		ENSG00000076650	0.540977	0.471205		ENSG00000076650	0.657814	0.526402
ENSG00000076662	0.480615	0.915339		ENSG00000076662	0.598124	0.8371		ENSG00000076662	0.8445	0.789535
ENSG00000076685	0.606815	0.829247		ENSG00000076685	0.588101	0.846222		ENSG00000076685	0.463795	0.665667
ENSG00000076706	0.823077	0.726059		ENSG00000076706	0.815623	0.597481		ENSG00000076706	0.894909	0.791306
ENSG00000076826	0.600839	0.866163		ENSG00000076826	0.707655	0.851055		ENSG00000076826	0.815166	0.820672
ENSG00000076864	0.596571	0.736208		ENSG00000076864	0.666643	0.789857		ENSG00000076864	0.698113	0.685903
ENSG00000076924	0.853169	0.859624		ENSG00000076924	0.903262	0.84486		ENSG00000076924	0.95251	0.879199
ENSG00000076944	0.776908	0.974254		ENSG00000076944	0.785699	0.97243		ENSG00000076944	0.922535	0.966478
ENSG00000077044	0.759337	0.772715		ENSG00000077044	0.827422	0.729544		ENSG00000077044	0.783339	0.673026
ENSG00000077063	0.541367	0.251737		ENSG00000077063	0.475798	0.292172		ENSG00000077063	0.491705	0.367854
ENSG00000077092	0.0144412	0.228715		ENSG00000077092	0.0105907	0.0844792		ENSG00000077092	0.0113208	0.217551
ENSG00000077097	0.593156	0.853154		ENSG00000077097	0.61831	0.864398		ENSG00000077097	0.465005	0.873476
ENSG00000077147	0.701359	0.903623		ENSG00000077147	0.654986	0.939551		ENSG00000077147	0.590744	0.899094
ENSG00000077152	0.443196	0.752554		ENSG00000077152	0.421068	0.835807		ENSG00000077152	0.388394	0.878858
ENSG00000077157	0.510564	0.589974		ENSG00000077157	0.444026	0.568482		ENSG00000077157	0.507298	0.394563
ENSG00000077232	0.504162	0.219725		ENSG00000077232	0.442036	0.470388		ENSG00000077232	0.299395	0.428357
ENSG00000077235	0.350857	0.834014		ENSG00000077235	0.364489	0.819469		ENSG00000077235	0.296974	0.884377
ENSG00000077238	0.783097	0.905939		ENSG00000077238	0.782927	0.888155		ENSG00000077238	0.921823	0.815971
ENSG00000077254	0.561926	0.770467		ENSG00000077254	0.501955	0.77631		ENSG00000077254	0.391812	0.754514
ENSG00000077348	0.940812	0.822981		ENSG00000077348	0.927429	0.863989		ENSG00000077348	0.923674	0.903114
ENSG00000077380	0.344739	0.865005		ENSG00000077380	0.27095	0.917427		ENSG00000077380	0.227625	0.899843
ENSG00000077420	0.390837	0.701063		ENSG00000077420	0.312602	0.363921		ENSG00000077420	0.248772	0.384888
ENSG00000077458	0.797183	0.610339		ENSG00000077458	0.716113	0.610688		ENSG00000077458	0.793806	0.556244
ENSG00000077463	0.963648	0.960768		ENSG00000077463	0.930272	0.939959		ENSG00000077463	0.964044	0.900933
ENSG00000077514	0.909582	0.467784		ENSG00000077514	0.932689	0.52226		ENSG00000077514	0.827127	0.48082
ENSG00000077616	0.0875009	0.180629		ENSG00000077616	0.0949606	0.0973451		ENSG00000077616	0.125027	0.0448321
ENSG00000077684	0.550402	0.437883		ENSG00000077684	0.506219	0.414908		ENSG00000077684	0.42435	0.449615
ENSG00000077782	0.817742	0.743564		ENSG00000077782	0.649797	0.543703		ENSG00000077782	0.686579	0.521428
ENSG00000077800	0.124707	0.180289		ENSG00000077800	0.136186	0.201157		ENSG00000077800	0.21125	0.180078
ENSG00000077942	0.272462	0.963969		ENSG00000077942	0.260289	0.880803		ENSG00000077942	0.313208	0.60714
ENSG00000077943	0.250836	0.353154		ENSG00000077943	0.200583	0.290197		ENSG00000077943	0.107013	0.212986
ENSG00000077984	0.204026	0.683354		ENSG00000077984	0.227308	0.42403		ENSG00000077984	0.404913	0.571098
ENSG00000078018	0.171089	0.144122		ENSG00000078018	0.193759	0.0705242		ENSG00000078018	0.166963	0.201267
ENSG00000078043	0.109839	0.469759		ENSG00000078043	0.0981591	0.595643		ENSG00000078043	0.0800285	0.431491
ENSG00000078053	0.122288	0.19575		ENSG00000078053	0.130997	0.131722		ENSG00000078053	0.111428	0.0816924
ENSG00000078070	0.548197	0.778981		ENSG00000078070	0.59919	0.795984		ENSG00000078070	0.455109	0.701506
ENSG00000078081	0.405776	0.473505		ENSG00000078081	0.402374	0.389585		ENSG00000078081	0.317337	0.449479
ENSG00000078098	0.0981717	0.215911		ENSG00000078098	0.105338	0.0835262		ENSG00000078098	0.0966892	0.734346
ENSG00000078114	0.120509	0.309699		ENSG00000078114	0.113086	0.5403		ENSG00000078114	0.154575	0.586155
ENSG00000078124	0.670271	0.51696		ENSG00000078124	0.788826	0.561266		ENSG00000078124	0.768743	0.507733
ENSG00000078140	0.766807	0.914317		ENSG00000078140	0.843628	0.923145		ENSG00000078140	0.611677	0.917217
ENSG00000078142	0.00412606	0.761068		ENSG00000078142	0.0049044	0.753846		ENSG00000078177	0.650623	0.275874
ENSG00000078177	0.727182	0.246492		ENSG00000078177	0.650366	0.298775		ENSG00000078237	0.323104	0.492812
ENSG00000078237	0.356264	0.336058		ENSG00000078237	0.339328	0.476038		ENSG00000078246	0.730651	0.582612
ENSG00000078246	0.682863	0.488081		ENSG00000078246	0.651077	0.527434		ENSG00000078269	0.950374	0.743885
ENSG00000078269	0.986768	0.693162		ENSG00000078269	0.978605	0.730497		ENSG00000078295	0.145532	0.125298
ENSG00000078295	0.149321	0.126277		ENSG00000078295	0.158718	0.174404		ENSG00000078304	0.644073	0.952443
ENSG00000078304	0.734154	0.920379		ENSG00000078304	0.710285	0.925732		ENSG00000078328	0.0781773	0.392655
ENSG00000078328	0.0956819	0.41023		ENSG00000078328	0.129647	0.447992		ENSG00000078369	0.842862	0.949581
ENSG00000078369	0.804155	0.957976		ENSG00000078369	0.879309	0.962968		ENSG00000078401	0.557992	0.481434
ENSG00000078401	0.585189	0.635881		ENSG00000078401	0.691947	0.732335		ENSG00000078403	0.497757	0.648361
ENSG00000078403	0.457992	0.616878		ENSG00000078403	0.41197	0.654867		ENSG00000078579	0.108366	0.440349
ENSG00000078579	0.21427	0.0012941		ENSG00000078579	0.137679	0.0164057		ENSG00000078618	0.595657	0.922327
ENSG00000078618	0.49968	0.859283		ENSG00000078618	0.511195	0.826481		ENSG00000078668	0.877038	0.950194
ENSG00000078668	0.978089	0.951573		ENSG00000078668	0.961476	0.959496		ENSG00000078674	0.751442	0.879744
ENSG00000078674	0.825354	0.834423		ENSG00000078674	0.716398	0.852553		ENSG00000078687	0.810822	0.369353
ENSG00000078687	0.981077	0.397834		ENSG00000078687	0.961831	0.374336		ENSG00000078699	0.794019	0.662397
ENSG00000078699	0.710393	0.624847		ENSG00000078699	0.711422	0.671205		ENSG00000078725	0.0131007	0.0153982
ENSG00000078725	0.0118802	0.0248604		ENSG00000078725	0.0152107	0.126344		ENSG00000078747	0.955785	0.474143
ENSG00000078747	0.857438	0.395859		ENSG00000078747	0.842348	0.51484		ENSG00000078795	0.0592382	0.350821
ENSG00000078795	0.147044	0.373723		ENSG00000078795	0.0766224	0.425936		ENSG00000078814	0.876611	0.695646
ENSG00000078814	0.74205	0.328429		ENSG00000078814	0.781434	0.346971		ENSG00000078900	0.826557	0.327042
ENSG00000078900	0.845273	0.105095		ENSG00000078900	0.788898	0.143975		ENSG00000078902	0.89854	0.899366
ENSG00000078902	0.911219	0.862689		ENSG00000078902	0.940792	0.859769		ENSG00000078967	0.758419	0.695987
ENSG00000078967	0.872092	0.592699		ENSG00000078967	0.86751	0.637509		ENSG00000079101	0.270559	0.320501
ENSG00000079101	0.25482	0.25957		ENSG00000079101	0.309048	0.324166		ENSG00000079102	0.202207	0.0983852
ENSG00000079102	0.283489	0.177769		ENSG00000079102	0.280262	0.135126		ENSG00000079112	0.173015	0.947878
ENSG00000079112	0.143203	0.981406		ENSG00000079112	0.187007	0.982437		ENSG00000079134	0.504236	0.789671
ENSG00000079134	0.772498	0.764542		ENSG00000079134	0.69479	0.749217		ENSG00000079150	0.374867	0.525312
ENSG00000079150	0.426905	0.504291		ENSG00000079150	0.45817	0.476106		ENSG00000079156	0.483304	0.295769
ENSG00000079156	0.636693	0.292876		ENSG00000079156	0.564148	0.316201		ENSG00000079215	0.0195087	0.191388
ENSG00000079215	0.0401224	0.261545		ENSG00000079215	0.0454901	0.0456773		ENSG00000079246	0.275614	0.965252
ENSG00000079246	0.391833	0.923648		ENSG00000079246	0.479281	0.943907		ENSG00000079257	0.452545	0.622607
ENSG00000079257	0.523938	0.845389		ENSG00000079257	0.540834	0.858611		ENSG00000079263	0.0738341	0.361518
ENSG00000079263	0.072704	0.641261		ENSG00000079263	0.0676665	0.340776		ENSG00000079277	0.560698	0.791374
ENSG00000079277	0.456712	0.825569		ENSG00000079277	0.494705	0.820422		ENSG00000079308	0.247561	0.461607
ENSG00000079308	0.187451	0.591881		ENSG00000079308	0.208615	0.467869		ENSG00000079313	0.894268	0.813927
ENSG00000079313	0.779469	0.851451		ENSG00000079313	0.778307	0.824847		ENSG00000079332	0.480527	0.820059
ENSG00000079332	0.57274	0.791445		ENSG00000079332	0.621295	0.812798		ENSG00000079335	0.162549	0.288206
ENSG00000079335	0.139646	0.516278		ENSG00000079335	0.12062	0.412457		ENSG00000079337	0.820007	0.582953
ENSG00000079337	0.827132	0.589634		ENSG00000079337	0.871704	0.514023		ENSG00000079385	0.407049	0.920829
ENSG00000079385	0.297645	0.98304		ENSG00000079385	0.293056	0.975698		ENSG00000079387	0.696832	0.458132
ENSG00000079387	0.654123	0.403487		ENSG00000079387	0.706162	0.436964		ENSG00000079459	0.383695	0.945425
ENSG00000079459	0.365868	0.921264		ENSG00000079459	0.364774	0.954459		ENSG00000079462	0.965468	0.81379
ENSG00000079462	0.805648	0.67266		ENSG00000079462	0.91037	0.704765		ENSG00000079689	0.132859	0.150303
ENSG00000079689	0.200256	0.665713		ENSG00000079689	0.193973	0.464261		ENSG00000079739	0.459309	0.800232
ENSG00000079739	0.424913	0.919016		ENSG00000079739	0.450707	0.926344		ENSG00000079785	0.256675	0.814063
ENSG00000079785	0.262289	0.806021		ENSG00000079785	0.311962	0.875153		ENSG00000079819	0.644357	0.902228
ENSG00000079819	0.574803	0.870113		ENSG00000079819	0.631886	0.921579		ENSG00000079841	0.0256319	0.0285481
ENSG00000079841	0.0360674	0.0245198		ENSG00000079841	0.0256593	0.0518039		ENSG00000079931	0.160627	0.237651
ENSG00000079931	0.311944	0.416905		ENSG00000079931	0.264127	0.263104		ENSG00000079950	0.616305	0.716086
ENSG00000079950	0.688625	0.75957		ENSG00000079950	0.597484	0.739278		ENSG00000079974	0.0460662	0.740751
ENSG00000080007	0.179412	0.135744		ENSG00000079974	0.0397327	0.726276		ENSG00000080007	0.210466	0.255502
ENSG00000080031	0.721704	0.940063		ENSG00000080007	0.15424	0.202383		ENSG00000080031	0.978711	0.782244
ENSG00000080189	0.391478	0.883258		ENSG00000080031	0.887839	0.905446		ENSG00000080189	0.554076	0.898072
ENSG00000080200	0.663442	0.371271		ENSG00000080189	0.415239	0.874064		ENSG00000080200	0.604557	0.285208
ENSG00000080293	0.241872	0.278028		ENSG00000080200	0.644111	0.39401		ENSG00000080293	0.166892	0.128637
ENSG00000080298	0.849043	0.210326		ENSG00000080293	0.200299	0.263989		ENSG00000080298	0.69021	0.267289
ENSG00000080345	0.43345	0.417382		ENSG00000080298	0.769351	0.205378		ENSG00000080345	0.334567	0.514138
ENSG00000080371	0.727396	0.719316		ENSG00000080345	0.420001	0.466984		ENSG00000080371	0.591883	0.677795
ENSG00000080493	0.0596856	0.812628		ENSG00000080371	0.685052	0.777468		ENSG00000080493	0.0412958	0.23915
ENSG00000080503	0.05684	0.839055		ENSG00000080493	0.0523847	0.668958		ENSG00000080503	0.0415806	0.774613
ENSG00000080511	0.28292	0.0291513		ENSG00000080503	0.0656052	0.824098		ENSG00000080511	0.403631	0.103223
ENSG00000080546	0.953831	0.779594		ENSG00000080511	0.281186	0.0598366		ENSG00000080546	0.980349	0.784152
ENSG00000080573	0.455218	0.437815		ENSG00000080546	0.975123	0.712866		ENSG00000080573	0.499181	0.437078
ENSG00000080608	0.275308	0.779867		ENSG00000080573	0.417443	0.297073		ENSG00000080608	0.228409	0.855488
ENSG00000080644	0.464751	0.361122		ENSG00000080608	0.283815	0.808645		ENSG00000080644	0.440797	0.259726
ENSG00000080709	0.117095	0.178041		ENSG00000080644	0.415452	0.289381		ENSG00000080709	0.0652901	0.210533
ENSG00000080802	0.533613	0.467511		ENSG00000080709	0.119411	0.224166		ENSG00000080802	0.473621	0.494515
ENSG00000080815	0.411183	0.861599		ENSG00000080802	0.465918	0.53356		ENSG00000080815	0.479245	0.802616
ENSG00000080819	0.827702	0.6997		ENSG00000080815	0.455469	0.875289		ENSG00000080819	0.650694	0.679022
ENSG00000080822	0.683005	0.864732		ENSG00000080819	0.791599	0.7371		ENSG00000080822	0.598576	0.836411
ENSG00000080823	0.511204	0.628865		ENSG00000080822	0.643756	0.828659		ENSG00000080823	0.452901	0.693807
ENSG00000080824	0.835598	0.508514		ENSG00000080823	0.45945	0.636079		ENSG00000080824	0.626557	0.717858
ENSG00000080845	0.141353	0.791718		ENSG00000080824	0.781648	0.565963		ENSG00000080845	0.134069	0.879676
ENSG00000080854	0.745323	0.134246		ENSG00000080845	0.0882081	0.829204		ENSG00000080854	0.7199	0.283641
ENSG00000080910	0.0292381	0.182128		ENSG00000080854	0.691449	0.0152485		ENSG00000080910	0.0227839	0.217347
ENSG00000080947	0.577577	0.339395		ENSG00000080910	0.0469827	0.240231		ENSG00000080947	0.558491	0.347551
ENSG00000080986	0.736359	0.55769		ENSG00000080947	0.577227	0.35548		ENSG00000080986	0.485226	0.714656
ENSG00000081014	0.746674	0.38067		ENSG00000080986	0.775108	0.70599		ENSG00000081014	0.590673	0.348504
ENSG00000081019	0.990325	0.486787		ENSG00000081014	0.752434	0.396392		ENSG00000081019	0.890281	0.463787
ENSG00000081026	0.988902	0.557349		ENSG00000081019	0.978463	0.532131		ENSG00000081026	0.967604	0.469442
ENSG00000081041	0.562567	0.677428		ENSG00000081026	0.996091	0.569095		ENSG00000081041	0.550659	0.91933
ENSG00000081051	0.0530696	0.0666122		ENSG00000081041	0.668989	0.847039		ENSG00000081051	0.0489854	0.0560741
ENSG00000081059	0.779825	0.697521		ENSG00000081051	0.0306347	0.187406		ENSG00000081059	0.775365	0.698303
ENSG00000081087	0.731948	0.653794		ENSG00000081059	0.832326	0.736487		ENSG00000081087	0.471841	0.610683
ENSG00000081138	0.098314	0.0469963		ENSG00000081087	0.603739	0.594963		ENSG00000081138	0.0659309	0.0904817
ENSG00000081148	0.0591876	0.0158698		ENSG00000081138	0.0843699	0.109666		ENSG00000081148	0.0243503	0.0239831
ENSG00000081154	0.488084	0.765699		ENSG00000081148	0.0379558	0.00612662		ENSG00000081154	0.428053	0.769231
ENSG00000081177	0.326528	0.565727		ENSG00000081154	0.544602	0.764738		ENSG00000081177	0.236597	0.580432
ENSG00000081181	0.922459	0.403283		ENSG00000081177	0.330585	0.649626		ENSG00000081181	0.749804	0.561695
ENSG00000081237	0.226578	0.796826		ENSG00000081181	0.89253	0.399932		ENSG00000081237	0.162976	0.429379
ENSG00000081307	0.161983	0.761136		ENSG00000081237	0.217286	0.420286		ENSG00000081307	0.132289	0.740138
ENSG00000081320	0.363093	0.732053		ENSG00000081307	0.182031	0.799047		ENSG00000081320	0.347099	0.558152
ENSG00000081377	0.474283	0.45709		ENSG00000081320	0.349065	0.575289		ENSG00000081377	0.455393	0.464536
ENSG00000081386	0.492353	0.0532625		ENSG00000081377	0.533087	0.486317		ENSG00000081386	0.378711	0.172174
ENSG00000081665	0.425126	0.689416		ENSG00000081386	0.513754	0.169367		ENSG00000081665	0.503097	0.670164
ENSG00000081692	0.749947	0.244926		ENSG00000081665	0.537352	0.697481		ENSG00000081692	0.697757	0.289909
ENSG00000081721	0.290318	0.490601		ENSG00000081692	0.742768	0.286726		ENSG00000081721	0.337059	0.475506
ENSG00000081760	0.408835	0.754597		ENSG00000081721	0.298173	0.489176		ENSG00000081760	0.421858	0.755468
ENSG00000081791	0.491001	0.878286		ENSG00000081760	0.466487	0.81695		ENSG00000081791	0.469135	0.816652
ENSG00000081800	0.0666572	0.0995777		ENSG00000081791	0.503874	0.885296		ENSG00000081800	0.0516198	0.0102201
ENSG00000081803	0.674966	0.482836		ENSG00000081800	0.0743479	0.281961		ENSG00000081803	0.714062	0.574641
ENSG00000081853	0.394181	0.0547609		ENSG00000081803	0.672471	0.588564		ENSG00000081853	0.395016	0.0194181
ENSG00000081870	0.962865	0.579076		ENSG00000081853	0.348639	0.012934		ENSG00000081870	0.852403	0.536963
ENSG00000081913	0.686135	0.496458		ENSG00000081870	0.905111	0.554935		ENSG00000081913	0.513492	0.481297
ENSG00000081923	0.874155	0.390887		ENSG00000081913	0.622574	0.582641		ENSG00000081923	0.827198	0.38298
ENSG00000081985	0.314932	0.112996		ENSG00000081923	0.922454	0.508305		ENSG00000081985	0.266999	0.10002
ENSG00000082014	0.503593	0.745062		ENSG00000081985	0.310114	0.113342		ENSG00000082014	0.644571	0.682156
ENSG00000082068	0.108629	0.737434		ENSG00000082014	0.486389	0.599592		ENSG00000082068	0.0452118	0.773319
ENSG00000082074	0.107491	0.438973		ENSG00000082068	0.0750586	0.725391		ENSG00000082074	0.0400142	0.291613
ENSG00000082126	0.232553	0.150388		ENSG00000082074	0.083517	0.298843		ENSG00000082126	0.127946	0.17013
ENSG00000082146	0.216831	0.823525		ENSG00000082126	0.166394	0.167733		ENSG00000082146	0.281737	0.741432
ENSG00000082153	0.822153	0.894224		ENSG00000082146	0.207549	0.742614		ENSG00000082153	0.832467	0.917626
ENSG00000082196	0.191933	0.628593		ENSG00000082153	0.782572	0.924643		ENSG00000082196	0.179138	0.375281
ENSG00000082212	0.664082	0.845185		ENSG00000082196	0.172578	0.479442		ENSG00000082212	0.415308	0.735096
ENSG00000082213	0.517251	0.539708		ENSG00000082212	0.643258	0.848536		ENSG00000082213	0.33115	0.561831
ENSG00000082258	0.821726	0.578736		ENSG00000082213	0.521572	0.590265		ENSG00000082258	0.674902	0.54364
ENSG00000082269	0.668777	0.729601		ENSG00000082258	0.764233	0.574745		ENSG00000082269	0.542542	0.726647
ENSG00000082293	0.481966	0.299619		ENSG00000082269	0.607506	0.760313		ENSG00000082293	0.31869	0.0962731
ENSG00000082397	0.268976	0.801934		ENSG00000082293	0.391073	0.249421		ENSG00000082397	0.100676	0.511276
ENSG00000082438	0.20111	0.366095		ENSG00000082397	0.228588	0.668686		ENSG00000082438	0.210822	0.458949
ENSG00000082512	0.7614	0.686555		ENSG00000082438	0.270453	0.400136		ENSG00000082512	0.89612	0.710295
ENSG00000082515	0.356477	0.909345		ENSG00000082512	0.856138	0.710279		ENSG00000082515	0.370452	0.938407
ENSG00000082516	0.452301	0.375358		ENSG00000082515	0.350274	0.91307		ENSG00000082516	0.441652	0.464604
ENSG00000082684	0.509782	0.101757		ENSG00000082516	0.408771	0.44452		ENSG00000082684	0.482948	0.0931389
ENSG00000082701	0.961585	0.348931		ENSG00000082684	0.539626	0.137917		ENSG00000082701	0.80121	0.470737
ENSG00000082781	0.486163	0.890682		ENSG00000082701	0.929064	0.367529		ENSG00000082781	0.528871	0.902501
ENSG00000082805	0.804866	0.503542		ENSG00000082781	0.453195	0.899864		ENSG00000082805	0.600712	0.522723
ENSG00000082898	0.850964	0.367184		ENSG00000082805	0.700547	0.572498		ENSG00000082898	0.795372	0.366969
ENSG00000082996	0.375329	0.696227		ENSG00000082898	0.798564	0.44629		ENSG00000082996	0.367035	0.714792
ENSG00000083067	0.284911	0.11606		ENSG00000082996	0.328666	0.695984		ENSG00000083067	0.181773	0.127751
ENSG00000083093	0.867468	0.429846		ENSG00000083067	0.265264	0.144997		ENSG00000083093	0.836953	0.610002
ENSG00000083097	0.531621	0.484335		ENSG00000083093	0.892743	0.413683		ENSG00000083097	0.423567	0.426586
ENSG00000083099	0.674682	0.681174		ENSG00000083097	0.464425	0.477195		ENSG00000083099	0.402777	0.733869
ENSG00000083123	0.44035	0.772851		ENSG00000083099	0.559741	0.747447		ENSG00000083123	0.405411	0.691694
ENSG00000083168	0.716013	0.506471		ENSG00000083123	0.405217	0.78482		ENSG00000083168	0.556639	0.493016
ENSG00000083223	0.672263	0.654134		ENSG00000083168	0.67368	0.532675		ENSG00000083223	0.553293	0.667303
ENSG00000083290	0.48659	0.385506		ENSG00000083223	0.642547	0.653506		ENSG00000083290	0.411534	0.397084
ENSG00000083307	0.864551	0.500545		ENSG00000083290	0.458597	0.405106		ENSG00000083307	0.942684	0.566465
ENSG00000083312	0.678879	0.368819		ENSG00000083307	0.930557	0.623894		ENSG00000083312	0.580491	0.409552
ENSG00000083444	0.534396	0.811538		ENSG00000083312	0.598266	0.56147		ENSG00000083444	0.61246	0.884036
ENSG00000083454	0.6877	0.856287		ENSG00000083444	0.536783	0.856637		ENSG00000083454	0.619651	0.304422
ENSG00000083457	0.37412	0.863847		ENSG00000083454	0.606511	0.351055		ENSG00000083457	0.419366	0.852967
ENSG00000083520	0.44099	0.527925		ENSG00000083457	0.36783	0.822941		ENSG00000083520	0.349591	0.655856
ENSG00000083535	0.438216	0.527993		ENSG00000083520	0.398678	0.610483		ENSG00000083535	0.339551	0.664441
ENSG00000083544	0.455929	0.564433		ENSG00000083535	0.397256	0.549626		ENSG00000083544	0.356212	0.648021
ENSG00000083635	0.239525	0.302684		ENSG00000083544	0.435639	0.556365		ENSG00000083635	0.272766	0.447026
ENSG00000083642	0.904532	0.498365		ENSG00000083635	0.237259	0.408237		ENSG00000083642	0.804984	0.568713
ENSG00000083720	0.722345	0.642079		ENSG00000083642	0.830692	0.578557		ENSG00000083720	0.630901	0.618928
ENSG00000083799	0.864907	0.526223		ENSG00000083720	0.70339	0.672703		ENSG00000083799	0.881239	0.475778
ENSG00000083814	0.474497	0.419493		ENSG00000083799	0.900917	0.480667		ENSG00000083814	0.432467	0.214553
ENSG00000083828	0.80515	0.599441		ENSG00000083814	0.431232	0.265555		ENSG00000083828	0.852617	0.547183
ENSG00000083844	0.488013	0.523294		ENSG00000083828	0.881655	0.597141		ENSG00000083844	0.590602	0.43885
ENSG00000083857	0.865121	0.931821		ENSG00000083844	0.432014	0.463853		ENSG00000083857	0.870061	0.936227
ENSG00000083937	0.441417	0.879853		ENSG00000083857	0.900419	0.96113		ENSG00000083937	0.370025	0.822784
ENSG00000084070	0.38849	0.90267		ENSG00000083937	0.387163	0.885773		ENSG00000084070	0.463724	0.748791
ENSG00000084072	0.704773	0.712778		ENSG00000084070	0.421565	0.729612		ENSG00000084072	0.656034	0.776521
ENSG00000084073	0.525503	0.765836		ENSG00000084072	0.718814	0.66467		ENSG00000084073	0.536134	0.787491
ENSG00000084090	0.925589	0.572606		ENSG00000084073	0.553415	0.804561		ENSG00000084090	0.905304	0.692376
ENSG00000084092	0.79135	0.750783		ENSG00000084090	0.940294	0.586658		ENSG00000084092	0.540904	0.74041
ENSG00000084093	0.938038	0.313854		ENSG00000084092	0.717677	0.800408		ENSG00000084093	0.592382	0.412687
ENSG00000084110	0.255816	0.147323		ENSG00000084093	0.879736	0.405786		ENSG00000084110	0.278106	0.0876882
ENSG00000084112	0.853667	0.425623		ENSG00000084110	0.26036	0.104833		ENSG00000084112	0.779494	0.40451
ENSG00000084207	0.898271	0.933252		ENSG00000084112	0.853863	0.442478		ENSG00000084207	0.970096	0.977584
ENSG00000084234	0.518603	0.976366		ENSG00000084207	0.909802	0.958952		ENSG00000084234	0.604058	0.967296
ENSG00000084444	0.63712	0.191186		ENSG00000084234	0.607648	0.976651		ENSG00000084444	0.676824	0.250119
ENSG00000084453	0.016362	0.262566		ENSG00000084444	0.617315	0.188428		ENSG00000084453	0.0162335	0.470328
ENSG00000084463	0.717436	0.714685		ENSG00000084453	0.0191201	0.364329		ENSG00000084463	0.526095	0.753219
ENSG00000084636	0.533969	0.837624		ENSG00000084463	0.657971	0.767052		ENSG00000084636	0.722606	0.909927
ENSG00000084676	0.486875	0.536303		ENSG00000084636	0.51745	0.768482		ENSG00000084676	0.467497	0.460448
ENSG00000084693	0.46845	0.631726		ENSG00000084676	0.469898	0.527093		ENSG00000084693	0.588608	0.708864
ENSG00000084710	0.839866	0.149639		ENSG00000084693	0.49506	0.66147		ENSG00000084710	0.799573	0.152688
ENSG00000084731	0.850893	0.254393		ENSG00000084710	0.780652	0.291967		ENSG00000084731	0.847134	0.343394
ENSG00000084734	0.473501	0.0358262		ENSG00000084731	0.863814	0.355548		ENSG00000084734	0.545105	0.1037
ENSG00000084754	0.578573	0.962403		ENSG00000084734	0.491009	0.0771954		ENSG00000084754	0.544251	0.937044
ENSG00000084764	0.629793	0.720815		ENSG00000084754	0.52207	0.961402		ENSG00000084764	0.747455	0.539075
ENSG00000085063	0.878139	0.977864		ENSG00000084764	0.606795	0.705242		ENSG00000085063	0.770951	0.960005
ENSG00000085117	0.653838	0.907506		ENSG00000085063	0.788116	0.982709		ENSG00000085117	0.67419	0.91163
ENSG00000085265	0.123426	0.26352		ENSG00000085117	0.674391	0.887066		ENSG00000085265	0.103738	0.187164
ENSG00000085274	0.779754	0.483245		ENSG00000085265	0.12261	0.253914		ENSG00000085274	0.703596	0.491177
ENSG00000085276	0.694245	0.68492		ENSG00000085274	0.82202	0.51307		ENSG00000085276	0.644927	0.637869
ENSG00000085365	0.411468	0.565659		ENSG00000085276	0.640415	0.795916		ENSG00000085365	0.355002	0.585133
ENSG00000085377	0.0566977	0.821278		ENSG00000085365	0.418864	0.684139		ENSG00000085377	0.0641509	0.86748
ENSG00000085382	0.111759	0.322231		ENSG00000085377	0.0398038	0.876242		ENSG00000085382	0.038519	0.358248
ENSG00000085415	0.757843	0.657063		ENSG00000085382	0.0866444	0.363308		ENSG00000085415	0.577145	0.736731
ENSG00000085433	0.647862	0.279798		ENSG00000085415	0.720876	0.738734		ENSG00000085433	0.629121	0.330926
ENSG00000085449	0.732375	0.74261		ENSG00000085433	0.621722	0.338666		ENSG00000085449	0.704735	0.723922
ENSG00000085465	0.214413	0.0867729		ENSG00000085449	0.735589	0.774132		ENSG00000085465	0.270915	0.159297
ENSG00000085491	0.632567	0.820256		ENSG00000085465	0.292274	0.216814		ENSG00000085491	0.476967	0.659944
ENSG00000085511	0.345664	0.610135		ENSG00000085491	0.629114	0.843703		ENSG00000085511	0.191527	0.650405
ENSG00000085514	0.492993	0.489579		ENSG00000085511	0.321842	0.608169		ENSG00000085514	0.744179	0.527833
ENSG00000085552	0.583553	0.787018		ENSG00000085514	0.463288	0.352621		ENSG00000085552	0.88074	0.660012
ENSG00000085563	0.0402646	0.816646		ENSG00000085552	0.700263	0.692716		ENSG00000085563	0.0144535	0.653267
ENSG00000085644	0.869602	0.480384		ENSG00000085563	0.0314166	0.801157		ENSG00000085644	0.990246	0.508687
ENSG00000085662	0.56093	0.867457		ENSG00000085644	0.907101	0.471477		ENSG00000085662	0.449484	0.810247
ENSG00000085719	0.348154	0.711688		ENSG00000085662	0.567418	0.735466		ENSG00000085719	0.241794	0.714928
ENSG00000085733	0.490218	0.949326		ENSG00000085719	0.333144	0.764398		ENSG00000085733	0.612033	0.954964
ENSG00000085760	0.501174	0.721019		ENSG00000085733	0.558675	0.963308		ENSG00000085760	0.545675	0.786877
ENSG00000085788	0.39852	0.565454		ENSG00000085760	0.437984	0.736147		ENSG00000085788	0.368743	0.51809
ENSG00000085831	0.473999	0.793489		ENSG00000085788	0.39818	0.574609		ENSG00000085831	0.488928	0.828575
ENSG00000085832	0.648289	0.675793		ENSG00000085831	0.535646	0.819809		ENSG00000085832	0.681239	0.63017
ENSG00000085840	0.893007	0.357444		ENSG00000085832	0.595849	0.627025		ENSG00000085840	0.610538	0.455406
ENSG00000085871	0.463897	0.97405		ENSG00000085840	0.780937	0.451396		ENSG00000085871	0.49612	0.976835
ENSG00000085978	0.258021	0.726468		ENSG00000085871	0.486602	0.978353		ENSG00000085978	0.356283	0.727942
ENSG00000085982	0.679804	0.669323		ENSG00000085978	0.292345	0.72192		ENSG00000085982	0.690495	0.75138
ENSG00000085998	0.347443	0.844027		ENSG00000085982	0.729192	0.70531		ENSG00000085998	0.525169	0.913879
ENSG00000085999	0.450452	0.543591		ENSG00000085998	0.430947	0.833628		ENSG00000085999	0.429619	0.744907
ENSG00000086015	0.198976	0.882441		ENSG00000085999	0.543251	0.627774		ENSG00000086015	0.184906	0.819718
ENSG00000086189	0.521164	0.606797		ENSG00000086015	0.159855	0.857999		ENSG00000086189	0.447277	0.669074
ENSG00000086200	0.521164	0.497412		ENSG00000086189	0.507499	0.659905		ENSG00000086200	0.447277	0.565783
ENSG00000086205	0.030732	0.292467		ENSG00000086200	0.507499	0.52049		ENSG00000086205	0.0179423	0.228521
ENSG00000086232	0.49719	0.879036		ENSG00000086205	0.0258725	0.143703		ENSG00000086232	0.582841	0.913061
ENSG00000086289	0.0157217	0.559869		ENSG00000086232	0.614543	0.909054		ENSG00000086289	0.0229975	0.719016
ENSG00000086300	0.59714	0.327748		ENSG00000086289	0.0231004	0.661402		ENSG00000086300	0.493628	0.415207
ENSG00000086475	0.683645	0.774826		ENSG00000086300	0.602957	0.266848		ENSG00000086475	0.530367	0.812836
ENSG00000086504	0.717223	0.610544		ENSG00000086475	0.626484	0.814364		ENSG00000086504	0.957138	0.667439
ENSG00000086506	0.979085	0.0250647		ENSG00000086504	0.739711	0.564057		ENSG00000086506	0.99701	0.513456
ENSG00000086544	0.950914	0.720746		ENSG00000086506	0.990902	0.0780803		ENSG00000086544	0.991171	0.686448
ENSG00000086548	0.403642	0.980112		ENSG00000086544	0.994314	0.654459		ENSG00000086548	0.652189	0.988213
ENSG00000086589	0.859572	0.809495		ENSG00000086548	0.525055	0.991219		ENSG00000086589	0.774226	0.785242
ENSG00000086598	0.906239	0.947963		ENSG00000086589	0.797214	0.810824		ENSG00000086598	0.837451	0.961232
ENSG00000086666	0.803657	0.926713		ENSG00000086598	0.883432	0.969775		ENSG00000086666	0.672125	0.883696
ENSG00000086696	0.246354	0.971053		ENSG00000086666	0.838652	0.919129		ENSG00000086696	0.412745	0.639163
ENSG00000086730	0.256527	0.74404		ENSG00000086696	0.293127	0.930973		ENSG00000086730	0.345817	0.521224
ENSG00000086827	0.604681	0.482359		ENSG00000086730	0.270097	0.439074		ENSG00000086827	0.549804	0.57723
ENSG00000086848	0.798606	0.65754		ENSG00000086827	0.530031	0.577944		ENSG00000086848	0.775151	0.814676
ENSG00000086967	0.579569	0.150116		ENSG00000086848	0.748383	0.714091		ENSG00000086967	0.644144	0.056006
ENSG00000086991	0.0108131	0.0822095		ENSG00000086967	0.616106	0.00272294		ENSG00000086991	0.0200783	0.201199
ENSG00000087008	0.627872	0.697725		ENSG00000086991	0.0191911	0.120694		ENSG00000087008	0.608544	0.666008
ENSG00000087053	0.295155	0.502588		ENSG00000087008	0.573033	0.704016		ENSG00000087053	0.240584	0.529877
ENSG00000087074	0.736857	0.904373		ENSG00000087053	0.287227	0.576038		ENSG00000087074	0.97152	0.906112
ENSG00000087076	0.70271	0.554965		ENSG00000087074	0.875329	0.872975		ENSG00000087076	0.948807	0.47135
ENSG00000087077	0.521448	0.856491		ENSG00000087076	0.808586	0.373792		ENSG00000087077	0.918975	0.944675
ENSG00000087085	0.815821	0.814875		ENSG00000087077	0.605231	0.899115		ENSG00000087085	0.935493	0.651564
ENSG00000087088	0.910649	0.979226		ENSG00000087085	0.8695	0.708577		ENSG00000087088	0.993806	0.983103
ENSG00000087095	0.398663	0.583231		ENSG00000087088	0.968654	0.982777		ENSG00000087095	0.349448	0.534646
ENSG00000087116	0.242868	0.347296		ENSG00000087095	0.3856	0.593601		ENSG00000087116	0.187754	0.596239
ENSG00000087191	0.975813	0.949666		ENSG00000087116	0.262918	0.270456		ENSG00000087191	0.949804	0.958779
ENSG00000087206	0.576225	0.742133		ENSG00000087191	0.959059	0.953438		ENSG00000087206	0.54482	0.733733
ENSG00000087237	0.519101	0.30282		ENSG00000087206	0.644395	0.710143		ENSG00000087237	0.699466	0.205423
ENSG00000087245	0.0456712	0.91275		ENSG00000087237	0.564432	0.187338		ENSG00000087245	0.039231	0.796552
ENSG00000087250	0.937753	0.30929		ENSG00000087245	0.0516739	0.746835		ENSG00000087250	0.884941	0.296723
ENSG00000087253	0.415807	0.476366		ENSG00000087250	0.937593	0.341729		ENSG00000087253	0.412816	0.663146
ENSG00000087258	0.367006	0.3742		ENSG00000087253	0.42718	0.573383		ENSG00000087258	0.288644	0.249233
ENSG00000087263	0.654051	0.443809		ENSG00000087258	0.310683	0.284752		ENSG00000087263	0.83147	0.566601
ENSG00000087266	0.750018	0.835513		ENSG00000087263	0.722084	0.630565		ENSG00000087266	0.837665	0.790693
ENSG00000087269	0.98563	0.683081		ENSG00000087266	0.767432	0.798298		ENSG00000087269	0.946529	0.8189
ENSG00000087274	0.816106	0.957158		ENSG00000087269	0.992963	0.774609		ENSG00000087274	0.898968	0.955032
ENSG00000087299	0.811197	0.449258		ENSG00000087274	0.868861	0.944656		ENSG00000087299	0.764543	0.499012
ENSG00000087301	0.784734	0.37345		ENSG00000087299	0.782429	0.548332		ENSG00000087301	0.790388	0.365742
ENSG00000087302	0.534609	0.96574		ENSG00000087301	0.75478	0.470524		ENSG00000087302	0.530082	0.977993
ENSG00000087303	0.819236	0.487263		ENSG00000087302	0.583837	0.974064		ENSG00000087303	0.717907	0.477482
ENSG00000087338	0.990681	0.595627		ENSG00000087303	0.855924	0.526344		ENSG00000087338	0.934781	0.629965
ENSG00000087365	0.993384	0.891772		ENSG00000087338	0.994029	0.635671		ENSG00000087365	0.977928	0.937249
ENSG00000087448	0.72832	0.539913		ENSG00000087365	0.991115	0.872839		ENSG00000087448	0.701246	0.561218
ENSG00000087460	0.394892	0.984607		ENSG00000087448	0.658469	0.535943		ENSG00000087460	0.469562	0.991279
ENSG00000087470	0.730526	0.753508		ENSG00000087460	0.409482	0.986113		ENSG00000087470	0.689712	0.777134
ENSG00000087494	0.378673	0.225174		ENSG00000087470	0.733457	0.778421		ENSG00000087494	0.32524	0.27165
ENSG00000087495	0.130611	0.213254		ENSG00000087494	0.272869	0.0830497		ENSG00000087495	0.110716	0.237446
ENSG00000087502	0.409618	0.823321		ENSG00000087495	0.136612	0.106807		ENSG00000087502	0.303809	0.886353
ENSG00000087510	0.617201	0.102983		ENSG00000087502	0.391854	0.875085		ENSG00000087510	0.533001	0.366287
ENSG00000087586	0.636551	0.619466		ENSG00000087510	0.535361	0.232471		ENSG00000087586	0.5199	0.800368
ENSG00000087589	0.227004	0.231644		ENSG00000087586	0.592437	0.725596		ENSG00000087589	0.264222	0.149826
ENSG00000087884	0.976311	0.93223		ENSG00000087589	0.223399	0.143567		ENSG00000087884	0.911	0.915787
ENSG00000087995	0.167461	0.592154		ENSG00000087884	0.935177	0.929204		ENSG00000087995	0.116696	0.691763
ENSG00000088002	0.584477	0.29921		ENSG00000087995	0.135262	0.621852		ENSG00000088002	0.912282	0.351775
ENSG00000088035	0.590026	0.626754		ENSG00000088002	0.688251	0.333424		ENSG00000088035	0.554503	0.633372
ENSG00000088179	0.637191	0.461109		ENSG00000088035	0.577724	0.645745		ENSG00000088179	0.457031	0.530694
ENSG00000088205	0.628512	0.723267		ENSG00000088179	0.638283	0.478216		ENSG00000088205	0.511499	0.835321
ENSG00000088256	0.754998	0.957908		ENSG00000088205	0.688748	0.793125		ENSG00000088256	0.725881	0.845609
ENSG00000088280	0.8351	0.70801		ENSG00000088256	0.691378	0.929408		ENSG00000088280	0.757636	0.481365
ENSG00000088298	0.854094	0.789606		ENSG00000088280	0.803966	0.639006		ENSG00000088298	0.955856	0.823602
ENSG00000088305	0.752508	0.19071		ENSG00000088298	0.849101	0.77563		ENSG00000088305	0.740477	0.372419
ENSG00000088320	0.246639	0.322844		ENSG00000088305	0.825929	0.266712		ENSG00000088320	0.336988	0.21101
ENSG00000088325	0.764246	0.566408		ENSG00000088320	0.219276	0.193805		ENSG00000088325	0.936347	0.848879
ENSG00000088340	0.435513	0.601144		ENSG00000088325	0.786054	0.780395		ENSG00000088340	0.79167	0.729849
ENSG00000088356	0.977022	0.685329		ENSG00000088340	0.49371	0.551872		ENSG00000088356	0.969669	0.801594
ENSG00000088367	0.837946	0.753644		ENSG00000088356	0.971711	0.680463		ENSG00000088367	0.917551	0.788036
ENSG00000088386	0.198406	0.668574		ENSG00000088367	0.845973	0.835875		ENSG00000088386	0.222428	0.337467
ENSG00000088387	0.922601	0.673342		ENSG00000088386	0.196602	0.583458		ENSG00000088387	0.936561	0.687402
ENSG00000088448	0.938109	0.947487		ENSG00000088387	0.87213	0.712934		ENSG00000088448	0.880883	0.951352
ENSG00000088451	0.28171	0.570767		ENSG00000088448	0.886275	0.944452		ENSG00000088451	0.219865	0.695578
ENSG00000088538	0.430533	0.0235663		ENSG00000088451	0.325823	0.601634		ENSG00000088538	0.341545	0.0644546
ENSG00000088543	0.547201	0.381964		ENSG00000088538	0.412041	0.0069435		ENSG00000088543	0.460021	0.319956
ENSG00000088682	0.881767	0.936385		ENSG00000088543	0.524842	0.323009		ENSG00000088682	0.918619	0.917013
ENSG00000088726	0.110906	0.215706		ENSG00000088682	0.858128	0.940844		ENSG00000088726	0.140691	0.416434
ENSG00000088727	0.829124	0.741793		ENSG00000088726	0.13249	0.269163		ENSG00000088727	0.620434	0.823397
ENSG00000088756	0.273956	0.26822		ENSG00000088727	0.756983	0.788564		ENSG00000088756	0.189818	0.258159
ENSG00000088766	0.716725	0.832584		ENSG00000088756	0.248419	0.29258		ENSG00000088766	0.751157	0.914833
ENSG00000088808	0.870314	0.669936		ENSG00000088766	0.580994	0.87597		ENSG00000088808	0.874617	0.656265
ENSG00000088812	0.502241	0.52738		ENSG00000088808	0.811714	0.678012		ENSG00000088812	0.504379	0.483069
ENSG00000088826	0.166536	0.536099		ENSG00000088812	0.432938	0.564534		ENSG00000088826	0.266429	0.830006
ENSG00000088827	0.404211	0.371407		ENSG00000088826	0.171299	0.571137		ENSG00000088827	0.588394	0.300947
ENSG00000088832	0.823504	0.976025		ENSG00000088827	0.368114	0.236419		ENSG00000088832	0.930794	0.967023
ENSG00000088833	0.20488	0.923035		ENSG00000088832	0.838937	0.966167		ENSG00000088833	0.494411	0.933024
ENSG00000088836	0.862204	0.268151		ENSG00000088833	0.230365	0.921715		ENSG00000088836	0.954717	0.66519
ENSG00000088876	0.674468	0.427803		ENSG00000088836	0.873196	0.421647		ENSG00000088876	0.851335	0.530217
ENSG00000088881	0.685637	0.411729		ENSG00000088876	0.665364	0.473928		ENSG00000088881	0.756141	0.489882
ENSG00000088882	0.670556	0.617627		ENSG00000088881	0.613761	0.283594		ENSG00000088882	0.746315	0.717517
ENSG00000088899	0.801167	0.198611		ENSG00000088882	0.5188	0.418652		ENSG00000088899	0.947312	0.398242
ENSG00000088930	0.696379	0.745471		ENSG00000088899	0.821594	0.345882		ENSG00000088930	0.686508	0.797574
ENSG00000088970	0.552536	0.557622		ENSG00000088930	0.633449	0.80177		ENSG00000088970	0.626059	0.728487
ENSG00000088986	0.964359	0.990737		ENSG00000088970	0.543535	0.607897		ENSG00000088986	0.937059	0.992778
ENSG00000088992	0.660881	0.656041		ENSG00000088986	0.970858	0.99047		ENSG00000088992	0.590958	0.960142
ENSG00000089006	0.849541	0.892453		ENSG00000088992	0.714123	0.685636		ENSG00000089006	0.882022	0.937521
ENSG00000089009	0.273316	0.92358		ENSG00000089006	0.846187	0.913751		ENSG00000089009	0.258241	0.955713
ENSG00000089012	0.218895	0.598352		ENSG00000089009	0.224536	0.933084		ENSG00000089012	0.340619	0.333924
ENSG00000089022	0.849612	0.840894		ENSG00000089012	0.20897	0.306739		ENSG00000089022	0.934069	0.857873
ENSG00000089041	0.620545	0.252554		ENSG00000089022	0.917123	0.868754		ENSG00000089041	0.769171	0.231587
ENSG00000089048	0.397809	0.463697		ENSG00000089041	0.705096	0.229135		ENSG00000089048	0.3466	0.595149
ENSG00000089050	0.573807	0.428552		ENSG00000089048	0.375862	0.580871		ENSG00000089050	0.539124	0.506439
ENSG00000089053	0.891798	0.935635		ENSG00000089050	0.517094	0.533901		ENSG00000089053	0.757992	0.935818
ENSG00000089057	0.216547	0.410366		ENSG00000089053	0.890397	0.934854		ENSG00000089057	0.358562	0.382912
ENSG00000089060	0.834602	0.827271		ENSG00000089057	0.254176	0.354731		ENSG00000089060	0.810538	0.785719
ENSG00000089063	0.76325	0.926168		ENSG00000089060	0.782287	0.826685		ENSG00000089063	0.87476	0.944471
ENSG00000089091	0.674255	0.350361		ENSG00000089063	0.779515	0.934649		ENSG00000089091	0.684443	0.35743
ENSG00000089094	0.86633	0.590042		ENSG00000089091	0.680006	0.377059		ENSG00000089094	0.787896	0.599509
ENSG00000089123	0.308032	0.507833		ENSG00000089094	0.837657	0.571954		ENSG00000089123	0.272624	0.557266
ENSG00000089127	0.369567	0.958657		ENSG00000089123	0.298955	0.547515		ENSG00000089127	0.34183	0.896028
ENSG00000089154	0.39724	0.70188		ENSG00000089127	0.442818	0.956773		ENSG00000089154	0.486152	0.767936
ENSG00000089157	0.9894	0.997684		ENSG00000089154	0.434857	0.79258		ENSG00000089157	0.938127	0.998365
ENSG00000089159	0.740983	0.925487		ENSG00000089157	0.973346	0.999047		ENSG00000089159	0.835742	0.907338
ENSG00000089163	0.386925	0.249285		ENSG00000089159	0.88926	0.921239		ENSG00000089163	0.441794	0.254139
ENSG00000089169	0.0029167	0.124506		ENSG00000089163	0.525126	0.229408		ENSG00000089169	0.00249199	0.172651
ENSG00000089177	0.583766	0.682332		ENSG00000089169	0.00383823	0.140163		ENSG00000089177	0.778711	0.495401
ENSG00000089195	0.914135	0.523702		ENSG00000089177	0.623001	0.656978		ENSG00000089195	0.87896	0.681134
ENSG00000089199	0.439781	0.509876		ENSG00000089195	0.839719	0.592444		ENSG00000089199	0.540263	0.287661
ENSG00000089220	0.53781	0.976842		ENSG00000089199	0.429384	0.317903		ENSG00000089220	0.474831	0.978538
ENSG00000089234	0.564345	0.579689		ENSG00000089220	0.441538	0.979442		ENSG00000089234	0.627341	0.612182
ENSG00000089250	0.0480188	0.0515597		ENSG00000089234	0.571398	0.621035		ENSG00000089250	0.0775365	0.0880289
ENSG00000089327	0.847905	0.808132		ENSG00000089250	0.0816689	0.0719537		ENSG00000089327	0.993378	0.971179
ENSG00000089335	0.942449	0.767743		ENSG00000089327	0.918331	0.73322		ENSG00000089335	0.863012	0.755877
ENSG00000089356	0.74831	0.999319		ENSG00000089335	0.894591	0.747924		ENSG00000089356	0.9555	0.995844
ENSG00000089505	0.365014	0.316578		ENSG00000089356	0.754922	0.999455		ENSG00000089505	0.43325	0.371806
ENSG00000089639	0.699225	0.8129		ENSG00000089505	0.32035	0.401634		ENSG00000089639	0.902884	0.651972
ENSG00000089685	0.787793	0.660128		ENSG00000089639	0.835525	0.755956		ENSG00000089685	0.803418	0.851673
ENSG00000089692	0.844846	0.518049		ENSG00000089685	0.836094	0.793329		ENSG00000089692	0.959487	0.485862
ENSG00000089723	0.689905	0.155905		ENSG00000089692	0.875044	0.336828		ENSG00000089723	0.735279	0.344757
ENSG00000089737	0.780608	0.878763		ENSG00000089723	0.729121	0.302791		ENSG00000089737	0.791314	0.926484
ENSG00000089775	0.854379	0.296554		ENSG00000089737	0.864241	0.83145		ENSG00000089775	0.835173	0.341487
ENSG00000089847	0.963648	0.296009		ENSG00000089775	0.826569	0.326276		ENSG00000089847	0.964044	0.227363
ENSG00000089876	0.344099	0.682264		ENSG00000089847	0.930272	0.279646		ENSG00000089876	0.261232	0.70757
ENSG00000089902	0.972042	0.578123		ENSG00000089876	0.304357	0.740436		ENSG00000089902	0.960271	0.567418
ENSG00000089916	0.0950416	0.437474		ENSG00000089902	0.973559	0.650851		ENSG00000089916	0.0732645	0.477073
ENSG00000090006	0.310237	0.978613		ENSG00000089916	0.102139	0.495643		ENSG00000090006	0.428124	0.959529
ENSG00000090020	0.161343	0.892726		ENSG00000090006	0.303078	0.960177		ENSG00000090020	0.226415	0.830279
ENSG00000090054	0.646724	0.846411		ENSG00000090020	0.19049	0.870388		ENSG00000090054	0.574155	0.833617
ENSG00000090060	0.672476	0.845253		ENSG00000090054	0.658611	0.875425		ENSG00000090060	0.501531	0.890168
ENSG00000090061	0.897916	0.799074		ENSG00000090060	0.504513	0.856909		ENSG00000090061	0.709078	0.808271
ENSG00000090104	0.131251	0.942719		ENSG00000090061	0.853508	0.817223		ENSG00000090104	0.102172	0.788921
ENSG00000090263	0.616205	0.958384		ENSG00000090104	0.175563	0.774813		ENSG00000090263	0.536703	0.966001
ENSG00000090266	0.262787	0.992167		ENSG00000090263	0.559528	0.960994		ENSG00000090266	0.242933	0.991415
ENSG00000090273	0.535392	0.919153		ENSG00000090266	0.227522	0.991967		ENSG00000090273	0.611606	0.957348
ENSG00000090316	0.969695	0.911524		ENSG00000090273	0.528893	0.932267		ENSG00000090316	0.923532	0.890305
ENSG00000090372	0.837803	0.87672		ENSG00000090316	0.950316	0.916201		ENSG00000090372	0.911926	0.892553
ENSG00000090382	0.163122	0.204536		ENSG00000090372	0.809724	0.886521		ENSG00000090382	0.241367	0.625332
ENSG00000090432	0.185744	0.806838		ENSG00000090382	0.214585	0.826753		ENSG00000090432	0.272837	0.681338
ENSG00000090447	0.943231	0.61463		ENSG00000090432	0.222546	0.791355		ENSG00000090447	0.943895	0.777543
ENSG00000090470	0.569325	0.608636		ENSG00000090447	0.948966	0.692035		ENSG00000090470	0.565041	0.644682
ENSG00000090487	0.432667	0.90124		ENSG00000090470	0.565214	0.661334		ENSG00000090487	0.375365	0.917354
ENSG00000090520	0.619336	0.0925623		ENSG00000090487	0.401734	0.914976		ENSG00000090520	0.566821	0.133951
ENSG00000090530	0.451519	0.630227		ENSG00000090520	0.57218	0.0897209		ENSG00000090530	0.384407	0.445323
ENSG00000090534	0.613431	0.154884		ENSG00000090530	0.439406	0.666712		ENSG00000090534	0.563831	0.193364
ENSG00000090539	0.687558	0.411048		ENSG00000090534	0.591798	0.0124575		ENSG00000090539	0.641438	0.406486
ENSG00000090554	0.922103	0.759501		ENSG00000090539	0.648518	0.317971		ENSG00000090554	0.969954	0.67616
ENSG00000090565	0.971046	0.737638		ENSG00000090554	0.944772	0.595575		ENSG00000090565	0.986187	0.738025
ENSG00000090612	0.699936	0.250102		ENSG00000090565	0.973275	0.706467		ENSG00000090612	0.58455	0.236833
ENSG00000090615	0.947215	0.709031		ENSG00000090612	0.686118	0.347039		ENSG00000090615	0.901958	0.629761
ENSG00000090621	0.5122	0.926032		ENSG00000090615	0.987775	0.718312		ENSG00000090621	0.409256	0.969408
ENSG00000090659	0.268692	0.404236		ENSG00000090621	0.471178	0.928319		ENSG00000090659	0.436597	0.21578
ENSG00000090661	0.406701	0.780479		ENSG00000090659	0.317578	0.318652		ENSG00000090661	0.344891	0.583702
ENSG00000090686	0.998435	0.550334		ENSG00000090661	0.260146	0.490742		ENSG00000090686	0.978854	0.577843
ENSG00000090857	0.0776837	0.112042		ENSG00000090686	0.997228	0.604765		ENSG00000090857	0.111285	0.0306602
ENSG00000090861	0.642385	0.115039		ENSG00000090857	0.105267	0.14098		ENSG00000090861	0.706016	0.172379
ENSG00000090863	0.525361	0.557213		ENSG00000090861	0.60118	0.180667		ENSG00000090863	0.662513	0.604756
ENSG00000090905	0.082948	0.625119		ENSG00000090863	0.566778	0.626753		ENSG00000090905	0.0755429	0.54984
ENSG00000090924	0.774845	0.606729		ENSG00000090905	0.0607008	0.621715		ENSG00000090924	0.958277	0.602167
ENSG00000090971	0.795333	0.597807		ENSG00000090924	0.793304	0.456297		ENSG00000090971	0.990602	0.774
ENSG00000090975	0.80764	0.411116		ENSG00000090971	0.847324	0.516814		ENSG00000090975	0.591314	0.341419
ENSG00000090989	0.60148	0.725514		ENSG00000090975	0.817258	0.424506		ENSG00000090989	0.399786	0.684064
ENSG00000091009	0.270328	0.418063		ENSG00000090989	0.541474	0.739755		ENSG00000091009	0.222642	0.450228
ENSG00000091039	0.508715	0.497071		ENSG00000091009	0.29533	0.484683		ENSG00000091039	0.414596	0.503781
ENSG00000091106	0.102725	0.18492		ENSG00000091039	0.461795	0.451736		ENSG00000091106	0.165397	0.159161
ENSG00000091127	0.551682	0.391159		ENSG00000091106	0.0943919	0.110347		ENSG00000091127	0.430901	0.605846
ENSG00000091128	0.0506509	0.163193		ENSG00000091127	0.403938	0.505922		ENSG00000091128	0.0562478	0.144716
ENSG00000091129	0.307249	0.12328		ENSG00000091128	0.0557254	0.190402		ENSG00000091129	0.283161	0.168631
ENSG00000091136	0.742406	0.746492		ENSG00000091129	0.272656	0.25725		ENSG00000091136	0.843574	0.658309
ENSG00000091138	0.228498	0.93475		ENSG00000091136	0.759116	0.778829		ENSG00000091138	0.354432	0.296791
ENSG00000091140	0.861421	0.921468		ENSG00000091138	0.309688	0.887611		ENSG00000091140	0.846992	0.882197
ENSG00000091157	0.254535	0.418472		ENSG00000091140	0.873978	0.940504		ENSG00000091157	0.0808117	0.348913
ENSG00000091164	0.256954	0.884757		ENSG00000091157	0.268391	0.434649		ENSG00000091164	0.0846565	0.901819
ENSG00000091317	0.464964	0.827067		ENSG00000091164	0.267183	0.910483		ENSG00000091317	0.425703	0.871363
ENSG00000091428	0.117522	0.226604		ENSG00000091317	0.418935	0.874336		ENSG00000091428	0.150943	0.363221
ENSG00000091436	0.344241	0.443332		ENSG00000091428	0.128652	0.143839		ENSG00000091436	0.325952	0.7229
ENSG00000091483	0.545138	0.209508		ENSG00000091436	0.313242	0.543907		ENSG00000091483	0.421787	0.118621
ENSG00000091490	0.563349	0.899196		ENSG00000091483	0.48319	0.144929		ENSG00000091490	0.467853	0.893234
ENSG00000091513	0.161912	0.340417		ENSG00000091490	0.663373	0.915657		ENSG00000091513	0.160911	0.292294
ENSG00000091527	0.850039	0.793829		ENSG00000091513	0.129149	0.311913		ENSG00000091527	0.678747	0.755672
ENSG00000091536	0.307462	0.247786		ENSG00000091527	0.922383	0.792988		ENSG00000091536	0.426557	0.282551
ENSG00000091583	0.163691	0.212573		ENSG00000091536	0.338617	0.275017		ENSG00000091583	0.262442	0.236288
ENSG00000091592	0.0351426	0.586909		ENSG00000091583	0.199303	0.231178		ENSG00000091592	0.0539694	0.445186
ENSG00000091622	0.47343	0.467103		ENSG00000091592	0.0366053	0.373111		ENSG00000091622	0.537131	0.362404
ENSG00000091651	0.988689	0.654815		ENSG00000091622	0.57943	0.46324		ENSG00000091651	0.841367	0.798596
ENSG00000091732	0.229992	0.326658		ENSG00000091651	0.967802	0.726821		ENSG00000091732	0.240797	0.409348
ENSG00000091831	0.0492993	0.0998502		ENSG00000091732	0.209894	0.386658		ENSG00000091831	0.0699893	0.00960687
ENSG00000091844	0.32852	0.0920855		ENSG00000091831	0.0571469	0.0430225		ENSG00000091844	0.222001	0.159433
ENSG00000091879	0.218325	0.260319		ENSG00000091844	0.274504	0.0788972		ENSG00000091879	0.225418	0.337671
ENSG00000091947	0.354485	0.81147		ENSG00000091879	0.235411	0.266508		ENSG00000091947	0.530794	0.820536
ENSG00000091972	0.38977	0.596581		ENSG00000091947	0.438269	0.830565		ENSG00000091972	0.2356	0.511072
ENSG00000091986	0.171018	0.849952		ENSG00000091972	0.379131	0.618448		ENSG00000091986	0.150659	0.464059
ENSG00000092009	0.061962	0.45784		ENSG00000091986	0.143223	0.698366		ENSG00000092009	0.11157	0.07229
ENSG00000092020	0.893505	0.685261		ENSG00000092009	0.0929704	0.414976		ENSG00000092020	0.788394	0.678545
ENSG00000092036	0.910294	0.769446		ENSG00000092020	0.967944	0.596664		ENSG00000092036	0.967319	0.754037
ENSG00000092051	0.393967	0.170549		ENSG00000092036	0.946905	0.778761		ENSG00000092051	0.322392	0.0147169
ENSG00000092068	0.535676	0.642351		ENSG00000092051	0.367972	0.0847515		ENSG00000092068	0.69078	0.673503
ENSG00000092096	0.601622	0.423444		ENSG00000092068	0.564219	0.817971		ENSG00000092096	0.634888	0.221367
ENSG00000092108	0.378815	0.74118		ENSG00000092096	0.551141	0.302383		ENSG00000092108	0.26173	0.756967
ENSG00000092140	0.474426	0.394224		ENSG00000092108	0.297676	0.76644		ENSG00000092140	0.393806	0.459971
ENSG00000092148	0.958668	0.810925		ENSG00000092140	0.39946	0.48128		ENSG00000092148	0.897116	0.821012
ENSG00000092199	0.964431	0.961858		ENSG00000092148	0.906959	0.837985		ENSG00000092199	0.803631	0.986101
ENSG00000092200	0.162197	0.177564		ENSG00000092199	0.947402	0.968822		ENSG00000092200	0.150801	0.20992
ENSG00000092201	0.887814	0.822299		ENSG00000092200	0.188144	0.183935		ENSG00000092201	0.806978	0.886421
ENSG00000092203	0.551256	0.772579		ENSG00000092201	0.886346	0.862696		ENSG00000092203	0.314204	0.741909
ENSG00000092295	0.523725	0.282387		ENSG00000092203	0.48454	0.790878		ENSG00000092295	0.755215	0.339238
ENSG00000092439	0.834246	0.58616		ENSG00000092295	0.573815	0.230769		ENSG00000092439	0.602919	0.497581
ENSG00000092445	0.449171	0.340826		ENSG00000092439	0.894449	0.626889		ENSG00000092445	0.389035	0.6068
ENSG00000092470	0.382016	0.480997		ENSG00000092445	0.464639	0.41484		ENSG00000092470	0.396511	0.594672
ENSG00000092529	0.177918	0.574649		ENSG00000092470	0.411259	0.548673		ENSG00000092529	0.172517	0.468693
ENSG00000092531	0.3966	0.867865		ENSG00000092529	0.149691	0.502383		ENSG00000092531	0.219295	0.809089
ENSG00000092621	0.753717	0.620692		ENSG00000092531	0.359016	0.872226		ENSG00000092621	0.722036	0.911835
ENSG00000092758	0.800171	0.710394		ENSG00000092621	0.759258	0.598775		ENSG00000092758	0.995158	0.920147
ENSG00000092847	0.0770435	0.375698		ENSG00000092758	0.851802	0.579374		ENSG00000092847	0.113208	0.371125
ENSG00000092853	0.597567	0.287835		ENSG00000092847	0.104556	0.427774		ENSG00000092853	0.514632	0.393268
ENSG00000092929	0.783738	0.702152		ENSG00000092853	0.51944	0.39081		ENSG00000092929	0.987255	0.679839
ENSG00000092931	0.965853	0.759297		ENSG00000092929	0.914635	0.687202		ENSG00000092931	0.922962	0.691218
ENSG00000092964	0.584406	0.558575		ENSG00000092931	0.937451	0.748536		ENSG00000092964	0.662371	0.65061
ENSG00000092969	0.441915	0.0676338		ENSG00000092964	0.545312	0.532948		ENSG00000092969	0.366821	0.184166
ENSG00000093000	0.956676	0.699224		ENSG00000092969	0.416092	0.0300204		ENSG00000093000	0.903738	0.762281
ENSG00000093009	0.935264	0.512805		ENSG00000093000	0.91627	0.762628		ENSG00000093009	0.732218	0.737957
ENSG00000093010	0.733229	0.946397		ENSG00000093009	0.927145	0.538666		ENSG00000093010	0.826486	0.980037
ENSG00000093072	0.588959	0.761749		ENSG00000093010	0.765797	0.963104		ENSG00000093072	0.573158	0.481229
ENSG00000093134	0.193284	0.171571		ENSG00000093072	0.463075	0.523009		ENSG00000093134	0.199858	0.201404
ENSG00000093144	0.856797	0.887277		ENSG00000093134	0.183169	0.150715		ENSG00000093144	0.74717	0.870546
ENSG00000093167	0.243082	0.90015		ENSG00000093144	0.737437	0.906263		ENSG00000093167	0.213314	0.832255
ENSG00000093183	0.922672	0.626005		ENSG00000093167	0.221764	0.888087		ENSG00000093183	0.802706	0.661171
ENSG00000093217	0.853596	0.425759		ENSG00000093183	0.829768	0.605037		ENSG00000093217	0.776006	0.440213
ENSG00000094661	0.122074	0.136494		ENSG00000093217	0.855285	0.465555		ENSG00000094661	0.208259	0.183076
ENSG00000094755	0.0482322	0.511306		ENSG00000094661	0.107328	0.211028		ENSG00000094755	0.0870773	0.875315
ENSG00000094880	0.333784	0.616333		ENSG00000094755	0.0711493	0.941933		ENSG00000094880	0.446493	0.660762
ENSG00000094975	0.630647	0.493393		ENSG00000094880	0.318075	0.680599		ENSG00000094975	0.687362	0.626899
ENSG00000095002	0.976168	0.1258		ENSG00000094975	0.609923	0.573315		ENSG00000095002	0.96262	0.132793
ENSG00000095015	0.793484	0.49135		ENSG00000095002	0.99211	0.16889		ENSG00000095015	0.701032	0.487838
ENSG00000095066	0.625027	0.917314		ENSG00000095015	0.754282	0.419877		ENSG00000095066	0.959915	0.90141
ENSG00000095110	0.379597	0.898311		ENSG00000095066	0.6203	0.926685		ENSG00000095110	0.326095	0.570416
ENSG00000095139	0.661379	0.881147		ENSG00000095110	0.346649	0.906467		ENSG00000095139	0.70502	0.920692
ENSG00000095203	0.855944	0.907574		ENSG00000095139	0.588599	0.889857		ENSG00000095203	0.834817	0.737003
ENSG00000095209	0.573095	0.606593		ENSG00000095203	0.975691	0.924098		ENSG00000095209	0.428978	0.622743
ENSG00000095261	0.787366	0.617014		ENSG00000095209	0.619518	0.585024		ENSG00000095261	0.714774	0.670573
ENSG00000095303	0.328733	0.556123		ENSG00000095261	0.792523	0.672498		ENSG00000095303	0.392595	0.411051
ENSG00000095319	0.859287	0.654066		ENSG00000095303	0.40081	0.588428		ENSG00000095319	0.914489	0.732234
ENSG00000095321	0.875293	0.855265		ENSG00000095319	0.881939	0.695916		ENSG00000095321	0.847704	0.710772
ENSG00000095370	0.639397	0.568451		ENSG00000095321	0.905324	0.838189		ENSG00000095370	0.857957	0.391769
ENSG00000095380	0.554315	0.977592		ENSG00000095370	0.610989	0.316746		ENSG00000095380	0.570167	0.967364
ENSG00000095383	0.875222	0.680289		ENSG00000095380	0.602033	0.979646		ENSG00000095383	0.809754	0.669755
ENSG00000095485	0.794124	0.657404		ENSG00000095383	0.882934	0.695439		ENSG00000095485	0.66052	0.678749
ENSG00000095564	0.799459	0.568996		ENSG00000095485	0.74426	0.659156		ENSG00000095564	0.568743	0.522382
ENSG00000095574	0.397311	0.29451		ENSG00000095564	0.763238	0.577059		ENSG00000095574	0.303097	0.256796
ENSG00000095585	0.134666	0.643169		ENSG00000095574	0.314735	0.260926		ENSG00000095585	0.152154	0.520679
ENSG00000095587	0.795262	0.284839		ENSG00000095585	0.140593	0.653574		ENSG00000095587	0.671129	0.326702
ENSG00000095713	0.313509	0.157608		ENSG00000095587	0.823939	0.349149		ENSG00000095713	0.253898	0.156776
ENSG00000095739	0.830618	0.653113		ENSG00000095713	0.260502	0.0166099		ENSG00000095739	0.663297	0.809157
ENSG00000095752	0.641246	0.189756		ENSG00000095739	0.78776	0.730088		ENSG00000095752	0.958633	0.330585
ENSG00000095777	0.0579782	0.142896		ENSG00000095752	0.720591	0.232743		ENSG00000095777	0.0161623	0.430878
ENSG00000095787	0.941382	0.829451		ENSG00000095777	0.0294975	0.00258679		ENSG00000095787	0.706444	0.80139
ENSG00000095794	0.761115	0.730282		ENSG00000095787	0.934039	0.838734		ENSG00000095794	0.655109	0.671391
ENSG00000095917	0.296151	0.74983		ENSG00000095794	0.753358	0.656569		ENSG00000095917	0.624564	0.135791
ENSG00000095932	0.641744	0.876652		ENSG00000095917	0.336129	0.456229		ENSG00000095932	0.961481	0.844246
ENSG00000095951	0.347585	0.522204		ENSG00000095932	0.748881	0.798094		ENSG00000095951	0.233108	0.476869
ENSG00000096060	0.785445	0.495505		ENSG00000095951	0.376644	0.539551		ENSG00000096060	0.777216	0.299448
ENSG00000096063	0.632069	0.750238		ENSG00000096060	0.768285	0.354663		ENSG00000096063	0.59644	0.845473
ENSG00000096070	0.903393	0.747173		ENSG00000096063	0.618452	0.86644		ENSG00000096070	0.814881	0.629625
ENSG00000096080	0.582699	0.54543		ENSG00000096070	0.884995	0.733696		ENSG00000096080	0.578925	0.519452
ENSG00000096088	0.309668	0.0341915		ENSG00000096080	0.69216	0.552553		ENSG00000096088	0.41545	0.234994
ENSG00000096092	0.87131	0.81181		ENSG00000096088	0.304855	0.129272		ENSG00000096092	0.851762	0.890986
ENSG00000096093	0.880415	0.681447		ENSG00000096092	0.76068	0.80953		ENSG00000096093	0.806408	0.682701
ENSG00000096384	0.819734	0.978818		ENSG00000096093	0.822731	0.619469		ENSG00000096384	0.859879	0.99087
ENSG00000096401	0.521377	0.541139		ENSG00000096384	0.833748	0.988155		ENSG00000096401	0.565682	0.62213
ENSG00000096433	0.934481	0.806498		ENSG00000096401	0.571114	0.612185		ENSG00000096433	0.968103	0.802412
ENSG00000096654	0.972825	0.357104		ENSG00000096433	0.935674	0.817155		ENSG00000096654	0.925169	0.46842
ENSG00000096696	0.887885	0.872837		ENSG00000096654	0.940507	0.45405		ENSG00000096696	0.841937	0.833958
ENSG00000096717	0.668564	0.56055		ENSG00000096696	0.880517	0.91096		ENSG00000096717	0.47832	0.488792
ENSG00000096746	0.773636	0.910094		ENSG00000096717	0.630322	0.558067		ENSG00000096746	0.638875	0.905975
ENSG00000096872	0.469019	0.508309		ENSG00000096746	0.750515	0.924234		ENSG00000096872	0.442577	0.406759
ENSG00000096968	0.997724	0.225787		ENSG00000096872	0.502665	0.515657		ENSG00000096968	0.988466	0.204333
ENSG00000096996	0.793768	0.497752		ENSG00000096968	0.998792	0.262355		ENSG00000096996	0.931007	0.395585
ENSG00000097007	0.568969	0.82046		ENSG00000096996	0.81541	0.40388		ENSG00000097007	0.478818	0.759215
ENSG00000097021	0.954827	0.90628		ENSG00000097007	0.616035	0.809871		ENSG00000097021	0.892631	0.89303
ENSG00000097033	0.750445	0.881215		ENSG00000097021	0.968726	0.896392		ENSG00000097033	0.723389	0.861825
ENSG00000097046	0.728676	0.400422		ENSG00000097033	0.738006	0.907624		ENSG00000097046	0.477536	0.568645
ENSG00000097096	0.563989	0.303501		ENSG00000097046	0.647452	0.464602		ENSG00000097096	0.5466	0.253662
ENSG00000099139	0.6034	0.53065		ENSG00000097096	0.554055	0.309803		ENSG00000099139	0.428195	0.305239
ENSG00000099194	0.932916	0.573628		ENSG00000099139	0.582131	0.460585		ENSG00000099194	0.882378	0.93173
ENSG00000099204	0.499253	0.753712		ENSG00000099194	0.928709	0.858475		ENSG00000099204	0.389462	0.739388
ENSG00000099219	0.763463	0.670277		ENSG00000099204	0.526548	0.831654		ENSG00000099219	0.818227	0.73203
ENSG00000099246	0.715017	0.816306		ENSG00000099219	0.746251	0.725051		ENSG00000099246	0.409114	0.740478
ENSG00000099250	0.704204	0.512396		ENSG00000099246	0.605587	0.847447		ENSG00000099250	0.585048	0.575594
ENSG00000099251	0.0287401	0.402942		ENSG00000099250	0.592651	0.379033		ENSG00000099251	0.050979	0.45602
ENSG00000099256	0.311731	0.553194		ENSG00000099251	0.0357524	0.409258		ENSG00000099256	0.360057	0.628875
ENSG00000099260	0.0392687	0.39906		ENSG00000099256	0.362357	0.61096		ENSG00000099260	0.0678533	0.224978
ENSG00000099282	0.574305	0.956477		ENSG00000099260	0.100291	0.262423		ENSG00000099282	0.717337	0.949445
ENSG00000099284	0.421142	0.6651		ENSG00000099282	0.643471	0.967393		ENSG00000099284	0.463012	0.765211
ENSG00000099308	0.879704	0.599237		ENSG00000099284	0.483261	0.741321		ENSG00000099308	0.965753	0.452477
ENSG00000099337	0.80572	0.677973		ENSG00000099308	0.897008	0.55371		ENSG00000099337	0.958419	0.670846
ENSG00000099338	0.944796	0.510285		ENSG00000099337	0.842988	0.737304		ENSG00000099338	0.89199	0.413095
ENSG00000099341	0.872021	0.959747		ENSG00000099338	0.933258	0.514364		ENSG00000099341	0.912852	0.965592
ENSG00000099365	0.50594	0.215161		ENSG00000099341	0.871562	0.96678		ENSG00000099365	0.660733	0.179669
ENSG00000099377	0.517607	0.767811		ENSG00000099365	0.42121	0.116201		ENSG00000099377	0.927163	0.773183
ENSG00000099381	0.912997	0.558235		ENSG00000099377	0.585116	0.742001		ENSG00000099381	0.982414	0.61409
ENSG00000099617	0.712528	0.765291		ENSG00000099381	0.909304	0.571477		ENSG00000099617	0.974724	0.666349
ENSG00000099783	0.928434	0.964651		ENSG00000099617	0.803682	0.741593		ENSG00000099783	0.924101	0.968522
ENSG00000099785	0.67205	0.697929		ENSG00000099783	0.968583	0.972839		ENSG00000099785	0.754575	0.576208
ENSG00000099795	0.446112	0.991486		ENSG00000099785	0.691094	0.672362		ENSG00000099795	0.477465	0.990257
ENSG00000099797	0.455289	0.970372		ENSG00000099795	0.479067	0.990061		ENSG00000099797	0.613528	0.984534
ENSG00000099804	0.993811	0.937611		ENSG00000099797	0.532447	0.97808		ENSG00000099804	0.98875	0.956394
ENSG00000099810	0.706196	0.545498		ENSG00000099804	0.994172	0.94098		ENSG00000099810	0.608758	0.730803
ENSG00000099812	0.833962	0.982496		ENSG00000099810	0.659819	0.634241		ENSG00000099812	0.99765	0.96532
ENSG00000099814	0.95753	0.857513		ENSG00000099812	0.884142	0.976991		ENSG00000099814	0.976006	0.822648
ENSG00000099822	0.692395	0.186351		ENSG00000099814	0.956003	0.856569		ENSG00000099822	0.882592	0.22416
ENSG00000099864	0.777051	0.599305		ENSG00000099822	0.718388	0.0769231		ENSG00000099864	0.875614	0.425564
ENSG00000099866	0.835385	0.56743		ENSG00000099864	0.774255	0.436079		ENSG00000099866	0.900605	0.300743
ENSG00000099889	0.899908	0.580507		ENSG00000099866	0.840429	0.389381		ENSG00000099889	0.801709	0.727805
ENSG00000099904	0.649996	0.775984		ENSG00000099889	0.839221	0.673247		ENSG00000099904	0.735635	0.78715
ENSG00000099910	0.96564	0.61681		ENSG00000099904	0.715829	0.794418		ENSG00000099910	0.933215	0.577638
ENSG00000099917	0.96564	0.886868		ENSG00000099910	0.962897	0.5742		ENSG00000099917	0.933215	0.888124
ENSG00000099937	0.237106	0.00476774		ENSG00000099917	0.962897	0.879986		ENSG00000099937	0.308651	0.548954
ENSG00000099940	0.974319	0.784294		ENSG00000099937	0.241169	0.00279101		ENSG00000099940	0.98099	0.794781
ENSG00000099942	0.963363	0.692889		ENSG00000099940	0.952093	0.783867		ENSG00000099942	0.850481	0.720719
ENSG00000099954	0.150245	0.0149162		ENSG00000099942	0.933968	0.708713		ENSG00000099954	0.232538	0.0612523
ENSG00000099956	0.974105	0.465672		ENSG00000099954	0.166465	0.00285909		ENSG00000099956	0.855536	0.697963
ENSG00000099957	0.520239	0.265904		ENSG00000099956	0.892956	0.616882		ENSG00000099957	0.614098	0.248484
ENSG00000099960	0.435655	0.212096		ENSG00000099957	0.508636	0.240708		ENSG00000099960	0.652545	0.398515
ENSG00000099968	0.616846	0.72565		ENSG00000099960	0.48582	0.301361		ENSG00000099968	0.595087	0.738911
ENSG00000099985	0.801238	0.103256		ENSG00000099968	0.549435	0.755616		ENSG00000099985	0.912638	0.373714
ENSG00000099991	0.948922	0.866639		ENSG00000099985	0.814201	0.0506467		ENSG00000099991	0.923176	0.84118
ENSG00000099994	0.305328	0.304591		ENSG00000099991	0.902694	0.839755		ENSG00000099994	0.430545	0.282415
ENSG00000099998	0.377961	0.68601		ENSG00000099994	0.319284	0.230565		ENSG00000099998	0.401709	0.586905
ENSG00000099999	0.891086	0.421877		ENSG00000099998	0.364631	0.498434		ENSG00000099999	0.888145	0.448593
ENSG00000100003	0.702497	0.308745		ENSG00000099999	0.860047	0.461538		ENSG00000100003	0.925098	0.580364
ENSG00000100012	0.34851	0.0237706		ENSG00000100003	0.646812	0.425528		ENSG00000100012	0.411962	0.0563467
ENSG00000100014	0.984421	0.699973		ENSG00000100012	0.316654	0.0295439		ENSG00000100014	0.960342	0.552565
ENSG00000100023	0.793057	0.839191		ENSG00000100014	0.978037	0.640231		ENSG00000100023	0.738982	0.830892
ENSG00000100024	0.367646	0.232598		ENSG00000100023	0.828844	0.822532		ENSG00000100024	0.582271	0.243442
ENSG00000100027	0.909156	0.350702		ENSG00000100024	0.35994	0.244044		ENSG00000100027	0.928658	0.344144
ENSG00000100028	0.983425	0.929165		ENSG00000100027	0.931125	0.420626		ENSG00000100028	0.905518	0.951216
ENSG00000100029	0.620403	0.898175		ENSG00000100028	0.963395	0.945337		ENSG00000100029	0.740904	0.947196
ENSG00000100030	0.679733	0.586705		ENSG00000100029	0.654702	0.920967		ENSG00000100030	0.674617	0.567623
ENSG00000100031	0.897133	0.85976		ENSG00000100030	0.732817	0.698843		ENSG00000100031	0.872268	0.878313
ENSG00000100033	0.391762	0.402806		ENSG00000100031	0.779586	0.927161		ENSG00000100033	0.331079	0.583634
ENSG00000100034	0.400583	0.601349		ENSG00000100033	0.294833	0.255616		ENSG00000100034	0.497045	0.63453
ENSG00000100036	0.902895	0.503678		ENSG00000100034	0.424479	0.604289		ENSG00000100036	0.97686	0.618723
ENSG00000100038	0.370563	0.701403		ENSG00000100036	0.91428	0.728251		ENSG00000100038	0.368601	0.654902
ENSG00000100053	0.201465	0.427122		ENSG00000100038	0.363779	0.658339		ENSG00000100053	0.325667	0.357498
ENSG00000100055	0.387921	0.73178		ENSG00000100053	0.2841	0.350034		ENSG00000100055	0.545532	0.49615
ENSG00000100058	0.387351	0.836262		ENSG00000100055	0.4232	0.501906		ENSG00000100058	0.708722	0.765892
ENSG00000100060	0.357046	0.493257		ENSG00000100058	0.501031	0.785636		ENSG00000100060	0.638305	0.424678
ENSG00000100065	0.49534	0.827748		ENSG00000100060	0.362215	0.380327		ENSG00000100065	0.720185	0.829189
ENSG00000100068	0.529274	0.581733		ENSG00000100065	0.535575	0.819129		ENSG00000100068	0.622713	0.647612
ENSG00000100077	0.726329	0.324411		ENSG00000100068	0.634373	0.600681		ENSG00000100077	0.694197	0.359883
ENSG00000100078	0.501458	0.00211143		ENSG00000100077	0.695501	0.393533		ENSG00000100078	0.711499	0.309941
ENSG00000100079	0.306538	0.981951		ENSG00000100078	0.55704	0.233152		ENSG00000100079	0.481239	0.802957
ENSG00000100083	0.959095	0.908119		ENSG00000100079	0.332362	0.957454		ENSG00000100083	0.991527	0.894938
ENSG00000100084	0.910507	0.63193		ENSG00000100083	0.983083	0.906195		ENSG00000100084	0.786757	0.694761
ENSG00000100097	0.808636	0.989102		ENSG00000100084	0.781861	0.696052		ENSG00000100097	0.888074	0.991551
ENSG00000100099	0.965284	0.619875		ENSG00000100097	0.83453	0.973792		ENSG00000100099	0.904521	0.668393
ENSG00000100100	0.692964	0.603528		ENSG00000100099	0.903049	0.67066		ENSG00000100100	0.686365	0.485522
ENSG00000100104	0.965284	0.479431		ENSG00000100100	0.650793	0.448604		ENSG00000100104	0.904521	0.61811
ENSG00000100105	0.997297	0.666667		ENSG00000100104	0.903049	0.553097		ENSG00000100105	0.984122	0.779655
ENSG00000100106	0.83261	0.900082		ENSG00000100105	0.989551	0.715793		ENSG00000100106	0.855892	0.855284
ENSG00000100109	0.896493	0.759161		ENSG00000100106	0.816831	0.917903		ENSG00000100109	0.753293	0.805478
ENSG00000100122	0.258234	0.175249		ENSG00000100109	0.821167	0.751668		ENSG00000100122	0.265005	0.0671118
ENSG00000100124	0.877285	0.780275		ENSG00000100122	0.206198	0.0978216		ENSG00000100124	0.832681	0.78388
ENSG00000100129	0.877285	0.978886		ENSG00000100124	0.827848	0.771545		ENSG00000100129	0.832681	0.98651
ENSG00000100138	0.414669	0.944149		ENSG00000100129	0.827848	0.981824		ENSG00000100138	0.506586	0.974586
ENSG00000100139	0.889806	0.555306		ENSG00000100138	0.42846	0.955071		ENSG00000100139	0.898825	0.58779
ENSG00000100146	0.403856	0.140308		ENSG00000100139	0.857843	0.615997		ENSG00000100146	0.693699	0.0584588
ENSG00000100151	0.505229	0.841847		ENSG00000100146	0.411614	0.073179		ENSG00000100151	0.780705	0.838114
ENSG00000100154	0.309312	0.316782		ENSG00000100151	0.526619	0.847515		ENSG00000100154	0.138056	0.22307
ENSG00000100167	0.52465	0.0727421		ENSG00000100154	0.218281	0.26079		ENSG00000100167	0.781132	0.236492
ENSG00000100170	0.39162	0.375562		ENSG00000100167	0.503021	0.0125255		ENSG00000100170	0.495621	0.567691
ENSG00000100181	0.178488	0.357581		ENSG00000100170	0.474661	0.445201		ENSG00000100181	0.13236	0.280303
ENSG00000100196	0.683503	0.709781		ENSG00000100181	0.0828062	0.430633		ENSG00000100196	0.780776	0.864686
ENSG00000100197	0.333713	0.281229		ENSG00000100196	0.738148	0.788087		ENSG00000100197	0.573443	0.0871431
ENSG00000100201	0.904816	0.754121		ENSG00000100197	0.332575	0.209122		ENSG00000100201	0.896333	0.531921
ENSG00000100209	0.791634	0.764474		ENSG00000100201	0.901699	0.745882		ENSG00000100209	0.690637	0.780132
ENSG00000100211	0.822508	0.838169		ENSG00000100209	0.699623	0.777195		ENSG00000100211	0.769883	0.86162
ENSG00000100216	0.698371	0.906007		ENSG00000100211	0.843415	0.838325		ENSG00000100216	0.699252	0.915582
ENSG00000100218	0.451803	0.0497889		ENSG00000100216	0.727344	0.924506		ENSG00000100218	0.55728	0.23513
ENSG00000100219	0.753148	0.952595		ENSG00000100218	0.586396	0.0827774		ENSG00000100219	0.671057	0.9675
ENSG00000100220	0.498968	0.930391		ENSG00000100219	0.725069	0.971545		ENSG00000100220	0.532787	0.889487
ENSG00000100221	0.746247	0.873178		ENSG00000100220	0.438908	0.9403		ENSG00000100221	0.625205	0.767459
ENSG00000100225	0.541154	0.893747		ENSG00000100221	0.693226	0.841865		ENSG00000100225	0.514133	0.893575
ENSG00000100226	0.913851	0.807315		ENSG00000100225	0.462577	0.90177		ENSG00000100226	0.883588	0.727328
ENSG00000100227	0.776766	0.829042		ENSG00000100226	0.847395	0.780531		ENSG00000100227	0.883873	0.813586
ENSG00000100228	0.451803	0.00504019		ENSG00000100227	0.800483	0.82934		ENSG00000100228	0.55728	0.153437
ENSG00000100239	0.973536	0.89184		ENSG00000100228	0.586396	0.0630361		ENSG00000100239	0.993663	0.878449
ENSG00000100242	0.357971	0.946533		ENSG00000100239	0.989765	0.872362		ENSG00000100242	0.458384	0.887239
ENSG00000100243	0.592303	0.951301		ENSG00000100242	0.366835	0.93533		ENSG00000100243	0.769313	0.945084
ENSG00000100246	0.357971	0.756641		ENSG00000100243	0.675386	0.935466		ENSG00000100246	0.458384	0.72324
ENSG00000100258	0.96066	0.921196		ENSG00000100246	0.366835	0.756297		ENSG00000100258	0.998362	0.910131
ENSG00000100263	0.881909	0.78838		ENSG00000100258	0.97164	0.896052		ENSG00000100263	0.877109	0.843565
ENSG00000100271	0.859358	0.435704		ENSG00000100263	0.838226	0.788904		ENSG00000100271	0.887789	0.448116
ENSG00000100276	0.213844	0.35002		ENSG00000100271	0.912218	0.434854		ENSG00000100276	0.339409	0.320433
ENSG00000100280	0.730881	0.866095		ENSG00000100276	0.217642	0.279578		ENSG00000100280	0.830616	0.841316
ENSG00000100281	0.482037	0.505926		ENSG00000100280	0.709574	0.85337		ENSG00000100281	0.320541	0.566533
ENSG00000100284	0.472647	0.872361		ENSG00000100281	0.369252	0.593941		ENSG00000100284	0.515415	0.858486
ENSG00000100290	0.744967	0.864528		ENSG00000100284	0.450352	0.872022		ENSG00000100290	0.77807	0.936636
ENSG00000100292	0.641602	0.913295		ENSG00000100290	0.718601	0.894554		ENSG00000100292	0.742328	0.730871
ENSG00000100294	0.670413	0.719112		ENSG00000100292	0.661596	0.882641		ENSG00000100294	0.729939	0.780064
ENSG00000100296	0.493775	0.728375		ENSG00000100294	0.618665	0.724915		ENSG00000100296	0.489925	0.807931
ENSG00000100297	0.834531	0.833129		ENSG00000100296	0.431303	0.702655		ENSG00000100297	0.811036	0.876405
ENSG00000100299	0.917337	0.931481		ENSG00000100297	0.842633	0.848264		ENSG00000100299	0.996013	0.847993
ENSG00000100300	0.511631	0.990328		ENSG00000100299	0.979245	0.911232		ENSG00000100300	0.64393	0.991483
ENSG00000100302	0.83325	0.492235		ENSG00000100300	0.632525	0.990946		ENSG00000100302	0.890068	0.344621
ENSG00000100304	0.550686	0.906552		ENSG00000100302	0.915559	0.556501		ENSG00000100304	0.544037	0.885671
ENSG00000100311	0.726898	0.00803705		ENSG00000100304	0.632099	0.911436		ENSG00000100311	0.924884	0.15773
ENSG00000100314	0.394963	0.0374608		ENSG00000100311	0.799417	0.212049		ENSG00000100314	0.44806	0.0154664
ENSG00000100319	0.781888	0.188735		ENSG00000100314	0.419646	0.0812117		ENSG00000100319	0.769384	0.221639
ENSG00000100320	0.68955	0.605027		ENSG00000100319	0.794371	0.218176		ENSG00000100320	0.723176	0.697145
ENSG00000100321	0.601053	0.489988		ENSG00000100320	0.715047	0.72437		ENSG00000100321	0.683232	0.392928
ENSG00000100324	0.979441	0.672729		ENSG00000100321	0.591371	0.328114		ENSG00000100324	0.945034	0.665531
ENSG00000100325	0.590382	0.883531		ENSG00000100324	0.977113	0.680395		ENSG00000100325	0.728017	0.887715
ENSG00000100330	0.76766	0.617423		ENSG00000100325	0.646244	0.873451		ENSG00000100330	0.69256	0.536077
ENSG00000100335	0.3473	0.597603		ENSG00000100330	0.661952	0.609666		ENSG00000100335	0.451762	0.607277
ENSG00000100336	0.389486	0.459474		ENSG00000100335	0.418722	0.645609		ENSG00000100336	0.634674	0.447435
ENSG00000100341	0.248061	0.0191391		ENSG00000100336	0.411117	0.48693		ENSG00000100341	0.288074	0.0218028
ENSG00000100342	0.445472	0.662376		ENSG00000100341	0.246286	0.00585432		ENSG00000100342	0.763973	0.929822
ENSG00000100345	0.921534	0.649503		ENSG00000100342	0.530884	0.900477		ENSG00000100345	0.953008	0.560332
ENSG00000100347	0.587465	0.894769		ENSG00000100345	0.976331	0.642274		ENSG00000100347	0.517266	0.8777
ENSG00000100348	0.46347	0.950347		ENSG00000100347	0.617101	0.892988		ENSG00000100348	0.597579	0.941201
ENSG00000100350	0.560788	0.131181		ENSG00000100348	0.465136	0.953165		ENSG00000100350	0.658811	0.275465
ENSG00000100351	0.250124	0.431208		ENSG00000100350	0.564788	0.282437		ENSG00000100351	0.199786	0.143762
ENSG00000100353	0.574589	0.95348		ENSG00000100351	0.23733	0.291627		ENSG00000100353	0.689	0.974518
ENSG00000100354	0.788931	0.413159		ENSG00000100353	0.678158	0.964874		ENSG00000100354	0.688359	0.401513
ENSG00000100359	0.56463	0.95457		ENSG00000100354	0.711564	0.458747		ENSG00000100359	0.532147	0.93793
ENSG00000100360	0.643736	0.858943		ENSG00000100359	0.492146	0.947175		ENSG00000100360	0.633179	0.87477
ENSG00000100364	0.630149	0.756232		ENSG00000100360	0.627763	0.852757		ENSG00000100364	0.615949	0.838659
ENSG00000100365	0.420502	0.794919		ENSG00000100364	0.65392	0.765895		ENSG00000100365	0.666358	0.712612
ENSG00000100368	0.303834	0.564501		ENSG00000100365	0.425048	0.606195		ENSG00000100368	0.286864	0.264155
ENSG00000100373	0.864267	0.281365		ENSG00000100368	0.249769	0.310007		ENSG00000100373	0.797579	0.472712
ENSG00000100376	0.957743	0.838987		ENSG00000100373	0.795579	0.455071		ENSG00000100376	0.961339	0.828235
ENSG00000100379	0.736928	0.750375		ENSG00000100376	0.977753	0.846971		ENSG00000100379	0.881096	0.805274
ENSG00000100380	0.878068	0.945035		ENSG00000100379	0.772194	0.764057		ENSG00000100380	0.779566	0.945493
ENSG00000100385	0.529985	0.485629		ENSG00000100380	0.691734	0.962083		ENSG00000100385	0.799074	0.413981
ENSG00000100395	0.658604	0.704128		ENSG00000100385	0.550004	0.351872		ENSG00000100395	0.709007	0.731212
ENSG00000100399	0.288468	0.333878		ENSG00000100395	0.547658	0.727297		ENSG00000100399	0.414738	0.366832
ENSG00000100401	0.961229	0.369704		ENSG00000100399	0.285166	0.333492		ENSG00000100401	0.920897	0.418546
ENSG00000100403	0.757701	0.703583		ENSG00000100401	0.963892	0.484615		ENSG00000100403	0.854824	0.747769
ENSG00000100416	0.362453	0.837216		ENSG00000100403	0.855143	0.758203		ENSG00000100416	0.46586	0.877427
ENSG00000100417	0.824571	0.935431		ENSG00000100416	0.351766	0.842206		ENSG00000100417	0.90267	0.876746
ENSG00000100422	0.811766	0.815829		ENSG00000100417	0.747032	0.917767		ENSG00000100422	0.941972	0.691354
ENSG00000100425	0.832752	0.733688		ENSG00000100422	0.74355	0.696801		ENSG00000100425	0.945532	0.742386
ENSG00000100426	0.935192	0.443468		ENSG00000100425	0.842135	0.737372		ENSG00000100426	0.901388	0.502896
ENSG00000100433	0.103578	0.176611		ENSG00000100426	0.96965	0.519265		ENSG00000100433	0.0651477	0.106221
ENSG00000100439	0.941879	0.698406		ENSG00000100433	0.118843	0.222464		ENSG00000100439	0.982271	0.71997
ENSG00000100441	0.907448	0.775439		ENSG00000100439	0.844978	0.673724		ENSG00000100441	0.990317	0.738298
ENSG00000100442	0.602974	0.915134		ENSG00000100441	0.924444	0.806127		ENSG00000100442	0.550587	0.930299
ENSG00000100445	0.982713	0.922354		ENSG00000100442	0.543749	0.923009		ENSG00000100445	0.955999	0.89596
ENSG00000100448	0.0564132	0.659856		ENSG00000100445	0.962755	0.887951		ENSG00000100448	0.0917052	0.129591
ENSG00000100450	0.120865	0.358875		ENSG00000100448	0.0793944	0.571069		ENSG00000100450	0.225774	0.476119
ENSG00000100453	0.134026	0.543046		ENSG00000100450	0.178478	0.227434		ENSG00000100453	0.137202	0.878926
ENSG00000100462	0.821014	0.827816		ENSG00000100453	0.142228	0.521579		ENSG00000100462	0.8754	0.91674
ENSG00000100473	0.646653	0.345457		ENSG00000100462	0.853721	0.877263		ENSG00000100473	0.571805	0.683655
ENSG00000100478	0.518816	0.186283		ENSG00000100473	0.635369	0.302859		ENSG00000100478	0.474973	0.161477
ENSG00000100483	0.95063	0.52486		ENSG00000100478	0.507854	0.230293		ENSG00000100483	0.793663	0.526129
ENSG00000100485	0.820445	0.619398		ENSG00000100483	0.884356	0.50211		ENSG00000100485	0.814738	0.521564
ENSG00000100490	0.185601	0.532897		ENSG00000100485	0.72976	0.619401		ENSG00000100490	0.135351	0.540846
ENSG00000100503	0.945579	0.345934		ENSG00000100490	0.159713	0.551736		ENSG00000100503	0.732147	0.313211
ENSG00000100504	0.613929	0.736276		ENSG00000100503	0.883858	0.368074		ENSG00000100504	0.479672	0.728759
ENSG00000100505	0.630433	0.181174		ENSG00000100504	0.600398	0.778489		ENSG00000100505	0.384194	0.0267766
ENSG00000100519	0.437078	0.90662		ENSG00000100505	0.630748	0.0581348		ENSG00000100519	0.360627	0.927506
ENSG00000100522	0.971616	0.613404		ENSG00000100519	0.527969	0.916542		ENSG00000100522	0.855251	0.775295
ENSG00000100523	0.484172	0.337148		ENSG00000100522	0.899353	0.768074		ENSG00000100523	0.415949	0.313552
ENSG00000100526	0.711745	0.737978		ENSG00000100523	0.415523	0.336896		ENSG00000100526	0.630117	0.914901
ENSG00000100528	0.723198	0.918948		ENSG00000100526	0.752506	0.859224		ENSG00000100528	0.65283	0.923009
ENSG00000100532	0.465533	0.690369		ENSG00000100528	0.67766	0.941797		ENSG00000100532	0.445781	0.597942
ENSG00000100554	0.910578	0.918608		ENSG00000100532	0.443244	0.636283		ENSG00000100554	0.737131	0.879471
ENSG00000100557	0.00867895	0.269173		ENSG00000100554	0.86879	0.900545		ENSG00000100557	0.00142399	0.304217
ENSG00000100558	0.564487	0.84137		ENSG00000100557	0.00845831	0.313479		ENSG00000100558	0.729583	0.937453
ENSG00000100564	0.853881	0.726945		ENSG00000100558	0.634871	0.90742		ENSG00000100564	0.794162	0.744839
ENSG00000100565	0.201323	0.0421605		ENSG00000100564	0.872272	0.707352		ENSG00000100565	0.297828	0.0451046
ENSG00000100567	0.554884	0.944286		ENSG00000100565	0.204279	0.0105514		ENSG00000100567	0.546244	0.974041
ENSG00000100568	0.856655	0.945103		ENSG00000100567	0.5682	0.958203		ENSG00000100568	0.850694	0.942904
ENSG00000100575	0.68834	0.813854		ENSG00000100568	0.896226	0.947311		ENSG00000100575	0.551015	0.893916
ENSG00000100577	0.98186	0.852064		ENSG00000100575	0.64006	0.862628		ENSG00000100577	0.889925	0.8251
ENSG00000100578	0.686562	0.486514		ENSG00000100577	0.959628	0.853914		ENSG00000100578	0.542471	0.567487
ENSG00000100580	0.784591	0.392794		ENSG00000100578	0.632668	0.532199		ENSG00000100580	0.698896	0.38516
ENSG00000100583	0.784591	0.0895655		ENSG00000100580	0.680574	0.384275		ENSG00000100583	0.698896	0.133406
ENSG00000100591	0.829267	0.944558		ENSG00000100583	0.680574	0.154935		ENSG00000100591	0.78811	0.97227
ENSG00000100592	0.84385	0.557281		ENSG00000100591	0.845618	0.95725		ENSG00000100592	0.548309	0.5418
ENSG00000100593	0.54656	0.0025882		ENSG00000100592	0.824437	0.579578		ENSG00000100593	0.584763	0.164952
ENSG00000100596	0.832681	0.096036		ENSG00000100593	0.530528	0.0781484		ENSG00000100596	0.827412	0.411665
ENSG00000100599	0.720993	0.678927		ENSG00000100596	0.867226	0.174609		ENSG00000100599	0.803845	0.608708
ENSG00000100600	0.403785	0.948168		ENSG00000100599	0.748596	0.657114		ENSG00000100600	0.38754	0.934046
ENSG00000100601	0.734225	0.544953		ENSG00000100600	0.481555	0.967869		ENSG00000100601	0.789106	0.547387
ENSG00000100603	0.69894	0.738387		ENSG00000100601	0.741133	0.528795		ENSG00000100603	0.584977	0.782721
ENSG00000100604	0.439212	0.949258		ENSG00000100603	0.768996	0.741389		ENSG00000100604	0.440869	0.189412
ENSG00000100605	0.951128	0.909413		ENSG00000100604	0.43308	0.727978		ENSG00000100605	0.905803	0.897867
ENSG00000100612	0.283418	0.962948		ENSG00000100605	0.957282	0.921035		ENSG00000100612	0.161054	0.945629
ENSG00000100614	0.354201	0.860169		ENSG00000100612	0.257943	0.969571		ENSG00000100614	0.300107	0.733256
ENSG00000100625	0.738138	0.05912		ENSG00000100614	0.275286	0.854118		ENSG00000100625	0.657458	0.270355
ENSG00000100626	0.424771	0.281297		ENSG00000100625	0.595067	0.0980259		ENSG00000100626	0.30445	0.236765
ENSG00000100628	0.216974	0.527244		ENSG00000100626	0.356813	0.206467		ENSG00000100628	0.323033	0.287729
ENSG00000100629	0.134239	0.25378		ENSG00000100628	0.244722	0.274064		ENSG00000100629	0.11513	0.294542
ENSG00000100632	0.444761	0.969214		ENSG00000100629	0.121117	0.287474		ENSG00000100632	0.370381	0.98576
ENSG00000100644	0.907662	0.820733		ENSG00000100632	0.447011	0.974336		ENSG00000100644	0.905091	0.79519
ENSG00000100650	0.707121	0.985356		ENSG00000100644	0.898145	0.818176		ENSG00000100650	0.84927	0.973905
ENSG00000100652	0.100946	0.0331699		ENSG00000100650	0.752292	0.982641		ENSG00000100652	0.152581	0.00231655
ENSG00000100697	0.956534	0.372224		ENSG00000100652	0.109958	0.0338325		ENSG00000100697	0.89078	0.254889
ENSG00000100711	0.980935	0.647596		ENSG00000100697	0.947118	0.392172		ENSG00000100711	0.96853	0.55604
ENSG00000100714	0.737355	0.818553		ENSG00000100711	0.987419	0.635602		ENSG00000100714	0.652901	0.921374
ENSG00000100721	0.124066	0.863983		ENSG00000100714	0.760466	0.879374		ENSG00000100721	0.164899	0.293589
ENSG00000100722	0.655688	0.708691		ENSG00000100721	0.109247	0.30708		ENSG00000100722	0.492631	0.761123
ENSG00000100731	0.674041	0.360918		ENSG00000100722	0.626697	0.771613		ENSG00000100731	0.596796	0.468216
ENSG00000100739	0.288042	0.599169		ENSG00000100731	0.633094	0.409122		ENSG00000100739	0.44037	0.352661
ENSG00000100744	0.895426	0.877537		ENSG00000100739	0.314663	0.484479		ENSG00000100744	0.740192	0.846835
ENSG00000100749	0.434801	0.601212		ENSG00000100744	0.81477	0.883867		ENSG00000100749	0.23325	0.694624
ENSG00000100764	0.533186	0.934614		ENSG00000100749	0.410264	0.672158		ENSG00000100764	0.461374	0.9489
ENSG00000100796	0.793128	0.850565		ENSG00000100764	0.513327	0.949013		ENSG00000100796	0.758491	0.837637
ENSG00000100804	0.89009	0.845866		ENSG00000100796	0.801478	0.847992		ENSG00000100804	0.918192	0.926415
ENSG00000100811	0.868749	0.774486		ENSG00000100804	0.88727	0.870933		ENSG00000100811	0.858811	0.799073
ENSG00000100814	0.58028	0.794783		ENSG00000100811	0.933755	0.797822		ENSG00000100814	0.625062	0.892417
ENSG00000100815	0.429252	0.496322		ENSG00000100814	0.546805	0.846426		ENSG00000100815	0.317266	0.495197
ENSG00000100836	0.657679	0.905394		ENSG00000100815	0.39022	0.57386		ENSG00000100836	0.763119	0.841998
ENSG00000100842	0.602049	0.459679		ENSG00000100836	0.682636	0.900136		ENSG00000100842	0.682307	0.228861
ENSG00000100852	0.98378	0.695001		ENSG00000100842	0.490511	0.295575		ENSG00000100852	0.935422	0.747292
ENSG00000100865	0.310379	0.835581		ENSG00000100852	0.980311	0.762696		ENSG00000100865	0.364899	0.897595
ENSG00000100867	0.313225	0.0945375		ENSG00000100865	0.343521	0.867257		ENSG00000100867	0.325311	0.279212
ENSG00000100883	0.995234	0.797643		ENSG00000100867	0.307627	0.221579		ENSG00000100883	0.810894	0.816243
ENSG00000100884	0.555808	0.0849339		ENSG00000100883	0.983154	0.815861		ENSG00000100884	0.811748	0.175581
ENSG00000100888	0.573238	0.812764		ENSG00000100884	0.591087	0.161607		ENSG00000100888	0.501104	0.846563
ENSG00000100890	0.915772	0.65645		ENSG00000100888	0.667496	0.799455		ENSG00000100890	0.803204	0.667098
ENSG00000100902	0.288895	0.713254		ENSG00000100890	0.974056	0.711096		ENSG00000100902	0.298896	0.883764
ENSG00000100916	0.223732	0.341575		ENSG00000100902	0.251617	0.749489		ENSG00000100916	0.150872	0.385637
ENSG00000100918	0.809561	0.807111		ENSG00000100916	0.227095	0.395235		ENSG00000100918	0.898469	0.786809
ENSG00000100979	0.913282	0.824888		ENSG00000100918	0.765584	0.725323		ENSG00000100979	0.994446	0.85726
ENSG00000100983	0.74205	0.918063		ENSG00000100979	0.941289	0.757046		ENSG00000100983	0.876611	0.938475
ENSG00000100985	0.456001	0.818213		ENSG00000100983	0.781434	0.91518		ENSG00000100985	0.575151	0.910608
ENSG00000100991	0.820232	0.855401		ENSG00000100985	0.437131	0.469775		ENSG00000100991	0.970879	0.878994
ENSG00000101000	0.371132	0.808609		ENSG00000100991	0.827991	0.850374		ENSG00000101000	0.54838	0.831778
ENSG00000101003	0.946859	0.417518		ENSG00000101000	0.318999	0.740708		ENSG00000101003	0.990886	0.620563
ENSG00000101004	0.544355	0.378967		ENSG00000101003	0.937238	0.527502		ENSG00000101004	0.571591	0.38918
ENSG00000101017	0.314007	0.567498		ENSG00000101004	0.438624	0.293941		ENSG00000101017	0.265646	0.336922
ENSG00000101019	0.59337	0.774213		ENSG00000101017	0.271092	0.277808		ENSG00000101019	0.71691	0.822307
ENSG00000101049	0.399303	0.840553		ENSG00000101019	0.562158	0.778693		ENSG00000101049	0.582485	0.543844
ENSG00000101052	0.983994	0.611429		ENSG00000101049	0.375791	0.798639		ENSG00000101052	0.974368	0.694079
ENSG00000101057	0.525432	0.696976		ENSG00000101052	0.983936	0.60143		ENSG00000101057	0.709505	0.86128
ENSG00000101076	0.397524	0.658425		ENSG00000101057	0.51816	0.779646		ENSG00000101076	0.723745	0.693125
ENSG00000101079	0.845059	0.679812		ENSG00000101076	0.515602	0.731722		ENSG00000101079	0.877892	0.706207
ENSG00000101082	0.280857	0.372974		ENSG00000101079	0.883147	0.680259		ENSG00000101082	0.387113	0.266812
ENSG00000101096	0.558654	0.38319		ENSG00000101082	0.312815	0.25017		ENSG00000101096	0.591171	0.343667
ENSG00000101104	0.730312	0.738183		ENSG00000101096	0.561447	0.284207		ENSG00000101104	0.81303	0.829393
ENSG00000101109	0.815679	0.604345		ENSG00000101104	0.699694	0.705446		ENSG00000101109	0.825133	0.631941
ENSG00000101115	0.209077	0.100736		ENSG00000101109	0.837373	0.556978		ENSG00000101115	0.316839	0.284459
ENSG00000101126	0.587892	0.729533		ENSG00000101115	0.264695	0.129544		ENSG00000101126	0.596155	0.845677
ENSG00000101132	0.4772	0.823049		ENSG00000101126	0.621864	0.743635		ENSG00000101132	0.608829	0.937112
ENSG00000101138	0.636551	0.607206		ENSG00000101132	0.447295	0.853097		ENSG00000101138	0.5199	0.686108
ENSG00000101144	0.570107	0.40989		ENSG00000101138	0.592437	0.660654		ENSG00000101144	0.844571	0.668188
ENSG00000101146	0.721491	0.711824		ENSG00000101144	0.56095	0.458475		ENSG00000101146	0.745247	0.831641
ENSG00000101158	0.756491	0.75521		ENSG00000101146	0.703888	0.741729		ENSG00000101158	0.825917	0.90216
ENSG00000101160	0.716369	0.987263		ENSG00000101158	0.796858	0.740368		ENSG00000101160	0.833108	0.980786
ENSG00000101166	0.852742	0.900014		ENSG00000101160	0.764376	0.981007		ENSG00000101166	0.887504	0.922941
ENSG00000101181	0.966565	0.801185		ENSG00000101166	0.853579	0.912185		ENSG00000101181	0.966679	0.861348
ENSG00000101188	0.678594	0.00354175		ENSG00000101181	0.92153	0.788359		ENSG00000101188	0.962691	0.462833
ENSG00000101190	0.890517	0.222177		ENSG00000101188	0.671476	6.80735e-05		ENSG00000101190	0.952795	0.31655
ENSG00000101194	0.62147	0.714344		ENSG00000101190	0.923093	0.320354		ENSG00000101194	0.95372	0.720924
ENSG00000101197	0.322046	0.174363		ENSG00000101194	0.670197	0.691899		ENSG00000101197	0.656746	0.312121
ENSG00000101198	0.819592	0.0914044		ENSG00000101197	0.346293	0.166372		ENSG00000101198	0.871912	0.0953192
ENSG00000101199	0.819592	0.91888		ENSG00000101198	0.8464	0.0734513		ENSG00000101199	0.871912	0.946719
ENSG00000101210	0.619051	0.412955		ENSG00000101199	0.8464	0.9113		ENSG00000101210	0.845425	0.373441
ENSG00000101216	0.9369	0.562934		ENSG00000101210	0.723577	0.426821		ENSG00000101216	0.993094	0.618383
ENSG00000101222	0.628655	0.00592562		ENSG00000101216	0.997939	0.554255		ENSG00000101222	0.896974	0.211215
ENSG00000101224	0.844561	0.680153		ENSG00000101222	0.637998	0.00217835		ENSG00000101224	0.885368	0.925121
ENSG00000101230	0.566266	0.0314671		ENSG00000101224	0.844836	0.813547		ENSG00000101230	0.541616	0.171629
ENSG00000101236	0.99189	0.323525		ENSG00000101230	0.506646	0.000816882		ENSG00000101236	0.991954	0.451591
ENSG00000101247	0.397809	0.783817		ENSG00000101236	0.984718	0.42015		ENSG00000101247	0.3466	0.820467
ENSG00000101255	0.502312	0.100327		ENSG00000101247	0.375862	0.776991		ENSG00000101255	0.950943	0.274511
ENSG00000101265	0.694458	0.560346		ENSG00000101255	0.539484	0.155208		ENSG00000101265	0.501317	0.268583
ENSG00000101266	0.547841	0.831222		ENSG00000101265	0.683417	0.293601		ENSG00000101266	0.698754	0.863119
ENSG00000101276	0.186953	0.646506		ENSG00000101266	0.548653	0.869095		ENSG00000101276	0.414026	0.704095
ENSG00000101278	0.325461	0.103528		ENSG00000101276	0.214798	0.731314		ENSG00000101278	0.501246	0.181849
ENSG00000101280	0.145266	0.0247242		ENSG00000101278	0.418296	0.127297		ENSG00000101280	0.211534	0.0168291
ENSG00000101294	0.697375	0.963152		ENSG00000101280	0.144289	0.0243022		ENSG00000101294	0.843361	0.982217
ENSG00000101298	0.53532	0.341983		ENSG00000101294	0.631317	0.969639		ENSG00000101298	0.713706	0.551611
ENSG00000101307	0.273387	0.2736		ENSG00000101298	0.538418	0.312321		ENSG00000101307	0.429049	0.0785583
ENSG00000101310	0.872732	0.805953		ENSG00000101307	0.205843	0.109939		ENSG00000101310	0.778142	0.842815
ENSG00000101311	0.410116	0.704536		ENSG00000101310	0.723719	0.851464		ENSG00000101311	0.481452	0.856919
ENSG00000101333	0.530839	0.583912		ENSG00000101311	0.392565	0.865827		ENSG00000101333	0.724101	0.663351
ENSG00000101335	0.369638	0.980588		ENSG00000101333	0.614685	0.759224		ENSG00000101335	0.560769	0.974859
ENSG00000101336	0.297503	0.621373		ENSG00000101335	0.371526	0.953506		ENSG00000101336	0.379637	0.432922
ENSG00000101337	0.625667	0.364732		ENSG00000101336	0.247708	0.402995		ENSG00000101337	0.784692	0.636438
ENSG00000101342	0.481611	0.750919		ENSG00000101337	0.637359	0.414091		ENSG00000101342	0.762407	0.73639
ENSG00000101343	0.046596	0.625051		ENSG00000101342	0.64802	0.642478		ENSG00000101343	0.0671413	0.765483
ENSG00000101346	0.792772	0.7044		ENSG00000101343	0.0289289	0.613955		ENSG00000101346	0.924457	0.80977
ENSG00000101347	0.909084	0.652568		ENSG00000101346	0.759329	0.796324		ENSG00000101347	0.822926	0.588472
ENSG00000101350	0.536459	0.658834		ENSG00000101347	0.842064	0.60034		ENSG00000101350	0.694767	0.68311
ENSG00000101353	0.734581	0.390682		ENSG00000101350	0.625773	0.715997		ENSG00000101353	0.705162	0.320842
ENSG00000101363	0.762254	0.652704		ENSG00000101353	0.713199	0.403608		ENSG00000101363	0.840014	0.672208
ENSG00000101365	0.569752	0.959883		ENSG00000101363	0.73566	0.654731		ENSG00000101365	0.753151	0.948832
ENSG00000101367	0.424842	0.878831		ENSG00000101365	0.56429	0.956501		ENSG00000101367	0.495123	0.925189
ENSG00000101384	0.93818	0.80534		ENSG00000101367	0.447864	0.899728		ENSG00000101384	0.99288	0.671186
ENSG00000101391	0.356335	0.791173		ENSG00000101384	0.965669	0.887543		ENSG00000101391	0.439658	0.862302
ENSG00000101405	0.50281	0.191118		ENSG00000101391	0.344374	0.772566		ENSG00000101405	0.684016	0.113715
ENSG00000101407	0.770506	0.530445		ENSG00000101405	0.461014	0.0635126		ENSG00000101407	0.83681	0.671595
ENSG00000101412	0.738707	0.588612		ENSG00000101407	0.736442	0.572771		ENSG00000101412	0.852973	0.7554
ENSG00000101413	0.772	0.292535		ENSG00000101412	0.771839	0.604561		ENSG00000101413	0.825632	0.318662
ENSG00000101417	0.757416	0.52343		ENSG00000101413	0.735802	0.364806		ENSG00000101417	0.931363	0.599305
ENSG00000101439	0.544497	0.99782		ENSG00000101417	0.844196	0.558271		ENSG00000101439	0.798505	0.996457
ENSG00000101442	0.940457	0.513418		ENSG00000101439	0.51219	0.996528		ENSG00000101442	0.925667	0.649588
ENSG00000101443	0.801451	0.972483		ENSG00000101442	0.98415	0.518039		ENSG00000101443	0.954859	0.946992
ENSG00000101444	0.830405	0.906757		ENSG00000101443	0.832255	0.971001		ENSG00000101444	0.927661	0.970226
ENSG00000101445	0.797396	0.529969		ENSG00000101444	0.823299	0.952553		ENSG00000101445	0.768316	0.21176
ENSG00000101447	0.701501	0.461926		ENSG00000101445	0.71981	0.248673		ENSG00000101447	0.861161	0.730463
ENSG00000101452	0.624386	0.548086		ENSG00000101447	0.821807	0.646018		ENSG00000101452	0.784977	0.57212
ENSG00000101457	0.802732	0.881692		ENSG00000101452	0.683702	0.517767		ENSG00000101457	0.95728	0.939088
ENSG00000101460	0.293448	0.947214		ENSG00000101457	0.887483	0.884411		ENSG00000101460	0.555714	0.924644
ENSG00000101463	0.412677	0.30316		ENSG00000101460	0.345227	0.921443		ENSG00000101463	0.278818	0.132111
ENSG00000101470	0.923668	0.818008		ENSG00000101463	0.324472	0.147583		ENSG00000101470	0.996084	0.773046
ENSG00000101473	0.736715	0.922081		ENSG00000101470	0.870922	0.763785		ENSG00000101473	0.978569	0.903727
ENSG00000101489	0.0860781	0.181515		ENSG00000101473	0.727984	0.866099		ENSG00000101489	0.043147	0.251005
ENSG00000101493	0.807285	0.475003		ENSG00000101489	0.0836591	0.0976174		ENSG00000101493	0.577857	0.480752
ENSG00000101544	0.6246	0.505585		ENSG00000101493	0.740991	0.447651		ENSG00000101544	0.43147	0.529536
ENSG00000101546	0.958953	0.756164		ENSG00000101544	0.625631	0.548468		ENSG00000101546	0.670844	0.747428
ENSG00000101557	0.586043	0.613949		ENSG00000101546	0.980098	0.786317		ENSG00000101557	0.371876	0.725693
ENSG00000101574	0.736359	0.446056		ENSG00000101557	0.569124	0.734241		ENSG00000101574	0.485226	0.458268
ENSG00000101577	0.897418	0.69105		ENSG00000101574	0.775108	0.498094		ENSG00000101577	0.823496	0.520338
ENSG00000101596	0.498613	0.583572		ENSG00000101577	0.95913	0.694146		ENSG00000101596	0.374795	0.395857
ENSG00000101605	0.226222	0.545362		ENSG00000101596	0.489161	0.562628		ENSG00000101605	0.205981	0.312189
ENSG00000101608	0.690474	0.947827		ENSG00000101605	0.223897	0.375221		ENSG00000101608	0.678818	0.967636
ENSG00000101624	0.767376	0.37958		ENSG00000101608	0.664511	0.933833		ENSG00000101624	0.517622	0.396948
ENSG00000101638	0.112755	0.0481542		ENSG00000101624	0.681569	0.469367		ENSG00000101638	0.0682805	0.0394495
ENSG00000101639	0.94003	0.627776		ENSG00000101638	0.122255	0.0283186		ENSG00000101639	0.695835	0.59767
ENSG00000101654	0.929359	0.663193		ENSG00000101639	0.919966	0.640844		ENSG00000101654	0.642791	0.684745
ENSG00000101670	0.944725	0.480588		ENSG00000101654	0.907527	0.630633		ENSG00000101670	0.799715	0.611228
ENSG00000101680	0.0434659	0.672456		ENSG00000101670	0.954581	0.665963		ENSG00000101680	0.0210751	0.214281
ENSG00000101695	0.872163	0.540321		ENSG00000101680	0.0305637	0.613138		ENSG00000101695	0.59231	0.379778
ENSG00000101745	0.716156	0.649843		ENSG00000101695	0.841851	0.556229		ENSG00000101745	0.586614	0.626627
ENSG00000101751	0.472789	0.432434		ENSG00000101745	0.783496	0.747651		ENSG00000101751	0.386045	0.498876
ENSG00000101752	0.820374	0.0284702		ENSG00000101751	0.444666	0.444656		ENSG00000101752	0.564187	0.0593446
ENSG00000101773	0.16305	0.68097		ENSG00000101752	0.73829	0.0402995		ENSG00000101773	0.130509	0.827894
ENSG00000101782	0.283133	0.912955		ENSG00000101773	0.17471	0.754935		ENSG00000101782	0.218085	0.817946
ENSG00000101898	0.7052	0.108568		ENSG00000101782	0.256379	0.881892		ENSG00000101898	0.843432	0.21285
ENSG00000102445	0.0285267	0.681923		ENSG00000101898	0.604947	0.12049		ENSG00000102445	0.0197935	0.707093
ENSG00000102471	0.715302	0.872565		ENSG00000102445	0.0184803	0.771681		ENSG00000102471	0.590174	0.838523
ENSG00000102524	0.0485168	0.166122		ENSG00000102471	0.73104	0.898775		ENSG00000102524	0.045283	0.0581863
ENSG00000102531	0.652486	0.615311		ENSG00000102524	0.0441396	0.204357		ENSG00000102531	0.575792	0.639572
ENSG00000102543	0.750871	0.528198		ENSG00000102531	0.580496	0.663104		ENSG00000102543	0.763617	0.646931
ENSG00000102547	0.872377	0.437951		ENSG00000102543	0.783922	0.538393		ENSG00000102547	0.833321	0.480888
ENSG00000102554	0.19613	0.953889		ENSG00000102547	0.80425	0.469843		ENSG00000102554	0.20235	0.949854
ENSG00000102572	0.931564	0.943536		ENSG00000102554	0.234914	0.961062		ENSG00000102572	0.878177	0.941337
ENSG00000102575	0.551896	0.878491		ENSG00000102572	0.9275	0.94663		ENSG00000102575	0.784336	0.789807
ENSG00000102580	0.864053	0.650048		ENSG00000102575	0.620726	0.7629		ENSG00000102580	0.742969	0.721333
ENSG00000102595	0.426691	0.518662		ENSG00000102580	0.849741	0.726413		ENSG00000102595	0.307796	0.658922
ENSG00000102606	0.504517	0.764133		ENSG00000102595	0.384391	0.573587		ENSG00000102606	0.345603	0.757035
ENSG00000102710	0.488155	0.732802		ENSG00000102606	0.459592	0.776583		ENSG00000102710	0.345746	0.781972
ENSG00000102738	0.730953	0.532557		ENSG00000102710	0.348852	0.721784		ENSG00000102738	0.706586	0.610547
ENSG00000102743	0.605037	0.484675		ENSG00000102738	0.652783	0.504561		ENSG00000102743	0.553222	0.605573
ENSG00000102753	0.95689	0.562321		ENSG00000102743	0.594285	0.562083		ENSG00000102753	0.894197	0.661988
ENSG00000102755	0.40414	0.310925		ENSG00000102753	0.919539	0.645337		ENSG00000102755	0.384763	0.386387
ENSG00000102760	0.947926	0.803433		ENSG00000102755	0.374725	0.30034		ENSG00000102760	0.964756	0.804115
ENSG00000102780	0.627943	0.380875		ENSG00000102760	0.917905	0.612662		ENSG00000102780	0.606978	0.415957
ENSG00000102781	0.83695	0.226945		ENSG00000102780	0.585329	0.454731		ENSG00000102781	0.822214	0.221912
ENSG00000102786	0.817529	0.637379		ENSG00000102781	0.761035	0.233356		ENSG00000102786	0.830402	0.677863
ENSG00000102796	0.938892	0.650933		ENSG00000102786	0.743621	0.625528		ENSG00000102796	0.838733	0.632146
ENSG00000102802	0.346162	0.329519		ENSG00000102796	0.871206	0.639891		ENSG00000102802	0.430331	0.161682
ENSG00000102804	0.965	0.971802		ENSG00000102802	0.354254	0.203744		ENSG00000102804	0.860947	0.930367
ENSG00000102805	0.565412	0.576284		ENSG00000102804	0.929775	0.973996		ENSG00000102805	0.483731	0.528514
ENSG00000102837	0.170093	0.964719		ENSG00000102805	0.605445	0.538325		ENSG00000102837	0.267213	0.960482
ENSG00000102854	0.591022	0.658153		ENSG00000102837	0.227664	0.995711		ENSG00000102854	0.948309	0.892826
ENSG00000102870	0.760475	0.459883		ENSG00000102854	0.665861	0.820014		ENSG00000102870	0.986686	0.544253
ENSG00000102879	0.784805	0.909549		ENSG00000102870	0.836591	0.526549		ENSG00000102879	0.851193	0.681611
ENSG00000102882	0.786725	0.976298		ENSG00000102879	0.744189	0.552008		ENSG00000102882	0.824849	0.959324
ENSG00000102886	0.536245	0.933524		ENSG00000102882	0.738219	0.968414		ENSG00000102886	0.748238	0.914151
ENSG00000102890	0.670627	0.882509		ENSG00000102886	0.637643	0.816406		ENSG00000102890	0.945959	0.900252
ENSG00000102893	0.665362	0.831494		ENSG00000102890	0.757836	0.903199		ENSG00000102893	0.595372	0.827417
ENSG00000102897	0.467312	0.717205		ENSG00000102893	0.593717	0.850306		ENSG00000102897	0.638021	0.892349
ENSG00000102900	0.654336	0.819984		ENSG00000102897	0.596133	0.750442		ENSG00000102900	0.813599	0.904408
ENSG00000102904	0.80636	0.198679		ENSG00000102900	0.739427	0.830157		ENSG00000102904	0.956212	0.203107
ENSG00000102908	0.826919	0.438019		ENSG00000102904	0.865378	0.136283		ENSG00000102908	0.810039	0.49908
ENSG00000102910	0.607313	0.542978		ENSG00000102908	0.747388	0.512866		ENSG00000102910	0.581061	0.632418
ENSG00000102921	0.216405	0.695818		ENSG00000102910	0.575734	0.624779		ENSG00000102921	0.305376	0.668529
ENSG00000102924	0.55652	0.130159		ENSG00000102921	0.212666	0.663036		ENSG00000102924	0.481381	0.441712
ENSG00000102931	0.92381	0.769377		ENSG00000102924	0.626839	0.0827093		ENSG00000102931	0.911428	0.782517
ENSG00000102935	0.876859	0.210939		ENSG00000102931	0.963253	0.760585		ENSG00000102935	0.81068	0.316209
ENSG00000102962	0.375614	0.446601		ENSG00000102935	0.827564	0.170796		ENSG00000102962	0.631185	0.335082
ENSG00000102967	0.753504	0.495981		ENSG00000102962	0.392068	0.335671		ENSG00000102967	0.546956	0.57757
ENSG00000102970	0.272676	0.409958		ENSG00000102967	0.7594	0.548877		ENSG00000102970	0.39231	0.376303
ENSG00000102978	0.837661	0.86337		ENSG00000102970	0.248276	0.180054		ENSG00000102978	0.837166	0.896164
ENSG00000102984	0.736786	0.646983		ENSG00000102978	0.846684	0.887134		ENSG00000102984	0.725525	0.56006
ENSG00000102996	0.961514	0.924329		ENSG00000102984	0.739214	0.569775		ENSG00000102996	0.972161	0.875588
ENSG00000103005	0.921676	0.544408		ENSG00000102996	0.965243	0.935262		ENSG00000103005	0.91157	0.48191
ENSG00000103018	0.553247	0.343277		ENSG00000103005	0.883076	0.567869		ENSG00000103018	0.6534	0.419364
ENSG00000103021	0.165185	0.229533		ENSG00000103018	0.596986	0.54486		ENSG00000103021	0.216447	0.341827
ENSG00000103034	0.314078	0.491963		ENSG00000103021	0.253252	0.390538		ENSG00000103034	0.243717	0.372556
ENSG00000103035	0.521804	0.916088		ENSG00000103034	0.231786	0.378285		ENSG00000103035	0.476468	0.934864
ENSG00000103037	0.803728	0.676883		ENSG00000103035	0.506717	0.931586		ENSG00000103037	0.71634	0.767732
ENSG00000103042	0.408551	0.492167		ENSG00000103037	0.755917	0.678693		ENSG00000103042	0.505304	0.570757
ENSG00000103043	0.473856	0.808405		ENSG00000103042	0.421992	0.560109		ENSG00000103043	0.551371	0.877223
ENSG00000103044	0.692182	0.546656		ENSG00000103043	0.485251	0.783526		ENSG00000103044	0.798932	0.677386
ENSG00000103047	0.709326	0.645825		ENSG00000103044	0.717109	0.708781		ENSG00000103047	0.826344	0.692716
ENSG00000103051	0.806644	0.861122		ENSG00000103047	0.683844	0.69115		ENSG00000103051	0.88544	0.886762
ENSG00000103056	0.806716	0.845321		ENSG00000103051	0.811927	0.855888		ENSG00000103056	0.833891	0.736799
ENSG00000103061	0.779398	0.609726		ENSG00000103056	0.829341	0.811572		ENSG00000103061	0.889783	0.629284
ENSG00000103089	0.373053	0.836126		ENSG00000103061	0.817045	0.599387		ENSG00000103089	0.333357	0.803775
ENSG00000103091	0.613573	0.814058		ENSG00000103089	0.432511	0.841933		ENSG00000103091	0.570025	0.835252
ENSG00000103111	0.373337	0.634791		ENSG00000103091	0.717606	0.826208		ENSG00000103111	0.275756	0.570553
ENSG00000103121	0.279291	0.924261		ENSG00000103111	0.299879	0.652076		ENSG00000103121	0.243005	0.955849
ENSG00000103150	0.658177	0.528334		ENSG00000103121	0.223541	0.932199		ENSG00000103150	0.666785	0.463855
ENSG00000103152	0.695312	0.468192		ENSG00000103150	0.683986	0.536351		ENSG00000103152	0.833393	0.806636
ENSG00000103160	0.85132	0.553671		ENSG00000103152	0.694506	0.465827		ENSG00000103160	0.839729	0.680452
ENSG00000103168	0.826065	0.867252		ENSG00000103160	0.885138	0.55405		ENSG00000103168	0.884087	0.83934
ENSG00000103174	0.616134	0.799142		ENSG00000103168	0.870851	0.832471		ENSG00000103174	0.696404	0.711658
ENSG00000103175	0.22174	0.734641		ENSG00000103174	0.598337	0.769503		ENSG00000103175	0.424279	0.582408
ENSG00000103184	0.824927	0.176475		ENSG00000103175	0.247637	0.616542		ENSG00000103184	0.917764	0.023915
ENSG00000103187	0.912784	0.961177		ENSG00000103184	0.864098	0.0941457		ENSG00000103187	0.718548	0.933501
ENSG00000103194	0.564914	0.747105		ENSG00000103187	0.954794	0.930293		ENSG00000103194	0.476824	0.813518
ENSG00000103196	0.645159	0.708623		ENSG00000103194	0.618736	0.754799		ENSG00000103196	0.771805	0.488588
ENSG00000103199	0.973679	0.347909		ENSG00000103196	0.692444	0.521715		ENSG00000103199	0.974582	0.322886
ENSG00000103222	0.592445	0.42215		ENSG00000103199	0.97299	0.387883		ENSG00000103222	0.468993	0.480684
ENSG00000103227	0.838941	0.653521		ENSG00000103222	0.609212	0.542206		ENSG00000103227	0.973941	0.573619
ENSG00000103241	0.805506	0.618308		ENSG00000103227	0.887696	0.565146		ENSG00000103241	0.785048	0.413368
ENSG00000103248	0.483105	0.579894		ENSG00000103241	0.714336	0.491695		ENSG00000103248	0.385974	0.514274
ENSG00000103257	0.553034	0.495164		ENSG00000103248	0.49179	0.59469		ENSG00000103257	0.859309	0.892008
ENSG00000103264	0.565057	0.835785		ENSG00000103257	0.791954	0.694894		ENSG00000103264	0.708224	0.82476
ENSG00000103275	0.933485	0.92971		ENSG00000103264	0.699197	0.850102		ENSG00000103275	0.958847	0.956054
ENSG00000103310	0.0944725	0.0256777		ENSG00000103275	0.954083	0.945133		ENSG00000103310	0.190174	0.021394
ENSG00000103313	0.502739	0.225719		ENSG00000103310	0.112943	0.0106875		ENSG00000103313	0.756639	0.258363
ENSG00000103316	0.565626	0.665577		ENSG00000103313	0.534793	0.276038		ENSG00000103316	0.551157	0.642229
ENSG00000103319	0.662303	0.305408		ENSG00000103316	0.499538	0.818312		ENSG00000103319	0.676255	0.209375
ENSG00000103342	0.968414	0.820052		ENSG00000103319	0.65918	0.287406		ENSG00000103342	0.889142	0.883423
ENSG00000103343	0.944512	0.47187		ENSG00000103342	0.943351	0.90388		ENSG00000103343	0.891563	0.508006
ENSG00000103353	0.86199	0.633292		ENSG00000103343	0.929633	0.485636		ENSG00000103353	0.846707	0.740274
ENSG00000103355	0.477485	0.0299006		ENSG00000103353	0.897434	0.716542		ENSG00000103355	0.855678	0.524085
ENSG00000103356	0.86199	0.609862		ENSG00000103355	0.502381	0.117223		ENSG00000103356	0.846707	0.68965
ENSG00000103365	0.398876	0.833197		ENSG00000103356	0.897434	0.666848		ENSG00000103365	0.308366	0.740819
ENSG00000103375	0.234758	0.994824		ENSG00000103365	0.44367	0.693533		ENSG00000103375	0.250125	0.704708
[truncated: 12,678 more rows]

## Sheet: EDF7B
	predicted	actual
0	-0.178872	0.0446457
1	0.901006	0.867771
2	1.34488	0.972111
3	0.310994	1.11167
4	0.985099	1.01728
5	1.93747	1.08051
6	0.13016	-1.31471
7	-0.492274	-0.947146
8	-0.371271	-1.57072
9	-0.346833	-0.952176
10	1.01588	-0.57137
11	0.474981	0.862972
12	2.76719	1.14939
13	0.149032	-0.305182
14	0.360894	0.844386
15	-0.494393	-2.06193
16	0.367507	0.259437
17	-0.552713	0.724038
18	-9.24936	-5.60352
19	0.0328611	-1.57122
20	1.22547	1.68183
21	-0.277452	0.304477
22	-0.802456	1.26225
23	1.45562	0.198614
24	-0.148352	-0.0866195
25	-0.559152	-0.0101884
26	-1.54609	-2.13181
27	0.3906	-0.850578
28	-1.11998	-1.93769
29	0.322	1.01875
30	1.1162	1.1352
31	-0.738422	3.46492
32	-1.76427	-4.2532
33	0.169004	0.908492
34	0.444591	0.642685
35	-0.289322	0.133169
36	0.626686	-0.0870011
37	-2.01078	-1.36617
38	2.34887	2.31371
39	0.313059	-0.526816
40	-0.332035	-1.38567
41	0.11467	1.68527
42	0.0360831	1.00696
43	0.443591	0.35742
44	1.17778	2.99721
45	-0.042059	0.425854
46	-1.21747	-0.6504
47	-2.33685	0.149362
48	0.600163	-1.12801
49	0.304211	0.773714
50	-0.00799706	0.641568
51	-0.557245	-0.068818
52	-0.642897	-1.03284
53	2.57316	1.3314
54	0.739711	-0.160377
55	-1.09553	-3.5121
56	1.3411	-0.10843
57	-1.92552	-1.19141
58	0.944879	-1.37568
59	0.29548	0.925493
60	0.484194	0.598583
61	0.0939988	0.356337
62	-0.0164423	0.857822
63	0.17566	0.148836
64	0.353926	0.577008
65	-0.304615	-0.0553693
66	0.464541	0.560436
67	0.26374	0.344124
68	-0.632593	0.162172
69	0.400702	-0.271772
70	0.364642	0.360024
71	-0.403895	-0.676508
72	2.01065	-1.45394
73	-2.31785	-0.0217295
74	-0.708663	0.472273
75	-1.32729	-3.87863
76	-0.0799712	0.171443
77	0.13283	-1.54329
78	0.753853	-0.292045
79	0.334599	-0.854914
80	1.90811	1.21528
81	0.294854	0.499004
82	0.662028	-3.38131
83	0.248689	0.919609
84	0.0588734	0.115786
85	0.276162	1.53429
86	0.852242	-2.34137
87	-0.577995	0.440214
88	0.740812	-0.522224
89	-0.124925	0.442445
90	-1.7586	-2.30652
91	0.697892	0.379333
92	-2.45773	0.522242
93	0.735359	1.50412
94	0.312793	-0.204505
95	0.370722	1.11632
96	-0.631404	0.03891
97	-0.192276	0.91376
98	0.0393129	-0.0796814
99	-0.292173	-1.61845
100	-4.81378	-2.56868
101	0.0952105	-0.271864
102	-1.08463	1.13218
103	0.0328381	-0.495948
104	0.140093	0.95945
105	-0.196172	0.457442
106	0.524725	0.64055
107	0.868648	0.71424
108	0.662508	-0.40387
109	0.49499	0.328185
110	-1.03774	-0.235896
111	0.61452	-1.08281
112	-0.994215	1.19366
113	-1.69831	0.902309
114	1.2507	-0.258361
115	0.760395	-0.0239312
116	0.272679	-1.45026
117	-0.708375	-1.02662
118	-2.28129	-2.30969
119	-0.266178	-0.591045
120	0.649592	0.889661
121	0.241115	0.223911
122	0.729136	1.94659
123	0.0257534	1.88777
124	0.0328381	0.946717
125	0.838453	5.3395
126	0.0311172	-0.411074
127	1.22692	0.257438
128	-0.297876	-0.15179
129	-0.304002	-1.60879
130	0.0506668	0.338357
131	0.0328381	-0.84481
132	-1.60442	-0.753392
133	0.713078	-1.31343
134	-0.0160723	0.663389
135	-0.0540375	-2.09444
136	1.50896	2.31077
137	0.828517	-0.277209
138	1.97668	4.99485
139	0.496351	1.11741
140	2.29971	-0.407626
141	0.541393	0.148566
142	0.574517	0.630773
143	-1.04858	-0.775638
144	0.0209605	0.116382
145	0.431502	0.164613
146	0.41084	0.352661
147	1.47768	-1.56997
148	0.112535	-0.449387
149	1.18843	2.4038
150	-1.15687	-1.2829
151	0.811076	1.62199
152	-2.67242	1.97277
153	0.172101	-2.03652
154	0.0650185	0.617729
155	2.05473	1.36078
156	0.753515	1.06627
157	0.808876	-0.907346
158	-1.00962	-0.644417
159	-3.06412	-1.0429
160	0.27306	-1.17549
161	0.653593	-1.78329
162	2.81691	3.87963
163	0.0328381	0.0174843
164	-0.0704033	1.01588
165	-0.977703	-2.14612
166	-3.79386	-0.57192
167	0.375394	-0.300695
168	0.510549	0.0270828
169	0.056209	0.799204
170	1.08965	-0.220301
171	-1.35425	-1.0179
172	0.143129	-2.54472
173	-1.74144	-0.0860794
174	0.917395	2.96911
175	-6.01843	-1.49361
176	1.0956	-0.763421
177	-0.334813	0.832428
178	0.23973	0.909751
179	-0.70116	0.907464
180	-0.429096	-0.0937539
181	-0.262141	-1.5398
182	-1.30204	-2.15072
183	-0.593256	-0.772134
184	0.480461	1.15074
185	0.676408	0.705042
186	0.369862	1.4864
187	-0.569419	-0.230022
188	-0.440382	-0.216505
189	-0.685503	1.45167
190	0.689129	0.238187
191	-1.15062	0.233682
192	0.0755439	-0.306964
193	-0.274207	0.802528
194	0.824086	3.90402
195	-0.617141	-4.37445
196	0.29293	1.36353
197	-0.325676	0.152312
198	0.135504	0.877502
199	0.600596	-1.28769
200	2.14986	0.295422
201	-0.182529	0.259854
202	0.748226	1.82707
203	0.211196	-0.483969
204	0.623533	-1.11204
205	0.628033	-0.722282
206	0.374476	0.852954
207	-0.776594	3.71597
208	3.2105	-0.565922
209	-0.0639582	0.165512
210	0.356589	0.101192
211	-1.32407	-1.59439
212	0.161337	0.0311131
213	1.58748	2.53416
214	2.22684	1.57175
215	0.23263	0.329205
216	0.0254893	-1.05138
217	-3.23184	0.161174
218	0.525066	0.335406
219	0.475869	0.492222
220	0.315929	1.82045
221	-0.634475	0.229633
222	0.808302	0.87367
223	-1.67122	0.646935
224	0.729135	0.495796
225	0.295043	0.361763
226	0.153267	-1.48985
227	-0.0663308	0.0663795
228	0.418147	-0.847118
229	-0.0411447	0.352229
230	-0.837935	-2.60205
231	-0.221168	-0.941497
232	-0.43585	-0.202713
233	0.624119	0.623777
234	-1.27284	-0.228054
235	1.17521	0.381955
236	0.373329	0.443968
237	0.236726	0.536235
238	-0.350487	-0.602849
239	0.0810836	0.247298
240	0.455322	0.164864
241	7.66146	8.46582
242	-0.149351	0.259148
243	0.286734	-1.69299
244	-0.251879	0.294358
245	-0.0901068	-0.989192
246	-1.00852	-0.279547
247	0.900303	-0.214691
248	0.633231	0.29368
249	0.205296	0.544317
250	-1.273	0.000370796
251	0.422813	0.520778
252	-0.448114	-1.30704
253	0.465395	0.934499
254	0.0328381	-1.05318
255	-0.233312	0.0244713
256	0.228139	0.33639
257	-0.286464	-1.758
258	0.638463	4.14455
259	-0.281445	-0.932726
260	1.03297	-0.386832
261	0.248389	0.420682
262	0.596379	1.20228
263	0.181726	0.186196
264	0.20451	-0.188467
265	1.44996	3.65444
266	-0.215977	-0.511633
267	0.229946	1.80979
268	0.461054	0.326201
269	0.269999	0.370703
270	0.644969	-0.132787
271	-0.110888	0.926592
272	1.01749	-0.0175602
273	1.25607	-0.847058
274	1.09817	0.639511
275	0.168028	0.330044
276	0.867749	-0.0765062
277	-7.71968	-4.03693
278	0.277952	0.216483
279	1.18064	-1.71341
280	0.234129	0.207532
281	0.197774	0.197725
282	0.223092	-0.162783
283	-0.147264	0.0279726
284	0.525819	0.0626839
285	1.32812	0.354508
286	0.561256	0.375015
287	0.22176	0.320013
288	-1.57005	-1.76315
289	-1.34771	-1.50909
290	-1.46646	1.05755
291	-0.578906	3.77875
292	0.0342557	1.87685
293	0.604788	-0.759996
294	0.123364	-0.759652
295	0.571359	-0.194056
296	0.313175	0.649457
297	-0.993896	-0.251822
298	0.0412511	-2.11916
299	-0.736621	0.49226
300	-0.636704	0.00986213
301	0.176897	0.00938325
302	0.890462	0.466663
303	1.61805	0.784447
304	-1.24525	0.792886
305	0.0428963	3.25334
306	0.85328	0.576542
307	0.428718	0.592861
308	-0.000926517	0.30916
309	-0.105181	0.0710562
310	0.225214	-0.00999994
311	0.321445	-0.672807
312	-0.927321	-1.09674
313	-0.395642	-0.419288
314	0.0778493	-0.269631
315	1.76582	-0.447021
316	0.203262	0.382458
317	1.24958	0.520925
318	-0.173673	-1.88236
319	-1.48667	-0.546722
320	0.344247	-0.631187
321	0.724486	0.37554
322	-0.133365	1.10294
323	-0.0729542	-2.20198
324	-0.039347	0.026015
325	0.342115	-0.544941
326	0.109344	0.452254
327	0.245778	-0.190013
328	-0.259414	-0.108862
329	-1.71414	0.574818
330	0.279673	0.889575
331	0.0366135	0.482951
332	0.488725	0.715135
333	-0.254612	0.243781
334	-1.5615	-0.320797
335	-0.479121	-1.00684
336	0.753232	1.77203
337	0.223193	0.272237
338	-1.0744	0.516749
339	0.106212	-1.18973
340	-0.0632253	-0.0353997
341	-0.915213	-0.491979
342	0.0421839	-0.192552
343	0.2097	1.39816
344	0.242293	0.186692
345	0.316024	0.639276
346	0.482633	1.04425
347	-1.32991	-1.11181
348	0.229602	0.793007
349	-1.31548	-1.51865
350	-0.0779265	-0.919654
351	0.178789	1.99364
352	0.681254	-1.05182
353	1.27627	-1.61376
354	0.151522	-0.974994
355	-0.906793	-1.23039
356	1.22772	1.31953
357	0.606977	0.981211
358	-1.70602	-2.74824
359	1.10634	-1.29194
360	0.544613	0.129626
361	-0.0723931	-2.60964
362	0.97338	0.732537
363	-1.71266	-2.49544
364	0.286372	-1.26102
365	-0.0753916	0.687035
366	-0.486121	-0.10675
367	0.0390945	-0.158155
368	0.708734	-0.0562357
369	0.0328381	0.806604
370	-0.321681	0.367006
371	0.608143	-2.62442
372	0.0328381	0.0627892
373	0.256659	1.04216
374	1.06911	-2.52169
375	0.78723	1.23985
376	0.37316	-0.0874357
377	-0.398442	-0.0614367
378	-3.58018	-1.40693
379	0.0328381	-0.0646826
380	0.153267	-1.3024
381	0.589488	-0.0341897
382	0.435423	0.352263
383	0.498702	-0.0311449
384	0.183197	-1.20619
385	-2.12624	-4.08065
386	0.734798	0.969922
387	0.442173	0.672487
388	0.456659	0.27399
389	0.677041	0.450902
390	-2.03163	-0.292789
391	0.335043	0.320848
392	0.575318	-0.193048
393	0.394917	1.23938
394	-1.11909	-0.75711
395	-3.022	-0.379411
396	0.452152	-0.777218
397	-0.0277011	0.364153
398	0.680148	0.783217
399	0.38644	0.196148
400	0.0328381	-0.196594
401	-1.90036	0.172733
402	-0.133906	0.270712
403	-1.7715	-0.307023
404	-2.85387	-0.352241
405	-0.576073	-0.0529846
406	-1.79517	1.76524
407	0.22781	0.316868
408	0.114657	-0.347252
409	-0.872742	0.291315
410	0.48481	0.93934
411	0.166375	-0.471389
412	-2.98797	-0.747295
413	0.114212	0.435478
414	0.00488337	-0.824841
415	0.23935	0.765545
416	-0.835296	-2.44391
417	-1.86564	-1.36352
418	-1.55819	0.567016
419	0.277708	0.12117
420	-5.92099	-2.48553
421	-2.12564	0.264262
422	0.602307	0.434813
423	-0.198497	-0.426729
424	0.483767	0.105374
425	0.500217	-0.683052
426	-0.0714445	0.37854
427	0.144086	0.411519
428	0.0299672	-0.0292824
429	0.394172	0.298983
430	1.14958	1.0925
431	-0.0655525	0.293482
432	-0.0897769	-0.391721
433	0.910533	-0.421568
434	-1.20961	-0.379289
435	0.35264	0.476204
436	-0.0974726	-1.45306
437	0.654039	-0.251348
438	-0.338493	0.857129
439	0.256427	-0.510455
440	0.531734	0.88078
441	-2.91923	2.92329
442	0.719476	-0.653032
443	0.74405	0.770223
444	-0.569901	0.279288
445	-1.74663	-0.655723
446	-0.018952	-0.207909
447	-2.25946	0.550863
448	0.400191	-0.861255
449	0.0252399	-0.562516
450	0.358243	-0.92372
451	-0.825845	-0.152307
452	-4.12552	-1.42
453	0.310887	1.45861
454	0.811306	2.90256
455	0.60343	0.158459
456	0.499654	0.693558
457	-2.19783	-3.71925
458	0.30563	0.750938
459	1.18351	0.216301
460	1.99069	0.0331605
461	0.0328381	0.502386
462	-2.05016	-0.926218
463	0.294174	0.628806
464	0.0797634	-0.0601564
465	0.250901	-0.746361
466	-0.00706456	-0.293593
467	-1.13182	-0.573924
468	0.583839	1.30612
469	0.768953	0.436657
470	0.313049	1.0373
471	-0.373818	2.90039
472	-0.2441	0.0677765
473	-0.104131	-5.29292
474	-2.34857	-2.28995
475	-0.237156	0.134013
476	0.743358	-0.120197
477	0.477331	1.27572
478	-2.81826	-2.40257
479	0.308239	0.584539
480	-1.37078	-0.500908
481	0.277881	2.34563
482	-0.235446	-0.0331193
483	0.955084	0.350569
484	-0.232338	1.39487
485	0.565468	-1.0334
486	1.82179	0.361719
487	2.42888	2.49449
488	0.108172	0.87174
489	-1.34946	0.339142
490	0.483726	0.647577
491	0.143623	-0.713914
492	0.906157	1.09467
493	1.36627	0.398702
494	0.27824	0.791861
495	2.15194	0.848509
496	0.0498941	0.00668069
497	0.305205	0.77385
498	0.452581	1.48242
499	0.696834	-0.0913302
500	-0.0312823	1.2158
501	0.0328381	-3.80605
502	0.23923	0.309731
503	0.174287	-0.555288
504	0.296293	0.0708335
505	-0.623379	0.0755929
506	0.549605	0.0739459
507	1.23296	0.830662
508	0.365386	1.58789
509	1.79683	2.91156
510	1.09294	1.77259
511	0.506154	0.340059
512	-0.592343	-0.611977
513	3.32301	0.486911
514	0.443366	-1.86614
515	-4.00717	-0.355032
516	0.131273	-0.105034
517	1.01833	-0.748294
518	-1.46783	-3.43414
519	1.04915	0.0847188
520	0.438693	-1.45756
521	0.22211	0.214269
522	0.489487	0.45556
523	0.0332815	1.44386
524	0.101651	-1.41218
525	4.83449	2.71291
526	-0.980551	-0.101246
527	0.317558	-0.00938288
528	-0.020315	-2.32167
529	0.926583	0.321738
530	-2.69795	-1.61219
531	-0.0680089	-1.36821
532	-0.00709784	0.77505
533	5.42445	0.803511
534	-0.173428	-0.254215
535	0.366105	0.670652
536	0.776105	0.488454
537	0.289221	-0.319177
538	-0.272456	-0.294739
539	0.628	1.02473
540	1.16178	0.521595
541	2.65301	-0.558608
542	-0.0998945	0.0628563
543	-0.132782	0.0850762
544	0.563624	-0.589164
545	0.633032	0.183389
546	-0.254595	-0.688156
547	1.49367	-0.0320864
548	0.584517	0.641298
549	0.766814	0.56598
550	0.249601	-0.118575
551	-1.01797	0.0823853
552	0.345738	0.0446142
553	-3.87887	3.54496
554	0.257244	-0.2317
555	0.0814099	-0.962017
556	0.31302	-0.861368
557	-0.932063	-2.813
558	-0.57491	-1.77946
559	0.52637	1.60619
560	0.294971	0.0473154
561	-2.84249	-2.00272
562	-0.0211599	-0.919706
563	-0.206961	-0.0946364
564	0.526264	0.169477
565	0.226313	1.27479
566	0.478517	-0.0157481
567	0.527918	0.856362
568	0.373844	-0.550452
569	0.0626085	-0.00972756
570	-1.20965	-1.01193
571	0.78139	0.13263
572	1.0798	0.265443
573	0.584296	0.106487
574	-0.363053	0.486785
575	0.675464	-2.14569
576	0.360908	0.971695
577	-3.22094	1.55722
578	0.148602	0.969358
579	-0.691163	-1.59032
580	0.535785	-0.256456
581	0.401391	0.149199
582	1.5814	1.55149
583	-0.26548	0.935141
584	-1.19321	-0.825519
585	-0.72612	-0.672707
586	0.763153	-0.253141
587	0.396117	0.150667
588	0.830414	-0.438359
589	0.159641	-0.0742313
590	-0.416756	-1.33169
591	1.9833	-1.67001
592	0.310382	-0.165211
593	-0.269951	4.91452
594	0.868821	-0.359182
595	0.505723	3.75317
596	0.368594	0.93323
597	0.265568	0.177254
598	0.0328381	1.23938
599	0.479779	0.233609
600	0.154293	0.453375
601	0.308131	0.0796509
602	-1.9697	1.95415
603	-1.88177	-2.3239
604	-1.85247	-4.26282
605	0.0328381	1.8718
606	0.77674	0.233504
607	-0.0724637	-1.72668
608	-0.0381669	-0.372975
609	2.74354	-0.426011
610	-0.528539	0.796987
611	0.255388	0.569154
612	-3.24899	-0.178727
613	-0.641998	-1.65364
614	-0.243303	0.893376
615	0.383431	0.610563
616	1.46629	0.377412
617	0.740386	1.23959
618	-0.805227	-0.862469
619	0.356254	1.63853
620	-1.32004	-0.647612
621	0.469795	-0.374543
622	-1.61122	1.12812
623	0.258428	-0.48354
624	-0.929418	-0.263743
625	1.02149	-0.160813
626	-0.109728	0.130498
627	0.209191	-0.0472946
628	0.0328381	-1.29643
629	-1.11969	-0.809811
630	-0.240514	-1.73562
631	-3.0646	0.530687
632	-0.0350534	-0.22958
633	0.250452	-0.119181
634	0.697874	0.573459
635	2.06302	-1.40592
636	0.349989	0.856894
637	0.256486	-0.177235
638	0.000246815	-0.351723
639	0.876458	-0.942008
640	0.276371	0.98223
641	0.0989072	-0.465703
642	-0.332382	0.24183
643	0.397239	0.314683
644	0.800394	-0.434115
645	0.606746	0.556541
646	-0.768739	-3.41232
647	-0.70363	-0.0189813
648	-0.919535	1.84187
649	-6.81464	-4.02216
650	-0.819536	0.109582
651	1.95442	-0.132787
652	0.951256	1.05399
653	0.162945	0.52817
654	0.413892	0.980021
655	0.387285	0.296938
656	0.544199	1.2757
657	0.0298177	-1.06576
658	-0.606041	0.962
659	0.0349774	0.28177
660	-0.911097	-0.0776025
661	-0.0277744	-0.509793
662	-0.062604	0.107504
663	0.287809	0.597554
664	0.859064	0.0133428
665	0.454558	0.145366
666	0.0474495	-0.851309
667	-1.98737	-1.42594
668	0.365701	0.0688665
669	-0.32734	1.55157
670	1.09691	0.748405
671	-0.981347	-1.9304
672	0.331784	-0.136955
673	0.0392231	-1.18239
674	-1.06101	0.160195
675	-2.46074	1.99389
676	0.919439	0.260157
677	-0.039551	0.713565
678	-3.86272	-0.767978
679	0.744539	0.274483
680	-1.12293	-0.61903
681	-0.0445801	0.248654
682	0.70043	-0.65139
683	0.407726	0.0218778
684	0.492537	-1.05274
685	0.43918	-0.249035
686	0.951338	1.11059
687	-1.81564	-2.64978
688	1.20356	0.924284
689	0.820932	0.618491
690	3.79956	-1.04007
691	-0.0358658	-0.514974
692	0.126241	1.17774
693	-2.6233	-2.30355
694	0.151915	-1.52704
695	0.0588931	-1.12433
696	0.288034	1.15551
697	-1.50529	-2.71295
698	-0.307087	-1.47419
699	0.28343	-0.199977
700	0.0740966	0.227484
701	-0.11763	-0.306256
702	0.335606	0.486888
703	0.105422	0.837699
704	0.205239	1.0398
705	0.429426	-1.19505
706	-0.460275	-0.44316
707	0.0328381	1.97926
708	-0.562484	-0.482867
709	-4.80027	-2.00094
710	0.180562	-0.733239
711	1.16873	1.49813
712	0.0644729	0.503895
713	-1.43671	-2.22591
714	0.768687	0.194747
715	0.397768	0.334675
716	0.567135	0.946788
717	0.380071	-0.413625
718	0.167455	1.14726
719	0.879696	-2.26687
720	0.265428	1.10351
721	0.160087	-0.23953
722	0.339301	1.14056
723	0.389658	0.199054
724	1.1814	1.30205
725	0.76362	0.530645
726	-0.555008	-0.860682
727	0.784343	0.924634
728	0.0292344	-0.551731
729	0.401305	0.823288
730	0.481732	1.306
731	0.329617	2.04845
732	0.763653	0.116432
733	0.711149	-0.294099
734	-0.466983	-1.61474
735	1.70797	0.803905
736	0.467342	-0.174307
737	0.0328381	-0.646686
738	0.310946	1.17464
739	0.139116	0.645898
740	0.201199	0.448866
741	-0.734477	0.0550749
742	0.272539	0.573594
743	0.120204	-0.183402
744	0.0013693	1.31122
745	0.262118	0.764554
746	0.14372	0.0108874
747	0.00936098	-0.421212
748	0.349822	0.177911
749	-0.430921	-0.511027
750	0.289752	0.680912
751	-0.393661	-0.533116
752	0.482318	2.40433
753	-0.718867	0.188805
754	0.624157	0.565953
755	0.406578	0.0824682
756	0.255054	0.601231
757	0.839261	-0.215178
758	1.01551	1.15048
759	-3.48675	-4.74231
760	0.145538	0.419798
761	0.806435	-0.169445
762	0.599522	0.655192
763	0.048557	-0.751258
764	-2.29248	-5.89514
765	0.138832	0.499993
766	-0.299226	-0.499982
767	0.985438	0.437277
768	1.43778	0.34419
769	-1.36772	-1.56617
770	-1.35733	-1.95703
771	0.523657	0.826867
772	0.298015	-0.526207
773	0.347403	-0.0116568
774	0.314291	0.771966
775	1.48669	0.815298
776	-1.8229	0.309922
777	-0.486289	1.92004
778	0.717349	1.19482
779	0.787976	0.487976
780	0.819671	1.02165
781	0.0328381	-0.889548
782	0.857394	-0.0822557
783	1.03331	0.600661
784	-0.692605	-0.421097
785	0.648253	0.956378
786	-2.35331	-0.250031
787	0.241834	0.487539
788	0.347766	-0.906199
789	0.353698	-0.598786
790	0.0328381	1.98548
791	0.208803	-3.29545
792	0.996464	0.286292
793	-0.846135	-0.289951
794	-0.866415	-0.155861
795	1.12291	0.709913
796	0.93798	0.540564
797	-0.0725852	-0.066377
798	-0.324521	-0.256831
799	0.570949	-0.0796885
800	-0.0517844	-0.413794
801	0.568006	0.281205
802	0.338825	0.0619017
803	0.563198	-0.0113289
804	0.217775	-0.895683
805	1.96823	0.312513
806	0.575429	-2.63543
807	0.736585	0.803695
808	0.170675	-0.231692
809	0.0996454	0.172586
810	0.0328381	1.87631
811	0.161121	-0.818804
812	0.925891	0.561773
813	0.728805	-0.208108
814	0.724552	0.490219
815	0.373661	0.287234
816	0.557213	-0.0674295
817	4.29469	2.17846
818	-1.56776	-1.02679
819	0.862065	-0.851137
820	0.888564	0.704275
821	0.0595469	-1.43981
822	-0.408526	-4.12573
823	-0.482118	-1.07342
824	-0.215058	-0.210942
825	0.232517	-0.424427
826	0.230221	-1.33816
827	-0.26607	1.15307
828	0.282503	-2.03099
829	-0.0310358	-0.631269
830	-0.128433	0.994039
831	-0.241043	-1.32525
832	-1.3668	-1.38487
833	0.122531	0.780461
834	0.440924	-0.539679
835	-0.904729	-2.84789
836	-0.174448	-0.428057
837	0.38523	0.473926
838	-0.802768	1.04015
839	0.101682	-0.434694
840	-1.65951	0.90896
841	0.0184608	0.612391
842	0.126006	0.606006
843	0.265088	-1.59889
844	-0.565847	1.1021
845	0.598096	0.171693
846	0.00419247	0.305223
847	0.189095	0.584312
848	0.0480009	-1.41516
849	0.806927	0.513271
850	-0.281716	1.01619
851	-0.295011	-2.41643
852	-0.222985	-1.05305
853	-0.220109	-3.52745
854	2.33762	0.66556
855	-0.854575	1.62266
856	-1.62799	-0.176107
857	0.735108	-0.166021
858	-1.77577	-1.2506
859	0.537542	0.316143
860	-0.659257	0.119308
861	-1.33637	-4.75977
862	0.182557	-0.257364
863	0.187719	0.0955249
864	2.16371	2.37566
865	-2.89365	-1.61867
866	-1.51598	2.20423
867	2.61228	9.21331
868	-3.31291	-3.45327
869	-0.067412	1.24405
870	-0.643419	-2.26207
871	0.27147	0.130657
872	0.641059	-0.0517077
873	0.248279	0.665694
874	-0.378305	1.59009
875	0.0906997	2.64329
876	0.326141	0.184787
877	-0.101239	0.35763
878	0.435104	0.170095
879	-0.0534713	1.23945
880	0.202951	0.192208
881	0.404017	-0.0182241
882	0.140099	0.285111
883	-0.532743	-2.11712
884	0.263405	-0.315441
885	0.393421	-1.81531
886	-1.44001	-0.235504
887	0.492149	0.498998
888	-0.027167	-0.070377
889	0.371162	0.266192
890	-0.850001	0.230043
891	0.223641	-0.223989
892	-0.510121	-1.5404
893	0.178545	1.15967
894	0.420768	1.83582
895	0.569663	1.37899
896	0.241775	0.807608
897	0.156775	-0.215266
898	4.39176	1.56194
899	0.18255	-0.194342
900	1.05805	-0.354032
901	-0.374664	-0.895026
902	0.292049	4.28712
903	0.397571	0.0642235
904	-0.0122671	-0.402428
905	0.745338	0.150826
906	0.368102	-0.161172
907	0.859053	0.76476
908	-0.268413	-0.832673
909	0.200303	-1.14378
910	0.115407	0.222971
911	-0.0213864	-1.64387
912	0.042533	-0.0547975
913	0.340089	0.0738407
914	0.946261	0.920533
915	-1.6386	-1.39698
916	0.389447	-0.00903903
917	-1.06249	-0.703973
918	0.199824	0.0912885
919	-0.662551	1.13478
920	-1.72475	-1.29941
921	0.13614	-0.606054
922	1.0482	-0.0778237
923	0.191627	-0.821244
924	0.0328381	-0.211452
925	0.125102	0.329291
926	0.35397	0.875869
927	2.15998	0.173431
928	1.16082	0.734073
929	0.389023	0.513597
930	0.283817	0.0483905
931	0.576533	0.827078
932	0.556075	0.273787
933	-1.10812	-3.33494
934	3.53661	0.625197
935	0.222132	-0.347011
936	-1.50409	-0.0199491
937	0.0328381	0.329727
938	-0.919584	-2.53459
939	-0.647673	-0.153572
940	-0.514935	-0.805079
941	0.947009	-0.229843
942	-0.46744	0.207489
943	0.979879	1.05959
944	0.0373561	1.24677
945	0.486116	-0.634683
946	-0.23578	-0.027804
947	0.419738	-0.350814
948	1.0083	0.031618
949	0.170071	-0.13627
950	0.0322711	0.427806
951	-0.752142	0.524755
952	-0.193418	1.83233
953	1.95237	1.12832
954	1.50141	1.70876
955	0.0273849	0.29972
956	-0.183477	0.198118
957	0.860608	0.0348219
958	0.319358	1.35395
959	0.261622	2.50388
960	0.44158	-0.933927
961	0.295379	0.0181093
962	1.16722	-1.14456
963	0.697093	0.972333
964	0.0331243	0.803619
965	-0.61525	-0.851808
966	0.0452949	1.25147
967	1.34437	-0.425156
968	0.0386669	1.20905
969	0.434846	0.301068
970	0.112822	1.01085
971	-0.0318029	-0.471623
972	0.0612196	-2.09071
973	-0.00657945	-0.325616
974	-5.4242	-1.06934
975	-1.32693	-0.849603
976	0.752318	1.15067
977	0.360152	0.472118
978	0.290302	1.09029
979	0.364689	0.417679
980	0.376859	-0.281887
981	0.819497	0.333048
982	0.601343	0.428078
983	-1.46432	-0.170905
984	-0.779106	0.648897
985	0.1229	2.60328
986	-0.492334	-2.21767
987	0.308087	0.55108
988	-0.42593	0.910694
989	-2.02096	-0.690872
990	0.441255	0.467296
991	-0.0258116	-0.037405
992	-3.08681	-0.535252
993	-0.105875	1.14462
994	1.31778	4.90714
995	-1.31204	-1.54668
996	-2.14308	-0.125504
997	0.0286549	-2.50108
998	0.685042	-0.188186
999	0.0989318	0.576131
1000	0.43634	0.438822
1001	0.371587	-0.226593
1002	-0.0104188	-1.00964
1003	0.598801	0.291187
1004	0.121909	2.1638
1005	-1.45561	-1.92021
1006	0.254095	1.49643
1007	0.262787	-0.367638
1008	0.905052	2.78464
1009	-0.773162	-0.220049
1010	0.0230706	0.620511
1011	-0.71747	-0.384448
1012	0.282251	-0.31811
1013	0.126897	1.67258
1014	-1.63879	0.325002
1015	-0.414895	1.35844
1016	0.127253	1.50223
1017	0.457926	0.0397498
1018	0.0993479	0.458649
1019	0.818149	2.27863
1020	0.368072	0.155536
1021	-1.42698	-0.286095
1022	0.31644	0.485171
1023	2.33579	0.283428
1024	-0.242806	0.504479
1025	0.224903	0.926874
1026	0.16548	-0.291697
1027	0.878971	0.944766
1028	0.204224	-0.337952
1029	0.0328381	0.431922
1030	1.08171	-0.410053
1031	0.217741	-0.033126
1032	-1.40741	-1.41154
1033	0.325042	-0.263262
1034	-1.78964	0.135652
1035	0.0469647	-1.92682
1036	-0.423444	-0.317064
1037	0.213298	0.930109
1038	0.11103	0.379824
1039	0.894216	0.571361
1040	0.0765371	0.72544
1041	0.624697	0.91332
1042	-1.30223	0.868387
1043	-0.438565	-0.227426
1044	0.119707	0.195762
1045	-0.0816861	-0.0435846
1046	0.481875	-0.00334643
1047	0.768481	0.163745
1048	-2.33165	0.679943
1049	-0.965785	-0.422554
1050	-1.63772	-0.541524
1051	2.73439	2.154
1052	-0.683124	-0.735752
1053	-0.05675	-0.0518621
1054	0.277647	1.27233
1055	0.265125	1.41631
1056	0.0452862	0.441649
1057	-0.239706	-0.231658
1058	0.972431	0.278268
1059	0.109987	-0.0648971
1060	0.0873026	0.182384
1061	-1.18987	0.446131
1062	-1.55699	-0.014577
1063	0.516487	-0.443263
1064	-1.38249	-3.27443
1065	0.0329128	0.0491041
1066	0.265414	1.33622
1067	3.63949	0.610704
1068	0.00569134	-3.06374
1069	0.586641	-2.14651
1070	-0.280917	-2.11096
1071	0.983814	0.0388811
1072	0.43204	0.505282
1073	-0.0247706	-0.633751
1074	-3.36635	0.716045
1075	-2.66043	-0.954434
1076	0.168737	-0.385292
1077	0.605364	0.0738451
1078	0.407971	0.388771
1079	1.04688	0.718984
1080	-0.0509459	0.540203
1081	0.276089	-0.693484
1082	-0.278215	-0.0381594
1083	0.334653	-0.217319
1084	-0.482441	-1.09644
1085	-1.96988	0.429814
1086	-0.618148	1.21422
1087	1.33043	-0.0611049
1088	-1.79019	-1.1216
1089	-0.106101	-0.439407
1090	0.5973	0.199805
1091	0.132909	-0.0483966
1092	0.0493012	0.455863
1093	0.178799	-2.36339
1094	0.307508	1.07832
1095	0.793584	-0.130872
1096	1.24822	0.328192
1097	0.412639	2.50288
1098	1.2252	2.19378
1099	-6.5821	-3.0393
1100	0.393236	-0.318838
1101	0.666502	0.759599
1102	-2.18285	-0.530537
1103	0.424485	0.179842
1104	-1.16111	0.907427
1105	0.844962	0.263611
1106	0.179078	0.377624
1107	0.572779	0.772682
1108	0.69116	-0.247094
1109	0.227568	-0.143733
1110	0.375654	0.553577
1111	0.30594	0.748522
1112	0.0304347	-4.74454
1113	0.299345	0.0223776
1114	-1.8883	0.573784
1115	0.0328381	-1.22292
1116	-0.190874	2.91636
1117	0.0328381	-0.338452
1118	0.209432	0.402345
1119	-0.669307	-3.99739
1120	0.262702	0.241813
1121	0.66795	-1.75162
1122	-0.473076	-0.422073
1123	-2.46794	-3.06803
1124	0.0407878	0.606758
1125	0.190907	3.72009
1126	0.192022	-0.22583
1127	0.588862	-1.82224
1128	0.492149	0.107965
1129	0.0328381	-0.284446
1130	0.501046	0.92304
1131	0.288963	0.116677
1132	0.253431	0.150792
1133	-3.11918	-1.51402
1134	0.0906062	1.65392
1135	-0.1566	-0.374672
1136	0.233106	-0.7341
1137	-0.703729	-0.586047
1138	0.174656	1.2096
1139	0.325065	0.321823
1140	-1.52786	0.797985
1141	-1.01165	-1.21194
1142	-0.626538	-0.0194837
1143	0.48278	-0.0804172
1144	0.483045	0.640104
1145	0.0328381	-0.142593
1146	0.0858611	-1.05491
1147	-1.10532	-2.34821
1148	-0.195586	-0.386115
1149	0.0209564	1.90869
1150	0.997497	-1.13624
1151	0.0248151	-0.803423
1152	0.597018	0.835376
1153	1.5719	1.25829
1154	-0.875956	-1.10869
1155	0.572267	0.0588879
1156	0.312497	0.520509
1157	0.0585509	0.193509
1158	-0.310356	0.237821
1159	1.29221	0.857227
1160	0.298009	0.648256
1161	-1.51913	-1.13935
1162	-0.118891	-1.48669
1163	0.804778	0.399313
1164	-3.89488	-1.58191
1165	0.0328381	0.818111
1166	0.366104	0.682934
1167	0.249443	0.482468
1168	-0.106481	-0.613682
1169	0.207441	1.04656
1170	0.026305	0.238678
1171	-0.866486	-1.05829
1172	1.24341	-0.638267
1173	0.898883	-0.470992
1174	-0.192319	0.216892
1175	0.216547	0.0928711
1176	0.57378	1.08344
1177	0.751255	0.751311
1178	-0.561764	1.02714
1179	-0.172657	-1.25413
1180	-0.315713	0.398936
1181	-3.60426	-0.214972
1182	2.11419	2.12236
1183	1.05531	1.79145
1184	0.427793	1.13798
1185	0.00450536	0.377764
1186	0.0948489	0.227603
1187	0.122417	-0.24945
1188	-0.315255	-0.510276
1189	-1.07034	-0.178852
1190	-0.888668	0.293312
1191	1.41936	1.95155
1192	2.28983	1.32378
1193	0.201729	0.25491
1194	-0.490066	-0.565113
1195	0.894713	-2.48772
1196	0.454883	0.870773
1197	0.934546	0.651866
1198	0.367184	0.98339
1199	0.566674	0.823414
1200	-1.46767	-1.41868
1201	1.34339	3.97546
1202	0.218414	0.8609
1203	0.540033	0.959856
1204	0.551991	0.0346939
1205	0.680126	-0.420684
1206	0.0506463	0.391594
1207	0.328104	-0.849218
1208	0.391467	-1.52834
1209	0.116835	-0.233584
1210	-0.105441	-0.312854
1211	0.314185	0.439912
1212	-3.96595	-6.59847
1213	0.26067	-0.0276772
1214	0.426955	0.457134
1215	0.41629	-1.57781
1216	0.249069	-0.0199928
1217	0.00219107	-0.673365
1218	-0.0787474	0.521542
1219	-0.112334	0.42593
1220	0.107057	0.587538
1221	0.440194	-0.667645
1222	-1.33723	0.343674
1223	-0.239811	0.620624
1224	0.30955	0.0454768
1225	-1.85148	-0.731649
1226	0.0328381	-1.81166
1227	-0.835243	-0.101151
1228	0.202839	2.3793
1229	0.223818	-2.06841
1230	0.890198	2.50338
1231	-1.05709	0.341518
1232	0.944415	0.622916
1233	0.3034	-2.10531
1234	-0.966118	-3.00215
1235	-0.501752	-0.570226
1236	0.628329	-0.0480582
1237	0.99845	0.387553
1238	0.489285	-0.0290758
1239	0.0490598	0.331192
1240	0.762169	0.00727368
1241	-5.97352	-3.91367
1242	-2.57234	-0.992436
1243	0.515899	0.53704
1244	0.633164	-0.917172
1245	-0.317653	0.553655
1246	0.866019	2.84224
1247	-0.180582	0.701656
1248	0.304076	0.628409
1249	1.89689	0.474818
1250	1.79639	0.0311814
1251	0.131767	0.464743
1252	1.21014	-0.138865
1253	1.93832	-1.59133
1254	0.441967	0.184145
1255	-0.500726	0.945353
1256	-0.310793	-0.916272
1257	0.298097	1.07493
1258	-1.29209	-1.4561
1259	0.606448	0.215065
1260	0.00134036	-0.314869
1261	1.07551	0.873973
1262	0.255493	-0.271646
1263	0.0410721	-0.495848
1264	-0.127818	0.160351
1265	0.268927	0.115466
1266	-0.552893	1.95826
1267	0.436846	0.253456
1268	0.0181471	-0.710141
1269	-0.217875	-0.830884
1270	0.653848	0.205014
1271	0.448794	-1.57204
1272	-0.803098	2.4283
1273	0.0328381	1.08953
1274	0.372889	-0.110779
1275	0.054704	0.25121
1276	0.0438528	2.36699
1277	0.373358	0.486265
1278	1.01994	3.38622
1279	0.0375428	-1.2813
1280	-1.43799	-0.690004
1281	0.00352876	-1.41197
1282	-0.0338962	1.19223
1283	-0.898865	-3.3686
1284	-0.168643	-0.00115681
1285	0.446455	-0.321294
1286	0.698717	0.977307
1287	0.0703266	0.571461
1288	-0.979976	-0.610392
1289	0.445519	0.501957
1290	0.964696	0.932454
1291	0.634279	0.227473
1292	-0.182531	0.620913
1293	1.0046	0.179137
1294	0.633411	0.256222
1295	0.495279	-0.476876
1296	0.78543	-0.107479
1297	1.63769	0.910587
1298	-0.425225	-2.67558
1299	-1.78357	-4.14826
1300	-0.392224	-1.4031
1301	0.876462	-0.110611
1302	0.496659	0.765083
1303	0.0747169	0.118
1304	-0.197723	-0.440846
1305	-0.257656	0.988918
1306	-0.208236	0.0412013
1307	-0.194605	0.704906
1308	0.54948	0.97296
1309	-1.49108	1.24108
1310	0.278742	0.834323
1311	0.486495	0.518658
1312	0.497741	0.364761
1313	0.279181	0.852746
1314	-0.371529	0.853395
1315	-2.59274	-5.63843
1316	0.581531	1.08421
1317	1.51184	4.48403
1318	0.139166	-1.23679
1319	2.16669	1.67808
1320	-0.519826	-2.55285
1321	0.772776	0.523046
1322	0.367012	-0.522118
1323	0.10554	1.03096
1324	1.17175	0.574198
1325	0.59311	1.33438
1326	0.591178	1.15995
1327	0.606256	0.14526
1328	0.537616	0.890357
1329	-0.368728	-1.06854
1330	-0.459471	0.354618
1331	0.388609	0.280736
1332	0.640009	0.979333
1333	-0.241447	0.143653
1334	0.151202	0.63202
1335	0.549692	0.0985997
1336	0.897414	1.23504
1337	1.02418	1.44157
1338	0.225757	-0.0538598
1339	-0.257946	-0.3333
1340	-0.594567	0.00459568
1341	-2.41818	-3.51782
1342	0.778894	0.362197
1343	0.972867	0.238894
1344	0.454866	0.440734
1345	0.781122	0.439266
1346	0.249354	0.254873
1347	-0.0532597	0.756952
1348	0.675743	0.589557
1349	0.513	0.392189
1350	0.619754	0.399543
1351	-0.452239	-2.35259
1352	0.212467	-0.309664
1353	-0.903752	-1.38578
1354	1.15053	0.861943
1355	1.10437	0.470396
1356	1.3594	-0.192678
1357	-2.74994	-1.74701
1358	0.0328381	-0.0325347
1359	0.111121	-1.05386
1360	2.81769	4.09458
1361	-2.06228	-1.06817
1362	-1.3953	1.23572
1363	-0.0422274	0.801284
1364	-1.83101	-5.74351
1365	0.269132	-0.243688
1366	-2.16721	-3.19041
1367	3.93962	0.155373
1368	-2.32343	-1.26531
1369	0.461868	1.02866
1370	0.267267	1.27748
1371	-0.815732	-0.122695
1372	0.051186	-0.615301
1373	0.60051	-0.21069
1374	0.300512	-0.12514
1375	0.881258	0.0100954
1376	0.263361	0.520167
1377	-0.674491	-2.47601
1378	1.41972	2.75407
1379	0.625474	-0.743035
1380	-0.820087	-2.84362
1381	0.131189	0.550791
1382	0.430749	0.306175
1383	-0.860201	0.372836
1384	0.15598	0.68071
1385	0.273299	0.573255
1386	0.0328381	-0.0826466
1387	0.0193083	-0.785391
1388	0.121515	0.768164
1389	0.571935	1.97937
1390	-0.376023	-2.02542
1391	0.135699	0.770825
1392	0.148688	0.0595325
1393	0.523884	1.21017
1394	-0.298763	0.534967
1395	-0.727847	-0.287402
1396	0.0608822	0.492168
1397	3.14934	1.51571
1398	0.930359	1.01302
1399	-0.0653074	-0.490957
1400	0.0701334	0.47936
1401	-0.000804	1.00803
1402	1.52975	-0.454932
1403	-1.02152	-0.0677567
1404	-0.934298	0.363187
1405	0.698166	0.825715
1406	-0.581961	0.259819
1407	-0.19369	1.86466
1408	0.43413	-0.753964
1409	0.181473	0.978099
1410	-1.45933	-3.39675
1411	-0.951593	-3.19276
1412	0.410046	0.272796
1413	0.759202	-0.317282
1414	0.71053	0.256235
1415	-0.370721	0.343319
1416	-0.438587	-1.72883
1417	-0.308823	1.23
1418	0.20942	0.472543
1419	0.351732	0.0234675
1420	0.382407	0.176112
1421	-5.21628	-1.8923
1422	0.54674	0.771146
1423	-1.19151	-0.32867
1424	0.0718051	-0.676953
1425	0.42854	0.059685
1426	0.176105	-1.00747
1427	-3.31846	-3.68855
1428	7.76553	2.5126
1429	-1.01287	-0.517294
1430	0.587556	-1.03771
1431	0.30019	1.0334
1432	-1.35437	-0.394519
1433	-0.189839	1.74445
1434	2.13901	2.73103
1435	-1.72703	-0.130296
1436	1.23936	1.1997
1437	1.65983	1.68796
1438	2.34661	-0.297387
1439	-0.145627	-1.01461
1440	0.62298	0.822858
1441	0.219656	-0.146895
1442	0.518378	0.188357
1443	0.922552	0.0715751
1444	0.0328806	-2.11766
1445	-0.33687	-4.17173
1446	0.777997	0.920771
1447	-0.168571	0.121876
1448	-3.2275	-2.30626
1449	-1.96375	-0.842921
1450	-0.381126	-0.464617
1451	0.706371	1.12877
1452	-0.328949	-3.56983
1453	0.0702122	0.348315
1454	-0.294447	-2.28999
1455	0.906234	-1.57709
1456	-0.338368	1.73208
1457	0.169622	0.238801
1458	-1.71835	-0.21726
1459	0.431448	1.07001
1460	0.638446	-0.120651
1461	0.449803	1.52328
1462	-1.41046	-0.585233
1463	1.52239	0.768407
1464	0.33924	-0.284737
1465	-1.03593	-0.720102
1466	0.0203175	-2.45484
1467	1.19363	2.18748
1468	-6.39442	-3.59458
1469	0.295419	0.499424
1470	0.0630871	-0.320039
1471	0.101825	0.602936
1472	-0.946042	-0.403451
1473	0.459626	1.79832
1474	0.25466	0.604457
1475	0.389673	-0.117264
1476	-4.95841	-3.52064
1477	-2.03735	-6.46919
1478	0.213793	-0.440526
1479	0.614502	-0.0499409
1480	0.769178	-0.067802
1481	0.441169	-0.0897106
1482	1.81326	-0.452151
1483	-0.309923	-0.770383
1484	1.12484	1.10594
1485	0.40605	0.857868
1486	1.08626	0.65976
1487	-0.232198	-0.659332
1488	0.385335	0.101831
1489	-0.670871	-0.425259
1490	-0.791294	0.530949
1491	5.30222	4.11111
1492	-0.0350237	-1.00152
1493	0.260766	-0.451607
1494	1.16078	0.292602
1495	-0.600039	-0.574921
1496	0.533454	0.338736
1497	0.613183	-0.292674
1498	0.463614	0.987602
1499	-1.64555	-0.321885
1500	0.245428	-0.328676
1501	0.47986	-1.08873
1502	0.943743	0.378771
1503	0.529816	0.980062
1504	1.73847	0.591328
1505	-4.36227	-6.92275
1506	-0.00359343	-0.336736
1507	-1.09859	-1.37089
1508	0.0992392	1.19448
1509	-6.16812	-2.25974
1510	0.897166	-0.0754271
1511	-0.628234	-1.19391
1512	-1.4109	-0.00668976
1513	0.438295	0.166023
1514	0.490618	0.0848592
1515	-0.240382	-0.559798
1516	0.194291	0.275367
1517	0.952173	-0.519989
1518	0.461135	0.79794
1519	-0.329326	-0.203966
1520	0.438078	0.661269
1521	-0.220253	3.92034
1522	0.191837	1.29099
1523	-1.13664	-0.338676
1524	-8.29941	-5.08401
1525	0.241962	-0.0388406
1526	1.98232	0.105483
1527	0.204068	0.691345
1528	0.835138	0.260511
1529	-0.366869	-0.629154
1530	0.351459	0.272565
1531	0.482655	1.61746
1532	-1.67873	0.91737
1533	0.202526	-0.283612
1534	0.151261	-0.408279
1535	0.0613414	-0.52833
1536	0.0747396	1.04763
1537	-2.68687	-0.356056
1538	0.0406883	-0.380819
1539	0.923059	-0.598461
1540	0.130028	-0.84563
1541	0.163016	2.50183
1542	1.06673	0.0680266
1543	-0.935964	-0.186744
1544	-0.0748169	0.495802
1545	0.462083	0.45103
1546	0.0216771	0.263396
1547	0.0328381	0.910225
1548	1.10753	0.267484
1549	0.0581363	0.143426
1550	0.146429	-0.514338
1551	-6.65599	-2.1473
1552	2.21514	-0.326529
1553	0.122833	0.119374
1554	0.0349337	2.63247
1555	0.486138	0.174729
1556	-1.41491	-0.194848
1557	0.451647	-0.475892
1558	0.274384	0.913719
1559	0.0328381	1.14015
1560	0.784472	-3.39803
1561	0.291915	-1.31014
1562	2.9422	0.588409
1563	0.113441	-0.553306
1564	0.848815	-0.416581
1565	1.07798	4.54718
1566	-1.02981	-0.940611
1567	0.218521	0.797033
1568	0.241626	0.485837
1569	-0.352607	-0.0309212
1570	0.805449	0.696842
1571	0.222299	-0.00637491
1572	-0.694213	-1.12715
1573	1.50738	4.77493
1574	0.0237773	-0.202106
1575	-0.954424	1.24437
1576	0.420201	-0.0118739
1577	0.328199	0.189234
1578	-0.239538	0.551463
1579	0.192189	0.599878
1580	0.163096	-0.410773
1581	0.348465	0.469099
1582	0.916172	0.771703
1583	-1.43338	0.085458
1584	0.0859709	-1.63643
1585	-3.7658	0.112404
1586	0.241826	-0.914465
1587	0.323287	-0.344051
1588	0.440201	-0.470601
1589	-0.36804	-0.783671
1590	1.53905	0.03747
1591	0.4928	-0.0712732
1592	0.802824	1.69077
1593	0.510261	-0.583744
1594	0.55228	-0.59946
1595	0.871768	0.939508
1596	-1.01436	-1.53688
1597	1.84725	1.49542
1598	-0.0218162	0.122174
1599	0.0320927	-0.0371601
1600	-1.01235	-2.09109
1601	0.154506	-0.545608
1602	-0.40433	-1.12274
1603	0.286116	-0.393027
1604	-4.11694	-1.46981
1605	0.626076	0.274042
1606	0.388213	0.763495
1607	-0.899039	-0.837891
1608	0.475538	-0.955344
1609	-0.0249145	-0.818895
1610	0.272711	-0.292026
1611	-0.911607	-1.70349
1612	-0.556624	0.879572
1613	-1.47429	-0.744388
1614	0.181479	0.0883318
1615	-0.601554	-0.232777
1616	-0.153375	-0.355355
1617	1.22744	0.211672
1618	0.0929023	-0.665925
1619	-0.24977	1.65527
1620	0.296717	-0.309327
1621	-0.876913	-0.304911
1622	3.19184	-0.0736997
1623	0.441248	-0.410966
1624	-1.14548	-5.64346
1625	0.215827	0.340931
1626	0.274361	0.166606
1627	-1.80789	-0.317671
1628	-0.569122	1.3763
1629	-0.869054	1.05564
1630	0.311851	0.0187795
1631	0.462559	0.441919
1632	-2.29178	0.184846
1633	0.403551	0.703025
1634	-1.23292	0.56518
1635	0.120512	0.522013
1636	0.533365	0.53958
1637	-1.71269	-1.85032
1638	0.393995	0.524262
1639	-0.978452	2.12276
1640	0.63117	1.62649
1641	0.143725	0.373389
1642	0.649246	1.21046
1643	0.119592	-0.274814
1644	0.107484	-0.198153
1645	0.322777	0.66446
1646	0.39156	0.45935
1647	-0.455706	-0.308909
1648	-2.01738	-0.680856
1649	0.273749	0.752544
1650	0.125694	0.753361
1651	-0.370144	-0.181367
1652	0.693713	-0.478999
1653	1.90477	-0.203048
1654	-0.640596	-0.988183
1655	0.190286	0.0394113
1656	0.600986	0.0283594
1657	0.352413	0.539401
1658	0.0328381	2.07055
1659	0.827307	0.684525
1660	-0.955898	-1.03042
1661	0.739766	0.942419
1662	-0.0762039	0.276074
1663	-0.285291	-1.72187
1664	0.413068	-0.879715
1665	1.17902	-1.15547
1666	0.642421	0.380862
1667	-1.2156	-0.828043
1668	1.50361	-0.0110629
1669	0.363078	0.56258
1670	0.0423602	0.688158
1671	0.0320241	-1.17273
1672	0.0414654	-0.133142
1673	-1.40397	-0.537541
1674	1.2988	-2.2489
1675	0.732432	1.59999
1676	0.0799251	0.389201
1677	-0.766893	0.89179
1678	-2.76843	0.506069
1679	0.258605	0.378339
1680	0.494449	0.492861
1681	-0.381273	-0.419943
1682	0.0328381	0.952859
1683	0.0328381	-3.50453
1684	-0.440004	0.97686
1685	-0.0612355	-0.239986
1686	1.10058	-0.284479
1687	0.290222	0.237556
1688	-1.32357	-2.12015
1689	0.346465	0.0580517
1690	0.50494	0.710567
1691	0.135281	0.417581
1692	0.941453	0.260953
1693	-0.229236	0.146086
1694	-0.513808	-2.26823
1695	0.661667	-0.0518231
1696	-0.943401	-0.065385
1697	0.861932	0.817863
1698	0.45502	0.412627
1699	1.16082	-1.25193
1700	0.07862	-2.01005
1701	0.28412	0.361698
1702	0.90614	1.63173
1703	-0.0275203	-0.560448
1704	-1.76747	-0.337713
1705	-0.694012	0.00716819
1706	-0.584107	0.328023
1707	-1.20556	-0.224366
1708	0.390663	0.653947
1709	-7.42221	-0.952104
1710	1.9503	0.310077
1711	0.563062	-0.590874
1712	0.0328381	0.384031
1713	0.393566	-0.0704193
1714	-1.41154	0.384467
1715	0.0503074	0.817819
1716	1.00934	0.484789
1717	-3.84161	-1.01257
1718	-0.0962742	-1.24272
1719	-0.0392375	0.830192
1720	0.695963	0.925642
1721	-0.630843	1.63732
1722	0.212995	1.09912
1723	0.812814	0.436831
1724	-1.44879	0.8197
1725	-0.803835	0.292998
1726	0.322565	1.66608
1727	0.106005	-2.02488
1728	-2.41509	-0.266451
1729	-0.12414	-1.22913
1730	0.357765	-0.85028
1731	1.64503	0.0759008
1732	0.112689	1.41877
1733	1.05789	0.707374
1734	1.0402	1.93858
1735	0.212757	0.13229
1736	0.0617923	-0.327845
1737	0.981685	-0.5181
1738	-3.84178	0.453723
1739	0.634056	0.489995
1740	-1.09655	-1.21597
1741	1.6668	5.24598
1742	0.752154	-0.218248
1743	0.419254	-1.60025
1744	2.06996	0.610592
1745	0.396358	0.194539
1746	0.804823	-2.88335
1747	-2.84211	0.476686
1748	0.940987	-1.24487
1749	2.63505	1.41918
1750	0.45731	0.411381
1751	-3.18807	-3.51967
1752	1.02859	0.401241
1753	0.569628	0.0666544
1754	1.33151	0.669446
1755	0.491622	1.78846
1756	-0.0733542	-0.334848
1757	0.0588167	2.33101
1758	-2.56502	0.326944
1759	0.0883967	-0.211995
1760	0.590665	-0.611825
1761	-1.96378	-2.78119
1762	-3.11189	-1.48281
1763	-0.395341	-0.683336
1764	0.0328381	-0.128737
1765	0.0308109	0.342086
1766	0.228108	0.792517
1767	-0.0546681	0.401812
1768	0.740034	0.866589
1769	0.176583	0.531298
1770	0.248952	0.349476
1771	0.494407	0.12952
1772	0.287591	0.72514
1773	0.417243	0.827074
1774	0.19534	-0.844037
1775	0.0406729	-0.350919
1776	-0.127141	-0.152023
1777	0.262459	-0.274841
1778	0.0625478	-0.25818
1779	0.366907	-1.36163
1780	0.0328381	0.564361
1781	-0.394726	-0.756589
1782	0.536517	3.26886
1783	-1.39073	-2.0299
1784	1.06219	0.790928
1785	0.198777	0.620514
1786	0.376477	0.776058
1787	0.326614	0.19912
1788	2.05491	6.67429
1789	0.00666122	4.66649
1790	-2.8291	0.268027
1791	0.788179	-0.0441849
1792	3.86768	0.503023
1793	-3.25265	-3.011
1794	-0.575778	-1.93396
1795	0.604463	-0.995169
1796	-0.143516	-0.21247
1797	0.211239	0.161037
1798	0.480095	0.199589
1799	-0.599765	1.19901
1800	0.291836	0.0313931
1801	0.428007	-0.0808776
1802	-0.206745	0.317111
1803	0.0574496	-3.24446
1804	-4.15726	-1.50634
1805	-2.72905	-3.43615
1806	0.421471	0.614024
1807	-0.582112	-0.230345
1808	0.00683327	1.67273
1809	-0.836672	0.0440413
1810	0.233555	-0.0479891
1811	0.28765	-0.286232
1812	0.688494	1.32726
1813	-0.255788	-0.500351
1814	-6.6312	-3.39114
1815	0.294759	-0.185698
1816	-0.563371	-0.0711414
1817	0.316949	-0.358679
1818	-1.98389	-1.76751
1819	0.394293	2.63274
1820	0.135835	-1.50929
1821	-0.354735	-0.73673
1822	0.917848	0.75065
1823	-1.00096	-3.46312
1824	0.51316	-0.126077
1825	-0.383467	0.415309
1826	0.513516	1.34792
1827	-2.32846	-0.212377
1828	-0.258578	-2.24041
1829	-2.36254	0.730317
1830	-0.83993	-1.44512
1831	-0.303722	1.25607
1832	0.0031852	-0.0130962
1833	2.48387	2.69674
1834	-1.12008	-3.94605
1835	-0.215717	1.25068
1836	0.170116	0.349378
1837	-0.247582	-0.251388
1838	0.760965	0.205744
1839	0.201533	0.593637
1840	0.874429	-1.33902
1841	1.21651	-0.155246
1842	0.278633	-0.363098
1843	-0.337801	-5.18784
1844	1.10116	0.52635
1845	0.227397	-0.0461934
1846	-0.865705	0.665895
1847	0.28609	0.16623
1848	0.0328381	0.669886
1849	-0.492052	-0.31608
1850	-0.877839	-1.44963
1851	0.340282	-0.104804
1852	-0.630743	-0.661706
1853	-0.107726	-0.174001
1854	1.13011	-0.591371
1855	0.52731	1.02752
1856	-0.0898281	1.82303
1857	0.0784421	-0.4159
1858	0.0328381	-1.47273
1859	0.209798	-0.541572
1860	0.234528	0.499421
1861	0.611493	-0.798655
1862	0.317676	2.11966
1863	4.47618	3.66061
1864	0.272873	-0.600017
1865	0.472799	1.07138
1866	0.557055	-1.87572
1867	1.06092	-0.126779
1868	1.2394	0.249622
1869	0.444697	1.22473
1870	-1.20912	0.493391
1871	-0.157879	0.738483
1872	-3.96616	-1.99968
1873	-0.258652	-1.87539
1874	1.38013	-1.04435
1875	-0.956728	-2.02385
1876	0.215305	-0.612736
1877	0.219819	0.553637
1878	0.26078	0.73449
1879	-0.790316	1.98758
1880	0.691957	1.93106
1881	0.570254	0.0930236
1882	-2.04181	1.27616
1883	-0.898793	-0.895016
1884	0.0824225	0.415769
1885	0.442815	0.175565
1886	0.0328381	1.22388
1887	0.266947	1.34753
1888	0.0396198	-2.02178
1889	0.462539	1.06422
1890	-0.0445153	-0.104136
1891	0.399253	0.332488
1892	-0.787653	-0.061816
1893	0.183891	-0.573789
1894	0.293153	-0.639818
1895	0.125622	0.128297
1896	-0.192138	0.712072
1897	0.0313402	-0.0197613
1898	0.230901	-0.372672
1899	-1.66381	0.00961771
1900	-0.156979	-0.254207
1901	1.44921	1.93588
1902	-0.943669	-0.377535
1903	0.49581	-0.438294
1904	-0.0776729	0.401283
1905	0.41279	1.30413
1906	-1.55941	0.168679
1907	-0.781437	0.986253
1908	1.35638	0.938966
1909	0.230245	0.443028
1910	-0.179903	-1.25217
1911	0.0428216	-0.664726
1912	0.315038	-0.420329
1913	-6.25207	-3.30703
1914	-0.114834	-0.360858
1915	0.379637	-0.642996
1916	0.672871	1.34307
1917	0.207471	0.961201
1918	1.32351	1.12885
1919	0.19205	0.748438
1920	-2.23897	-2.61119
1921	-0.221222	-0.0345462
1922	-0.558099	0.469479
1923	1.7432	3.46271
1924	0.208162	-0.0169255
1925	3.11802	1.00484
1926	1.38025	0.544305
1927	-1.17359	1.74472
1928	-1.96845	0.630943
1929	4.35288	1.69966
1930	0.307621	0.036393
1931	1.1544	0.780132
1932	-0.278997	-0.224996
1933	0.484561	-0.484077
1934	0.934027	-0.510554
1935	0.678895	-1.4011
1936	1.24945	0.275271
1937	0.720549	0.795341
1938	0.303386	0.763933
1939	0.778672	-0.531592
1940	-0.288963	-2.42338
1941	0.31264	-0.252436
1942	1.30829	2.01264
1943	0.270025	0.789129
1944	-0.112483	1.31192
1945	0.391054	0.767119
1946	-0.237073	0.30979
1947	-1.2671	-1.42578
1948	-0.575937	-0.169978
1949	0.169181	0.457717
1950	0.32383	0.0634477
1951	-0.0655541	-0.114336
1952	-1.31981	-1.27933
1953	-0.55739	0.807398
1954	0.382269	-0.350335
1955	0.206013	-0.716394
1956	0.545207	1.16408
1957	0.396461	0.840272
1958	0.559911	1.60124
1959	0.364951	0.228762
1960	1.01491	1.16191
1961	0.0955742	-0.034029
1962	-0.348656	1.21839
1963	0.0328381	-0.142041
1964	0.222162	0.198791
1965	0.153164	-0.266777
1966	-0.760409	-1.68388
1967	0.0329495	-0.223083
1968	0.184914	-0.772652
1969	0.379356	0.236581
1970	0.0345676	-0.0297909
1971	-0.276681	-0.289077
1972	0.359924	-0.0924891
1973	0.506558	0.622025
1974	-1.63313	-0.667857
1975	0.461991	1.81285
1976	-0.168074	-0.926165
1977	1.13372	1.04196
1978	1.74648	-0.374557
1979	0.37464	-0.0591112
1980	-0.384093	-0.311973
1981	-0.0471015	1.14919
1982	0.87323	1.07265
1983	0.0328381	-0.229515
1984	0.372121	-1.04259
1985	0.108244	0.140784
1986	0.420398	0.431407
1987	0.228004	-0.0614507
1988	-0.446833	0.814759
1989	1.04217	-0.0549875
1990	-0.12031	-1.00757
1991	0.144117	0.513482
1992	-0.706564	-0.876501
1993	0.809012	2.14106
1994	0.633442	-0.186133
1995	0.664032	0.351472
1996	0.508917	-0.447187
1997	0.825282	-0.0579686
1998	0.243423	1.55303
[truncated: 801 more rows]

## Sheet: EDF7C
	predicted	actual
0	-0.168231	0.0446457
1	1.00809	0.867771
2	1.5114	0.972111
3	0.359138	1.11167
4	1.01979	1.01728
5	1.29862	1.08051
6	0.198871	-1.31471
7	-0.351742	-0.947146
8	-0.0743685	-1.57072
9	-0.792786	-0.952176
10	0.847041	-0.57137
11	0.503219	0.862972
12	1.63117	1.14939
13	-0.402763	-0.305182
14	0.832421	0.844386
15	0.0262464	-2.06193
16	0.268952	0.259437
17	0.00349814	0.724038
18	-9.99079	-5.60352
19	-1.30258	-1.57122
20	0.875041	1.68183
21	-0.920044	0.304477
22	0.222069	1.26225
23	1.08562	0.198614
24	0.281877	-0.0866195
25	-1.5534	-0.0101884
26	-0.424326	-2.13181
27	0.383852	-0.850578
28	-1.58834	-1.93769
29	0.58134	1.01875
30	0.782066	1.1352
31	-0.0120445	3.46492
32	-1.14771	-4.2532
33	0.48059	0.908492
34	0.793914	0.642685
35	0.228329	0.133169
36	0.959327	-0.0870011
37	0.135158	-1.36617
38	0.526097	2.31371
39	0.515571	-0.526816
40	-0.705835	-1.38567
41	0.0759628	1.68527
42	0.391813	1.00696
43	0.579565	0.35742
44	2.08407	2.99721
45	0.187039	0.425854
46	-1.46702	-0.6504
47	-4.05766	0.149362
48	-0.58592	-1.12801
49	0.582327	0.773714
50	0.748469	0.641568
51	-0.186475	-0.068818
52	-0.214524	-1.03284
53	1.12815	1.3314
54	1.42196	-0.160377
55	-1.7383	-3.5121
56	1.33645	-0.10843
57	-2.28762	-1.19141
58	0.330209	-1.37568
59	0.590022	0.925493
60	0.660027	0.598583
61	0.964741	0.356337
62	-0.168402	0.857822
63	0.400043	0.148836
64	0.518483	0.577008
65	0.130364	-0.0553693
66	0.615876	0.560436
67	0.570297	0.344124
68	1.88856	0.162172
69	0.33862	-0.271772
70	0.533793	0.360024
71	-2.81158	-0.676508
72	1.37253	-1.45394
73	-0.920875	-0.0217295
74	-0.579762	0.472273
75	0.0757462	-3.87863
76	-0.0901002	0.171443
77	0.144282	-1.54329
78	0.414906	-0.292045
79	0.305648	-0.854914
80	1.31844	1.21528
81	0.853599	0.499004
82	0.732155	-3.38131
83	0.677411	0.919609
84	0.1443	0.115786
85	0.670818	1.53429
86	0.556379	-2.34137
87	0.797026	0.440214
88	-0.170669	-0.522224
89	-0.0252	0.442445
90	-1.93447	-2.30652
91	0.848096	0.379333
92	-2.11999	0.522242
93	0.421608	1.50412
94	0.595467	-0.204505
95	0.578593	1.11632
96	-0.113166	0.03891
97	0.218701	0.91376
98	0.644711	-0.0796814
99	0.0860251	-1.61845
100	-5.38207	-2.56868
101	0.378042	-0.271864
102	-0.882877	1.13218
103	0.0983486	-0.495948
104	0.199223	0.95945
105	0.209209	0.457442
106	0.514899	0.64055
107	0.83503	0.71424
108	0.684091	-0.40387
109	0.53109	0.328185
110	-1.5294	-0.235896
111	0.941887	-1.08281
112	-1.78157	1.19366
113	-1.33409	0.902309
114	4.4322	-0.258361
115	1.34073	-0.0239312
116	0.52213	-1.45026
117	-1.05241	-1.02662
118	-2.76335	-2.30969
119	0.147212	-0.591045
120	0.564013	0.889661
121	0.491199	0.223911
122	1.02926	1.94659
123	-0.552034	1.88777
124	0.10792	0.946717
125	0.332099	5.3395
126	0.185618	-0.411074
127	0.931309	0.257438
128	-0.642264	-0.15179
129	-0.0289298	-1.60879
130	0.266309	0.338357
131	0.114853	-0.84481
132	-1.58565	-0.753392
133	0.244982	-1.31343
134	0.132372	0.663389
135	0.21665	-2.09444
136	1.93771	2.31077
137	1.8459	-0.277209
138	5.04271	4.99485
139	0.753971	1.11741
140	2.5351	-0.407626
141	0.564163	0.148566
142	0.802087	0.630773
143	-2.54198	-0.775638
144	-0.168718	0.116382
145	0.300772	0.164613
146	0.778234	0.352661
147	1.75892	-1.56997
148	0.0152685	-0.449387
149	1.34502	2.4038
150	-1.36744	-1.2829
151	0.555037	1.62199
152	-2.40739	1.97277
153	0.433269	-2.03652
154	0.559513	0.617729
155	1.79649	1.36078
156	0.210557	1.06627
157	0.537127	-0.907346
158	-1.16295	-0.644417
159	-3.83389	-1.0429
160	0.0312299	-1.17549
161	0.509217	-1.78329
162	5.76145	3.87963
163	0.0190614	0.0174843
164	1.07935	1.01588
165	-2.04599	-2.14612
166	-5.14077	-0.57192
167	0.447557	-0.300695
168	0.758714	0.0270828
169	0.581191	0.799204
170	0.766179	-0.220301
171	-1.11076	-1.0179
172	0.00798956	-2.54472
173	-0.869506	-0.0860794
174	0.209663	2.96911
175	-3.82311	-1.49361
176	0.846161	-0.763421
177	0.802516	0.832428
178	0.179577	0.909751
179	-2.04167	0.907464
180	0.253482	-0.0937539
181	-0.682601	-1.5398
182	-1.38131	-2.15072
183	-1.30276	-0.772134
184	0.663185	1.15074
185	0.850883	0.705042
186	0.157753	1.4864
187	-0.432062	-0.230022
188	-0.457355	-0.216505
189	0.192256	1.45167
190	0.750206	0.238187
191	-1.15708	0.233682
192	0.238486	-0.306964
193	0.0585328	0.802528
194	0.557826	3.90402
195	-0.911262	-4.37445
196	0.0851467	1.36353
197	-0.54064	0.152312
198	0.353971	0.877502
199	0.749017	-1.28769
200	0.605804	0.295422
201	-0.665289	0.259854
202	0.834174	1.82707
203	0.193259	-0.483969
204	0.708044	-1.11204
205	1.31088	-0.722282
206	0.674649	0.852954
207	0.916018	3.71597
208	1.74082	-0.565922
209	0.479225	0.165512
210	0.394992	0.101192
211	-1.51082	-1.59439
212	0.278603	0.0311131
213	1.65295	2.53416
214	0.482081	1.57175
215	0.447421	0.329205
216	0.0147065	-1.05138
217	-3.96362	0.161174
218	0.711189	0.335406
219	0.428276	0.492222
220	1.2611	1.82045
221	0.503656	0.229633
222	1.0929	0.87367
223	-1.19173	0.646935
224	0.480434	0.495796
225	0.390683	0.361763
226	-0.537837	-1.48985
227	0.273808	0.0663795
228	0.650566	-0.847118
229	0.0119618	0.352229
230	-1.31239	-2.60205
231	0.0865604	-0.941497
232	-0.182371	-0.202713
233	0.524613	0.623777
234	-1.05201	-0.228054
235	1.46925	0.381955
236	0.403692	0.443968
237	0.522674	0.536235
238	0.217116	-0.602849
239	0.0525447	0.247298
240	0.839185	0.164864
241	8.83677	8.46582
242	0.897006	0.259148
243	0.609966	-1.69299
244	-0.169752	0.294358
245	-0.366028	-0.989192
246	-1.14876	-0.279547
247	0.957609	-0.214691
248	0.498441	0.29368
249	0.407891	0.544317
250	-1.40266	0.000370796
251	0.70446	0.520778
252	-0.836851	-1.30704
253	0.847638	0.934499
254	-0.341975	-1.05318
255	-0.0990433	0.0244713
256	0.296254	0.33639
257	0.118665	-1.758
258	0.424366	4.14455
259	-0.0841567	-0.932726
260	0.657184	-0.386832
261	1.26314	0.420682
262	0.938577	1.20228
263	0.147298	0.186196
264	0.399185	-0.188467
265	0.298591	3.65444
266	0.587217	-0.511633
267	0.295127	1.80979
268	0.385065	0.326201
269	0.36062	0.370703
270	0.81809	-0.132787
271	-1.15407	0.926592
272	0.562794	-0.0175602
273	4.08623	-0.847058
274	0.779934	0.639511
275	0.386454	0.330044
276	0.674765	-0.0765062
277	-7.55409	-4.03693
278	2.9453	0.216483
279	0.823538	-1.71341
280	0.454794	0.207532
281	2.15177	0.197725
282	0.57445	-0.162783
283	0.468343	0.0279726
284	0.80395	0.0626839
285	0.96037	0.354508
286	0.758629	0.375015
287	0.292383	0.320013
288	-2.11882	-1.76315
289	-2.08656	-1.50909
290	-1.86034	1.05755
291	2.21736	3.77875
292	0.342272	1.87685
293	0.406225	-0.759996
294	0.391948	-0.759652
295	0.72017	-0.194056
296	0.497296	0.649457
297	-1.00534	-0.251822
298	-0.791422	-2.11916
299	-0.482994	0.49226
300	-0.60417	0.00986213
301	0.44867	0.00938325
302	1.09232	0.466663
303	0.389591	0.784447
304	-1.21033	0.792886
305	0.514152	3.25334
306	0.873737	0.576542
307	0.754605	0.592861
308	0.379359	0.30916
309	0.23747	0.0710562
310	0.407889	-0.00999994
311	0.331595	-0.672807
312	-0.182984	-1.09674
313	-0.823722	-0.419288
314	0.183484	-0.269631
315	0.343944	-0.447021
316	0.100397	0.382458
317	1.38776	0.520925
318	-0.261004	-1.88236
319	-1.71702	-0.546722
320	0.258657	-0.631187
321	0.83178	0.37554
322	0.111371	1.10294
323	-0.433048	-2.20198
324	0.43353	0.026015
325	0.372203	-0.544941
326	-0.0281032	0.452254
327	0.272758	-0.190013
328	-0.0226187	-0.108862
329	-1.51827	0.574818
330	0.595791	0.889575
331	0.107003	0.482951
332	0.829594	0.715135
333	-0.213555	0.243781
334	-1.25414	-0.320797
335	-0.0910728	-1.00684
336	1.34195	1.77203
337	0.407946	0.272237
338	-2.60757	0.516749
339	0.199402	-1.18973
340	-0.150155	-0.0353997
341	1.67537	-0.491979
342	1.32458	-0.192552
343	0.533382	1.39816
344	0.440634	0.186692
345	0.489241	0.639276
346	0.197767	1.04425
347	-2.15213	-1.11181
348	0.426451	0.793007
349	-0.245291	-1.51865
350	0.116735	-0.919654
351	3.67754	1.99364
352	0.626436	-1.05182
353	1.24029	-1.61376
354	0.134402	-0.974994
355	-0.0561226	-1.23039
356	1.39163	1.31953
357	0.852652	0.981211
358	-2.38974	-2.74824
359	0.124218	-1.29194
360	0.631473	0.129626
361	-0.0368129	-2.60964
362	2.98981	0.732537
363	-1.11852	-2.49544
364	0.419071	-1.26102
365	0.461951	0.687035
366	-0.271496	-0.10675
367	0.245594	-0.158155
368	1.33424	-0.0562357
369	0.134369	0.806604
370	0.349077	0.367006
371	-0.317452	-2.62442
372	0.229524	0.0627892
373	0.373609	1.04216
374	2.05467	-2.52169
375	0.515893	1.23985
376	0.728911	-0.0874357
377	-0.0518415	-0.0614367
378	-3.46174	-1.40693
379	0.347709	-0.0646826
380	0.291277	-1.3024
381	0.81934	-0.0341897
382	0.428751	0.352263
383	0.80212	-0.0311449
384	0.333067	-1.20619
385	-2.39545	-4.08065
386	0.989229	0.969922
387	0.52123	0.672487
388	0.488929	0.27399
389	0.69996	0.450902
390	-2.43114	-0.292789
391	1.44033	0.320848
392	0.207356	-0.193048
393	0.716096	1.23938
394	-0.671429	-0.75711
395	-2.61452	-0.379411
396	0.675468	-0.777218
397	1.61209	0.364153
398	0.65955	0.783217
399	0.529937	0.196148
400	-0.00432043	-0.196594
401	-2.57499	0.172733
402	0.352922	0.270712
403	-1.84346	-0.307023
404	-4.19167	-0.352241
405	-1.2183	-0.0529846
406	-1.55698	1.76524
407	0.580902	0.316868
408	0.332521	-0.347252
409	-0.281878	0.291315
410	0.791598	0.93934
411	1.796	-0.471389
412	-4.81801	-0.747295
413	0.138718	0.435478
414	-0.0257807	-0.824841
415	0.332645	0.765545
416	-2.98371	-2.44391
417	-1.8972	-1.36352
418	-1.86199	0.567016
419	0.712053	0.12117
420	-4.95872	-2.48553
421	0.477763	0.264262
422	0.749802	0.434813
423	0.181351	-0.426729
424	0.601167	0.105374
425	0.583245	-0.683052
426	-0.415964	0.37854
427	0.434912	0.411519
428	0.633252	-0.0292824
429	0.294914	0.298983
430	0.592197	1.0925
431	0.177765	0.293482
432	0.191505	-0.391721
433	0.626017	-0.421568
434	-0.487801	-0.379289
435	0.364991	0.476204
436	-0.15522	-1.45306
437	0.661856	-0.251348
438	0.54535	0.857129
439	0.49846	-0.510455
440	0.735651	0.88078
441	-0.729761	2.92329
442	0.873473	-0.653032
443	1.45532	0.770223
444	0.0337312	0.279288
445	-2.45526	-0.655723
446	-0.066021	-0.207909
447	-1.83671	0.550863
448	0.675469	-0.861255
449	0.110597	-0.562516
450	0.534233	-0.92372
451	-1.33985	-0.152307
452	-4.6797	-1.42
453	0.576035	1.45861
454	1.65427	2.90256
455	0.280694	0.158459
456	0.539175	0.693558
457	-0.691499	-3.71925
458	0.801185	0.750938
459	0.965802	0.216301
460	1.12873	0.0331605
461	0.0617743	0.502386
462	-2.75778	-0.926218
463	0.654698	0.628806
464	0.180245	-0.0601564
465	0.149449	-0.746361
466	-0.0155155	-0.293593
467	-0.706261	-0.573924
468	0.84739	1.30612
469	0.803109	0.436657
470	0.549977	1.0373
471	-0.260554	2.90039
472	-0.391982	0.0677765
473	-0.169296	-5.29292
474	-2.45596	-2.28995
475	-2.0994	0.134013
476	0.579393	-0.120197
477	0.396174	1.27572
478	-2.30398	-2.40257
479	0.471843	0.584539
480	-1.58255	-0.500908
481	2.14838	2.34563
482	-0.630279	-0.0331193
483	1.10556	0.350569
484	0.169266	1.39487
485	0.60547	-1.0334
486	0.42496	0.361719
487	1.63587	2.49449
488	-1.78627	0.87174
489	-1.12403	0.339142
490	2.86879	0.647577
491	0.453239	-0.713914
492	1.11194	1.09467
493	1.11738	0.398702
494	0.453436	0.791861
495	1.07967	0.848509
496	0.41378	0.00668069
497	0.541567	0.77385
498	0.512139	1.48242
499	1.05985	-0.0913302
500	-0.305052	1.2158
501	-0.074628	-3.80605
502	0.498621	0.309731
503	0.337571	-0.555288
504	0.886076	0.0708335
505	-0.16084	0.0755929
506	0.68623	0.0739459
507	0.450794	0.830662
508	0.54783	1.58789
509	0.856904	2.91156
510	0.803314	1.77259
511	0.920198	0.340059
512	-0.674846	-0.611977
513	2.09989	0.486911
514	0.341938	-1.86614
515	-4.24999	-0.355032
516	0.573709	-0.105034
517	1.16652	-0.748294
518	-2.59125	-3.43414
519	0.315714	0.0847188
520	0.366424	-1.45756
521	0.42622	0.214269
522	0.528618	0.45556
523	0.167925	1.44386
524	0.491023	-1.41218
525	5.10881	2.71291
526	-0.668597	-0.101246
527	0.413626	-0.00938288
528	-0.0629749	-2.32167
529	1.25298	0.321738
530	-1.54754	-1.61219
531	0.282444	-1.36821
532	0.909331	0.77505
533	6.49681	0.803511
534	0.45925	-0.254215
535	0.498502	0.670652
536	0.477749	0.488454
537	0.597307	-0.319177
538	-0.109662	-0.294739
539	0.771015	1.02473
540	1.23814	0.521595
541	4.06252	-0.558608
542	0.531902	0.0628563
543	-0.775128	0.0850762
544	-0.323413	-0.589164
545	0.651072	0.183389
546	-0.00560187	-0.688156
547	1.10654	-0.0320864
548	0.489491	0.641298
549	0.636647	0.56598
550	0.550134	-0.118575
551	-3.9345	0.0823853
552	0.724613	0.0446142
553	-4.44175	3.54496
554	0.469389	-0.2317
555	0.40575	-0.962017
556	0.484631	-0.861368
557	-1.30176	-2.813
558	-0.857524	-1.77946
559	0.656876	1.60619
560	0.54735	0.0473154
561	-1.89291	-2.00272
562	0.959168	-0.919706
563	0.035772	-0.0946364
564	0.801923	0.169477
565	0.454024	1.27479
566	0.63956	-0.0157481
567	0.823205	0.856362
568	0.611284	-0.550452
569	0.298399	-0.00972756
570	-0.577367	-1.01193
571	0.624173	0.13263
572	0.332509	0.265443
573	0.710819	0.106487
574	0.464197	0.486785
575	1.11381	-2.14569
576	0.613661	0.971695
577	-2.42817	1.55722
578	0.627328	0.969358
579	-0.315626	-1.59032
580	0.200238	-0.256456
581	0.311991	0.149199
582	2.29619	1.55149
583	-0.555653	0.935141
584	-0.027984	-0.825519
585	-0.658329	-0.672707
586	0.935452	-0.253141
587	0.474928	0.150667
588	1.70073	-0.438359
589	0.393748	-0.0742313
590	-0.841978	-1.33169
591	0.718632	-1.67001
592	0.55098	-0.165211
593	0.131792	4.91452
594	1.09577	-0.359182
595	2.19669	3.75317
596	0.476993	0.93323
597	0.251584	0.177254
598	-0.460087	1.23938
599	0.747417	0.233609
600	0.476921	0.453375
601	0.386306	0.0796509
602	-1.70911	1.95415
603	-0.225017	-2.3239
604	-3.89039	-4.26282
605	0.0897128	1.8718
606	0.864644	0.233504
607	-0.154329	-1.72668
608	0.175676	-0.372975
609	1.42784	-0.426011
610	1.17772	0.796987
611	0.41532	0.569154
612	-2.95972	-0.178727
613	-0.831797	-1.65364
614	-0.137181	0.893376
615	0.658335	0.610563
616	2.74776	0.377412
617	0.890563	1.23959
618	0.277791	-0.862469
619	0.548583	1.63853
620	-0.996212	-0.647612
621	0.609034	-0.374543
622	-2.20745	1.12812
623	0.431155	-0.48354
624	-1.9072	-0.263743
625	0.971437	-0.160813
626	0.236934	0.130498
627	0.512622	-0.0472946
628	0.202732	-1.29643
629	-1.61479	-0.809811
630	-0.0809366	-1.73562
631	-3.28156	0.530687
632	0.118295	-0.22958
633	0.409143	-0.119181
634	0.892877	0.573459
635	4.31064	-1.40592
636	0.531442	0.856894
637	-0.171405	-0.177235
638	-0.29723	-0.351723
639	0.302102	-0.942008
640	0.688992	0.98223
641	0.269801	-0.465703
642	-0.354872	0.24183
643	0.60839	0.314683
644	0.44599	-0.434115
645	0.708636	0.556541
646	-0.550743	-3.41232
647	-1.04649	-0.0189813
648	-2.22537	1.84187
649	-7.1279	-4.02216
650	-0.535963	0.109582
651	1.35791	-0.132787
652	0.273527	1.05399
653	0.490514	0.52817
654	0.927094	0.980021
655	0.475358	0.296938
656	0.328635	1.2757
657	0.292555	-1.06576
658	-0.704821	0.962
659	-0.242252	0.28177
660	-1.42506	-0.0776025
661	-0.157274	-0.509793
662	0.148269	0.107504
663	0.547347	0.597554
664	0.841456	0.0133428
665	0.497646	0.145366
666	0.26983	-0.851309
667	-2.51119	-1.42594
668	0.801053	0.0688665
669	-0.290088	1.55157
670	1.32024	0.748405
671	-0.66635	-1.9304
672	0.529061	-0.136955
673	0.0827684	-1.18239
674	-1.1313	0.160195
675	-0.965725	1.99389
676	1.27362	0.260157
677	0.163635	0.713565
678	-4.61318	-0.767978
679	0.566469	0.274483
680	-3.21008	-0.61903
681	0.326617	0.248654
682	0.344656	-0.65139
683	0.16951	0.0218778
684	0.751256	-1.05274
685	0.544285	-0.249035
686	0.555927	1.11059
687	-0.513205	-2.64978
688	0.786559	0.924284
689	0.957981	0.618491
690	1.49945	-1.04007
691	0.0808551	-0.514974
692	0.63193	1.17774
693	-2.28692	-2.30355
694	0.0528774	-1.52704
695	0.673519	-1.12433
696	0.311288	1.15551
697	-0.929479	-2.71295
698	-0.578044	-1.47419
699	3.90708	-0.199977
700	0.168566	0.227484
701	-0.159277	-0.306256
702	0.63877	0.486888
703	0.378591	0.837699
704	0.0961446	1.0398
705	0.0174825	-1.19505
706	0.333029	-0.44316
707	0.31664	1.97926
708	-0.17414	-0.482867
709	-2.90948	-2.00094
710	0.255476	-0.733239
711	1.33535	1.49813
712	0.588028	0.503895
713	-0.962012	-2.22591
714	0.831405	0.194747
715	0.614473	0.334675
716	0.628395	0.946788
717	0.498851	-0.413625
718	0.265393	1.14726
719	0.12086	-2.26687
720	0.427686	1.10351
721	-0.00189351	-0.23953
722	0.518965	1.14056
723	0.642118	0.199054
724	0.427555	1.30205
725	1.22842	0.530645
726	-0.256375	-0.860682
727	1.21947	0.924634
728	0.178407	-0.551731
729	0.881286	0.823288
730	0.761875	1.306
731	-0.134319	2.04845
732	0.93394	0.116432
733	0.792484	-0.294099
734	-0.203228	-1.61474
735	0.965034	0.803905
736	0.127739	-0.174307
737	-0.855289	-0.646686
738	0.155059	1.17464
739	0.265104	0.645898
740	0.484198	0.448866
741	-0.822311	0.0550749
742	0.460643	0.573594
743	0.327499	-0.183402
744	0.239155	1.31122
745	0.314303	0.764554
746	0.331955	0.0108874
747	0.307014	-0.421212
748	0.656381	0.177911
749	-0.318084	-0.511027
750	0.25273	0.680912
751	-0.237892	-0.533116
752	0.544662	2.40433
753	-0.0662035	0.188805
754	0.881783	0.565953
755	0.502536	0.0824682
756	3.25235	0.601231
757	1.13919	-0.215178
758	0.922763	1.15048
759	-5.50714	-4.74231
760	0.429145	0.419798
761	0.706205	-0.169445
762	0.262351	0.655192
763	-0.94304	-0.751258
764	-1.38337	-5.89514
765	0.429993	0.499993
766	0.115685	-0.499982
767	0.858641	0.437277
768	1.26728	0.34419
769	-0.95541	-1.56617
770	-3.09679	-1.95703
771	0.558827	0.826867
772	0.432036	-0.526207
773	0.522531	-0.0116568
774	0.444273	0.771966
775	0.564683	0.815298
776	-2.40003	0.309922
777	-1.25329	1.92004
778	0.777905	1.19482
779	1.19209	0.487976
780	0.889471	1.02165
781	0.10093	-0.889548
782	2.13431	-0.0822557
783	0.706845	0.600661
784	-0.671465	-0.421097
785	0.835865	0.956378
786	-3.7576	-0.250031
787	0.635569	0.487539
788	0.346531	-0.906199
789	0.331653	-0.598786
790	0.0106067	1.98548
791	0.250835	-3.29545
792	0.925516	0.286292
793	-3.04231	-0.289951
794	-0.16182	-0.155861
795	1.28221	0.709913
796	0.862175	0.540564
797	-0.295119	-0.066377
798	-0.104023	-0.256831
799	0.253115	-0.0796885
800	-0.841756	-0.413794
801	0.568182	0.281205
802	0.4503	0.0619017
803	0.853659	-0.0113289
804	0.358585	-0.895683
805	0.829145	0.312513
806	0.0422392	-2.63543
807	1.44902	0.803695
808	0.623989	-0.231692
809	2.1544	0.172586
810	-0.027346	1.87631
811	0.485154	-0.818804
812	0.690058	0.561773
813	1.00657	-0.208108
814	0.735829	0.490219
815	0.50528	0.287234
816	0.725665	-0.0674295
817	4.12406	2.17846
818	-0.78157	-1.02679
819	0.438442	-0.851137
820	2.25942	0.704275
821	0.198382	-1.43981
822	-0.894406	-4.12573
823	0.150496	-1.07342
824	-0.244341	-0.210942
825	0.283332	-0.424427
826	0.391035	-1.33816
827	-0.29276	1.15307
828	0.342061	-2.03099
829	0.246715	-0.631269
830	-1.32253	0.994039
831	0.123911	-1.32525
832	-2.42284	-1.38487
833	0.680503	0.780461
834	0.241549	-0.539679
835	-2.3304	-2.84789
836	0.231481	-0.428057
837	0.654705	0.473926
838	-1.28369	1.04015
839	0.336884	-0.434694
840	-1.41003	0.90896
841	3.48662	0.612391
842	0.245044	0.606006
843	1.23568	-1.59889
844	-0.843438	1.1021
845	0.732281	0.171693
846	-0.279226	0.305223
847	0.517354	0.584312
848	0.283308	-1.41516
849	0.754273	0.513271
850	0.0705558	1.01619
851	-0.222728	-2.41643
852	-0.67664	-1.05305
853	0.117716	-3.52745
854	1.69445	0.66556
855	-0.308101	1.62266
856	-3.69134	-0.176107
857	1.10962	-0.166021
858	-1.34273	-1.2506
859	0.793894	0.316143
860	-0.72075	0.119308
861	-0.663987	-4.75977
862	0.280771	-0.257364
863	0.223223	0.0955249
864	1.80114	2.37566
865	-2.81873	-1.61867
866	-1.9071	2.20423
867	1.40968	9.21331
868	-5.18803	-3.45327
869	-0.144303	1.24405
870	-0.57939	-2.26207
871	0.275724	0.130657
872	0.0211316	-0.0517077
873	0.374977	0.665694
874	0.0389333	1.59009
875	0.777987	2.64329
876	0.571055	0.184787
877	0.344673	0.35763
878	0.603802	0.170095
879	-2.15276	1.23945
880	0.437682	0.192208
881	0.409187	-0.0182241
882	1.49496	0.285111
883	-0.418069	-2.11712
884	0.208863	-0.315441
885	0.521845	-1.81531
886	-1.8631	-0.235504
887	0.322653	0.498998
888	0.23404	-0.070377
889	0.666015	0.266192
890	-0.147711	0.230043
891	0.549408	-0.223989
892	-1.10529	-1.5404
893	0.406678	1.15967
894	0.49627	1.83582
895	0.805706	1.37899
896	-0.19651	0.807608
897	0.411183	-0.215266
898	6.17753	1.56194
899	0.741548	-0.194342
900	0.232777	-0.354032
901	-0.407207	-0.895026
902	1.95177	4.28712
903	0.800487	0.0642235
904	-1.13185	-0.402428
905	0.753388	0.150826
906	0.520331	-0.161172
907	1.21433	0.76476
908	0.170712	-0.832673
909	0.397474	-1.14378
910	4.2835	0.222971
911	-0.250574	-1.64387
912	0.214657	-0.0547975
913	0.327704	0.0738407
914	0.841024	0.920533
915	-2.39721	-1.39698
916	0.542373	-0.00903903
917	-0.848209	-0.703973
918	0.593112	0.0912885
919	-0.586964	1.13478
920	-0.932422	-1.29941
921	0.347634	-0.606054
922	0.576672	-0.0778237
923	0.487015	-0.821244
924	-0.00495318	-0.211452
925	0.525508	0.329291
926	0.41684	0.875869
927	1.38646	0.173431
928	0.652483	0.734073
929	0.548483	0.513597
930	0.256117	0.0483905
931	0.676385	0.827078
932	0.870865	0.273787
933	-0.618768	-3.33494
934	3.88678	0.625197
935	0.523681	-0.347011
936	0.632827	-0.0199491
937	-0.0952776	0.329727
938	-0.250081	-2.53459
939	-0.82423	-0.153572
940	-0.160796	-0.805079
941	0.24553	-0.229843
942	-0.405217	0.207489
943	0.392685	1.05959
944	3.45645	1.24677
945	0.678425	-0.634683
946	-0.711561	-0.027804
947	0.594467	-0.350814
948	0.870888	0.031618
949	0.506841	-0.13627
950	0.0254562	0.427806
951	-0.671099	0.524755
952	-0.630623	1.83233
953	1.99179	1.12832
954	0.640416	1.70876
955	0.743657	0.29972
956	-0.234808	0.198118
957	0.453736	0.0348219
958	-0.109291	1.35395
959	0.219175	2.50388
960	0.543609	-0.933927
961	0.52752	0.0181093
962	0.40089	-1.14456
963	0.744567	0.972333
964	-1.04426	0.803619
965	-0.330506	-0.851808
966	0.165922	1.25147
967	1.92093	-0.425156
968	0.280677	1.20905
969	0.643757	0.301068
970	0.557566	1.01085
971	-0.268706	-0.471623
972	-0.992046	-2.09071
973	0.134255	-0.325616
974	-5.24463	-1.06934
975	-2.32396	-0.849603
976	0.887658	1.15067
977	0.419407	0.472118
978	0.580478	1.09029
979	0.449561	0.417679
980	0.422717	-0.281887
981	0.842404	0.333048
982	0.49862	0.428078
983	-0.28765	-0.170905
984	-1.25516	0.648897
985	0.193276	2.60328
986	-0.0803172	-2.21767
987	0.439899	0.55108
988	-0.0242043	0.910694
989	-1.49527	-0.690872
990	0.695342	0.467296
991	0.314757	-0.037405
992	-3.89361	-0.535252
993	-0.514531	1.14462
994	2.38599	4.90714
995	-0.664678	-1.54668
996	-1.57276	-0.125504
997	-0.0963807	-2.50108
998	0.755498	-0.188186
999	0.190403	0.576131
1000	0.580143	0.438822
1001	0.404392	-0.226593
1002	0.302813	-1.00964
1003	0.757065	0.291187
1004	0.362242	2.1638
1005	-1.38901	-1.92021
1006	0.389944	1.49643
1007	0.544289	-0.367638
1008	1.35432	2.78464
1009	-0.290977	-0.220049
1010	0.474152	0.620511
1011	-0.0064972	-0.384448
1012	0.637411	-0.31811
1013	3.17347	1.67258
1014	-1.00323	0.325002
1015	0.937686	1.35844
1016	0.48973	1.50223
1017	0.462249	0.0397498
1018	0.562631	0.458649
1019	0.406506	2.27863
1020	0.53619	0.155536
1021	-0.302142	-0.286095
1022	0.555307	0.485171
1023	4.71344	0.283428
1024	-0.220352	0.504479
1025	0.431562	0.926874
1026	0.323724	-0.291697
1027	0.558667	0.944766
1028	0.162482	-0.337952
1029	-1.28789	0.431922
1030	0.686374	-0.410053
1031	0.411492	-0.033126
1032	-2.13878	-1.41154
1033	0.45308	-0.263262
1034	-0.298035	0.135652
1035	-1.02874	-1.92682
1036	-0.0385811	-0.317064
1037	0.703658	0.930109
1038	0.377645	0.379824
1039	0.615836	0.571361
1040	0.536234	0.72544
1041	0.790447	0.91332
1042	-1.5557	0.868387
1043	-0.322561	-0.227426
1044	0.232313	0.195762
1045	0.263634	-0.0435846
1046	0.533202	-0.00334643
1047	0.807232	0.163745
1048	-1.98108	0.679943
1049	-1.69302	-0.422554
1050	-3.42961	-0.541524
1051	1.96458	2.154
1052	-0.480451	-0.735752
1053	0.521822	-0.0518621
1054	0.639446	1.27233
1055	0.604893	1.41631
1056	0.503899	0.441649
1057	-0.217981	-0.231658
1058	1.33611	0.278268
1059	0.783752	-0.0648971
1060	0.0232108	0.182384
1061	-2.30334	0.446131
1062	-1.45064	-0.014577
1063	0.639648	-0.443263
1064	-1.02658	-3.27443
1065	0.0810346	0.0491041
1066	0.603241	1.33622
1067	3.90707	0.610704
1068	-0.0768094	-3.06374
1069	0.33232	-2.14651
1070	0.0262416	-2.11096
1071	0.680552	0.0388811
1072	0.89342	0.505282
1073	-0.515589	-0.633751
1074	-1.1653	0.716045
1075	-2.81587	-0.954434
1076	0.364023	-0.385292
1077	0.74802	0.0738451
1078	0.623101	0.388771
1079	0.87674	0.718984
1080	0.759609	0.540203
1081	0.333313	-0.693484
1082	-0.392924	-0.0381594
1083	0.530027	-0.217319
1084	-0.260605	-1.09644
1085	-1.14066	0.429814
1086	0.70914	1.21422
1087	2.20865	-0.0611049
1088	-2.20243	-1.1216
1089	0.332766	-0.439407
1090	0.378379	0.199805
1091	0.253089	-0.0483966
1092	0.191918	0.455863
1093	0.852153	-2.36339
1094	0.647588	1.07832
1095	0.901738	-0.130872
1096	1.17144	0.328192
1097	0.673325	2.50288
1098	1.20075	2.19378
1099	-5.49122	-3.0393
1100	0.408429	-0.318838
1101	0.917184	0.759599
1102	-3.35409	-0.530537
1103	0.0112093	0.179842
1104	-0.0751913	0.907427
1105	0.70248	0.263611
1106	0.245683	0.377624
1107	0.842073	0.772682
1108	1.19283	-0.247094
1109	0.237838	-0.143733
1110	0.753635	0.553577
1111	0.590314	0.748522
1112	-1.92371	-4.74454
1113	0.755788	0.0223776
1114	-1.68507	0.573784
1115	0.108063	-1.22292
1116	0.655416	2.91636
1117	0.640166	-0.338452
1118	0.357873	0.402345
1119	-0.267564	-3.99739
1120	0.534349	0.241813
1121	2.44526	-1.75162
1122	-0.686032	-0.422073
1123	-7.58559	-3.06803
1124	0.552348	0.606758
1125	0.427763	3.72009
1126	0.430756	-0.22583
1127	0.445608	-1.82224
1128	0.567077	0.107965
1129	0.53253	-0.284446
1130	0.619296	0.92304
1131	0.401904	0.116677
1132	0.598305	0.150792
1133	-3.22493	-1.51402
1134	0.137625	1.65392
1135	-0.0562792	-0.374672
1136	0.308734	-0.7341
1137	-0.280635	-0.586047
1138	0.506003	1.2096
1139	0.4951	0.321823
1140	-0.89056	0.797985
1141	-0.266105	-1.21194
1142	-0.532488	-0.0194837
1143	0.0399154	-0.0804172
1144	0.850137	0.640104
1145	0.0361247	-0.142593
1146	0.221775	-1.05491
1147	0.0164764	-2.34821
1148	0.1754	-0.386115
1149	0.162584	1.90869
1150	0.435201	-1.13624
1151	-0.0149742	-0.803423
1152	0.375286	0.835376
1153	2.04577	1.25829
1154	-0.269162	-1.10869
1155	0.63773	0.0588879
1156	0.52332	0.520509
1157	0.468029	0.193509
1158	0.555348	0.237821
1159	0.95849	0.857227
1160	0.305359	0.648256
1161	-1.88649	-1.13935
1162	0.114993	-1.48669
1163	2.27585	0.399313
1164	-4.72296	-1.58191
1165	-2.5352	0.818111
1166	0.557325	0.682934
1167	0.454103	0.482468
1168	-0.881271	-0.613682
1169	0.626205	1.04656
1170	0.0796955	0.238678
1171	-1.87072	-1.05829
1172	0.325838	-0.638267
1173	0.181533	-0.470992
1174	-1.83947	0.216892
1175	0.182091	0.0928711
1176	0.686791	1.08344
1177	1.20944	0.751311
1178	0.098992	1.02714
1179	0.0516205	-1.25413
1180	0.188438	0.398936
1181	-3.94581	-0.214972
1182	0.398516	2.12236
1183	0.881187	1.79145
1184	0.518189	1.13798
1185	0.521438	0.377764
1186	0.360872	0.227603
1187	0.461883	-0.24945
1188	0.113636	-0.510276
1189	-2.01647	-0.178852
1190	-1.09861	0.293312
1191	0.443052	1.95155
1192	1.96045	1.32378
1193	0.652885	0.25491
1194	-0.656258	-0.565113
1195	0.0534307	-2.48772
1196	0.625696	0.870773
1197	1.48248	0.651866
1198	0.684635	0.98339
1199	0.740744	0.823414
1200	-1.56233	-1.41868
1201	2.19971	3.97546
1202	0.109166	0.8609
1203	0.788483	0.959856
1204	0.672346	0.0346939
1205	0.969476	-0.420684
1206	0.508451	0.391594
1207	0.657476	-0.849218
1208	1.08317	-1.52834
1209	0.106081	-0.233584
1210	0.313342	-0.312854
1211	0.496378	0.439912
1212	-2.54828	-6.59847
1213	0.473906	-0.0276772
1214	0.595663	0.457134
1215	-0.0240691	-1.57781
1216	0.548902	-0.0199928
1217	-0.575954	-0.673365
1218	0.219327	0.521542
1219	0.586111	0.42593
1220	0.396988	0.587538
1221	0.547597	-0.667645
1222	-2.2801	0.343674
1223	0.113474	0.620624
1224	0.380979	0.0454768
1225	-1.6179	-0.731649
1226	0.229999	-1.81166
1227	-0.0544519	-0.101151
1228	0.0631622	2.3793
1229	0.358666	-2.06841
1230	0.369911	2.50338
1231	-0.61113	0.341518
1232	0.883561	0.622916
1233	0.232868	-2.10531
1234	-1.74993	-3.00215
1235	-1.12683	-0.570226
1236	0.583061	-0.0480582
1237	1.01347	0.387553
1238	0.9695	-0.0290758
1239	2.10905	0.331192
1240	0.372384	0.00727368
1241	-7.47803	-3.91367
1242	-3.17374	-0.992436
1243	0.913841	0.53704
1244	0.930254	-0.917172
1245	-0.168291	0.553655
1246	0.931273	2.84224
1247	0.478457	0.701656
1248	0.458597	0.628409
1249	2.09137	0.474818
1250	0.197747	0.0311814
1251	0.269831	0.464743
1252	0.331748	-0.138865
1253	1.00693	-1.59133
1254	0.456866	0.184145
1255	-0.796273	0.945353
1256	0.215555	-0.916272
1257	0.650136	1.07493
1258	-0.851477	-1.4561
1259	0.783006	0.215065
1260	-0.299387	-0.314869
1261	0.604046	0.873973
1262	0.425591	-0.271646
1263	0.248043	-0.495848
1264	0.138302	0.160351
1265	0.204254	0.115466
1266	-0.461888	1.95826
1267	0.692418	0.253456
1268	-0.129714	-0.710141
1269	0.0471734	-0.830884
1270	0.663365	0.205014
1271	0.604194	-1.57204
1272	0.837153	2.4283
1273	0.000732186	1.08953
1274	0.61974	-0.110779
1275	0.866367	0.25121
1276	0.0530824	2.36699
1277	0.594716	0.486265
1278	0.463307	3.38622
1279	-0.324105	-1.2813
1280	-0.62787	-0.690004
1281	-1.8484	-1.41197
1282	0.198649	1.19223
1283	-0.335354	-3.3686
1284	-0.0813837	-0.00115681
1285	0.538075	-0.321294
1286	0.767762	0.977307
1287	1.22539	0.571461
1288	-0.727824	-0.610392
1289	0.931569	0.501957
1290	0.634822	0.932454
1291	1.10928	0.227473
1292	-0.572678	0.620913
1293	1.98816	0.179137
1294	0.770658	0.256222
1295	-0.0498147	-0.476876
1296	0.890442	-0.107479
1297	1.48432	0.910587
1298	-2.1105	-2.67558
1299	-1.36589	-4.14826
1300	-0.534521	-1.4031
1301	0.971646	-0.110611
1302	0.53031	0.765083
1303	0.243277	0.118
1304	0.0673824	-0.440846
1305	-1.59671	0.988918
1306	-1.60968	0.0412013
1307	0.276109	0.704906
1308	0.734106	0.97296
1309	-1.88427	1.24108
1310	0.752822	0.834323
1311	0.553258	0.518658
1312	0.836516	0.364761
1313	0.562647	0.852746
1314	0.236017	0.853395
1315	-2.73573	-5.63843
1316	0.812284	1.08421
1317	2.20252	4.48403
1318	0.417732	-1.23679
1319	2.16806	1.67808
1320	-0.103479	-2.55285
1321	1.14307	0.523046
1322	0.281896	-0.522118
1323	0.359408	1.03096
1324	1.19055	0.574198
1325	0.405	1.33438
1326	0.177596	1.15995
1327	0.263553	0.14526
1328	0.500363	0.890357
1329	-0.833152	-1.06854
1330	-0.513924	0.354618
1331	0.469144	0.280736
1332	0.26763	0.979333
1333	0.2864	0.143653
1334	0.29351	0.63202
1335	1.50725	0.0985997
1336	0.90724	1.23504
1337	0.597819	1.44157
1338	0.451269	-0.0538598
1339	0.037798	-0.3333
1340	-0.117135	0.00459568
1341	-2.13838	-3.51782
1342	0.917904	0.362197
1343	0.554771	0.238894
1344	0.805801	0.440734
1345	0.691467	0.439266
1346	-0.00164829	0.254873
1347	0.440493	0.756952
1348	0.859073	0.589557
1349	0.448287	0.392189
1350	1.05768	0.399543
1351	0.518789	-2.35259
1352	0.438379	-0.309664
1353	-0.0962934	-1.38578
1354	0.590899	0.861943
1355	0.861931	0.470396
1356	1.45883	-0.192678
1357	-4.06491	-1.74701
1358	0.0480633	-0.0325347
1359	0.464195	-1.05386
1360	6.59369	4.09458
1361	-2.00926	-1.06817
1362	-1.27363	1.23572
1363	0.0949922	0.801284
1364	-2.31051	-5.74351
1365	0.259026	-0.243688
1366	-2.48156	-3.19041
1367	2.3435	0.155373
1368	-1.15036	-1.26531
1369	0.99366	1.02866
1370	0.737431	1.27748
1371	-0.287034	-0.122695
1372	0.658157	-0.615301
1373	0.6184	-0.21069
1374	0.381966	-0.12514
1375	0.992868	0.0100954
1376	0.296069	0.520167
1377	-0.131886	-2.47601
1378	2.22391	2.75407
1379	0.865445	-0.743035
1380	-0.72024	-2.84362
1381	0.412382	0.550791
1382	0.678334	0.306175
1383	-0.168783	0.372836
1384	-0.547718	0.68071
1385	0.530117	0.573255
1386	0.157334	-0.0826466
1387	0.62503	-0.785391
1388	0.0641446	0.768164
1389	0.913868	1.97937
1390	-0.0377278	-2.02542
1391	0.80529	0.770825
1392	0.237739	0.0595325
1393	0.829698	1.21017
1394	-0.761198	0.534967
1395	-0.962432	-0.287402
1396	-0.737652	0.492168
1397	4.45856	1.51571
1398	1.05419	1.01302
1399	0.157006	-0.490957
1400	1.56839	0.47936
1401	0.351283	1.00803
1402	0.0277956	-0.454932
1403	-0.932889	-0.0677567
1404	-0.455486	0.363187
1405	1.23461	0.825715
1406	0.486497	0.259819
1407	-1.5928	1.86466
1408	0.643677	-0.753964
1409	0.476914	0.978099
1410	-0.669705	-3.39675
1411	-2.09562	-3.19276
1412	0.763392	0.272796
1413	0.489234	-0.317282
1414	0.861688	0.256235
1415	-0.183338	0.343319
1416	-2.24987	-1.72883
1417	-0.0664662	1.23
1418	0.349658	0.472543
1419	1.51499	0.0234675
1420	0.370889	0.176112
1421	-3.36429	-1.8923
1422	0.682827	0.771146
1423	-2.22867	-0.32867
1424	-1.23387	-0.676953
1425	0.581249	0.059685
1426	0.29994	-1.00747
1427	0.128496	-3.68855
1428	11.0202	2.5126
1429	-0.24034	-0.517294
1430	0.523958	-1.03771
1431	0.313593	1.0334
1432	-0.204458	-0.394519
1433	-1.75186	1.74445
1434	1.02712	2.73103
1435	-1.94976	-0.130296
1436	1.07496	1.1997
1437	1.07285	1.68796
1438	1.07356	-0.297387
1439	0.571744	-1.01461
1440	0.320817	0.822858
1441	0.387332	-0.146895
1442	0.479267	0.188357
1443	1.10694	0.0715751
1444	0.0381758	-2.11766
1445	-2.02147	-4.17173
1446	0.541199	0.920771
1447	-0.843596	0.121876
1448	-3.84012	-2.30626
1449	-1.26009	-0.842921
1450	-0.0553929	-0.464617
1451	0.858598	1.12877
1452	-1.23239	-3.56983
1453	0.282492	0.348315
1454	0.301733	-2.28999
1455	0.842237	-1.57709
1456	-0.198867	1.73208
1457	0.470697	0.238801
1458	-1.90051	-0.21726
1459	0.770072	1.07001
1460	0.97916	-0.120651
1461	0.675182	1.52328
1462	-1.95476	-0.585233
1463	4.36899	0.768407
1464	0.508634	-0.284737
1465	-1.35155	-0.720102
1466	0.839276	-2.45484
1467	0.731873	2.18748
1468	-7.19944	-3.59458
1469	0.205629	0.499424
1470	-0.315319	-0.320039
1471	0.573651	0.602936
1472	-0.383842	-0.403451
1473	0.511423	1.79832
1474	0.537735	0.604457
1475	1.13196	-0.117264
1476	-4.71558	-3.52064
1477	-2.99984	-6.46919
1478	-0.459112	-0.440526
1479	0.719383	-0.0499409
1480	1.15043	-0.067802
1481	0.698345	-0.0897106
1482	0.840763	-0.452151
1483	-0.373839	-0.770383
1484	1.00691	1.10594
1485	0.80064	0.857868
1486	0.569674	0.65976
1487	-0.217078	-0.659332
1488	0.478554	0.101831
1489	-0.284872	-0.425259
1490	0.132936	0.530949
1491	5.98279	4.11111
1492	-0.0428293	-1.00152
1493	0.397345	-0.451607
1494	0.81265	0.292602
1495	-0.619149	-0.574921
1496	0.634239	0.338736
1497	0.880297	-0.292674
1498	1.06137	0.987602
1499	-0.964246	-0.321885
1500	0.301376	-0.328676
1501	0.437149	-1.08873
1502	0.707757	0.378771
1503	0.522192	0.980062
1504	2.39305	0.591328
1505	-3.66244	-6.92275
1506	0.361298	-0.336736
1507	-0.682372	-1.37089
1508	0.252911	1.19448
1509	-5.42579	-2.25974
1510	0.11952	-0.0754271
1511	0.0254752	-1.19391
1512	-0.581502	-0.00668976
1513	0.493905	0.166023
1514	0.353214	0.0848592
1515	-0.468441	-0.559798
1516	0.455208	0.275367
1517	0.0864151	-0.519989
1518	0.564782	0.79794
1519	-0.30447	-0.203966
1520	0.65645	0.661269
1521	0.263105	3.92034
1522	1.58415	1.29099
1523	-1.73268	-0.338676
1524	-7.75975	-5.08401
1525	-0.461528	-0.0388406
1526	1.07821	0.105483
1527	0.171328	0.691345
1528	0.574698	0.260511
1529	0.158747	-0.629154
1530	0.64106	0.272565
1531	0.637605	1.61746
1532	-1.78445	0.91737
1533	0.359109	-0.283612
1534	0.269753	-0.408279
1535	-0.0048868	-0.52833
1536	0.13672	1.04763
1537	-1.82159	-0.356056
1538	1.32355	-0.380819
1539	0.96195	-0.598461
1540	-0.21655	-0.84563
1541	0.0775738	2.50183
1542	0.776861	0.0680266
1543	-0.548114	-0.186744
1544	-0.351088	0.495802
1545	0.812521	0.45103
1546	0.0651783	0.263396
1547	0.119301	0.910225
1548	1.4081	0.267484
1549	0.390015	0.143426
1550	0.0148336	-0.514338
1551	-3.81052	-2.1473
1552	2.53942	-0.326529
1553	-0.715687	0.119374
1554	-0.444375	2.63247
1555	0.409624	0.174729
1556	-1.889	-0.194848
1557	0.362258	-0.475892
1558	1.28378	0.913719
1559	0.171166	1.14015
1560	0.104117	-3.39803
1561	0.20301	-1.31014
1562	4.19187	0.588409
1563	1.27378	-0.553306
1564	1.36482	-0.416581
1565	1.18696	4.54718
1566	-2.63929	-0.940611
1567	0.285952	0.797033
1568	0.614568	0.485837
1569	-0.468525	-0.0309212
1570	0.806981	0.696842
1571	0.349183	-0.00637491
1572	-0.439288	-1.12715
1573	2.36743	4.77493
1574	0.237371	-0.202106
1575	0.0249439	1.24437
1576	0.700853	-0.0118739
1577	0.435291	0.189234
1578	-0.153544	0.551463
1579	-0.0269375	0.599878
1580	0.17783	-0.410773
1581	0.581261	0.469099
1582	1.85058	0.771703
1583	-1.40372	0.085458
1584	0.443229	-1.63643
1585	-3.27833	0.112404
1586	0.399752	-0.914465
1587	0.66582	-0.344051
1588	2.06212	-0.470601
1589	-0.061761	-0.783671
1590	0.451206	0.03747
1591	0.821505	-0.0712732
1592	2.4576	1.69077
1593	0.71097	-0.583744
1594	0.57776	-0.59946
1595	1.1961	0.939508
1596	-0.452192	-1.53688
1597	0.763922	1.49542
1598	0.417107	0.122174
1599	0.235412	-0.0371601
1600	-1.45736	-2.09109
1601	-0.392908	-0.545608
1602	-1.19381	-1.12274
1603	0.145589	-0.393027
1604	-3.12431	-1.46981
1605	0.638361	0.274042
1606	-0.182279	0.763495
1607	-1.67597	-0.837891
1608	0.20922	-0.955344
1609	0.150819	-0.818895
1610	0.410904	-0.292026
1611	-1.20113	-1.70349
1612	0.134908	0.879572
1613	-1.87498	-0.744388
1614	0.141856	0.0883318
1615	-1.24629	-0.232777
1616	0.109719	-0.355355
1617	1.02768	0.211672
1618	0.402102	-0.665925
1619	-1.32647	1.65527
1620	0.551977	-0.309327
1621	-0.4716	-0.304911
1622	0.922663	-0.0736997
1623	0.629448	-0.410966
1624	-0.583077	-5.64346
1625	0.209349	0.340931
1626	0.566526	0.166606
1627	-1.25453	-0.317671
1628	-2.83147	1.3763
1629	-0.908449	1.05564
1630	0.391548	0.0187795
1631	0.248391	0.441919
1632	-2.2293	0.184846
1633	0.538244	0.703025
1634	-2.38983	0.56518
1635	0.388792	0.522013
1636	0.589319	0.53958
1637	-2.60812	-1.85032
1638	0.835567	0.524262
1639	-0.523395	2.12276
1640	1.08534	1.62649
1641	0.269028	0.373389
1642	0.616019	1.21046
1643	3.92229	-0.274814
1644	0.0240125	-0.198153
1645	0.908647	0.66446
1646	0.458022	0.45935
1647	0.0290193	-0.308909
1648	-4.31556	-0.680856
1649	0.514878	0.752544
1650	0.224661	0.753361
1651	-0.352365	-0.181367
1652	0.324164	-0.478999
1653	0.532925	-0.203048
1654	-0.147383	-0.988183
1655	0.332047	0.0394113
1656	0.168808	0.0283594
1657	0.462481	0.539401
1658	0.0496402	2.07055
1659	0.590964	0.684525
1660	-0.572917	-1.03042
1661	0.974181	0.942419
1662	-0.286617	0.276074
1663	-0.655208	-1.72187
1664	0.596899	-0.879715
1665	0.644963	-1.15547
1666	0.739195	0.380862
1667	-1.46208	-0.828043
1668	0.61844	-0.0110629
1669	0.697363	0.56258
1670	0.671001	0.688158
1671	0.357004	-1.17273
1672	0.30347	-0.133142
1673	-2.16963	-0.537541
1674	1.44176	-2.2489
1675	2.22941	1.59999
1676	0.518986	0.389201
1677	-0.427324	0.89179
1678	-2.80203	0.506069
1679	2.95601	0.378339
1680	0.588628	0.492861
1681	0.209591	-0.419943
1682	0.622376	0.952859
1683	-0.569196	-3.50453
1684	-0.106504	0.97686
1685	0.0986	-0.239986
1686	0.838044	-0.284479
1687	0.309278	0.237556
1688	-1.09594	-2.12015
1689	0.626864	0.0580517
1690	0.81649	0.710567
1691	0.39354	0.417581
1692	0.948451	0.260953
1693	-0.0576166	0.146086
1694	0.118891	-2.26823
1695	0.662092	-0.0518231
1696	-0.454366	-0.065385
1697	0.794181	0.817863
1698	0.590628	0.412627
1699	0.589172	-1.25193
1700	0.0774441	-2.01005
1701	0.367275	0.361698
1702	1.08263	1.63173
1703	0.273249	-0.560448
1704	-1.58541	-0.337713
1705	-0.563013	0.00716819
1706	-0.181258	0.328023
1707	-0.499444	-0.224366
1708	0.421223	0.653947
1709	-6.67422	-0.952104
1710	1.65879	0.310077
1711	0.687113	-0.590874
1712	-2.08064	0.384031
1713	0.456683	-0.0704193
1714	-3.87391	0.384467
1715	0.315188	0.817819
1716	0.741672	0.484789
1717	-3.55766	-1.01257
1718	0.0218648	-1.24272
1719	0.0838369	0.830192
1720	0.227082	0.925642
1721	-0.132464	1.63732
1722	0.232344	1.09912
1723	0.797479	0.436831
1724	-1.49547	0.8197
1725	0.0156395	0.292998
1726	0.343891	1.66608
1727	0.576698	-2.02488
1728	-1.62826	-0.266451
1729	-0.103343	-1.22913
1730	0.731824	-0.85028
1731	1.16651	0.0759008
1732	1.6323	1.41877
1733	0.787733	0.707374
1734	0.752034	1.93858
1735	0.516933	0.13229
1736	2.37173	-0.327845
1737	0.199072	-0.5181
1738	-2.83896	0.453723
1739	0.861721	0.489995
1740	-0.693091	-1.21597
1741	2.90153	5.24598
1742	0.789344	-0.218248
1743	0.19847	-1.60025
1744	2.73811	0.610592
1745	0.445443	0.194539
1746	0.1802	-2.88335
1747	-1.13521	0.476686
1748	0.849798	-1.24487
1749	2.76748	1.41918
1750	0.508305	0.411381
1751	-3.9826	-3.51967
1752	0.597546	0.401241
1753	0.519823	0.0666544
1754	0.68705	0.669446
1755	0.566301	1.78846
1756	-0.0110138	-0.334848
1757	0.47906	2.33101
1758	-0.884433	0.326944
1759	0.207908	-0.211995
1760	-0.634143	-0.611825
1761	-2.42119	-2.78119
1762	-4.59963	-1.48281
1763	-0.0375924	-0.683336
1764	0.101189	-0.128737
1765	0.895957	0.342086
1766	0.453714	0.792517
1767	-0.845471	0.401812
1768	0.732465	0.866589
1769	0.0683379	0.531298
1770	0.824084	0.349476
1771	0.820096	0.12952
1772	0.457987	0.72514
1773	0.675791	0.827074
1774	0.161399	-0.844037
1775	-0.37989	-0.350919
1776	-0.526026	-0.152023
1777	0.230641	-0.274841
1778	0.419928	-0.25818
1779	0.377305	-1.36163
1780	0.145035	0.564361
1781	-0.250511	-0.756589
1782	0.280539	3.26886
1783	-1.47363	-2.0299
1784	1.1212	0.790928
1785	0.333538	0.620514
1786	0.342583	0.776058
1787	0.748534	0.19912
1788	4.09731	6.67429
1789	0.159298	4.66649
1790	-6.0095	0.268027
1791	0.891631	-0.0441849
1792	3.95906	0.503023
1793	-3.18231	-3.011
1794	-0.669258	-1.93396
1795	0.127475	-0.995169
1796	0.285996	-0.21247
1797	0.0110407	0.161037
1798	0.747427	0.199589
1799	-0.657232	1.19901
1800	0.457231	0.0313931
1801	0.716876	-0.0808776
1802	-1.74746	0.317111
1803	0.133182	-3.24446
1804	-2.63248	-1.50634
1805	-2.19948	-3.43615
1806	0.853437	0.614024
1807	-0.0950223	-0.230345
1808	-1.38861	1.67273
1809	-1.88098	0.0440413
1810	0.608117	-0.0479891
1811	0.679985	-0.286232
1812	-0.0196159	1.32726
1813	-0.0200385	-0.500351
1814	-7.41142	-3.39114
1815	0.627342	-0.185698
1816	-0.499178	-0.0711414
1817	0.162231	-0.358679
1818	-0.40207	-1.76751
1819	3.8103	2.63274
1820	0.384715	-1.50929
1821	-0.13043	-0.73673
1822	1.37299	0.75065
1823	-3.06623	-3.46312
1824	0.495362	-0.126077
1825	-0.0493161	0.415309
1826	0.915127	1.34792
1827	-2.20293	-0.212377
1828	0.0257304	-2.24041
1829	-0.798677	0.730317
1830	-1.44869	-1.44512
1831	0.228985	1.25607
1832	-0.693307	-0.0130962
1833	2.20013	2.69674
1834	-1.73089	-3.94605
1835	-0.162387	1.25068
1836	0.0530158	0.349378
1837	-0.176071	-0.251388
1838	0.701831	0.205744
1839	0.207861	0.593637
1840	0.406667	-1.33902
1841	1.04333	-0.155246
1842	0.513022	-0.363098
1843	-0.432244	-5.18784
1844	0.852297	0.52635
1845	0.311136	-0.0461934
1846	-1.50356	0.665895
1847	0.569031	0.16623
1848	1.40213	0.669886
1849	-1.48975	-0.31608
1850	-0.922667	-1.44963
1851	0.61219	-0.104804
1852	-0.138872	-0.661706
1853	0.256351	-0.174001
1854	0.870415	-0.591371
1855	0.124345	1.02752
1856	0.217369	1.82303
1857	0.489134	-0.4159
1858	-0.272952	-1.47273
1859	0.503508	-0.541572
1860	0.555233	0.499421
1861	0.600233	-0.798655
1862	0.401801	2.11966
1863	3.18886	3.66061
1864	0.530636	-0.600017
1865	0.738556	1.07138
1866	0.956077	-1.87572
1867	1.48066	-0.126779
1868	0.893886	0.249622
1869	0.863479	1.22473
1870	0.602051	0.493391
1871	0.236622	0.738483
1872	-3.51294	-1.99968
1873	-0.0167108	-1.87539
1874	2.36078	-1.04435
1875	-0.731639	-2.02385
1876	0.358788	-0.612736
1877	0.419576	0.553637
1878	0.371543	0.73449
1879	0.452994	1.98758
1880	0.727154	1.93106
1881	0.399147	0.0930236
1882	-2.6915	1.27616
1883	-0.640665	-0.895016
1884	0.314766	0.415769
1885	0.617321	0.175565
1886	-0.418582	1.22388
1887	0.736965	1.34753
1888	-1.31754	-2.02178
1889	0.800087	1.06422
1890	0.3004	-0.104136
1891	0.614892	0.332488
1892	-0.372289	-0.061816
1893	0.476333	-0.573789
1894	0.463404	-0.639818
1895	0.304586	0.128297
1896	-1.09195	0.712072
1897	0.401002	-0.0197613
1898	0.329982	-0.372672
1899	-2.61834	0.00961771
1900	-0.36445	-0.254207
1901	4.68577	1.93588
1902	-0.04749	-0.377535
1903	0.596199	-0.438294
1904	-0.0870452	0.401283
1905	0.583404	1.30413
1906	-0.784969	0.168679
1907	0.357074	0.986253
1908	0.622824	0.938966
1909	0.598788	0.443028
1910	-0.0240352	-1.25217
1911	0.148145	-0.664726
1912	0.588512	-0.420329
1913	-8.05173	-3.30703
1914	-0.11075	-0.360858
1915	0.210231	-0.642996
1916	0.463163	1.34307
1917	0.194962	0.961201
1918	1.09494	1.12885
1919	0.44312	0.748438
1920	-2.41007	-2.61119
1921	0.255791	-0.0345462
1922	0.0622563	0.469479
1923	1.25223	3.46271
1924	0.516736	-0.0169255
1925	1.25063	1.00484
1926	0.587952	0.544305
1927	-0.575387	1.74472
1928	-0.736315	0.630943
1929	6.92223	1.69966
1930	0.437415	0.036393
1931	0.194359	0.780132
1932	0.480077	-0.224996
1933	0.505366	-0.484077
1934	1.23341	-0.510554
1935	0.300471	-1.4011
1936	-0.334549	0.275271
1937	0.842864	0.795341
1938	0.443002	0.763933
1939	0.652545	-0.531592
1940	-0.61201	-2.42338
1941	0.460984	-0.252436
1942	2.52036	2.01264
1943	0.433128	0.789129
1944	1.34367	1.31192
1945	0.646204	0.767119
1946	-0.0727887	0.30979
1947	-1.21914	-1.42578
1948	0.0560783	-0.169978
1949	0.411573	0.457717
1950	0.490566	0.0634477
1951	-0.295583	-0.114336
1952	-1.85682	-1.27933
1953	0.10685	0.807398
1954	0.584086	-0.350335
1955	0.534624	-0.716394
1956	0.659206	1.16408
1957	0.621555	0.840272
1958	0.806131	1.60124
1959	0.556131	0.228762
1960	1.0137	1.16191
1961	3.28377	-0.034029
1962	-0.0467404	1.21839
1963	-0.372056	-0.142041
1964	0.549835	0.198791
1965	0.430431	-0.266777
1966	-1.12264	-1.68388
1967	0.593597	-0.223083
1968	0.336996	-0.772652
1969	0.54659	0.236581
1970	0.219185	-0.0297909
1971	-0.0717194	-0.289077
1972	0.740234	-0.0924891
1973	0.694699	0.622025
1974	-3.23823	-0.667857
1975	0.414131	1.81285
1976	-1.13989	-0.926165
1977	0.140548	1.04196
1978	0.742687	-0.374557
1979	0.51869	-0.0591112
1980	-1.17192	-0.311973
1981	0.454573	1.14919
1982	1.33409	1.07265
1983	0.182411	-0.229515
1984	0.306265	-1.04259
1985	0.370163	0.140784
1986	0.683648	0.431407
1987	0.663173	-0.0614507
1988	0.0312734	0.814759
1989	1.0009	-0.0549875
1990	-0.00133972	-1.00757
1991	0.511821	0.513482
1992	-0.316692	-0.876501
1993	1.8437	2.14106
1994	0.778164	-0.186133
1995	0.841796	0.351472
1996	0.664402	-0.447187
1997	1.00801	-0.0579686
1998	0.741803	1.55303
[truncated: 801 more rows]

## Sheet: EDF7D
	P-E Connectivity Mucosa	P-E Connectivity Polyp	P-E Connectivity AdeCa	Stripe Strength Mucosa	Stripe Strength Polyp	Stripe Strength AdeCa	TSS Accessibility Mucosa	TSS Accessibility Polyp	TSS Accessibility AdeCa	E Accessibility Mucosa	E Accessibility Polyp	E Accessibility AdeCa	Demethylation Mucosa	Demethylation Polyp	Demethylation AdeCa	Expression Mucosa	Expression Polyp	Expression AdeCa
P-E Connectivity Mucosa	1	0.974694	0.890772	0.556457	0.562032	0.55798	0.527377	0.5216	0.531907	0.567884	0.571396	0.562374	0.573676	0.568064	0.56243	0.378201	0.404579	0.413977
P-E Connectivity Polyp	0.974694	1	0.921707	0.513128	0.522162	0.523785	0.498783	0.494513	0.503826	0.597968	0.603004	0.595512	0.538869	0.538252	0.538039	0.382434	0.410657	0.419178
P-E Connectivity AdeCa	0.890772	0.921707	1	0.343117	0.349271	0.380397	0.391538	0.386382	0.385825	0.691386	0.691945	0.698225	0.408402	0.414479	0.422155	0.356735	0.369067	0.392998
Stripe Strength Mucosa	0.556457	0.513128	0.343117	1	0.980622	0.884273	0.65218	0.63674	0.643265	0.0364616	0.0470338	0.0415519	0.836158	0.803173	0.739068	0.26685	0.300006	0.311829
Stripe Strength Polyp	0.562032	0.522162	0.349271	0.980622	1	0.904163	0.651012	0.639876	0.649192	0.0345782	0.045877	0.0381198	0.822154	0.795793	0.738388	0.265899	0.302465	0.312055
Stripe Strength AdeCa	0.55798	0.523785	0.380397	0.884273	0.904163	1	0.635412	0.632205	0.656983	0.0689261	0.0816205	0.0688678	0.770996	0.757977	0.735126	0.285034	0.330743	0.338601
TSS Accessibility Mucosa	0.527377	0.498783	0.391538	0.65218	0.651012	0.635412	1	0.978904	0.936916	0.164167	0.170093	0.155166	0.681693	0.671192	0.639242	0.370676	0.400393	0.399066
TSS Accessibility Polyp	0.5216	0.494513	0.386382	0.63674	0.639876	0.632205	0.978904	1	0.953191	0.165042	0.174934	0.157802	0.66101	0.652516	0.622754	0.354455	0.395088	0.393698
TSS Accessibility AdeCa	0.531907	0.503826	0.385825	0.643265	0.649192	0.656983	0.936916	0.953191	1	0.136925	0.148443	0.134847	0.663566	0.661739	0.653783	0.360656	0.413449	0.418123
E Accessibility Mucosa	0.567884	0.597968	0.691386	0.0364616	0.0345782	0.0689261	0.164167	0.165042	0.136925	1	0.991998	0.977089	0.105257	0.111509	0.126539	0.278666	0.269108	0.282006
E Accessibility Polyp	0.571396	0.603004	0.691945	0.0470338	0.045877	0.0816205	0.170093	0.174934	0.148443	0.991998	1	0.983977	0.110315	0.115959	0.132232	0.276231	0.27682	0.288597
E Accessibility AdeCa	0.562374	0.595512	0.698225	0.0415519	0.0381198	0.0688678	0.155166	0.157802	0.134847	0.977089	0.983977	1	0.104203	0.109402	0.122568	0.269194	0.26684	0.290875
Demethylation Mucosa	0.573676	0.538869	0.408402	0.836158	0.822154	0.770996	0.681693	0.66101	0.663566	0.105257	0.110315	0.104203	1	0.983597	0.919986	0.319541	0.345711	0.359243
Demethylation Polyp	0.568064	0.538252	0.414479	0.803173	0.795793	0.757977	0.671192	0.652516	0.661739	0.111509	0.115959	0.109402	0.983597	1	0.951252	0.333563	0.360838	0.372568
Demethylation AdeCa	0.56243	0.538039	0.422155	0.739068	0.738388	0.735126	0.639242	0.622754	0.653783	0.126539	0.132232	0.122568	0.919986	0.951252	1	0.354098	0.389145	0.400749
Expression Mucosa	0.378201	0.382434	0.356735	0.26685	0.265899	0.285034	0.370676	0.354455	0.360656	0.278666	0.276231	0.269194	0.319541	0.333563	0.354098	1	0.949854	0.893215
Expression Polyp	0.404579	0.410657	0.369067	0.300006	0.302465	0.330743	0.400393	0.395088	0.413449	0.269108	0.27682	0.26684	0.345711	0.360838	0.389145	0.949854	1	0.930873
Expression AdeCa	0.413977	0.419178	0.392998	0.311829	0.312055	0.338601	0.399066	0.393698	0.418123	0.282006	0.288597	0.290875	0.359243	0.372568	0.400749	0.893215	0.930873	1

## Sheet: EDF7E
	Mucosa- Polyp	Mucosa- Polyp	Mucosa- AdeCa	Mucosa- AdeCa	Polyp- AdeCa	Polyp- AdeCa
	Mucosa	Polyp	Mucosa	Polyp	Mucosa	Polyp
0	0.613863	0.597293	1.42489	1.58118	1.06596	1.01758
1	0.609077	0.592661	1.43312	1.5433	1.03974	1.02059
2	0.616604	0.595575	1.43849	1.55256	1.0415	1.00862
3	0.614512	0.599437	1.45064	1.57341	1.03811	1.00828
4	0.607085	0.575218	1.46162	1.56202	1.0489	1.03463
5	0.619606	0.590207	1.42991	1.5446	1.03901	1.03847
6	0.61187	0.581368	1.46234	1.57157	1.04743	1.03982
7	0.624432	0.598537	1.43118	1.56083	1.12385	1.00753
8	0.629987	0.596408	1.44942	1.58552	1.02389	1.02495
9	0.606602	0.587069	1.4641	1.55866	1.04137	1.03368

## Sheet: EDF7F
	Mucosa- Polyp	Mucosa- Polyp	Mucosa- AdeCa	Mucosa- AdeCa	Polyp- AdeCa	Polyp- AdeCa
	Mucosa	Polyp	Mucosa	Polyp	Mucosa	Polyp
0	0.508034	0.554948	0.479003	0.398643	0.31607	0.332055
1	0.519468	0.531314	0.471094	0.387801	0.30836	0.350995
2	0.518008	0.538171	0.477042	0.387858	0.273429	0.337353
3	0.506272	0.53574	0.475927	0.392176	0.250312	0.325148
4	0.521605	0.548528	0.4569	0.38993	0.304707	0.324305
5	0.51788	0.530275	0.470879	0.393564	0.202219	0.350882
6	0.519867	0.542057	0.468229	0.404526	0.312347	0.338221
7	0.521994	0.563775	0.457267	0.386257	0.292315	0.328136
8	0.498369	0.538143	0.458639	0.382085	0.32944	0.330319
9	0.514103	0.560697	0.464237	0.388003	0.297816	0.34207

## Sheet: EDF7G
	All	P-E Connectivity	P Stripe Strength	P Accessibility	E Accessibility	P Methylation	Expression
0	0.639253	0.658449	0.634944	0.620085	0.684917	0.616047	0.656464
1	0.618999	0.650067	0.62301	0.633875	0.643687	0.623714	0.655942
2	0.618443	0.639362	0.630757	0.622368	0.629421	0.633898	0.652595
3	0.630592	0.645382	0.615703	0.626053	0.628434	0.637387	0.656704
4	0.626789	0.643192	0.628898	0.62249	0.62831	0.618167	0.663674
5	0.625543	0.65118	0.621305	0.629328	0.63563	0.632511	0.664573
6	0.6239	0.639272	0.626931	0.618241	0.661014	0.652038	0.656564
7	0.61696	0.645673	0.630896	0.633739	0.637867	0.637271	0.654147
8	0.615881	0.6444	0.621017	0.635697	0.642395	0.630116	0.658213
9	0.629974	0.647401	0.626973	0.620167	0.630064	0.629704	0.662773

## Sheet: EDF7H
	Connectivity	Stripe Strength	Accessibility	Open Enhancer	Methylation	Initial Expression	e_SRSF9	e_SAFB2	e_COPS2	e_RBM17	e_SMAD2	e_NR0B1	e_CREBBP	e_MCM2	e_MCM3	e_MCM5	e_KAT2A	e_WHSC1	e_ZNF280A	e_SUPT20H	e_EWSR1	e_TRIP13	e_PLRG1	e_SRSF7	e_RBM15	e_SIRT6	e_ATM	e_ZBTB8A	e_XRCC3	e_PCBP2	e_THRA	e_PHB2	e_SNRNP70	e_SIX4	e_CBX8	e_FOXP1	e_ZMIZ1	e_CDC5L	e_CHD7	e_NR2C2	e_CBX2	e_SMARCB1	e_ZBTB40	e_NCOA3	e_CUX1	e_NFYA	e_RBM34	e_LCORL	e_KAT2B
0	0.102477	0.00238353	0.036642	-0.159408	0.106615	-0.144717	0.000186388	4.0343e-05	-0.0197696	-3.0398e-05	-0.000355092	0.000281511	0.000345775	-0.00147134	-0.00183306	0.00055038	-2.94426e-05	0.0023412	0.00441188	0.000925232	0.00115884	0.00202581	0.00208058	0.000340455	0.00221248	-0.00136727	0.00277555	-0.00142531	0.00162979	-0.00358152	-0.00100161	-0.0109107	0.000876685	0.00119496	0.00347596	-0.0258783	-0.00105758	-0.00262041	-7.10348e-06	0.00696134	0.00454809	0.0039114	-0.00518688	0.00021921	-0.00676403	0.00622959	0.00288635	0.00949115	-0.00715965
1	0.0681594	0.000935871	0.0226106	-0.0258743	-0.00409116	-0.0864166	6.25895e-05	1.40764e-05	0.000122554	-2.14102e-05	-0.000103212	0.000109261	6.84662e-05	-0.000578652	-0.000602257	0.000184166	-2.07901e-05	0.00070794	-0.00838558	0.000310644	0.000305634	0.000843308	0.000592873	9.54493e-05	0.000422895	-0.000385026	0.000598256	-0.000620763	0.000440457	-0.0012968	-0.00218662	-0.00301471	0.000249162	0.000429132	0.000877023	-0.00733495	-0.000548663	0.000812534	0.000262307	0.00172799	-0.00816612	-0.00887899	-0.00221411	1.48516e-05	0.00601132	-0.00865977	0.000971447	-0.00134937	-0.00212891
2	0.159673	-0.000448786	0.0106163	-0.035489	-0.00744038	-0.0251429	3.85523e-05	2.92565e-06	6.53413e-05	-1.01946e-05	-4.19954e-05	8.52627e-05	5.76281e-05	2.50716e-05	-0.000182104	0.000155173	8.98379e-06	0.000348454	-0.00440431	0.000194411	0.000205646	0.000636767	0.000331	1.53877e-05	0.000229418	-0.000150069	0.000356442	-0.000400827	-0.00113471	1.63114e-05	0.000206302	7.32452e-05	0.000166011	-0.00113063	0.00049047	-0.0012114	0.000598192	0.000900085	-0.000737517	0.000880206	0.000726251	-0.000556311	-0.000827212	-0.000545176	2.67486e-05	-0.00398824	0.000641242	0.00160399	-0.0010863
3	0.145576	-0.0107467	0.0219839	0.171483	0.0263756	1.13796	2.43615e-05	-6.73897e-05	0.000424996	-6.76534e-05	-0.000859011	-0.0262054	0.000164384	0.00169311	0.0140199	-0.00798368	0.000339661	0.00131443	-0.00560637	0.00091996	-0.000251573	0.00187562	0.0013093	-0.000423954	0.0025926	0.00185155	0.00443878	0.00554706	0.000209843	0.000805242	0.0127894	0.0161756	-0.000798921	0.00216451	0.00336395	0.00654605	0.00683187	0.0217176	-0.00474	0.000255118	0.00771192	-0.00505702	0.00109118	0.00308975	0.00630067	-0.000130133	0.000273153	0.000787095	0.041967
4	0.115964	-0.00118416	0.0256894	-0.021576	-0.00126896	-0.0841577	5.92666e-05	5.53961e-06	0.000132833	-1.832e-05	-9.51095e-05	0.000145756	0.000117095	-0.000151053	-0.000371959	0.00024858	2.46824e-05	0.000694093	-0.00148534	0.000329677	0.000284657	0.000194658	0.000579967	0.000140861	0.000480799	-0.000274064	0.000810118	-0.000764094	-0.00487624	-0.000640469	-0.000601574	-0.00285166	0.000255004	0.000652002	0.000920967	0.00230938	-0.0005881	0.000451488	0.000518176	0.00176935	-0.00870327	-0.00115774	0.000494534	-0.00012044	0.00374069	0.00198499	-0.00318604	-0.00129519	-0.00198541
5	0.0673235	0.00258482	0.0441126	-0.180565	-0.00214695	-0.110229	0.000193428	3.46428e-05	0.00038725	-4.30897e-05	-0.000350457	0.000230755	0.00033037	-0.00118105	-0.00170035	0.000425245	-3.88072e-05	0.00216772	-0.000107604	0.000836321	0.000949658	0.001644	0.00199068	0.000204786	0.00180706	-0.00123292	0.00245385	-0.00169492	0.00134201	0.00179774	0.00112822	-0.0100205	0.000653396	-0.00904419	0.00323184	-0.0140449	-0.00140824	-0.000727193	0.000485269	0.00612408	-0.00684454	0.00432828	0.0023447	0.000492913	-0.00715319	0.00547764	0.00308085	-0.00430054	-0.0039274
6	0.147385	0.00264669	-0.0194043	-0.266699	0.0629707	-0.0966989	0.000199271	3.45258e-05	0.000408202	-3.28234e-05	-0.00036881	0.000261982	0.000356098	0.000841078	-0.00183925	0.000508235	-3.167e-05	-0.0254728	-0.00687043	0.00096539	0.0012161	0.00179539	0.00216817	0.000360509	-0.00124743	0.00681036	0.00289291	-0.00166461	0.00160719	0.00512726	0.0016417	-0.00149599	-0.00159554	-0.00233305	0.00353179	0.00889872	-0.000903348	0.000653884	-0.000279857	-0.0275911	0.00454186	0.00409389	-0.00373966	0.000433501	-0.00831591	-0.0163089	-0.00987723	-0.000890301	0.0044197
7	0.110717	6.06677e-05	0.0150249	-0.0214391	-0.00729311	-0.0667415	5.43998e-05	3.26474e-06	0.000139629	-1.76194e-05	-9.6177e-05	0.000156441	0.000122836	0.000491941	0.000461924	0.00027718	3.14686e-05	0.000694077	0.00148195	0.000328546	0.000287462	0.000928572	0.000580905	7.35346e-06	0.00050871	-0.000289163	0.000800095	-0.000759499	0.000426836	0.00198271	0.000207092	-0.00093655	0.000300179	0.000680909	0.000892633	-0.0011187	-0.000599408	0.0016065	-0.00028062	-0.00912808	-0.00108496	0.00135198	0.000312905	-0.00108306	-0.00115048	-0.00341337	0.000860479	-0.000933027	-0.00197986
8	0.0195754	0.000128716	0.0291172	-0.0300432	-0.0346891	-0.080639	7.10408e-05	1.35498e-05	0.00015527	-2.32451e-05	-0.000108656	0.000147789	0.000106442	-0.000466187	-0.000632053	0.000277637	-5.72984e-06	0.00084625	0.00193122	0.00033915	0.000338238	-0.00240339	0.000691923	9.81304e-05	0.000535726	-0.000411935	0.000732304	0.0155028	0.000539523	-0.00152286	-0.00180947	0.0123549	0.000300641	0.000498307	0.00106155	0.00265999	-0.00067597	-0.000672256	-0.00991973	0.0018901	0.00189445	0.00195246	-0.00209242	1.27852e-05	0.011215	0.00214929	0.00113661	-0.00163736	0.0164088
9	0.00369659	0.00133269	0.0284389	-0.0281262	-0.0152712	-0.0215725	9.95482e-05	2.49916e-05	0.000214029	-3.46928e-05	-0.000168239	0.000177405	0.000138759	-0.00121401	-0.00123115	0.00025738	-3.41418e-05	0.00123509	-0.0159614	0.000457105	0.000386636	0.000613976	0.00107023	0.000188259	0.000779468	-0.000744044	0.00113455	-0.000942865	0.000712094	-0.00276773	0.000171451	0.0100564	0.000295447	0.000656641	0.00149409	0.00426371	0.0113419	0.000952311	-0.00670582	-0.0167144	0.00298079	-0.017467	-0.00412195	-0.000122982	0.00645774	-0.0124355	0.00160417	-0.00231728	-0.00336032
10	0.387665	-0.000768627	0.0201904	-0.158146	-0.00249983	0.016706	0.000119391	1.07996e-05	0.000205165	-2.39334e-05	-0.000210913	0.00017303	0.00018052	-0.000282289	-0.000742211	0.000270723	1.50995e-05	0.00103209	0.00214476	-0.00919893	0.000547026	0.000958264	0.0011241	-0.000400653	0.000926808	-0.00057948	0.00154255	-0.000993524	0.000609792	-0.00106169	0.000555324	-0.00541111	0.000439782	0.00114053	0.00181061	0.00176004	-0.000673291	-0.00143797	5.9479e-05	0.00328694	0.00248835	-0.00177051	0.00231425	-0.00056917	-0.00223565	-0.00148119	0.00159426	-0.000167989	0.00764921
11	0.0425841	0.00485086	-0.0222747	-0.131169	0.112274	-0.00983689	0.000133636	1.60391e-05	0.000339157	-2.9083e-05	-0.000385826	0.000329804	0.000304979	-0.000700099	-0.00144045	0.000523525	4.39735e-05	0.00175981	0.00369932	0.000845012	0.000880658	0.00160825	-0.0149282	0.000171586	0.00206644	-0.00103559	-0.0279323	-0.00133388	0.00130299	0.00880471	0.00101828	0.00251206	0.000727867	0.00225259	0.00319024	-0.0164186	0.00198074	-0.00270068	0.000149401	-0.0104723	-0.0106848	0.00274769	0.000412173	0.000366478	0.00242714	-0.00807656	0.00184825	0.00608343	0.0179562
12	0.17317	-0.000310933	0.016142	-0.0398253	-0.00165122	-0.0297811	4.2451e-05	3.00261e-06	7.32845e-05	-1.4157e-05	-5.36574e-05	9.20972e-05	6.17995e-05	-0.000137767	-0.000241825	0.000154603	8.73946e-06	0.000390066	-0.00535598	0.000221169	0.000223066	0.000687227	0.000372438	1.103e-05	0.000272283	-0.000182469	0.000423166	-0.00048606	-0.00461727	-0.000143486	0.000211848	0.000775085	0.000176404	-0.000604275	-0.00529723	0.000427108	-0.000275882	-0.000464011	-0.000423972	0.00122373	-0.00528854	0.000653605	-0.00016173	7.24916e-06	0.00213287	-0.00162951	0.000667572	0.000551933	-0.000224975
13	0.405917	0.00277504	-0.0426049	-0.252079	0.0699521	-0.141942	0.000273504	4.31323e-05	0.000578006	-4.10503e-05	-0.000535484	0.000367933	0.00049119	0.0124749	-0.00247951	0.000854726	-4.40845e-05	0.000686959	-0.035537	0.00126427	0.00160898	-0.00850794	0.00302404	0.000472715	0.00352639	-0.00222665	0.0042782	-0.00224819	-0.00453789	0.0288583	0.00161311	0.0545104	0.00118933	0.00298614	0.00511273	-0.0307344	0.0011272	0.0168483	-0.000560468	-0.00992274	0.00682481	0.00494953	-0.0113455	0.000513454	0.0131509	-0.0371151	0.00469674	0.0145248	-0.0090258
14	-0.127963	0.00971589	-0.0276686	0.057162	0.127618	0.676608	4.05183e-05	-3.68324e-05	0.000402617	-6.32186e-05	-0.000769548	-0.0612084	0.000237276	-0.00155362	-0.00212187	0.000568442	0.000240121	0.00158295	0.00286466	0.000865248	0.000260656	-0.000446922	0.00148134	0.00020649	0.00275183	-0.000865864	0.00424004	-0.001983	0.000566921	-0.00250282	-0.00149423	0.0272317	0.000791951	0.00185615	0.00358122	0.00721304	-0.00449788	0.018742	0.00117305	0.00130156	0.00772667	-0.0232321	-2.06041e-05	0.00056046	0.0237167	0.00538618	-0.00127354	0.00196134	-0.00744602
15	0.0108154	0.00175477	-0.0333561	-0.097432	0.110382	-0.121542	0.000231825	6.73725e-05	0.000463529	-5.03345e-05	-0.000410009	0.000296254	0.000437147	-0.00210902	-0.00266069	0.000617102	-0.000150935	0.00325427	0.00501956	0.00101113	0.000887106	0.000229509	0.00279946	0.000571005	0.00253653	-0.00183332	0.00317308	-0.00191503	0.00181306	-0.00740597	0.00109814	-0.0130976	0.000722784	-0.0096018	0.00417919	-0.0173624	-0.00226342	-0.0022315	-0.00253467	0.00716385	0.00631592	0.00617501	0.00601548	-0.000499323	-0.00741105	0.00739356	-0.00656523	0.00271857	0.0190881
16	0.0912924	-0.000885056	0.0184735	-0.0229237	-0.00607805	-0.0208488	3.65573e-05	2.14927e-06	7.39495e-05	-1.42551e-05	-4.81674e-05	9.60295e-05	6.25328e-05	-0.000107926	-0.000219106	0.000161483	9.19075e-06	0.000388371	-0.00410016	0.00020226	0.000208578	-0.00298359	0.000336513	1.37415e-06	0.000271933	-0.000160247	0.000405945	-0.000467622	0.000280005	0.000926576	-0.00144987	0.00393895	0.000174521	0.000352062	0.000533863	-0.000773211	-0.000280854	0.0011012	-0.00192312	0.00108645	-0.000908649	0.000833417	-0.00140249	5.3119e-05	0.00367277	0.00117916	-0.00154868	0.000962738	-0.00123834
17	0.0959978	-0.000314998	0.0103336	-0.0338491	-0.00215184	-0.053219	3.97376e-05	4.11924e-06	7.21311e-05	-1.17982e-05	-4.63762e-05	9.33815e-05	6.9956e-05	-5.47062e-05	-0.000223079	0.000168406	8.85223e-06	0.000404351	0.000972084	0.00020802	0.000202908	-0.00256284	-0.00590878	-5.51138e-05	0.00026092	-0.00016385	0.000413322	-0.000445341	0.000285988	0.000103377	0.000181589	0.00413257	0.000173424	0.000355583	0.00054781	0.00129996	-0.000271961	-0.000322655	0.000345474	0.00114172	-0.00128379	0.000240609	-0.000184628	0.000242176	0.000965904	0.00114278	0.000632773	-0.000474687	-0.00118416
18	0.121496	0.00144504	0.0199951	-0.0341545	-0.00279143	-0.0412735	7.11667e-05	8.5905e-06	0.000150067	-2.06122e-05	-0.00011294	0.000149609	0.000120096	-0.000310297	-0.000502011	0.000262815	1.34554e-05	0.000782286	0.00168308	0.000370124	0.000338189	0.000971817	0.00068192	2.4495e-05	0.00054625	-0.000360288	0.000877749	-0.00081418	0.000482065	-0.000931437	0.000281433	-0.00336771	0.000295258	0.000679065	0.00105543	-0.00346218	-0.000651973	-0.000148532	0.00065823	0.00203242	-0.0140513	0.00160436	-0.000969357	0.00017021	-0.000792756	0.00223513	0.00102908	0.000620292	-0.00230687
19	0.109129	0.000864946	0.0414529	-0.0731488	-0.00612115	-0.0402005	0.000146983	2.97513e-05	0.000294144	-4.17014e-05	-0.000278732	0.000157837	0.000124933	-0.00158664	-0.00153275	0.000156343	-3.64694e-05	0.00141044	0.00340713	0.000627355	0.000634732	0.0012843	0.00143513	0.000158451	0.000961447	-0.00103688	0.00140551	-0.00138163	0.000905682	-0.00311047	0.000659668	0.00474215	0.000467028	-0.00100574	-0.0234566	0.00580421	-0.00124667	-0.00139788	0.00115328	0.00387711	0.00338083	0.003233	-0.000395224	8.98802e-05	0.0026387	0.00382007	0.00223314	-0.00259446	-0.00472021
20	0.400064	0.00290262	0.00942436	-0.281934	-0.0167348	-0.0724439	0.000219802	3.49439e-05	0.000436025	-4.58014e-05	-0.000335601	0.000272077	0.000311879	-0.00146979	-0.00168533	-0.00472108	-1.39305e-05	0.00246248	-0.0121503	0.000953139	0.0012909	-0.00392895	0.00222031	0.000290603	-0.00785674	-0.00139924	0.00265325	-0.00182174	-0.0225462	0.0137692	0.00177182	0.0135506	0.000936678	0.001877	0.00349894	0.00911137	-0.00102704	0.00502373	-0.00150106	0.0079119	0.00456272	-0.0147103	-0.00976218	-0.000252354	0.0117878	-0.0440122	0.00371813	-0.00558091	-0.00775763
21	0.0777072	-0.00261742	0.0172142	-0.0123724	-0.00689466	-0.0472099	5.69045e-05	2.79055e-06	0.000158538	-2.28808e-05	-0.0001287	0.000163018	0.000134918	-0.000207308	-0.00049609	-0.00127592	3.00815e-05	0.000773285	0.00163461	0.00035793	0.00027595	0.000880652	0.000603618	0.000445313	0.000568996	-0.000307836	0.000940239	0.00262295	0.000382971	-0.000718945	0.000110187	-0.00303425	0.000273666	0.000680031	0.000963066	-0.00120185	-0.000993505	-0.000557022	0.000834431	0.00169167	-0.00487168	0.00158033	0.000465149	-0.000489802	-0.000412808	0.00222803	-0.000358238	8.87156e-05	-0.00231925
22	-0.132136	0.00424008	-0.0397528	-0.0127568	0.0895301	0.171304	0.000197425	4.87535e-05	0.000555631	-8.35684e-05	-0.000614403	0.00042248	0.000526749	-0.00370127	-0.00422381	0.000553928	-7.27449e-05	0.0028497	0.00665608	0.00101526	0.000432707	-0.00223793	0.00289371	0.000926952	0.00301795	-0.00224331	0.00389219	-0.00259419	0.00151044	-0.0115637	-0.00101117	-0.0131192	0.000509263	0.00166324	0.00449546	0.0109853	-0.00396395	0.00132191	0.00241397	0.00545499	0.00939253	0.00763477	0.00944025	-0.00241076	-0.016673	0.00786941	0.00371732	-0.00604247	-0.0101771
23	0.120215	0.000685139	0.0110943	-0.0695804	-0.00728794	-0.0424174	7.93115e-05	1.13191e-05	0.000130385	-1.67856e-05	-9.75139e-05	0.000133254	0.000121614	-0.000290121	-0.000476305	-0.00296648	4.75222e-06	-0.0096143	0.00169638	0.000359437	0.000401714	-0.00109184	0.00070395	6.39367e-05	-0.012566	-0.000371256	0.000775282	0.00136402	-0.00401445	-0.000820133	-0.00187887	0.00224675	0.000325318	-0.00220327	0.0010634	0.00244602	-0.000409296	0.00269276	0.000409646	0.00218372	0.00147213	-0.0085833	-0.000615691	0.000271055	0.00547326	-0.0036592	0.00121695	-0.000111978	-0.00218551
24	0.113165	0.00123396	0.0242909	-0.0170608	-0.00220168	-0.068163	6.14141e-05	4.55226e-06	0.00013731	-2.02579e-05	-9.89784e-05	0.000153272	0.000117313	-0.000104902	-0.000422365	0.000258942	2.26288e-05	0.000732541	0.00150053	0.00034209	0.000306143	0.000901131	0.000591943	-1.18087e-05	0.000526657	-0.00029292	0.000861089	-0.000779862	0.000435622	-0.000703945	0.00019661	-0.00118758	0.000283935	0.00064266	0.000957491	0.00248859	-0.000652273	-0.00121009	0.000565056	0.00177467	0.00174859	0.00145674	-0.00134623	0.000418186	0.00312118	0.00212899	0.000812501	-0.0012676	-0.00214043
25	0.0615047	0.00163695	0.00581441	0.0213336	-0.000323625	-0.0288318	2.46444e-05	-1.64442e-06	-0.0104343	-2.58731e-05	-0.0001251	0.000121056	4.7059e-05	-0.000429963	-0.000446196	0.00012696	2.16095e-05	0.00048609	0.00123826	0.000268682	0.000147257	0.000732902	0.000362215	-3.91861e-05	0.000448197	-0.000272368	-0.0113529	-0.000835717	0.000227391	-0.000751929	3.66398e-05	-0.0023129	0.000213102	-0.00311087	0.000675189	-0.00864069	-0.00095201	-0.00134954	0.0010501	0.000970198	-0.00725546	0.000971914	2.59259e-05	-0.00473739	0.00339697	0.0016946	0.000227743	0.00203715	0.012637
26	0.0494861	0.00263071	-0.0368	-0.081748	0.141958	-0.0646138	0.000195204	4.43923e-05	0.000472291	-3.4231e-05	-0.00045162	0.000353391	0.000381009	-0.0019339	-0.00223145	0.000689521	-2.04993e-05	0.00279673	0.00500942	0.00102615	0.00122272	0.00218277	0.00244032	0.000446667	0.00259996	-0.00164309	0.00316638	-0.00159868	0.00190378	-0.00489039	0.00142812	-0.00348472	0.00102342	0.00228544	0.00403648	0.00965493	-0.00143542	0.00335528	-0.0029963	0.00762251	0.00560283	-0.00599786	-0.00322705	-0.000189739	0.00838835	-0.0286242	0.0030755	0.000777561	-0.00838732
27	0.0694239	-0.00107679	0.00907761	-0.00842793	-0.00311079	-0.0259131	5.75462e-05	8.0379e-06	0.000129779	-1.90265e-05	-9.52915e-05	0.000136877	0.000107055	-0.000283465	-0.000460836	0.000201043	1.83483e-05	0.000698116	0.00138092	0.000320382	0.000251393	0.000720437	0.000555429	-3.40344e-05	0.000461173	-0.000261736	0.000798621	-0.000773732	0.00037676	-0.000729879	0.000132275	-0.00281877	0.000237679	0.000502304	0.000895023	0.00257109	0.000304471	-0.00123251	0.000683289	0.00155204	-0.00185539	0.00142035	0.0017672	0.000382808	-0.000390701	0.00190115	0.000716983	-1.06663e-05	-0.00198937
28	0.399762	0.000836351	0.0685596	-0.154736	-0.0432191	-0.0618762	0.000141625	1.66761e-05	0.000284424	-2.79042e-05	-0.0002191	0.000203383	0.000206187	-0.000972395	-0.000998784	0.000451725	1.34433e-05	0.00150104	0.00359805	0.000773997	0.000853622	0.00198629	0.00153235	0.000158522	0.00125519	-0.000892912	0.00168477	-0.00134926	0.00129134	-0.00226027	0.00109472	0.0158324	0.000649311	0.00117768	0.00240568	-0.0182248	-0.00073541	-0.0019865	0.000737195	-0.00224098	0.00307206	0.00307931	-0.00193431	0.000213096	-0.00339476	-0.0144407	0.00257416	0.00579713	-0.00492008
29	0.155348	0.000651926	0.0116035	-0.0751697	-0.00254068	-0.0377057	4.32841e-05	3.84458e-06	7.47771e-05	-1.08271e-05	-5.03162e-05	9.66284e-05	7.38985e-05	0.000399138	0.000121633	-0.00172305	1.01251e-05	-0.00321848	-0.005479	0.000220204	0.000248183	-0.00265842	-0.00600399	2.89685e-05	0.000277893	0.000849013	-0.00619818	-0.000185982	0.000308843	0.001809	-0.00129667	0.0051027	-0.00153368	0.000398402	0.000577414	-0.0047165	2.25581e-05	0.000981137	-0.000997462	0.00131338	-0.00669571	-0.000603916	-0.00150992	-0.00174353	-4.42407e-05	-0.00119054	-0.000125729	0.00363828	0.00420802
30	0.141136	0.0108966	-0.0303005	-0.00373529	0.136388	0.380665	0.000144272	-1.28572e-05	0.000473082	-4.8647e-05	-0.000860782	0.00059536	0.00029409	-0.00137198	-0.00203803	0.000625621	0.000190435	0.0021782	-0.00321332	0.00118014	-0.00128891	0.00116002	0.00223948	-1.81227e-05	0.00290325	-0.00120786	0.00484398	-0.0020419	0.00108557	0.000420635	0.000181143	0.00937893	-0.00153225	-0.0264441	0.00460895	0.00911169	0.0302898	0.00314092	0.000289152	0.00420426	-0.0329943	-0.00264804	-9.58917e-05	0.00209146	0.00311631	-0.0103203	5.57201e-05	-0.000412851	-0.00811611
31	0.14568	0.00021047	0.020289	-0.022797	-0.00548542	-0.0257071	6.57659e-05	8.74126e-06	0.000105016	-1.5447e-05	-8.34541e-05	0.000111482	8.31789e-05	0.00158384	-0.000414578	-0.00241614	-7.92502e-07	0.00062217	0.00140159	0.000291843	0.000338659	-0.00168708	0.000567727	5.10998e-05	0.000380876	-0.000292914	0.000598249	-0.000525749	0.000431089	-0.000782229	0.000341365	0.00209474	0.000260311	0.000425945	0.000830753	0.00206643	0.00157839	-0.000260153	-0.00107293	0.00177311	0.00119719	-0.00430492	-0.00453676	0.000126956	0.000164953	0.00167857	-0.00220261	-0.00119942	-0.00179642
32	0.000989641	0.00988932	-0.0264802	0.0799443	0.153398	0.614481	9.01876e-05	-2.45953e-05	0.000402792	-4.89078e-05	-0.000785166	0.000586217	0.000233503	0.00104763	0.0143008	-0.00607696	0.000206729	0.0018092	0.00253138	0.0010081	0.000527789	0.000164271	0.0017753	-5.38933e-05	0.00262173	-0.000917088	0.00448673	-0.00188422	0.000827643	-0.00129416	-0.00021951	0.00221846	0.000834889	0.00247639	0.00385518	0.00817543	-0.00360592	-0.00434894	0.000556967	0.00289669	0.00701503	0.00221832	-0.000952863	-0.00139462	0.0114021	0.00534717	0.00539396	0.000656495	-0.00707968
33	0.108949	0.000249966	0.0128092	-0.0265321	-0.00103676	-0.0392734	2.5692e-05	-6.28884e-07	4.91602e-05	-1.2226e-05	-3.33849e-05	7.52362e-05	4.85089e-05	-1.1457e-05	-0.000131204	-8.54566e-05	1.28399e-05	-0.000868841	-0.000666171	0.000152735	0.000149211	0.000530552	0.000230114	7.97666e-05	0.000188804	-0.000101283	0.00028528	-0.000387909	0.000193971	-2.55569e-05	-0.000674811	-4.02188e-05	0.000129374	-0.000825874	0.000373861	0.000790331	2.2742e-05	-0.000536676	0.000289569	-0.000568973	0.000652991	0.000566231	0.000249907	8.3242e-05	-0.000101311	-0.00117212	-0.000401348	-0.000286992	-0.000900308
34	-0.193063	0.00227961	-0.0229706	-0.0837326	0.0380458	-0.0891919	0.000154177	3.29091e-05	0.000402398	-4.44076e-05	-0.000444172	0.000310815	0.000269933	-0.00227856	-0.0025195	0.000381957	2.03745e-05	0.00192299	0.00531957	0.000812096	0.000873952	0.00114089	0.00194421	0.0004602	0.0019893	-0.00156284	0.00252256	-0.00169657	0.00139215	-0.00537488	0.000295982	0.0286635	0.000838148	0.00161486	0.00318484	0.00761873	-0.00175195	0.000397059	0.000836454	0.00550596	0.00532812	0.00437533	-0.000280941	-0.00088682	0.0156546	0.00604852	0.00244145	-0.00257139	-0.0076161
35	-0.0742491	0.00112406	-0.0314559	-0.0399429	0.189987	-0.0549651	0.000162462	5.80062e-05	0.000388719	-5.35012e-05	-0.000383541	0.000319951	0.000440303	-0.00251518	-0.00319484	0.000556134	-6.79918e-05	0.00233722	0.00555364	0.000771871	0.000432253	-0.000924459	0.00228821	0.000816748	0.00215888	-0.00172119	0.00264215	-0.00177222	0.0012679	-0.00984726	-0.000547689	-0.00915209	0.000491712	0.00137563	0.00322977	0.00758076	-0.00275522	0.00186335	0.00196841	0.00445666	0.00680794	0.00630492	0.00596789	-0.00238551	-0.013651	0.00638552	0.0033442	-0.00560646	-0.00743595
36	0.43595	-0.00253884	0.0296702	-0.182406	-0.00285943	-0.057996	0.000160883	2.2076e-05	0.000293871	-3.04005e-05	-0.000253623	0.000188957	0.000248692	-0.000804813	-0.00109092	0.000368302	4.08691e-06	0.00153624	0.00335347	0.000754992	0.000769762	0.00156298	0.00156208	0.000120144	0.00128687	-0.000911921	0.00186105	-0.0014137	0.00114985	-0.00208612	-0.00234231	-0.0078228	0.000538648	0.0014242	0.00248411	0.00148272	-0.000857744	-0.00253971	-0.000786425	0.00504684	0.00312607	0.00305336	0.00447556	0.000286249	-0.00169893	0.00423435	0.00264933	-0.00155604	-0.00491155
37	0.160255	0.00101753	0.0203526	-0.0481894	-0.00802882	-0.0362555	5.35049e-05	1.55997e-06	9.42102e-05	-1.72872e-05	-7.23853e-05	0.000110615	8.20688e-05	-0.000164645	-0.000325949	0.000180331	9.97976e-06	0.000479476	0.00133659	0.000268078	0.000309314	-0.00382203	0.000461818	1.57869e-05	0.000352755	0.0014114	0.000553678	-0.000570866	0.000344755	-0.000438967	0.000255285	-0.00222747	0.000224823	0.000459734	0.000694831	0.00176851	-0.000363614	-0.000783814	0.000381192	-0.00748971	0.00108291	0.00105676	-0.00374886	0.000204411	0.00333968	0.00157974	0.000811042	0.00116743	-0.00163748
38	0.0752193	-0.00210464	0.0125816	0.00124542	-0.00363866	-0.0149537	5.86984e-05	6.58831e-07	0.000177002	-2.81773e-05	-0.000153816	0.000183044	0.000140858	0.000635595	-0.000561968	0.000254063	4.49446e-05	0.000842667	-0.00399306	0.000394676	0.000307724	0.000980292	0.000660833	-5.27365e-05	0.000677779	-0.000349433	-0.00535658	-0.00104295	0.000415869	-0.000826364	7.50723e-05	-0.00345074	0.000324915	0.000732313	-0.00985377	-0.00315342	0.0121494	0.000195132	-0.00082362	-0.0111082	0.00222605	0.00168078	-0.000601517	0.000519487	0.00324082	0.00252815	0.000696753	0.00234442	0.0072242
39	0.0957449	0.00131706	0.0143506	-0.00901992	-0.00224303	-0.0876696	5.59872e-05	9.92476e-06	0.000132164	-1.86278e-05	-0.000101186	0.000121609	7.57497e-05	-0.000454978	-0.00048062	0.000193356	4.43862e-06	0.00065393	0.00148229	0.000303722	0.000253436	0.000799964	0.000542677	3.383e-05	0.000423451	-0.000333189	-0.00195349	-0.000718837	0.000409762	-0.000996399	0.000215575	-0.00284773	0.000239692	0.000457909	0.000830631	0.000757036	-0.000622922	-1.7029e-05	-0.00421002	0.00159679	0.00163302	0.00137222	0.000882363	0.000268448	-0.00149221	0.00180317	0.000843171	0.00078464	-0.00201974
40	0.314841	-0.00170598	0.0455153	-0.244573	-0.00516879	-0.0622616	0.000188584	2.92407e-05	0.000361789	-3.66489e-05	-0.000278306	0.000234914	0.000326988	-0.000762257	-0.00125699	0.000509491	-3.74002e-06	0.00162826	0.00403656	0.000815687	0.000929038	0.00175981	0.00184092	0.000146547	0.00168667	-0.00100115	0.00230134	-0.00159539	0.00143637	-0.0026116	-0.00920934	0.0111181	-0.00213017	0.00169352	0.00306436	0.00737792	-0.000977845	0.000726941	0.000256282	0.00611631	0.00398697	-0.0122782	0.00326341	-0.00152533	0.00149847	0.00067762	0.00312374	-0.00443858	-0.0059492
41	0.36093	-0.000937305	0.0780226	-0.183321	-0.010145	-0.0915698	0.00023299	5.33249e-05	0.000504494	-5.86643e-05	-0.000429521	0.000206874	0.000244053	-0.00233954	-0.00212067	0.000402485	-9.78384e-05	0.00254552	-0.0137807	0.000982881	0.00113818	0.00214613	0.00230016	0.000303709	0.00212832	-0.00167781	0.00258118	-0.00225102	-0.0139199	0.0138788	0.00168864	-0.013181	0.000787952	0.00175813	0.00363111	0.0105154	-0.00155236	-0.00366917	-0.00398738	0.00788378	0.00519487	0.00504341	0.00328806	0.000535634	-0.0109251	0.00564353	-0.012841	-0.00560288	-0.00858583
42	0.072055	-0.000417681	0.0120024	-0.0234921	-0.00151896	-0.0694949	3.95301e-05	1.79868e-06	9.88391e-05	-1.39076e-05	-6.36301e-05	-0.000655389	9.07588e-05	-4.22942e-05	0.00174805	0.000214747	2.52766e-05	0.000483153	0.00112072	0.000243502	0.000215544	-0.00185997	0.000407074	-1.23813e-06	0.000359799	-0.000194312	0.000558473	-0.000574231	0.000316652	-0.00032501	9.84886e-05	-0.000170519	-0.000206293	-0.00328818	0.000636995	-0.000387896	-0.000413172	0.00168516	0.00045334	0.00128379	0.0011856	-0.000860234	4.47476e-05	-0.000413482	0.000380368	-0.00191934	0.000641956	-0.000776099	0.00281296
43	0.0766001	0.00195473	0.0503341	-0.157389	0.0267532	-0.0690576	0.00015757	3.22782e-05	0.000340365	-2.79316e-05	-0.000296508	0.000242773	0.000280556	0.00415274	0.0072558	-0.00291785	-2.23084e-05	0.00194082	-0.0167591	0.000766376	0.0008685	-0.00118554	0.00179521	-0.00195038	-0.0246657	-0.0011327	0.00211386	-0.00128586	-0.000343914	0.0022787	-0.00149798	0.0127858	-0.00184975	0.00159925	0.00283605	-0.00413852	0.00130688	0.00282368	-0.000665492	-0.0014451	0.0037764	0.000540595	-0.000480909	0.00016491	-0.00113931	0.00258755	-0.0051405	0.00441494	-0.00415819
44	0.163292	-0.000159659	0.0112641	-0.0656378	-0.00137723	-0.041597	4.89382e-05	4.0859e-06	7.91298e-05	-9.86184e-06	-5.64285e-05	9.60348e-05	8.5644e-05	-4.945e-05	0.000567522	-0.000933689	1.12432e-05	0.000406749	-0.00613618	-0.00121036	0.000257377	-0.000155588	0.000419716	-4.43626e-05	0.000295206	-0.000210632	-0.00209197	-0.000454394	0.000311746	-2.27069e-05	-0.00096528	0.00336154	0.000206136	0.000441704	0.00063585	-0.00134864	-0.000226694	-0.000160476	0.00021837	0.000311522	0.000831074	0.000857996	-0.000860749	-0.000656032	0.000580606	-0.00464591	0.000798355	0.000266538	0.000145919
45	0.231547	3.815e-05	0.0637391	-0.102262	-0.00253083	-0.0270982	0.000171081	4.26288e-05	0.00035939	-5.1008e-05	-0.00034101	0.000174968	0.00014275	-0.00231171	-0.00180685	0.000214739	-6.67523e-05	0.00182075	0.00411539	0.000875695	0.000829687	0.00125789	0.00185648	0.000226386	0.00146199	-0.00126058	0.00206557	-0.00178094	0.0013399	-0.00238055	0.00105965	-0.010161	0.000541112	0.00122984	0.00287869	-0.00142595	-0.00139336	-0.00275586	0.00137056	0.0055432	0.00440743	-0.0124136	0.0077965	0.000335353	-0.00472628	0.00512669	0.00171442	-0.00148005	-0.00661337
46	0.101104	0.00247413	0.0306705	-0.0172104	-0.00251346	0.0790995	6.10161e-05	-2.04052e-06	0.000193448	-2.87034e-05	-0.000158006	0.000217766	0.000216004	0.00012879	-0.000544027	0.000362253	5.03705e-05	-0.0021437	-0.00930428	0.000407358	0.000312767	-0.00132896	0.000728594	0.000454272	-0.00971122	0.00231131	0.0012855	0.00191694	-0.00046466	0.000581911	2.24945e-05	0.00657396	0.000359502	0.000874907	0.00131907	-0.00755876	0.00779079	-0.000828223	0.00086126	-0.00812148	-0.00318029	-0.012892	-0.000316211	-0.000501841	0.00116665	0.00271049	0.000770446	0.00411318	0.00463722
47	-0.0653997	0.00648043	-0.0254057	-0.014166	0.17847	0.373533	0.000112974	1.30686e-05	0.000355918	-5.96165e-05	-0.000527168	0.000429565	0.000312892	-0.00234942	-0.00253391	0.0005279	5.05263e-05	0.0017745	0.00376881	0.000788431	0.000184368	-0.00143804	0.00164389	0.000474852	0.00211782	-0.00115452	0.00326811	-0.00179944	0.000751456	-0.00559682	-0.00129471	-0.00819107	0.00046553	0.00133592	0.00311763	0.007214	-0.00339391	-0.000393659	0.00149883	0.00229375	0.0070622	0.00431807	0.00323415	-0.000693737	-0.00925903	0.00524997	0.000747135	-0.00123267	-0.00681074
48	-0.0608172	-0.000147083	-0.0408595	-0.10847	0.117006	-0.185278	0.000299384	7.62982e-05	0.000514623	-6.03823e-05	-0.000485152	0.000345391	0.00072238	-0.00140598	-0.00337216	0.000742767	-0.000179686	0.00389876	0.00556433	0.00118942	0.000887354	-0.00130406	0.00371183	0.000743616	0.00332848	-0.00229796	0.00468121	-0.00229685	0.00205228	-0.0108945	0.000877616	-0.0151688	0.000582645	0.00300762	0.00556026	0.0132331	-0.00338714	-0.00142478	0.000774762	0.0084317	0.00883524	0.0078987	0.00925713	-0.000331011	-0.00781566	0.00867968	0.00484536	-0.0107265	-0.00914907
49	0.0304906	0.0063383	-0.0244395	-0.0743577	0.0598923	0.318718	0.000226515	2.31256e-05	0.000469715	-6.8529e-05	-0.000687234	0.000493458	0.000480491	-0.00160057	-0.00275779	0.000587277	-8.34824e-06	0.00285844	0.0039332	0.00113707	0.000565146	-0.00132948	0.00302461	0.000301017	0.0027705	-0.00156556	0.00472794	-0.00229207	0.00127762	-0.00584467	0.00012408	-0.012889	0.000597661	0.0025361	0.00498403	0.0111566	-0.00378145	-0.00354766	0.00114328	0.00546829	0.00814914	0.00523056	0.00638187	0.000798276	-0.0100776	0.00661629	0.00197561	-0.0045389	-0.00825557
50	0.221553	-0.00100794	0.0109024	-0.057142	-0.00294918	-0.0401765	7.80956e-05	1.47433e-05	0.000110215	-1.5215e-05	-8.96599e-05	9.51783e-05	7.98917e-05	-0.000499122	-0.000515532	0.000168228	-5.99536e-06	0.00062468	0.00142986	0.000346915	0.000317024	0.000659458	0.000664951	6.32071e-05	0.000402757	-0.00033514	0.00071505	-0.000629394	0.000447792	-5.44382e-06	0.000362028	-0.00309788	0.000208711	0.000492079	0.000946198	-0.00125415	-0.000385074	-0.00103729	0.00019047	0.00195128	-0.00224722	0.00128204	0.00204105	6.92861e-05	-0.00164222	0.0018057	0.00102587	0.000822491	-0.000281342
51	0.0625418	0.00664618	-0.039757	-0.0956581	0.10872	0.0279195	0.000158299	1.91847e-05	0.000413538	-3.5192e-05	0.0194673	0.000424034	0.00036888	0.00406989	0.013002	-0.00171835	9.25546e-05	-0.0182217	-0.0166654	0.00106079	0.000922502	0.000612914	0.00218995	-0.000662454	-0.0480744	-0.00115652	-0.00785643	-0.0016216	0.00158453	-0.00159689	0.00102892	0.019825	-0.00637523	0.0026426	0.00408762	0.00875554	0.0171184	0.00635247	4.25313e-05	-0.00344044	0.00600928	-0.0152006	0.000440586	0.000738138	0.0028969	0.00612359	-0.00367974	-0.00228228	-0.00435913
52	0.184216	0.00268378	0.0503657	-0.26392	-0.00444743	-0.162238	0.000215145	3.45736e-05	0.000428787	-4.36462e-05	-0.000351311	0.000286	0.000416168	-0.00046432	-0.00166478	0.000559865	-2.0445e-05	0.0024977	0.00471851	0.000910976	0.00103392	0.00185365	-0.00492452	0.000167429	0.00207983	-0.00124384	0.00282825	-0.00198131	0.00155237	-0.00351598	0.00126019	-0.00429168	0.000695916	0.00202852	0.0035724	0.00720663	-0.0015953	-0.00284484	0.000535912	0.00691023	-0.0263157	0.00482993	0.00282921	-0.000475072	-0.0022445	0.00605313	0.00356213	-0.00537504	-0.00702666
53	0.143488	-0.000300673	0.00889793	-0.0320198	-0.00644454	-0.0197003	2.67175e-05	6.07026e-08	-0.00266072	-1.04498e-05	-3.33365e-05	-0.0038509	4.78505e-05	-4.65357e-05	-7.72743e-05	8.75014e-05	1.17617e-05	0.000268123	-0.002798	0.0001568	-0.00204969	-0.00080292	0.000250499	1.46133e-06	-0.000770549	0.000371568	0.000295858	-0.000356276	0.000224079	9.55635e-05	-0.000826602	0.00133345	0.000139229	-0.00173492	0.000389744	0.000880326	0.00512165	0.00162216	-0.000735234	-0.00685993	0.000599114	-0.00437381	-0.00133014	0.00017193	0.00232968	0.000697836	-0.0014045	0.00027305	0.00791514
54	0.142924	0.000511792	0.00987525	-0.046401	-0.00925257	-0.0382239	3.14437e-05	-3.59657e-07	5.75243e-05	-1.08e-05	-3.55164e-05	8.2414e-05	5.39632e-05	8.12946e-05	-0.000132894	0.000145731	1.27905e-05	0.000279843	0.000850766	0.000171781	0.000190112	0.000633118	0.000276752	4.93126e-06	0.000211424	0.000300055	0.000322425	0.00564944	0.000239343	0.000365581	0.000173115	0.00246265	0.000152572	0.000318166	0.000418823	-0.000985979	0.00216121	0.000191049	0.00014296	-0.000533917	0.00062672	0.000371147	-0.00117375	0.000188061	-0.000724802	-0.00148904	0.000560855	0.000804666	-0.000970292
55	0.0589291	-0.000924343	0.0160211	-0.00326202	-0.000708335	-0.0453616	3.63e-05	4.07731e-06	0.000106057	-1.51643e-05	-6.90395e-05	0.000120304	7.54461e-05	-0.00015399	-0.000272649	0.00020933	1.47529e-05	0.000538824	-0.00498222	0.000231276	0.000192076	-0.00268639	0.000385355	3.69163e-06	0.00035148	-0.000193072	0.000536676	-0.000568457	0.000321848	0.00338385	0.000111716	-0.00209328	0.00020923	0.00042865	0.000638009	-0.00102357	-0.000491995	-0.000813469	0.000584246	0.00118115	0.00131609	-0.00157305	-0.000825873	-6.74275e-05	0.00218568	0.00146145	-0.00410753	-0.000199514	-0.000178278
56	-0.0252639	0.00241331	0.0186171	-0.0463483	-0.0132932	-0.0287055	0.000180902	5.99694e-05	0.00047102	-7.08192e-05	-0.000425576	0.000246785	0.000260775	-0.00313421	-0.0032796	0.000189345	-0.00012421	0.00248349	0.00557622	0.000811449	0.000562599	-0.000474699	0.00242269	0.000551559	0.00191938	-0.00208678	0.00244822	-0.00226864	0.00133024	-0.00969097	0.000109376	-0.010712	0.000503097	0.00117255	0.00316401	-0.01846	-0.00279329	0.000745442	0.0029207	0.00550486	0.00675205	0.00641833	0.00377444	-0.00177355	-0.0139571	0.0063638	0.00344928	-0.0043744	-0.00816316
57	0.0716389	-0.00100511	0.0305862	-0.0212371	-0.00392494	-0.00307839	0.000142068	3.15277e-05	0.000275989	-3.78401e-05	-0.000249555	0.000177562	0.000152605	-0.00156599	-0.00149576	0.000199857	-4.15174e-05	0.00145806	0.00321603	0.000611759	0.00061239	-0.000982306	0.0014338	0.000187459	0.000959447	-0.00101651	0.00143876	-0.00122598	0.000890859	-0.00286119	0.000649843	-0.00664028	0.000466542	0.000826658	-0.0271164	0.00567908	-0.00120558	0.00253008	-0.00475132	0.00381248	-0.0108508	0.00317326	-0.00139007	9.39277e-05	-0.0057736	0.00373117	0.00211633	0.00490112	-0.00441226
58	0.294563	0.00173465	0.0127206	-0.221713	-0.0188102	-0.0670796	0.000151575	1.49077e-05	0.000305134	-3.10496e-05	-0.000239078	0.000206469	0.000256858	-0.000566257	-0.0010012	0.000448851	2.07979e-05	0.00147091	0.00369069	0.000701206	0.000871632	-0.00350534	-0.0107615	0.000163086	0.00142687	-0.000897767	0.00181366	-0.00139022	-0.0115793	-0.000692207	0.00112072	-0.00516578	-0.00356414	-0.00020873	0.00248102	0.005721	0.00504991	0.00174651	0.000329077	0.00537458	0.00296018	0.00303097	-0.00468702	-0.000974166	0.00111657	-0.0204552	-0.0107618	0.00395806	-0.00498892
59	0.365011	0.00181379	0.0285281	-0.321565	0.0363044	-0.100579	0.000246791	3.61416e-05	0.000493358	-3.73591e-05	-0.000430252	0.000306134	0.000443099	0.000654355	0.0172797	0.000711531	0.000387462	0.00299274	0.00560602	0.00115528	0.00143862	0.0025933	0.00265624	-0.0037448	0.003	-0.00189384	0.00374544	-0.00201019	0.00200933	0.00162785	0.0020394	-0.00886511	0.00101833	0.00278044	0.00444562	0.0113091	-0.00102278	-9.26692e-05	0.0022504	-0.00425577	0.00581303	0.0052812	-0.00290223	4.16229e-05	-0.00887805	-0.0267054	-0.00379407	-0.00161128	-0.00925824
60	0.185999	0.00378746	-0.0234384	-0.0980518	0.124615	0.0694104	0.000222627	4.8026e-05	0.000560058	-6.20229e-05	-0.000549461	0.000372217	0.000377864	-0.00225678	-0.0026085	0.00075373	-0.000100099	0.00333619	0.00651043	0.00116927	0.00129179	0.00201562	0.00288164	0.000434001	0.00300047	-0.00207633	0.00369538	-0.0022321	0.00225686	-0.00641345	0.00177181	-0.0152852	0.000935423	0.00249204	0.00451084	-0.00564136	-0.0021984	-0.00335184	0.00124945	0.0091173	0.00682802	0.00616022	-0.00165682	0.000117253	-0.00244026	0.00884217	0.0040964	-0.0014868	-0.0100472
61	0.171569	0.000471691	0.0243898	-0.0596454	-0.00359056	-0.0323559	5.62925e-05	3.89913e-06	8.60719e-05	-1.53073e-05	-6.64969e-05	0.000108075	9.01854e-05	-9.93708e-05	-0.000313492	0.000181369	1.00417e-05	0.000493215	0.00065008	0.000262049	0.000286427	0.000788783	0.000470942	1.23891e-05	0.000345386	0.00222536	0.000563593	-0.000560209	0.000345897	4.32881e-05	0.000271335	0.00321597	0.000217563	-0.000163269	0.00072404	-0.000187613	-0.000331298	-0.000832776	0.000285244	-0.00790942	-0.0075148	0.00102552	-0.00169416	0.000103684	0.0013534	0.00149489	0.000816393	0.00146074	-0.00155301
62	0.0988515	-0.000827711	0.0262656	-0.0188492	-0.0063449	-0.0187116	6.78242e-05	1.38652e-05	0.000124385	-2.16337e-05	-0.000112854	0.000102196	5.62549e-05	-0.000650032	-0.000592343	0.000163348	-1.68802e-05	0.000667288	0.00164697	0.00032111	0.000321597	0.000878109	0.0006064	7.66065e-05	0.000410809	-0.00040472	-0.00436618	-0.000666587	0.000454784	-0.00125427	0.00035815	-0.00315353	0.000254935	-0.00230428	0.000890669	0.00245424	-0.000514744	0.00170035	0.000703276	0.00183047	0.00146219	0.00140499	-0.00146625	9.07108e-05	0.00342766	0.00185538	0.00100501	-0.000170528	-0.00219429
63	-0.111262	0.000237959	-0.0284416	-7.63584e-05	-0.00670795	0.576245	0.000159884	1.11558e-05	0.000460816	-6.20949e-05	-0.000645535	0.000447022	0.000371745	-0.00294893	-0.00293534	0.000259708	9.57353e-05	0.00200049	0.00406132	0.000830068	0.000207293	-0.00176889	0.00189985	0.000358974	0.00225243	-0.00143877	0.00363979	-0.00234259	0.000553431	-0.00535442	-0.0012519	-0.00861522	0.000508637	0.00118454	0.00351708	0.00913468	-0.0041863	-0.000573325	0.00173717	0.00227084	0.00800654	0.00492121	0.00571664	0.000751572	-0.00284805	0.00525531	0.00100393	-0.00148082	-0.00731623
64	0.117466	0.00217157	0.0430213	-0.0394521	-0.011921	-0.036183	0.000105376	2.09958e-05	0.000215441	-3.38704e-05	-0.000200584	0.000139324	9.76849e-05	-0.00102275	-0.000999036	0.000218666	-2.36487e-05	0.00101254	0.00259884	0.000504639	0.000478785	0.00122185	0.00100813	0.000104998	0.000724277	-0.000681925	0.00108778	-0.00111423	0.000639507	-0.00209836	0.000484819	-0.00507441	0.000362307	0.000738732	0.00150033	0.00422203	-0.00103364	-0.0015424	0.00121506	0.00282707	0.00252795	-0.010163	0.00096804	0.000160499	-0.000344291	0.00297299	0.00150294	-0.0019228	-0.00359552
65	0.25967	-0.00240374	0.0443872	-0.00683251	0.00203955	0.188978	0.000135806	1.23389e-05	0.000319805	-4.85912e-05	-0.000395786	0.000264536	0.000210157	-0.00106292	-0.00136188	0.000309582	4.94057e-05	0.00162694	0.00302248	0.000790262	0.000579032	0.00117041	0.00146398	-2.86772e-05	0.00148089	0.000589624	0.00244813	-0.00180392	0.000775049	-0.00214142	0.000445315	0.00123926	0.00055374	0.00147899	-0.0180488	0.00684278	-0.00210701	-0.00323507	-0.000174803	0.00365906	9.55665e-05	-0.0141787	0.0021495	0.00136196	-0.00461189	-0.00417649	0.00116635	0.00201199	-0.0055519
66	0.212544	-0.0012339	0.0159716	-0.0923148	-0.00554493	-0.0448806	8.7419e-05	1.03696e-05	0.000136154	-1.87842e-05	-0.000109556	0.000123674	0.000111542	-0.000384757	0.00442123	0.000227483	4.7786e-06	0.00071973	-0.00518765	0.000382261	0.000444983	-0.00403479	0.000761778	6.6345e-05	0.000516654	-0.000410371	0.000818309	-0.000705715	0.000541269	0.00406177	0.000493018	-0.00078326	0.000323123	0.000611781	0.00111314	0.00265926	-0.000390951	0.00274177	0.000333419	0.00239093	-0.00314899	0.00149001	-0.00162383	0.000182424	0.00253466	0.00219843	0.00133159	-0.00153469	-0.00235304
67	0.102274	-0.000189498	0.0231868	-0.0292434	-0.00478478	-0.0837225	7.8164e-05	1.30625e-05	0.000150178	-2.19283e-05	-0.000118042	0.000134613	0.000106983	-0.000489883	-0.000610501	0.000212523	2.78032e-06	0.000800953	0.00172239	0.000369385	0.000328847	0.000843009	0.000713565	2.78211e-05	0.000513882	-0.000380506	0.000865986	-0.000830668	0.000483204	-0.00116098	0.00026337	-0.00348424	0.000274113	0.000570937	-0.00838491	0.00303091	-0.000722913	-0.0012231	1.75649e-06	0.00200633	-0.00627321	0.00167288	0.00202352	0.000320433	-0.000829742	0.00215983	0.00102984	-0.00146582	-0.00237527
68	0.0992854	-0.000527713	0.0164119	-0.0302843	-0.00135527	-0.0348306	5.34419e-05	8.30682e-06	9.627e-05	-1.579e-05	-6.97121e-05	0.000107209	8.0705e-05	0.00182467	-0.000362819	0.000178908	1.17847e-06	0.000543942	0.00119909	0.000257758	0.000254951	0.000595749	0.000471538	1.87714e-05	0.000338189	-0.000230111	-0.0023583	-0.0005625	0.000352883	0.000537041	-0.00167392	0.00210076	0.000193903	-0.00444728	0.000733715	0.00183224	-0.00039692	-0.00081474	0.000415568	0.00144741	-0.0104558	0.000906034	0.000151565	-0.00226125	0.000662985	0.00147755	-0.000505112	0.000745711	-0.00158171
69	0.119259	-7.48666e-05	0.0053481	-0.0268884	-0.000894812	-0.0214307	2.57647e-05	4.46056e-07	5.07803e-05	-1.01407e-05	-3.0909e-05	7.41074e-05	4.75637e-05	-1.79022e-05	-0.000118348	0.000127138	1.18278e-05	0.000257547	0.000720404	0.000149284	0.000145461	0.000519211	0.000231032	-1.67439e-06	0.000177581	-0.000100422	-0.000615976	-0.000348759	7.94002e-05	0.000374519	0.000127208	0.000962897	0.000129883	0.000257509	0.000369072	-0.00282127	-8.96155e-05	-0.000301792	0.000271099	0.000803842	0.000598688	-0.00209409	-7.51243e-05	0.000198423	0.000938618	0.000822124	-0.000245641	0.000456281	-0.000844697
70	0.0100895	0.00178756	0.0157786	-0.0420342	0.0607725	-0.0585194	7.76339e-05	1.83098e-05	0.000240343	-2.04721e-05	-0.000275939	0.000236896	0.000163573	0.000191736	-0.00111522	0.000401822	2.51072e-05	0.00118307	-0.0142796	0.000631369	0.000724495	0.00184878	0.00119597	0.000228287	0.00122297	0.00710207	0.00149302	-0.000829433	0.000993926	-0.00187329	0.000687171	0.0180488	0.000601308	0.00130466	0.00205516	-0.01551	-0.000846618	0.0046729	0.000587038	0.00373225	0.00267523	0.00207869	-0.00489428	-0.000885564	0.0122103	-0.00769864	-0.00590879	-0.000748959	0.0186683
71	0.126059	0.00340002	0.01085	-0.133394	0.0582638	-0.0925731	0.000213408	4.43159e-05	0.000538095	-5.48392e-05	-0.000513459	0.000338189	0.000370151	-0.00241411	0.0305423	0.000590781	-4.49844e-05	0.0029221	0.00598434	0.00109556	0.00134792	0.00223469	0.00258623	0.000466415	0.00280467	-0.00195444	0.00335498	-0.00212687	0.00202031	-0.00547324	0.00158786	-0.0141054	0.00105274	0.00229019	0.00417828	0.0112126	-0.00170824	0.00197935	0.000810177	-0.0412463	0.00615046	0.00531497	-0.00224551	4.53201e-05	-0.0116239	-0.0200512	0.00365329	0.0116598	-0.0096661
72	-0.0913425	0.00233148	-0.026307	-0.0800299	0.191283	-0.0645387	-0.0280146	5.10885e-05	0.000518318	-3.65973e-05	-0.000538324	0.000434119	0.000576063	0.00180455	-0.00275379	0.00084276	-1.84059e-05	0.00334128	-0.0180418	0.00112392	0.00126946	0.0012675	0.00295721	0.000566948	0.00328439	-0.00190146	-0.0179087	0.00296719	0.00212451	-0.00637169	0.00134098	-0.00718646	0.00102575	0.00303491	0.00499838	0.00162077	-0.00224635	0.000273797	3.84009e-05	0.00826873	-0.0102581	0.00604208	0.00175136	-0.000169242	0.00567571	-0.014162	0.00362171	0.0146829	-0.00905556
73	0.0513221	0.00319615	0.024445	-0.118009	0.0826246	-0.0624738	0.000214439	5.38586e-05	0.000490251	-4.76282e-05	-0.000465976	0.000288894	0.000344801	-0.00244711	-0.00251347	0.000503926	-9.22438e-05	0.002862	0.00515558	0.0010333	0.00110351	0.00135543	0.00252345	0.000454368	0.00243552	-0.00181149	0.00307884	-0.00194792	0.00178591	-0.00599244	0.00140239	-0.0131716	0.000829972	0.00206589	-0.0278631	0.0105483	-0.00181268	-0.00283566	0.00101305	0.00759413	-0.0297514	0.00523816	-0.00139845	-2.99605e-05	-0.0117035	0.00715165	0.00354117	0.00823016	-0.00869565
74	0.0633102	0.00173649	0.01477	0.0455836	-0.000975875	0.0593357	3.92895e-05	-1.47954e-05	0.000184677	-3.07426e-05	-0.00019374	0.000213443	0.000147428	-0.00020226	-0.000487913	0.000239278	7.54191e-05	0.000803735	0.00149195	0.000390211	0.000235186	0.000959915	0.000557929	-0.000121659	0.000762244	-0.000226228	0.00121775	-0.00122462	0.0002224	-0.000403645	-0.000132181	-0.00311736	0.000328502	0.000756265	-0.00337543	0.00314546	-0.00151571	-0.0022076	0.00101598	0.00135115	-0.00252244	0.00147636	-0.000388971	0.000837139	0.00141674	0.00252587	0.000159796	-0.000685013	-0.00271781
75	0.253706	0.000157413	0.0155904	-0.0418335	-0.0119389	0.0105078	2.76198e-05	-3.48042e-06	5.04335e-05	-9.93946e-06	-4.13172e-05	8.84374e-05	3.96767e-05	0.0008444	-0.00014189	0.000117415	1.52019e-05	0.000220248	-0.00313196	0.000169227	0.000189867	-0.00586265	0.000258542	7.15369e-07	0.00021126	-0.000105713	0.000329364	-0.000374299	0.000210859	-0.000154103	0.00015184	0.00379354	0.000135325	-0.00172898	0.000380241	-0.00322083	-0.000202169	0.00334871	0.000224086	-0.00522196	0.000609459	0.000501191	-0.00321671	-2.51255e-05	0.00176555	-0.00195962	0.000437751	0.000931888	-0.000956437
76	0.134029	0.00186855	0.0196209	-0.0727305	0.0236376	-0.0458011	0.000166756	4.86104e-05	0.000371517	-4.16034e-05	-0.00036911	0.000227958	0.00022407	-0.00198019	-0.00186927	0.000367125	-6.62835e-05	0.00211161	0.00385993	0.000893815	0.000749288	0.00084347	0.00201163	0.000249824	0.00165105	-0.00130786	0.00240502	-0.00164732	0.00136119	-0.00438208	0.000994312	0.00256785	0.000581798	0.00145739	0.00315565	-0.0208542	-0.00157952	-0.000294617	0.00127747	0.00547976	0.00477133	0.00394601	0.00657252	-0.000217292	-0.00864041	-0.00577482	-0.00351924	0.000873506	-0.00649414
77	0.191878	0.000967701	0.0257328	-0.0533298	-0.00580482	-0.0428832	9.38294e-05	1.18663e-05	0.000159838	-2.16532e-05	-0.000143227	0.000147095	0.00011937	-0.0004647	-0.000626134	0.000283196	-1.52884e-06	0.000891225	0.00207634	0.000414334	0.000539786	0.00137451	0.000857582	0.000107601	-0.0181302	-0.000479632	0.000899407	-0.000687917	0.000623727	-0.00115572	-0.00489748	-0.00132337	0.00040935	-0.00737785	0.00125856	0.00301339	-0.000447381	-0.00102645	0.000410055	-0.00229555	0.00163585	-0.00170442	-0.00533269	9.93751e-05	0.000449286	-0.00831023	0.00136652	-0.00100961	-0.0027597
78	0.33515	0.00226941	-0.00540684	-0.240237	0.00804863	-0.0787021	0.000148511	1.72357e-05	0.000332709	-3.31158e-05	-0.000292487	0.00022757	0.000244494	0.00274508	-0.00124566	0.000466477	9.76508e-06	0.00159641	0.00404058	0.000750543	0.00105651	0.00239817	-0.00195428	-0.00165512	0.00176193	-0.001135	0.000475166	-0.00142455	0.00126394	0.00870411	0.00133872	-0.00841014	0.000716445	0.00173665	-0.0333636	-0.00971816	0.00305232	-0.00076335	0.000189904	-0.0439373	0.00320157	0.00195133	-0.00972476	-5.31274e-05	0.00254137	-0.00906952	-0.0107992	0.00872307	-0.00576458
79	0.0215931	0.00843519	-0.0268474	-0.044235	0.131043	0.301337	0.000104489	-1.27094e-05	0.000360626	-3.75725e-05	-0.000652626	0.000494904	0.000260258	0.000174226	-0.00168367	0.000515523	0.000164706	0.00163136	-0.000239374	0.00103444	-0.00925594	0.000602159	0.00180464	0.000220452	-0.0552225	0.00481204	-0.0129525	-0.00168809	0.00107261	0.00226303	0.000363482	0.00214727	-0.0100467	-0.00181983	0.00392041	-0.0112895	-0.0024646	0.00776559	0.000103102	-0.0206877	0.00601726	0.00207768	-0.000501606	-0.00057128	-0.00559606	-0.011221	0.000364746	-0.000357552	0.0199604
80	0.0661101	0.000309717	0.0334952	-0.0370121	-0.022875	-0.0207324	9.12397e-05	1.98209e-05	0.000239698	-3.07269e-05	-0.000191518	0.000182491	0.00014543	-0.0011366	-0.00107446	0.000173968	-9.48184e-06	0.00124167	0.00231877	0.000491168	0.000363617	0.000862005	0.000996126	5.0937e-05	0.000788833	-0.000668993	0.00131767	-0.00124535	0.000594919	-0.00174155	-0.000728679	-0.00487563	0.000340859	0.00072669	0.00148967	0.00493901	-0.00145871	0.000239611	0.00126709	0.00261413	-0.00767512	0.0025811	0.00232859	0.000384857	-0.00369665	-0.00332191	0.00137819	0.00418256	0.00851168
81	-0.0367766	0.000913043	-0.0347031	-0.0883934	0.0626134	-0.194263	0.000247099	7.15815e-05	0.000597108	-7.21481e-05	-0.000514543	0.000328983	0.000496336	-0.00342911	-0.00385652	0.000478689	-0.000166283	0.00356267	0.00720627	0.00109535	0.00101984	-2.68063e-05	0.00319492	0.000824278	0.0030998	-0.00275363	0.00377034	-0.0026236	0.00195287	-0.010877	0.000718119	-0.0153041	0.000878939	0.00241371	0.00465703	0.0126925	-0.00297032	-1.59295e-05	0.00182543	0.00885234	0.00836968	0.00804307	0.0130851	-0.00147388	-0.00125152	-0.0263871	0.00497835	-0.00795761	-0.0108388
82	0.027232	0.000230643	0.0169765	-0.0245953	-0.0307906	-0.0842459	6.3327e-05	1.37332e-05	0.000148171	-2.08331e-05	-0.000101579	0.000127938	9.09256e-05	-0.000550868	-0.000635983	0.000207794	-2.23713e-06	0.000735757	0.00174521	0.000313004	0.000267384	0.000749554	0.000650896	6.45093e-05	0.000461757	-0.000386394	0.000703257	0.00208709	0.000460129	0.000199073	0.000168285	-0.00275176	0.000278142	0.00042522	0.000937237	0.00264428	-0.000693622	-0.000672419	-0.00441984	0.00167779	0.00186773	0.0016655	0.00125015	0.000116265	-0.00237295	0.000353947	0.000985943	-0.00024471	0.000971988
83	0.0750914	-0.000471878	0.0241349	-0.0195268	-0.0028772	-0.0546585	4.80563e-05	4.97051e-06	0.000104484	-1.62441e-05	-6.94988e-05	0.000112645	7.54626e-05	-0.000233987	-0.00033473	0.000189004	-0.000567556	0.000515604	0.00127088	0.000255479	0.000248933	0.00078848	0.000454382	1.57746e-05	0.000355169	-0.000232298	0.000544396	-0.000592615	0.000346959	-0.000560687	0.000181404	-0.0022634	0.000218962	0.000434383	-0.00864061	0.00181327	-0.000418428	0.00151903	-0.00187501	0.00140351	0.00128941	0.00111146	-0.000356984	0.000258635	0.00131313	0.00152057	0.000744255	0.00208621	-0.00161454
84	0.0267546	0.00176378	0.00450198	-0.00055431	-0.0197767	-0.0914605	4.33821e-05	-5.95371e-06	0.000176043	-2.59721e-05	-0.000141314	0.000199955	0.00016935	6.52009e-06	-0.000430424	0.000270111	5.06392e-05	0.00082104	0.00166446	0.000351919	0.000274593	0.000990019	0.000565066	-7.90373e-05	0.00067372	0.00113929	0.00104604	-0.00101881	-0.00135394	-0.000432834	-3.23728e-05	-0.00120505	0.000316178	0.000779872	0.000951759	0.00282338	-0.00116765	8.10747e-05	0.000903838	0.00156333	0.0021296	0.00164615	-7.75883e-05	-0.000309352	-0.00105392	-0.000736313	0.000591611	-0.00110687	-0.00240219
85	0.148424	0.00103137	0.00377534	-0.0791183	0.0166212	-0.0524279	0.000171392	4.99457e-05	0.000395133	-4.96536e-05	-0.000404735	0.000197427	0.000176969	0.00105522	-0.0020904	0.0002934	-9.30847e-05	0.0021574	0.00430096	0.000850221	0.000839275	0.00105057	0.00198213	0.000312463	0.00170555	-0.00151367	0.00219078	0.00582543	0.00136681	-0.00505343	-0.00307985	-0.00350697	0.000622899	0.00132162	0.00306804	-0.00222813	-0.00164496	0.00140787	-0.00237786	0.00578789	0.00470608	-0.00470157	0.00817901	0.000361104	-0.00510036	0.00537045	0.00277861	-0.00132874	0.0292811
86	0.0870899	0.00297966	0.0154544	-0.225249	0.0492627	-0.0041529	0.000148243	1.99866e-05	0.000339164	-2.79819e-05	-0.000328079	0.000268862	0.000266284	-0.00102855	-0.00138116	0.000499479	0.000171934	0.00167762	0.00381388	0.000165153	0.00102693	0.00205758	0.00170247	0.000282136	0.00190275	0.0122983	0.00231781	-0.00139081	0.00132399	0.00318158	-0.00926406	0.0168387	0.0007454	0.00187887	0.00283162	-0.0160723	-0.000849469	0.00561379	0.00017218	-0.0154531	0.00368391	-0.00688493	-0.00813251	0.000347837	0.00563822	-4.43263e-05	0.00250601	0.00645613	-0.00592757
87	0.039578	0.000623541	0.0102821	-0.178093	0.00800157	0.006238	0.00019424	3.93242e-05	0.00045188	-4.63685e-05	-0.00041628	0.000274007	0.000324461	-0.00171672	-0.00200434	0.000480304	-1.77732e-05	0.00249237	0.00471824	0.000962349	0.00105465	0.00151346	0.00226151	0.000253266	0.0022238	-0.00146529	0.00290672	0.0106308	0.00160628	-0.00413835	0.00126877	0.00285133	0.000750205	0.00200645	0.00371831	0.00953723	-0.00147207	0.0042387	0.000459912	0.00714393	0.00532149	0.00465835	0.00409141	0.000595846	-0.000711199	0.00636552	0.00335324	-0.00467525	-0.00772044
88	-0.0104712	0.00184701	-0.0312017	-0.152417	0.0969993	-0.156502	0.000258446	6.24359e-05	0.000552782	-5.12655e-05	-0.000477696	0.000364775	0.000567433	-0.00196826	-0.00294268	0.000722779	-0.000131205	0.00365133	0.00591985	0.00113714	0.00126112	0.000917065	0.00306835	0.00060043	0.00315345	-0.00198568	0.00392335	-0.002049	0.00209397	-0.00731243	0.00130346	-0.0148396	0.000935367	0.00275908	0.00489689	0.0120304	-0.00239868	-0.00258268	0.000692637	0.00873416	0.00730813	0.00668953	-0.000487438	-8.18716e-05	-0.00916836	-0.037604	0.0043205	-0.00771023	0.0394484
89	-0.0891484	0.00467754	-0.0380433	-0.329022	-0.0111009	0.0692023	0.000411562	6.20328e-05	0.00093627	-0.000109027	-0.000978741	0.000571261	0.000891418	-0.00350452	-0.00539131	0.000757	-0.000184343	0.00561634	0.00928869	0.00167041	0.00127922	0.00378677	0.00507347	0.000825324	0.00568703	-0.00395994	0.0073213	-0.00430803	0.0025575	-0.0142946	0.000877251	0.0217174	0.0010513	0.00453194	0.00830573	0.0218102	-0.00580571	-0.00177041	-0.00293516	0.0132514	0.0148603	0.011869	0.000539404	-8.73675e-05	-0.00734505	0.0134412	0.00677053	-0.0119297	-0.0161489
90	-0.0422072	0.00150978	-0.0214387	-0.0232374	0.180509	0.0236308	0.000134458	4.35657e-05	0.000279618	-4.0565e-05	-0.000302315	0.000267201	0.000347426	-0.00211692	-0.00254616	0.000429063	-4.44078e-05	0.00167341	0.00411494	0.000629978	0.000306627	-0.00101732	0.00166581	0.000618952	0.00147808	-0.00129032	0.00201029	-0.00124489	0.000874646	-0.00672409	-0.000549551	-0.00680126	0.000363661	0.000965155	0.00243663	0.00549662	-0.00197808	0.00134943	0.00118228	0.00308054	0.00509799	0.00466893	0.0049446	-0.00166257	-0.00956516	0.00473461	0.00225232	-0.00325996	-0.00553795
91	-0.0659252	0.00270392	-0.0274006	-0.0270245	0.130787	0.29432	8.75286e-05	3.13e-06	0.000343908	-4.41377e-05	-0.000547893	0.000370229	0.000152243	-0.00198225	-0.0019033	0.000366986	7.37793e-05	0.00148128	0.00351755	0.000757719	0.000689859	0.00127588	0.00149543	0.000266163	0.00193274	-0.00114491	0.00249697	-0.00149712	0.00111255	-0.0029916	0.000332709	-0.00819327	0.000737386	0.00151505	0.00293679	0.00643685	-0.00209588	0.0194721	0.000999482	0.00398096	0.00457116	0.00239724	-0.0169058	-0.000276169	0.0357613	-0.0579877	-0.00755524	0.00406297	-0.00645388
92	0.314293	0.000489923	0.0266109	-0.262302	-0.0210486	-0.0651011	0.000203528	2.81072e-05	0.000398078	-4.21794e-05	-0.000314638	0.00022732	0.000287241	-0.00128902	-0.00149331	0.000465335	-1.03161e-06	0.00206799	0.0047327	0.000874704	0.00108517	0.00217335	0.00195211	0.00020226	0.00190771	-0.00125605	0.00240006	-0.00183158	0.00153866	-0.00306907	0.00144367	-0.0108296	0.000760328	0.00158853	0.00318867	0.00350835	-0.00103523	-0.00300237	0.000457475	0.00696309	0.00417309	0.00406353	-0.00300371	0.000662093	0.00492598	0.00593039	0.00353946	1.04627e-05	-0.00643314
93	0.183261	-0.000485437	0.0144254	-0.0645112	-0.00963923	-0.0429134	4.69968e-05	3.15384e-06	7.64639e-05	-1.06463e-05	-5.10531e-05	9.6983e-05	7.58089e-05	-5.0157e-05	-0.000214203	0.000186155	1.22277e-05	0.000398521	0.00109903	0.000229817	0.000252533	-0.00230289	0.000406502	2.84787e-05	0.000284793	-0.000189177	0.000445852	-0.000450693	0.000316364	-0.00030015	0.000261304	0.00282591	0.000206359	-0.00307442	0.000593623	-0.00223837	-0.000206361	0.00152024	0.000273506	0.00137452	0.000807244	-6.06714e-07	-0.000577063	-0.000688665	0.000514187	-0.00511873	0.000776994	-0.000844555	0.0035871
94	0.210682	-0.00040712	0.014199	-0.0622974	-0.00406257	-0.0728009	8.15736e-05	1.14466e-05	0.000124702	-1.68701e-05	-9.47447e-05	0.000126892	0.000108672	0.000165624	-0.000457156	0.000254791	1.05027e-06	0.000753938	-0.00679327	0.000347443	0.000398304	0.000990178	0.000689086	5.5161e-05	0.000459013	-0.000337659	0.000745351	0.0062802	-0.00843341	-0.000221571	0.000432269	0.00440261	0.000291193	-0.00132457	0.00101803	-0.00331568	-0.000378657	0.000320376	-0.000502387	0.00213663	0.00140747	-0.000223633	-0.00201226	0.000208652	0.00179284	0.00201336	0.00117742	-0.000917726	0.00738352
95	0.403789	0.00278709	0.0249598	-0.327677	-0.00886698	-0.103068	0.000223909	3.25656e-05	0.000411338	-3.77398e-05	-0.000293209	0.000276025	0.000413591	-0.000188536	-0.00140941	0.000696578	-1.09742e-05	0.00253586	0.00470994	0.000900987	0.00115634	0.001363	-0.0346949	-0.00251157	-0.0507103	0.0137396	-0.0130173	-0.00171873	0.000933705	0.0149471	0.00161026	0.0114332	-0.00570348	0.00200583	0.00354839	-0.0150313	-0.000908458	0.00825245	0.000126757	0.00297459	0.00441044	-0.000108399	-0.00441994	-0.00201359	0.00754644	-0.0143773	-0.00530357	0.00572945	0.00275237
96	0.0225035	-0.000143654	0.0251444	-0.0163718	-0.00819558	-0.0814696	4.6168e-05	4.20006e-06	0.000150057	-1.79019e-05	-0.000100939	0.000158743	0.000122242	-0.000250275	-0.000457749	0.00020306	-0.000404741	0.000768796	-0.00236775	0.00029511	0.000197702	0.000680249	0.000538739	-4.67318e-05	-0.00386749	0.00133912	0.000817036	-0.000828622	0.000354508	-0.000578479	-1.26086e-06	-0.00158625	0.000255896	0.000519071	0.000837619	0.00272478	-0.000933015	-0.00108289	0.000868302	0.00134649	0.00202982	-0.00238653	0.00155287	0.000394817	-0.00115043	-0.00295991	-0.00125365	-0.000195745	-0.00186785
97	0.292698	0.00106801	0.0128006	-0.149936	-0.027901	-0.06287	9.35512e-05	9.0957e-06	0.000170678	-1.89668e-05	-0.000142633	-3.10465e-06	0.000143978	-5.13848e-06	-0.000519636	0.000337657	-0.000531889	0.000864908	0.00223211	0.000417402	-0.00100603	-0.00127453	0.000872941	9.74758e-05	0.0006755	0.00216559	0.000902664	-0.000724551	0.000621458	0.000905687	0.000618717	0.0124366	-0.00215962	0.000811017	0.0012725	-0.0011923	0.00249825	0.00191139	-0.000174209	0.00285938	-0.000901106	-0.00354255	-0.00291229	0.00024847	0.00311281	0.00231461	-0.00361002	0.000452595	0.00853251
98	-0.000995753	0.00764251	-0.0285326	0.00683004	0.116281	0.280911	0.000128859	3.21091e-06	0.000388025	-4.40246e-05	-0.000647029	0.000450475	0.000239303	-0.00153018	-0.00188138	0.000523441	0.000107243	0.00185975	0.00304894	0.000977625	0.000665434	0.000527399	0.00189782	0.00010461	0.00217333	0.0156006	-0.0194647	-0.00165597	0.0010079	-0.00260131	8.18523e-05	-0.00990485	0.000794429	0.00198665	0.00372572	-0.030639	-0.00268326	-0.00325798	0.000717589	0.00382722	0.00604371	0.00295142	-0.00212123	0.000696253	0.00466798	0.00527241	0.00041414	0.00152903	-0.00691577
99	0.00443536	-0.00131372	-0.0156287	0.0091733	0.0118623	0.258112	0.000128583	1.13045e-05	0.000395503	-6.29095e-05	-0.00067785	0.000379523	9.54615e-05	-0.00243264	-0.002211	0.00024175	8.29434e-05	0.00168766	0.00311581	0.000890844	0.000446663	-0.000169248	0.00178451	8.76103e-05	0.0018841	-0.00126522	0.00312718	-0.00203837	0.000862385	0.00768489	-0.000167416	-0.00948086	0.0005812	0.00135779	0.0033341	-0.00346802	-0.00307548	-0.00289407	-0.00568282	0.00310124	-0.0295787	0.00308495	0.000275593	0.000618827	-0.00853691	0.00471731	0.000353257	-0.000354362	0.0193687
100	-0.0138768	0.00472153	-0.00106979	-0.128531	0.0977131	-0.0392352	0.000138926	1.49188e-05	0.00034377	-3.42708e-05	-0.000444893	0.000324695	0.000222888	-0.0012924	-0.00158314	0.000480583	3.883e-05	0.00170762	-0.0199642	0.000839282	0.000814288	0.0012708	0.00178757	0.000222484	0.00194731	0.00117362	0.00257246	-0.00146408	-0.0116732	0.0143997	0.000803093	0.0241818	0.00068667	0.00181353	0.003142	0.00188238	0.00773313	-0.000882537	-0.000526676	0.00521316	-0.0265028	0.002859	-0.000398062	-0.000841475	0.00510893	-0.0100954	0.0017804	0.00692964	0.024068
101	0.122317	0.000138311	0.0150259	-0.0452119	-0.00561742	-0.0555928	5.47065e-05	6.72109e-06	0.000100577	-1.41558e-05	-7.0351e-05	0.000118057	9.82147e-05	0.000108813	-0.000325592	-0.000196758	9.28179e-06	0.000560441	-0.00635647	0.000272591	0.000286351	-0.00254038	0.000504952	2.60741e-05	0.000378857	-0.000244419	0.000606294	-0.000564917	0.000373993	-0.000512775	0.000268591	0.00503556	0.000252169	0.000499645	0.000780135	0.00180466	0.00345891	0.000940853	0.000390418	-0.00251521	-0.00631906	-0.0066879	-0.0012803	0.000274682	-0.00204963	0.00160395	-0.00370472	-0.00114658	-0.00163245
102	0.0812029	0.00104953	0.030189	-0.0940962	0.0379733	-0.219324	0.000199099	5.58493e-05	0.000427022	-5.33625e-05	-0.000379127	0.000289943	0.000392647	-0.0016729	-0.00241356	0.000515795	-8.57451e-05	0.00259721	-0.014372	0.000877214	0.000925834	5.72431e-05	0.00246094	-0.00976546	0.00206066	-0.00175763	0.00271506	-0.00183748	0.00151568	0.0236527	0.00110617	-0.010643	0.000579388	0.00183902	0.00337056	-0.00553178	-0.00185651	-0.00119264	0.00159444	-0.0234474	0.00535404	0.00615417	0.0056209	-0.000751048	-0.00472093	0.00661737	0.00374053	-0.000775861	-0.00721379
103	0.170297	0.000615535	0.0255264	-0.0475502	-0.0115819	-0.0440943	5.80247e-05	7.85298e-06	0.000103916	-1.47012e-05	-7.77768e-05	0.000112641	7.58917e-05	-0.000250502	-0.000332612	0.000224862	-9.90001e-07	0.000590269	0.00139068	0.000276147	0.000320114	-0.00188075	0.000511012	4.80404e-05	0.000361691	-0.000259473	0.000524482	-0.00052228	0.00041661	0.00151383	0.000339919	0.00162465	0.000248531	0.000419064	0.000760211	0.00184133	-0.00031822	4.89026e-05	-0.0024167	0.00165205	0.00110977	0.00119604	-0.00297635	-0.000489674	0.0070637	0.00163753	0.000925557	0.00136427	-0.0017204
104	0.110964	0.00106292	0.0130381	-0.0602796	-0.0085179	-0.0688688	8.3224e-05	1.52318e-05	0.000162394	-2.02785e-05	-0.000105855	0.000173458	0.000178067	-0.000111	-0.000544438	0.000364086	1.78201e-06	0.000273234	0.00174933	0.00040154	0.000361581	0.000758459	0.000832568	6.62109e-05	0.000666201	-0.000383081	0.0010357	-0.000757013	0.000610911	-0.00132925	0.000343599	-0.00382855	0.000295496	-0.00177879	0.00126754	-0.00379138	0.00248823	-0.00120907	-0.000806283	0.00225095	0.00213249	-0.00302143	0.000647008	-0.000901593	0.000458365	0.00243189	-0.00398776	-0.0022402	0.0036612
105	0.0821521	0.0018293	0.0298819	-0.155923	0.0233346	-0.114686	0.000158934	3.29713e-05	0.000281411	-1.83777e-05	-0.000263526	0.000211513	0.000327618	-0.000554661	-0.00121745	0.000467837	-2.76799e-05	0.00177116	0.00311934	0.000740285	0.000722815	0.000873005	0.00171011	0.000202794	0.0013591	-0.000920133	0.00209124	-0.00122208	0.00114316	-0.00254824	0.000886249	-0.00748765	0.000476224	0.00160128	0.00272503	0.00334582	-0.00103875	-0.00223052	0.000254601	0.00477477	0.00262541	0.00342412	0.00453096	0.000645743	-0.00434643	0.00436908	0.000215348	-0.00291892	-0.00455078
106	0.0861689	4.81159e-05	0.0263549	0.00357772	-0.00453247	-0.0310128	5.42176e-05	2.82413e-06	0.000159943	-2.23289e-05	-0.000124319	0.000164935	0.000116801	-0.000241444	-0.000460872	0.000247382	2.4287e-05	0.000784526	0.00159704	0.000336711	-0.0041822	0.000923834	0.00055788	0.000456268	-0.00542459	-0.000292623	0.0008678	-0.000908356	0.000389708	-0.000831329	9.54021e-05	0.00014214	-0.00270562	0.000618687	0.000922542	-0.0047837	-0.000919384	-0.00136672	-0.00176784	0.00162393	0.00196878	0.00157704	-0.000765926	0.00042413	-0.00192897	0.00223076	-0.0032605	0.00258077	-0.00231726
107	-0.0552634	0.00228913	-0.0270555	-0.022221	-0.0301329	0.187407	0.000258204	7.77458e-05	0.00074636	-0.000102305	-0.00068111	0.000360519	0.000577246	-0.00513038	-0.00511438	0.000267382	-0.000185722	0.00385181	0.00860784	0.0011573	0.000741422	-0.00218916	0.00334997	0.00104134	0.00352339	-0.00320792	0.0041876	-0.00330713	0.00198854	-0.0146857	-0.000419769	-0.0155285	0.000676063	0.00176266	0.00509519	0.0155246	-0.0046016	0.00301048	0.00291493	0.00760184	0.0112185	0.00996637	0.0150707	-0.00238897	-0.0193554	0.00949873	0.00520833	-0.00908044	-0.0124482
108	0.227893	-0.0014745	0.0417672	-0.0744547	-0.0090349	0.017206	0.000155638	2.62007e-05	0.00030502	-4.20348e-05	-0.000319561	0.000170807	0.000167763	-0.00135829	-0.00137945	0.000284224	-3.71575e-05	0.00148417	0.00358164	0.000695244	0.000793564	0.00179014	0.00145216	0.000164141	0.00110747	-0.00105346	0.0015695	-0.00138822	0.000983761	-0.00275409	0.00094303	-0.00767133	0.000578758	0.000988925	0.00222688	0.00586727	-0.00122264	-0.00221574	0.00103695	0.00438127	0.00312237	0.00322159	-0.00777697	0.000111813	-0.00654856	0.00432725	0.00236663	-0.00299952	-0.00515113
109	0.0735475	0.00234493	-0.0210752	-0.116421	0.07444	-0.0799142	0.000184979	4.56609e-05	0.000366544	-3.13429e-05	-0.000327645	0.000259331	0.000334969	-0.00150874	-0.00184314	0.000514141	-6.34816e-05	0.00232931	0.00396671	0.000870237	0.000839503	0.00100999	0.00216654	0.000316615	0.0018209	-0.00127488	0.00256494	-0.00152953	0.0013974	-0.00430857	0.00104895	0.00535681	0.000627152	0.00173645	-0.0405083	0.00786392	-0.00133187	-0.00226274	0.000441313	0.00594334	-0.0358343	0.00429551	0.00346001	0.000115939	-0.00872174	0.00559575	0.00290577	-0.00482009	-0.00634918
110	0.0230655	0.00297582	-0.0146141	-0.0358182	0.121338	-0.000151085	9.63836e-05	1.51285e-05	0.000293883	-2.36921e-05	-0.000399785	0.000310066	0.000209246	-0.00106224	-0.00139452	0.000467532	5.66514e-05	0.00151421	0.00317121	0.000754211	0.000832735	-0.00244949	0.0014977	0.000224991	0.00174522	0.000391189	0.00225722	-0.00097635	0.00122592	-0.00209161	0.000813306	0.00716908	0.000716974	0.00174334	-0.0189814	0.00554117	-0.0011703	-6.39587e-05	0.000409094	0.00442135	0.003026	0.00171928	-0.00640029	-2.03021e-06	0.0133607	0.00455155	-0.00715654	-0.00183129	0.00284475
111	-0.0775649	0.00238578	-0.0356534	-0.0380378	0.089138	0.0203381	0.000196977	6.53515e-05	0.000497839	-7.39953e-05	-0.000475335	0.000310484	0.000460322	-0.00332334	-0.00394931	0.000430308	-0.000132131	0.00277752	0.00651837	0.000864999	0.000516885	-0.00139429	0.00257246	0.000894208	0.00251335	-0.00223608	0.00297616	-0.00230201	0.00147845	-0.0121446	-0.000555854	-0.0111226	0.000472547	0.0013329	0.0037829	0.010128	-0.00348521	0.00225085	0.00252221	0.00540424	0.00801807	0.00758815	0.00884412	-0.00271556	-0.0157724	0.00741473	0.00409151	-0.00714312	-0.0090322
112	0.0962301	-0.000335155	0.00776934	-0.0179858	-0.00363338	-0.086523	4.07376e-05	2.80433e-06	0.000105086	-1.54244e-05	-7.00749e-05	0.000116999	7.80867e-05	-4.40364e-05	-0.000261566	-0.0018991	2.01113e-05	-0.00337473	0.00118336	0.000245172	0.000214337	0.000761325	0.000409707	2.10626e-06	0.000354542	-0.00021002	0.000529698	-0.000585337	0.000335726	0.000751332	-0.0013224	0.00134989	-0.000172608	0.000464626	0.000641687	0.00166494	0.00360133	0.000623811	-0.000342724	-0.00454182	0.00122089	0.0010212	0.000619714	0.000170948	3.49891e-06	0.00148125	-0.0032818	-0.000292456	0.00767344
113	0.0966432	-0.000373278	0.0174687	-0.0281976	-0.00411463	-0.0386551	3.8839e-05	4.4866e-06	7.2694e-05	-1.17892e-05	-4.88894e-05	9.17263e-05	6.06542e-05	-0.000136072	-0.000231933	0.000166296	4.89281e-06	0.000413034	-0.00379553	0.000203519	0.000210779	-0.00163864	0.000349438	2.44242e-05	0.000253308	-0.000170944	0.00037322	-0.000422139	0.000297346	-0.000419951	-0.000650906	0.00154965	0.000178261	0.000314558	0.000533905	0.00128038	-0.000254082	-0.00056247	-0.00122182	0.00114634	0.000860953	-0.00532125	-0.000621552	0.000160742	0.000798296	-9.46852e-05	-0.00105894	0.000127137	0.00206649
114	0.193965	0.000275776	0.00930883	-0.0772802	-0.00297246	-0.0390997	5.80534e-05	5.08038e-06	9.37192e-05	-1.22256e-05	-7.06547e-05	0.000102513	8.77094e-05	3.08521e-05	0.000406434	0.000199621	9.95166e-06	-0.00132243	-0.00764925	0.000271009	0.000324318	0.000889317	0.000512256	-0.000136332	0.000347901	-0.000263762	0.000548271	-0.000508721	0.000377991	0.00108595	0.000351904	-9.76262e-05	0.000255922	-0.00212375	-0.00166275	0.00170507	0.00121577	0.00148134	0.00026744	0.00170725	0.000946298	0.00102542	-0.00196398	0.000214851	0.00116387	-0.00771746	0.000130794	0.000860815	0.00299265
115	0.214708	0.00229958	0.0290924	-0.117648	-0.00696496	-0.0218429	9.28947e-05	-3.07605e-06	0.00019537	-2.90975e-05	0.0470358	0.000187132	0.00485629	0.0140203	0.0211827	-0.000591306	4.30679e-05	-0.0226128	-0.00700478	0.000541373	0.000596428	0.0010608	0.00103968	-0.00321246	0.00102304	0.0182934	0.00138782	-0.00102934	0.000771658	-0.00117834	0.00057624	0.0053287	-0.00991596	0.000904205	0.00176827	0.00408	0.0245226	0.000559913	0.00028814	-0.0317841	0.00224695	-0.0104421	-0.0121217	-1.3285e-05	0.0217213	0.00302283	0.00144027	-0.00137896	0.0639943
116	-0.0552077	0.00538949	-0.0324807	-0.0335612	0.0961474	0.168883	0.000173999	2.82784e-05	0.000406692	-4.96297e-05	-0.000539518	0.000376916	0.000334931	-0.00209204	-0.00239353	0.000495092	-9.32974e-06	0.00234148	0.00405061	0.00106069	0.000645388	-7.1533e-05	0.00237035	0.000285003	0.00215474	-0.00145687	0.00347674	-0.00186787	0.00129103	-0.00516014	0.000185683	-0.0111333	0.000654835	0.00192021	-0.0969347	0.00908411	-0.00267724	-0.00219792	0.00116444	0.00503437	0.00669666	0.00449713	0.00645506	-8.21693e-05	-0.0100369	0.00608075	0.00184285	-0.00304578	-0.00740933
117	0.170277	-0.000545493	0.013576	-0.045229	-0.00682095	-0.00914193	4.27658e-05	1.02303e-06	7.93968e-05	-1.67045e-05	0.00270692	0.000104355	6.57972e-05	0.000196735	0.000494226	0.000172823	1.41635e-05	0.000396699	-0.00435409	0.000237273	0.000250783	-0.00128239	0.000399096	1.0352e-05	-0.000598031	-0.000184501	0.000477228	-0.000526128	0.000312335	0.000410528	0.000209635	0.00353149	0.000203885	-0.00170649	0.000608505	-0.00255342	0.000354374	0.00106831	0.000348125	-0.00638347	0.000975823	0.000848212	-0.000853153	0.000244682	0.00111458	0.00133899	-0.00274472	-5.56717e-05	0.00792611
118	0.0761674	0.00174551	0.015963	-0.018091	-0.00500869	-0.0855191	5.87062e-05	2.56311e-06	0.000125386	-2.44096e-05	-0.000110231	0.000143472	0.000113049	-0.000296409	-0.000504075	0.000218337	1.30091e-05	0.00061147	-0.0017942	0.000332351	0.000354436	0.000945626	0.000597097	2.71651e-05	0.000524134	-0.000333128	0.000832804	-0.000750889	0.000383324	-0.000642009	0.00023923	0.00116905	0.000292624	0.000608617	0.000970243	0.00240536	-0.000615799	0.000796752	-0.000468393	0.00181475	0.00162141	0.00132877	-0.00399065	0.000271141	0.00770822	-0.0163373	-0.00365844	0.000743712	-0.00225102
119	0.0922394	-0.000182702	0.0207605	-0.0182426	-0.00537083	-0.0640189	4.43516e-05	3.4359e-06	9.93528e-05	-1.41221e-05	-6.42049e-05	0.000116245	8.18352e-05	-0.000139513	-0.000268423	0.000212295	1.56272e-05	0.000504593	0.00119097	0.000248353	0.000240723	-0.000408821	0.00042672	1.62145e-05	0.000361704	-0.000214799	0.000542843	-0.000552707	0.000342254	0.000733344	-0.00172273	-0.0021641	0.000221243	0.000479729	0.000663967	0.00162461	-0.000376753	-0.00076303	0.000456261	0.001362	0.0011912	0.00105507	-0.000719494	0.000290953	0.00346752	0.00151157	0.00071898	-0.000373526	0.0117858
120	0.282795	0.00209064	0.022782	-0.101678	0.00363009	0.0804153	9.44536e-05	1.74423e-06	0.000246645	-3.31037e-05	-0.000289524	0.000241061	0.000166354	-0.000238896	-0.000948306	-0.00423369	-0.00010086	0.00108528	0.00238578	0.000669159	0.000583674	0.000562178	0.00123302	3.60258e-05	0.000570667	-0.000666678	0.00184419	-0.0013253	0.000720493	0.00429938	0.000516279	0.0136436	-0.000238004	0.0012592	0.00214407	-0.0144153	0.0058642	0.00573599	0.000539333	0.00353539	0.00327638	-0.00928034	-0.0024693	-0.0020999	0.00134837	-0.0149394	0.00116908	0.000835345	0.0245067
121	-0.000829017	0.00766402	-0.0464911	-0.0465233	0.205053	0.352631	0.000170659	7.77263e-06	0.000545165	-4.7262e-05	-0.000814794	0.000582162	0.000398031	-0.0017562	-0.00250505	0.000812528	0.000138084	0.00282892	0.00468169	0.00128227	-0.0300358	-0.000329045	0.00270758	0.000308961	0.00359167	-0.00171768	0.00517365	-0.00212453	0.0018681	0.0143149	-0.00433516	0.0137835	0.00105396	0.00314407	-0.0476493	0.0112344	0.0314884	0.002215	0.000435081	-0.0426591	-0.062878	0.00434762	-0.00123578	0.000947299	0.00616232	0.00808452	0.00145613	0.0019455	-0.00968749
122	0.152152	0.00133772	0.0273773	-0.322738	0.085708	-0.0782583	0.000298982	5.89953e-05	-0.0092785	-4.52519e-05	-0.000499274	0.000381781	0.000664363	0.0020147	0.0102704	0.00100475	-0.000115141	-0.0014882	-0.0160146	0.0012914	0.00139386	0.00132424	-0.0552562	0.000572357	0.00370723	-0.00217675	0.00462349	-0.00222297	0.00236743	-0.00701148	-0.00889869	-0.00612199	8.70162e-05	-0.000952302	0.00559673	0.000842308	-0.00204761	-0.00158357	-0.000128455	0.0108407	0.0078625	-0.0109367	0.00517112	0.000240145	-0.00449414	0.00976663	0.00520829	-0.00949774	-0.0100124
123	0.27799	-0.00406119	0.019238	-0.0511006	0.00017652	0.0744883	0.000118931	9.53726e-06	0.000262711	-3.80309e-05	-0.000303195	0.000222437	0.000148085	0.000301545	-0.00112405	0.000288974	3.24436e-05	0.00123528	0.0026167	0.000688467	0.000611368	0.00116819	0.00128427	4.40223e-05	0.0011828	-0.000750779	0.0018751	-0.00139098	0.000726133	-0.000474597	-0.00327013	-0.00670664	0.000512994	0.00115411	-0.00730254	-0.0120657	-0.00137059	-0.00271544	0.000733004	0.00350011	0.00357462	0.00242358	-0.000133821	-0.00257301	-0.0039558	0.003893	0.00127167	-0.00145844	-0.0046761
124	-0.0715029	0.00998305	-0.0282525	0.139675	0.080506	0.836955	4.05351e-05	-3.42846e-05	0.000436602	-6.77201e-05	-0.000807354	0.000662958	0.000271001	-0.00121351	-0.00208488	0.000574141	0.000242344	0.0016317	0.00294919	0.000870067	0.000165396	-0.000822031	0.00146763	0.000127236	0.00275428	-0.000704435	0.00447932	-0.00226047	0.000358606	-0.00221164	-0.00169273	-0.00754433	0.000713915	0.00192365	0.00362574	0.00737951	-0.00511994	-0.00279196	0.0017456	0.000662397	0.00849138	0.00311182	5.03472e-05	0.00118555	-0.00843648	0.00523851	-0.00148202	0.00157317	-0.00738979
125	0.112833	0.000501164	0.0284419	-0.0310794	-0.00184129	-0.011566	7.61896e-05	3.91678e-06	0.000160242	-2.37838e-05	-0.000131284	0.000159461	0.000141258	-0.000260579	0.00172477	0.00024166	2.46476e-05	0.000779872	0.0018243	0.000405154	-0.00305174	0.00105153	0.000714211	-1.87093e-05	0.000621352	0.00550511	0.00104244	-0.000937336	-0.00660607	-0.000776319	-0.00155867	0.00200185	-0.00319294	0.00078079	0.00111793	-0.00412038	-0.00081479	-0.00143736	0.000592521	0.00214708	0.00197089	0.00165268	0.000177835	-0.000417216	0.00187858	0.00249574	0.000964745	-0.00106986	-0.00253515
126	-0.0623202	0.00879186	-0.0211924	0.120733	0.107078	0.533169	7.67505e-06	-4.88406e-05	0.000304415	-5.14934e-05	-0.00068753	0.000517943	0.000102815	-0.000947311	-0.00134363	0.000364364	0.000231276	0.00109688	0.00147393	0.000744056	0.000265676	0.000273912	0.00105498	0.00378202	0.00223331	-0.000490968	0.00351692	-0.00172499	-0.00399753	-0.000260495	-0.000852038	-0.00613787	0.000640414	0.00182394	0.00282578	0.00573708	-0.00361416	0.0283299	0.000956261	0.000943172	0.00571227	0.000922316	0.000331629	-0.00128255	0.0353255	0.0041494	0.0252361	0.00219756	-0.00575313
127	-0.00100281	0.00227744	0.00941636	-0.149929	0.100559	-0.0819301	0.000203531	4.41428e-05	0.000467982	-3.22515e-05	-0.000414007	0.000348734	0.000427799	-0.00148902	-0.00214968	0.000700024	0.000235784	0.0028048	0.00497126	0.00102319	0.00128075	0.00217444	0.00242869	0.000410386	-0.0740382	0.0262355	0.00333869	-0.00156412	0.00186208	0.0198948	0.00151978	0.00212118	-0.00340621	0.0024365	-0.0291708	-0.00986611	-0.00125465	-0.00278068	0.000341744	0.00787329	0.00547197	0.00474221	-0.0041537	0.000177257	-0.00772059	-0.0132852	0.00321472	-0.00543503	-0.00824836
128	0.110121	-0.000878898	0.0128482	-0.0207086	-0.00221146	-0.0422908	4.23847e-05	4.72737e-06	8.109e-05	-1.29405e-05	-5.39716e-05	9.77949e-05	7.13307e-05	-0.000111387	-0.000246851	0.000169638	9.44692e-06	0.000426545	-0.000173853	0.000217471	0.000210281	0.000535258	0.000375192	4.48605e-06	0.000281878	-0.000174558	-0.00638773	-0.00049861	0.000293245	-0.000125315	0.000178977	-0.000776153	0.000180161	0.000369926	0.000589703	0.000952401	-0.00031656	-0.000716904	0.000392236	0.00119687	0.00103029	0.00090054	-0.000512203	0.000257007	-0.000483922	0.00124724	-0.00322602	0.00245494	-0.00129115
129	0.0252544	0.00185068	-0.0194858	-0.0774241	0.104096	-0.0906751	0.000166139	-0.00488227	0.000372214	-2.57315e-05	-0.000347485	0.000313776	0.000342516	-0.00130158	0.0144069	0.000587982	-1.18706e-05	0.00228026	-0.0036112	0.000860305	0.00101941	-0.00198068	0.00198283	0.000354664	0.00203884	-0.00124364	0.00258556	-0.00117079	-0.00631791	-0.00382966	0.00108924	-0.00971349	0.000850206	0.00192901	0.00337087	0.00751635	-0.00118244	-0.00190387	0.000323586	0.00598323	0.00454804	0.00385841	-0.00174939	-0.000156441	-0.00290648	0.0058391	0.00240801	-0.000174501	-0.00650933
130	0.11626	0.0023264	0.032338	-0.125252	0.0178667	-0.0734371	0.000167155	3.72646e-05	0.000334517	-2.77124e-05	-0.000273616	0.000284541	0.000395946	5.05957e-06	0.00289364	0.000650222	-2.31049e-05	-0.0112861	-0.0191656	0.00080254	0.000788055	-0.00172788	-0.0187718	0.000257778	-0.0052247	-0.000991104	0.00230697	-0.00133521	0.00141833	-0.003579	-9.09513e-05	-0.00436109	-0.000371087	0.00119864	0.00310314	-0.00438979	-0.0014376	-0.000610791	0.000825319	0.00536613	0.00431341	-0.00184595	0.00209669	0.000204994	0.00192699	0.00508176	0.00279685	-0.00503005	-0.00501938
131	0.150396	-0.00190236	0.036579	-0.0270483	-0.000942604	-0.00904527	8.81297e-05	1.08941e-05	0.000201431	-2.87656e-05	-0.00017248	0.000180982	0.000158207	-0.00047297	-0.000724838	0.000271969	1.54358e-05	0.00107132	0.00202834	0.000473744	0.00039086	0.00100018	0.000866371	-8.89685e-06	0.000755913	-0.000466155	0.00124057	0.00134641	0.00056795	-0.00139299	0.000295749	0.00619783	0.000333444	-0.00643538	0.00141545	-0.0113327	-0.00108902	-0.000657272	-0.0015369	-0.00948026	0.00255111	0.00209041	5.27821e-05	0.000580987	0.000561517	0.0029535	0.00113875	-0.00187373	-0.00316224
132	-0.0469052	0.005005	-0.0215776	-0.0170167	0.140121	0.0876036	0.000138898	2.26261e-05	0.000335423	-2.8878e-05	-0.000501775	0.000362182	0.000331947	-0.000903177	-0.00176027	0.000538906	6.69524e-05	0.00202002	-0.00930827	0.000923044	0.000772066	0.000809363	0.00194691	0.000187896	0.00204987	-0.00107796	0.00313632	-0.0012353	-0.0109229	-0.00296494	0.000691892	-0.00782077	0.000733954	0.00216537	0.00356968	0.00720114	-0.00193886	-0.00238053	0.000186508	0.00445732	0.00511023	0.0032487	0.000685104	0.00053581	0.00776711	0.00504201	0.00125588	-0.00106845	-0.00593607
133	0.0548059	0.000843148	0.0134977	-0.0227598	-0.00159102	-0.0656544	4.84575e-05	7.96202e-06	9.30206e-05	7.48419e-05	-6.5255e-05	0.000109048	7.22615e-05	-0.000249525	-0.000360931	0.000193794	-1.89018e-06	0.000570578	-0.00195291	0.000242529	0.000241714	-0.00335976	0.000442443	4.06508e-05	0.000321663	-0.000228088	0.000473451	0.00142118	0.000365075	-0.00073464	-0.00178836	-0.00216655	0.000222614	0.000346302	0.00067868	0.00167443	0.00556242	0.00147678	-0.000715601	-0.00987739	0.00119623	0.00114571	-0.000935214	1.49277e-05	0.00235896	0.00142695	-6.62666e-06	0.00293759	-0.0015518
134	0.065669	-0.00217373	0.0149765	0.0098276	-0.000738396	-0.053959	4.36972e-05	4.50122e-06	0.000118472	-1.74965e-05	-8.96724e-05	0.000124185	8.04598e-05	-0.000256386	-0.000370438	0.000175118	2.07734e-05	0.000575661	0.00121294	0.000267795	0.000199847	-0.000204089	0.000442601	-2.6767e-05	0.000389343	0.00235034	0.00063254	-0.000719467	0.000324964	-0.000657243	0.00010557	0.000516232	0.000205973	0.000446302	0.000725234	-0.00611832	-0.000668752	-0.00043968	-0.00237594	0.00129355	-0.00748459	-0.00155811	0.000777847	0.000166842	-0.000224696	0.00166081	0.00059373	0.00146741	-0.00085072
135	0.140765	-0.000793614	0.0214808	-0.0461814	-0.00838977	-0.047877	0.000119231	2.84546e-05	0.000200161	-2.91645e-05	-0.000192518	9.91914e-05	8.45818e-05	-0.00110616	-0.00103728	0.00018693	-3.72308e-05	0.00102753	0.00248729	0.000496356	0.000481894	0.0010388	0.00106552	0.000136371	0.000655325	-0.000699236	0.00098677	-0.000962996	0.000684131	0.00547792	0.000577498	-0.00510212	0.000337736	0.000620886	0.00151478	-0.0006041	-0.000827167	-0.00132344	-0.0032109	0.00293398	0.002231	0.00230587	0.00299551	9.57614e-05	-0.00168035	0.00275545	0.00163249	0.00148415	-0.00341937
136	0.52467	0.00233424	0.0340752	-0.327439	-0.00284188	-0.075105	0.000298651	6.24551e-05	0.000626744	-6.52572e-05	-0.000512382	0.000341552	0.000552317	0.00540547	-0.00253787	0.000796822	-0.000121077	-0.0202024	0.00317806	0.00123489	0.00145976	0.00144893	0.00311121	0.000425516	0.00336953	-0.00194845	-0.0225375	-0.0025211	-0.000617784	0.00112459	-0.00375142	-0.00139996	0.000978376	-0.020165	0.00517427	0.013748	-0.00225762	0.00164374	0.000552121	0.0102439	0.00744633	-0.0310811	-0.000144307	0.00109611	0.00715836	-0.0107883	-0.0253454	-0.00359158	-0.0102302
137	0.149222	0.000575168	0.0237303	-0.109459	-0.00469691	-0.0686861	9.46019e-05	1.12559e-05	0.000144411	-1.50651e-05	0.0012453	0.000134996	0.00015417	1.72738e-05	0.00263194	0.000276926	9.9922e-06	0.000767477	-0.00383021	0.000400331	0.000444525	0.000983097	0.000820051	7.21163e-05	0.000562407	0.000197498	0.000932604	0.00261523	0.000536299	0.00178188	0.000515841	0.00367538	0.000321602	0.00077627	-0.00451703	-0.00220983	0.00260888	0.000932258	0.00020723	-0.00274837	0.00100197	0.00160145	-3.29388e-05	-0.000237513	0.0026988	0.000572956	0.00137984	0.00307548	0.00276488
138	0.0180666	0.00688781	-0.0157282	0.0515099	0.0630463	0.218431	5.55895e-05	-1.23639e-05	0.000313082	-5.48312e-05	-0.000577985	0.000392418	7.83018e-05	-0.00149363	-0.00150072	0.000329974	8.67759e-05	0.00131323	0.00232452	0.000738746	0.000336282	0.000418066	0.0011874	-1.3335e-05	0.00165477	-0.000768229	0.00279175	-0.00169641	0.000510924	-0.0020471	-0.000473426	-0.00695309	0.000535501	0.00133833	0.00250189	0.00624454	-0.0030221	-0.00293047	0.0016462	0.0018848	0.00530549	0.00211276	0.0029025	0.000633043	-0.00648812	0.00403037	-0.00074242	0.000432814	-0.00570211
139	0.403775	0.0022343	-0.0162697	-0.245859	0.0124721	-0.135223	0.000236643	4.6478e-05	0.000482552	-4.30457e-05	-0.000436932	0.000261763	0.000360148	-0.00218175	-0.00221775	0.000507114	-7.43692e-05	0.00278036	0.00536975	0.00108707	0.00137951	0.00227021	0.00244842	0.000403731	0.00265801	-0.00181653	0.00318987	-0.00201201	0.0019112	-0.00457421	0.0019624	0.0246454	0.000906438	0.00230556	0.00401606	0.00245534	-0.00118535	0.00158692	7.03508e-05	-0.0132618	0.00541582	0.00493711	-0.00527271	0.000316271	-0.00384323	0.00747704	-0.0161116	-0.00574937	-0.00902161
140	-0.0114423	0.0108757	0.00571957	0.0713333	0.105936	0.439092	0.000119899	-2.2493e-05	0.000460929	-5.82591e-05	-0.000833203	0.000612243	0.000324799	-0.00104982	-0.00204561	0.000537579	0.000195061	0.00214906	0.00302098	0.00108955	0.000536491	-6.93109e-05	0.00202112	-0.000105917	0.00281776	-0.00101025	0.00487034	-0.00224989	0.000801025	-0.0017068	-0.000403033	-0.0104863	0.000826777	0.0026029	0.00428993	0.00934094	-0.00420227	-0.00481035	0.000843899	0.00310477	0.00785804	0.00311757	-0.000223357	0.00181703	0.0106732	0.00590379	0.00189676	0.000185205	0.030666
141	0.235304	0.000604386	0.0359631	-0.226763	-0.00466869	-0.106925	0.000180091	2.68404e-05	0.000344581	-3.6069e-05	-0.000267983	0.000223426	0.000311352	-0.00088314	-0.00130381	0.000468877	-1.29578e-05	0.00192426	0.00403159	0.000792449	0.00093802	4.05031e-05	0.00179994	0.00017685	0.00160781	-0.00103722	0.00218965	-0.00155602	0.00137076	-0.0016244	0.00118648	-0.0090813	0.000651636	0.00158029	0.00294713	-0.000651156	-0.000477306	-0.00024254	-0.00132065	0.0039498	0.00378442	0.00382459	0.0023255	0.00062933	-0.00278641	-0.00436349	0.00104402	-0.000504491	-0.00574711
142	0.0603752	0.000377031	0.0218533	-0.00877643	-0.00459889	-0.10488	4.49718e-05	5.67933e-06	0.00012685	-1.74612e-05	-8.6888e-05	0.000132996	8.90379e-05	-0.000271295	-0.000382443	0.000199291	1.87356e-05	0.000630897	0.00128846	0.000269533	0.000217158	0.000736328	0.000478975	-1.46147e-07	0.000404048	-0.000249828	0.000652655	-0.000698596	0.000364018	-0.00066309	0.00010268	-0.000335378	0.000231914	0.000462185	0.000756813	0.00217201	-0.000643966	-0.000963038	0.000721508	0.00139465	0.00162221	0.000961466	0.0014037	-6.33649e-05	-0.00112208	0.00170168	0.000687518	0.00129858	-0.00176736
143	0.0188559	-0.00140362	0.0133571	-0.00915775	-0.00236963	-0.113684	3.93723e-05	2.97528e-06	0.000151748	-1.89955e-05	-0.000107861	0.000150803	9.92814e-05	-0.000418508	-0.000487273	0.000143608	3.49294e-05	0.000720716	0.00134617	0.000279273	0.000173584	0.000687891	0.000507742	-6.26729e-05	0.000453078	-0.000278481	-0.00609936	-0.000879081	0.000318463	0.00123174	-4.2415e-05	-0.00246097	0.000241027	0.000464559	0.000775054	-0.00209492	-0.00103087	-0.00105032	-0.00191869	0.00127517	0.00203924	0.00140744	0.00155057	0.000448908	-0.000304302	0.00181045	0.000569359	0.000552231	-7.13766e-06
144	0.166577	0.00069678	0.0583811	-0.195362	-0.00709933	-0.0514193	0.000155474	1.89915e-05	0.000313212	-3.55344e-05	-0.000260276	0.000198802	0.000240802	-0.000828829	0.0055908	0.000412047	9.76073e-06	0.00152399	0.00376406	0.000731909	0.000888358	0.00195711	0.0015868	0.000173829	0.00144396	-0.000949088	0.00187565	-0.00134987	0.00118326	-0.000304662	0.00107433	0.0197294	0.000650414	0.00151584	0.00258717	-0.0168884	0.00239315	-0.00135104	-0.000304851	-0.0117585	0.00321711	0.00310502	-0.00412224	0.000331105	0.000814941	-0.00324032	0.00257528	-0.00224936	0.00852946
145	0.0566397	0.000912017	0.0102409	0.113105	0.00118654	0.173448	3.0471e-05	-2.47172e-05	0.000184384	-3.18174e-05	-0.000212348	0.00024761	0.000163914	-0.000316626	-0.000388627	-0.00119519	0.000104902	-0.00909531	0.000224535	0.00041023	0.000231453	-0.000652678	0.000541806	-0.000166315	0.000893597	-0.000139703	0.00143452	-0.00130696	0.000147582	-4.64379e-05	-5.05477e-05	-0.00197595	0.000367046	-0.00645724	0.00112909	-0.00213655	0.000887393	0.000543656	0.000743179	0.00126789	0.000715506	0.000860271	0.000161105	-0.00415903	0.00219739	0.00125271	0.000139604	-0.000335689	-0.00197274
146	0.154517	0.000393622	0.0142435	-0.0393886	-0.0109445	-0.0323889	3.22619e-05	-1.78838e-07	5.85977e-05	-9.62515e-06	-3.8239e-05	8.29914e-05	5.00936e-05	-7.81764e-05	-0.000146968	0.000142075	1.18774e-05	0.000280563	0.000898829	0.000172797	0.000204283	-0.00211862	0.000290471	1.56433e-05	0.000214998	-0.000137085	0.000311665	-0.000369383	0.000252185	0.0010089	0.00019866	-0.00138749	0.000156145	0.000307971	0.000421569	-0.0026259	0.000864591	-1.46882e-05	-0.00189551	-0.00519653	-0.00416964	0.000612621	-0.00181725	-0.000202672	0.00164279	-0.00806131	0.000593458	0.00358827	0.00331766
147	0.135446	-0.000680458	0.00517968	-0.0246231	-0.00559673	-0.0759038	7.45683e-05	1.80266e-05	0.000144762	-2.49875e-05	-0.00012976	9.76154e-05	5.1693e-05	-0.000806435	-0.000701294	0.000155185	-1.62721e-05	0.00069843	0.00180292	0.000368356	0.000326454	0.000835515	0.000704595	7.62487e-05	0.000467702	-0.000475219	0.000698775	-0.000788753	0.000487124	-0.00149062	0.000365769	-0.00365106	0.000258213	0.000442529	0.00101937	-0.000429178	-0.000675621	-0.0011964	-0.00278821	0.00198731	0.00172469	0.00154287	0.00300194	4.99687e-05	0.000333367	0.00204472	0.00107121	0.0016623	-0.00254117
148	-0.0110193	0.00222004	-0.00895068	-0.206366	0.0327721	-0.08197	0.000225083	5.13005e-05	0.000515513	-4.69309e-05	-0.000510533	0.00030163	0.00039043	-0.00165001	0.00159731	0.000555267	-6.5959e-05	0.00299502	-0.00588687	0.00110654	0.00124046	0.00126306	0.00260667	0.000386715	0.00280434	-0.00180982	0.00348481	-0.00205133	0.001932	-0.00526292	0.00161609	0.000609037	0.000892825	0.00251304	0.00438825	-0.0191818	-0.00140633	-0.00342531	0.00043466	0.00843702	0.00625354	0.00538244	0.00419816	0.000690591	0.0111647	0.00749374	-0.0175363	-0.00546906	-0.00900609
149	0.357653	0.00202709	0.0296044	-0.28118	0.0415009	-0.0303005	0.000253349	4.78966e-05	0.000554777	-4.96801e-05	-0.000497709	0.000346807	0.000472654	0.0036926	0.0170583	-0.00803577	-4.4675e-05	0.00332648	-0.0157923	0.00119051	0.00148129	0.000323917	0.00279845	-0.00424972	0.00314323	-0.00188917	0.0038234	0.0126802	0.00219835	-0.00486837	-0.000228925	0.0265826	0.00108435	0.0026945	0.00471266	0.0011337	-0.00147648	6.29947e-05	1.09467e-05	-0.0491018	0.00647621	0.00583983	-0.00702795	0.000854198	0.00731808	-0.0292946	0.00415776	0.00602327	-0.00983604
150	0.371963	0.00266373	0.00349616	-0.21525	-0.00217861	-0.0902732	0.000241404	6.52464e-05	0.000558256	-6.19055e-05	-0.000549659	0.000220218	0.000248453	-0.00280258	-0.00259661	0.000357019	-0.000159677	0.00294441	0.00604551	0.00112768	0.00123659	0.00192788	-0.0470602	0.000412917	0.00260983	-0.00212213	-0.0120235	-0.00260479	0.00195872	-0.00620289	0.00196255	-0.00911776	0.000761809	-0.00238558	-0.013268	0.000759349	-0.00186514	-0.004355	0.00143995	0.00913527	-0.0363261	0.0055352	0.00911727	-4.76119e-05	-0.00604801	0.00767509	0.00445941	-0.00606017	-0.00990474
151	-0.0205495	0.00423249	-0.0332211	-0.0532584	0.156043	0.0854785	0.000142664	2.46409e-05	0.000384535	-3.19129e-05	-0.000558497	0.000395264	0.000305273	-0.00137971	0.00620927	-0.00326932	5.77155e-05	0.00220721	0.00374762	0.000980631	0.000822485	0.00013032	0.00209853	0.000245774	-0.047678	-0.00125683	0.00325599	-0.00140404	0.00153632	-0.00356065	0.000776453	0.0141321	0.000769984	0.00217729	0.00380244	0.00799177	-0.00191938	-0.00250738	0.000565683	0.00527508	0.00547421	0.00347271	-0.000538077	-0.000262527	0.00322213	0.00569801	0.00158615	-0.00153894	0.0139679
152	0.210867	-0.000154137	0.0249799	-0.129973	-0.00584373	-0.0494458	8.79881e-05	8.46372e-06	0.000137572	-1.39544e-05	-0.000104317	0.000126643	-0.000387824	-0.000123825	-0.000448703	0.000260522	-0.000419792	-0.000350521	-0.00766053	0.000372717	0.000441659	-0.00195874	0.000764257	7.33858e-05	-0.00428122	-0.000394478	0.000845928	-0.000650881	0.000495381	0.00108631	0.000217752	0.0014183	-0.000273264	0.000391823	0.0011338	-0.00374762	0.000249894	0.00115777	-0.000231477	-0.00530397	0.00130728	0.0014404	-0.00159129	-4.61761e-05	0.00103523	-0.00913515	-0.00711484	0.00122892	0.00380924
153	-0.0358453	0.00517997	-0.013686	0.0178004	0.123756	0.163371	8.29912e-05	1.02156e-05	0.000259652	-2.99615e-05	-0.000432059	0.000380778	0.00020873	0.000861017	-0.00137622	0.000455225	8.64768e-05	0.00140677	0.00215716	0.000675805	0.000415936	1.045e-05	0.00137632	0.000154379	0.00157372	-0.000733619	-0.0273615	-0.00106517	0.000745238	0.00552501	-3.35992e-05	0.00233615	0.00056384	0.00157048	0.00267366	-0.00707816	-0.00199804	-0.00170368	0.000544773	0.00246148	0.00450706	-0.00596669	0.00059621	0.000472431	-0.00602653	0.00369115	0.000229782	0.000565047	0.00877584
154	0.154108	-0.00252668	0.0385363	0.0332193	0.00992635	0.164044	8.05211e-05	-4.00935e-06	0.000256563	-3.78968e-05	-0.000331243	0.000324109	0.000199462	-0.000387217	-0.000923983	0.000402449	8.63459e-05	0.00126724	-0.00538303	0.000665818	0.000415656	0.000819279	0.00115888	-8.50035e-05	0.00131078	-0.000492253	0.00232422	-0.00145719	-0.00212993	-0.000773081	4.7228e-05	-0.00286456	0.000500254	0.00141672	0.00210914	-0.00062881	0.00663104	-0.0028721	0.000861309	0.00248525	-0.0144993	0.0021612	0.00080514	0.00145038	-0.0015717	0.00365102	0.000293757	-0.000873118	0.00165502
155	-0.00455315	0.00223088	-0.0143117	-0.0307589	-0.0328389	-0.0263175	0.000245796	7.85195e-05	0.00063689	-8.34445e-05	-0.000514887	0.000254809	0.000408981	-0.00452385	-0.00428899	8.28071e-05	-0.00018221	0.00341076	0.00706336	0.00101254	0.000697209	-0.00149946	0.00298036	0.000743358	0.00268584	-0.00281238	0.00325857	-0.00288064	0.00180391	-0.0124312	0.000101775	-0.0135446	0.000601684	0.00132547	0.00424002	0.0135707	-0.00355484	0.00237213	0.00285599	0.00699809	0.00908861	0.00863362	0.0139977	-0.00193349	-0.000512857	0.00783116	0.00458327	-0.00867339	-0.0102325
156	0.0671935	0.00286745	0.0266751	-0.240441	0.0649044	-0.11592	0.000222257	4.87252e-05	0.000451902	-3.98873e-05	-0.000399139	0.00028141	0.000400595	-0.00156539	-0.0014102	0.000585948	0.000578467	0.00283768	0.00475128	0.00100802	0.00111437	0.00134649	0.00244688	0.000344302	0.00240061	0.00307639	0.00312691	-0.00185761	0.00173528	-0.00473441	-0.00851304	-0.00871081	0.000775918	0.00218319	0.0039366	-0.00788018	-0.00147326	-0.000553724	0.000146133	-0.00262416	0.00551257	0.00211443	0.00657636	0.000543511	-0.00264926	0.0054546	0.0036677	-0.00115236	0.00146656
157	-0.0729513	0.000601686	-0.046225	-0.0183066	0.272371	-0.0876313	0.000218478	7.82708e-05	0.000590396	-8.16422e-05	-0.000507615	0.000341046	0.000480456	-0.00467102	-0.00457994	0.000584104	-0.000222785	0.00348423	0.00773865	0.00105843	0.000716883	-0.00166777	0.00309679	0.0010344	0.00308387	-0.00283928	0.0033992	-0.00263982	0.00207403	-0.0140392	-0.000375975	-0.0151906	0.000600663	0.00190064	0.00416535	0.0126283	-0.00334881	0.00170039	0.0030774	0.00757	0.00940824	0.00867493	0.0127821	-0.00333324	-0.0201507	0.0092704	0.00447929	-0.0079268	-0.0112982
158	0.309293	-0.000159871	0.0145601	-0.0307396	-0.00424201	0.0165801	3.80998e-05	-4.09149e-06	6.141e-05	-1.19642e-05	-7.03174e-05	9.57399e-05	-0.000775162	0.00447149	-0.000249412	9.939e-05	1.64355e-05	0.000243976	-0.00196218	0.000212281	0.000278897	-0.00706277	0.000339191	2.97971e-05	0.000290377	-0.000165874	0.000405318	-0.000395766	0.000257733	-0.000219368	0.000210227	0.0088058	0.000185551	-0.00508852	0.000481737	0.00114083	-0.000197221	0.00585018	0.000155038	-0.00796069	0.000734689	0.000551576	-0.00638956	-0.000103771	0.000405508	-8.59542e-05	0.000494272	0.000877896	-0.00131179
159	0.149551	-0.00148704	-0.00440952	-0.159992	0.0073119	-0.00654161	0.000211675	4.59469e-05	0.00048609	-5.86467e-05	-0.000507459	0.000254172	0.000276879	-0.00228122	-0.00237714	0.000377908	-6.08283e-05	0.00266953	0.00497539	0.00101932	0.00104631	0.00130864	0.00235413	-0.00345359	0.00240361	-0.00165839	0.00305455	-0.00216513	0.00160289	-0.00503515	0.00129685	-0.0107601	0.000721037	0.00214212	0.00388909	0.0107544	0.000132563	-0.00338894	0.000962437	-0.0139286	0.00595776	0.00509301	0.0069276	0.000879807	-0.00968281	-0.000454876	-0.00837214	-0.00487897	-0.00254154
160	0.104932	-0.00082702	0.0125356	0.0218514	-0.000545098	0.0437202	4.94823e-05	-3.56406e-06	0.000174927	-2.62374e-05	-0.000154413	0.000190975	0.000161017	-8.6061e-05	-0.000455852	0.000260617	5.37117e-05	0.000869945	-0.00138788	0.00036992	0.000274916	2.03178e-05	0.000592056	-9.44351e-05	-0.00291504	-0.000261686	0.00110456	-0.000674366	0.000354466	-0.000598641	4.07285e-05	0.000698831	0.000295198	-0.00409562	0.00106208	-0.00662543	-0.00119445	0.000531494	0.000794957	-0.00248319	0.00222261	-0.00251929	5.31546e-05	-0.00192727	0.0012628	0.00249324	-0.00105931	0.000168792	0.00633593
[truncated: 2,639 more rows]
[truncated: 635 more columns]

## Sheet: EDF7I
	Connectivity	Stripe Strength	Accessibility	Open Enhancer	Methylation	Initial Expression	e_SRSF9	e_SAFB2	e_COPS2	e_RBM17	e_SMAD2	e_NR0B1	e_CREBBP	e_MCM2	e_MCM3	e_MCM5	e_KAT2A	e_WHSC1	e_ZNF280A	e_SUPT20H	e_EWSR1	e_TRIP13	e_PLRG1	e_SRSF7	e_RBM15	e_SIRT6	e_ATM	e_ZBTB8A	e_XRCC3	e_PCBP2	e_THRA	e_PHB2	e_SNRNP70	e_SIX4	e_CBX8	e_FOXP1	e_ZMIZ1	e_CDC5L	e_CHD7	e_NR2C2	e_CBX2	e_SMARCB1	e_ZBTB40	e_NCOA3	e_CUX1	e_NFYA	e_RBM34	e_LCORL	e_KAT2B
[truncated: 2,800 more rows]
[truncated: 635 more columns]
