# Supplementary material for: Global loss of promoter–enhancer connectivity and rebalancing of gene expression during early colorectal cancer carcinogenesis
Source: Nat Cancer. 2024 Oct 30;5(11):1697–712. doi: 10.1038/s43018-024-00823-z (PMC11584406; doi:10.1038/s43018-024-00823-z)
Supplement: Supplementary file 14 — Statistical source data. [file 43018_2024_823_MOESM14_ESM.zip › edf8.txt]

	Label	Score	Study
ENSG00000000419	0.0	-0.0323904925364715	ACC
ENSG00000000460	0.0	0.6342434350995094	ACC
ENSG00000000938	-1.0	-2.000186260302504	ACC
ENSG00000000971	-1.0	-1.740133793794387	ACC
ENSG00000001036	0.0	0.4590378467760981	ACC
ENSG00000001167	0.0	0.500170102094817	ACC
ENSG00000001460	0.0	-0.1118667351288695	ACC
ENSG00000001561	0.0	0.542028566495423	ACC
ENSG00000001617	0.0	2.198192216791502	ACC
ENSG00000001630	1.0	0.6776209841431569	ACC
ENSG00000001631	0.0	0.2485011426666995	ACC
ENSG00000002016	0.0	-0.2182201632832368	ACC
ENSG00000002079	0.0	1.4069126888878067	ACC
ENSG00000002587	0.0	0.239966775683002	ACC
ENSG00000002726	0.0	-0.2654982388106803	ACC
ENSG00000002746	0.0	0.3522627443676167	ACC
ENSG00000002822	0.0	-0.7154346851455641	ACC
ENSG00000002919	0.0	-0.2601136055780267	ACC
ENSG00000002933	-1.0	-0.4600054598747612	ACC
ENSG00000003056	0.0	0.0962822266549936	ACC
ENSG00000003147	0.0	0.5916177564358992	ACC
ENSG00000003249	0.0	0.3578508816891878	ACC
ENSG00000003393	0.0	0.3204617546498836	ACC
ENSG00000003400	0.0	0.2069518618394741	ACC
ENSG00000003402	-1.0	-0.6289971296590688	ACC
ENSG00000003509	0.0	-0.0546487247874064	ACC
ENSG00000003756	-1.0	-0.3381408398240944	ACC
ENSG00000004139	-1.0	0.6048375953684929	ACC
ENSG00000004399	0.0	-0.7311168573803932	ACC
ENSG00000004468	-1.0	-2.458313484987233	ACC
ENSG00000004478	0.0	0.5318550661138542	ACC
ENSG00000004487	0.0	0.7677011844217798	ACC
ENSG00000004660	0.0	0.5176402189937045	ACC
ENSG00000004700	0.0	0.2047383454183146	ACC
ENSG00000004779	0.0	-0.1851434287380303	ACC
ENSG00000004799	-1.0	-1.6242358747283618	ACC
ENSG00000004809	0.0	-0.1363873304389032	ACC
ENSG00000004864	0.0	0.1543329657897831	ACC
ENSG00000004897	0.0	0.6924484884923507	ACC
ENSG00000005001	0.0	1.8121911416865648	ACC
ENSG00000005007	0.0	0.0942907946032807	ACC
ENSG00000005020	0.0	-0.1191047946349997	ACC
ENSG00000005075	0.0	-0.2598095897406975	ACC
ENSG00000005100	0.0	0.840221892881216	ACC
ENSG00000005187	1.0	0.5794621840333628	ACC
ENSG00000005189	0.0	0.7268457817228523	ACC
ENSG00000005194	0.0	0.3720069388094223	ACC
ENSG00000005206	0.0	-0.0913672484275117	ACC
ENSG00000005238	0.0	-0.1899693413554519	ACC
ENSG00000005249	0.0	-1.3926244811399713	ACC
ENSG00000005339	0.0	0.217324418133196	ACC
ENSG00000005379	-1.0	-0.6080147864032289	ACC
ENSG00000005436	0.0	-0.2257108253745893	ACC
ENSG00000005469	0.0	-0.1878627459870364	ACC
ENSG00000005471	0.0	-1.9275592424666248	ACC
ENSG00000005486	0.0	-0.0447173688954957	ACC
ENSG00000005513	0.0	-3.0924683383882137	ACC
ENSG00000005700	0.0	0.4732128044808925	ACC
ENSG00000005801	0.0	0.264467073346378	ACC
ENSG00000005810	0.0	-0.3714231292898394	ACC
ENSG00000005844	0.0	-1.92903145175354	ACC
ENSG00000005961	0.0	-0.2346074431262841	ACC
ENSG00000005981	0.0	-0.035523871529735	ACC
ENSG00000006007	0.0	0.2620929056789791	ACC
ENSG00000006016	-1.0	-0.3501735080740313	ACC
ENSG00000006025	0.0	-0.3854753431310269	ACC
ENSG00000006042	0.0	0.0391757923782516	ACC
ENSG00000006071	0.0	-1.4110552264172964	ACC
ENSG00000006118	1.0	0.5671045982646372	ACC
ENSG00000006128	-1.0	1.0733537928829169	ACC
ENSG00000006194	0.0	0.040057488321811	ACC
ENSG00000006210	0.0	0.090023096719122	ACC
ENSG00000006282	-1.0	0.1883779793099332	ACC
ENSG00000006432	0.0	0.5106982436210569	ACC
ENSG00000006451	0.0	0.1148968919320695	ACC
ENSG00000006453	0.0	0.6397122320654001	ACC
ENSG00000006459	0.0	0.673589625659842	ACC
ENSG00000006468	0.0	-0.9312896031239832	ACC
ENSG00000006530	0.0	0.4672522098594537	ACC
ENSG00000006534	-1.0	-0.0077791278813146	ACC
ENSG00000006555	0.0	-0.5128508350719387	ACC
ENSG00000006576	0.0	-0.947776516161964	ACC
ENSG00000006606	0.0	1.4671723936223482	ACC
ENSG00000006607	0.0	0.1866671984958127	ACC
ENSG00000006625	0.0	0.6744310439955243	ACC
ENSG00000006634	0.0	0.7509686930285362	ACC
ENSG00000006638	0.0	-0.3680056124704618	ACC
ENSG00000006652	0.0	-0.0739179962097014	ACC
ENSG00000006695	0.0	0.3030340641360415	ACC
ENSG00000006704	0.0	1.583830053070122	ACC
ENSG00000006740	0.0	0.6181245911317865	ACC
ENSG00000006744	0.0	0.3681939530898835	ACC
ENSG00000006747	0.0	-1.0044412389711996	ACC
ENSG00000006831	0.0	0.0987510233532674	ACC
ENSG00000006837	0.0	-0.1052933511745812	ACC
ENSG00000007038	0.0	-1.025371292213748	ACC
ENSG00000007080	0.0	0.120260226930731	ACC
ENSG00000007129	0.0	-2.9727287410057293	ACC
ENSG00000007171	0.0	1.1554027141781775	ACC
ENSG00000007174	0.0	0.5110200699265004	ACC
ENSG00000007237	-1.0	-1.3991497830918758	ACC
ENSG00000007264	0.0	-1.3108486904032852	ACC
ENSG00000007306	0.0	-0.6245244134633791	ACC
ENSG00000007341	0.0	0.1086389987399922	ACC
ENSG00000007384	-1.0	0.0271558631796593	ACC
ENSG00000007402	0.0	0.7127044422298361	ACC
ENSG00000007541	0.0	0.0365054655463148	ACC
ENSG00000007908	0.0	-2.09849751231945	ACC
ENSG00000007933	-1.0	0.3181284427434847	ACC
ENSG00000007944	-1.0	0.240381811237367	ACC
ENSG00000008083	0.0	0.418394786525292	ACC
ENSG00000008128	-1.0	-0.25538832086838	ACC
ENSG00000008130	0.0	-0.1283618132169638	ACC
ENSG00000008226	0.0	0.0353005912620346	ACC
ENSG00000008256	0.0	-0.3306940064594568	ACC
ENSG00000008277	-1.0	-0.7038939765763391	ACC
ENSG00000008282	0.0	0.5369589627918754	ACC
ENSG00000008294	-1.0	-0.1513135372292241	ACC
ENSG00000008300	0.0	0.6512165139167414	ACC
ENSG00000008311	-1.0	-0.4157579456383728	ACC
ENSG00000008323	0.0	-0.0977156412367336	ACC
ENSG00000008324	0.0	-0.209742741629527	ACC
ENSG00000008394	-1.0	0.0011467528169363	ACC
ENSG00000008405	0.0	0.2507852997557828	ACC
ENSG00000008438	0.0	-0.1259068214548943	ACC
ENSG00000008441	0.0	0.7486662284742006	ACC
ENSG00000008513	0.0	-1.0151874715665157	ACC
ENSG00000008516	0.0	-0.8692136720863481	ACC
ENSG00000008517	1.0	-0.8583922983202367	ACC
ENSG00000008710	0.0	-0.3336144956157897	ACC
ENSG00000008838	0.0	0.1069727471283377	ACC
ENSG00000008853	0.0	-0.5782901219850953	ACC
ENSG00000008869	-1.0	0.1036178590966521	ACC
ENSG00000008952	0.0	0.619772498974446	ACC
ENSG00000008988	0.0	-0.2984117149528074	ACC
ENSG00000009307	0.0	0.2264636107304555	ACC
ENSG00000009335	0.0	0.4735309637810014	ACC
ENSG00000009413	0.0	-0.1098490359420233	ACC
ENSG00000009724	0.0	-0.2061920275463876	ACC
ENSG00000009765	0.0	0.3902954979782306	ACC
ENSG00000009780	0.0	0.3811269137620257	ACC
ENSG00000009790	0.0	-3.2946578027113764	ACC
ENSG00000009830	0.0	0.2434017455818104	ACC
ENSG00000009844	0.0	0.1268793708299123	ACC
ENSG00000009950	-1.0	0.9163656836767848	ACC
ENSG00000010017	0.0	0.1375995831615182	ACC
ENSG00000010072	0.0	0.2909095460981477	ACC
ENSG00000010165	0.0	0.3280104688787945	ACC
ENSG00000010244	0.0	0.3090946424775314	ACC
ENSG00000010256	0.0	-0.0927276915280889	ACC
ENSG00000010270	0.0	0.194584829734839	ACC
ENSG00000010278	0.0	0.1140127029104934	ACC
ENSG00000010295	0.0	-1.597952237669642	ACC
ENSG00000010310	0.0	-0.3777626293643154	ACC
ENSG00000010319	0.0	-1.1637332237924096	ACC
ENSG00000010322	-1.0	-0.368256455141035	ACC
ENSG00000010327	-1.0	-1.5028402496900024	ACC
ENSG00000010438	0.0	-0.46498828270356	ACC
ENSG00000010704	0.0	0.5058569378021213	ACC
ENSG00000010803	0.0	0.4034033754965507	ACC
ENSG00000010810	0.0	-2.051927077731348	ACC
ENSG00000010818	-1.0	-0.0326925151520348	ACC
ENSG00000010932	-1.0	-1.5204223389396214	ACC
ENSG00000011007	0.0	0.187391641753041	ACC
ENSG00000011021	-1.0	-0.3212439868633239	ACC
ENSG00000011028	-1.0	-1.2947320533465243	ACC
ENSG00000011052	0.0	0.696378449577247	ACC
ENSG00000011083	0.0	-0.6049142209549134	ACC
ENSG00000011105	0.0	-0.0551779326220852	ACC
ENSG00000011198	0.0	-0.0784429513168896	ACC
ENSG00000011243	0.0	-0.252837127313801	ACC
ENSG00000011295	0.0	0.5265868265633419	ACC
ENSG00000011332	0.0	-0.1080148227593765	ACC
ENSG00000011347	1.0	0.9134124178623017	ACC
ENSG00000011405	-1.0	0.7290405278222256	ACC
ENSG00000011422	0.0	0.2451794561086376	ACC
ENSG00000011426	1.0	1.929950356483625	ACC
ENSG00000011451	0.0	0.3871655236474305	ACC
ENSG00000011454	0.0	-0.1020884371470545	ACC
ENSG00000011485	0.0	0.0181259357878877	ACC
ENSG00000011566	0.0	0.5959796777408269	ACC
ENSG00000011590	0.0	-1.7454743997855704	ACC
ENSG00000011638	0.0	0.8307739156085933	ACC
ENSG00000012048	0.0	0.5263285028974033	ACC
ENSG00000012124	0.0	-3.74483102943528	ACC
ENSG00000012504	0.0	-2.772243643974378	ACC
ENSG00000012660	0.0	-1.0833917112595848	ACC
ENSG00000012779	-1.0	0.2286781463555334	ACC
ENSG00000012822	-1.0	0.3635270391740438	ACC
ENSG00000012963	0.0	0.0040157021011287	ACC
ENSG00000012983	0.0	0.2507656624321102	ACC
ENSG00000013016	-1.0	-1.6658484333638026	ACC
ENSG00000013288	0.0	0.2710698415284563	ACC
ENSG00000013293	0.0	0.8014922589991382	ACC
ENSG00000013297	-1.0	-0.9114104528070118	ACC
ENSG00000013374	0.0	0.0252092360882768	ACC
ENSG00000013375	-1.0	0.508075205165128	ACC
ENSG00000013392	-1.0	0.2873235408657144	ACC
ENSG00000013503	0.0	0.4517927083202267	ACC
ENSG00000013561	0.0	0.1970281047288253	ACC
ENSG00000013573	0.0	-0.0948713910614296	ACC
ENSG00000013583	0.0	-0.0778724488879749	ACC
ENSG00000013588	0.0	0.3259957691757938	ACC
ENSG00000013725	0.0	-1.4272910542568953	ACC
ENSG00000014164	0.0	0.0364777350045667	ACC
ENSG00000014257	0.0	1.0168640757784255	ACC
ENSG00000014641	0.0	0.0319191256679792	ACC
ENSG00000014824	0.0	0.4954831471754138	ACC
ENSG00000014914	-1.0	-0.1118510155485511	ACC
ENSG00000014919	0.0	0.2624340598330624	ACC
ENSG00000015133	0.0	-0.628165980774889	ACC
ENSG00000015153	0.0	0.0622287673513024	ACC
ENSG00000015171	0.0	0.2112022681587519	ACC
ENSG00000015413	0.0	2.9536468944600958	ACC
ENSG00000015475	0.0	0.5741921411926713	ACC
ENSG00000015479	0.0	0.2356089447683364	ACC
ENSG00000015520	0.0	0.1589312935286569	ACC
ENSG00000015592	0.0	-1.3128824977005398	ACC
ENSG00000015676	0.0	0.3205467560991396	ACC
ENSG00000016082	0.0	0.2304341442020857	ACC
ENSG00000016391	-1.0	0.454749236481375	ACC
ENSG00000016402	0.0	1.0622085507085788	ACC
ENSG00000016490	0.0	1.9684300426409729	ACC
ENSG00000016602	0.0	-1.2261099245085445	ACC
ENSG00000016864	0.0	0.1097281533391162	ACC
ENSG00000017260	0.0	0.6622757196560253	ACC
ENSG00000017797	0.0	0.5909005728630461	ACC
ENSG00000018189	-1.0	0.0235683322444005	ACC
ENSG00000018236	-1.0	-0.1561077289587109	ACC
ENSG00000018280	-1.0	-0.004988296204709	ACC
ENSG00000018408	0.0	-0.9134401288093134	ACC
ENSG00000018510	0.0	0.5916659011778196	ACC
ENSG00000018699	0.0	0.5039235108940401	ACC
ENSG00000019102	0.0	0.0687071673565707	ACC
ENSG00000019144	0.0	-0.108670090013616	ACC
ENSG00000019186	0.0	3.748264476876322	ACC
ENSG00000019485	0.0	-0.1280778742991406	ACC
ENSG00000019505	0.0	0.0988395590030447	ACC
ENSG00000019549	0.0	-1.5312240452930186	ACC
ENSG00000019582	0.0	-1.932887788906117	ACC
ENSG00000019995	-1.0	0.1774575829435083	ACC
ENSG00000020129	0.0	0.141121084376978	ACC
ENSG00000020181	0.0	-1.2887326673357642	ACC
ENSG00000020256	0.0	0.1837143273792605	ACC
ENSG00000020577	0.0	-0.1119187940710573	ACC
ENSG00000020633	0.0	-2.0379793298419857	ACC
ENSG00000020922	0.0	0.5828002270978572	ACC
ENSG00000021300	0.0	0.858848095825322	ACC
ENSG00000021355	0.0	0.6532909353805606	ACC
ENSG00000021461	0.0	0.7203557504051659	ACC
ENSG00000021488	0.0	-0.7087474529066721	ACC
ENSG00000021574	0.0	0.5032142738256332	ACC
ENSG00000021762	-1.0	-0.0281971605294004	ACC
ENSG00000021776	0.0	0.333638918398093	ACC
ENSG00000022277	0.0	-0.1211237975877425	ACC
ENSG00000022556	0.0	2.036882393428724	ACC
ENSG00000022567	0.0	0.0561939932550948	ACC
ENSG00000022840	0.0	-0.1028657342210219	ACC
ENSG00000022976	0.0	-0.0073934251907116	ACC
ENSG00000023041	0.0	0.1355903598991607	ACC
ENSG00000023228	0.0	0.2748273450886452	ACC
ENSG00000023287	0.0	0.3386824361464422	ACC
ENSG00000023318	0.0	0.1014950524588542	ACC
ENSG00000023516	0.0	0.2567969891419925	ACC
ENSG00000023608	0.0	0.063730042934416	ACC
ENSG00000023697	0.0	-0.084709418780028	ACC
ENSG00000023734	0.0	0.3907703699743193	ACC
ENSG00000023839	0.0	0.6326671613515232	ACC
ENSG00000023902	-1.0	-2.1775358485460456	ACC
ENSG00000023909	-1.0	0.8772532749130586	ACC
ENSG00000024422	0.0	-0.691414384037216	ACC
ENSG00000024526	0.0	1.278768759654639	ACC
ENSG00000025293	0.0	0.0545377855244949	ACC
ENSG00000025423	0.0	-0.8640592655592244	ACC
ENSG00000025434	-1.0	-0.6770832302462325	ACC
ENSG00000025770	0.0	-0.226889114062467	ACC
ENSG00000025772	1.0	0.7381199239919176	ACC
ENSG00000025800	0.0	0.5158400572315559	ACC
ENSG00000026025	0.0	-1.805473459498724	ACC
ENSG00000026103	-1.0	0.0836336645091568	ACC
ENSG00000026297	0.0	0.3681950690178782	ACC
ENSG00000026508	0.0	1.4862483862067326	ACC
ENSG00000026559	1.0	-0.5371758120046238	ACC
ENSG00000026652	0.0	0.3142317727286737	ACC
ENSG00000026751	0.0	-1.6826831535020002	ACC
ENSG00000026950	-1.0	-0.0495868642780317	ACC
ENSG00000027001	0.0	0.3949517482177856	ACC
ENSG00000027075	0.0	-0.8239320180716936	ACC
ENSG00000027697	0.0	-0.2184144104744733	ACC
ENSG00000027847	0.0	0.1145753365849216	ACC
ENSG00000028116	0.0	0.6589048724016757	ACC
ENSG00000028137	0.0	-0.1685019753503766	ACC
ENSG00000028277	0.0	-2.5171157478273964	ACC
ENSG00000028310	0.0	0.1760550703816238	ACC
ENSG00000028528	0.0	-0.0158404755961389	ACC
ENSG00000028839	0.0	0.0784097067699369	ACC
ENSG00000029153	0.0	1.090574589604138	ACC
ENSG00000029363	0.0	0.5811587403544298	ACC
ENSG00000029364	0.0	0.2446016489246956	ACC
ENSG00000029534	0.0	-0.8517889936038617	ACC
ENSG00000029639	0.0	0.3392359528864761	ACC
ENSG00000029725	0.0	-0.0936086302316084	ACC
ENSG00000030066	0.0	0.4086294852672237	ACC
ENSG00000030110	0.0	-0.084746133041089	ACC
ENSG00000030304	0.0	-1.866532570557961	ACC
ENSG00000030582	0.0	-0.1674787111529102	ACC
ENSG00000031003	0.0	-0.1458835962544214	ACC
ENSG00000031691	0.0	0.3581632200398748	ACC
ENSG00000032219	0.0	0.767376091189615	ACC
ENSG00000032389	0.0	0.1141327998361251	ACC
ENSG00000032742	0.0	-0.0737141172355761	ACC
ENSG00000033011	0.0	0.5645659616519322	ACC
ENSG00000033030	0.0	0.0298667684574518	ACC
ENSG00000033122	0.0	-0.5490366980347382	ACC
ENSG00000033170	0.0	1.0188976286952698	ACC
ENSG00000033178	0.0	0.5038019770255265	ACC
ENSG00000033327	0.0	0.1817441259835983	ACC
ENSG00000033627	0.0	-0.1811100365246826	ACC
ENSG00000033867	0.0	0.1369310519658354	ACC
ENSG00000034053	0.0	-1.1067937928639526	ACC
ENSG00000034239	0.0	-1.6639493247287007	ACC
ENSG00000034510	0.0	-0.3049325886596732	ACC
ENSG00000034533	0.0	-0.4792530913855092	ACC
ENSG00000034677	0.0	-0.2565661372207682	ACC
ENSG00000034693	0.0	0.2606732429102735	ACC
ENSG00000035115	0.0	0.6245446865581731	ACC
ENSG00000035141	0.0	0.4127820527927178	ACC
ENSG00000035403	0.0	0.3636212165227652	ACC
ENSG00000035499	1.0	1.0846629954845315	ACC
ENSG00000035664	0.0	0.4960783580066455	ACC
ENSG00000035681	0.0	0.1517152927605795	ACC
ENSG00000035687	0.0	0.4082829121305108	ACC
ENSG00000035720	0.0	-3.73808032913602	ACC
ENSG00000035862	-1.0	-0.970904643020264	ACC
ENSG00000035928	0.0	0.3295275145310769	ACC
ENSG00000036054	0.0	-0.0825222855068801	ACC
ENSG00000036257	0.0	-0.1146218868876196	ACC
ENSG00000036530	0.0	-0.8045633380237035	ACC
ENSG00000036549	0.0	0.416200196505193	ACC
ENSG00000036565	0.0	0.878570999734324	ACC
ENSG00000036672	0.0	-1.5047063884040652	ACC
ENSG00000037280	-1.0	-1.3969488148829166	ACC
ENSG00000037474	0.0	0.3291125325537922	ACC
ENSG00000037637	0.0	0.0991063733286283	ACC
ENSG00000038210	0.0	0.6891050475472461	ACC
ENSG00000038274	0.0	0.0015790066924474	ACC
ENSG00000038382	0.0	0.1576481122308681	ACC
ENSG00000038427	-1.0	-0.9879297755617654	ACC
ENSG00000038532	0.0	-0.0923170179858776	ACC
ENSG00000039123	0.0	0.6510310258490788	ACC
ENSG00000039319	0.0	0.1919136263412466	ACC
ENSG00000039987	0.0	0.3557667253296959	ACC
ENSG00000040199	0.0	-0.5155669753957781	ACC
ENSG00000040275	0.0	0.7476205498869044	ACC
ENSG00000040341	0.0	0.1490986544067475	ACC
ENSG00000040531	-1.0	-0.122814261959944	ACC
ENSG00000040608	0.0	0.699874439880885	ACC
ENSG00000040731	0.0	-0.5856663203147022	ACC
ENSG00000040933	-1.0	-0.8041463452024308	ACC
ENSG00000041357	0.0	0.2995110382886916	ACC
ENSG00000041988	0.0	-0.446285790008623	ACC
ENSG00000042062	-1.0	-0.5904940564109233	ACC
ENSG00000042088	0.0	0.5665020064780921	ACC
ENSG00000042286	0.0	-0.3276616133755176	ACC
ENSG00000042304	0.0	0.3291898206234762	ACC
ENSG00000042429	0.0	0.2424795989957499	ACC
ENSG00000042832	-1.0	1.0312097803763864	ACC
ENSG00000043039	0.0	-0.7037469806278558	ACC
ENSG00000043093	0.0	0.7352456362335378	ACC
ENSG00000043462	-1.0	-1.950165179918763	ACC
ENSG00000043514	0.0	0.3456535577955877	ACC
ENSG00000044012	0.0	-1.959039392203173	ACC
ENSG00000044115	0.0	0.1023787065691123	ACC
ENSG00000044459	0.0	-0.1707290425797251	ACC
ENSG00000044524	0.0	-1.3708451206188677	ACC
ENSG00000044574	0.0	0.4158344788414975	ACC
ENSG00000046604	0.0	0.4424655194782154	ACC
ENSG00000046889	0.0	-1.1830238411614082	ACC
ENSG00000047056	0.0	-0.2269477655842988	ACC
ENSG00000047188	0.0	0.1312377401288506	ACC
ENSG00000047315	0.0	0.2907081126922386	ACC
ENSG00000047365	0.0	0.1297873969862557	ACC
ENSG00000047410	0.0	0.2924024287014199	ACC
ENSG00000047457	-1.0	-1.9841855094968377	ACC
ENSG00000047578	0.0	0.0950895547103873	ACC
ENSG00000047579	0.0	0.0754396503771461	ACC
ENSG00000047617	0.0	-0.1852470786903684	ACC
ENSG00000047621	0.0	0.3277401156168808	ACC
ENSG00000048028	0.0	0.3704692615134469	ACC
ENSG00000048052	0.0	-0.8520299997649563	ACC
ENSG00000048140	0.0	0.3149240233444234	ACC
ENSG00000048162	0.0	0.5925211771273957	ACC
ENSG00000048342	0.0	0.0001949291453905659	ACC
ENSG00000048405	0.0	0.1586440408930391	ACC
ENSG00000048462	0.0	-2.0401261826852197	ACC
ENSG00000048471	0.0	-0.5082612892524304	ACC
ENSG00000048540	-1.0	-0.8695823240526869	ACC
ENSG00000048544	0.0	0.343431919216537	ACC
ENSG00000048649	0.0	0.591847623235192	ACC
ENSG00000048707	0.0	0.0047707711065892	ACC
ENSG00000048740	0.0	0.1075803300094826	ACC
ENSG00000048991	0.0	0.5721260716519891	ACC
ENSG00000049089	0.0	-0.212790268641753	ACC
ENSG00000049130	0.0	-0.0900363823525077	ACC
ENSG00000049167	0.0	0.3720476668184421	ACC
ENSG00000049192	0.0	-0.9303774336906304	ACC
ENSG00000049246	0.0	-0.5449371494722648	ACC
ENSG00000049247	0.0	-0.2909695086909988	ACC
ENSG00000049249	0.0	-0.7436353843583183	ACC
ENSG00000049449	0.0	1.1698254974109326	ACC
ENSG00000049540	-1.0	-1.7040208591599488	ACC
ENSG00000049618	0.0	0.3495456640165648	ACC
ENSG00000049759	-1.0	-0.3050282150216238	ACC
ENSG00000049860	0.0	0.4817542466543607	ACC
ENSG00000050130	0.0	0.17863177996914	ACC
ENSG00000050165	-1.0	-0.8897839720532584	ACC
ENSG00000050344	0.0	1.1491011298761231	ACC
ENSG00000050393	0.0	-0.3189771473937766	ACC
ENSG00000050405	-1.0	0.2211192497057006	ACC
ENSG00000050438	0.0	1.0766341825980072	ACC
ENSG00000050628	-1.0	-1.7014323018197446	ACC
ENSG00000050730	0.0	0.1192703639111311	ACC
ENSG00000050748	0.0	0.5450603503483009	ACC
ENSG00000050767	0.0	-0.871953676831282	ACC
ENSG00000051009	-1.0	-0.4763611016451479	ACC
ENSG00000051108	0.0	-0.6943967755617372	ACC
ENSG00000051128	0.0	-1.125952104474633	ACC
ENSG00000051341	0.0	0.3721223968101474	ACC
ENSG00000051620	0.0	0.5713624485658639	ACC
ENSG00000051825	0.0	-0.159927162888488	ACC
ENSG00000052126	-1.0	0.5937320626624785	ACC
ENSG00000052723	0.0	0.12498769751423	ACC
ENSG00000052749	0.0	0.6888870104511192	ACC
ENSG00000052802	1.0	0.8885913802296775	ACC
ENSG00000053108	0.0	1.393196593163295	ACC
ENSG00000053254	0.0	-0.1285200603144338	ACC
ENSG00000053371	0.0	-0.0624569520394704	ACC
ENSG00000053372	0.0	0.4622529304849854	ACC
ENSG00000053501	0.0	-0.200250006977607	ACC
ENSG00000053524	-1.0	0.1330983409456364	ACC
ENSG00000053702	0.0	-0.5944469739856504	ACC
ENSG00000053770	0.0	0.6430662373456275	ACC
ENSG00000053900	-1.0	0.0185802641088447	ACC
ENSG00000053918	-1.0	1.15933532064664	ACC
ENSG00000054179	0.0	0.5072537312001353	ACC
ENSG00000054219	0.0	0.0328692271868287	ACC
ENSG00000054267	0.0	0.2259538507703458	ACC
ENSG00000054277	0.0	-0.3675955534773218	ACC
ENSG00000054282	0.0	-0.3801783654198858	ACC
ENSG00000054356	0.0	-0.8944997326525995	ACC
ENSG00000054598	0.0	-0.4181284084888783	ACC
ENSG00000054654	0.0	0.206139065667723	ACC
ENSG00000054690	-1.0	0.1511842842079487	ACC
ENSG00000054793	0.0	0.6911069914568153	ACC
ENSG00000054938	0.0	-0.7459632954576425	ACC
ENSG00000054965	0.0	0.1508170127644703	ACC
ENSG00000054967	0.0	-1.3384013274013942	ACC
ENSG00000055044	0.0	0.6175448473810515	ACC
ENSG00000055070	0.0	0.0476875983523943	ACC
ENSG00000055118	1.0	-0.871835663966762	ACC
ENSG00000055130	0.0	0.1110453123249519	ACC
ENSG00000055147	0.0	-0.1409989809128009	ACC
ENSG00000055163	0.0	0.2050005508426083	ACC
ENSG00000055208	0.0	-0.0396708499004123	ACC
ENSG00000055211	0.0	-0.3828752516341061	ACC
ENSG00000055332	0.0	0.5745945914515844	ACC
ENSG00000055609	0.0	0.0017134111905995	ACC
ENSG00000055732	-1.0	-0.85023551610489	ACC
ENSG00000055813	0.0	0.0197061910260039	ACC
ENSG00000055917	0.0	0.1635798788381983	ACC
ENSG00000055957	0.0	-1.403100701562369	ACC
ENSG00000056050	0.0	0.0417749977838155	ACC
ENSG00000056291	0.0	-0.3437172368323109	ACC
ENSG00000056586	0.0	-0.0486568384368898	ACC
ENSG00000056736	0.0	0.5376355729181952	ACC
ENSG00000056972	0.0	-0.3850123845134928	ACC
ENSG00000057252	0.0	0.2062173188019035	ACC
ENSG00000057294	0.0	0.0350208515514999	ACC
ENSG00000057608	0.0	0.3420880242687904	ACC
ENSG00000057663	0.0	0.1488124068537417	ACC
ENSG00000057704	0.0	-1.01834287729053	ACC
ENSG00000057757	0.0	0.1832860929434741	ACC
ENSG00000057935	-1.0	0.2627162529122349	ACC
ENSG00000058056	-1.0	-0.1704397736948123	ACC
ENSG00000058063	0.0	0.5199764238393971	ACC
ENSG00000058085	0.0	1.3776829549947385	ACC
ENSG00000058091	0.0	-2.1422625793247647	ACC
ENSG00000058262	0.0	0.4103979107489839	ACC
ENSG00000058272	0.0	0.5765296998836107	ACC
ENSG00000058404	0.0	-2.0088774933728737	ACC
ENSG00000058668	0.0	-0.3812744379528985	ACC
ENSG00000058729	0.0	0.2759262377271119	ACC
ENSG00000058804	0.0	0.9530545261606176	ACC
ENSG00000058866	0.0	-0.9207477285974992	ACC
ENSG00000059145	-1.0	-0.2813722604484633	ACC
ENSG00000059377	-1.0	0.4163880572384639	ACC
ENSG00000059378	0.0	-0.3583670454976861	ACC
ENSG00000059573	0.0	0.0035985666922588	ACC
ENSG00000059588	-1.0	0.1116159576617675	ACC
ENSG00000059691	0.0	-0.0159952772921054	ACC
ENSG00000059728	0.0	-0.3154551165140953	ACC
ENSG00000059758	0.0	-0.1131465780184829	ACC
ENSG00000059769	0.0	-0.3543742197576937	ACC
ENSG00000059804	0.0	-1.362117260824177	ACC
ENSG00000060069	0.0	0.1167137130567801	ACC
ENSG00000060138	0.0	0.4505262516076918	ACC
ENSG00000060140	0.0	-0.4812628784308292	ACC
ENSG00000060237	0.0	0.2513180340907977	ACC
ENSG00000060339	0.0	0.6875406924881471	ACC
ENSG00000060491	0.0	-0.2202023966453706	ACC
ENSG00000060642	0.0	0.4826313016474942	ACC
ENSG00000060656	0.0	-0.5588949080622306	ACC
ENSG00000060688	0.0	0.1820769424519876	ACC
ENSG00000060709	0.0	-1.498173544317054	ACC
ENSG00000060718	0.0	-0.2078909055487031	ACC
ENSG00000060749	0.0	0.1700795307560421	ACC
ENSG00000060982	-1.0	-0.2609868561323933	ACC
ENSG00000061273	0.0	-0.3618972487062115	ACC
ENSG00000061337	0.0	-1.2027256425194934	ACC
ENSG00000061455	0.0	-0.726541213755268	ACC
ENSG00000061676	0.0	0.7624048319910132	ACC
ENSG00000061794	0.0	0.4662977597278424	ACC
ENSG00000061936	0.0	-0.0978974468384328	ACC
ENSG00000061938	-1.0	-0.4406746926775977	ACC
ENSG00000061987	0.0	-0.0322031313010773	ACC
ENSG00000062282	0.0	1.0437534298413735	ACC
ENSG00000062524	0.0	-1.1539045293700754	ACC
ENSG00000062582	0.0	-0.0097619243197999	ACC
ENSG00000062598	0.0	-0.1146959114929246	ACC
ENSG00000062716	0.0	-0.0978652156574069	ACC
ENSG00000062822	0.0	-0.4501746152206605	ACC
ENSG00000063127	0.0	-0.9377727598769324	ACC
ENSG00000063169	0.0	-0.284821045157821	ACC
ENSG00000063180	0.0	-1.033863608258682	ACC
ENSG00000063245	0.0	-0.0460019051438358	ACC
ENSG00000063322	0.0	-0.0136332831404353	ACC
ENSG00000063660	0.0	-0.0497896974628783	ACC
ENSG00000063761	0.0	-0.0918372140750097	ACC
ENSG00000063978	0.0	0.0930410343233014	ACC
ENSG00000064012	0.0	0.1628514420222603	ACC
ENSG00000064042	-1.0	0.8625939999497052	ACC
ENSG00000064115	-1.0	0.5399864103492205	ACC
ENSG00000064195	0.0	2.496775848268737	ACC
ENSG00000064199	0.0	0.3247000291055093	ACC
ENSG00000064201	0.0	-2.357723718038688	ACC
ENSG00000064205	0.0	-1.2023433157345689	ACC
ENSG00000064225	0.0	-0.896946689337796	ACC
ENSG00000064270	0.0	0.0974464953925169	ACC
ENSG00000064300	-1.0	-2.2610736483714056	ACC
ENSG00000064393	0.0	0.3925331550411588	ACC
ENSG00000064419	0.0	0.5871644732829567	ACC
ENSG00000064489	0.0	-0.7513491752637418	ACC
ENSG00000064545	0.0	0.4960455705752958	ACC
ENSG00000064547	0.0	0.3050483573848644	ACC
ENSG00000064651	0.0	2.4115738471470127	ACC
ENSG00000064655	0.0	-0.7168476606180405	ACC
ENSG00000064692	0.0	0.4528161165611039	ACC
ENSG00000064703	0.0	0.5277302644965848	ACC
ENSG00000064726	0.0	0.1556182884519729	ACC
ENSG00000064763	0.0	0.1028643786820112	ACC
ENSG00000064787	0.0	-0.0179220368865326	ACC
ENSG00000064933	0.0	-0.0173626025988418	ACC
ENSG00000064961	0.0	0.1365179753670438	ACC
ENSG00000064989	0.0	-0.1342123337904507	ACC
ENSG00000064995	0.0	-0.133664317451813	ACC
ENSG00000064999	-1.0	-0.0268925210119899	ACC
ENSG00000065000	0.0	0.1756900181696747	ACC
ENSG00000065029	-1.0	-0.1199171603642419	ACC
ENSG00000065060	0.0	0.5503358475975698	ACC
ENSG00000065154	0.0	-0.098137503228438	ACC
ENSG00000065183	0.0	1.0494232635392733	ACC
ENSG00000065243	0.0	0.3645731899152764	ACC
ENSG00000065320	0.0	-1.0496626374147104	ACC
ENSG00000065325	0.0	-1.359152208508375	ACC
ENSG00000065361	0.0	0.4534962751469016	ACC
ENSG00000065371	0.0	-0.6349319763499636	ACC
ENSG00000065413	0.0	-1.6421008853778618	ACC
ENSG00000065491	0.0	-0.0115142036679645	ACC
ENSG00000065518	0.0	0.0075152484088265	ACC
ENSG00000065534	-1.0	-0.6158104083604206	ACC
ENSG00000065548	0.0	0.5439531994208062	ACC
ENSG00000065559	0.0	0.3568739620954402	ACC
ENSG00000065613	0.0	0.443979419189543	ACC
ENSG00000065615	0.0	0.0911690018674516	ACC
ENSG00000065618	0.0	-0.1575055666321928	ACC
ENSG00000065621	0.0	0.5915944874560375	ACC
ENSG00000065665	0.0	-0.4213081335636191	ACC
ENSG00000065675	0.0	-0.6784423122795401	ACC
ENSG00000065717	-1.0	0.2595282256552504	ACC
ENSG00000065802	0.0	-0.2112357308546766	ACC
ENSG00000065833	-1.0	1.2061043051353133	ACC
ENSG00000065882	0.0	-0.3510050249862346	ACC
ENSG00000065883	0.0	-0.1521607089214763	ACC
ENSG00000065911	1.0	0.7677428078497637	ACC
ENSG00000065970	0.0	0.0266238267963366	ACC
ENSG00000065978	0.0	0.3037508304182698	ACC
ENSG00000066032	0.0	-0.3794201507576186	ACC
ENSG00000066044	0.0	0.5252990700555304	ACC
ENSG00000066056	0.0	-1.1860458674063843	ACC
ENSG00000066084	0.0	0.3419646064956957	ACC
ENSG00000066117	0.0	-0.0211574488136405	ACC
ENSG00000066135	-1.0	0.249050731427031	ACC
ENSG00000066136	0.0	-0.1132370142824151	ACC
ENSG00000066230	0.0	-2.506117041670762	ACC
ENSG00000066248	-1.0	0.0247588947937484	ACC
ENSG00000066279	0.0	1.2589829266958343	ACC
ENSG00000066294	-1.0	-1.5354121245077874	ACC
ENSG00000066322	0.0	0.0479082888204067	ACC
ENSG00000066379	0.0	0.7872500237285057	ACC
ENSG00000066382	0.0	-0.7760771135186126	ACC
ENSG00000066405	0.0	-0.0409057099124424	ACC
ENSG00000066422	0.0	0.1094889899500326	ACC
ENSG00000066455	0.0	0.09462522104185	ACC
ENSG00000066557	0.0	0.3406795066945448	ACC
ENSG00000066583	0.0	0.0100410223702277	ACC
ENSG00000066629	0.0	-0.3711321500341088	ACC
ENSG00000066651	0.0	0.1267116790457188	ACC
ENSG00000066654	0.0	0.4324717043131463	ACC
ENSG00000066697	0.0	0.4044893701756765	ACC
ENSG00000066739	-1.0	-0.1012339378268938	ACC
ENSG00000066777	0.0	0.3355002044464163	ACC
ENSG00000066827	0.0	-0.4924523249277306	ACC
ENSG00000066855	0.0	0.4487447536998816	ACC
ENSG00000066923	0.0	-1.8326770810350057	ACC
ENSG00000066926	-1.0	0.3910204855393914	ACC
ENSG00000067057	1.0	-0.1285468240602192	ACC
ENSG00000067064	0.0	0.0396426616790436	ACC
ENSG00000067113	0.0	-0.9579161684321208	ACC
ENSG00000067141	0.0	0.1880510408089253	ACC
ENSG00000067167	0.0	0.3053997868410389	ACC
ENSG00000067182	0.0	-0.2420863968219068	ACC
ENSG00000067191	-1.0	-1.1063269184428532	ACC
ENSG00000067208	-1.0	0.5893294101964386	ACC
ENSG00000067221	0.0	-0.2993588774879179	ACC
ENSG00000067225	0.0	0.7527543687849765	ACC
ENSG00000067248	0.0	0.4611301000024251	ACC
ENSG00000067365	0.0	-0.1320561098342511	ACC
ENSG00000067369	0.0	0.765397981002646	ACC
ENSG00000067533	0.0	0.9839215402121446	ACC
ENSG00000067596	0.0	0.0331045044654684	ACC
ENSG00000067601	0.0	-0.2732305949357619	ACC
ENSG00000067606	0.0	-0.1925884592873434	ACC
ENSG00000067715	0.0	-0.7649713930569026	ACC
ENSG00000067798	-1.0	0.4207781978542066	ACC
ENSG00000067836	0.0	-0.3793549414711405	ACC
ENSG00000067900	-1.0	0.2695279673382057	ACC
ENSG00000067955	0.0	0.4745021386748317	ACC
ENSG00000068024	-1.0	0.2112289083883545	ACC
ENSG00000068078	0.0	-0.0176292558716979	ACC
ENSG00000068079	-1.0	-0.1275419606548588	ACC
ENSG00000068097	0.0	0.4508384664627886	ACC
ENSG00000068120	0.0	0.0076406178824921	ACC
ENSG00000068305	0.0	-0.2173262411803351	ACC
ENSG00000068383	0.0	-0.0574422916650014	ACC
ENSG00000068615	0.0	0.4226049595097007	ACC
ENSG00000068654	0.0	1.0368986523428896	ACC
ENSG00000068724	-1.0	-0.2853839743158847	ACC
ENSG00000068745	-1.0	-0.040551504012077	ACC
ENSG00000068784	0.0	0.0448337970910223	ACC
ENSG00000068796	0.0	0.6002510885912036	ACC
ENSG00000068831	-1.0	-3.781598784045847	ACC
ENSG00000068885	0.0	0.110388736234222	ACC
ENSG00000068912	0.0	0.2760636213530908	ACC
ENSG00000069020	0.0	0.6707724118056281	ACC
ENSG00000069122	-1.0	-0.8352126166382295	ACC
ENSG00000069248	0.0	0.2090982834459721	ACC
ENSG00000069275	0.0	0.78667651619635	ACC
ENSG00000069329	0.0	0.7272982153243209	ACC
ENSG00000069345	0.0	0.3445782071905646	ACC
ENSG00000069399	0.0	-0.2089964142670388	ACC
ENSG00000069424	0.0	-2.237929204391864	ACC
ENSG00000069482	0.0	0.2560285264579024	ACC
ENSG00000069869	0.0	0.5612455235712667	ACC
ENSG00000069943	0.0	0.0343213577176706	ACC
ENSG00000069956	0.0	0.0995214646657892	ACC
ENSG00000069966	0.0	-0.8217810185494735	ACC
ENSG00000069998	0.0	0.3287279412158712	ACC
ENSG00000070010	0.0	0.0229921167794697	ACC
ENSG00000070018	0.0	0.2699196129876434	ACC
ENSG00000070019	0.0	0.217565943146861	ACC
ENSG00000070061	-1.0	0.3009286852462488	ACC
ENSG00000070081	1.0	0.0471321696451465	ACC
ENSG00000070087	0.0	-0.8431489045444386	ACC
ENSG00000070182	0.0	0.4304901718320576	ACC
ENSG00000070190	0.0	-0.4816399552012053	ACC
ENSG00000070214	0.0	-0.0208173687567664	ACC
ENSG00000070269	0.0	0.1648480182649393	ACC
ENSG00000070366	-1.0	-0.109671577046554	ACC
ENSG00000070371	0.0	-0.7638169275257095	ACC
ENSG00000070413	0.0	0.106533971462425	ACC
ENSG00000070476	0.0	-0.0173133485183661	ACC
ENSG00000070501	0.0	0.4266987571771247	ACC
ENSG00000070526	0.0	0.7281854061763904	ACC
ENSG00000070540	0.0	0.1087642587596594	ACC
ENSG00000070601	0.0	-0.1611821340723973	ACC
ENSG00000070614	0.0	0.0148727650137552	ACC
ENSG00000070669	0.0	-0.178493819323432	ACC
ENSG00000070756	0.0	0.687704769070425	ACC
ENSG00000070770	0.0	0.614900724416122	ACC
ENSG00000070778	-1.0	0.0624193742153166	ACC
ENSG00000070808	0.0	0.0542548968237649	ACC
ENSG00000070814	0.0	0.4728047033466788	ACC
ENSG00000070915	0.0	-0.8176855543834645	ACC
ENSG00000070961	0.0	-0.1960395087501575	ACC
ENSG00000070985	0.0	-0.0486069350720155	ACC
ENSG00000071051	0.0	-0.1480175524700971	ACC
ENSG00000071054	0.0	0.0699807011744253	ACC
ENSG00000071073	0.0	-0.8519963017395026	ACC
ENSG00000071082	0.0	-0.1161426758518791	ACC
ENSG00000071189	0.0	0.1179261975714702	ACC
ENSG00000071205	0.0	-1.496615234285661	ACC
ENSG00000071246	-1.0	-0.8013664591905456	ACC
ENSG00000071282	0.0	-0.8318542211940403	ACC
ENSG00000071564	0.0	0.2486648719094077	ACC
ENSG00000071575	0.0	-1.4107832841593757	ACC
ENSG00000071794	0.0	-0.0284142024934331	ACC
ENSG00000071909	0.0	0.4222597509966432	ACC
ENSG00000071967	-1.0	-0.8152580540818507	ACC
ENSG00000072042	0.0	1.027794146966974	ACC
ENSG00000072062	1.0	-0.0949164767497956	ACC
ENSG00000072080	0.0	0.0771035889960396	ACC
ENSG00000072121	0.0	0.0973109420937036	ACC
ENSG00000072135	-1.0	-0.0770076637340622	ACC
ENSG00000072163	-1.0	-1.368113269896151	ACC
ENSG00000072182	0.0	0.0868316948091948	ACC
ENSG00000072195	0.0	-1.1634362856874405	ACC
ENSG00000072201	0.0	0.219339562515527	ACC
ENSG00000072210	-1.0	0.3851753687154753	ACC
ENSG00000072274	0.0	0.2701544970962916	ACC
ENSG00000072310	-1.0	0.4012920464131462	ACC
ENSG00000072364	0.0	0.2481006823022801	ACC
ENSG00000072401	0.0	0.3126699854136482	ACC
ENSG00000072422	0.0	0.1845976230659899	ACC
ENSG00000072518	0.0	0.0622088948442127	ACC
ENSG00000072571	1.0	1.487263363051082	ACC
ENSG00000072756	0.0	0.3547705866610064	ACC
ENSG00000072786	0.0	-0.2683281820863069	ACC
ENSG00000072803	0.0	0.0590877416510555	ACC
ENSG00000072832	0.0	-1.7291480547910143	ACC
ENSG00000072840	-1.0	-1.2027169155795463	ACC
ENSG00000072849	0.0	-0.0643607247913289	ACC
ENSG00000072858	0.0	0.1141834261575022	ACC
ENSG00000072864	0.0	0.8594637945885362	ACC
ENSG00000072952	-1.0	-0.6352315715114845	ACC
ENSG00000072954	0.0	0.3762963598074728	ACC
ENSG00000072958	0.0	-0.6774910497256645	ACC
ENSG00000073008	0.0	0.3106997782120303	ACC
ENSG00000073067	0.0	-0.7042902680172453	ACC
ENSG00000073146	0.0	0.0464990667984086	ACC
ENSG00000073282	0.0	0.4787059913760573	ACC
ENSG00000073331	0.0	0.1639609864430786	ACC
ENSG00000073536	0.0	0.788236495822513	ACC
ENSG00000073578	0.0	0.0660116328831318	ACC
ENSG00000073605	0.0	-0.0542327618160387	ACC
ENSG00000073614	0.0	0.5953494982950996	ACC
ENSG00000073670	0.0	-1.5292539652335593	ACC
ENSG00000073711	0.0	0.1921186808655315	ACC
ENSG00000073712	0.0	-1.0842733757792933	ACC
ENSG00000073734	0.0	0.0137991816846221	ACC
ENSG00000073737	0.0	-0.8704064536528386	ACC
ENSG00000073756	0.0	-0.0691182213016417	ACC
ENSG00000073792	-1.0	0.312745819719442	ACC
ENSG00000073803	0.0	0.4788358020523641	ACC
ENSG00000073849	0.0	-0.4069948066088942	ACC
ENSG00000073861	0.0	-2.01685104412254	ACC
ENSG00000073910	0.0	-0.6506406461392001	ACC
ENSG00000074054	0.0	0.1350629526992363	ACC
ENSG00000074181	0.0	-0.6732124690768195	ACC
ENSG00000074201	0.0	0.4613261069363805	ACC
ENSG00000074211	1.0	-0.5984115010154545	ACC
ENSG00000074219	-1.0	0.6470909384851361	ACC
ENSG00000074266	0.0	-0.0660098134559334	ACC
ENSG00000074319	0.0	0.0981919781445188	ACC
ENSG00000074370	0.0	-0.3803275627845355	ACC
ENSG00000074410	0.0	-0.563891686323104	ACC
ENSG00000074416	0.0	-0.1267134730258386	ACC
ENSG00000074527	0.0	0.7667703891233192	ACC
ENSG00000074582	0.0	-0.0798141918846841	ACC
ENSG00000074603	0.0	0.1163496048850716	ACC
ENSG00000074621	0.0	0.7636427452452392	ACC
ENSG00000074657	-1.0	-0.2277736972811949	ACC
ENSG00000074695	0.0	0.71484436506396	ACC
ENSG00000074696	0.0	0.8398991674018038	ACC
ENSG00000074706	0.0	-2.3051932715616577	ACC
ENSG00000074755	-1.0	-0.4578532796259376	ACC
ENSG00000074800	0.0	0.6245480700773107	ACC
ENSG00000074842	0.0	0.3442387622442729	ACC
ENSG00000074935	0.0	0.0707434230782682	ACC
ENSG00000074964	-1.0	0.1534232130442589	ACC
ENSG00000074966	0.0	-1.3797129491225215	ACC
ENSG00000075089	0.0	0.2429625426328664	ACC
ENSG00000075142	0.0	-0.9985910745624244	ACC
ENSG00000075151	0.0	-0.1267530352973032	ACC
ENSG00000075188	0.0	0.76099882883367	ACC
ENSG00000075213	0.0	-0.9915711671074984	ACC
ENSG00000075223	0.0	0.6246820274342509	ACC
ENSG00000075239	0.0	-0.6096858419475586	ACC
ENSG00000075275	0.0	-0.2024839733658992	ACC
ENSG00000075391	0.0	1.111743098186384	ACC
ENSG00000075413	0.0	-0.038632039622786	ACC
ENSG00000075415	0.0	0.0110326322928517	ACC
ENSG00000075461	0.0	0.589082429626304	ACC
ENSG00000075539	0.0	0.224559701458494	ACC
ENSG00000075568	0.0	-0.1076601420996674	ACC
ENSG00000075643	0.0	0.5594576797082933	ACC
ENSG00000075651	-1.0	-0.0706460877720483	ACC
ENSG00000075673	0.0	5.348137910581175	ACC
ENSG00000075785	0.0	-0.0431314846930115	ACC
ENSG00000075790	0.0	-0.2776788303744115	ACC
ENSG00000075826	-1.0	-0.6137446295185915	ACC
ENSG00000075884	0.0	-2.6518600765304225	ACC
ENSG00000075886	0.0	-0.0473755073454432	ACC
ENSG00000075975	0.0	0.3662201463779513	ACC
ENSG00000076003	0.0	0.5519812257299843	ACC
ENSG00000076043	0.0	0.4757460875528548	ACC
ENSG00000076053	0.0	0.2973826914362019	ACC
ENSG00000076108	-1.0	0.1751147780686575	ACC
ENSG00000076201	-1.0	0.1318724393010995	ACC
ENSG00000076242	0.0	0.0810165163034233	ACC
ENSG00000076321	0.0	-0.0945006879301135	ACC
ENSG00000076344	-1.0	-1.1426935060794627	ACC
ENSG00000076351	0.0	0.6484486418101091	ACC
ENSG00000076356	0.0	-0.1820154049030111	ACC
ENSG00000076382	0.0	0.4608526507629104	ACC
ENSG00000076513	0.0	-0.4608508234383405	ACC
ENSG00000076554	0.0	0.3166850766455179	ACC
ENSG00000076555	-1.0	-0.1425866302611959	ACC
ENSG00000076650	0.0	-0.0949942749724568	ACC
ENSG00000076706	0.0	-0.9712049463091807	ACC
ENSG00000076864	0.0	0.5390611174958042	ACC
ENSG00000076924	0.0	-0.17319363869291	ACC
ENSG00000076944	0.0	-0.2018247392603127	ACC
ENSG00000077044	0.0	-0.2497112123286677	ACC
ENSG00000077063	0.0	0.1755884780941181	ACC
ENSG00000077092	0.0	-2.0619779433642345	ACC
ENSG00000077097	0.0	0.1072492635758001	ACC
ENSG00000077157	-1.0	-0.1816636782527711	ACC
ENSG00000077232	0.0	0.6750020234874621	ACC
ENSG00000077235	0.0	-0.1146659275869443	ACC
ENSG00000077254	0.0	0.0822372408132098	ACC
ENSG00000077348	0.0	0.4744142205676631	ACC
ENSG00000077420	-1.0	-2.877236134096162	ACC
ENSG00000077458	-1.0	-0.0368175641185642	ACC
ENSG00000077463	0.0	-0.6823227250308253	ACC
ENSG00000077514	0.0	0.1634350615071569	ACC
ENSG00000077616	-1.0	-1.3012657428297418	ACC
ENSG00000077684	0.0	-0.3917996235781862	ACC
ENSG00000077782	1.0	-1.5166189751205654	ACC
ENSG00000077800	0.0	-0.0535755587861989	ACC
ENSG00000077943	-1.0	-0.9154331632281963	ACC
ENSG00000077984	0.0	-2.141966507376853	ACC
ENSG00000078018	0.0	-1.1898903339070277	ACC
ENSG00000078043	0.0	0.9532258994125046	ACC
ENSG00000078053	0.0	-1.033878992609978	ACC
ENSG00000078098	0.0	-1.9289642012585635	ACC
ENSG00000078124	0.0	0.2615997731298565	ACC
ENSG00000078140	0.0	0.1394196385243734	ACC
ENSG00000078237	0.0	1.0836337774871336	ACC
ENSG00000078246	0.0	0.2318411185350035	ACC
ENSG00000078269	-1.0	0.2910370371257072	ACC
ENSG00000078295	0.0	-0.0906755935056575	ACC
ENSG00000078304	0.0	0.0711628080695822	ACC
ENSG00000078328	0.0	0.1800440027875094	ACC
ENSG00000078369	0.0	0.0644816434426667	ACC
ENSG00000078401	0.0	0.727890206766077	ACC
ENSG00000078403	0.0	0.2935523790855138	ACC
ENSG00000078579	0.0	1.6352294536351966	ACC
ENSG00000078618	0.0	0.0179877028387368	ACC
ENSG00000078668	0.0	0.1350912967165382	ACC
ENSG00000078674	0.0	0.2081910526875363	ACC
ENSG00000078687	0.0	-0.427138566526996	ACC
ENSG00000078699	0.0	0.3407794658390806	ACC
ENSG00000078725	0.0	1.6422167773078111	ACC
ENSG00000078747	0.0	0.1536080812133596	ACC
ENSG00000078795	0.0	0.2854066059572019	ACC
ENSG00000078814	0.0	-0.2016847523372744	ACC
ENSG00000078900	0.0	0.2613976372932172	ACC
ENSG00000078967	0.0	0.3334355887234932	ACC
ENSG00000079101	0.0	0.4873901924428148	ACC
ENSG00000079102	0.0	-0.7931361689821754	ACC
ENSG00000079134	-1.0	-0.0887396627301581	ACC
ENSG00000079150	0.0	-0.311111571032257	ACC
ENSG00000079215	0.0	-2.556591453021034	ACC
ENSG00000079246	0.0	0.3800642513634818	ACC
ENSG00000079257	-1.0	0.1648968928237225	ACC
ENSG00000079277	-1.0	0.0313579020500944	ACC
ENSG00000079308	-1.0	-1.0464962699431712	ACC
ENSG00000079313	0.0	-0.2669719941437258	ACC
ENSG00000079335	0.0	-1.0348654836115654	ACC
ENSG00000079385	-1.0	-0.6300962340361224	ACC
ENSG00000079387	0.0	0.1169371933048164	ACC
ENSG00000079459	1.0	0.718098310429878	ACC
ENSG00000079462	0.0	0.6116103832203239	ACC
ENSG00000079689	0.0	-1.580863173236726	ACC
ENSG00000079819	-1.0	0.7025372888203721	ACC
ENSG00000079841	0.0	0.6122170503796406	ACC
ENSG00000079931	-1.0	-1.8295610048013016	ACC
ENSG00000079950	0.0	-0.1631133833743364	ACC
ENSG00000080007	0.0	0.561104027000731	ACC
ENSG00000080031	0.0	-0.6832989853346261	ACC
ENSG00000080189	0.0	-0.118685337562588	ACC
ENSG00000080293	0.0	-0.5449769932209563	ACC
ENSG00000080298	0.0	0.3077553291744466	ACC
ENSG00000080345	0.0	0.2816973364451798	ACC
ENSG00000080493	0.0	-1.1653607995739383	ACC
ENSG00000080608	0.0	0.3038557095506162	ACC
ENSG00000080644	0.0	-0.9451383314314332	ACC
ENSG00000080709	-1.0	0.2113180573679102	ACC
ENSG00000080802	0.0	0.2449934365096203	ACC
ENSG00000080815	0.0	0.1291244377994171	ACC
ENSG00000080819	0.0	0.3080581343389424	ACC
ENSG00000080822	0.0	-0.3869919403483705	ACC
ENSG00000080823	0.0	0.0551701433294963	ACC
ENSG00000080845	0.0	0.3906877569159609	ACC
ENSG00000080854	0.0	-1.3317069504543193	ACC
ENSG00000080910	0.0	0.3039821131475753	ACC
ENSG00000080947	-1.0	-0.0906287796746743	ACC
ENSG00000080986	1.0	1.0954250211696184	ACC
ENSG00000081014	0.0	-0.0472597381023538	ACC
ENSG00000081041	-1.0	1.4897506175958626	ACC
ENSG00000081051	0.0	1.4722230909285594	ACC
ENSG00000081059	0.0	0.2658059257031214	ACC
ENSG00000081087	0.0	-0.4737116694152514	ACC
ENSG00000081138	0.0	0.7978248755622038	ACC
ENSG00000081148	0.0	-0.0976584012883373	ACC
ENSG00000081154	0.0	0.1155342731029481	ACC
ENSG00000081177	0.0	0.633864452485482	ACC
ENSG00000081181	0.0	-0.2096447388809668	ACC
ENSG00000081237	-1.0	-3.1282513688802718	ACC
ENSG00000081307	-1.0	0.3005085206035119	ACC
ENSG00000081320	0.0	-1.2274177587258428	ACC
ENSG00000081377	0.0	0.2602125885867458	ACC
ENSG00000081665	0.0	0.0602535153664949	ACC
ENSG00000081692	0.0	0.1196534356511079	ACC
ENSG00000081721	0.0	-0.2258792585824298	ACC
ENSG00000081760	0.0	0.5853264225023792	ACC
ENSG00000081791	0.0	0.0902287303331735	ACC
ENSG00000081800	0.0	1.9022363964970783	ACC
ENSG00000081803	0.0	0.7757120203490935	ACC
ENSG00000081853	0.0	-0.8176960465115957	ACC
ENSG00000081870	0.0	-0.3162373413811817	ACC
ENSG00000081913	-1.0	0.6069420864170986	ACC
ENSG00000081923	-1.0	0.361453604795626	ACC
ENSG00000082014	0.0	-1.0860755574795111	ACC
ENSG00000082068	0.0	0.0545940120770247	ACC
ENSG00000082074	0.0	-1.880634277984824	ACC
ENSG00000082126	0.0	-0.0411642234840246	ACC
ENSG00000082153	0.0	0.4598989353500899	ACC
ENSG00000082196	0.0	-1.226990112674193	ACC
ENSG00000082212	0.0	0.0451379986564379	ACC
ENSG00000082258	0.0	-0.0758004973325836	ACC
ENSG00000082269	0.0	0.3096561686631198	ACC
ENSG00000082293	0.0	-0.8605525352555262	ACC
ENSG00000082397	-1.0	-1.1009344441736968	ACC
ENSG00000082512	0.0	0.1907031479827212	ACC
ENSG00000082515	1.0	0.0775782987407211	ACC
ENSG00000082516	0.0	0.4639031172504378	ACC
ENSG00000082684	0.0	-0.2033416699264736	ACC
ENSG00000082701	0.0	0.3459929617555141	ACC
ENSG00000082781	0.0	0.1434468052340317	ACC
ENSG00000082805	0.0	0.4682567604150479	ACC
ENSG00000082898	0.0	0.1833199294615128	ACC
ENSG00000082996	0.0	0.0333406247381587	ACC
ENSG00000083067	0.0	0.1023249758698963	ACC
ENSG00000083093	0.0	0.2025281958249529	ACC
ENSG00000083097	-1.0	-0.0733287968773518	ACC
ENSG00000083099	0.0	0.5256945803673657	ACC
ENSG00000083123	0.0	0.161606110412334	ACC
ENSG00000083168	0.0	0.1096227684203973	ACC
ENSG00000083290	-1.0	-0.0116878973322003	ACC
ENSG00000083307	0.0	0.8961510240742794	ACC
ENSG00000083444	0.0	0.4943411550807977	ACC
ENSG00000083454	0.0	-4.426497500764304	ACC
ENSG00000083457	0.0	-0.4304044845335265	ACC
ENSG00000083535	0.0	0.0957203670813899	ACC
ENSG00000083544	0.0	0.0947087925064564	ACC
ENSG00000083635	0.0	0.8044131152742414	ACC
ENSG00000083720	0.0	0.2416035369210252	ACC
ENSG00000083799	0.0	-0.6067168002553966	ACC
ENSG00000083814	0.0	-1.8295205882781356	ACC
ENSG00000083844	0.0	-0.5832665016714252	ACC
ENSG00000083857	1.0	0.6980978062490779	ACC
ENSG00000083937	0.0	0.0679256313122363	ACC
ENSG00000084070	0.0	-1.7372149721532986	ACC
ENSG00000084072	0.0	0.0408766797098307	ACC
ENSG00000084073	0.0	0.3731446717297235	ACC
ENSG00000084090	0.0	0.1317768185135049	ACC
ENSG00000084092	0.0	0.4658921791892995	ACC
ENSG00000084093	0.0	0.2938917679195342	ACC
ENSG00000084110	0.0	-0.7557821647064721	ACC
ENSG00000084112	0.0	0.0057433740716437	ACC
ENSG00000084207	0.0	0.4998275291276087	ACC
ENSG00000084234	0.0	-0.0817894815256935	ACC
ENSG00000084453	0.0	0.8590572702886583	ACC
ENSG00000084636	-1.0	-0.6112939888434259	ACC
ENSG00000084676	0.0	-0.0747747312025139	ACC
ENSG00000084710	0.0	1.3643920942747758	ACC
ENSG00000084731	0.0	0.8318299463436842	ACC
ENSG00000084734	-1.0	0.6211320932552864	ACC
ENSG00000084754	0.0	-0.1446516542787339	ACC
ENSG00000084764	0.0	-0.0278582089622319	ACC
ENSG00000085063	0.0	0.1809954232822582	ACC
ENSG00000085117	1.0	-0.3257819379064869	ACC
ENSG00000085276	0.0	0.932691987328734	ACC
ENSG00000085377	0.0	0.6434509806889449	ACC
ENSG00000085382	0.0	0.158655758284654	ACC
ENSG00000085415	0.0	0.6348917885097374	ACC
ENSG00000085449	0.0	0.2905011636540684	ACC
ENSG00000085465	0.0	0.6702976535149934	ACC
ENSG00000085491	0.0	0.2598418199459106	ACC
ENSG00000085511	0.0	-0.0427135382102204	ACC
ENSG00000085514	0.0	-1.370773587257793	ACC
ENSG00000085662	-1.0	-1.288341308544319	ACC
ENSG00000085760	0.0	0.3240822778203831	ACC
ENSG00000085788	-1.0	0.0791824801647563	ACC
ENSG00000085831	-1.0	0.3483576424974121	ACC
ENSG00000085840	0.0	0.6716364350058489	ACC
ENSG00000085871	0.0	0.1664498389070522	ACC
ENSG00000085978	0.0	-0.0058226780475779	ACC
ENSG00000085982	0.0	0.2875143604717101	ACC
ENSG00000085998	0.0	-0.093755137095307	ACC
ENSG00000086015	0.0	-0.3133285575251821	ACC
ENSG00000086189	0.0	0.4124871148552675	ACC
ENSG00000086200	0.0	0.3892659983983775	ACC
ENSG00000086205	1.0	-2.0334103169384226	ACC
ENSG00000086232	0.0	0.4180443120637468	ACC
ENSG00000086289	0.0	0.7474057850281427	ACC
ENSG00000086300	0.0	-0.9972258496077098	ACC
ENSG00000086475	0.0	0.3875118161580242	ACC
ENSG00000086504	0.0	-0.2493129214915175	ACC
ENSG00000086544	0.0	-0.4855439058704239	ACC
ENSG00000086548	0.0	1.0231311317595582	ACC
ENSG00000086598	0.0	0.6793687374451667	ACC
ENSG00000086666	0.0	-0.1595703193872875	ACC
ENSG00000086696	0.0	-1.3678201009946678	ACC
ENSG00000086730	-1.0	-2.4846759488920926	ACC
ENSG00000086827	0.0	0.6878421914438572	ACC
ENSG00000086848	0.0	0.4458181671373908	ACC
ENSG00000086967	0.0	-2.8727000194345624	ACC
ENSG00000086991	0.0	0.2960450405551395	ACC
ENSG00000087008	0.0	0.0672269697257859	ACC
ENSG00000087074	0.0	-0.3978935024519494	ACC
ENSG00000087077	-1.0	0.5523654410811119	ACC
ENSG00000087085	0.0	-0.9081997249939918	ACC
ENSG00000087191	0.0	0.020434812910024	ACC
ENSG00000087206	0.0	-0.2318912815997692	ACC
ENSG00000087245	-1.0	-1.723494179518313	ACC
ENSG00000087250	1.0	-0.2474286608975515	ACC
ENSG00000087253	0.0	0.7154371167853815	ACC
ENSG00000087263	0.0	0.9071725346726942	ACC
ENSG00000087266	-1.0	-0.3399247435762541	ACC
ENSG00000087274	0.0	-0.4339994365180212	ACC
ENSG00000087299	0.0	0.743944617757018	ACC
ENSG00000087301	0.0	0.7362107987809469	ACC
ENSG00000087302	0.0	0.285932808483968	ACC
ENSG00000087303	0.0	0.2591307860216033	ACC
ENSG00000087338	0.0	0.2923028383930203	ACC
ENSG00000087365	0.0	0.0295575046787586	ACC
ENSG00000087448	0.0	-0.1056750279355384	ACC
ENSG00000087460	0.0	0.017828515933723	ACC
ENSG00000087470	0.0	0.2435502639960195	ACC
ENSG00000087494	0.0	-1.9562081851419892	ACC
ENSG00000087495	0.0	-1.5259245286362368	ACC
ENSG00000087502	1.0	0.5905763961944198	ACC
ENSG00000087510	0.0	1.2495934136371674	ACC
ENSG00000087586	1.0	0.9478110683745998	ACC
ENSG00000087589	0.0	-1.307486984248105	ACC
ENSG00000087995	0.0	0.3935246782521099	ACC
ENSG00000088035	0.0	0.1373223268052573	ACC
ENSG00000088179	0.0	0.0108477018275351	ACC
ENSG00000088256	0.0	-0.7941953489306184	ACC
ENSG00000088280	0.0	-0.5145862246380997	ACC
ENSG00000088298	0.0	-0.0696211020924678	ACC
ENSG00000088305	0.0	0.547823226828386	ACC
ENSG00000088320	0.0	-1.7359807421962687	ACC
ENSG00000088356	1.0	-0.008772626181303	ACC
ENSG00000088367	0.0	0.7661268686443805	ACC
ENSG00000088386	0.0	-0.703901326151729	ACC
ENSG00000088387	-1.0	0.344566585844421	ACC
ENSG00000088448	-1.0	-0.1543185591635686	ACC
ENSG00000088451	0.0	0.2167735926210781	ACC
ENSG00000088538	0.0	-0.3145375438015583	ACC
ENSG00000088543	-1.0	-0.8194800444738516	ACC
ENSG00000088682	0.0	0.0607049375066399	ACC
ENSG00000088726	0.0	0.2429669636368941	ACC
ENSG00000088727	0.0	0.4740528530987556	ACC
ENSG00000088756	0.0	-0.0559320022854395	ACC
ENSG00000088808	0.0	0.1391875231456095	ACC
ENSG00000088812	0.0	0.2375465704298533	ACC
ENSG00000088826	0.0	0.2201074882330917	ACC
ENSG00000088827	-1.0	-1.5867454176346358	ACC
ENSG00000088832	0.0	-0.4880170477389468	ACC
ENSG00000088881	-1.0	-1.481030645265439	ACC
ENSG00000088882	-1.0	-1.6327674775054657	ACC
ENSG00000088899	0.0	1.4419123617651828	ACC
ENSG00000088930	0.0	0.493248924408378	ACC
ENSG00000088970	0.0	0.3227023189494618	ACC
ENSG00000088986	1.0	-0.1928158871640052	ACC
ENSG00000088992	-1.0	0.1951615672379714	ACC
ENSG00000089006	0.0	0.2077392551637343	ACC
ENSG00000089009	0.0	-0.0020893438704485	ACC
ENSG00000089012	0.0	-2.732721981338997	ACC
ENSG00000089022	0.0	0.3336478610054837	ACC
ENSG00000089041	0.0	-0.5994260042282621	ACC
ENSG00000089048	0.0	0.8370472022114259	ACC
ENSG00000089053	0.0	-0.0703961481045319	ACC
ENSG00000089057	-1.0	-0.7663820570580254	ACC
ENSG00000089063	0.0	0.1465595466093067	ACC
ENSG00000089091	0.0	0.0460069338504952	ACC
ENSG00000089094	0.0	-0.1904612027196626	ACC
ENSG00000089123	0.0	0.2504045085694509	ACC
ENSG00000089154	0.0	0.745698611899315	ACC
ENSG00000089157	0.0	0.3265546014631649	ACC
ENSG00000089159	0.0	-0.0958205979075459	ACC
ENSG00000089163	0.0	-0.5356889485057148	ACC
ENSG00000089177	0.0	0.075086510464637	ACC
ENSG00000089195	0.0	0.4611269723070749	ACC
ENSG00000089199	0.0	-1.9073464076231952	ACC
ENSG00000089220	0.0	0.0611586947377687	ACC
ENSG00000089234	0.0	0.2840649853415216	ACC
ENSG00000089250	0.0	0.1917939870940578	ACC
ENSG00000089327	0.0	-0.1931457792038412	ACC
ENSG00000089335	0.0	-0.1502847718699356	ACC
ENSG00000089356	0.0	-0.3271711001432595	ACC
ENSG00000089505	0.0	0.6282230236998537	ACC
ENSG00000089685	1.0	1.063797513699028	ACC
ENSG00000089692	0.0	-1.8373363841434107	ACC
ENSG00000089723	0.0	1.4189241147496516	ACC
ENSG00000089737	0.0	-0.4998622419476177	ACC
ENSG00000089775	0.0	-0.0135508174708614	ACC
ENSG00000089847	0.0	-0.4207527839970059	ACC
ENSG00000089902	0.0	0.5336808055665373	ACC
ENSG00000089916	0.0	0.293949456664059	ACC
ENSG00000090006	-1.0	-1.0081828092441254	ACC
ENSG00000090020	0.0	-0.2926323953972335	ACC
ENSG00000090054	0.0	0.3276119667138266	ACC
ENSG00000090060	0.0	0.2400774222517644	ACC
ENSG00000090061	0.0	0.2104927048115059	ACC
ENSG00000090104	0.0	-2.103687786271076	ACC
ENSG00000090263	0.0	0.0099241622612706	ACC
ENSG00000090266	1.0	-0.2766047101806351	ACC
ENSG00000090273	0.0	0.2251122261518603	ACC
ENSG00000090316	0.0	0.084649234298985	ACC
ENSG00000090372	0.0	0.1099945245869438	ACC
ENSG00000090382	-1.0	1.8058608787891877	ACC
ENSG00000090432	0.0	-0.0992665120918381	ACC
ENSG00000090487	0.0	0.2358265660357665	ACC
ENSG00000090520	0.0	0.0338702309440055	ACC
ENSG00000090530	0.0	0.2413061721716018	ACC
ENSG00000090554	0.0	-1.277394784859549	ACC
ENSG00000090565	0.0	-0.2315739925448845	ACC
ENSG00000090612	0.0	0.4870735436046336	ACC
ENSG00000090615	0.0	0.084834790661359	ACC
ENSG00000090621	0.0	0.0052158686023473	ACC
ENSG00000090659	-1.0	-1.0620086911776063	ACC
ENSG00000090661	0.0	-2.311005954282284	ACC
ENSG00000090686	-1.0	0.2691711389627004	ACC
ENSG00000090857	0.0	-0.0258152315335933	ACC
ENSG00000090863	0.0	0.6126035705741275	ACC
ENSG00000090905	-1.0	-0.0500051510459874	ACC
ENSG00000090924	-1.0	-1.3007930067325066	ACC
ENSG00000090971	1.0	-0.6717636160022664	ACC
ENSG00000090975	-1.0	-0.1505511426861349	ACC
ENSG00000090989	0.0	0.1371524653411967	ACC
ENSG00000091009	0.0	0.4300317260377393	ACC
ENSG00000091039	0.0	-0.5346508556917539	ACC
ENSG00000091106	0.0	-1.161361935220653	ACC
ENSG00000091127	0.0	0.8620212741952232	ACC
ENSG00000091128	0.0	0.045835466349835	ACC
ENSG00000091129	-1.0	1.270171059245223	ACC
ENSG00000091136	0.0	-0.260315594303274	ACC
ENSG00000091138	0.0	-1.0212295356719745	ACC
ENSG00000091140	0.0	0.3614466427104782	ACC
ENSG00000091157	0.0	-0.0234746043614481	ACC
ENSG00000091317	0.0	0.5404733364634311	ACC
ENSG00000091428	-1.0	-1.2376582956257307	ACC
ENSG00000091436	0.0	0.7041854027607379	ACC
ENSG00000091483	0.0	0.0365007932963365	ACC
ENSG00000091513	0.0	-0.6180570921272959	ACC
ENSG00000091536	0.0	-0.0028326875399857	ACC
ENSG00000091592	0.0	-1.932562324240028	ACC
ENSG00000091622	-1.0	-0.1340101460912301	ACC
ENSG00000091732	0.0	0.1423262935099658	ACC
ENSG00000091831	0.0	-1.0599169575388598	ACC
ENSG00000091844	0.0	-0.3969890184169166	ACC
ENSG00000091879	1.0	-0.2414253681321213	ACC
ENSG00000091972	0.0	0.1422168402014281	ACC
ENSG00000091986	0.0	-1.3446087347367663	ACC
ENSG00000092009	0.0	-0.5126754424318942	ACC
ENSG00000092020	0.0	-0.5081353126549466	ACC
ENSG00000092036	0.0	0.2734319935605213	ACC
ENSG00000092096	0.0	-1.7715649786243957	ACC
ENSG00000092108	0.0	-0.058056730280961	ACC
ENSG00000092140	0.0	0.604800207802806	ACC
ENSG00000092199	0.0	0.4197102598752242	ACC
ENSG00000092200	0.0	-0.1959378462075472	ACC
ENSG00000092201	0.0	0.4465981890550168	ACC
ENSG00000092203	0.0	0.1928101177798959	ACC
ENSG00000092439	0.0	0.3000504558253929	ACC
ENSG00000092445	0.0	0.4988208934455768	ACC
ENSG00000092470	0.0	0.4557464303376957	ACC
ENSG00000092529	-1.0	-0.7728389260517465	ACC
ENSG00000092531	0.0	0.0133116083642403	ACC
ENSG00000092758	0.0	-0.9732776011709732	ACC
ENSG00000092847	0.0	0.2935295611643337	ACC
ENSG00000092853	0.0	0.7839567990449705	ACC
ENSG00000092929	-1.0	0.1281742354946684	ACC
ENSG00000092931	0.0	-0.0637574404973345	ACC
ENSG00000092964	0.0	-0.262989960312966	ACC
ENSG00000092969	0.0	-0.6946229666203265	ACC
ENSG00000093000	0.0	0.5048885333475077	ACC
ENSG00000093009	0.0	0.4016832274009296	ACC
ENSG00000093072	0.0	-1.8403476725395012	ACC
ENSG00000093134	0.0	-0.4962873413440405	ACC
ENSG00000093144	0.0	0.2806874256631786	ACC
ENSG00000093167	0.0	-0.1540473745719162	ACC
ENSG00000093183	0.0	-0.1779163538118729	ACC
ENSG00000094661	0.0	0.5743661159140575	ACC
ENSG00000094755	0.0	1.4813189690366295	ACC
ENSG00000095002	0.0	0.7351996610107647	ACC
ENSG00000095066	-1.0	0.0734165601590861	ACC
ENSG00000095110	0.0	0.1403996328288939	ACC
ENSG00000095139	0.0	0.1186139585019629	ACC
ENSG00000095203	0.0	0.282123595369546	ACC
ENSG00000095209	0.0	-0.1665805816591116	ACC
ENSG00000095261	0.0	0.4155782725566236	ACC
ENSG00000095303	0.0	0.1969107446872314	ACC
ENSG00000095370	0.0	-2.392852439497353	ACC
ENSG00000095383	0.0	0.1170696466316353	ACC
ENSG00000095564	-1.0	0.0107660941970766	ACC
ENSG00000095574	0.0	-0.2080611068977578	ACC
ENSG00000095585	0.0	-0.2442535410200455	ACC
ENSG00000095587	0.0	0.4282613876904717	ACC
ENSG00000095713	0.0	-2.207181758804912	ACC
ENSG00000095739	0.0	0.5559971248648612	ACC
ENSG00000095752	0.0	0.1625041653719933	ACC
ENSG00000095794	0.0	-0.5412786160998224	ACC
ENSG00000095917	0.0	-2.3104428789866773	ACC
ENSG00000095932	0.0	-0.8049413985856073	ACC
ENSG00000095951	0.0	0.0466395298038564	ACC
ENSG00000096060	0.0	-1.895901023478266	ACC
ENSG00000096063	0.0	1.1388163834056109	ACC
ENSG00000096070	0.0	-0.0884970394115847	ACC
ENSG00000096080	0.0	0.1575242404666692	ACC
ENSG00000096088	-1.0	1.3222069478883254	ACC
ENSG00000096092	0.0	0.0240971462857622	ACC
ENSG00000096093	-1.0	-0.4383739496635936	ACC
ENSG00000096384	0.0	0.7044885031614558	ACC
ENSG00000096433	-1.0	0.1254690770021364	ACC
ENSG00000096654	0.0	0.6960161541490792	ACC
ENSG00000096717	0.0	-0.0516826925511317	ACC
ENSG00000096872	0.0	0.2843805295819311	ACC
ENSG00000096968	0.0	-0.0174568576077396	ACC
ENSG00000096996	0.0	-1.2148536275938842	ACC
ENSG00000097007	0.0	-0.0300428825725619	ACC
ENSG00000097021	0.0	-0.1001819959554288	ACC
ENSG00000097096	0.0	-0.2160624786077931	ACC
ENSG00000099139	0.0	-0.7185416946738988	ACC
ENSG00000099194	0.0	2.3531115628030763	ACC
ENSG00000099219	-1.0	0.4264228105629643	ACC
ENSG00000099246	0.0	0.2791480902300846	ACC
ENSG00000099251	0.0	-0.113054192965036	ACC
ENSG00000099256	-1.0	0.4230011651746881	ACC
ENSG00000099260	-1.0	-1.63361855996731	ACC
ENSG00000099284	1.0	0.5974408097458228	ACC
ENSG00000099337	0.0	0.4436619107232462	ACC
ENSG00000099338	0.0	-0.0470619473515247	ACC
ENSG00000099365	0.0	-1.5039403580196082	ACC
ENSG00000099377	0.0	-0.1851870423888508	ACC
ENSG00000099381	0.0	0.1043836340216084	ACC
ENSG00000099617	0.0	-0.1906027095910814	ACC
ENSG00000099783	0.0	0.259152208646469	ACC
ENSG00000099785	0.0	-0.2272988698185636	ACC
ENSG00000099795	0.0	-0.3800067122561368	ACC
ENSG00000099797	1.0	0.3159301157454626	ACC
ENSG00000099804	1.0	0.0267280652500271	ACC
ENSG00000099814	0.0	-0.0184048821355645	ACC
ENSG00000099822	1.0	-1.6401870223368062	ACC
ENSG00000099864	0.0	-1.3918601947994742	ACC
ENSG00000099866	0.0	-1.5228679054418792	ACC
ENSG00000099889	0.0	0.696740700664215	ACC
ENSG00000099917	0.0	-0.1117224820121987	ACC
ENSG00000099937	0.0	0.1672157419697005	ACC
ENSG00000099940	0.0	0.0569995368674543	ACC
ENSG00000099942	0.0	0.1457399083690236	ACC
ENSG00000099954	0.0	0.2076819153511401	ACC
ENSG00000099957	-1.0	-0.626263176322915	ACC
ENSG00000099960	0.0	0.7197490184339647	ACC
ENSG00000099968	0.0	0.3335141940123996	ACC
ENSG00000099994	-1.0	-1.146442335146039	ACC
ENSG00000099999	0.0	0.0285649495381812	ACC
ENSG00000100003	0.0	0.8820969351254234	ACC
ENSG00000100012	0.0	0.2117343664535424	ACC
ENSG00000100014	0.0	-0.4480369659027979	ACC
ENSG00000100023	0.0	-0.1402366396762644	ACC
ENSG00000100024	0.0	-0.5451202181331911	ACC
ENSG00000100028	0.0	0.3276269193461625	ACC
ENSG00000100031	0.0	0.9422032696494136	ACC
ENSG00000100033	0.0	-1.776653170084526	ACC
ENSG00000100038	-1.0	-0.1600603661813129	ACC
ENSG00000100053	0.0	-0.936075539460292	ACC
ENSG00000100055	-1.0	-1.8232954212899244	ACC
ENSG00000100058	-1.0	-0.3433958144784649	ACC
ENSG00000100060	0.0	-1.6248483128094346	ACC
ENSG00000100068	0.0	0.2420639930980204	ACC
ENSG00000100078	0.0	4.1425122436716135	ACC
ENSG00000100079	0.0	-1.249893652452022	ACC
ENSG00000100083	-1.0	-0.0069861418154095	ACC
ENSG00000100084	0.0	0.4769508296882781	ACC
ENSG00000100099	0.0	0.3206750927625522	ACC
ENSG00000100104	0.0	0.5231974779471038	ACC
ENSG00000100105	0.0	0.3747195775480992	ACC
ENSG00000100106	0.0	0.2910359035713836	ACC
ENSG00000100109	0.0	-0.0431501858621993	ACC
ENSG00000100122	0.0	-1.197361059619576	ACC
ENSG00000100124	0.0	-0.0226906634987376	ACC
ENSG00000100129	0.0	0.036064775842005	ACC
ENSG00000100139	0.0	0.3867698965700594	ACC
ENSG00000100146	0.0	-1.6238036014372104	ACC
ENSG00000100154	-1.0	-0.9217597499700568	ACC
ENSG00000100181	0.0	0.449001033846822	ACC
ENSG00000100196	0.0	0.7268370473103853	ACC
ENSG00000100197	0.0	-0.9927286164555358	ACC
ENSG00000100201	-1.0	-0.2249396543762398	ACC
ENSG00000100211	0.0	0.0501717541686898	ACC
ENSG00000100216	0.0	0.3116030516777048	ACC
ENSG00000100219	0.0	0.6269849391504578	ACC
ENSG00000100220	0.0	0.1759262853524034	ACC
ENSG00000100225	0.0	0.1295120185380305	ACC
ENSG00000100226	0.0	-0.2135360446799551	ACC
ENSG00000100227	0.0	0.0305023345412412	ACC
ENSG00000100228	0.0	0.8538103172747885	ACC
ENSG00000100242	0.0	-0.3429295332196372	ACC
ENSG00000100243	0.0	-0.461097137943849	ACC
ENSG00000100263	-1.0	0.0534207956581798	ACC
ENSG00000100271	0.0	-0.1314710935476993	ACC
ENSG00000100276	-1.0	-1.0219879832437884	ACC
ENSG00000100284	0.0	-0.0306440310608346	ACC
ENSG00000100290	0.0	0.4076551224908125	ACC
ENSG00000100292	0.0	-0.4728413169110844	ACC
ENSG00000100294	0.0	0.2782747043681901	ACC
ENSG00000100296	0.0	-0.1004311998558397	ACC
ENSG00000100297	0.0	0.1448430708713324	ACC
ENSG00000100300	0.0	-0.0480596009757287	ACC
ENSG00000100302	0.0	0.4521635280307176	ACC
ENSG00000100304	0.0	0.0984315830088039	ACC
ENSG00000100311	0.0	-0.4532406371259624	ACC
ENSG00000100314	-1.0	0.5889313550237083	ACC
ENSG00000100319	0.0	-0.2623387845337018	ACC
ENSG00000100320	0.0	0.8974251615810674	ACC
ENSG00000100321	0.0	-1.6549974953540454	ACC
ENSG00000100324	0.0	0.0693550475301796	ACC
ENSG00000100330	-1.0	0.0532522887571599	ACC
ENSG00000100336	0.0	0.1490130777766106	ACC
ENSG00000100341	0.0	-0.2434620393642282	ACC
ENSG00000100345	0.0	0.49919992022634	ACC
ENSG00000100347	0.0	-0.000962746697201988	ACC
ENSG00000100348	0.0	-0.0010682462519678	ACC
ENSG00000100350	0.0	0.8226050735367836	ACC
ENSG00000100351	0.0	-1.645067751668186	ACC
ENSG00000100353	0.0	0.2649586746458871	ACC
ENSG00000100354	0.0	0.2224545279850504	ACC
ENSG00000100359	-1.0	-0.2974915639023948	ACC
ENSG00000100360	0.0	-0.044455600459429	ACC
ENSG00000100364	-1.0	0.1461323885952358	ACC
ENSG00000100365	-1.0	-1.497227919209014	ACC
ENSG00000100368	0.0	-2.44992944536224	ACC
ENSG00000100373	0.0	1.496731896091335	ACC
ENSG00000100376	-1.0	0.1148929938414894	ACC
ENSG00000100379	0.0	0.1456629944342239	ACC
ENSG00000100380	0.0	0.4272633590388699	ACC
ENSG00000100385	0.0	-1.4480208743715528	ACC
ENSG00000100395	0.0	0.1831951824185088	ACC
ENSG00000100399	0.0	-0.2097091219604118	ACC
ENSG00000100403	-1.0	0.4391922388297752	ACC
ENSG00000100417	0.0	-0.3629909350189284	ACC
ENSG00000100422	-1.0	-0.9943337244589454	ACC
ENSG00000100425	0.0	0.0464781882788939	ACC
ENSG00000100426	0.0	0.5254162104085447	ACC
ENSG00000100433	0.0	0.2684131087989049	ACC
ENSG00000100439	0.0	-0.1696353897250715	ACC
ENSG00000100441	0.0	0.2968047621501688	ACC
ENSG00000100442	0.0	0.1329430678436296	ACC
ENSG00000100445	0.0	-0.4490480557527767	ACC
ENSG00000100448	0.0	-0.6678319954281421	ACC
ENSG00000100453	0.0	-0.3152144696438715	ACC
ENSG00000100473	0.0	-0.7360944630942253	ACC
ENSG00000100483	0.0	-0.2882814381671257	ACC
ENSG00000100485	0.0	-0.021045934842449	ACC
ENSG00000100503	0.0	-0.4273143539607221	ACC
ENSG00000100504	-1.0	0.3916382629855244	ACC
ENSG00000100505	0.0	-1.819979817007734	ACC
ENSG00000100519	0.0	0.1661370396242263	ACC
ENSG00000100523	0.0	-0.1792971456518815	ACC
ENSG00000100526	1.0	1.1501291747279063	ACC
ENSG00000100528	0.0	0.4404798938070982	ACC
ENSG00000100532	0.0	-0.4014322299210517	ACC
ENSG00000100554	0.0	-0.2681895744190501	ACC
ENSG00000100557	0.0	0.2103398991835453	ACC
ENSG00000100558	-1.0	0.8516342727410297	ACC
ENSG00000100564	0.0	-0.1263440879392126	ACC
ENSG00000100565	0.0	-0.5095565603488438	ACC
ENSG00000100567	0.0	0.3190025715828937	ACC
ENSG00000100568	0.0	0.0032832620349774	ACC
ENSG00000100575	0.0	0.5490976299099791	ACC
ENSG00000100577	0.0	0.0482559881522075	ACC
ENSG00000100578	0.0	0.2926099839368394	ACC
ENSG00000100580	0.0	-0.2889243884562581	ACC
ENSG00000100583	0.0	0.611727783577299	ACC
ENSG00000100592	0.0	0.1660276675638501	ACC
ENSG00000100593	0.0	2.1636765255485835	ACC
ENSG00000100596	0.0	0.4434444235354734	ACC
ENSG00000100600	0.0	0.5845849353645652	ACC
ENSG00000100601	0.0	-0.1831417947531393	ACC
ENSG00000100603	0.0	0.145615552708962	ACC
ENSG00000100605	0.0	0.185218718146864	ACC
ENSG00000100612	0.0	0.2168022992680334	ACC
ENSG00000100626	0.0	-1.1383813819714366	ACC
ENSG00000100628	0.0	-2.164341813816898	ACC
ENSG00000100629	0.0	0.0767273148366143	ACC
ENSG00000100632	0.0	0.1480804201717431	ACC
ENSG00000100644	0.0	-0.0086150296110913	ACC
ENSG00000100650	-1.0	-0.526192592917068	ACC
ENSG00000100652	0.0	0.0620818104818582	ACC
ENSG00000100697	0.0	0.2225776306580481	ACC
ENSG00000100711	0.0	-0.0590797428109947	ACC
ENSG00000100714	0.0	0.6737530535000119	ACC
ENSG00000100721	0.0	-5.022596126502829	ACC
ENSG00000100722	0.0	0.5435759652852288	ACC
ENSG00000100731	0.0	0.0074569405958414	ACC
ENSG00000100739	0.0	-0.9689908501008112	ACC
ENSG00000100744	0.0	0.042436522472572	ACC
ENSG00000100749	0.0	0.2013174034171675	ACC
ENSG00000100764	0.0	0.292054380718842	ACC
ENSG00000100796	0.0	-0.03403293799078	ACC
ENSG00000100804	0.0	0.4913561817579021	ACC
ENSG00000100811	0.0	0.2533754574960171	ACC
ENSG00000100814	0.0	0.5545349763075821	ACC
ENSG00000100815	0.0	0.5464810793532132	ACC
ENSG00000100836	0.0	-0.0285917245789394	ACC
ENSG00000100842	-1.0	-1.774537372690462	ACC
ENSG00000100852	0.0	0.5549174398926566	ACC
ENSG00000100865	0.0	0.3961262080219698	ACC
ENSG00000100867	1.0	1.767426400652509	ACC
ENSG00000100883	0.0	0.2376028904887508	ACC
ENSG00000100884	0.0	0.8466480598343539	ACC
ENSG00000100888	0.0	-0.0500964936936601	ACC
ENSG00000100902	0.0	0.242449624862764	ACC
ENSG00000100918	-1.0	-0.7031196177137683	ACC
ENSG00000100983	0.0	-0.0384489460019922	ACC
ENSG00000100985	0.0	-2.82917359001449	ACC
ENSG00000100991	0.0	-0.0627284060826854	ACC
ENSG00000101000	-1.0	-0.5497043458730643	ACC
ENSG00000101017	0.0	-2.681410599244716	ACC
ENSG00000101019	0.0	0.0985181267919942	ACC
ENSG00000101049	0.0	-0.4162718905315675	ACC
ENSG00000101052	0.0	-0.218173155475514	ACC
ENSG00000101057	0.0	0.6634368167835082	ACC
ENSG00000101076	0.0	0.0516886835407357	ACC
ENSG00000101079	0.0	0.0290572325696241	ACC
ENSG00000101082	0.0	-1.5787983231485618	ACC
ENSG00000101096	0.0	-1.2692741054265513	ACC
ENSG00000101104	-1.0	-0.1631478716285951	ACC
ENSG00000101115	0.0	0.1347538053330398	ACC
ENSG00000101126	0.0	0.1341644183447832	ACC
ENSG00000101132	0.0	0.3442852526774303	ACC
ENSG00000101138	0.0	0.3875302353736391	ACC
ENSG00000101144	0.0	0.179224362766067	ACC
ENSG00000101158	0.0	0.2662184791876428	ACC
ENSG00000101160	0.0	-0.7723412768644026	ACC
ENSG00000101181	0.0	-0.0630695377584067	ACC
ENSG00000101188	0.0	-0.6528311600603796	ACC
ENSG00000101194	-1.0	-0.1350418293239092	ACC
ENSG00000101197	1.0	-0.4170111521505263	ACC
ENSG00000101198	1.0	-0.4580806647390577	ACC
ENSG00000101199	0.0	-0.1237026434010353	ACC
ENSG00000101216	0.0	-0.1083462788737726	ACC
ENSG00000101222	0.0	0.0573320266128309	ACC
ENSG00000101224	0.0	0.873634689574299	ACC
ENSG00000101236	0.0	0.6569731361546155	ACC
ENSG00000101247	0.0	0.0060789778624484	ACC
ENSG00000101255	0.0	1.1384961934493685	ACC
ENSG00000101265	-1.0	-2.599584189061478	ACC
ENSG00000101266	0.0	0.4227642350172926	ACC
ENSG00000101276	0.0	0.6863811429136307	ACC
ENSG00000101278	0.0	0.1163260006776811	ACC
ENSG00000101294	0.0	0.183979923012685	ACC
ENSG00000101298	0.0	-0.4909256199445953	ACC
ENSG00000101307	0.0	-2.1408617422227563	ACC
ENSG00000101310	0.0	0.4916172814855367	ACC
ENSG00000101311	-1.0	1.7165595152010578	ACC
ENSG00000101333	0.0	1.4504930513752017	ACC
ENSG00000101335	0.0	-1.3328261512366235	ACC
ENSG00000101336	-1.0	-1.5870259403917062	ACC
ENSG00000101337	0.0	0.2876045337848453	ACC
ENSG00000101342	0.0	-0.8084757480206625	ACC
ENSG00000101346	0.0	0.789026893443781	ACC
ENSG00000101347	0.0	-0.7902740864023207	ACC
ENSG00000101350	0.0	0.4393274356244458	ACC
ENSG00000101353	0.0	-0.1095789627794374	ACC
ENSG00000101363	0.0	0.1162641481579677	ACC
ENSG00000101365	0.0	-0.1893488085178155	ACC
ENSG00000101367	0.0	0.2761637568336658	ACC
ENSG00000101384	0.0	0.924383595411593	ACC
ENSG00000101391	0.0	-0.1176837537925395	ACC
ENSG00000101405	0.0	-1.85984222512564	ACC
ENSG00000101407	0.0	0.2541858642055912	ACC
ENSG00000101412	1.0	0.0933691588620982	ACC
ENSG00000101413	0.0	0.0420983282667032	ACC
ENSG00000101442	0.0	-0.0424889744037741	ACC
ENSG00000101443	0.0	-0.1383894844745643	ACC
ENSG00000101444	0.0	0.8995284911691455	ACC
ENSG00000101447	1.0	1.3851805386104592	ACC
ENSG00000101452	0.0	-0.2858646474963923	ACC
ENSG00000101457	0.0	0.0418578195112947	ACC
ENSG00000101463	0.0	-2.0787143467333773	ACC
ENSG00000101470	0.0	-0.4360433291415988	ACC
ENSG00000101473	0.0	-0.8003231380992967	ACC
ENSG00000101489	0.0	-1.287492895438391	ACC
ENSG00000101544	0.0	0.2637361843033091	ACC
ENSG00000101574	0.0	0.3047063559186063	ACC
ENSG00000101577	0.0	0.0769680270097431	ACC
ENSG00000101605	0.0	-1.5454617161383617	ACC
ENSG00000101608	0.0	-0.4472389036892002	ACC
ENSG00000101624	0.0	0.8549864346319328	ACC
ENSG00000101654	0.0	-0.1503253564838592	ACC
ENSG00000101670	0.0	1.4020774142333057	ACC
ENSG00000101680	0.0	-0.4529931818845706	ACC
ENSG00000101695	0.0	0.0669186155921137	ACC
ENSG00000101745	0.0	0.7206610447250262	ACC
ENSG00000101751	0.0	-0.0394481867157216	ACC
ENSG00000101752	0.0	0.5708172577272271	ACC
ENSG00000101898	0.0	-0.0711454052297754	ACC
ENSG00000102445	0.0	0.8258788210003666	ACC
ENSG00000102471	0.0	0.3316697952273875	ACC
ENSG00000102524	0.0	-0.8743801566672961	ACC
ENSG00000102531	0.0	0.350045429268002	ACC
ENSG00000102543	0.0	0.0319070153604924	ACC
ENSG00000102547	-1.0	0.1624632755952127	ACC
ENSG00000102554	-1.0	0.0866679133496016	ACC
ENSG00000102575	0.0	-1.324906345147701	ACC
ENSG00000102580	0.0	0.5506608946183355	ACC
ENSG00000102606	-1.0	0.1490830157322407	ACC
ENSG00000102738	0.0	-0.0608477915465335	ACC
ENSG00000102743	0.0	0.5511453595995931	ACC
ENSG00000102753	0.0	0.5859950963331267	ACC
ENSG00000102755	0.0	-0.4131309061930554	ACC
ENSG00000102760	0.0	-1.46920893494809	ACC
ENSG00000102780	0.0	0.5030584419035368	ACC
ENSG00000102781	0.0	-0.2701602051747736	ACC
ENSG00000102786	0.0	-0.1052243484258758	ACC
ENSG00000102802	-1.0	-1.6702410346860026	ACC
ENSG00000102805	0.0	-0.3135813527874905	ACC
ENSG00000102837	0.0	2.9627703582621923	ACC
ENSG00000102854	0.0	1.383808246697091	ACC
ENSG00000102870	0.0	0.4550283419949923	ACC
ENSG00000102879	-1.0	-3.101367354080371	ACC
ENSG00000102890	0.0	-0.0190492818482519	ACC
ENSG00000102893	0.0	0.2420904518687369	ACC
ENSG00000102897	0.0	0.2639147249195653	ACC
ENSG00000102900	0.0	0.1410120448930512	ACC
ENSG00000102904	0.0	-1.0198048309898384	ACC
ENSG00000102908	-1.0	0.5016809490831379	ACC
ENSG00000102910	0.0	0.5455805466167317	ACC
ENSG00000102921	0.0	-0.2414985723994857	ACC
ENSG00000102924	0.0	-0.855982191718378	ACC
ENSG00000102931	0.0	-0.048672172000454	ACC
ENSG00000102935	0.0	-0.4773402661153338	ACC
ENSG00000102962	0.0	-1.2692568240885584	ACC
ENSG00000102967	0.0	0.3477673868637123	ACC
ENSG00000102970	0.0	-2.652043308338294	ACC
ENSG00000102978	0.0	0.2812343493689507	ACC
ENSG00000102996	1.0	0.1730623315870146	ACC
ENSG00000103005	0.0	-0.146227021864357	ACC
ENSG00000103021	0.0	1.449717070706496	ACC
ENSG00000103034	-1.0	-1.1633763291113937	ACC
ENSG00000103035	0.0	0.2635913516221103	ACC
ENSG00000103037	-1.0	0.0657798248869864	ACC
ENSG00000103042	0.0	0.471796942299563	ACC
ENSG00000103043	0.0	-0.1729547004159728	ACC
ENSG00000103044	0.0	1.1797976558656575	ACC
ENSG00000103051	0.0	-0.0806436763470028	ACC
ENSG00000103056	0.0	-0.3299420795522217	ACC
ENSG00000103089	0.0	0.0944352382367459	ACC
ENSG00000103091	-1.0	0.1475188723175614	ACC
ENSG00000103121	1.0	0.1409577612729642	ACC
ENSG00000103150	0.0	0.0708830586346715	ACC
ENSG00000103152	0.0	0.1582171024765473	ACC
ENSG00000103160	0.0	-0.0435754074763645	ACC
ENSG00000103168	-1.0	-0.3662800815071525	ACC
ENSG00000103184	0.0	-1.2879024214227233	ACC
ENSG00000103194	0.0	0.2931446072253837	ACC
ENSG00000103196	-1.0	-1.4028379798211073	ACC
ENSG00000103199	0.0	0.0827669241435423	ACC
ENSG00000103222	0.0	0.8972417844994708	ACC
ENSG00000103227	0.0	-0.5672601823028606	ACC
ENSG00000103248	0.0	0.0114165056755051	ACC
ENSG00000103275	0.0	0.2806484646971341	ACC
ENSG00000103310	0.0	-0.2029029035261255	ACC
ENSG00000103313	0.0	0.2294693858925071	ACC
ENSG00000103316	0.0	1.330295794326189	ACC
ENSG00000103343	0.0	0.0304632773926063	ACC
ENSG00000103353	0.0	0.6293058821812301	ACC
ENSG00000103356	0.0	0.5676702175436326	ACC
ENSG00000103365	0.0	-1.217290280386964	ACC
ENSG00000103381	0.0	0.1482958391454981	ACC
ENSG00000103404	0.0	0.3281422882672801	ACC
ENSG00000103415	0.0	0.1163012885631016	ACC
ENSG00000103429	0.0	0.5499391146020671	ACC
ENSG00000103485	0.0	1.3841741744240237	ACC
ENSG00000103494	0.0	0.6580645418490264	ACC
ENSG00000103510	0.0	-0.2054185621906858	ACC
ENSG00000103522	0.0	-2.537595394315888	ACC
ENSG00000103528	0.0	0.0486914341572615	ACC
ENSG00000103534	0.0	0.5180697522118254	ACC
ENSG00000103544	0.0	0.1675660277910728	ACC
ENSG00000103550	0.0	1.075196634077929	ACC
ENSG00000103591	0.0	0.0899535936590256	ACC
ENSG00000103599	0.0	0.6435200948401564	ACC
ENSG00000103642	0.0	0.0416163442391047	ACC
ENSG00000103657	0.0	-0.0402059849922898	ACC
ENSG00000103671	0.0	-0.1292311756569988	ACC
ENSG00000103707	0.0	0.5209517304685569	ACC
ENSG00000103710	0.0	-1.2723053143533836	ACC
ENSG00000103723	-1.0	-0.4003624764959711	ACC
ENSG00000103740	-1.0	-0.1927909196524089	ACC
ENSG00000103742	0.0	-1.1892468701964296	ACC
ENSG00000103769	0.0	0.2610320890889441	ACC
ENSG00000103811	0.0	-0.3266916999488211	ACC
ENSG00000103852	0.0	0.1258344051437173	ACC
ENSG00000103855	0.0	0.8914352498959931	ACC
ENSG00000103876	0.0	-0.1781083317193047	ACC
ENSG00000103942	0.0	-0.5545580464730708	ACC
ENSG00000103966	0.0	0.1073039352287529	ACC
ENSG00000103978	0.0	0.391330975330653	ACC
ENSG00000103994	0.0	0.4276981244700755	ACC
ENSG00000103995	0.0	0.4409249146125999	ACC
ENSG00000104043	0.0	-0.8383895920684298	ACC
ENSG00000104044	0.0	-0.3139410494606944	ACC
ENSG00000104047	0.0	0.2202868200893424	ACC
ENSG00000104064	0.0	0.0993049825053225	ACC
ENSG00000104067	0.0	0.295871832287879	ACC
ENSG00000104131	0.0	0.96213435176414	ACC
ENSG00000104133	0.0	0.0938856035914288	ACC
ENSG00000104140	0.0	-0.1611707339465562	ACC
ENSG00000104147	0.0	1.0437553547060214	ACC
ENSG00000104154	0.0	-0.0135178177570156	ACC
ENSG00000104177	-1.0	-0.3744682480342405	ACC
ENSG00000104205	0.0	-0.0010844991007543	ACC
ENSG00000104213	0.0	-1.7517198216834995	ACC
ENSG00000104218	0.0	0.8629285536612564	ACC
ENSG00000104219	-1.0	0.9092130017159004	ACC
ENSG00000104221	0.0	0.1773668715731542	ACC
ENSG00000104228	0.0	0.279068388907209	ACC
ENSG00000104231	0.0	0.5141666966592549	ACC
ENSG00000104267	0.0	-1.7530714699236527	ACC
ENSG00000104290	0.0	1.369687644340506	ACC
ENSG00000104299	0.0	0.1557565832047932	ACC
ENSG00000104320	0.0	0.469769881454314	ACC
ENSG00000104324	0.0	-1.144316021024147	ACC
ENSG00000104325	0.0	-0.1116592787305589	ACC
ENSG00000104327	1.0	1.197669474157891	ACC
ENSG00000104331	0.0	0.2827998178690261	ACC
ENSG00000104332	0.0	-1.2249108842698435	ACC
ENSG00000104341	0.0	1.0710994928927071	ACC
ENSG00000104343	0.0	0.3098714007213151	ACC
ENSG00000104356	0.0	0.6381640612272025	ACC
ENSG00000104361	0.0	0.4172333868185431	ACC
ENSG00000104365	-1.0	-0.1445133373023899	ACC
ENSG00000104369	0.0	1.0860104082715427	ACC
ENSG00000104371	0.0	1.676268077965486	ACC
ENSG00000104408	0.0	0.3488326996057723	ACC
ENSG00000104412	0.0	0.1039617940070662	ACC
ENSG00000104413	0.0	0.3133638562059562	ACC
ENSG00000104415	-1.0	-1.2320869557897989	ACC
ENSG00000104419	-1.0	-0.9860265582505338	ACC
ENSG00000104427	0.0	-0.4159626337461291	ACC
ENSG00000104432	0.0	-0.4058555671040849	ACC
ENSG00000104442	0.0	0.4331551470610375	ACC
ENSG00000104450	0.0	0.4524110527306836	ACC
ENSG00000104490	0.0	-0.5827211315059374	ACC
ENSG00000104497	0.0	0.467478451530692	ACC
ENSG00000104517	0.0	0.1869572411598917	ACC
ENSG00000104518	-1.0	-0.4715247332131714	ACC
ENSG00000104537	0.0	-0.0278284839650383	ACC
ENSG00000104549	1.0	1.0771762306893116	ACC
ENSG00000104611	-1.0	1.0199055051834522	ACC
ENSG00000104613	0.0	0.1563387817029112	ACC
ENSG00000104626	0.0	0.4089148691430164	ACC
ENSG00000104635	0.0	0.4325562159731146	ACC
ENSG00000104643	0.0	0.0204598858193551	ACC
ENSG00000104660	0.0	-0.0428149099393074	ACC
ENSG00000104671	0.0	0.2851992198931106	ACC
ENSG00000104679	0.0	-0.0025291619883602	ACC
ENSG00000104687	0.0	0.278080588274796	ACC
ENSG00000104689	0.0	0.6010606880325882	ACC
ENSG00000104691	0.0	0.5481598086786882	ACC
ENSG00000104695	0.0	-0.151426783355679	ACC
ENSG00000104714	0.0	-0.1677942949524937	ACC
ENSG00000104722	0.0	-0.4787308382368094	ACC
ENSG00000104728	-1.0	0.1174366204088957	ACC
ENSG00000104731	0.0	0.0166979975082777	ACC
ENSG00000104738	0.0	0.8442671806358674	ACC
ENSG00000104756	0.0	-0.3113401189835314	ACC
ENSG00000104763	0.0	0.3193543541839332	ACC
ENSG00000104765	0.0	0.4161404553303155	ACC
ENSG00000104783	0.0	0.3984234360492713	ACC
ENSG00000104805	0.0	0.0744475210208303	ACC
ENSG00000104808	0.0	-0.5364860954259509	ACC
ENSG00000104814	0.0	-2.1461212630731947	ACC
ENSG00000104823	0.0	-0.2154650362355618	ACC
ENSG00000104856	0.0	-0.8935508080234287	ACC
ENSG00000104859	-1.0	-0.5939189479038697	ACC
ENSG00000104866	0.0	0.2897919580921715	ACC
ENSG00000104870	-1.0	-0.7761223103752335	ACC
ENSG00000104879	-1.0	1.2100104237620892	ACC
ENSG00000104881	0.0	0.7634991858905014	ACC
ENSG00000104883	0.0	0.066784355276835	ACC
ENSG00000104885	0.0	-0.0208781276439615	ACC
ENSG00000104892	0.0	0.2922227934417863	ACC
ENSG00000104899	1.0	-0.4338306123356001	ACC
ENSG00000104918	0.0	-0.6629060758397282	ACC
ENSG00000104921	0.0	-4.728295050838758	ACC
ENSG00000104953	0.0	0.0394315076950146	ACC
ENSG00000104964	0.0	-0.086896646985808	ACC
ENSG00000104967	0.0	-0.0486556685590992	ACC
ENSG00000104970	0.0	0.6790542096378036	ACC
ENSG00000105048	0.0	0.63195606805306	ACC
ENSG00000105053	0.0	-0.2228759714091486	ACC
ENSG00000105058	0.0	-0.0040222394834693	ACC
ENSG00000105085	0.0	-0.2074195744602145	ACC
ENSG00000105088	1.0	-1.8524333061205125	ACC
ENSG00000105122	-1.0	-2.8712220718902963	ACC
ENSG00000105131	0.0	0.9993745843677112	ACC
ENSG00000105135	0.0	0.2601967152403189	ACC
ENSG00000105136	0.0	-0.3247618407857547	ACC
ENSG00000105137	-1.0	-1.1709128923034562	ACC
ENSG00000105141	0.0	0.797085794167346	ACC
ENSG00000105143	0.0	0.3650137130205193	ACC
ENSG00000105146	0.0	-1.3962953155290283	ACC
ENSG00000105171	0.0	-0.0207038223623302	ACC
ENSG00000105173	1.0	0.5112410827903169	ACC
ENSG00000105176	0.0	0.5202151905093366	ACC
ENSG00000105185	0.0	0.3186263719671042	ACC
ENSG00000105193	0.0	-0.1485133769089391	ACC
ENSG00000105197	0.0	0.4984369651353991	ACC
ENSG00000105202	0.0	0.2460264610593945	ACC
ENSG00000105204	0.0	0.09191823554182	ACC
ENSG00000105227	0.0	-0.095256304200469	ACC
ENSG00000105245	-1.0	-0.5716255784437222	ACC
ENSG00000105246	0.0	-2.612410443673625	ACC
ENSG00000105251	0.0	-0.6340293883100391	ACC
ENSG00000105255	0.0	-1.0039098377090885	ACC
ENSG00000105270	0.0	-0.8911326622844197	ACC
ENSG00000105278	0.0	-0.9081772129616544	ACC
ENSG00000105281	-1.0	0.2981277575916562	ACC
ENSG00000105289	0.0	-0.5251240288869785	ACC
ENSG00000105290	1.0	-0.9506349564302556	ACC
ENSG00000105327	0.0	0.6828638803309504	ACC
ENSG00000105339	-1.0	-0.6683620966338109	ACC
ENSG00000105352	0.0	-1.8416910194783684	ACC
ENSG00000105355	0.0	-0.0672638543767061	ACC
ENSG00000105366	0.0	-0.8466249755263998	ACC
ENSG00000105369	0.0	-4.127524167541163	ACC
ENSG00000105373	0.0	-0.1208870033644545	ACC
ENSG00000105379	0.0	-0.2380055847282466	ACC
ENSG00000105392	0.0	0.5359547371920214	ACC
ENSG00000105397	0.0	-0.5680674430437487	ACC
ENSG00000105398	0.0	0.2268236276006076	ACC
ENSG00000105409	1.0	-0.2066712892657704	ACC
ENSG00000105419	0.0	-0.9001355001970959	ACC
ENSG00000105426	0.0	-1.2047118111406383	ACC
ENSG00000105427	1.0	0.123211195902612	ACC
ENSG00000105438	0.0	0.4515215516971297	ACC
ENSG00000105483	0.0	-0.7071857496170403	ACC
ENSG00000105492	0.0	-0.8586606683179169	ACC
ENSG00000105497	0.0	-0.2814771088505902	ACC
ENSG00000105499	0.0	-0.2715269122324885	ACC
ENSG00000105514	0.0	0.4654355938920266	ACC
ENSG00000105518	0.0	0.0457410402641242	ACC
ENSG00000105519	0.0	-0.4324108016713436	ACC
ENSG00000105520	0.0	-0.7512158522862896	ACC
ENSG00000105538	0.0	-1.1858271317814273	ACC
ENSG00000105556	0.0	0.0031341555342032	ACC
ENSG00000105583	0.0	-0.1105904919209477	ACC
ENSG00000105609	0.0	-1.0674943312962506	ACC
ENSG00000105639	0.0	-2.660511994163782	ACC
ENSG00000105640	0.0	-0.19992292914667	ACC
ENSG00000105641	0.0	0.4759112641194343	ACC
ENSG00000105642	0.0	-0.1881372639061217	ACC
ENSG00000105643	0.0	-0.8291212898572866	ACC
ENSG00000105655	0.0	-0.9343477339943252	ACC
ENSG00000105664	0.0	0.4087345576172752	ACC
ENSG00000105669	0.0	-0.1577516856489142	ACC
ENSG00000105671	0.0	0.1588110065089161	ACC
ENSG00000105672	0.0	-0.0886715387741365	ACC
ENSG00000105676	0.0	0.2197293246753462	ACC
ENSG00000105679	0.0	-0.1732351712626881	ACC
ENSG00000105696	-1.0	-1.3922641577175467	ACC
ENSG00000105697	0.0	-0.110974962794712	ACC
ENSG00000105700	0.0	0.1174815274559855	ACC
ENSG00000105705	0.0	0.0087116556021172	ACC
ENSG00000105707	0.0	2.416881376185368	ACC
ENSG00000105708	0.0	-0.207817270949615	ACC
ENSG00000105717	0.0	-0.0073485276129964	ACC
ENSG00000105737	0.0	-1.3081018485493818	ACC
ENSG00000105750	0.0	-0.2231575588131048	ACC
ENSG00000105767	0.0	-0.1229079150825447	ACC
ENSG00000105778	0.0	0.4155717640462107	ACC
ENSG00000105784	0.0	-0.4896919030233316	ACC
ENSG00000105793	0.0	0.5641185935850241	ACC
ENSG00000105810	0.0	0.952186911479667	ACC
ENSG00000105819	0.0	0.1763224789872658	ACC
ENSG00000105825	0.0	0.0216391226356261	ACC
ENSG00000105829	0.0	0.1064738209978525	ACC
ENSG00000105849	0.0	0.6637178230847879	ACC
ENSG00000105852	0.0	-0.2694086442182528	ACC
ENSG00000105855	0.0	0.3802568491739698	ACC
ENSG00000105856	0.0	-0.0834220982527741	ACC
ENSG00000105865	0.0	0.3226579099649174	ACC
ENSG00000105866	0.0	-0.5786918494888986	ACC
ENSG00000105875	0.0	-0.6023560301032654	ACC
ENSG00000105877	0.0	0.2914848335933358	ACC
ENSG00000105880	1.0	0.9231196832636612	ACC
ENSG00000105887	0.0	0.0736996710250185	ACC
ENSG00000105926	0.0	-0.1308781934472078	ACC
ENSG00000105928	1.0	-2.139763419214374	ACC
ENSG00000105939	0.0	0.219443827493925	ACC
ENSG00000105948	0.0	0.8095977316658581	ACC
ENSG00000105963	0.0	0.2870757000334019	ACC
ENSG00000105967	-1.0	-2.568093997977856	ACC
ENSG00000105971	0.0	-1.023945214043578	ACC
ENSG00000105974	1.0	-1.4506625964740472	ACC
ENSG00000105976	0.0	2.1754510802803364	ACC
ENSG00000105982	0.0	0.2028214637823704	ACC
ENSG00000105983	0.0	0.7865927994153976	ACC
ENSG00000105993	0.0	0.1429345985513899	ACC
ENSG00000106003	0.0	0.4223261110231021	ACC
ENSG00000106009	0.0	0.2481942766044182	ACC
ENSG00000106018	0.0	-1.02022899565132	ACC
ENSG00000106034	0.0	-0.9436021939694934	ACC
ENSG00000106038	0.0	0.1572263705023202	ACC
ENSG00000106049	0.0	0.4439640116888784	ACC
ENSG00000106052	0.0	0.4078257021957146	ACC
ENSG00000106066	0.0	-2.1460076122284137	ACC
ENSG00000106070	0.0	0.4884814734657574	ACC
ENSG00000106100	0.0	-0.0184904446977288	ACC
ENSG00000106105	0.0	0.4203319549949731	ACC
ENSG00000106113	0.0	0.6903724468949229	ACC
ENSG00000106125	0.0	0.466731661553087	ACC
ENSG00000106153	0.0	0.0386389377258372	ACC
ENSG00000106244	0.0	0.1619388084561767	ACC
ENSG00000106246	0.0	0.2117425780589552	ACC
ENSG00000106258	0.0	0.556891995113604	ACC
ENSG00000106266	0.0	-0.4781011859349506	ACC
ENSG00000106268	1.0	0.0603171012792965	ACC
ENSG00000106299	0.0	-0.2223599167382312	ACC
ENSG00000106327	0.0	0.5246785653228848	ACC
ENSG00000106330	0.0	0.0715825053088615	ACC
ENSG00000106333	0.0	-1.4753240349145675	ACC
ENSG00000106344	0.0	0.7037105479541222	ACC
ENSG00000106351	0.0	-0.4037164183261565	ACC
ENSG00000106384	0.0	-1.1987332857255917	ACC
ENSG00000106392	0.0	0.4823281724581696	ACC
ENSG00000106397	1.0	0.1630272020590988	ACC
ENSG00000106400	1.0	-0.1510796901500822	ACC
ENSG00000106404	0.0	-1.3390783177565302	ACC
ENSG00000106415	0.0	-1.1218845860907722	ACC
ENSG00000106443	0.0	0.4134950690194386	ACC
ENSG00000106459	0.0	-0.1625247271741277	ACC
ENSG00000106462	0.0	0.553588234870702	ACC
ENSG00000106477	0.0	0.6110532831715596	ACC
ENSG00000106479	0.0	-0.4399400211644442	ACC
ENSG00000106483	-1.0	-2.0344454481200835	ACC
ENSG00000106484	-1.0	0.725008416585361	ACC
ENSG00000106524	0.0	0.2475049324415311	ACC
ENSG00000106526	-1.0	0.2188889010462917	ACC
ENSG00000106537	0.0	0.4995855444979105	ACC
ENSG00000106538	-1.0	-1.0761260837214748	ACC
ENSG00000106546	0.0	0.1754356407167845	ACC
ENSG00000106560	0.0	-0.0566525016268989	ACC
ENSG00000106565	0.0	-0.4743654678693356	ACC
ENSG00000106571	0.0	-1.570194196574905	ACC
ENSG00000106588	0.0	0.1648591670340991	ACC
ENSG00000106591	0.0	0.3721839848544938	ACC
ENSG00000106603	0.0	-0.0425829066463534	ACC
ENSG00000106605	0.0	-0.629391299143628	ACC
ENSG00000106608	0.0	-0.2538023557709591	ACC
ENSG00000106609	0.0	0.1121402665604808	ACC
ENSG00000106610	0.0	-0.15439040666592	ACC
ENSG00000106615	0.0	0.3587917542850704	ACC
ENSG00000106628	0.0	0.5625607118568848	ACC
ENSG00000106633	0.0	-1.6613810632931365	ACC
ENSG00000106635	0.0	-0.0686043128315787	ACC
ENSG00000106665	0.0	-0.1603533082316285	ACC
ENSG00000106682	0.0	0.0183091528077867	ACC
ENSG00000106683	0.0	-0.1167366946463125	ACC
ENSG00000106688	0.0	-0.3145211825328211	ACC
ENSG00000106689	0.0	-1.3693446066439106	ACC
ENSG00000106701	0.0	-0.3186678699167182	ACC
ENSG00000106723	0.0	0.1835835932250884	ACC
ENSG00000106733	0.0	-0.2866561670477936	ACC
ENSG00000106772	0.0	1.1243983653921368	ACC
ENSG00000106785	0.0	-0.0353045182508486	ACC
ENSG00000106789	0.0	-0.0766555730496885	ACC
ENSG00000106803	0.0	-0.1990167679710364	ACC
ENSG00000106804	0.0	0.0925070223379105	ACC
ENSG00000106809	-1.0	-1.9145251972183368	ACC
ENSG00000106819	0.0	-1.1564352233439186	ACC
ENSG00000106823	0.0	-1.730998769826626	ACC
ENSG00000106852	0.0	-1.0873319702960005	ACC
ENSG00000106853	-1.0	-0.0501007149578463	ACC
ENSG00000106868	-1.0	0.593198168623266	ACC
ENSG00000106927	0.0	-0.0079498401852661	ACC
ENSG00000106948	0.0	-1.1385572697055957	ACC
ENSG00000106952	0.0	-3.4523395176045084	ACC
ENSG00000106976	-1.0	-0.1116201493235681	ACC
ENSG00000106991	-1.0	-1.0512993716156895	ACC
ENSG00000106993	0.0	0.2484502115087914	ACC
ENSG00000107014	0.0	-1.306955830721504	ACC
ENSG00000107018	0.0	-1.3831686424958176	ACC
ENSG00000107020	0.0	-0.3484147512860474	ACC
ENSG00000107021	0.0	0.0020643907572181	ACC
ENSG00000107036	0.0	-0.1105554311804313	ACC
ENSG00000107077	0.0	-0.1327656046870694	ACC
ENSG00000107104	0.0	0.6880280618373457	ACC
ENSG00000107105	0.0	0.3639481480752203	ACC
ENSG00000107130	0.0	0.4301960966945772	ACC
ENSG00000107159	1.0	4.424438324107488	ACC
ENSG00000107186	-1.0	-1.4475180294779175	ACC
ENSG00000107201	0.0	-0.3124930602327227	ACC
ENSG00000107242	0.0	-0.3842445389464884	ACC
ENSG00000107249	0.0	0.6999625977823841	ACC
ENSG00000107263	0.0	-0.5410785856745997	ACC
ENSG00000107282	0.0	0.2309698231130369	ACC
ENSG00000107295	0.0	-0.4110623410143948	ACC
ENSG00000107317	-1.0	-2.265998513525563	ACC
ENSG00000107338	-1.0	0.456467259104774	ACC
ENSG00000107371	0.0	0.3258201370609067	ACC
ENSG00000107372	0.0	-0.2005878829465463	ACC
ENSG00000107438	0.0	-0.3208713180577985	ACC
ENSG00000107443	0.0	0.4467689209776604	ACC
ENSG00000107485	-1.0	-2.1313278055006366	ACC
ENSG00000107518	-1.0	-0.0222660439436614	ACC
ENSG00000107521	0.0	-0.4486563401489351	ACC
ENSG00000107537	0.0	-0.1353904820822703	ACC
ENSG00000107551	-1.0	-1.5146596508253698	ACC
ENSG00000107554	0.0	0.3387003630716514	ACC
ENSG00000107560	0.0	-0.1809839297816343	ACC
ENSG00000107562	-1.0	-1.5534241726845124	ACC
ENSG00000107566	0.0	0.5472159359996528	ACC
ENSG00000107581	0.0	0.837410064365652	ACC
ENSG00000107593	0.0	-1.0320980620528009	ACC
ENSG00000107614	0.0	0.1123863177122176	ACC
ENSG00000107625	0.0	0.2677590495270457	ACC
ENSG00000107643	0.0	0.2564090168806228	ACC
ENSG00000107651	0.0	0.6066257373527307	ACC
ENSG00000107669	0.0	0.4175194330514688	ACC
ENSG00000107672	0.0	0.1741965791311235	ACC
ENSG00000107679	0.0	0.3598196838750987	ACC
ENSG00000107719	0.0	-1.3420226163914744	ACC
ENSG00000107736	0.0	-1.8751457951367525	ACC
ENSG00000107742	-1.0	-2.8226561805231984	ACC
ENSG00000107745	0.0	0.0759440757977853	ACC
ENSG00000107758	0.0	-0.2201805341338388	ACC
ENSG00000107771	0.0	0.4691400612562223	ACC
ENSG00000107779	0.0	0.5374578067298795	ACC
ENSG00000107789	0.0	0.2543498717273992	ACC
ENSG00000107796	0.0	-1.2801917961857994	ACC
ENSG00000107798	0.0	-0.1334979082486093	ACC
ENSG00000107807	0.0	0.2942607431244905	ACC
ENSG00000107815	0.0	0.7127149014979296	ACC
ENSG00000107829	0.0	-0.0864439249961696	ACC
ENSG00000107854	0.0	0.0858695708306956	ACC
ENSG00000107862	0.0	-0.0917555489603078	ACC
ENSG00000107863	-1.0	0.4238901310289968	ACC
ENSG00000107864	0.0	-0.2243678283530794	ACC
ENSG00000107874	0.0	0.0774147674096928	ACC
ENSG00000107890	0.0	0.5590665025253095	ACC
ENSG00000107897	0.0	0.8964757857516011	ACC
ENSG00000107902	0.0	-0.3271732079290698	ACC
ENSG00000107929	0.0	0.6875800718690125	ACC
ENSG00000107937	0.0	0.5912656602865081	ACC
ENSG00000107938	0.0	-0.2065217849668737	ACC
ENSG00000107951	0.0	0.7025049991871908	ACC
ENSG00000107954	0.0	-0.1261215605360873	ACC
ENSG00000107957	-1.0	0.5101452615408839	ACC
ENSG00000107959	0.0	0.0275146462286954	ACC
ENSG00000107960	0.0	0.0964848715411051	ACC
ENSG00000107968	-1.0	-0.4759307558267482	ACC
ENSG00000107984	0.0	1.0397380363840616	ACC
ENSG00000108010	0.0	0.3678159187658648	ACC
ENSG00000108018	0.0	-2.254756226486844	ACC
ENSG00000108039	0.0	0.051701324158667	ACC
ENSG00000108061	0.0	-0.080167727136308	ACC
ENSG00000108064	0.0	0.6793446513998281	ACC
ENSG00000108091	0.0	0.6673371688561188	ACC
ENSG00000108094	0.0	0.393642447024301	ACC
ENSG00000108100	0.0	0.311744902868408	ACC
[truncated: 409,237 more rows]
