# Supplementary material for: Global loss of promoter–enhancer connectivity and rebalancing of gene expression during early colorectal cancer carcinogenesis
Source: Nat Cancer. 2024 Oct 30;5(11):1697–712. doi: 10.1038/s43018-024-00823-z (PMC11584406; doi:10.1038/s43018-024-00823-z)
Supplement: Supplementary file 15 — Statistical source data. [file 43018_2024_823_MOESM15_ESM.zip › edf9.xlsx]

## Sheet: EDF9A
Left					Middle					Right
	Value	Sample	Direction			Value	Sample	Direction			Value	Sample	Direction
0	0.88118	Mucosa	Down-reg		0	0.88118	Mucosa	Down-reg		0	0.106155	Mucosa	Down-reg
1	0.326755	Mucosa	Down-reg		1	0.326755	Mucosa	Down-reg		1	0.69619	Mucosa	Down-reg
2	0.433147	Mucosa	Down-reg		2	0.433147	Mucosa	Down-reg		2	0.909	Mucosa	Down-reg
3	0.222002	Mucosa	Down-reg		3	0.222002	Mucosa	Down-reg		3	0.546143	Mucosa	Down-reg
4	0.390877	Mucosa	Down-reg		4	0.390877	Mucosa	Down-reg		4	0.127958	Mucosa	Down-reg
5	0.437722	Mucosa	Down-reg		5	0.437722	Mucosa	Down-reg		5	0.790764	Mucosa	Down-reg
6	0.293089	Mucosa	Down-reg		6	0.293089	Mucosa	Down-reg		6	0.358282	Mucosa	Down-reg
7	0.775061	Mucosa	Down-reg		7	0.775061	Mucosa	Down-reg		7	0.0874973	Mucosa	Down-reg
8	0.314258	Mucosa	Down-reg		8	0.314258	Mucosa	Down-reg		8	0.496604	Mucosa	Down-reg
9	0.62162	Mucosa	Down-reg		9	0.62162	Mucosa	Down-reg		9	0.358639	Mucosa	Down-reg
10	0.389033	Mucosa	Down-reg		10	0.389033	Mucosa	Down-reg		10	0.781543	Mucosa	Down-reg
11	0.492079	Mucosa	Down-reg		11	0.492079	Mucosa	Down-reg		11	0.819001	Mucosa	Down-reg
12	0.216676	Mucosa	Down-reg		12	0.216676	Mucosa	Down-reg		12	0.929445	Mucosa	Down-reg
13	0.722207	Mucosa	Down-reg		13	0.722207	Mucosa	Down-reg		13	0.487168	Mucosa	Down-reg
14	0.584198	Mucosa	Down-reg		14	0.584198	Mucosa	Down-reg		14	0.985775	Mucosa	Down-reg
15	0.155559	Mucosa	Down-reg		15	0.155559	Mucosa	Down-reg		15	0.92008	Mucosa	Down-reg
16	0.177752	Mucosa	Down-reg		16	0.177752	Mucosa	Down-reg		16	0.676889	Mucosa	Down-reg
17	0.179869	Mucosa	Down-reg		17	0.179869	Mucosa	Down-reg		17	0.481164	Mucosa	Down-reg
18	0.651871	Mucosa	Down-reg		18	0.651871	Mucosa	Down-reg		18	0.105011	Mucosa	Down-reg
19	0.615064	Mucosa	Down-reg		19	0.615064	Mucosa	Down-reg		19	0.91236	Mucosa	Down-reg
20	0.716744	Mucosa	Down-reg		20	0.716744	Mucosa	Down-reg		20	0.418543	Mucosa	Down-reg
21	0.381317	Mucosa	Down-reg		21	0.381317	Mucosa	Down-reg		21	0.815212	Mucosa	Down-reg
22	0.606733	Mucosa	Down-reg		22	0.606733	Mucosa	Down-reg		22	0.983058	Mucosa	Down-reg
23	0.370117	Mucosa	Down-reg		23	0.370117	Mucosa	Down-reg		23	0.994496	Mucosa	Down-reg
24	0.291519	Mucosa	Down-reg		24	0.291519	Mucosa	Down-reg		24	0.476517	Mucosa	Down-reg
25	0.459301	Mucosa	Down-reg		25	0.459301	Mucosa	Down-reg		25	0.804918	Mucosa	Down-reg
26	0.452062	Mucosa	Down-reg		26	0.452062	Mucosa	Down-reg		26	0.648938	Mucosa	Down-reg
27	0.0684239	Mucosa	Down-reg		27	0.0684239	Mucosa	Down-reg		27	0.960826	Mucosa	Down-reg
28	0.335086	Mucosa	Down-reg		28	0.335086	Mucosa	Down-reg		28	0.601759	Mucosa	Down-reg
29	0.468656	Mucosa	Down-reg		29	0.468656	Mucosa	Down-reg		29	0.433483	Mucosa	Down-reg
30	0.754848	Mucosa	Down-reg		30	0.754848	Mucosa	Down-reg		30	0.276431	Mucosa	Down-reg
31	0.378244	Mucosa	Down-reg		31	0.378244	Mucosa	Down-reg		31	0.459146	Mucosa	Down-reg
32	0.720705	Mucosa	Down-reg		32	0.720705	Mucosa	Down-reg		32	0.213811	Mucosa	Down-reg
33	0.634048	Mucosa	Down-reg		33	0.634048	Mucosa	Down-reg		33	0.633641	Mucosa	Down-reg
34	0.779022	Mucosa	Down-reg		34	0.779022	Mucosa	Down-reg		34	0.940024	Mucosa	Down-reg
35	0.382955	Mucosa	Down-reg		35	0.382955	Mucosa	Down-reg		35	0.503324	Mucosa	Down-reg
36	0.624215	Mucosa	Down-reg		36	0.624215	Mucosa	Down-reg		36	0.575095	Mucosa	Down-reg
37	0.951926	Mucosa	Down-reg		37	0.951926	Mucosa	Down-reg		37	0.369004	Mucosa	Down-reg
38	0.426864	Mucosa	Down-reg		38	0.426864	Mucosa	Down-reg		38	0.214955	Mucosa	Down-reg
39	0.506282	Mucosa	Down-reg		39	0.506282	Mucosa	Down-reg		39	0.0694832	Mucosa	Down-reg
40	0.64791	Mucosa	Down-reg		40	0.64791	Mucosa	Down-reg		40	0.633355	Mucosa	Down-reg
41	0.83454	Mucosa	Down-reg		41	0.83454	Mucosa	Down-reg		41	0.575309	Mucosa	Down-reg
42	0.793294	Mucosa	Down-reg		42	0.793294	Mucosa	Down-reg		42	0.514118	Mucosa	Down-reg
43	0.773149	Mucosa	Down-reg		43	0.773149	Mucosa	Down-reg		43	0.563014	Mucosa	Down-reg
44	0.309478	Mucosa	Down-reg		44	0.309478	Mucosa	Down-reg		44	0.69333	Mucosa	Down-reg
45	0.408905	Mucosa	Down-reg		45	0.408905	Mucosa	Down-reg		45	0.340267	Mucosa	Down-reg
46	0.890126	Mucosa	Down-reg		46	0.890126	Mucosa	Down-reg		46	0.526199	Mucosa	Down-reg
47	0.090549	Mucosa	Down-reg		47	0.090549	Mucosa	Down-reg		47	0.106727	Mucosa	Down-reg
48	0.65351	Mucosa	Down-reg		48	0.65351	Mucosa	Down-reg		48	0.680535	Mucosa	Down-reg
49	0.10687	Mucosa	Down-reg		49	0.10687	Mucosa	Down-reg		49	0.879119	Mucosa	Down-reg
50	0.629336	Mucosa	Down-reg		50	0.629336	Mucosa	Down-reg		50	0.990921	Mucosa	Down-reg
51	0.126741	Mucosa	Down-reg		51	0.126741	Mucosa	Down-reg		51	0.295875	Mucosa	Down-reg
52	0.0713603	Mucosa	Down-reg		52	0.0713603	Mucosa	Down-reg		52	0.31825	Mucosa	Down-reg
53	0.844578	Mucosa	Down-reg		53	0.844578	Mucosa	Down-reg		53	0.102867	Mucosa	Down-reg
54	0.463261	Mucosa	Down-reg		54	0.463261	Mucosa	Down-reg		54	0.518908	Mucosa	Down-reg
55	0.308727	Mucosa	Down-reg		55	0.308727	Mucosa	Down-reg		55	0.147044	Mucosa	Down-reg
56	0.228011	Mucosa	Down-reg		56	0.228011	Mucosa	Down-reg		56	0.320752	Mucosa	Down-reg
57	0.76038	Mucosa	Down-reg		57	0.76038	Mucosa	Down-reg		57	0.118522	Mucosa	Down-reg
58	0.497542	Mucosa	Down-reg		58	0.497542	Mucosa	Down-reg		58	0.576739	Mucosa	Down-reg
59	0.217017	Mucosa	Down-reg		59	0.217017	Mucosa	Down-reg		59	0.269569	Mucosa	Down-reg
60	0.497269	Mucosa	Down-reg		60	0.497269	Mucosa	Down-reg		60	0.476732	Mucosa	Down-reg
61	0.871347	Mucosa	Down-reg		61	0.871347	Mucosa	Down-reg		61	0.37987	Mucosa	Down-reg
62	0.120391	Mucosa	Down-reg		62	0.120391	Mucosa	Down-reg		62	0.388162	Mucosa	Down-reg
63	0.734499	Mucosa	Down-reg		63	0.734499	Mucosa	Down-reg		63	0.443777	Mucosa	Down-reg
64	0.325048	Mucosa	Down-reg		64	0.325048	Mucosa	Down-reg		64	0.487097	Mucosa	Down-reg
65	0.239757	Mucosa	Down-reg		65	0.239757	Mucosa	Down-reg		65	0.141325	Mucosa	Down-reg
66	0.427069	Mucosa	Down-reg		66	0.427069	Mucosa	Down-reg		66	0.536207	Mucosa	Down-reg
67	0.44776	Mucosa	Down-reg		67	0.44776	Mucosa	Down-reg		67	0.607263	Mucosa	Down-reg
68	0.658358	Mucosa	Down-reg		68	0.658358	Mucosa	Down-reg		68	0.648795	Mucosa	Down-reg
69	0.0484157	Mucosa	Down-reg		69	0.0484157	Mucosa	Down-reg		69	0.0591179	Mucosa	Down-reg
70	0.345261	Mucosa	Down-reg		70	0.345261	Mucosa	Down-reg		70	0.387447	Mucosa	Down-reg
71	0.846763	Mucosa	Down-reg		71	0.846763	Mucosa	Down-reg		71	0.486096	Mucosa	Down-reg
72	0.532163	Mucosa	Down-reg		72	0.532163	Mucosa	Down-reg		72	0.944456	Mucosa	Down-reg
73	0.509629	Mucosa	Down-reg		73	0.509629	Mucosa	Down-reg		73	0.0884981	Mucosa	Down-reg
74	0.795138	Mucosa	Down-reg		74	0.795138	Mucosa	Down-reg		74	0.809851	Mucosa	Down-reg
75	0.471592	Mucosa	Down-reg		75	0.471592	Mucosa	Down-reg		75	0.777468	Mucosa	Down-reg
76	0.25717	Mucosa	Down-reg		76	0.25717	Mucosa	Down-reg		76	0.712059	Mucosa	Down-reg
77	0.320814	Mucosa	Down-reg		77	0.320814	Mucosa	Down-reg		77	0.491386	Mucosa	Down-reg
78	0.195165	Mucosa	Down-reg		78	0.195165	Mucosa	Down-reg		78	0.554293	Mucosa	Down-reg
79	0.536807	Mucosa	Down-reg		79	0.536807	Mucosa	Down-reg		79	0.114804	Mucosa	Down-reg
80	0.0691751	Mucosa	Down-reg		80	0.0691751	Mucosa	Down-reg		80	0.83101	Mucosa	Down-reg
81	0.714969	Mucosa	Down-reg		81	0.714969	Mucosa	Down-reg		81	0.857245	Mucosa	Down-reg
82	0.510311	Mucosa	Down-reg		82	0.510311	Mucosa	Down-reg		82	0.704697	Mucosa	Down-reg
83	0.37162	Mucosa	Down-reg		83	0.37162	Mucosa	Down-reg		83	0.677318	Mucosa	Down-reg
84	0.175089	Mucosa	Down-reg		84	0.175089	Mucosa	Down-reg		84	0.399957	Mucosa	Down-reg
85	0.155354	Mucosa	Down-reg		85	0.155354	Mucosa	Down-reg		85	0.188076	Mucosa	Down-reg
86	0.316512	Mucosa	Down-reg		86	0.316512	Mucosa	Down-reg		86	0.369076	Mucosa	Down-reg
87	0.460598	Mucosa	Down-reg		87	0.460598	Mucosa	Down-reg		87	0.971049	Mucosa	Down-reg
88	0.426796	Mucosa	Down-reg		88	0.426796	Mucosa	Down-reg		88	0.8002	Mucosa	Down-reg
89	0.108645	Mucosa	Down-reg		89	0.108645	Mucosa	Down-reg		89	0.7636	Mucosa	Down-reg
90	0.918123	Mucosa	Down-reg		90	0.918123	Mucosa	Down-reg		90	0.549646	Mucosa	Down-reg
91	0.320677	Mucosa	Down-reg		91	0.320677	Mucosa	Down-reg		91	0.244978	Mucosa	Down-reg
92	0.693526	Mucosa	Down-reg		92	0.693526	Mucosa	Down-reg		92	0.96197	Mucosa	Down-reg
93	0.374829	Mucosa	Down-reg		93	0.374829	Mucosa	Down-reg		93	0.192151	Mucosa	Down-reg
94	0.113016	Mucosa	Down-reg		94	0.113016	Mucosa	Down-reg		94	0.358424	Mucosa	Down-reg
95	0.867523	Mucosa	Down-reg		95	0.867523	Mucosa	Down-reg		95	0.866181	Mucosa	Down-reg
96	0.866771	Mucosa	Down-reg		96	0.866771	Mucosa	Down-reg		96	0.588248	Mucosa	Down-reg
97	0.634321	Mucosa	Down-reg		97	0.634321	Mucosa	Down-reg		97	0.562299	Mucosa	Down-reg
98	0.452404	Mucosa	Down-reg		98	0.452404	Mucosa	Down-reg		98	0.92873	Mucosa	Down-reg
99	0.303674	Mucosa	Down-reg		99	0.303674	Mucosa	Down-reg		99	0.999285	Mucosa	Down-reg
100	0.184581	Mucosa	Down-reg		100	0.184581	Mucosa	Down-reg		100	0.778469	Mucosa	Down-reg
101	0.414163	Mucosa	Down-reg		101	0.414163	Mucosa	Down-reg		101	0.901923	Mucosa	Down-reg
102	0.393608	Mucosa	Down-reg		102	0.393608	Mucosa	Down-reg		102	0.744156	Mucosa	Down-reg
103	0.157266	Mucosa	Down-reg		103	0.157266	Mucosa	Down-reg		103	0.348417	Mucosa	Down-reg
104	0.692092	Mucosa	Down-reg		104	0.692092	Mucosa	Down-reg		104	0.563586	Mucosa	Down-reg
105	0.345124	Mucosa	Down-reg		105	0.345124	Mucosa	Down-reg		105	0.663164	Mucosa	Down-reg
106	0.475963	Mucosa	Down-reg		106	0.475963	Mucosa	Down-reg		106	0.254486	Mucosa	Down-reg
107	0.121073	Mucosa	Down-reg		107	0.121073	Mucosa	Down-reg		107	0.684323	Mucosa	Down-reg
108	0.797118	Mucosa	Down-reg		108	0.797118	Mucosa	Down-reg		108	0.489027	Mucosa	Down-reg
109	0.605914	Mucosa	Down-reg		109	0.605914	Mucosa	Down-reg		109	0.87769	Mucosa	Down-reg
110	0.33891	Mucosa	Down-reg		110	0.33891	Mucosa	Down-reg		110	0.795339	Mucosa	Down-reg
111	0.674884	Mucosa	Down-reg		111	0.674884	Mucosa	Down-reg		111	0.691472	Mucosa	Down-reg
112	0.569653	Mucosa	Down-reg		112	0.569653	Mucosa	Down-reg		112	0.0201587	Mucosa	Down-reg
113	0.951448	Mucosa	Down-reg		113	0.951448	Mucosa	Down-reg		113	0.849739	Mucosa	Down-reg
114	0.122234	Mucosa	Down-reg		114	0.122234	Mucosa	Down-reg		114	0.190078	Mucosa	Down-reg
115	0.283256	Mucosa	Down-reg		115	0.283256	Mucosa	Down-reg		115	0.703839	Mucosa	Down-reg
116	0.435946	Mucosa	Down-reg		116	0.435946	Mucosa	Down-reg		116	0.416256	Mucosa	Down-reg
117	0.00764818	Mucosa	Down-reg		117	0.00764818	Mucosa	Down-reg		117	0.383516	Mucosa	Down-reg
118	0.175362	Mucosa	Down-reg		118	0.175362	Mucosa	Down-reg		118	0.0622632	Mucosa	Down-reg
119	0.282368	Mucosa	Down-reg		119	0.282368	Mucosa	Down-reg		119	0.994424	Mucosa	Down-reg
120	0.699194	Mucosa	Down-reg		120	0.699194	Mucosa	Down-reg		120	0.424977	Mucosa	Down-reg
121	0.627629	Mucosa	Down-reg		121	0.627629	Mucosa	Down-reg		121	0.305526	Mucosa	Down-reg
122	0.117864	Mucosa	Down-reg		122	0.117864	Mucosa	Down-reg		122	0.305526	Mucosa	Down-reg
123	0.680757	Mucosa	Down-reg		123	0.680757	Mucosa	Down-reg		123	0.66009	Mucosa	Down-reg
124	0.679732	Mucosa	Down-reg		124	0.679732	Mucosa	Down-reg		124	0.151333	Mucosa	Down-reg
125	0.682805	Mucosa	Down-reg		125	0.682805	Mucosa	Down-reg		125	0.961899	Mucosa	Down-reg
126	0.509014	Mucosa	Down-reg		126	0.509014	Mucosa	Down-reg		126	0.930016	Mucosa	Down-reg
127	0.314395	Mucosa	Down-reg		127	0.314395	Mucosa	Down-reg		127	0.911716	Mucosa	Down-reg
128	0.375854	Mucosa	Down-reg		128	0.375854	Mucosa	Down-reg		128	0.215098	Mucosa	Down-reg
129	0.852363	Mucosa	Down-reg		129	0.852363	Mucosa	Down-reg		129	0.202588	Mucosa	Down-reg
130	0.39156	Mucosa	Down-reg		130	0.39156	Mucosa	Down-reg		130	0.324398	Mucosa	Down-reg
131	0.347173	Mucosa	Down-reg		131	0.347173	Mucosa	Down-reg		131	0.964329	Mucosa	Down-reg
132	0.153305	Mucosa	Down-reg		132	0.153305	Mucosa	Down-reg		132	0.253699	Mucosa	Down-reg
133	0.00669216	Mucosa	Down-reg		133	0.00669216	Mucosa	Down-reg		133	0.942884	Mucosa	Down-reg
134	0.389443	Mucosa	Down-reg		134	0.389443	Mucosa	Down-reg		134	0.124169	Mucosa	Down-reg
135	0.0523081	Mucosa	Down-reg		135	0.0523081	Mucosa	Down-reg		135	0.347773	Mucosa	Down-reg
136	0.842598	Mucosa	Down-reg		136	0.842598	Mucosa	Down-reg		136	0.0093645	Mucosa	Down-reg
137	0.0338022	Mucosa	Down-reg		137	0.0338022	Mucosa	Down-reg		137	0.757381	Mucosa	Down-reg
138	0.67304	Mucosa	Down-reg		138	0.67304	Mucosa	Down-reg		138	0.945886	Mucosa	Down-reg
139	0.482177	Mucosa	Down-reg		139	0.482177	Mucosa	Down-reg		139	0.572521	Mucosa	Down-reg
140	0.00915051	Mucosa	Down-reg		140	0.00915051	Mucosa	Down-reg		140	0.305383	Mucosa	Down-reg
141	0.510858	Mucosa	Down-reg		141	0.510858	Mucosa	Down-reg		141	0.564086	Mucosa	Down-reg
142	0.765433	Mucosa	Down-reg		142	0.765433	Mucosa	Down-reg		142	0.837086	Mucosa	Down-reg
143	0.946941	Mucosa	Down-reg		143	0.946941	Mucosa	Down-reg		143	0.197798	Mucosa	Down-reg
144	0.496312	Mucosa	Down-reg		144	0.496312	Mucosa	Down-reg		144	0.918436	Mucosa	Down-reg
145	0.304425	Mucosa	Down-reg		145	0.304425	Mucosa	Down-reg		145	0.224677	Mucosa	Down-reg
146	0.588022	Mucosa	Down-reg		146	0.588022	Mucosa	Down-reg		146	0.559154	Mucosa	Down-reg
147	0.0705408	Mucosa	Down-reg		147	0.0705408	Mucosa	Down-reg		147	0.95139	Mucosa	Down-reg
148	0.0471866	Mucosa	Down-reg		148	0.0471866	Mucosa	Down-reg		148	0.767961	Mucosa	Down-reg
149	0.827096	Mucosa	Down-reg		149	0.827096	Mucosa	Down-reg		149	0.591179	Mucosa	Down-reg
150	0.190317	Mucosa	Down-reg		150	0.190317	Mucosa	Down-reg		150	0.596969	Mucosa	Down-reg
151	0.815966	Mucosa	Down-reg		151	0.815966	Mucosa	Down-reg		151	0.00857817	Mucosa	Down-reg
152	0.0778476	Mucosa	Down-reg		152	0.0778476	Mucosa	Down-reg		152	0.34327	Mucosa	Down-reg
153	0.481699	Mucosa	Down-reg		153	0.481699	Mucosa	Down-reg		153	0.0557581	Mucosa	Down-reg
154	0.405012	Mucosa	Down-reg		154	0.405012	Mucosa	Down-reg		154	0.214311	Mucosa	Down-reg
155	0.572043	Mucosa	Down-reg		155	0.572043	Mucosa	Down-reg		155	0.896633	Mucosa	Down-reg
156	0.327711	Mucosa	Down-reg		156	0.327711	Mucosa	Down-reg		156	0.912074	Mucosa	Down-reg
157	0.772945	Mucosa	Down-reg		157	0.772945	Mucosa	Down-reg		157	0.885124	Mucosa	Down-reg
158	0.350724	Mucosa	Down-reg		158	0.350724	Mucosa	Down-reg		158	0.162699	Mucosa	Down-reg
159	0.439156	Mucosa	Down-reg		159	0.439156	Mucosa	Down-reg		159	0.499893	Mucosa	Down-reg
160	0.32416	Mucosa	Down-reg		160	0.32416	Mucosa	Down-reg		160	0.516477	Mucosa	Down-reg
161	0.383911	Mucosa	Down-reg		161	0.383911	Mucosa	Down-reg		161	0.833155	Mucosa	Down-reg
162	0.0838569	Mucosa	Down-reg		162	0.0838569	Mucosa	Down-reg		162	0.989706	Mucosa	Down-reg
163	0.447419	Mucosa	Down-reg		163	0.447419	Mucosa	Down-reg		163	0.216599	Mucosa	Down-reg
164	0.452335	Mucosa	Down-reg		164	0.452335	Mucosa	Down-reg		164	0.322682	Mucosa	Down-reg
165	0.570609	Mucosa	Down-reg		165	0.570609	Mucosa	Down-reg		165	0.392809	Mucosa	Down-reg
166	0.871073	Mucosa	Down-reg		166	0.871073	Mucosa	Down-reg		166	0.732719	Mucosa	Down-reg
167	0.153988	Mucosa	Down-reg		167	0.153988	Mucosa	Down-reg		167	0.704911	Mucosa	Down-reg
168	0.692912	Mucosa	Down-reg		168	0.692912	Mucosa	Down-reg		168	0.990493	Mucosa	Down-reg
169	0.944278	Mucosa	Down-reg		169	0.944278	Mucosa	Down-reg		169	0.218243	Mucosa	Down-reg
170	0.0641218	Mucosa	Down-reg		170	0.0641218	Mucosa	Down-reg		170	0.941883	Mucosa	Down-reg
171	0.0931439	Mucosa	Down-reg		171	0.0931439	Mucosa	Down-reg		171	0.280935	Mucosa	Down-reg
172	0.912387	Mucosa	Down-reg		172	0.912387	Mucosa	Down-reg		172	0.365716	Mucosa	Down-reg
173	0.557635	Mucosa	Down-reg		173	0.557635	Mucosa	Down-reg		173	0.382801	Mucosa	Down-reg
174	0.350314	Mucosa	Down-reg		174	0.350314	Mucosa	Down-reg		174	0.838159	Mucosa	Down-reg
175	0.0451379	Mucosa	Down-reg		175	0.0451379	Mucosa	Down-reg		175	0.180427	Mucosa	Down-reg
176	0.454725	Mucosa	Down-reg		176	0.454725	Mucosa	Down-reg		176	0.227107	Mucosa	Down-reg
177	0.387258	Mucosa	Down-reg		177	0.387258	Mucosa	Down-reg		177	0.831725	Mucosa	Down-reg
178	0.794728	Mucosa	Down-reg		178	0.794728	Mucosa	Down-reg		178	0.699192	Mucosa	Down-reg
179	0.481084	Mucosa	Down-reg		179	0.481084	Mucosa	Down-reg		179	0.363285	Mucosa	Down-reg
180	0.322794	Mucosa	Down-reg		180	0.322794	Mucosa	Down-reg		180	0.84159	Mucosa	Down-reg
181	0.518779	Mucosa	Down-reg		181	0.518779	Mucosa	Down-reg		181	0.347559	Mucosa	Down-reg
182	0.112606	Mucosa	Down-reg		182	0.112606	Mucosa	Down-reg		182	0.264351	Mucosa	Down-reg
183	0.597787	Mucosa	Down-reg		183	0.597787	Mucosa	Down-reg		183	0.629709	Mucosa	Down-reg
184	0.845193	Mucosa	Down-reg		184	0.845193	Mucosa	Down-reg		184	0.641718	Mucosa	Down-reg
185	0.533666	Mucosa	Down-reg		185	0.533666	Mucosa	Down-reg		185	0.0167274	Mucosa	Down-reg
186	0.850724	Mucosa	Down-reg		186	0.850724	Mucosa	Down-reg		186	0.929802	Mucosa	Down-reg
187	0.772808	Mucosa	Down-reg		187	0.772808	Mucosa	Down-reg		187	0.370219	Mucosa	Down-reg
188	0.494059	Mucosa	Down-reg		188	0.494059	Mucosa	Down-reg		188	0.860462	Mucosa	Down-reg
189	0.327506	Mucosa	Down-reg		189	0.327506	Mucosa	Down-reg		189	0.827007	Mucosa	Down-reg
190	0.332081	Mucosa	Down-reg		190	0.332081	Mucosa	Down-reg		190	0.998284	Mucosa	Down-reg
191	0.333789	Mucosa	Down-reg		191	0.333789	Mucosa	Down-reg		191	0.65237	Mucosa	Down-reg
192	0.183966	Mucosa	Down-reg		192	0.183966	Mucosa	Down-reg		192	0.315033	Mucosa	Down-reg
193	0.665597	Mucosa	Down-reg		193	0.665597	Mucosa	Down-reg		193	0.999214	Mucosa	Down-reg
194	0.470636	Mucosa	Down-reg		194	0.470636	Mucosa	Down-reg		194	0.775895	Mucosa	Down-reg
195	0.758468	Mucosa	Down-reg		195	0.758468	Mucosa	Down-reg		195	0.62878	Mucosa	Down-reg
196	0.303606	Mucosa	Down-reg		196	0.303606	Mucosa	Down-reg		196	0.431768	Mucosa	Down-reg
197	0.576004	Mucosa	Down-reg		197	0.576004	Mucosa	Down-reg		197	0.563371	Mucosa	Down-reg
198	0.0990849	Mucosa	Down-reg		198	0.0990849	Mucosa	Down-reg		198	0.672671	Mucosa	Down-reg
199	0.536056	Mucosa	Down-reg		199	0.536056	Mucosa	Down-reg		199	0.226321	Mucosa	Down-reg
200	0.579964	Mucosa	Down-reg		200	0.579964	Mucosa	Down-reg		200	0.471728	Mucosa	Down-reg
201	0.207867	Mucosa	Down-reg		201	0.207867	Mucosa	Down-reg		201	0.975052	Mucosa	Down-reg
202	0.559888	Mucosa	Down-reg		202	0.559888	Mucosa	Down-reg		202	0.909214	Mucosa	Down-reg
203	0.40153	Mucosa	Down-reg		203	0.40153	Mucosa	Down-reg		203	0.776396	Mucosa	Down-reg
204	0.924679	Mucosa	Down-reg		204	0.924679	Mucosa	Down-reg		204	0.872757	Mucosa	Down-reg
205	0.0864518	Mucosa	Down-reg		205	0.0864518	Mucosa	Down-reg		205	0.970262	Mucosa	Down-reg
206	0.298006	Mucosa	Down-reg		206	0.298006	Mucosa	Down-reg		206	0.47616	Mucosa	Down-reg
207	0.058454	Mucosa	Down-reg		207	0.058454	Mucosa	Down-reg		207	0.91815	Mucosa	Down-reg
208	0.599358	Mucosa	Down-reg		208	0.599358	Mucosa	Down-reg		208	0.987133	Mucosa	Down-reg
209	0.327301	Mucosa	Down-reg		209	0.327301	Mucosa	Down-reg		209	0.715205	Mucosa	Down-reg
210	0.776359	Mucosa	Down-reg		210	0.776359	Mucosa	Down-reg		210	0.599328	Mucosa	Down-reg
211	0.55941	Mucosa	Down-reg		211	0.55941	Mucosa	Down-reg		211	0.205733	Mucosa	Down-reg
212	0.461896	Mucosa	Down-reg		212	0.461896	Mucosa	Down-reg		212	0.327972	Mucosa	Down-reg
213	0.257034	Mucosa	Down-reg		213	0.257034	Mucosa	Down-reg		213	0.665237	Mucosa	Down-reg
214	0.664846	Mucosa	Down-reg		214	0.664846	Mucosa	Down-reg		214	0.443706	Mucosa	Down-reg
215	0.875854	Mucosa	Down-reg		215	0.875854	Mucosa	Down-reg		215	0.904639	Mucosa	Down-reg
216	0.637053	Mucosa	Down-reg		216	0.637053	Mucosa	Down-reg		216	0.899064	Mucosa	Down-reg
217	0.713808	Mucosa	Down-reg		217	0.713808	Mucosa	Down-reg		217	0.366717	Mucosa	Down-reg
218	0.601885	Mucosa	Down-reg		218	0.601885	Mucosa	Down-reg		218	0.34427	Mucosa	Down-reg
219	0.949604	Mucosa	Down-reg		219	0.949604	Mucosa	Down-reg		219	0.297305	Mucosa	Down-reg
220	0.503005	Mucosa	Down-reg		220	0.503005	Mucosa	Down-reg		220	0.942526	Mucosa	Down-reg
221	0.554357	Mucosa	Down-reg		221	0.554357	Mucosa	Down-reg		221	0.974766	Mucosa	Down-reg
222	0.0382409	Mucosa	Down-reg		222	0.0382409	Mucosa	Down-reg		222	0.528344	Mucosa	Down-reg
223	0.612947	Mucosa	Down-reg		223	0.612947	Mucosa	Down-reg		223	0.893845	Mucosa	Down-reg
224	0.696121	Mucosa	Down-reg		224	0.696121	Mucosa	Down-reg		224	0.467224	Mucosa	Down-reg
225	0.299372	Mucosa	Down-reg		225	0.299372	Mucosa	Down-reg		225	0.805419	Mucosa	Down-reg
226	0.626263	Mucosa	Down-reg		226	0.626263	Mucosa	Down-reg		226	0.354493	Mucosa	Down-reg
227	0.623668	Mucosa	Down-reg		227	0.623668	Mucosa	Down-reg		227	0.458646	Mucosa	Down-reg
228	0.169557	Mucosa	Down-reg		228	0.169557	Mucosa	Down-reg		228	0.1449	Mucosa	Down-reg
229	0.355504	Mucosa	Down-reg		229	0.355504	Mucosa	Down-reg		229	0.408178	Mucosa	Down-reg
230	0.379268	Mucosa	Down-reg		230	0.379268	Mucosa	Down-reg		230	0.577954	Mucosa	Down-reg
231	0.695848	Mucosa	Down-reg		231	0.695848	Mucosa	Down-reg		231	0.978626	Mucosa	Down-reg
232	0.276086	Mucosa	Down-reg		232	0.276086	Mucosa	Down-reg		232	0.966259	Mucosa	Down-reg
233	0.725895	Mucosa	Down-reg		233	0.725895	Mucosa	Down-reg		233	0.778254	Mucosa	Down-reg
234	0.541109	Mucosa	Down-reg		234	0.541109	Mucosa	Down-reg		234	0.213239	Mucosa	Down-reg
235	0.685127	Mucosa	Down-reg		235	0.685127	Mucosa	Down-reg		235	0.877189	Mucosa	Down-reg
236	0.215447	Mucosa	Down-reg		236	0.215447	Mucosa	Down-reg		236	0.709772	Mucosa	Down-reg
237	0.619708	Mucosa	Down-reg		237	0.619708	Mucosa	Down-reg		237	0.753878	Mucosa	Down-reg
238	0.012838	Mucosa	Down-reg		238	0.012838	Mucosa	Down-reg		238	0.922082	Mucosa	Down-reg
239	0.604753	Mucosa	Down-reg		239	0.604753	Mucosa	Down-reg		239	0.858532	Mucosa	Down-reg
240	0.00464354	Mucosa	Down-reg		240	0.00464354	Mucosa	Down-reg		240	0.89213	Mucosa	Down-reg
241	0.705135	Mucosa	Down-reg		241	0.705135	Mucosa	Down-reg		241	0.691972	Mucosa	Down-reg
242	0.565351	Mucosa	Down-reg		242	0.565351	Mucosa	Down-reg		242	0.782615	Mucosa	Down-reg
243	0.493581	Mucosa	Down-reg		243	0.493581	Mucosa	Down-reg		243	0.867038	Mucosa	Down-reg
244	0.128244	Mucosa	Down-reg		244	0.128244	Mucosa	Down-reg		244	0.924369	Mucosa	Down-reg
245	0.707047	Mucosa	Down-reg		245	0.707047	Mucosa	Down-reg		245	0.874759	Mucosa	Down-reg
246	0.543977	Mucosa	Down-reg		246	0.543977	Mucosa	Down-reg		246	0.62013	Mucosa	Down-reg
247	0.25676	Mucosa	Down-reg		247	0.25676	Mucosa	Down-reg		247	0.783902	Mucosa	Down-reg
248	0.362947	Mucosa	Down-reg		248	0.362947	Mucosa	Down-reg		248	0.165916	Mucosa	Down-reg
249	0.734977	Mucosa	Down-reg		249	0.734977	Mucosa	Down-reg		249	0.0142969	Mucosa	Down-reg
250	0.470705	Mucosa	Down-reg		250	0.470705	Mucosa	Down-reg		250	0.532633	Mucosa	Down-reg
251	0.350792	Mucosa	Down-reg		251	0.350792	Mucosa	Down-reg		251	0.763457	Mucosa	Down-reg
252	0.437585	Mucosa	Down-reg		252	0.437585	Mucosa	Down-reg		252	0.571092	Mucosa	Down-reg
253	0.55265	Mucosa	Down-reg		253	0.55265	Mucosa	Down-reg		253	0.575953	Mucosa	Down-reg
254	0.681303	Mucosa	Down-reg		254	0.681303	Mucosa	Down-reg		254	0.56573	Mucosa	Down-reg
255	0.503278	Mucosa	Down-reg		255	0.503278	Mucosa	Down-reg		255	0.75638	Mucosa	Down-reg
256	0.703769	Mucosa	Down-reg		256	0.703769	Mucosa	Down-reg		256	0.462292	Mucosa	Down-reg
257	0.348948	Mucosa	Down-reg		257	0.348948	Mucosa	Down-reg		257	0.497105	Mucosa	Down-reg
258	0.390672	Mucosa	Down-reg		258	0.390672	Mucosa	Down-reg		258	0.534706	Mucosa	Down-reg
259	0.613903	Mucosa	Down-reg		259	0.613903	Mucosa	Down-reg		259	0.808421	Mucosa	Down-reg
260	0.772603	Mucosa	Down-reg		260	0.772603	Mucosa	Down-reg		260	0.687254	Mucosa	Down-reg
261	0.330169	Mucosa	Down-reg		261	0.330169	Mucosa	Down-reg		261	0.237615	Mucosa	Down-reg
262	0.132614	Mucosa	Down-reg		262	0.132614	Mucosa	Down-reg		262	0.278362	Mucosa	Down-reg
263	0.735523	Mucosa	Down-reg		263	0.735523	Mucosa	Down-reg		263	0.63264	Mucosa	Down-reg
264	0.605231	Mucosa	Down-reg		264	0.605231	Mucosa	Down-reg		264	0.793052	Mucosa	Down-reg
265	0.120322	Mucosa	Down-reg		265	0.120322	Mucosa	Down-reg		265	0.280935	Mucosa	Down-reg
266	0.433898	Mucosa	Down-reg		266	0.433898	Mucosa	Down-reg		266	0.0906426	Mucosa	Down-reg
267	0.0183693	Mucosa	Down-reg		267	0.0183693	Mucosa	Down-reg		267	0.704768	Mucosa	Down-reg
268	0.636984	Mucosa	Down-reg		268	0.636984	Mucosa	Down-reg		268	0.771821	Mucosa	Down-reg
269	0.49324	Mucosa	Down-reg		269	0.49324	Mucosa	Down-reg		269	0.450997	Mucosa	Down-reg
270	0.729104	Mucosa	Down-reg		270	0.729104	Mucosa	Down-reg		270	0.245264	Mucosa	Down-reg
271	0.456364	Mucosa	Down-reg		271	0.456364	Mucosa	Down-reg		271	0.807206	Mucosa	Down-reg
272	0.746039	Mucosa	Down-reg		272	0.746039	Mucosa	Down-reg		272	0.75495	Mucosa	Down-reg
273	0.0318902	Mucosa	Down-reg		273	0.0318902	Mucosa	Down-reg		273	0.733862	Mucosa	Down-reg
274	0.613152	Mucosa	Down-reg		274	0.613152	Mucosa	Down-reg		274	0.273	Mucosa	Down-reg
275	0.526017	Mucosa	Down-reg		275	0.526017	Mucosa	Down-reg		275	0.567446	Mucosa	Down-reg
276	0.521101	Mucosa	Down-reg		276	0.521101	Mucosa	Down-reg		276	0.853099	Mucosa	Down-reg
277	0.36165	Mucosa	Down-reg		277	0.36165	Mucosa	Down-reg		277	0.371935	Mucosa	Down-reg
278	0.535987	Mucosa	Down-reg		278	0.535987	Mucosa	Down-reg		278	0.597326	Mucosa	Down-reg
279	0.548416	Mucosa	Down-reg		279	0.548416	Mucosa	Down-reg		279	0.827579	Mucosa	Down-reg
280	0.840139	Mucosa	Down-reg		280	0.840139	Mucosa	Down-reg		280	0.306527	Mucosa	Down-reg
281	0.721388	Mucosa	Down-reg		281	0.721388	Mucosa	Down-reg		281	0.934591	Mucosa	Down-reg
282	0.678708	Mucosa	Down-reg		282	0.678708	Mucosa	Down-reg		282	0.917435	Mucosa	Down-reg
283	0.35407	Mucosa	Down-reg		283	0.35407	Mucosa	Down-reg		283	0.577382	Mucosa	Down-reg
284	0.581877	Mucosa	Down-reg		284	0.581877	Mucosa	Down-reg		284	0.719494	Mucosa	Down-reg
285	0.15112	Mucosa	Down-reg		285	0.15112	Mucosa	Down-reg		285	0.852027	Mucosa	Down-reg
286	0.529159	Mucosa	Down-reg		286	0.529159	Mucosa	Down-reg		286	0.494889	Mucosa	Down-reg
287	0.208072	Mucosa	Down-reg		287	0.208072	Mucosa	Down-reg		287	0.222603	Mucosa	Down-reg
288	0.468042	Mucosa	Down-reg		288	0.468042	Mucosa	Down-reg		288	0.0299521	Mucosa	Down-reg
289	0.0747064	Mucosa	Down-reg		289	0.0747064	Mucosa	Down-reg		289	0.139181	Mucosa	Down-reg
290	0.281958	Mucosa	Down-reg		290	0.281958	Mucosa	Down-reg		290	0.24362	Mucosa	Down-reg
291	0.668465	Mucosa	Down-reg		291	0.668465	Mucosa	Down-reg		291	0.791122	Mucosa	Down-reg
292	0.713193	Mucosa	Down-reg		292	0.713193	Mucosa	Down-reg		292	0.561513	Mucosa	Down-reg
293	0.285509	Mucosa	Down-reg		293	0.285509	Mucosa	Down-reg		293	0.670169	Mucosa	Down-reg
294	0.609055	Mucosa	Down-reg		294	0.609055	Mucosa	Down-reg		294	0.803989	Mucosa	Down-reg
295	0.5969	Mucosa	Down-reg		295	0.5969	Mucosa	Down-reg		295	0.343413	Mucosa	Down-reg
296	0.629814	Mucosa	Down-reg		296	0.629814	Mucosa	Down-reg		296	0.719851	Mucosa	Down-reg
297	0.299713	Mucosa	Down-reg		297	0.299713	Mucosa	Down-reg		297	0.973479	Mucosa	Down-reg
298	0.629131	Mucosa	Down-reg		298	0.629131	Mucosa	Down-reg		298	0.889914	Mucosa	Down-reg
299	0.568014	Mucosa	Down-reg		299	0.568014	Mucosa	Down-reg		299	0.962613	Mucosa	Down-reg
300	0.381521	Mucosa	Down-reg		300	0.381521	Mucosa	Down-reg		300	0.780685	Mucosa	Down-reg
301	0.348266	Mucosa	Down-reg		301	0.348266	Mucosa	Down-reg		301	0.379155	Mucosa	Down-reg
302	0.471183	Mucosa	Down-reg		302	0.471183	Mucosa	Down-reg		302	0.830939	Mucosa	Down-reg
303	0.201789	Mucosa	Down-reg		303	0.201789	Mucosa	Down-reg		303	0.958896	Mucosa	Down-reg
304	0.702131	Mucosa	Down-reg		304	0.702131	Mucosa	Down-reg		304	0.941525	Mucosa	Down-reg
305	0.654944	Mucosa	Down-reg		305	0.654944	Mucosa	Down-reg		305	0.72221	Mucosa	Down-reg
306	0.493718	Mucosa	Down-reg		306	0.493718	Mucosa	Down-reg		306	0.933734	Mucosa	Down-reg
307	0.785646	Mucosa	Down-reg		307	0.785646	Mucosa	Down-reg		307	0.995139	Mucosa	Down-reg
308	0.47726	Mucosa	Down-reg		308	0.47726	Mucosa	Down-reg		308	0.999571	Mucosa	Down-reg
309	0.666758	Mucosa	Down-reg		309	0.666758	Mucosa	Down-reg		309	0.840017	Mucosa	Down-reg
310	0.621142	Mucosa	Down-reg		310	0.621142	Mucosa	Down-reg		310	0.962828	Mucosa	Down-reg
311	0.441273	Mucosa	Down-reg		311	0.441273	Mucosa	Down-reg		311	0.161627	Mucosa	Down-reg
312	0.557293	Mucosa	Down-reg		312	0.557293	Mucosa	Down-reg		312	0.329974	Mucosa	Down-reg
313	0.747473	Mucosa	Down-reg		313	0.747473	Mucosa	Down-reg		313	0.943027	Mucosa	Down-reg
314	0.224392	Mucosa	Down-reg		314	0.224392	Mucosa	Down-reg		314	0.216742	Mucosa	Down-reg
315	0.440863	Mucosa	Down-reg		315	0.440863	Mucosa	Down-reg		315	0.931017	Mucosa	Down-reg
316	0.253141	Mucosa	Down-reg		316	0.253141	Mucosa	Down-reg		316	0.797841	Mucosa	Down-reg
317	0.396886	Mucosa	Down-reg		317	0.396886	Mucosa	Down-reg		317	0.636786	Mucosa	Down-reg
318	0.422426	Mucosa	Down-reg		318	0.422426	Mucosa	Down-reg		318	0.834227	Mucosa	Down-reg
319	0.758877	Mucosa	Down-reg		319	0.758877	Mucosa	Down-reg		319	0.794052	Mucosa	Down-reg
320	0.29664	Mucosa	Down-reg		320	0.29664	Mucosa	Down-reg		320	0.9273	Mucosa	Down-reg
321	0.774925	Mucosa	Down-reg		321	0.774925	Mucosa	Down-reg		321	0.916005	Mucosa	Down-reg
322	0.368615	Mucosa	Down-reg		322	0.368615	Mucosa	Down-reg		322	0.872686	Mucosa	Down-reg
323	0.947555	Mucosa	Down-reg		323	0.947555	Mucosa	Down-reg		323	0.263564	Mucosa	Down-reg
324	0.370459	Mucosa	Down-reg		324	0.370459	Mucosa	Down-reg		324	0.5633	Mucosa	Down-reg
325	0.595739	Mucosa	Down-reg		325	0.595739	Mucosa	Down-reg		325	0.622489	Mucosa	Down-reg
326	0.795343	Mucosa	Down-reg		326	0.795343	Mucosa	Down-reg		326	0.679248	Mucosa	Down-reg
327	0.396272	Mucosa	Down-reg		327	0.396272	Mucosa	Down-reg		327	0.895418	Mucosa	Down-reg
328	0.499112	Mucosa	Down-reg		328	0.499112	Mucosa	Down-reg		328	0.986632	Mucosa	Down-reg
329	0.315146	Mucosa	Down-reg		329	0.315146	Mucosa	Down-reg		329	0.747659	Mucosa	Down-reg
330	0.725621	Mucosa	Down-reg		330	0.725621	Mucosa	Down-reg		330	0.926156	Mucosa	Down-reg
331	0.937449	Mucosa	Down-reg		331	0.937449	Mucosa	Down-reg		331	0.236614	Mucosa	Down-reg
332	0.187244	Mucosa	Down-reg		332	0.187244	Mucosa	Down-reg		332	0.509257	Mucosa	Down-reg
333	0.447487	Mucosa	Down-reg		333	0.447487	Mucosa	Down-reg		333	0.671742	Mucosa	Down-reg
334	0.89074	Mucosa	Down-reg		334	0.89074	Mucosa	Down-reg		334	0.373794	Mucosa	Down-reg
335	0.191068	Mucosa	Down-reg		335	0.191068	Mucosa	Down-reg		335	0.830367	Mucosa	Down-reg
336	0.306679	Mucosa	Down-reg		336	0.306679	Mucosa	Down-reg		336	0.92201	Mucosa	Down-reg
337	0.701516	Mucosa	Down-reg		337	0.701516	Mucosa	Down-reg		337	0.0208021	Mucosa	Down-reg
338	0.353797	Mucosa	Down-reg		338	0.353797	Mucosa	Down-reg		338	0.937594	Mucosa	Down-reg
339	0.561732	Mucosa	Down-reg		339	0.561732	Mucosa	Down-reg		339	0.383802	Mucosa	Down-reg
340	0.763657	Mucosa	Down-reg		340	0.763657	Mucosa	Down-reg		340	0.279434	Mucosa	Down-reg
341	0.630702	Mucosa	Down-reg		341	0.630702	Mucosa	Down-reg		341	0.934234	Mucosa	Down-reg
342	0.23484	Mucosa	Down-reg		342	0.23484	Mucosa	Down-reg		342	0.594253	Mucosa	Down-reg
343	0.10885	Mucosa	Down-reg		343	0.10885	Mucosa	Down-reg		343	0.206305	Mucosa	Down-reg
344	0.801694	Mucosa	Down-reg		344	0.801694	Mucosa	Down-reg		344	0.00335978	Mucosa	Down-reg
345	0.333379	Mucosa	Down-reg		345	0.333379	Mucosa	Down-reg		345	0.461863	Mucosa	Down-reg
346	0.573682	Mucosa	Down-reg		346	0.573682	Mucosa	Down-reg		346	0.199871	Mucosa	Down-reg
347	0.487367	Mucosa	Down-reg		347	0.487367	Mucosa	Down-reg		347	0.172207	Mucosa	Down-reg
348	0.531549	Mucosa	Down-reg		348	0.531549	Mucosa	Down-reg		348	0.461291	Mucosa	Down-reg
349	0.440385	Mucosa	Down-reg		349	0.440385	Mucosa	Down-reg		349	0.03274	Mucosa	Down-reg
350	0.846695	Mucosa	Down-reg		350	0.846695	Mucosa	Down-reg		350	0.0952177	Mucosa	Down-reg
351	0.0638487	Mucosa	Down-reg		351	0.0638487	Mucosa	Down-reg		351	0.754736	Mucosa	Down-reg
352	0.656993	Mucosa	Down-reg		352	0.656993	Mucosa	Down-reg		352	0.247194	Mucosa	Down-reg
353	0.317741	Mucosa	Down-reg		353	0.317741	Mucosa	Down-reg		353	0.719637	Mucosa	Down-reg
354	0.284758	Mucosa	Down-reg		354	0.284758	Mucosa	Down-reg		354	0.467296	Mucosa	Down-reg
355	0.583925	Mucosa	Down-reg		355	0.583925	Mucosa	Down-reg		355	0.792265	Mucosa	Down-reg
356	0.00239006	Mucosa	Down-reg		356	0.00239006	Mucosa	Down-reg		356	0.539924	Mucosa	Down-reg
357	0.6264	Mucosa	Down-reg		357	0.6264	Mucosa	Down-reg		357	0.902995	Mucosa	Down-reg
358	0.540836	Mucosa	Down-reg		358	0.540836	Mucosa	Down-reg		358	0.770891	Mucosa	Down-reg
359	0.545411	Mucosa	Down-reg		359	0.545411	Mucosa	Down-reg		359	0.855315	Mucosa	Down-reg
360	0.729172	Mucosa	Down-reg		360	0.729172	Mucosa	Down-reg		360	0.798342	Mucosa	Down-reg
361	0.476373	Mucosa	Down-reg		361	0.476373	Mucosa	Down-reg		361	0.84402	Mucosa	Down-reg
362	0.509287	Mucosa	Down-reg		362	0.509287	Mucosa	Down-reg		362	0.934949	Mucosa	Down-reg
363	0.211623	Mucosa	Down-reg		363	0.211623	Mucosa	Down-reg		363	0.211452	Mucosa	Down-reg
364	0.144496	Mucosa	Down-reg		364	0.144496	Mucosa	Down-reg		364	0.504611	Mucosa	Down-reg
365	0.0697897	Mucosa	Down-reg		365	0.0697897	Mucosa	Down-reg		365	0.934091	Mucosa	Down-reg
366	0.550055	Mucosa	Down-reg		366	0.550055	Mucosa	Down-reg		366	0.36493	Mucosa	Down-reg
367	0.678571	Mucosa	Down-reg		367	0.678571	Mucosa	Down-reg		367	0.385231	Mucosa	Down-reg
368	0.95732	Mucosa	Down-reg		368	0.95732	Mucosa	Down-reg		368	0.699907	Mucosa	Down-reg
369	0.268164	Mucosa	Down-reg		369	0.268164	Mucosa	Down-reg		369	0.954965	Mucosa	Down-reg
370	0.404671	Mucosa	Down-reg		370	0.404671	Mucosa	Down-reg		370	0.627707	Mucosa	Down-reg
371	0.69496	Mucosa	Down-reg		371	0.69496	Mucosa	Down-reg		371	0.386375	Mucosa	Down-reg
372	0.344988	Mucosa	Down-reg		372	0.344988	Mucosa	Down-reg		372	0.390879	Mucosa	Down-reg
373	0.151734	Mucosa	Down-reg		373	0.151734	Mucosa	Down-reg		373	0.649796	Mucosa	Down-reg
374	0.123327	Mucosa	Down-reg		374	0.123327	Mucosa	Down-reg		374	0.463579	Mucosa	Down-reg
375	0.130156	Mucosa	Down-reg		375	0.130156	Mucosa	Down-reg		375	0.320466	Mucosa	Down-reg
376	0.717837	Mucosa	Down-reg		376	0.717837	Mucosa	Down-reg		376	0.980556	Mucosa	Down-reg
377	0.672904	Mucosa	Down-reg		377	0.672904	Mucosa	Down-reg		377	0.972764	Mucosa	Down-reg
378	0.540016	Mucosa	Down-reg		378	0.540016	Mucosa	Down-reg		378	0.516763	Mucosa	Down-reg
379	0.668192	Mucosa	Down-reg		379	0.668192	Mucosa	Down-reg		379	0.574523	Mucosa	Down-reg
380	0.68062	Mucosa	Down-reg		380	0.68062	Mucosa	Down-reg		380	0.371292	Mucosa	Down-reg
381	0.48286	Mucosa	Down-reg		381	0.48286	Mucosa	Down-reg		381	0.786547	Mucosa	Down-reg
382	0.484908	Mucosa	Down-reg		382	0.484908	Mucosa	Down-reg		382	0.779184	Mucosa	Down-reg
383	0.763043	Mucosa	Down-reg		383	0.763043	Mucosa	Down-reg		383	0.0687683	Mucosa	Down-reg
384	0.790904	Mucosa	Down-reg		384	0.790904	Mucosa	Down-reg		384	0.290585	Mucosa	Down-reg
385	0.775608	Mucosa	Down-reg		385	0.775608	Mucosa	Down-reg		385	0.271285	Mucosa	Down-reg
386	0.607826	Mucosa	Down-reg		386	0.607826	Mucosa	Down-reg		386	0.966617	Mucosa	Down-reg
387	0.955613	Mucosa	Down-reg		387	0.955613	Mucosa	Down-reg		387	0.243263	Mucosa	Down-reg
388	0.833993	Mucosa	Down-reg		388	0.833993	Mucosa	Down-reg		388	0.39431	Mucosa	Down-reg
389	0.866362	Mucosa	Down-reg		389	0.866362	Mucosa	Down-reg		389	0.225892	Mucosa	Down-reg
390	0.123942	Mucosa	Down-reg		390	0.123942	Mucosa	Down-reg		390	0.703696	Mucosa	Down-reg
391	0.188951	Mucosa	Down-reg		391	0.188951	Mucosa	Down-reg		391	0.517192	Mucosa	Down-reg
392	0.053469	Mucosa	Down-reg		392	0.053469	Mucosa	Down-reg		392	0.49446	Mucosa	Down-reg
393	0.310161	Mucosa	Down-reg		393	0.310161	Mucosa	Down-reg		393	0.358996	Mucosa	Down-reg
394	0.26195	Mucosa	Down-reg		394	0.26195	Mucosa	Down-reg		394	0.223247	Mucosa	Down-reg
395	0.00286807	Mucosa	Down-reg		395	0.00286807	Mucosa	Down-reg		395	0.660447	Mucosa	Down-reg
396	0.229787	Mucosa	Down-reg		396	0.229787	Mucosa	Down-reg		396	0.61627	Mucosa	Down-reg
397	0.693663	Mucosa	Down-reg		397	0.693663	Mucosa	Down-reg		397	0.290657	Mucosa	Down-reg
398	0.479309	Mucosa	Down-reg		398	0.479309	Mucosa	Down-reg		398	0.602974	Mucosa	Down-reg
399	0.160885	Mucosa	Down-reg		399	0.160885	Mucosa	Down-reg		399	0.329759	Mucosa	Down-reg
400	0.194892	Mucosa	Down-reg		400	0.194892	Mucosa	Down-reg		400	0.113661	Mucosa	Down-reg
401	0.788856	Mucosa	Down-reg		401	0.788856	Mucosa	Down-reg		401	0.802845	Mucosa	Down-reg
402	0.774379	Mucosa	Down-reg		402	0.774379	Mucosa	Down-reg		402	0.634427	Mucosa	Down-reg
403	0.640194	Mucosa	Down-reg		403	0.640194	Mucosa	Down-reg		403	0.727643	Mucosa	Down-reg
404	0.854411	Mucosa	Down-reg		404	0.854411	Mucosa	Down-reg		404	0.671528	Mucosa	Down-reg
405	0.290016	Mucosa	Down-reg		405	0.290016	Mucosa	Down-reg		405	0.663378	Mucosa	Down-reg
406	0.0243103	Mucosa	Down-reg		406	0.0243103	Mucosa	Down-reg		406	0.694832	Mucosa	Down-reg
407	0.413685	Mucosa	Down-reg		407	0.413685	Mucosa	Down-reg		407	0.181571	Mucosa	Down-reg
408	0.360079	Mucosa	Down-reg		408	0.360079	Mucosa	Down-reg		408	0.801487	Mucosa	Down-reg
409	0.674952	Mucosa	Down-reg		409	0.674952	Mucosa	Down-reg		409	0.163271	Mucosa	Down-reg
410	0.00689702	Mucosa	Down-reg		410	0.00689702	Mucosa	Down-reg		410	0.330831	Mucosa	Down-reg
411	0.762565	Mucosa	Down-reg		411	0.762565	Mucosa	Down-reg		411	0.121095	Mucosa	Down-reg
412	0.371756	Mucosa	Down-reg		412	0.371756	Mucosa	Down-reg		412	0.261062	Mucosa	Down-reg
413	0.745083	Mucosa	Down-reg		413	0.745083	Mucosa	Down-reg		413	0.464579	Mucosa	Down-reg
414	0.977397	Mucosa	Down-reg		414	0.977397	Mucosa	Down-reg		414	0.136536	Mucosa	Down-reg
415	0.42502	Mucosa	Down-reg		415	0.42502	Mucosa	Down-reg		415	0.653156	Mucosa	Down-reg
416	0.0826277	Mucosa	Down-reg		416	0.0826277	Mucosa	Down-reg		416	0.248552	Mucosa	Down-reg
417	0.556883	Mucosa	Down-reg		417	0.556883	Mucosa	Down-reg		417	0.304096	Mucosa	Down-reg
418	0.501297	Mucosa	Down-reg		418	0.501297	Mucosa	Down-reg		418	0.132032	Mucosa	Down-reg
419	0.617249	Mucosa	Down-reg		419	0.617249	Mucosa	Down-reg		419	0.78333	Mucosa	Down-reg
420	0.637121	Mucosa	Down-reg		420	0.637121	Mucosa	Down-reg		420	0.427836	Mucosa	Down-reg
421	0.724665	Mucosa	Down-reg		421	0.724665	Mucosa	Down-reg		421	0.798699	Mucosa	Down-reg
422	0.67502	Mucosa	Down-reg		422	0.67502	Mucosa	Down-reg		422	0.617414	Mucosa	Down-reg
423	0.171743	Mucosa	Down-reg		423	0.171743	Mucosa	Down-reg		423	0.482951	Mucosa	Down-reg
424	0.96333	Mucosa	Down-reg		424	0.96333	Mucosa	Down-reg		424	0.95761	Mucosa	Down-reg
425	0.22965	Mucosa	Down-reg		425	0.22965	Mucosa	Down-reg		425	0.57824	Mucosa	Down-reg
426	0.222617	Mucosa	Down-reg		426	0.222617	Mucosa	Down-reg		426	0.0579741	Mucosa	Down-reg
427	0.111445	Mucosa	Down-reg		427	0.111445	Mucosa	Down-reg		427	0.425549	Mucosa	Down-reg
428	0.197009	Mucosa	Down-reg		428	0.197009	Mucosa	Down-reg		428	0.441847	Mucosa	Down-reg
429	0.251366	Mucosa	Down-reg		429	0.251366	Mucosa	Down-reg		429	0.44728	Mucosa	Down-reg
430	0.929664	Mucosa	Down-reg		430	0.929664	Mucosa	Down-reg		430	0.0990064	Mucosa	Down-reg
431	0.356665	Mucosa	Down-reg		431	0.356665	Mucosa	Down-reg		431	0.117807	Mucosa	Down-reg
432	0.525676	Mucosa	Down-reg		432	0.525676	Mucosa	Down-reg		432	0.925298	Mucosa	Down-reg
433	0.485728	Mucosa	Down-reg		433	0.485728	Mucosa	Down-reg		433	0.487883	Mucosa	Down-reg
434	0.0430893	Mucosa	Down-reg		434	0.0430893	Mucosa	Down-reg		434	0.526843	Mucosa	Down-reg
435	0.439224	Mucosa	Down-reg		435	0.439224	Mucosa	Down-reg		435	0.651941	Mucosa	Down-reg
436	0.790426	Mucosa	Down-reg		436	0.790426	Mucosa	Down-reg		436	0.456859	Mucosa	Down-reg
437	0.644906	Mucosa	Down-reg		437	0.644906	Mucosa	Down-reg		437	0.291086	Mucosa	Down-reg
438	0.450697	Mucosa	Down-reg		438	0.450697	Mucosa	Down-reg		438	0.32304	Mucosa	Down-reg
439	0.587818	Mucosa	Down-reg		439	0.587818	Mucosa	Down-reg		439	0.511044	Mucosa	Down-reg
440	0.671401	Mucosa	Down-reg		440	0.671401	Mucosa	Down-reg		440	0.36543	Mucosa	Down-reg
441	0.103114	Mucosa	Down-reg		441	0.103114	Mucosa	Down-reg		441	0.13289	Mucosa	Down-reg
442	0.789607	Mucosa	Down-reg		442	0.789607	Mucosa	Down-reg		442	0.102223	Mucosa	Down-reg
443	0.64832	Mucosa	Down-reg		443	0.64832	Mucosa	Down-reg		443	0.769605	Mucosa	Down-reg
444	0.100792	Mucosa	Down-reg		444	0.100792	Mucosa	Down-reg		444	0.726428	Mucosa	Down-reg
445	0.695712	Mucosa	Down-reg		445	0.695712	Mucosa	Down-reg		445	0.363571	Mucosa	Down-reg
446	0.872234	Mucosa	Down-reg		446	0.872234	Mucosa	Down-reg		446	0.0391736	Mucosa	Down-reg
447	0.274379	Mucosa	Down-reg		447	0.274379	Mucosa	Down-reg		447	0.320109	Mucosa	Down-reg
448	0.0142038	Mucosa	Down-reg		448	0.0142038	Mucosa	Down-reg		448	0.873043	Mucosa	Down-reg
449	0.336247	Mucosa	Down-reg		449	0.336247	Mucosa	Down-reg		449	0.68125	Mucosa	Down-reg
450	0.817741	Mucosa	Down-reg		450	0.817741	Mucosa	Down-reg		450	0.715133	Mucosa	Down-reg
451	0.191478	Mucosa	Down-reg		451	0.191478	Mucosa	Down-reg		451	0.367432	Mucosa	Down-reg
452	0.510243	Mucosa	Down-reg		452	0.510243	Mucosa	Down-reg		452	0.385589	Mucosa	Down-reg
453	0.582081	Mucosa	Down-reg		453	0.582081	Mucosa	Down-reg		453	0.860104	Mucosa	Down-reg
454	0.449058	Mucosa	Down-reg		454	0.449058	Mucosa	Down-reg		454	0.836729	Mucosa	Down-reg
455	0.403032	Mucosa	Down-reg		455	0.403032	Mucosa	Down-reg		455	0.0534706	Mucosa	Down-reg
456	0.810571	Mucosa	Down-reg		456	0.810571	Mucosa	Down-reg		456	0.353278	Mucosa	Down-reg
457	0.322726	Mucosa	Down-reg		457	0.322726	Mucosa	Down-reg		457	0.514833	Mucosa	Down-reg
458	0.377629	Mucosa	Down-reg		458	0.377629	Mucosa	Down-reg		458	0.528272	Mucosa	Down-reg
459	0.176318	Mucosa	Down-reg		459	0.176318	Mucosa	Down-reg		459	0.844735	Mucosa	Down-reg
460	0.491806	Mucosa	Down-reg		460	0.491806	Mucosa	Down-reg		460	0.557795	Mucosa	Down-reg
461	0.48047	Mucosa	Down-reg		461	0.48047	Mucosa	Down-reg		461	0.666452	Mucosa	Down-reg
462	0.774993	Mucosa	Down-reg		462	0.774993	Mucosa	Down-reg		462	0.256702	Mucosa	Down-reg
463	0.686151	Mucosa	Down-reg		463	0.686151	Mucosa	Down-reg		463	0.324755	Mucosa	Down-reg
464	0.50519	Mucosa	Down-reg		464	0.50519	Mucosa	Down-reg		464	0.345486	Mucosa	Down-reg
465	0.425498	Mucosa	Down-reg		465	0.425498	Mucosa	Down-reg		465	0.579813	Mucosa	Down-reg
466	0.403783	Mucosa	Down-reg		466	0.403783	Mucosa	Down-reg		466	0.604475	Mucosa	Down-reg
467	0.766116	Mucosa	Down-reg		467	0.766116	Mucosa	Down-reg		467	0.436986	Mucosa	Down-reg
468	0.527452	Mucosa	Down-reg		468	0.527452	Mucosa	Down-reg		468	0.112731	Mucosa	Down-reg
469	0.0960803	Mucosa	Down-reg		469	0.0960803	Mucosa	Down-reg		469	0.289728	Mucosa	Down-reg
470	0.0499181	Mucosa	Down-reg		470	0.0499181	Mucosa	Down-reg		470	0.156337	Mucosa	Down-reg
471	0.528271	Mucosa	Down-reg		471	0.528271	Mucosa	Down-reg		471	0.473729	Mucosa	Down-reg
472	0.558522	Mucosa	Down-reg		472	0.558522	Mucosa	Down-reg		472	0.867682	Mucosa	Down-reg
473	0.366293	Mucosa	Down-reg		473	0.366293	Mucosa	Down-reg		473	0.620488	Mucosa	Down-reg
474	0.310639	Mucosa	Down-reg		474	0.310639	Mucosa	Down-reg		474	0.121453	Mucosa	Down-reg
475	0.792611	Mucosa	Down-reg		475	0.792611	Mucosa	Down-reg		475	0.171063	Mucosa	Down-reg
476	0.699945	Mucosa	Down-reg		476	0.699945	Mucosa	Down-reg		476	0.755093	Mucosa	Down-reg
477	0.110011	Mucosa	Down-reg		477	0.110011	Mucosa	Down-reg		477	0.469655	Mucosa	Down-reg
478	0.766321	Mucosa	Down-reg		478	0.766321	Mucosa	Down-reg		478	0.631067	Mucosa	Down-reg
479	0.392652	Mucosa	Down-reg		479	0.392652	Mucosa	Down-reg		479	0.238187	Mucosa	Down-reg
480	0.387189	Mucosa	Down-reg		480	0.387189	Mucosa	Down-reg		480	0.444778	Mucosa	Down-reg
481	0.042543	Mucosa	Down-reg		481	0.042543	Mucosa	Down-reg		481	0.596826	Mucosa	Down-reg
482	0.837544	Mucosa	Down-reg		482	0.837544	Mucosa	Down-reg		482	0.346129	Mucosa	Down-reg
483	0.352363	Mucosa	Down-reg		483	0.352363	Mucosa	Down-reg		483	0.515905	Mucosa	Down-reg
484	0.70732	Mucosa	Down-reg		484	0.70732	Mucosa	Down-reg		484	0.408607	Mucosa	Down-reg
485	0.0139989	Mucosa	Down-reg		485	0.0139989	Mucosa	Down-reg		485	0.468868	Mucosa	Down-reg
486	0.549713	Mucosa	Down-reg		486	0.549713	Mucosa	Down-reg		486	0.686396	Mucosa	Down-reg
487	0.127492	Mucosa	Down-reg		487	0.127492	Mucosa	Down-reg		487	0.388377	Mucosa	Down-reg
488	0.180552	Mucosa	Down-reg		488	0.180552	Mucosa	Down-reg		488	0.840089	Mucosa	Down-reg
489	0.680074	Mucosa	Down-reg		489	0.680074	Mucosa	Down-reg		489	0.38037	Mucosa	Down-reg
490	0.0390604	Mucosa	Down-reg		490	0.0390604	Mucosa	Down-reg		490	0.1632	Mucosa	Down-reg
491	0.354275	Mucosa	Down-reg		491	0.354275	Mucosa	Down-reg		491	0.273715	Mucosa	Down-reg
492	0.602499	Mucosa	Down-reg		492	0.602499	Mucosa	Down-reg		492	0.885053	Mucosa	Down-reg
493	0.979104	Mucosa	Down-reg		493	0.979104	Mucosa	Down-reg		493	0.655158	Mucosa	Down-reg
494	0.943185	Mucosa	Down-reg		494	0.943185	Mucosa	Down-reg		494	0.567517	Mucosa	Down-reg
495	0.513521	Mucosa	Down-reg		495	0.513521	Mucosa	Down-reg		495	0.384445	Mucosa	Down-reg
496	0.446736	Mucosa	Down-reg		496	0.446736	Mucosa	Down-reg		496	0.516692	Mucosa	Down-reg
497	0.592803	Mucosa	Down-reg		497	0.592803	Mucosa	Down-reg		497	0.749089	Mucosa	Down-reg
498	0.570063	Mucosa	Down-reg		498	0.570063	Mucosa	Down-reg		498	0.7458	Mucosa	Down-reg
499	0.781685	Mucosa	Down-reg		499	0.781685	Mucosa	Down-reg		499	0.487812	Mucosa	Down-reg
500	0.282027	Mucosa	Down-reg		500	0.282027	Mucosa	Down-reg		500	0.809994	Mucosa	Down-reg
501	0.399959	Mucosa	Down-reg		501	0.399959	Mucosa	Down-reg		501	0.826006	Mucosa	Down-reg
502	0.607416	Mucosa	Down-reg		502	0.607416	Mucosa	Down-reg		502	0.156337	Mucosa	Down-reg
503	0.812756	Mucosa	Down-reg		503	0.812756	Mucosa	Down-reg		503	0.191865	Mucosa	Down-reg
504	0.181781	Mucosa	Down-reg		504	0.181781	Mucosa	Down-reg		504	0.318822	Mucosa	Down-reg
505	0.031139	Mucosa	Down-reg		505	0.031139	Mucosa	Down-reg		505	0.150118	Mucosa	Down-reg
506	0.199194	Mucosa	Down-reg		506	0.199194	Mucosa	Down-reg		506	0.318465	Mucosa	Down-reg
507	0.162251	Mucosa	Down-reg		507	0.162251	Mucosa	Down-reg		507	0.304168	Mucosa	Down-reg
508	0.228558	Mucosa	Down-reg		508	0.228558	Mucosa	Down-reg		508	0.2181	Mucosa	Down-reg
509	0.0473231	Mucosa	Down-reg		509	0.0473231	Mucosa	Down-reg		509	0.421331	Mucosa	Down-reg
510	0.933215	Mucosa	Down-reg		510	0.933215	Mucosa	Down-reg		510	0.696261	Mucosa	Down-reg
511	0.685537	Mucosa	Down-reg		511	0.685537	Mucosa	Down-reg		511	0.704268	Mucosa	Down-reg
512	0.451038	Mucosa	Down-reg		512	0.451038	Mucosa	Down-reg		512	0.735649	Mucosa	Down-reg
513	0.763521	Mucosa	Down-reg		513	0.763521	Mucosa	Down-reg		513	0.70484	Mucosa	Down-reg
514	0.288719	Mucosa	Down-reg		514	0.288719	Mucosa	Down-reg		514	0.806062	Mucosa	Down-reg
515	0.396545	Mucosa	Down-reg		515	0.396545	Mucosa	Down-reg		515	0.593967	Mucosa	Down-reg
516	0.487708	Mucosa	Down-reg		516	0.487708	Mucosa	Down-reg		516	0.332976	Mucosa	Down-reg
517	0.571838	Mucosa	Down-reg		517	0.571838	Mucosa	Down-reg		517	0.621989	Mucosa	Down-reg
518	0.921948	Mucosa	Down-reg		518	0.921948	Mucosa	Down-reg		518	0.256487	Mucosa	Down-reg
519	0.358577	Mucosa	Down-reg		519	0.358577	Mucosa	Down-reg		519	0.449353	Mucosa	Down-reg
520	0.0749112	Mucosa	Down-reg		520	0.0749112	Mucosa	Down-reg		520	0.273358	Mucosa	Down-reg
521	0.223231	Mucosa	Down-reg		521	0.223231	Mucosa	Down-reg		521	0.125098	Mucosa	Down-reg
522	0.612128	Mucosa	Down-reg		522	0.612128	Mucosa	Down-reg		522	0.757667	Mucosa	Down-reg
523	0.323272	Mucosa	Down-reg		523	0.323272	Mucosa	Down-reg		523	0.973622	Mucosa	Down-reg
524	0.19537	Mucosa	Down-reg		524	0.19537	Mucosa	Down-reg		524	0.822718	Mucosa	Down-reg
525	0.724256	Mucosa	Down-reg		525	0.724256	Mucosa	Down-reg		525	0.71692	Mucosa	Down-reg
526	0.508399	Mucosa	Down-reg		526	0.508399	Mucosa	Down-reg		526	0.250768	Mucosa	Down-reg
527	0.938132	Mucosa	Down-reg		527	0.938132	Mucosa	Down-reg		527	0.711416	Mucosa	Down-reg
528	0.652486	Mucosa	Down-reg		528	0.652486	Mucosa	Down-reg		528	0.912503	Mucosa	Down-reg
529	0.462579	Mucosa	Down-reg		529	0.462579	Mucosa	Down-reg		529	0.843949	Mucosa	Down-reg
530	0.0386506	Mucosa	Down-reg		530	0.0386506	Mucosa	Down-reg		530	0.000357424	Mucosa	Down-reg
531	0.48245	Mucosa	Down-reg		531	0.48245	Mucosa	Down-reg		531	0.167489	Mucosa	Down-reg
532	0.0389238	Mucosa	Down-reg		532	0.0389238	Mucosa	Down-reg		532	0.548502	Mucosa	Down-reg
533	0.382136	Mucosa	Down-reg		533	0.382136	Mucosa	Down-reg		533	0.379298	Mucosa	Down-reg
534	0.408358	Mucosa	Down-reg		534	0.408358	Mucosa	Down-reg		534	0.913432	Mucosa	Down-reg
535	0.544592	Mucosa	Down-reg		535	0.544592	Mucosa	Down-reg		535	0.439202	Mucosa	Down-reg
536	0.582559	Mucosa	Down-reg		536	0.582559	Mucosa	Down-reg		536	0.949031	Mucosa	Down-reg
537	0.654193	Mucosa	Down-reg		537	0.654193	Mucosa	Down-reg		537	0.507113	Mucosa	Down-reg
538	0.260175	Mucosa	Down-reg		538	0.260175	Mucosa	Down-reg		538	0.0726285	Mucosa	Down-reg
539	0.25956	Mucosa	Down-reg		539	0.25956	Mucosa	Down-reg		539	0.182143	Mucosa	Down-reg
540	0.78749	Mucosa	Down-reg		540	0.78749	Mucosa	Down-reg		540	0.750161	Mucosa	Down-reg
541	0.727875	Mucosa	Down-reg		541	0.727875	Mucosa	Down-reg		541	0.906855	Mucosa	Down-reg
542	0.618069	Mucosa	Down-reg		542	0.618069	Mucosa	Down-reg		542	0.668311	Mucosa	Down-reg
543	0.263726	Mucosa	Down-reg		543	0.263726	Mucosa	Down-reg		543	0.822575	Mucosa	Down-reg
544	0.364176	Mucosa	Down-reg		544	0.364176	Mucosa	Down-reg		544	0.744085	Mucosa	Down-reg
545	0.687107	Mucosa	Down-reg		545	0.687107	Mucosa	Down-reg		545	0.888698	Mucosa	Down-reg
546	0.00874078	Mucosa	Down-reg		546	0.00874078	Mucosa	Down-reg		546	0.847094	Mucosa	Down-reg
547	0.549167	Mucosa	Down-reg		547	0.549167	Mucosa	Down-reg		547	0.992208	Mucosa	Down-reg
548	0.603046	Mucosa	Down-reg		548	0.603046	Mucosa	Down-reg		548	0.975695	Mucosa	Down-reg
549	0.702745	Mucosa	Down-reg		549	0.702745	Mucosa	Down-reg		549	0.268139	Mucosa	Down-reg
550	0.701311	Mucosa	Down-reg		550	0.701311	Mucosa	Down-reg		550	0.629638	Mucosa	Down-reg
551	0.782778	Mucosa	Down-reg		551	0.782778	Mucosa	Down-reg		551	0.579169	Mucosa	Down-reg
552	0.494196	Mucosa	Down-reg		552	0.494196	Mucosa	Down-reg		552	0.45786	Mucosa	Down-reg
553	0.912456	Mucosa	Down-reg		553	0.912456	Mucosa	Down-reg		553	0.0979341	Mucosa	Down-reg
554	0.713466	Mucosa	Down-reg		554	0.713466	Mucosa	Down-reg		554	0.713775	Mucosa	Down-reg
555	0.262497	Mucosa	Down-reg		555	0.262497	Mucosa	Down-reg		555	0.262563	Mucosa	Down-reg
556	0.548279	Mucosa	Down-reg		556	0.548279	Mucosa	Down-reg		556	0.878119	Mucosa	Down-reg
557	0.838569	Mucosa	Down-reg		557	0.838569	Mucosa	Down-reg		557	0.628065	Mucosa	Down-reg
558	0.795889	Mucosa	Down-reg		558	0.795889	Mucosa	Down-reg		558	0.642004	Mucosa	Down-reg
559	0.523354	Mucosa	Down-reg		559	0.523354	Mucosa	Down-reg		559	0.824219	Mucosa	Down-reg
560	0.659451	Mucosa	Down-reg		560	0.659451	Mucosa	Down-reg		560	0.634499	Mucosa	Down-reg
561	0.208481	Mucosa	Down-reg		561	0.208481	Mucosa	Down-reg		561	0.411395	Mucosa	Down-reg
562	0.196463	Mucosa	Down-reg		562	0.196463	Mucosa	Down-reg		562	0.91479	Mucosa	Down-reg
563	0.00908222	Mucosa	Down-reg		563	0.00908222	Mucosa	Down-reg		563	0.970906	Mucosa	Down-reg
564	0.314941	Mucosa	Down-reg		564	0.314941	Mucosa	Down-reg		564	0.404389	Mucosa	Down-reg
565	0.271511	Mucosa	Down-reg		565	0.271511	Mucosa	Down-reg		565	0.483237	Mucosa	Down-reg
566	0.178367	Mucosa	Down-reg		566	0.178367	Mucosa	Down-reg		566	0.557438	Mucosa	Down-reg
567	0.236206	Mucosa	Down-reg		567	0.236206	Mucosa	Down-reg		567	0.849453	Mucosa	Down-reg
568	0.39873	Mucosa	Down-reg		568	0.39873	Mucosa	Down-reg		568	0.420616	Mucosa	Down-reg
569	0.228148	Mucosa	Down-reg		569	0.228148	Mucosa	Down-reg		569	0.60905	Mucosa	Down-reg
570	0.777793	Mucosa	Down-reg		570	0.777793	Mucosa	Down-reg		570	0.880835	Mucosa	Down-reg
571	0.645589	Mucosa	Down-reg		571	0.645589	Mucosa	Down-reg		571	0.983559	Mucosa	Down-reg
572	0.292202	Mucosa	Down-reg		572	0.292202	Mucosa	Down-reg		572	0.943384	Mucosa	Down-reg
573	0.471866	Mucosa	Down-reg		573	0.471866	Mucosa	Down-reg		573	0.748445	Mucosa	Down-reg
574	0.608167	Mucosa	Down-reg		574	0.608167	Mucosa	Down-reg		574	0.452927	Mucosa	Down-reg
575	0.654603	Mucosa	Down-reg		575	0.654603	Mucosa	Down-reg		575	0.48245	Mucosa	Down-reg
576	0.0769598	Mucosa	Down-reg		576	0.0769598	Mucosa	Down-reg		576	0.538709	Mucosa	Down-reg
577	0.766389	Mucosa	Down-reg		577	0.766389	Mucosa	Down-reg		577	0.178712	Mucosa	Down-reg
578	0.290631	Mucosa	Down-reg		578	0.290631	Mucosa	Down-reg		578	0.5633	Mucosa	Down-reg
579	0.728558	Mucosa	Down-reg		579	0.728558	Mucosa	Down-reg		579	0.0732719	Mucosa	Down-reg
580	0.174133	Mucosa	Down-reg		580	0.174133	Mucosa	Down-reg		580	0.955751	Mucosa	Down-reg
581	0.551284	Mucosa	Down-reg		581	0.551284	Mucosa	Down-reg		581	0.738723	Mucosa	Down-reg
582	0.640945	Mucosa	Down-reg		582	0.640945	Mucosa	Down-reg		582	0.77947	Mucosa	Down-reg
583	0.679527	Mucosa	Down-reg		583	0.679527	Mucosa	Down-reg		583	0.919937	Mucosa	Down-reg
584	0.650915	Mucosa	Down-reg		584	0.650915	Mucosa	Down-reg		584	0.855458	Mucosa	Down-reg
585	0.555859	Mucosa	Down-reg		585	0.555859	Mucosa	Down-reg		585	0.868611	Mucosa	Down-reg
586	0.418601	Mucosa	Down-reg		586	0.418601	Mucosa	Down-reg		586	0.883051	Mucosa	Down-reg
587	0.675567	Mucosa	Down-reg		587	0.675567	Mucosa	Down-reg		587	0.698692	Mucosa	Down-reg
588	0.399549	Mucosa	Down-reg		588	0.399549	Mucosa	Down-reg		588	0.687898	Mucosa	Down-reg
589	0.229924	Mucosa	Down-reg		589	0.229924	Mucosa	Down-reg		589	0.46122	Mucosa	Down-reg
590	0.424884	Mucosa	Down-reg		590	0.424884	Mucosa	Down-reg		590	0.615055	Mucosa	Down-reg
591	0.585701	Mucosa	Down-reg		591	0.585701	Mucosa	Down-reg		591	0.962685	Mucosa	Down-reg
592	0.570473	Mucosa	Down-reg		592	0.570473	Mucosa	Down-reg		592	0.919151	Mucosa	Down-reg
593	0.722139	Mucosa	Down-reg		593	0.722139	Mucosa	Down-reg		593	0.471871	Mucosa	Down-reg
594	0.307703	Mucosa	Down-reg		594	0.307703	Mucosa	Down-reg		594	0.411466	Mucosa	Down-reg
595	0.324228	Mucosa	Down-reg		595	0.324228	Mucosa	Down-reg		595	0.492101	Mucosa	Down-reg
596	0.302103	Mucosa	Down-reg		596	0.302103	Mucosa	Down-reg		596	0.124598	Mucosa	Down-reg
597	0.574775	Mucosa	Down-reg		597	0.574775	Mucosa	Down-reg		597	0.972979	Mucosa	Down-reg
598	0.813234	Mucosa	Down-reg		598	0.813234	Mucosa	Down-reg		598	0.436057	Mucosa	Down-reg
599	0.0650096	Mucosa	Down-reg		599	0.0650096	Mucosa	Down-reg		599	0.396025	Mucosa	Down-reg
600	0.751229	Mucosa	Down-reg		600	0.751229	Mucosa	Down-reg		600	0.815069	Mucosa	Down-reg
601	0.0949877	Mucosa	Down-reg		601	0.0949877	Mucosa	Down-reg		601	0.185646	Mucosa	Down-reg
602	0.145384	Mucosa	Down-reg		602	0.145384	Mucosa	Down-reg		602	0.794767	Mucosa	Down-reg
603	0.668055	Mucosa	Down-reg		603	0.668055	Mucosa	Down-reg		603	0.752234	Mucosa	Down-reg
604	0.670172	Mucosa	Down-reg		604	0.670172	Mucosa	Down-reg		604	0.3635	Mucosa	Down-reg
605	0.941956	Mucosa	Down-reg		605	0.941956	Mucosa	Down-reg		605	0.297591	Mucosa	Down-reg
606	0.46251	Mucosa	Down-reg		606	0.46251	Mucosa	Down-reg		606	0.918793	Mucosa	Down-reg
607	0.295684	Mucosa	Down-reg		607	0.295684	Mucosa	Down-reg		607	0.806848	Mucosa	Down-reg
608	0.500478	Mucosa	Down-reg		608	0.500478	Mucosa	Down-reg		608	0.77661	Mucosa	Down-reg
609	0.719749	Mucosa	Down-reg		609	0.719749	Mucosa	Down-reg		609	0.706055	Mucosa	Down-reg
610	0.0985387	Mucosa	Down-reg		610	0.0985387	Mucosa	Down-reg		610	0.959254	Mucosa	Down-reg
611	0.0648047	Mucosa	Down-reg		611	0.0648047	Mucosa	Down-reg		611	0.266138	Mucosa	Down-reg
612	0.645998	Mucosa	Down-reg		612	0.645998	Mucosa	Down-reg		612	0.809064	Mucosa	Down-reg
613	0.39395	Mucosa	Down-reg		613	0.39395	Mucosa	Down-reg		613	0.94896	Mucosa	Down-reg
614	0.182942	Mucosa	Down-reg		614	0.182942	Mucosa	Down-reg		614	0.55029	Mucosa	Down-reg
615	0.211076	Mucosa	Down-reg		615	0.211076	Mucosa	Down-reg		615	0.573165	Mucosa	Down-reg
616	0.0437722	Mucosa	Down-reg		616	0.0437722	Mucosa	Down-reg		616	0.98892	Mucosa	Down-reg
617	0.398457	Mucosa	Down-reg		617	0.398457	Mucosa	Down-reg		617	0.791479	Mucosa	Down-reg
618	0.583447	Mucosa	Down-reg		618	0.583447	Mucosa	Down-reg		618	0.316749	Mucosa	Down-reg
619	0.666143	Mucosa	Down-reg		619	0.666143	Mucosa	Down-reg		619	0.0106512	Mucosa	Down-reg
620	0.700014	Mucosa	Down-reg		620	0.700014	Mucosa	Down-reg		620	0.809779	Mucosa	Down-reg
621	0.72767	Mucosa	Down-reg		621	0.72767	Mucosa	Down-reg		621	0.950676	Mucosa	Down-reg
622	0.954794	Mucosa	Down-reg		622	0.954794	Mucosa	Down-reg		622	0.79491	Mucosa	Down-reg
623	0.467905	Mucosa	Down-reg		623	0.467905	Mucosa	Down-reg		623	0.76889	Mucosa	Down-reg
624	0.357621	Mucosa	Down-reg		624	0.357621	Mucosa	Down-reg		624	0.576024	Mucosa	Down-reg
625	0.575253	Mucosa	Down-reg		625	0.575253	Mucosa	Down-reg		625	0.92587	Mucosa	Down-reg
626	0.400096	Mucosa	Down-reg		626	0.400096	Mucosa	Down-reg		626	0.537351	Mucosa	Down-reg
627	0.662865	Mucosa	Down-reg		627	0.662865	Mucosa	Down-reg		627	0.936093	Mucosa	Down-reg
628	0.508126	Mucosa	Down-reg		628	0.508126	Mucosa	Down-reg		628	0.539138	Mucosa	Down-reg
629	0.237913	Mucosa	Down-reg		629	0.237913	Mucosa	Down-reg		629	0.706984	Mucosa	Down-reg
630	0.434444	Mucosa	Down-reg		630	0.434444	Mucosa	Down-reg		630	0.99614	Mucosa	Down-reg
631	0.5267	Mucosa	Down-reg		631	0.5267	Mucosa	Down-reg		631	0.996354	Mucosa	Down-reg
632	0.296777	Mucosa	Down-reg		632	0.296777	Mucosa	Down-reg		632	0.862034	Mucosa	Down-reg
633	0.660407	Mucosa	Down-reg		633	0.660407	Mucosa	Down-reg		633	0.771749	Mucosa	Down-reg
634	0.316922	Mucosa	Down-reg		634	0.316922	Mucosa	Down-reg		634	0.587748	Mucosa	Down-reg
635	0.290699	Mucosa	Down-reg		635	0.290699	Mucosa	Down-reg		635	0.167346	Mucosa	Down-reg
636	0.69735	Mucosa	Down-reg		636	0.69735	Mucosa	Down-reg		636	0.0593323	Mucosa	Down-reg
637	0.67823	Mucosa	Down-reg		637	0.67823	Mucosa	Down-reg		637	0.527486	Mucosa	Down-reg
638	0.658836	Mucosa	Down-reg		638	0.658836	Mucosa	Down-reg		638	0.325113	Mucosa	Down-reg
639	0.362879	Mucosa	Down-reg		639	0.362879	Mucosa	Down-reg		639	0.795053	Mucosa	Down-reg
640	0.73443	Mucosa	Down-reg		640	0.73443	Mucosa	Down-reg		640	0.848452	Mucosa	Down-reg
641	0.546299	Mucosa	Down-reg		641	0.546299	Mucosa	Down-reg		641	0.147402	Mucosa	Down-reg
642	0.698306	Mucosa	Down-reg		642	0.698306	Mucosa	Down-reg		642	0.55079	Mucosa	Down-reg
643	0.418875	Mucosa	Down-reg		643	0.418875	Mucosa	Down-reg		643	0.439846	Mucosa	Down-reg
644	0.838842	Mucosa	Down-reg		644	0.838842	Mucosa	Down-reg		644	0.0807063	Mucosa	Down-reg
645	0.546435	Mucosa	Down-reg		645	0.546435	Mucosa	Down-reg		645	0.545857	Mucosa	Down-reg
646	0.715515	Mucosa	Down-reg		646	0.715515	Mucosa	Down-reg		646	0.971549	Mucosa	Down-reg
647	0.637189	Mucosa	Down-reg		647	0.637189	Mucosa	Down-reg		647	0.52527	Mucosa	Down-reg
648	0.612879	Mucosa	Down-reg		648	0.612879	Mucosa	Down-reg		648	0.377868	Mucosa	Down-reg
649	0.224529	Mucosa	Down-reg		649	0.224529	Mucosa	Down-reg		649	0.733362	Mucosa	Down-reg
650	0.237299	Mucosa	Down-reg		650	0.237299	Mucosa	Down-reg		650	0.543498	Mucosa	Down-reg
651	0.290972	Mucosa	Down-reg		651	0.290972	Mucosa	Down-reg		651	0.0919294	Mucosa	Down-reg
652	0.260789	Mucosa	Down-reg		652	0.260789	Mucosa	Down-reg		652	0.966116	Mucosa	Down-reg
653	0.844919	Mucosa	Down-reg		653	0.844919	Mucosa	Down-reg		653	0.0329545	Mucosa	Down-reg
654	0.37681	Mucosa	Down-reg		654	0.37681	Mucosa	Down-reg		654	0.241618	Mucosa	Down-reg
655	0.187585	Mucosa	Down-reg		655	0.187585	Mucosa	Down-reg		655	0.185717	Mucosa	Down-reg
656	0.174474	Mucosa	Down-reg		656	0.174474	Mucosa	Down-reg		656	0.601401	Mucosa	Down-reg
657	0.106938	Mucosa	Down-reg		657	0.106938	Mucosa	Down-reg		657	0.802202	Mucosa	Down-reg
658	0.286124	Mucosa	Down-reg		658	0.286124	Mucosa	Down-reg		658	0.934734	Mucosa	Down-reg
659	0.711144	Mucosa	Down-reg		659	0.711144	Mucosa	Down-reg		659	0.353135	Mucosa	Down-reg
660	0.753073	Mucosa	Down-reg		660	0.753073	Mucosa	Down-reg		660	0.402245	Mucosa	Down-reg
661	0.561185	Mucosa	Down-reg		661	0.561185	Mucosa	Down-reg		661	0.292015	Mucosa	Down-reg
662	0.811868	Mucosa	Down-reg		662	0.811868	Mucosa	Down-reg		662	0.764815	Mucosa	Down-reg
663	0.547869	Mucosa	Down-reg		663	0.547869	Mucosa	Down-reg		663	0.112445	Mucosa	Down-reg
664	0.782368	Mucosa	Down-reg		664	0.782368	Mucosa	Down-reg		664	0.108299	Mucosa	Down-reg
665	0.126332	Mucosa	Down-reg		665	0.126332	Mucosa	Down-reg		665	0.177425	Mucosa	Down-reg
666	0.367454	Mucosa	Down-reg		666	0.367454	Mucosa	Down-reg		666	0.307313	Mucosa	Down-reg
667	0.793772	Mucosa	Down-reg		667	0.793772	Mucosa	Down-reg		667	0.518765	Mucosa	Down-reg
668	0.112333	Mucosa	Down-reg		668	0.112333	Mucosa	Down-reg		668	0.0401029	Mucosa	Down-reg
669	0.585974	Mucosa	Down-reg		669	0.585974	Mucosa	Down-reg		669	0.373293	Mucosa	Down-reg
670	0.374693	Mucosa	Down-reg		670	0.374693	Mucosa	Down-reg		670	0.256344	Mucosa	Down-reg
671	0.367591	Mucosa	Down-reg		671	0.367591	Mucosa	Down-reg		671	0.823218	Mucosa	Down-reg
672	0.671333	Mucosa	Down-reg		672	0.671333	Mucosa	Down-reg		672	0.57681	Mucosa	Down-reg
673	0.720158	Mucosa	Down-reg		673	0.720158	Mucosa	Down-reg		673	0.381586	Mucosa	Down-reg
674	0.914982	Mucosa	Down-reg		674	0.914982	Mucosa	Down-reg		674	0.962756	Mucosa	Down-reg
675	0.602636	Mucosa	Down-reg		675	0.602636	Mucosa	Down-reg		675	0.28408	Mucosa	Down-reg
676	0.563712	Mucosa	Down-reg		676	0.563712	Mucosa	Down-reg		676	0.652513	Mucosa	Down-reg
677	0.286329	Mucosa	Down-reg		677	0.286329	Mucosa	Down-reg		677	0.98556	Mucosa	Down-reg
678	0.182191	Mucosa	Down-reg		678	0.182191	Mucosa	Down-reg		678	0.46558	Mucosa	Down-reg
679	0.0524447	Mucosa	Down-reg		679	0.0524447	Mucosa	Down-reg		679	0.985989	Mucosa	Down-reg
680	0.161841	Mucosa	Down-reg		680	0.161841	Mucosa	Down-reg		680	0.809708	Mucosa	Down-reg
681	0.418328	Mucosa	Down-reg		681	0.418328	Mucosa	Down-reg		681	0.229895	Mucosa	Down-reg
682	0.489142	Mucosa	Down-reg		682	0.489142	Mucosa	Down-reg		682	0.241118	Mucosa	Down-reg
683	0.458754	Mucosa	Down-reg		683	0.458754	Mucosa	Down-reg		683	0.903424	Mucosa	Down-reg
684	0.739825	Mucosa	Down-reg		684	0.739825	Mucosa	Down-reg		684	0.300021	Mucosa	Down-reg
685	0.188678	Mucosa	Down-reg		685	0.188678	Mucosa	Down-reg		685	0.300379	Mucosa	Down-reg
686	0.664641	Mucosa	Down-reg		686	0.664641	Mucosa	Down-reg		686	0.700979	Mucosa	Down-reg
687	0.293158	Mucosa	Down-reg		687	0.293158	Mucosa	Down-reg		687	0.366288	Mucosa	Down-reg
688	0.314736	Mucosa	Down-reg		688	0.314736	Mucosa	Down-reg		688	0.671027	Mucosa	Down-reg
689	0.811322	Mucosa	Down-reg		689	0.811322	Mucosa	Down-reg		689	0.501894	Mucosa	Down-reg
690	0.107757	Mucosa	Down-reg		690	0.107757	Mucosa	Down-reg		690	0.922939	Mucosa	Down-reg
691	0.663821	Mucosa	Down-reg		691	0.663821	Mucosa	Down-reg		691	0.783616	Mucosa	Down-reg
692	0.677274	Mucosa	Down-reg		692	0.677274	Mucosa	Down-reg		692	0.894131	Mucosa	Down-reg
693	0.920855	Mucosa	Down-reg		693	0.920855	Mucosa	Down-reg		693	0.0770605	Mucosa	Down-reg
694	0.610284	Mucosa	Down-reg		694	0.610284	Mucosa	Down-reg		694	0.571878	Mucosa	Down-reg
695	0.489006	Mucosa	Down-reg		695	0.489006	Mucosa	Down-reg		695	0.0995068	Mucosa	Down-reg
696	0.175567	Mucosa	Down-reg		696	0.175567	Mucosa	Down-reg		696	0.143756	Mucosa	Down-reg
697	0.896067	Mucosa	Down-reg		697	0.896067	Mucosa	Down-reg		697	0.398456	Mucosa	Down-reg
698	0.866157	Mucosa	Down-reg		698	0.866157	Mucosa	Down-reg		698	0.639717	Mucosa	Down-reg
699	0.391628	Mucosa	Down-reg		699	0.391628	Mucosa	Down-reg		699	0.789978	Mucosa	Down-reg
700	0.334881	Mucosa	Down-reg		700	0.334881	Mucosa	Down-reg		700	0.543284	Mucosa	Down-reg
701	0.61206	Mucosa	Down-reg		701	0.61206	Mucosa	Down-reg		701	0.768818	Mucosa	Down-reg
702	0.702404	Mucosa	Down-reg		702	0.702404	Mucosa	Down-reg		702	0.899921	Mucosa	Down-reg
703	0.129336	Mucosa	Down-reg		703	0.129336	Mucosa	Down-reg		703	0.941454	Mucosa	Down-reg
704	0.598948	Mucosa	Down-reg		704	0.598948	Mucosa	Down-reg		704	0.225391	Mucosa	Down-reg
705	0.545684	Mucosa	Down-reg		705	0.545684	Mucosa	Down-reg		705	0.388591	Mucosa	Down-reg
706	0.647159	Mucosa	Down-reg		706	0.647159	Mucosa	Down-reg		706	0.613125	Mucosa	Down-reg
707	0.744059	Mucosa	Down-reg		707	0.744059	Mucosa	Down-reg		707	0.696333	Mucosa	Down-reg
708	0.724461	Mucosa	Down-reg		708	0.724461	Mucosa	Down-reg		708	0.517335	Mucosa	Down-reg
709	0.430825	Mucosa	Down-reg		709	0.430825	Mucosa	Down-reg		709	0.4728	Mucosa	Down-reg
710	0.288924	Mucosa	Down-reg		710	0.288924	Mucosa	Down-reg		710	0.313246	Mucosa	Down-reg
711	0.447692	Mucosa	Down-reg		711	0.447692	Mucosa	Down-reg		711	0.710058	Mucosa	Down-reg
712	0.686288	Mucosa	Down-reg		712	0.686288	Mucosa	Down-reg		712	0.490028	Mucosa	Down-reg
713	0.123054	Mucosa	Down-reg		713	0.123054	Mucosa	Down-reg		713	0.662664	Mucosa	Down-reg
714	0.766867	Mucosa	Down-reg		714	0.766867	Mucosa	Down-reg		714	0.329688	Mucosa	Down-reg
715	0.247542	Mucosa	Down-reg		715	0.247542	Mucosa	Down-reg		715	0.851026	Mucosa	Down-reg
716	0.690522	Mucosa	Down-reg		716	0.690522	Mucosa	Down-reg		716	0.660662	Mucosa	Down-reg
717	0.497747	Mucosa	Down-reg		717	0.497747	Mucosa	Down-reg		717	0.394024	Mucosa	Down-reg
718	0.285031	Mucosa	Down-reg		718	0.285031	Mucosa	Down-reg		718	0.542569	Mucosa	Down-reg
719	0.278886	Mucosa	Down-reg		719	0.278886	Mucosa	Down-reg		719	0.0910716	Mucosa	Down-reg
720	0.123259	Mucosa	Down-reg		720	0.123259	Mucosa	Down-reg		720	0.58017	Mucosa	Down-reg
721	0.737025	Mucosa	Down-reg		721	0.737025	Mucosa	Down-reg		721	0.0655515	Mucosa	Down-reg
722	0.624351	Mucosa	Down-reg		722	0.624351	Mucosa	Down-reg		722	0.517764	Mucosa	Down-reg
723	0.591642	Mucosa	Down-reg		723	0.591642	Mucosa	Down-reg		723	0.885267	Mucosa	Down-reg
724	0.758263	Mucosa	Down-reg		724	0.758263	Mucosa	Down-reg		724	0.31582	Mucosa	Down-reg
725	0.335496	Mucosa	Down-reg		725	0.335496	Mucosa	Down-reg		725	0.923297	Mucosa	Down-reg
726	0.663958	Mucosa	Down-reg		726	0.663958	Mucosa	Down-reg		726	0.881192	Mucosa	Down-reg
727	0.555722	Mucosa	Down-reg		727	0.555722	Mucosa	Down-reg		727	0.767532	Mucosa	Down-reg
728	0.581603	Mucosa	Down-reg		728	0.581603	Mucosa	Down-reg		728	0.578526	Mucosa	Down-reg
729	0.742215	Mucosa	Down-reg		729	0.742215	Mucosa	Down-reg		729	0.0729144	Mucosa	Down-reg
730	0.505463	Mucosa	Down-reg		730	0.505463	Mucosa	Down-reg		730	0.342054	Mucosa	Down-reg
731	0.0206228	Mucosa	Down-reg		731	0.0206228	Mucosa	Down-reg		731	0.458789	Mucosa	Down-reg
732	0.557839	Mucosa	Down-reg		732	0.557839	Mucosa	Down-reg		732	0.248767	Mucosa	Down-reg
733	0.164368	Mucosa	Down-reg		733	0.164368	Mucosa	Down-reg		733	0.088927	Mucosa	Down-reg
734	0.296231	Mucosa	Down-reg		734	0.296231	Mucosa	Down-reg		734	0.996497	Mucosa	Down-reg
735	0.459437	Mucosa	Down-reg		735	0.459437	Mucosa	Down-reg		735	0.198799	Mucosa	Down-reg
736	0.177411	Mucosa	Down-reg		736	0.177411	Mucosa	Down-reg		736	0.372793	Mucosa	Down-reg
737	0.569312	Mucosa	Down-reg		737	0.569312	Mucosa	Down-reg		737	0.684609	Mucosa	Down-reg
738	0.144223	Mucosa	Down-reg		738	0.144223	Mucosa	Down-reg		738	0.897348	Mucosa	Down-reg
739	0.693117	Mucosa	Down-reg		739	0.693117	Mucosa	Down-reg		739	0.157552	Mucosa	Down-reg
740	0.473368	Mucosa	Down-reg		740	0.473368	Mucosa	Down-reg		740	0.379584	Mucosa	Down-reg
741	0.52752	Mucosa	Down-reg		741	0.52752	Mucosa	Down-reg		741	0.947959	Mucosa	Down-reg
742	0.261404	Mucosa	Down-reg		742	0.261404	Mucosa	Down-reg		742	0.924512	Mucosa	Down-reg
743	0.646272	Mucosa	Down-reg		743	0.646272	Mucosa	Down-reg		743	0.0194438	Mucosa	Down-reg
744	0.564327	Mucosa	Down-reg		744	0.564327	Mucosa	Down-reg		744	0.281936	Mucosa	Down-reg
745	0.400847	Mucosa	Down-reg		745	0.400847	Mucosa	Down-reg		745	0.725785	Mucosa	Down-reg
746	0.825116	Mucosa	Down-reg		746	0.825116	Mucosa	Down-reg		746	0.428694	Mucosa	Down-reg
747	0.180893	Mucosa	Down-reg		747	0.180893	Mucosa	Down-reg		747	0.62156	Mucosa	Down-reg
748	0.207935	Mucosa	Down-reg		748	0.207935	Mucosa	Down-reg		748	0.243691	Mucosa	Down-reg
749	0.648866	Mucosa	Down-reg		749	0.648866	Mucosa	Down-reg		749	0.508114	Mucosa	Down-reg
750	0.1531	Mucosa	Down-reg		750	0.1531	Mucosa	Down-reg		750	0.603403	Mucosa	Down-reg
751	0.678776	Mucosa	Down-reg		751	0.678776	Mucosa	Down-reg		751	0.49832	Mucosa	Down-reg
752	0.635072	Mucosa	Down-reg		752	0.635072	Mucosa	Down-reg		752	0.594539	Mucosa	Down-reg
753	0.648184	Mucosa	Down-reg		753	0.648184	Mucosa	Down-reg		753	0.533562	Mucosa	Down-reg
754	0.299781	Mucosa	Down-reg		754	0.299781	Mucosa	Down-reg		754	0.489885	Mucosa	Down-reg
755	0.832833	Mucosa	Down-reg		755	0.832833	Mucosa	Down-reg		755	0.952105	Mucosa	Down-reg
756	0.64354	Mucosa	Down-reg		756	0.64354	Mucosa	Down-reg		756	0.249696	Mucosa	Down-reg
757	0.797323	Mucosa	Down-reg		757	0.797323	Mucosa	Down-reg		757	0.0175138	Mucosa	Down-reg
758	0.794182	Mucosa	Down-reg		758	0.794182	Mucosa	Down-reg		758	0.0763457	Mucosa	Down-reg
759	0.133502	Mucosa	Down-reg		759	0.133502	Mucosa	Down-reg		759	0.444564	Mucosa	Down-reg
760	0.619093	Mucosa	Down-reg		760	0.619093	Mucosa	Down-reg		760	0.0996497	Mucosa	Down-reg
761	0.501775	Mucosa	Down-reg		761	0.501775	Mucosa	Down-reg		761	0.0812067	Mucosa	Down-reg
762	0.882204	Mucosa	Down-reg		762	0.882204	Mucosa	Down-reg		762	0.19501	Mucosa	Down-reg
763	0.790358	Mucosa	Down-reg		763	0.790358	Mucosa	Down-reg		763	0.196369	Mucosa	Down-reg
764	0.711349	Mucosa	Down-reg		764	0.711349	Mucosa	Down-reg		764	0.0317392	Mucosa	Down-reg
765	0.837271	Mucosa	Down-reg		765	0.837271	Mucosa	Down-reg		765	0.56044	Mucosa	Down-reg
766	0.102772	Mucosa	Down-reg		766	0.102772	Mucosa	Down-reg		766	0.755951	Mucosa	Down-reg
767	0.620664	Mucosa	Down-reg		767	0.620664	Mucosa	Down-reg		767	0.155765	Mucosa	Down-reg
768	0.36445	Mucosa	Down-reg		768	0.36445	Mucosa	Down-reg		768	0.647151	Mucosa	Down-reg
769	0.318424	Mucosa	Down-reg		769	0.318424	Mucosa	Down-reg		769	0.398527	Mucosa	Down-reg
770	0.298416	Mucosa	Down-reg		770	0.298416	Mucosa	Down-reg		770	0.137823	Mucosa	Down-reg
771	0.475621	Mucosa	Down-reg		771	0.475621	Mucosa	Down-reg		771	0.340053	Mucosa	Down-reg
772	0.543567	Mucosa	Down-reg		772	0.543567	Mucosa	Down-reg		772	0.89599	Mucosa	Down-reg
773	0.151598	Mucosa	Down-reg		773	0.151598	Mucosa	Down-reg		773	0.88591	Mucosa	Down-reg
774	0.525471	Mucosa	Down-reg		774	0.525471	Mucosa	Down-reg		774	0.375724	Mucosa	Down-reg
775	0.943117	Mucosa	Down-reg		775	0.943117	Mucosa	Down-reg		775	0.843305	Mucosa	Down-reg
776	0.808522	Mucosa	Down-reg		776	0.808522	Mucosa	Down-reg		776	0.259847	Mucosa	Down-reg
777	0.724734	Mucosa	Down-reg		777	0.724734	Mucosa	Down-reg		777	0.104511	Mucosa	Down-reg
778	0.541792	Mucosa	Down-reg		778	0.541792	Mucosa	Down-reg		778	0.974909	Mucosa	Down-reg
779	0.654534	Mucosa	Down-reg		779	0.654534	Mucosa	Down-reg		779	0.0551147	Mucosa	Down-reg
780	0.109465	Mucosa	Down-reg		780	0.109465	Mucosa	Down-reg		780	0.347988	Mucosa	Down-reg
781	0.155695	Mucosa	Down-reg		781	0.155695	Mucosa	Down-reg		781	0.407463	Mucosa	Down-reg
782	0.0938951	Mucosa	Down-reg		782	0.0938951	Mucosa	Down-reg		782	0.777039	Mucosa	Down-reg
783	0.662114	Mucosa	Down-reg		783	0.662114	Mucosa	Down-reg		783	0.0693402	Mucosa	Down-reg
784	0.507648	Mucosa	Down-reg		784	0.507648	Mucosa	Down-reg		784	0.965187	Mucosa	Down-reg
785	0.298621	Mucosa	Down-reg		785	0.298621	Mucosa	Down-reg		785	0.385374	Mucosa	Down-reg
786	0.861718	Mucosa	Down-reg		786	0.861718	Mucosa	Down-reg		786	0.92487	Mucosa	Down-reg
787	0.516867	Mucosa	Down-reg		787	0.516867	Mucosa	Down-reg		787	0.796054	Mucosa	Down-reg
788	0.647842	Mucosa	Down-reg		788	0.647842	Mucosa	Down-reg		788	0.312174	Mucosa	Down-reg
789	0.694004	Mucosa	Down-reg		789	0.694004	Mucosa	Down-reg		789	0.475802	Mucosa	Down-reg
790	0.61124	Mucosa	Down-reg		790	0.61124	Mucosa	Down-reg		790	0.749946	Mucosa	Down-reg
791	0.331808	Mucosa	Down-reg		791	0.331808	Mucosa	Down-reg		791	0.0672671	Mucosa	Down-reg
792	0.615952	Mucosa	Down-reg		792	0.615952	Mucosa	Down-reg		792	0.662449	Mucosa	Down-reg
793	0.795001	Mucosa	Down-reg		793	0.795001	Mucosa	Down-reg		793	0.671456	Mucosa	Down-reg
794	0.210735	Mucosa	Down-reg		794	0.210735	Mucosa	Down-reg		794	0.462435	Mucosa	Down-reg
795	0.240645	Mucosa	Down-reg		795	0.240645	Mucosa	Down-reg		795	0.545643	Mucosa	Down-reg
796	0.510926	Mucosa	Down-reg		796	0.510926	Mucosa	Down-reg		796	0.739796	Mucosa	Down-reg
797	0.529295	Mucosa	Down-reg		797	0.529295	Mucosa	Down-reg		797	0.824648	Mucosa	Down-reg
798	0.127902	Mucosa	Down-reg		798	0.127902	Mucosa	Down-reg		798	0.707913	Mucosa	Down-reg
799	0.285441	Mucosa	Down-reg		799	0.285441	Mucosa	Down-reg		799	0.734792	Mucosa	Down-reg
800	0.215925	Mucosa	Down-reg		800	0.215925	Mucosa	Down-reg		800	0.565087	Mucosa	Down-reg
801	0.453701	Mucosa	Down-reg		801	0.453701	Mucosa	Down-reg		801	0.819501	Mucosa	Down-reg
802	0.722002	Mucosa	Down-reg		802	0.722002	Mucosa	Down-reg		802	0.728144	Mucosa	Down-reg
803	0.516252	Mucosa	Down-reg		803	0.516252	Mucosa	Down-reg		803	0.418972	Mucosa	Down-reg
804	0.218588	Mucosa	Down-reg		804	0.218588	Mucosa	Down-reg		804	0.592037	Mucosa	Down-reg
805	0.32894	Mucosa	Down-reg		805	0.32894	Mucosa	Down-reg		805	0.403174	Mucosa	Down-reg
806	0.601953	Mucosa	Down-reg		806	0.601953	Mucosa	Down-reg		806	0.453642	Mucosa	Down-reg
807	0.573341	Mucosa	Down-reg		807	0.573341	Mucosa	Down-reg		807	0.695904	Mucosa	Down-reg
808	0.288036	Mucosa	Down-reg		808	0.288036	Mucosa	Down-reg		808	0.582601	Mucosa	Down-reg
809	0.44018	Mucosa	Down-reg		809	0.44018	Mucosa	Down-reg		809	0.970834	Mucosa	Down-reg
810	0.00635072	Mucosa	Down-reg		810	0.00635072	Mucosa	Down-reg		810	0.832154	Mucosa	Down-reg
811	0.151461	Mucosa	Down-reg		811	0.151461	Mucosa	Down-reg		811	0.653371	Mucosa	Down-reg
812	0.160817	Mucosa	Down-reg		812	0.160817	Mucosa	Down-reg		812	0.957109	Mucosa	Down-reg
813	0.311732	Mucosa	Down-reg		813	0.311732	Mucosa	Down-reg		813	0.856745	Mucosa	Down-reg
814	0.68383	Mucosa	Down-reg		814	0.68383	Mucosa	Down-reg		814	0.514333	Mucosa	Down-reg
815	0.651393	Mucosa	Down-reg		815	0.651393	Mucosa	Down-reg		815	0.770248	Mucosa	Down-reg
816	0.542884	Mucosa	Down-reg		816	0.542884	Mucosa	Down-reg		816	0.774251	Mucosa	Down-reg
817	0.449262	Mucosa	Down-reg		817	0.449262	Mucosa	Down-reg		817	0.394953	Mucosa	Down-reg
818	0.408836	Mucosa	Down-reg		818	0.408836	Mucosa	Down-reg		818	0.077132	Mucosa	Down-reg
819	0.894974	Mucosa	Down-reg		819	0.894974	Mucosa	Down-reg		819	0.595825	Mucosa	Down-reg
820	0.72528	Mucosa	Down-reg		820	0.72528	Mucosa	Down-reg		820	0.3279	Mucosa	Down-reg
821	0.771715	Mucosa	Down-reg		821	0.771715	Mucosa	Down-reg		821	0.987204	Mucosa	Down-reg
822	0.0195302	Mucosa	Down-reg		822	0.0195302	Mucosa	Down-reg		822	0.963829	Mucosa	Down-reg
823	0.259082	Mucosa	Down-reg		823	0.259082	Mucosa	Down-reg		823	0.828294	Mucosa	Down-reg
824	0.922835	Mucosa	Down-reg		824	0.922835	Mucosa	Down-reg		824	0.179927	Mucosa	Down-reg
825	0.515023	Mucosa	Down-reg		825	0.515023	Mucosa	Down-reg		825	0.791336	Mucosa	Down-reg
826	0.565488	Mucosa	Down-reg		826	0.565488	Mucosa	Down-reg		826	0.814783	Mucosa	Down-reg
827	0.75321	Mucosa	Down-reg		827	0.75321	Mucosa	Down-reg		827	0.840661	Mucosa	Down-reg
828	0.564258	Mucosa	Down-reg		828	0.564258	Mucosa	Down-reg		828	0.236329	Mucosa	Down-reg
829	0.677957	Mucosa	Down-reg		829	0.677957	Mucosa	Down-reg		829	0.984917	Mucosa	Down-reg
830	0.823819	Mucosa	Down-reg		830	0.823819	Mucosa	Down-reg		830	0.777682	Mucosa	Down-reg
831	0.218178	Mucosa	Down-reg		831	0.218178	Mucosa	Down-reg		831	0.75109	Mucosa	Down-reg
832	0.277452	Mucosa	Down-reg		832	0.277452	Mucosa	Down-reg		832	0.407677	Mucosa	Down-reg
833	0.214354	Mucosa	Down-reg		833	0.214354	Mucosa	Down-reg		833	0.963042	Mucosa	Down-reg
834	0.731904	Mucosa	Down-reg		834	0.731904	Mucosa	Down-reg		834	0.995496	Mucosa	Down-reg
835	0.695029	Mucosa	Down-reg		835	0.695029	Mucosa	Down-reg		835	0.904282	Mucosa	Down-reg
836	0.122166	Mucosa	Down-reg		836	0.122166	Mucosa	Down-reg		836	0.142112	Mucosa	Down-reg
837	0.86165	Mucosa	Down-reg		837	0.86165	Mucosa	Down-reg		837	0.517978	Mucosa	Down-reg
838	0.66826	Mucosa	Down-reg		838	0.66826	Mucosa	Down-reg		838	0.703553	Mucosa	Down-reg
839	0.52274	Mucosa	Down-reg		839	0.52274	Mucosa	Down-reg		839	0.424619	Mucosa	Down-reg
840	0.662797	Mucosa	Down-reg		840	0.662797	Mucosa	Down-reg		840	0.766173	Mucosa	Down-reg
841	0.407949	Mucosa	Down-reg		841	0.407949	Mucosa	Down-reg		841	0.405747	Mucosa	Down-reg
842	0.456091	Mucosa	Down-reg		842	0.456091	Mucosa	Down-reg		842	0.0668382	Mucosa	Down-reg
843	0.637326	Mucosa	Down-reg		843	0.637326	Mucosa	Down-reg		843	0.811638	Mucosa	Down-reg
844	0.0673313	Mucosa	Down-reg		844	0.0673313	Mucosa	Down-reg		844	0.277933	Mucosa	Down-reg
845	0.262906	Mucosa	Down-reg		845	0.262906	Mucosa	Down-reg		845	0.706555	Mucosa	Down-reg
846	0.48525	Mucosa	Down-reg		846	0.48525	Mucosa	Down-reg		846	0.654085	Mucosa	Down-reg
847	0.214422	Mucosa	Down-reg		847	0.214422	Mucosa	Down-reg		847	0.935163	Mucosa	Down-reg
848	0.892379	Mucosa	Down-reg		848	0.892379	Mucosa	Down-reg		848	0.700622	Mucosa	Down-reg
849	0.385277	Mucosa	Down-reg		849	0.385277	Mucosa	Down-reg		849	0.383301	Mucosa	Down-reg
850	0.63596	Mucosa	Down-reg		850	0.63596	Mucosa	Down-reg		850	0.348345	Mucosa	Down-reg
851	0.700901	Mucosa	Down-reg		851	0.700901	Mucosa	Down-reg		851	0.867896	Mucosa	Down-reg
852	0.811117	Mucosa	Down-reg		852	0.811117	Mucosa	Down-reg		852	0.0336693	Mucosa	Down-reg
853	0.0671948	Mucosa	Down-reg		853	0.0671948	Mucosa	Down-reg		853	0.0220173	Mucosa	Down-reg
854	0.320746	Mucosa	Down-reg		854	0.320746	Mucosa	Down-reg		854	0.279863	Mucosa	Down-reg
855	0.351475	Mucosa	Down-reg		855	0.351475	Mucosa	Down-reg		855	0.228537	Mucosa	Down-reg
856	0.656719	Mucosa	Down-reg		856	0.656719	Mucosa	Down-reg		856	0.757023	Mucosa	Down-reg
857	0.857348	Mucosa	Down-reg		857	0.857348	Mucosa	Down-reg		857	0.578383	Mucosa	Down-reg
858	0.368342	Mucosa	Down-reg		858	0.368342	Mucosa	Down-reg		858	0.564729	Mucosa	Down-reg
859	0.626127	Mucosa	Down-reg		859	0.626127	Mucosa	Down-reg		859	0.622775	Mucosa	Down-reg
860	0.143813	Mucosa	Down-reg		860	0.143813	Mucosa	Down-reg		860	0.711845	Mucosa	Down-reg
861	0.752458	Mucosa	Down-reg		861	0.752458	Mucosa	Down-reg		861	0.623633	Mucosa	Down-reg
862	0.320882	Mucosa	Down-reg		862	0.320882	Mucosa	Down-reg		862	0.784331	Mucosa	Down-reg
863	0.846831	Mucosa	Down-reg		863	0.846831	Mucosa	Down-reg		863	0.83437	Mucosa	Down-reg
864	0.476851	Mucosa	Down-reg		864	0.476851	Mucosa	Down-reg		864	0.811566	Mucosa	Down-reg
865	0.875034	Mucosa	Down-reg		865	0.875034	Mucosa	Down-reg		865	0.48917	Mucosa	Down-reg
866	0.332355	Mucosa	Down-reg		866	0.332355	Mucosa	Down-reg		866	0.169633	Mucosa	Down-reg
867	0.509082	Mucosa	Down-reg		867	0.509082	Mucosa	Down-reg		867	0.689256	Mucosa	Down-reg
868	0.0230128	Mucosa	Down-reg		868	0.0230128	Mucosa	Down-reg		868	0.666524	Mucosa	Down-reg
869	0.845807	Mucosa	Down-reg		869	0.845807	Mucosa	Down-reg		869	0.888412	Mucosa	Down-reg
870	0.117454	Mucosa	Down-reg		870	0.117454	Mucosa	Down-reg		870	0.648438	Mucosa	Down-reg
871	0.403647	Mucosa	Down-reg		871	0.403647	Mucosa	Down-reg		871	0.957252	Mucosa	Down-reg
872	0.782232	Mucosa	Down-reg		872	0.782232	Mucosa	Down-reg		872	0.284295	Mucosa	Down-reg
873	0.876741	Mucosa	Down-reg		873	0.876741	Mucosa	Down-reg		873	0.476446	Mucosa	Down-reg
874	0.537968	Mucosa	Down-reg		874	0.537968	Mucosa	Down-reg		874	0.694117	Mucosa	Down-reg
875	0.74283	Mucosa	Down-reg		875	0.74283	Mucosa	Down-reg		875	0.862678	Mucosa	Down-reg
876	0.112401	Mucosa	Down-reg		876	0.112401	Mucosa	Down-reg		876	0.166131	Mucosa	Down-reg
877	0.948648	Mucosa	Down-reg		877	0.948648	Mucosa	Down-reg		877	0.639931	Mucosa	Down-reg
878	0.0486206	Mucosa	Down-reg		878	0.0486206	Mucosa	Down-reg		878	0.201801	Mucosa	Down-reg
879	0.501639	Mucosa	Down-reg		879	0.501639	Mucosa	Down-reg		879	0.352634	Mucosa	Down-reg
880	0.27711	Mucosa	Down-reg		880	0.27711	Mucosa	Down-reg		880	0.594753	Mucosa	Down-reg
881	0.336179	Mucosa	Down-reg		881	0.336179	Mucosa	Down-reg		881	0.326971	Mucosa	Down-reg
882	0.582423	Mucosa	Down-reg		882	0.582423	Mucosa	Down-reg		882	0.188791	Mucosa	Down-reg
883	0.216129	Mucosa	Down-reg		883	0.216129	Mucosa	Down-reg		883	0.143398	Mucosa	Down-reg
884	0.704521	Mucosa	Down-reg		884	0.704521	Mucosa	Down-reg		884	0.146687	Mucosa	Down-reg
885	0.888623	Mucosa	Down-reg		885	0.888623	Mucosa	Down-reg		885	0.762599	Mucosa	Down-reg
886	0.752731	Mucosa	Down-reg		886	0.752731	Mucosa	Down-reg		886	0.719208	Mucosa	Down-reg
887	0.691	Mucosa	Down-reg		887	0.691	Mucosa	Down-reg		887	0.780756	Mucosa	Down-reg
888	0.0595466	Mucosa	Down-reg		888	0.0595466	Mucosa	Down-reg		888	0.0705554	Mucosa	Down-reg
889	0.690385	Mucosa	Down-reg		889	0.690385	Mucosa	Down-reg		889	0.288155	Mucosa	Down-reg
890	0.0133843	Mucosa	Down-reg		890	0.0133843	Mucosa	Down-reg		890	0.249768	Mucosa	Down-reg
891	0.206979	Mucosa	Down-reg		891	0.206979	Mucosa	Down-reg		891	0.0768461	Mucosa	Down-reg
892	0.272603	Mucosa	Down-reg		892	0.272603	Mucosa	Down-reg		892	0.432554	Mucosa	Down-reg
893	0.17502	Mucosa	Down-reg		893	0.17502	Mucosa	Down-reg		893	0.765602	Mucosa	Down-reg
894	0.76714	Mucosa	Down-reg		894	0.76714	Mucosa	Down-reg		894	0.177854	Mucosa	Down-reg
895	0.0961486	Mucosa	Down-reg		895	0.0961486	Mucosa	Down-reg		895	0.856959	Mucosa	Down-reg
896	0.498566	Mucosa	Down-reg		896	0.498566	Mucosa	Down-reg		896	0.482808	Mucosa	Down-reg
897	0.0450697	Mucosa	Down-reg		897	0.0450697	Mucosa	Down-reg		897	0.0837086	Mucosa	Down-reg
898	0.260858	Mucosa	Down-reg		898	0.260858	Mucosa	Down-reg		898	0.45693	Mucosa	Down-reg
899	0.701175	Mucosa	Down-reg		899	0.701175	Mucosa	Down-reg		899	0.65866	Mucosa	Down-reg
900	0.369776	Mucosa	Down-reg		900	0.369776	Mucosa	Down-reg		900	0.161127	Mucosa	Down-reg
901	0.928503	Mucosa	Down-reg		901	0.928503	Mucosa	Down-reg		901	0.346701	Mucosa	Down-reg
902	0.313098	Mucosa	Down-reg		902	0.313098	Mucosa	Down-reg		902	0.440132	Mucosa	Down-reg
903	0.34212	Mucosa	Down-reg		903	0.34212	Mucosa	Down-reg		903	0.240189	Mucosa	Down-reg
904	0.622849	Mucosa	Down-reg		904	0.622849	Mucosa	Down-reg		904	0.593681	Mucosa	Down-reg
905	0.486957	Mucosa	Down-reg		905	0.486957	Mucosa	Down-reg		905	0.848667	Mucosa	Down-reg
906	0.412114	Mucosa	Down-reg		906	0.412114	Mucosa	Down-reg		906	0.647866	Mucosa	Down-reg
907	0.143335	Mucosa	Down-reg		907	0.143335	Mucosa	Down-reg		907	0.647652	Mucosa	Down-reg
908	0.232109	Mucosa	Down-reg		908	0.232109	Mucosa	Down-reg		908	0.662306	Mucosa	Down-reg
909	0.360011	Mucosa	Down-reg		909	0.360011	Mucosa	Down-reg		909	0.0616913	Mucosa	Down-reg
910	0.676523	Mucosa	Down-reg		910	0.676523	Mucosa	Down-reg		910	0.135464	Mucosa	Down-reg
911	0.333106	Mucosa	Down-reg		911	0.333106	Mucosa	Down-reg		911	0.506684	Mucosa	Down-reg
912	0.739415	Mucosa	Down-reg		912	0.739415	Mucosa	Down-reg		912	0.434484	Mucosa	Down-reg
913	0.21333	Mucosa	Down-reg		913	0.21333	Mucosa	Down-reg		913	0.604332	Mucosa	Down-reg
914	0.650574	Mucosa	Down-reg		914	0.650574	Mucosa	Down-reg		914	0.680606	Mucosa	Down-reg
915	0.0499863	Mucosa	Down-reg		915	0.0499863	Mucosa	Down-reg		915	0.659733	Mucosa	Down-reg
916	0.708413	Mucosa	Down-reg		916	0.708413	Mucosa	Down-reg		916	0.722282	Mucosa	Down-reg
917	0.0570882	Mucosa	Down-reg		917	0.0570882	Mucosa	Down-reg		917	0.917006	Mucosa	Down-reg
918	0.398252	Mucosa	Down-reg		918	0.398252	Mucosa	Down-reg		918	0.581743	Mucosa	Down-reg
919	0.245834	Mucosa	Down-reg		919	0.245834	Mucosa	Down-reg		919	0.891987	Mucosa	Down-reg
920	0.435059	Mucosa	Down-reg		920	0.435059	Mucosa	Down-reg		920	0.798627	Mucosa	Down-reg
921	0.523149	Mucosa	Down-reg		921	0.523149	Mucosa	Down-reg		921	0.551505	Mucosa	Down-reg
922	0.495425	Mucosa	Down-reg		922	0.495425	Mucosa	Down-reg		922	0.574308	Mucosa	Down-reg
923	0.593554	Mucosa	Down-reg		923	0.593554	Mucosa	Down-reg		923	0.177568	Mucosa	Down-reg
924	0.799235	Mucosa	Down-reg		924	0.799235	Mucosa	Down-reg		924	0.95282	Mucosa	Down-reg
925	0.715173	Mucosa	Down-reg		925	0.715173	Mucosa	Down-reg		925	0.0731289	Mucosa	Down-reg
926	0.0753892	Mucosa	Down-reg		926	0.0753892	Mucosa	Down-reg		926	0.505469	Mucosa	Down-reg
927	0.577506	Mucosa	Down-reg		927	0.577506	Mucosa	Down-reg		927	0.793624	Mucosa	Down-reg
928	0.660339	Mucosa	Down-reg		928	0.660339	Mucosa	Down-reg		928	0.595968	Mucosa	Down-reg
929	0.586179	Mucosa	Down-reg		929	0.586179	Mucosa	Down-reg		929	0.244478	Mucosa	Down-reg
930	0.778476	Mucosa	Down-reg		930	0.778476	Mucosa	Down-reg		930	0.425906	Mucosa	Down-reg
931	0.583174	Mucosa	Down-reg		931	0.583174	Mucosa	Down-reg		931	0.441776	Mucosa	Down-reg
932	0.491123	Mucosa	Down-reg		932	0.491123	Mucosa	Down-reg		932	0.640646	Mucosa	Down-reg
933	0.121142	Mucosa	Down-reg		933	0.121142	Mucosa	Down-reg		933	0.0898563	Mucosa	Down-reg
934	0.89675	Mucosa	Down-reg		934	0.89675	Mucosa	Down-reg		934	0.284009	Mucosa	Down-reg
935	0.271715	Mucosa	Down-reg		935	0.271715	Mucosa	Down-reg		935	0.0503253	Mucosa	Down-reg
936	0.10646	Mucosa	Down-reg		936	0.10646	Mucosa	Down-reg		936	0.412324	Mucosa	Down-reg
937	0.172904	Mucosa	Down-reg		937	0.172904	Mucosa	Down-reg		937	0.42512	Mucosa	Down-reg
938	0.587135	Mucosa	Down-reg		938	0.587135	Mucosa	Down-reg		938	0.743084	Mucosa	Down-reg
939	0.309205	Mucosa	Down-reg		939	0.309205	Mucosa	Down-reg		939	0.0782043	Mucosa	Down-reg
940	0.669353	Mucosa	Down-reg		940	0.669353	Mucosa	Down-reg		940	0.308814	Mucosa	Down-reg
941	0.408222	Mucosa	Down-reg		941	0.408222	Mucosa	Down-reg		941	0.468368	Mucosa	Down-reg
942	0.369503	Mucosa	Down-reg		942	0.369503	Mucosa	Down-reg		942	0.584531	Mucosa	Down-reg
943	0.644291	Mucosa	Down-reg		943	0.644291	Mucosa	Down-reg		943	0.532847	Mucosa	Down-reg
944	0.210052	Mucosa	Down-reg		944	0.210052	Mucosa	Down-reg		944	0.023304	Mucosa	Down-reg
945	0.0376263	Mucosa	Down-reg		945	0.0376263	Mucosa	Down-reg		945	0.448209	Mucosa	Down-reg
946	0.458208	Mucosa	Down-reg		946	0.458208	Mucosa	Down-reg		946	0.25613	Mucosa	Down-reg
947	0.628722	Mucosa	Down-reg		947	0.628722	Mucosa	Down-reg		947	0.534205	Mucosa	Down-reg
948	0.317058	Mucosa	Down-reg		948	0.317058	Mucosa	Down-reg		948	0.334763	Mucosa	Down-reg
949	0.84171	Mucosa	Down-reg		949	0.84171	Mucosa	Down-reg		949	0.54886	Mucosa	Down-reg
950	0.995766	Mucosa	Down-reg		950	0.995766	Mucosa	Down-reg		950	0.148545	Mucosa	Down-reg
951	0.714286	Mucosa	Down-reg		951	0.714286	Mucosa	Down-reg		951	0.15505	Mucosa	Down-reg
952	0.834335	Mucosa	Down-reg		952	0.834335	Mucosa	Down-reg		952	0.0265923	Mucosa	Down-reg
953	0.692024	Mucosa	Down-reg		953	0.692024	Mucosa	Down-reg		953	0.417971	Mucosa	Down-reg
954	0.910475	Mucosa	Down-reg		954	0.910475	Mucosa	Down-reg		954	0.270069	Mucosa	Down-reg
955	0.558181	Mucosa	Down-reg		955	0.558181	Mucosa	Down-reg		955	0.817642	Mucosa	Down-reg
956	0.926455	Mucosa	Down-reg		956	0.926455	Mucosa	Down-reg		956	0.816356	Mucosa	Down-reg
957	0.292748	Mucosa	Down-reg		957	0.292748	Mucosa	Down-reg		957	0.161413	Mucosa	Down-reg
958	0.309751	Mucosa	Down-reg		958	0.309751	Mucosa	Down-reg		958	0.480949	Mucosa	Down-reg
959	0.183488	Mucosa	Down-reg		959	0.183488	Mucosa	Down-reg		959	0.715991	Mucosa	Down-reg
960	0.258672	Mucosa	Down-reg		960	0.258672	Mucosa	Down-reg		960	0.246479	Mucosa	Down-reg
961	0.275471	Mucosa	Down-reg		961	0.275471	Mucosa	Down-reg		961	0.937451	Mucosa	Down-reg
962	0.249932	Mucosa	Down-reg		962	0.249932	Mucosa	Down-reg		962	0.977983	Mucosa	Down-reg
963	0.23286	Mucosa	Down-reg		963	0.23286	Mucosa	Down-reg		963	0.567088	Mucosa	Down-reg
964	0.296709	Mucosa	Down-reg		964	0.296709	Mucosa	Down-reg		964	0.673958	Mucosa	Down-reg
965	0.0844715	Mucosa	Down-reg		965	0.0844715	Mucosa	Down-reg		965	0.261205	Mucosa	Down-reg
966	0.0779159	Mucosa	Down-reg		966	0.0779159	Mucosa	Down-reg		966	0.465723	Mucosa	Down-reg
967	0.693595	Mucosa	Down-reg		967	0.693595	Mucosa	Down-reg		967	0.505397	Mucosa	Down-reg
968	0.777178	Mucosa	Down-reg		968	0.777178	Mucosa	Down-reg		968	0.307098	Mucosa	Down-reg
969	0.211827	Mucosa	Down-reg		969	0.211827	Mucosa	Down-reg		969	0.565873	Mucosa	Down-reg
970	0.0712237	Mucosa	Down-reg		970	0.0712237	Mucosa	Down-reg		970	0.247766	Mucosa	Down-reg
971	0.666826	Mucosa	Down-reg		971	0.666826	Mucosa	Down-reg		971	0.174995	Mucosa	Down-reg
972	0.347924	Mucosa	Down-reg		972	0.347924	Mucosa	Down-reg		972	0.49496	Mucosa	Down-reg
973	0.70295	Mucosa	Down-reg		973	0.70295	Mucosa	Down-reg		973	0.363857	Mucosa	Down-reg
974	0.492352	Mucosa	Down-reg		974	0.492352	Mucosa	Down-reg		974	0.316963	Mucosa	Down-reg
975	0.664914	Mucosa	Down-reg		975	0.664914	Mucosa	Down-reg		975	0.673887	Mucosa	Down-reg
976	0.226919	Mucosa	Down-reg		976	0.226919	Mucosa	Down-reg		976	0.381371	Mucosa	Down-reg
977	0.82935	Mucosa	Down-reg		977	0.82935	Mucosa	Down-reg		977	0.326471	Mucosa	Down-reg
978	0.431644	Mucosa	Down-reg		978	0.431644	Mucosa	Down-reg		978	0.187647	Mucosa	Down-reg
979	0.327233	Mucosa	Down-reg		979	0.327233	Mucosa	Down-reg		979	0.749303	Mucosa	Down-reg
980	0.556952	Mucosa	Down-reg		980	0.556952	Mucosa	Down-reg		980	0.567374	Mucosa	Down-reg
981	0.254575	Mucosa	Down-reg		981	0.254575	Mucosa	Down-reg		981	0.650082	Mucosa	Down-reg
982	0.317263	Mucosa	Down-reg		982	0.317263	Mucosa	Down-reg		982	0.883551	Mucosa	Down-reg
983	0.986752	Mucosa	Down-reg		983	0.986752	Mucosa	Down-reg		983	0.406248	Mucosa	Down-reg
984	0.85127	Mucosa	Down-reg		984	0.85127	Mucosa	Down-reg		984	0.786189	Mucosa	Down-reg
985	0.525813	Mucosa	Down-reg		985	0.525813	Mucosa	Down-reg		985	0.628994	Mucosa	Down-reg
986	0.861445	Mucosa	Down-reg		986	0.861445	Mucosa	Down-reg		986	0.508471	Mucosa	Down-reg
987	0.576414	Mucosa	Down-reg		987	0.576414	Mucosa	Down-reg		987	0.846522	Mucosa	Down-reg
988	0.851953	Mucosa	Down-reg		988	0.851953	Mucosa	Down-reg		988	0.508757	Mucosa	Down-reg
989	0.239962	Mucosa	Down-reg		989	0.239962	Mucosa	Down-reg		989	0.253413	Mucosa	Down-reg
990	0.290768	Mucosa	Down-reg		990	0.290768	Mucosa	Down-reg		990	0.870684	Mucosa	Down-reg
991	0.402759	Mucosa	Down-reg		991	0.402759	Mucosa	Down-reg		991	0.931947	Mucosa	Down-reg
992	0.184444	Mucosa	Down-reg		992	0.184444	Mucosa	Down-reg		992	0.426192	Mucosa	Down-reg
993	0.0662387	Mucosa	Down-reg		993	0.0662387	Mucosa	Down-reg		993	0.270999	Mucosa	Down-reg
994	0.741054	Mucosa	Down-reg		994	0.741054	Mucosa	Down-reg		994	0.168418	Mucosa	Down-reg
995	0.448375	Mucosa	Down-reg		995	0.448375	Mucosa	Down-reg		995	0.609336	Mucosa	Down-reg
996	0.0552445	Mucosa	Down-reg		996	0.0552445	Mucosa	Down-reg		996	0.983916	Mucosa	Down-reg
997	0.625239	Mucosa	Down-reg		997	0.625239	Mucosa	Down-reg		997	0.885767	Mucosa	Down-reg
998	0.173245	Mucosa	Down-reg		998	0.173245	Mucosa	Down-reg		998	0.840375	Mucosa	Down-reg
999	0.0643267	Mucosa	Down-reg		999	0.0643267	Mucosa	Down-reg		999	0.274644	Mucosa	Down-reg
1000	0.572453	Mucosa	Down-reg		1000	0.572453	Mucosa	Down-reg		1000	0.609765	Mucosa	Down-reg
1001	0.488801	Mucosa	Down-reg		1001	0.488801	Mucosa	Down-reg		1001	0.546572	Mucosa	Down-reg
1002	0.675772	Mucosa	Down-reg		1002	0.675772	Mucosa	Down-reg		1002	0.70534	Mucosa	Down-reg
1003	0.651325	Mucosa	Down-reg		1003	0.651325	Mucosa	Down-reg		1003	0.152548	Mucosa	Down-reg
1004	0.443321	Mucosa	Down-reg		1004	0.443321	Mucosa	Down-reg		1004	0.288941	Mucosa	Down-reg
1005	0.571565	Mucosa	Down-reg		1005	0.571565	Mucosa	Down-reg		1005	0.20559	Mucosa	Down-reg
1006	0.379405	Mucosa	Down-reg		1006	0.379405	Mucosa	Down-reg		1006	0.377225	Mucosa	Down-reg
1007	0.606597	Mucosa	Down-reg		1007	0.606597	Mucosa	Down-reg		1007	0.887912	Mucosa	Down-reg
1008	0.677411	Mucosa	Down-reg		1008	0.677411	Mucosa	Down-reg		1008	0.539853	Mucosa	Down-reg
1009	0.174884	Mucosa	Down-reg		1009	0.174884	Mucosa	Down-reg		1009	0.42033	Mucosa	Down-reg
1010	0.320404	Mucosa	Down-reg		1010	0.320404	Mucosa	Down-reg		1010	0.55608	Mucosa	Down-reg
1011	0.248429	Mucosa	Down-reg		1011	0.248429	Mucosa	Down-reg		1011	0.837873	Mucosa	Down-reg
1012	0.234908	Mucosa	Down-reg		1012	0.234908	Mucosa	Down-reg		1012	0.940954	Mucosa	Down-reg
1013	0.549099	Mucosa	Down-reg		1013	0.549099	Mucosa	Down-reg		1013	0.744728	Mucosa	Down-reg
1014	0.815692	Mucosa	Down-reg		1014	0.815692	Mucosa	Down-reg		1014	0.86132	Mucosa	Down-reg
1015	0.189771	Mucosa	Down-reg		1015	0.189771	Mucosa	Down-reg		1015	0.240761	Mucosa	Down-reg
1016	0.536124	Mucosa	Down-reg		1016	0.536124	Mucosa	Down-reg		1016	0.673172	Mucosa	Down-reg
1017	0.483884	Mucosa	Down-reg		1017	0.483884	Mucosa	Down-reg		1017	0.877904	Mucosa	Down-reg
1018	0.449467	Mucosa	Down-reg		1018	0.449467	Mucosa	Down-reg		1018	0.841733	Mucosa	Down-reg
1019	0.129746	Mucosa	Down-reg		1019	0.129746	Mucosa	Down-reg		1019	0.719708	Mucosa	Down-reg
1020	0.346217	Mucosa	Down-reg		1020	0.346217	Mucosa	Down-reg		1020	0.453785	Mucosa	Down-reg
1021	0.550874	Mucosa	Down-reg		1021	0.550874	Mucosa	Down-reg		1021	0.559297	Mucosa	Down-reg
1022	0.598539	Mucosa	Down-reg		1022	0.598539	Mucosa	Down-reg		1022	0.0531132	Mucosa	Down-reg
1023	0.707184	Mucosa	Down-reg		1023	0.707184	Mucosa	Down-reg		1023	0.815641	Mucosa	Down-reg
1024	0.413958	Mucosa	Down-reg		1024	0.413958	Mucosa	Down-reg		1024	0.216241	Mucosa	Down-reg
1025	0.577165	Mucosa	Down-reg		1025	0.577165	Mucosa	Down-reg		1025	0.966402	Mucosa	Down-reg
1026	0.580169	Mucosa	Down-reg		1026	0.580169	Mucosa	Down-reg		1026	0.953821	Mucosa	Down-reg
1027	0.566922	Mucosa	Down-reg		1027	0.566922	Mucosa	Down-reg		1027	0.951533	Mucosa	Down-reg
1028	0.38637	Mucosa	Down-reg		1028	0.38637	Mucosa	Down-reg		1028	0.868683	Mucosa	Down-reg
1029	0.496381	Mucosa	Down-reg		1029	0.496381	Mucosa	Down-reg		1029	0.837444	Mucosa	Down-reg
1030	0.691614	Mucosa	Down-reg		1030	0.691614	Mucosa	Down-reg		1030	0.987347	Mucosa	Down-reg
1031	0.305996	Mucosa	Down-reg		1031	0.305996	Mucosa	Down-reg		1031	0.603832	Mucosa	Down-reg
1032	0.224051	Mucosa	Down-reg		1032	0.224051	Mucosa	Down-reg		1032	0.982987	Mucosa	Down-reg
1033	0.231289	Mucosa	Down-reg		1033	0.231289	Mucosa	Down-reg		1033	0.243549	Mucosa	Down-reg
1034	0.68738	Mucosa	Down-reg		1034	0.68738	Mucosa	Down-reg		1034	0.955965	Mucosa	Down-reg
1035	0.773491	Mucosa	Down-reg		1035	0.773491	Mucosa	Down-reg		1035	0.947673	Mucosa	Down-reg
1036	0.853046	Mucosa	Down-reg		1036	0.853046	Mucosa	Down-reg		1036	0.943742	Mucosa	Down-reg
1037	0.545206	Mucosa	Down-reg		1037	0.545206	Mucosa	Down-reg		1037	0.950461	Mucosa	Down-reg
1038	0.421265	Mucosa	Down-reg		1038	0.421265	Mucosa	Down-reg		1038	0.690257	Mucosa	Down-reg
1039	0.33611	Mucosa	Down-reg		1039	0.33611	Mucosa	Down-reg		1039	0.683037	Mucosa	Down-reg
1040	0.179732	Mucosa	Down-reg		1040	0.179732	Mucosa	Down-reg		1040	0.840518	Mucosa	Down-reg
1041	0.325116	Mucosa	Down-reg		1041	0.325116	Mucosa	Down-reg		1041	0.849668	Mucosa	Down-reg
1042	0.651188	Mucosa	Down-reg		1042	0.651188	Mucosa	Down-reg		1042	0.989778	Mucosa	Down-reg
1043	0.527588	Mucosa	Down-reg		1043	0.527588	Mucosa	Down-reg		1043	0.938309	Mucosa	Down-reg
1044	0.700492	Mucosa	Down-reg		1044	0.700492	Mucosa	Down-reg		1044	0.809779	Mucosa	Down-reg
1045	0.486411	Mucosa	Down-reg		1045	0.486411	Mucosa	Down-reg		1045	0.907999	Mucosa	Down-reg
1046	0.720568	Mucosa	Down-reg		1046	0.720568	Mucosa	Down-reg		1046	0.995282	Mucosa	Down-reg
1047	0.780798	Mucosa	Down-reg		1047	0.780798	Mucosa	Down-reg		1047	0.921653	Mucosa	Down-reg
1048	0.845671	Mucosa	Down-reg		1048	0.845671	Mucosa	Down-reg		1048	0.872114	Mucosa	Down-reg
1049	0.556337	Mucosa	Down-reg		1049	0.556337	Mucosa	Down-reg		1049	0.957038	Mucosa	Down-reg
1050	0.526632	Mucosa	Down-reg		1050	0.526632	Mucosa	Down-reg		1050	0.961756	Mucosa	Down-reg
1051	0.858031	Mucosa	Down-reg		1051	0.858031	Mucosa	Down-reg		1051	0.466652	Mucosa	Down-reg
1052	0.282915	Mucosa	Down-reg		1052	0.282915	Mucosa	Down-reg		1052	0.925584	Mucosa	Down-reg
1053	0.652008	Mucosa	Down-reg		1053	0.652008	Mucosa	Down-reg		1053	0.835871	Mucosa	Down-reg
1054	0.79425	Mucosa	Down-reg		1054	0.79425	Mucosa	Down-reg		1054	0.707056	Mucosa	Down-reg
1055	0.0925294	Mucosa	Down-reg		1055	0.0925294	Mucosa	Down-reg		1055	0.900779	Mucosa	Down-reg
1056	0.402417	Mucosa	Down-reg		1056	0.402417	Mucosa	Down-reg		1056	0.665451	Mucosa	Down-reg
1057	0.443185	Mucosa	Down-reg		1057	0.443185	Mucosa	Down-reg		1057	0.890485	Mucosa	Down-reg
1058	0.532983	Mucosa	Down-reg		1058	0.532983	Mucosa	Down-reg		1058	0.281364	Mucosa	Down-reg
1059	0.625444	Mucosa	Down-reg		1059	0.625444	Mucosa	Down-reg		1059	0.818572	Mucosa	Down-reg
1060	0.575662	Mucosa	Down-reg		1060	0.575662	Mucosa	Down-reg		1060	0.938595	Mucosa	Down-reg
1061	0.712442	Mucosa	Down-reg		1061	0.712442	Mucosa	Down-reg		1061	0.995997	Mucosa	Down-reg
1062	0.377902	Mucosa	Down-reg		1062	0.377902	Mucosa	Down-reg		1062	0.816141	Mucosa	Down-reg
1063	0.52192	Mucosa	Down-reg		1063	0.52192	Mucosa	Down-reg		1063	0.656087	Mucosa	Down-reg
1064	0.706501	Mucosa	Down-reg		1064	0.706501	Mucosa	Down-reg		1064	0.246122	Mucosa	Down-reg
1065	0.441068	Mucosa	Down-reg		1065	0.441068	Mucosa	Down-reg		1065	0.321252	Mucosa	Down-reg
1066	0.872166	Mucosa	Down-reg		1066	0.872166	Mucosa	Down-reg		1066	0.44971	Mucosa	Down-reg
1067	0.196531	Mucosa	Down-reg		1067	0.196531	Mucosa	Down-reg		1067	0.346058	Mucosa	Down-reg
1068	0.106119	Mucosa	Down-reg		1068	0.106119	Mucosa	Down-reg		1068	0.330474	Mucosa	Down-reg
1069	0.275813	Mucosa	Down-reg		1069	0.275813	Mucosa	Down-reg		1069	0.861034	Mucosa	Down-reg
1070	0.449399	Mucosa	Down-reg		1070	0.449399	Mucosa	Down-reg		1070	0.890199	Mucosa	Down-reg
1071	0.0620049	Mucosa	Down-reg		1071	0.0620049	Mucosa	Down-reg		1071	0.708485	Mucosa	Down-reg
1072	0.306815	Mucosa	Down-reg		1072	0.306815	Mucosa	Down-reg		1072	0.841375	Mucosa	Down-reg
1073	0.631863	Mucosa	Down-reg		1073	0.631863	Mucosa	Down-reg		1073	0.580599	Mucosa	Down-reg
1074	0.455477	Mucosa	Down-reg		1074	0.455477	Mucosa	Down-reg		1074	0.695404	Mucosa	Down-reg
1075	0.522057	Mucosa	Down-reg		1075	0.522057	Mucosa	Down-reg		1075	0.66681	Mucosa	Down-reg
1076	0.612333	Mucosa	Down-reg		1076	0.612333	Mucosa	Down-reg		1076	0.255558	Mucosa	Down-reg
1077	0.350178	Mucosa	Down-reg		1077	0.350178	Mucosa	Down-reg		1077	0.0534706	Mucosa	Down-reg
1078	0.162934	Mucosa	Down-reg		1078	0.162934	Mucosa	Down-reg		1078	0.011795	Mucosa	Down-reg
1079	0.747337	Mucosa	Down-reg		1079	0.747337	Mucosa	Down-reg		1079	0.253056	Mucosa	Down-reg
1080	0.264409	Mucosa	Down-reg		1080	0.264409	Mucosa	Down-reg		1080	0.604546	Mucosa	Down-reg
1081	0.643745	Mucosa	Down-reg		1081	0.643745	Mucosa	Down-reg		1081	0.612052	Mucosa	Down-reg
1082	0.667509	Mucosa	Down-reg		1082	0.667509	Mucosa	Down-reg		1082	0.281221	Mucosa	Down-reg
1083	0.0519667	Mucosa	Down-reg		1083	0.0519667	Mucosa	Down-reg		1083	0.302523	Mucosa	Down-reg
1084	0.193117	Mucosa	Down-reg		1084	0.193117	Mucosa	Down-reg		1084	0.650726	Mucosa	Down-reg
1085	0.665529	Mucosa	Down-reg		1085	0.665529	Mucosa	Down-reg		1085	0.899349	Mucosa	Down-reg
1086	0.304766	Mucosa	Down-reg		1086	0.304766	Mucosa	Down-reg		1086	0.0482522	Mucosa	Down-reg
1087	0.473983	Mucosa	Down-reg		1087	0.473983	Mucosa	Down-reg		1087	0.232254	Mucosa	Down-reg
1088	0.437995	Mucosa	Down-reg		1088	0.437995	Mucosa	Down-reg		1088	0.499607	Mucosa	Down-reg
1089	0.859669	Mucosa	Down-reg		1089	0.859669	Mucosa	Down-reg		1089	0.074916	Mucosa	Down-reg
1090	0.595944	Mucosa	Down-reg		1090	0.595944	Mucosa	Down-reg		1090	0.201944	Mucosa	Down-reg
1091	0.529364	Mucosa	Down-reg		1091	0.529364	Mucosa	Down-reg		1091	0.282722	Mucosa	Down-reg
1092	0.24201	Mucosa	Down-reg		1092	0.24201	Mucosa	Down-reg		1092	0.175066	Mucosa	Down-reg
1093	0.876673	Mucosa	Down-reg		1093	0.876673	Mucosa	Down-reg		1093	0.511831	Mucosa	Down-reg
1094	0.625854	Mucosa	Down-reg		1094	0.625854	Mucosa	Down-reg		1094	0.735864	Mucosa	Down-reg
1095	0.7233	Mucosa	Down-reg		1095	0.7233	Mucosa	Down-reg		1095	0.466295	Mucosa	Down-reg
1096	0.423108	Mucosa	Down-reg		1096	0.423108	Mucosa	Down-reg		1096	0.879405	Mucosa	Down-reg
1097	0.224939	Mucosa	Down-reg		1097	0.224939	Mucosa	Down-reg		1097	0.297234	Mucosa	Down-reg
1098	0.14675	Mucosa	Down-reg		1098	0.14675	Mucosa	Down-reg		1098	0.869755	Mucosa	Down-reg
1099	0.151188	Mucosa	Down-reg		1099	0.151188	Mucosa	Down-reg		1099	0.936807	Mucosa	Down-reg
1100	0.0413138	Mucosa	Down-reg		1100	0.0413138	Mucosa	Down-reg		1100	0.337765	Mucosa	Down-reg
1101	0.169831	Mucosa	Down-reg		1101	0.169831	Mucosa	Down-reg		1101	0.0864965	Mucosa	Down-reg
1102	0.704452	Mucosa	Down-reg		1102	0.704452	Mucosa	Down-reg		1102	0.0825649	Mucosa	Down-reg
1103	0.0904807	Mucosa	Down-reg		1103	0.0904807	Mucosa	Down-reg		1103	0.614197	Mucosa	Down-reg
1104	0.579623	Mucosa	Down-reg		1104	0.579623	Mucosa	Down-reg		1104	0.170563	Mucosa	Down-reg
1105	0.553264	Mucosa	Down-reg		1105	0.553264	Mucosa	Down-reg		1105	0.294875	Mucosa	Down-reg
1106	0.718246	Mucosa	Down-reg		1106	0.718246	Mucosa	Down-reg		1106	0.219244	Mucosa	Down-reg
1107	0.239415	Mucosa	Down-reg		1107	0.239415	Mucosa	Down-reg		1107	0.335049	Mucosa	Down-reg
1108	0.0710188	Mucosa	Down-reg		1108	0.0710188	Mucosa	Down-reg		1108	0.291157	Mucosa	Down-reg
1109	0.518847	Mucosa	Down-reg		1109	0.518847	Mucosa	Down-reg		1109	0.857817	Mucosa	Down-reg
1110	0.644086	Mucosa	Down-reg		1110	0.644086	Mucosa	Down-reg		1110	0.769104	Mucosa	Down-reg
1111	0.0987435	Mucosa	Down-reg		1111	0.0987435	Mucosa	Down-reg		1111	0.292944	Mucosa	Down-reg
1112	0.456569	Mucosa	Down-reg		1112	0.456569	Mucosa	Down-reg		1112	0.465866	Mucosa	Down-reg
1113	0.941068	Mucosa	Down-reg		1113	0.941068	Mucosa	Down-reg		1113	0.655301	Mucosa	Down-reg
1114	0.58734	Mucosa	Down-reg		1114	0.58734	Mucosa	Down-reg		1114	0.296233	Mucosa	Down-reg
1115	0.875239	Mucosa	Down-reg		1115	0.875239	Mucosa	Down-reg		1115	0.495318	Mucosa	Down-reg
1116	0.16389	Mucosa	Down-reg		1116	0.16389	Mucosa	Down-reg		1116	0.340053	Mucosa	Down-reg
1117	0.704043	Mucosa	Down-reg		1117	0.704043	Mucosa	Down-reg		1117	0.42705	Mucosa	Down-reg
1118	0.516594	Mucosa	Down-reg		1118	0.516594	Mucosa	Down-reg		1118	0.640146	Mucosa	Down-reg
1119	0.675157	Mucosa	Down-reg		1119	0.675157	Mucosa	Down-reg		1119	0.704625	Mucosa	Down-reg
1120	0.816512	Mucosa	Down-reg		1120	0.816512	Mucosa	Down-reg		1120	0.754593	Mucosa	Down-reg
1121	0.618342	Mucosa	Down-reg		1121	0.618342	Mucosa	Down-reg		1121	0.20366	Mucosa	Down-reg
1122	0.425977	Mucosa	Down-reg		1122	0.425977	Mucosa	Down-reg		1122	0.614125	Mucosa	Down-reg
1123	0.176045	Mucosa	Down-reg		1123	0.176045	Mucosa	Down-reg		1123	0.654157	Mucosa	Down-reg
1124	0.388418	Mucosa	Down-reg		1124	0.388418	Mucosa	Down-reg		1124	0.439488	Mucosa	Down-reg
1125	0.466607	Mucosa	Down-reg		1125	0.466607	Mucosa	Down-reg		1125	0.0646222	Mucosa	Down-reg
1126	0.177206	Mucosa	Down-reg		1126	0.177206	Mucosa	Down-reg		1126	0.183573	Mucosa	Down-reg
1127	0.474939	Mucosa	Down-reg		1127	0.474939	Mucosa	Down-reg		1127	0.323611	Mucosa	Down-reg
1128	0.908154	Mucosa	Down-reg		1128	0.908154	Mucosa	Down-reg		1128	0.111945	Mucosa	Down-reg
1129	0.653578	Mucosa	Down-reg		1129	0.653578	Mucosa	Down-reg		1129	0.119522	Mucosa	Down-reg
1130	0.107416	Mucosa	Down-reg		1130	0.107416	Mucosa	Down-reg		1130	0.095861	Mucosa	Down-reg
1131	0.0833106	Mucosa	Down-reg		1131	0.0833106	Mucosa	Down-reg		1131	0.0591179	Mucosa	Down-reg
1132	0.616771	Mucosa	Down-reg		1132	0.616771	Mucosa	Down-reg		1132	0.645078	Mucosa	Down-reg
1133	0.233952	Mucosa	Down-reg		1133	0.233952	Mucosa	Down-reg		1133	0.71306	Mucosa	Down-reg
1134	0.702335	Mucosa	Down-reg		1134	0.702335	Mucosa	Down-reg		1134	0.253771	Mucosa	Down-reg
1135	0.74201	Mucosa	Down-reg		1135	0.74201	Mucosa	Down-reg		1135	0.627922	Mucosa	Down-reg
1136	0.520486	Mucosa	Down-reg		1136	0.520486	Mucosa	Down-reg		1136	0.448424	Mucosa	Down-reg
1137	0.556132	Mucosa	Down-reg		1137	0.556132	Mucosa	Down-reg		1137	0.713847	Mucosa	Down-reg
1138	0.468793	Mucosa	Down-reg		1138	0.468793	Mucosa	Down-reg		1138	0.291658	Mucosa	Down-reg
1139	0.66348	Mucosa	Down-reg		1139	0.66348	Mucosa	Down-reg		1139	0.501108	Mucosa	Down-reg
1140	0.64914	Mucosa	Down-reg		1140	0.64914	Mucosa	Down-reg		1140	0.420688	Mucosa	Down-reg
1141	0.483065	Mucosa	Down-reg		1141	0.483065	Mucosa	Down-reg		1141	0.210451	Mucosa	Down-reg
1142	0.147228	Mucosa	Down-reg		1142	0.147228	Mucosa	Down-reg		1142	0.437701	Mucosa	Down-reg
1143	0.278544	Mucosa	Down-reg		1143	0.278544	Mucosa	Down-reg		1143	0.71642	Mucosa	Down-reg
1144	0.421811	Mucosa	Down-reg		1144	0.421811	Mucosa	Down-reg		1144	0.195582	Mucosa	Down-reg
1145	0.475417	Mucosa	Down-reg		1145	0.475417	Mucosa	Down-reg		1145	0.858389	Mucosa	Down-reg
1146	0.177547	Mucosa	Down-reg		1146	0.177547	Mucosa	Down-reg		1146	0.189649	Mucosa	Down-reg
1147	0.174679	Mucosa	Down-reg		1147	0.174679	Mucosa	Down-reg		1147	0.00500393	Mucosa	Down-reg
1148	0.318697	Mucosa	Down-reg		1148	0.318697	Mucosa	Down-reg		1148	0.991922	Mucosa	Down-reg
1149	0.910134	Mucosa	Down-reg		1149	0.910134	Mucosa	Down-reg		1149	0.822289	Mucosa	Down-reg
1150	0.755736	Mucosa	Down-reg		1150	0.755736	Mucosa	Down-reg		1150	0.528773	Mucosa	Down-reg
1151	0.839866	Mucosa	Down-reg		1151	0.839866	Mucosa	Down-reg		1151	0.843591	Mucosa	Down-reg
1152	0.234499	Mucosa	Down-reg		1152	0.234499	Mucosa	Down-reg		1152	0.824791	Mucosa	Down-reg
1153	0.369093	Mucosa	Down-reg		1153	0.369093	Mucosa	Down-reg		1153	0.290442	Mucosa	Down-reg
1154	0.211349	Mucosa	Down-reg		1154	0.211349	Mucosa	Down-reg		1154	0.613982	Mucosa	Down-reg
1155	0.412729	Mucosa	Down-reg		1155	0.412729	Mucosa	Down-reg		1155	0.597755	Mucosa	Down-reg
1156	0.701379	Mucosa	Down-reg		1156	0.701379	Mucosa	Down-reg		1156	0.127743	Mucosa	Down-reg
1157	0.546231	Mucosa	Down-reg		1157	0.546231	Mucosa	Down-reg		1157	0.310101	Mucosa	Down-reg
1158	0.69578	Mucosa	Down-reg		1158	0.69578	Mucosa	Down-reg		1158	0.470584	Mucosa	Down-reg
1159	0.35605	Mucosa	Down-reg		1159	0.35605	Mucosa	Down-reg		1159	0.635785	Mucosa	Down-reg
1160	0.785031	Mucosa	Down-reg		1160	0.785031	Mucosa	Down-reg		1160	0.707699	Mucosa	Down-reg
1161	0.200492	Mucosa	Down-reg		1161	0.200492	Mucosa	Down-reg		1161	0.921438	Mucosa	Down-reg
1162	0.743922	Mucosa	Down-reg		1162	0.743922	Mucosa	Down-reg		1162	0.548145	Mucosa	Down-reg
1163	0.485591	Mucosa	Down-reg		1163	0.485591	Mucosa	Down-reg		1163	0.615841	Mucosa	Down-reg
1164	0.154534	Mucosa	Down-reg		1164	0.154534	Mucosa	Down-reg		1164	0.429337	Mucosa	Down-reg
1165	0.398662	Mucosa	Down-reg		1165	0.398662	Mucosa	Down-reg		1165	0.296662	Mucosa	Down-reg
1166	0.227943	Mucosa	Down-reg		1166	0.227943	Mucosa	Down-reg		1166	0.28308	Mucosa	Down-reg
1167	0.817673	Mucosa	Down-reg		1167	0.817673	Mucosa	Down-reg		1167	0.466867	Mucosa	Down-reg
1168	0.114928	Mucosa	Down-reg		1168	0.114928	Mucosa	Down-reg		1168	0.700908	Mucosa	Down-reg
1169	0.133433	Mucosa	Down-reg		1169	0.133433	Mucosa	Down-reg		1169	0.284938	Mucosa	Down-reg
1170	0.382682	Mucosa	Down-reg		1170	0.382682	Mucosa	Down-reg		1170	0.659375	Mucosa	Down-reg
1171	0.499727	Mucosa	Down-reg		1171	0.499727	Mucosa	Down-reg		1171	0.200086	Mucosa	Down-reg
1172	0.254166	Mucosa	Down-reg		1172	0.254166	Mucosa	Down-reg		1172	0.429266	Mucosa	Down-reg
1173	0.0800328	Mucosa	Down-reg		1173	0.0800328	Mucosa	Down-reg		1173	0.745586	Mucosa	Down-reg
1174	0.176181	Mucosa	Down-reg		1174	0.176181	Mucosa	Down-reg		1174	0.745586	Mucosa	Down-reg
1175	0.29944	Mucosa	Down-reg		1175	0.29944	Mucosa	Down-reg		1175	0.492744	Mucosa	Down-reg
1176	0.781276	Mucosa	Down-reg		1176	0.781276	Mucosa	Down-reg		1176	0.0363142	Mucosa	Down-reg
1177	0.624078	Mucosa	Down-reg		1177	0.624078	Mucosa	Down-reg		1177	0.269212	Mucosa	Down-reg
1178	0.196736	Mucosa	Down-reg		1178	0.196736	Mucosa	Down-reg		1178	0.70727	Mucosa	Down-reg
1179	0.715651	Mucosa	Down-reg		1179	0.715651	Mucosa	Down-reg		1179	0.923797	Mucosa	Down-reg
1180	0.265706	Mucosa	Down-reg		1180	0.265706	Mucosa	Down-reg		1180	0.11795	Mucosa	Down-reg
1181	0.334403	Mucosa	Down-reg		1181	0.334403	Mucosa	Down-reg		1181	0.773465	Mucosa	Down-reg
1182	0.293021	Mucosa	Down-reg		1182	0.293021	Mucosa	Down-reg		1182	0.821503	Mucosa	Down-reg
1183	0.543294	Mucosa	Down-reg		1183	0.543294	Mucosa	Down-reg		1183	0.231396	Mucosa	Down-reg
1184	0.606187	Mucosa	Down-reg		1184	0.606187	Mucosa	Down-reg		1184	0.4362	Mucosa	Down-reg
1185	0.44298	Mucosa	Down-reg		1185	0.44298	Mucosa	Down-reg		1185	0.504325	Mucosa	Down-reg
1186	0.793089	Mucosa	Down-reg		1186	0.793089	Mucosa	Down-reg		1186	0.161198	Mucosa	Down-reg
1187	0.190249	Mucosa	Down-reg		1187	0.190249	Mucosa	Down-reg		1187	0.640932	Mucosa	Down-reg
1188	0.0915733	Mucosa	Down-reg		1188	0.0915733	Mucosa	Down-reg		1188	0.642862	Mucosa	Down-reg
1189	0.248361	Mucosa	Down-reg		1189	0.248361	Mucosa	Down-reg		1189	0.0849954	Mucosa	Down-reg
1190	0.269598	Mucosa	Down-reg		1190	0.269598	Mucosa	Down-reg		1190	0.809922	Mucosa	Down-reg
1191	0.687927	Mucosa	Down-reg		1191	0.687927	Mucosa	Down-reg		1191	0.601258	Mucosa	Down-reg
1192	0.350246	Mucosa	Down-reg		1192	0.350246	Mucosa	Down-reg		1192	0.489313	Mucosa	Down-reg
1193	0.897501	Mucosa	Down-reg		1193	0.897501	Mucosa	Down-reg		1193	0.20945	Mucosa	Down-reg
1194	0.583242	Mucosa	Down-reg		1194	0.583242	Mucosa	Down-reg		1194	0.911931	Mucosa	Down-reg
1195	0.348061	Mucosa	Down-reg		1195	0.348061	Mucosa	Down-reg		1195	0.716063	Mucosa	Down-reg
1196	0.508468	Mucosa	Down-reg		1196	0.508468	Mucosa	Down-reg		1196	0.330331	Mucosa	Down-reg
1197	0.713398	Mucosa	Down-reg		1197	0.713398	Mucosa	Down-reg		1197	0.819787	Mucosa	Down-reg
1198	0.842051	Mucosa	Down-reg		1198	0.842051	Mucosa	Down-reg		1198	0.700479	Mucosa	Down-reg
1199	0.425157	Mucosa	Down-reg		1199	0.425157	Mucosa	Down-reg		1199	0.647723	Mucosa	Down-reg
1200	0.175294	Mucosa	Down-reg		1200	0.175294	Mucosa	Down-reg		1200	0.481092	Mucosa	Down-reg
1201	0.65112	Mucosa	Down-reg		1201	0.65112	Mucosa	Down-reg		1201	0.353564	Mucosa	Down-reg
1202	0.288446	Mucosa	Down-reg		1202	0.288446	Mucosa	Down-reg		1202	0.635428	Mucosa	Down-reg
1203	0.757512	Mucosa	Down-reg		1203	0.757512	Mucosa	Down-reg		1203	0.881693	Mucosa	Down-reg
1204	0.70534	Mucosa	Down-reg		1204	0.70534	Mucosa	Down-reg		1204	0.884767	Mucosa	Down-reg
1205	0.0184376	Mucosa	Down-reg		1205	0.0184376	Mucosa	Down-reg		1205	0.718207	Mucosa	Down-reg
1206	0.881863	Mucosa	Down-reg		1206	0.881863	Mucosa	Down-reg		1206	0.86761	Mucosa	Down-reg
1207	0.499044	Mucosa	Down-reg		1207	0.499044	Mucosa	Down-reg		1207	0.427264	Mucosa	Down-reg
1208	0.339934	Mucosa	Down-reg		1208	0.339934	Mucosa	Down-reg		1208	0.386732	Mucosa	Down-reg
1209	0.728011	Mucosa	Down-reg		1209	0.728011	Mucosa	Down-reg		1209	0.728787	Mucosa	Down-reg
1210	0.689702	Mucosa	Down-reg		1210	0.689702	Mucosa	Down-reg		1210	0.88062	Mucosa	Down-reg
1211	0.61561	Mucosa	Down-reg		1211	0.61561	Mucosa	Down-reg		1211	0.969476	Mucosa	Down-reg
1212	0.652964	Mucosa	Down-reg		1212	0.652964	Mucosa	Down-reg		1212	0.867181	Mucosa	Down-reg
1213	0.245083	Mucosa	Down-reg		1213	0.245083	Mucosa	Down-reg		1213	0.473443	Mucosa	Down-reg
1214	0.745834	Mucosa	Down-reg		1214	0.745834	Mucosa	Down-reg		1214	0.407249	Mucosa	Down-reg
1215	0.22248	Mucosa	Down-reg		1215	0.22248	Mucosa	Down-reg		1215	0.9817	Mucosa	Down-reg
1216	0.877834	Mucosa	Down-reg		1216	0.877834	Mucosa	Down-reg		1216	0.273858	Mucosa	Down-reg
1217	0.637258	Mucosa	Down-reg		1217	0.637258	Mucosa	Down-reg		1217	0.530345	Mucosa	Down-reg
1218	0.667099	Mucosa	Down-reg		1218	0.667099	Mucosa	Down-reg		1218	0.970191	Mucosa	Down-reg
1219	0.715105	Mucosa	Down-reg		1219	0.715105	Mucosa	Down-reg		1219	0.522053	Mucosa	Down-reg
1220	0.761199	Mucosa	Down-reg		1220	0.761199	Mucosa	Down-reg		1220	0.741654	Mucosa	Down-reg
1221	0.138692	Mucosa	Down-reg		1221	0.138692	Mucosa	Down-reg		1221	0.703124	Mucosa	Down-reg
1222	0.58215	Mucosa	Down-reg		1222	0.58215	Mucosa	Down-reg		1222	0.844235	Mucosa	Down-reg
1223	0.700355	Mucosa	Down-reg		1223	0.700355	Mucosa	Down-reg		1223	0.917578	Mucosa	Down-reg
1224	0.679254	Mucosa	Down-reg		1224	0.679254	Mucosa	Down-reg		1224	0.845593	Mucosa	Down-reg
1225	0.640057	Mucosa	Down-reg		1225	0.640057	Mucosa	Down-reg		1225	0.885338	Mucosa	Down-reg
1226	0.498361	Mucosa	Down-reg		1226	0.498361	Mucosa	Down-reg		1226	0.883837	Mucosa	Down-reg
1227	0.597514	Mucosa	Down-reg		1227	0.597514	Mucosa	Down-reg		1227	0.451855	Mucosa	Down-reg
1228	0.831672	Mucosa	Down-reg		1228	0.831672	Mucosa	Down-reg		1228	0.971978	Mucosa	Down-reg
1229	0.491054	Mucosa	Down-reg		1229	0.491054	Mucosa	Down-reg		1229	0.910215	Mucosa	Down-reg
1230	0.665733	Mucosa	Down-reg		1230	0.665733	Mucosa	Down-reg		1230	0.772178	Mucosa	Down-reg
1231	0.593212	Mucosa	Down-reg		1231	0.593212	Mucosa	Down-reg		1231	0.608978	Mucosa	Down-reg
1232	0.12558	Mucosa	Down-reg		1232	0.12558	Mucosa	Down-reg		1232	0.865823	Mucosa	Down-reg
1233	0.569858	Mucosa	Down-reg		1233	0.569858	Mucosa	Down-reg		1233	0.25663	Mucosa	Down-reg
1234	0.377083	Mucosa	Down-reg		1234	0.377083	Mucosa	Down-reg		1234	0.711917	Mucosa	Down-reg
1235	0.67864	Mucosa	Down-reg		1235	0.67864	Mucosa	Down-reg		1235	0.918078	Mucosa	Down-reg
1236	0.475212	Mucosa	Down-reg		1236	0.475212	Mucosa	Down-reg		1236	0.146758	Mucosa	Down-reg
1237	0.0588637	Mucosa	Down-reg		1237	0.0588637	Mucosa	Down-reg		1237	0.231968	Mucosa	Down-reg
1238	0.674133	Mucosa	Down-reg		1238	0.674133	Mucosa	Down-reg		1238	0.690971	Mucosa	Down-reg
1239	0.40549	Mucosa	Down-reg		1239	0.40549	Mucosa	Down-reg		1239	0.642934	Mucosa	Down-reg
1240	0.468315	Mucosa	Down-reg		1240	0.468315	Mucosa	Down-reg		1240	0.482379	Mucosa	Down-reg
1241	0.666963	Mucosa	Down-reg		1241	0.666963	Mucosa	Down-reg		1241	0.707985	Mucosa	Down-reg
1242	0.227192	Mucosa	Down-reg		1242	0.227192	Mucosa	Down-reg		1242	0.982629	Mucosa	Down-reg
1243	0.204043	Mucosa	Down-reg		1243	0.204043	Mucosa	Down-reg		1243	0.852527	Mucosa	Down-reg
1244	0.641423	Mucosa	Down-reg		1244	0.641423	Mucosa	Down-reg		1244	0.110158	Mucosa	Down-reg
1245	0.620322	Mucosa	Down-reg		1245	0.620322	Mucosa	Down-reg		1245	0.53878	Mucosa	Down-reg
1246	0.715993	Mucosa	Down-reg		1246	0.715993	Mucosa	Down-reg		1246	0.833655	Mucosa	Down-reg
1247	0.761336	Mucosa	Down-reg		1247	0.761336	Mucosa	Down-reg		1247	0.57631	Mucosa	Down-reg
1248	0.277247	Mucosa	Down-reg		1248	0.277247	Mucosa	Down-reg		1248	0.56187	Mucosa	Down-reg
1249	0.755395	Mucosa	Down-reg		1249	0.755395	Mucosa	Down-reg		1249	0.669598	Mucosa	Down-reg
1250	0.943595	Mucosa	Down-reg		1250	0.943595	Mucosa	Down-reg		1250	0.605905	Mucosa	Down-reg
1251	0.214491	Mucosa	Down-reg		1251	0.214491	Mucosa	Down-reg		1251	0.404961	Mucosa	Down-reg
1252	0.577233	Mucosa	Down-reg		1252	0.577233	Mucosa	Down-reg		1252	0.621774	Mucosa	Down-reg
1253	0.0399481	Mucosa	Down-reg		1253	0.0399481	Mucosa	Down-reg		1253	0.476946	Mucosa	Down-reg
1254	0.324502	Mucosa	Down-reg		1254	0.324502	Mucosa	Down-reg		1254	0.83966	Mucosa	Down-reg
1255	0.567331	Mucosa	Down-reg		1255	0.567331	Mucosa	Down-reg		1255	0.725713	Mucosa	Down-reg
1256	0.647774	Mucosa	Down-reg		1256	0.647774	Mucosa	Down-reg		1256	0.435128	Mucosa	Down-reg
1257	0.683898	Mucosa	Down-reg		1257	0.683898	Mucosa	Down-reg		1257	0.747945	Mucosa	Down-reg
1258	0.45056	Mucosa	Down-reg		1258	0.45056	Mucosa	Down-reg		1258	0.332404	Mucosa	Down-reg
1259	0.550738	Mucosa	Down-reg		1259	0.550738	Mucosa	Down-reg		1259	0.826864	Mucosa	Down-reg
1260	0.699877	Mucosa	Down-reg		1260	0.699877	Mucosa	Down-reg		1260	0.620559	Mucosa	Down-reg
1261	0.402144	Mucosa	Down-reg		1261	0.402144	Mucosa	Down-reg		1261	0.85603	Mucosa	Down-reg
1262	0.570336	Mucosa	Down-reg		1262	0.570336	Mucosa	Down-reg		1262	0.222103	Mucosa	Down-reg
1263	0.297391	Mucosa	Down-reg		1263	0.297391	Mucosa	Down-reg		1263	0.569304	Mucosa	Down-reg
1264	0.367113	Mucosa	Down-reg		1264	0.367113	Mucosa	Down-reg		1264	0.929016	Mucosa	Down-reg
1265	0.253005	Mucosa	Down-reg		1265	0.253005	Mucosa	Down-reg		1265	0.950032	Mucosa	Down-reg
1266	0.402349	Mucosa	Down-reg		1266	0.402349	Mucosa	Down-reg		1266	0.295446	Mucosa	Down-reg
1267	0.149959	Mucosa	Down-reg		1267	0.149959	Mucosa	Down-reg		1267	0.168204	Mucosa	Down-reg
1268	0.648935	Mucosa	Down-reg		1268	0.648935	Mucosa	Down-reg		1268	0.641933	Mucosa	Down-reg
1269	0.0896613	Mucosa	Down-reg		1269	0.0896613	Mucosa	Down-reg		1269	0.913932	Mucosa	Down-reg
1270	0.148866	Mucosa	Down-reg		1270	0.148866	Mucosa	Down-reg		1270	0.570877	Mucosa	Down-reg
1271	0.79186	Mucosa	Down-reg		1271	0.79186	Mucosa	Down-reg		1271	0.805562	Mucosa	Down-reg
1272	0.0305927	Mucosa	Down-reg		1272	0.0305927	Mucosa	Down-reg		1272	0.740582	Mucosa	Down-reg
1273	0.205613	Mucosa	Down-reg		1273	0.205613	Mucosa	Down-reg		1273	0.682393	Mucosa	Down-reg
1274	0.12162	Mucosa	Down-reg		1274	0.12162	Mucosa	Down-reg		1274	0.839803	Mucosa	Down-reg
1275	0.777247	Mucosa	Down-reg		1275	0.777247	Mucosa	Down-reg		1275	0.604689	Mucosa	Down-reg
1276	0.53749	Mucosa	Down-reg		1276	0.53749	Mucosa	Down-reg		1276	0.691329	Mucosa	Down-reg
1277	0.235318	Mucosa	Down-reg		1277	0.235318	Mucosa	Down-reg		1277	0.649081	Mucosa	Down-reg
1278	0.441478	Mucosa	Down-reg		1278	0.441478	Mucosa	Down-reg		1278	0.815784	Mucosa	Down-reg
1279	0.686424	Mucosa	Down-reg		1279	0.686424	Mucosa	Down-reg		1279	0.536636	Mucosa	Down-reg
1280	0.199877	Mucosa	Down-reg		1280	0.199877	Mucosa	Down-reg		1280	0.35099	Mucosa	Down-reg
1281	0.412319	Mucosa	Down-reg		1281	0.412319	Mucosa	Down-reg		1281	0.661162	Mucosa	Down-reg
1282	0.528408	Mucosa	Down-reg		1282	0.528408	Mucosa	Down-reg		1282	0.317321	Mucosa	Down-reg
1283	0.816307	Mucosa	Down-reg		1283	0.816307	Mucosa	Down-reg		1283	0.509901	Mucosa	Down-reg
1284	0.850314	Mucosa	Down-reg		1284	0.850314	Mucosa	Down-reg		1284	0.203874	Mucosa	Down-reg
1285	0.722685	Mucosa	Down-reg		1285	0.722685	Mucosa	Down-reg		1285	0.867324	Mucosa	Down-reg
1286	0.29029	Mucosa	Down-reg		1286	0.29029	Mucosa	Down-reg		1286	0.122024	Mucosa	Down-reg
1287	0.762701	Mucosa	Down-reg		1287	0.762701	Mucosa	Down-reg		1287	0.440489	Mucosa	Down-reg
1288	0.55422	Mucosa	Down-reg		1288	0.55422	Mucosa	Down-reg		1288	0.369648	Mucosa	Down-reg
1289	0.212101	Mucosa	Down-reg		1289	0.212101	Mucosa	Down-reg		1289	0.760026	Mucosa	Down-reg
1290	0.680825	Mucosa	Down-reg		1290	0.680825	Mucosa	Down-reg		1290	0.768675	Mucosa	Down-reg
1291	0.747883	Mucosa	Down-reg		1291	0.747883	Mucosa	Down-reg		1291	0.377439	Mucosa	Down-reg
1292	0.782983	Mucosa	Down-reg		1292	0.782983	Mucosa	Down-reg		1292	0.813782	Mucosa	Down-reg
1293	0.268506	Mucosa	Down-reg		1293	0.268506	Mucosa	Down-reg		1293	0.778326	Mucosa	Down-reg
1294	0.241464	Mucosa	Down-reg		1294	0.241464	Mucosa	Down-reg		1294	0.90514	Mucosa	Down-reg
1295	0.229241	Mucosa	Down-reg		1295	0.229241	Mucosa	Down-reg		1295	0.410251	Mucosa	Down-reg
1296	0.0921196	Mucosa	Down-reg		1296	0.0921196	Mucosa	Down-reg		1296	0.805204	Mucosa	Down-reg
1297	0.448033	Mucosa	Down-reg		1297	0.448033	Mucosa	Down-reg		1297	0.58689	Mucosa	Down-reg
1298	0.196394	Mucosa	Down-reg		1298	0.196394	Mucosa	Down-reg		1298	0.443634	Mucosa	Down-reg
1299	0.707662	Mucosa	Down-reg		1299	0.707662	Mucosa	Down-reg		1299	0.821646	Mucosa	Down-reg
1300	0.544933	Mucosa	Down-reg		1300	0.544933	Mucosa	Down-reg		1300	0.0780613	Mucosa	Down-reg
1301	0.689839	Mucosa	Down-reg		1301	0.689839	Mucosa	Down-reg		1301	0.767317	Mucosa	Down-reg
1302	0.2767	Mucosa	Down-reg		1302	0.2767	Mucosa	Down-reg		1302	0.230252	Mucosa	Down-reg
1303	0.281276	Mucosa	Down-reg		1303	0.281276	Mucosa	Down-reg		1303	0.345915	Mucosa	Down-reg
1304	0.841368	Mucosa	Down-reg		1304	0.841368	Mucosa	Down-reg		1304	0.222461	Mucosa	Down-reg
1305	0.122986	Mucosa	Down-reg		1305	0.122986	Mucosa	Down-reg		1305	0.0966474	Mucosa	Down-reg
1306	0.507716	Mucosa	Down-reg		1306	0.507716	Mucosa	Down-reg		1306	0.574022	Mucosa	Down-reg
1307	0.266526	Mucosa	Down-reg		1307	0.266526	Mucosa	Down-reg		1307	0.42126	Mucosa	Down-reg
1308	0.313371	Mucosa	Down-reg		1308	0.313371	Mucosa	Down-reg		1308	0.780041	Mucosa	Down-reg
1309	0.740849	Mucosa	Down-reg		1309	0.740849	Mucosa	Down-reg		1309	0.932161	Mucosa	Down-reg
1310	0.709642	Mucosa	Down-reg		1310	0.709642	Mucosa	Down-reg		1310	0.569948	Mucosa	Down-reg
1311	0.451448	Mucosa	Down-reg		1311	0.451448	Mucosa	Down-reg		1311	0.352205	Mucosa	Down-reg
1312	0.189361	Mucosa	Down-reg		1312	0.189361	Mucosa	Down-reg		1312	0.0907141	Mucosa	Down-reg
1313	0.433761	Mucosa	Down-reg		1313	0.433761	Mucosa	Down-reg		1313	0.896276	Mucosa	Down-reg
1314	0.733133	Mucosa	Down-reg		1314	0.733133	Mucosa	Down-reg		1314	0.766745	Mucosa	Down-reg
1315	0.676933	Mucosa	Down-reg		1315	0.676933	Mucosa	Down-reg		1315	0.572307	Mucosa	Down-reg
1316	0.283734	Mucosa	Down-reg		1316	0.283734	Mucosa	Down-reg		1316	0.226464	Mucosa	Down-reg
1317	0.222958	Mucosa	Down-reg		1317	0.222958	Mucosa	Down-reg		1317	0.547359	Mucosa	Down-reg
1318	0.765501	Mucosa	Down-reg		1318	0.765501	Mucosa	Down-reg		1318	0.387733	Mucosa	Down-reg
1319	0.194346	Mucosa	Down-reg		1319	0.194346	Mucosa	Down-reg		1319	0.520981	Mucosa	Down-reg
1320	0.846558	Mucosa	Down-reg		1320	0.846558	Mucosa	Down-reg		1320	0.530774	Mucosa	Down-reg
1321	0.688883	Mucosa	Down-reg		1321	0.688883	Mucosa	Down-reg		1321	0.485095	Mucosa	Down-reg
1322	0.110557	Mucosa	Down-reg		1322	0.110557	Mucosa	Down-reg		1322	0.34184	Mucosa	Down-reg
1323	0.307361	Mucosa	Down-reg		1323	0.307361	Mucosa	Down-reg		1323	0.379655	Mucosa	Down-reg
1324	0.400232	Mucosa	Down-reg		1324	0.400232	Mucosa	Down-reg		1324	0.294446	Mucosa	Down-reg
1325	0.0669899	Mucosa	Down-reg		1325	0.0669899	Mucosa	Down-reg		1325	0.411967	Mucosa	Down-reg
1326	0.0102431	Mucosa	Down-reg		1326	0.0102431	Mucosa	Down-reg		1326	0.231682	Mucosa	Down-reg
1327	0.86083	Mucosa	Down-reg		1327	0.86083	Mucosa	Down-reg		1327	0.819144	Mucosa	Down-reg
1328	0.329282	Mucosa	Down-reg		1328	0.329282	Mucosa	Down-reg		1328	0.816499	Mucosa	Down-reg
1329	0.0677411	Mucosa	Down-reg		1329	0.0677411	Mucosa	Down-reg		1329	0.77854	Mucosa	Down-reg
1330	0.566648	Mucosa	Down-reg		1330	0.566648	Mucosa	Down-reg		1330	0.491172	Mucosa	Down-reg
1331	0.397228	Mucosa	Down-reg		1331	0.397228	Mucosa	Down-reg		1331	0.937522	Mucosa	Down-reg
1332	0.978694	Mucosa	Down-reg		1332	0.978694	Mucosa	Down-reg		1332	0.107728	Mucosa	Down-reg
1333	0.271989	Mucosa	Down-reg		1333	0.271989	Mucosa	Down-reg		1333	0.769891	Mucosa	Down-reg
1334	0.737913	Mucosa	Down-reg		1334	0.737913	Mucosa	Down-reg		1334	0.296018	Mucosa	Down-reg
1335	0.432805	Mucosa	Down-reg		1335	0.432805	Mucosa	Down-reg		1335	0.759811	Mucosa	Down-reg
1336	0.464559	Mucosa	Down-reg		1336	0.464559	Mucosa	Down-reg		1336	0.252699	Mucosa	Down-reg
1337	0.395589	Mucosa	Down-reg		1337	0.395589	Mucosa	Down-reg		1337	0.800057	Mucosa	Down-reg
1338	0.82614	Mucosa	Down-reg		1338	0.82614	Mucosa	Down-reg		1338	0.718993	Mucosa	Down-reg
1339	0.318219	Mucosa	Down-reg		1339	0.318219	Mucosa	Down-reg		1339	0.582315	Mucosa	Down-reg
1340	0.286943	Mucosa	Down-reg		1340	0.286943	Mucosa	Down-reg		1340	0.084495	Mucosa	Down-reg
1341	0.330784	Mucosa	Down-reg		1341	0.330784	Mucosa	Down-reg		1341	0.918579	Mucosa	Down-reg
1342	0.670445	Mucosa	Down-reg		1342	0.670445	Mucosa	Down-reg		1342	0.750733	Mucosa	Down-reg
1343	0.185946	Mucosa	Down-reg		1343	0.185946	Mucosa	Down-reg		1343	0.9095	Mucosa	Down-reg
1344	0.213603	Mucosa	Down-reg		1344	0.213603	Mucosa	Down-reg		1344	0.858889	Mucosa	Down-reg
1345	0.423382	Mucosa	Down-reg		1345	0.423382	Mucosa	Down-reg		1345	0.870112	Mucosa	Down-reg
1346	0.644837	Mucosa	Down-reg		1346	0.644837	Mucosa	Down-reg		1346	0.783187	Mucosa	Down-reg
1347	0.334608	Mucosa	Down-reg		1347	0.334608	Mucosa	Down-reg		1347	0.259061	Mucosa	Down-reg
1348	0.78708	Mucosa	Down-reg		1348	0.78708	Mucosa	Down-reg		1348	0.280006	Mucosa	Down-reg
1349	0.224461	Mucosa	Down-reg		1349	0.224461	Mucosa	Down-reg		1349	0.151834	Mucosa	Down-reg
1350	0.504166	Mucosa	Down-reg		1350	0.504166	Mucosa	Down-reg		1350	0.802631	Mucosa	Down-reg
1351	0.880019	Mucosa	Down-reg		1351	0.880019	Mucosa	Down-reg		1351	0.363714	Mucosa	Down-reg
1352	0.514955	Mucosa	Down-reg		1352	0.514955	Mucosa	Down-reg		1352	0.936379	Mucosa	Down-reg
1353	0.483611	Mucosa	Down-reg		1353	0.483611	Mucosa	Down-reg		1353	0.509186	Mucosa	Down-reg
1354	0.692365	Mucosa	Down-reg		1354	0.692365	Mucosa	Down-reg		1354	0.410036	Mucosa	Down-reg
1355	0.307566	Mucosa	Down-reg		1355	0.307566	Mucosa	Down-reg		1355	0.032883	Mucosa	Down-reg
1356	0.0994264	Mucosa	Down-reg		1356	0.0994264	Mucosa	Down-reg		1356	0.00950747	Mucosa	Down-reg
1357	0.458891	Mucosa	Down-reg		1357	0.458891	Mucosa	Down-reg		1357	0.882622	Mucosa	Down-reg
1358	0.433078	Mucosa	Down-reg		1358	0.433078	Mucosa	Down-reg		1358	0.949889	Mucosa	Down-reg
1359	0.0763453	Mucosa	Down-reg		1359	0.0763453	Mucosa	Down-reg		1359	0.160054	Mucosa	Down-reg
1360	0.923928	Mucosa	Down-reg		1360	0.923928	Mucosa	Down-reg		1360	0.854314	Mucosa	Down-reg
1361	0.136643	Mucosa	Down-reg		1361	0.136643	Mucosa	Down-reg		1361	0.60569	Mucosa	Down-reg
1362	0.472753	Mucosa	Down-reg		1362	0.472753	Mucosa	Down-reg		1362	0.58303	Mucosa	Down-reg
1363	0.640126	Mucosa	Down-reg		1363	0.640126	Mucosa	Down-reg		1363	0.66731	Mucosa	Down-reg
1364	0.449331	Mucosa	Down-reg		1364	0.449331	Mucosa	Down-reg		1364	0.925013	Mucosa	Down-reg
1365	0.219066	Mucosa	Down-reg		1365	0.219066	Mucosa	Down-reg		1365	0.45257	Mucosa	Down-reg
1366	0.499454	Mucosa	Down-reg		1366	0.499454	Mucosa	Down-reg		1366	0.650654	Mucosa	Down-reg
1367	0.225621	Mucosa	Down-reg		1367	0.225621	Mucosa	Down-reg		1367	0.941954	Mucosa	Down-reg
1368	0.415597	Mucosa	Down-reg		1368	0.415597	Mucosa	Down-reg		1368	0.930588	Mucosa	Down-reg
1369	0.271033	Mucosa	Down-reg		1369	0.271033	Mucosa	Down-reg		1369	0.704982	Mucosa	Down-reg
1370	0.0446599	Mucosa	Down-reg		1370	0.0446599	Mucosa	Down-reg		1370	0.705697	Mucosa	Down-reg
1371	0.297187	Mucosa	Down-reg		1371	0.297187	Mucosa	Down-reg		1371	0.755022	Mucosa	Down-reg
1372	0.396135	Mucosa	Down-reg		1372	0.396135	Mucosa	Down-reg		1372	0.414969	Mucosa	Down-reg
1373	0.353319	Mucosa	Down-reg		1373	0.353319	Mucosa	Down-reg		1373	0.646865	Mucosa	Down-reg
1374	0.64873	Mucosa	Down-reg		1374	0.64873	Mucosa	Down-reg		1374	0.99471	Mucosa	Down-reg
1375	0.707935	Mucosa	Down-reg		1375	0.707935	Mucosa	Down-reg		1375	0.926514	Mucosa	Down-reg
1376	0.450492	Mucosa	Down-reg		1376	0.450492	Mucosa	Down-reg		1376	0.27636	Mucosa	Down-reg
1377	0.556474	Mucosa	Down-reg		1377	0.556474	Mucosa	Down-reg		1377	0.862964	Mucosa	Down-reg
1378	0.742079	Mucosa	Down-reg		1378	0.742079	Mucosa	Down-reg		1378	0.905712	Mucosa	Down-reg
1379	0.793226	Mucosa	Down-reg		1379	0.793226	Mucosa	Down-reg		1379	0.616842	Mucosa	Down-reg
1380	0.868888	Mucosa	Down-reg		1380	0.868888	Mucosa	Down-reg		1380	0.19694	Mucosa	Down-reg
1381	0.514613	Mucosa	Down-reg		1381	0.514613	Mucosa	Down-reg		1381	0.767174	Mucosa	Down-reg
1382	0.930347	Mucosa	Down-reg		1382	0.930347	Mucosa	Down-reg		1382	0.0968618	Mucosa	Down-reg
1383	0.688815	Mucosa	Down-reg		1383	0.688815	Mucosa	Down-reg		1383	0.00829223	Mucosa	Down-reg
1384	0.833857	Mucosa	Down-reg		1384	0.833857	Mucosa	Down-reg		1384	0.957967	Mucosa	Down-reg
1385	0.708891	Mucosa	Down-reg		1385	0.708891	Mucosa	Down-reg		1385	0.962185	Mucosa	Down-reg
1386	0.490713	Mucosa	Down-reg		1386	0.490713	Mucosa	Down-reg		1386	0.81221	Mucosa	Down-reg
1387	0.554015	Mucosa	Down-reg		1387	0.554015	Mucosa	Down-reg		1387	0.279505	Mucosa	Down-reg
1388	0.808181	Mucosa	Down-reg		1388	0.808181	Mucosa	Down-reg		1388	0.813496	Mucosa	Down-reg
1389	0.554698	Mucosa	Down-reg		1389	0.554698	Mucosa	Down-reg		1389	0.763171	Mucosa	Down-reg
1390	0.0404261	Mucosa	Down-reg		1390	0.0404261	Mucosa	Down-reg		1390	0.491601	Mucosa	Down-reg
1391	0.692161	Mucosa	Down-reg		1391	0.692161	Mucosa	Down-reg		1391	0.599971	Mucosa	Down-reg
1392	0.692639	Mucosa	Down-reg		1392	0.692639	Mucosa	Down-reg		1392	0.556723	Mucosa	Down-reg
1393	0.586042	Mucosa	Down-reg		1393	0.586042	Mucosa	Down-reg		1393	0.689184	Mucosa	Down-reg
1394	0.805313	Mucosa	Down-reg		1394	0.805313	Mucosa	Down-reg		1394	0.859247	Mucosa	Down-reg
1395	0.716607	Mucosa	Down-reg		1395	0.716607	Mucosa	Down-reg		1395	0.0823504	Mucosa	Down-reg
1396	0.258468	Mucosa	Down-reg		1396	0.258468	Mucosa	Down-reg		1396	0.970548	Mucosa	Down-reg
1397	0.790085	Mucosa	Down-reg		1397	0.790085	Mucosa	Down-reg		1397	0.833083	Mucosa	Down-reg
1398	0.654125	Mucosa	Down-reg		1398	0.654125	Mucosa	Down-reg		1398	0.622275	Mucosa	Down-reg
1399	0.0377629	Mucosa	Down-reg		1399	0.0377629	Mucosa	Down-reg		1399	0.631782	Mucosa	Down-reg
1400	0.437244	Mucosa	Down-reg		1400	0.437244	Mucosa	Down-reg		1400	0.978912	Mucosa	Down-reg
1401	0.241191	Mucosa	Down-reg		1401	0.241191	Mucosa	Down-reg		1401	0.262706	Mucosa	Down-reg
1402	0.749454	Mucosa	Down-reg		1402	0.749454	Mucosa	Down-reg		1402	0.0243763	Mucosa	Down-reg
1403	0.929869	Mucosa	Down-reg		1403	0.929869	Mucosa	Down-reg		1403	0.774537	Mucosa	Down-reg
1404	0.814463	Mucosa	Down-reg		1404	0.814463	Mucosa	Down-reg		1404	0.868897	Mucosa	Down-reg
1405	0.488733	Mucosa	Down-reg		1405	0.488733	Mucosa	Down-reg		1405	0.906641	Mucosa	Down-reg
1406	0.388282	Mucosa	Down-reg		1406	0.388282	Mucosa	Down-reg		1406	0.36879	Mucosa	Down-reg
1407	0.488596	Mucosa	Down-reg		1407	0.488596	Mucosa	Down-reg		1407	0.901708	Mucosa	Down-reg
1408	0.627014	Mucosa	Down-reg		1408	0.627014	Mucosa	Down-reg		1408	0.00564729	Mucosa	Down-reg
1409	0.619639	Mucosa	Down-reg		1409	0.619639	Mucosa	Down-reg		1409	0.674959	Mucosa	Down-reg
1410	0.70254	Mucosa	Down-reg		1410	0.70254	Mucosa	Down-reg		1410	0.511402	Mucosa	Down-reg
1411	0.665187	Mucosa	Down-reg		1411	0.665187	Mucosa	Down-reg		1411	0.41454	Mucosa	Down-reg
1412	0.811937	Mucosa	Down-reg		1412	0.811937	Mucosa	Down-reg		1412	0.156695	Mucosa	Down-reg
1413	0.451106	Mucosa	Down-reg		1413	0.451106	Mucosa	Down-reg		1413	0.7824	Mucosa	Down-reg
1414	0.104889	Mucosa	Down-reg		1414	0.104889	Mucosa	Down-reg		1414	0.64901	Mucosa	Down-reg
1415	0.413821	Mucosa	Down-reg		1415	0.413821	Mucosa	Down-reg		1415	0.285439	Mucosa	Down-reg
1416	0.655081	Mucosa	Down-reg		1416	0.655081	Mucosa	Down-reg		1416	0.84881	Mucosa	Down-reg
1417	0.574502	Mucosa	Down-reg		1417	0.574502	Mucosa	Down-reg		1417	0.911359	Mucosa	Down-reg
1418	0.441	Mucosa	Down-reg		1418	0.441	Mucosa	Down-reg		1418	0.866895	Mucosa	Down-reg
1419	0.814668	Mucosa	Down-reg		1419	0.814668	Mucosa	Down-reg		1419	0.253127	Mucosa	Down-reg
1420	0.438063	Mucosa	Down-reg		1420	0.438063	Mucosa	Down-reg		1420	0.926013	Mucosa	Down-reg
1421	0.243376	Mucosa	Down-reg		1421	0.243376	Mucosa	Down-reg		1421	0.920509	Mucosa	Down-reg
1422	0.0696531	Mucosa	Down-reg		1422	0.0696531	Mucosa	Down-reg		1422	0.246193	Mucosa	Down-reg
1423	0.616635	Mucosa	Down-reg		1423	0.616635	Mucosa	Down-reg		1423	0.837658	Mucosa	Down-reg
1424	0.737777	Mucosa	Down-reg		1424	0.737777	Mucosa	Down-reg		1424	0.919365	Mucosa	Down-reg
1425	0.652691	Mucosa	Down-reg		1425	0.652691	Mucosa	Down-reg		1425	0.514619	Mucosa	Down-reg
1426	0.855299	Mucosa	Down-reg		1426	0.855299	Mucosa	Down-reg		1426	0.885553	Mucosa	Down-reg
1427	0.19735	Mucosa	Down-reg		1427	0.19735	Mucosa	Down-reg		1427	0.664737	Mucosa	Down-reg
1428	0.606801	Mucosa	Down-reg		1428	0.606801	Mucosa	Down-reg		1428	0.347344	Mucosa	Down-reg
1429	0.887258	Mucosa	Down-reg		1429	0.887258	Mucosa	Down-reg		1429	0.354135	Mucosa	Down-reg
1430	0.687039	Mucosa	Down-reg		1430	0.687039	Mucosa	Down-reg		1430	0.312317	Mucosa	Down-reg
1431	0.199058	Mucosa	Down-reg		1431	0.199058	Mucosa	Down-reg		1431	0.31103	Mucosa	Down-reg
1432	0.670923	Mucosa	Down-reg		1432	0.670923	Mucosa	Down-reg		1432	0.475659	Mucosa	Down-reg
1433	0.130634	Mucosa	Down-reg		1433	0.130634	Mucosa	Down-reg		1433	0.945028	Mucosa	Down-reg
1434	0.227738	Mucosa	Down-reg		1434	0.227738	Mucosa	Down-reg		1434	0.188434	Mucosa	Down-reg
1435	0.467495	Mucosa	Down-reg		1435	0.467495	Mucosa	Down-reg		1435	0.907427	Mucosa	Down-reg
1436	0.780456	Mucosa	Down-reg		1436	0.780456	Mucosa	Down-reg		1436	0.837372	Mucosa	Down-reg
1437	0.255053	Mucosa	Down-reg		1437	0.255053	Mucosa	Down-reg		1437	0.700693	Mucosa	Down-reg
1438	0.860079	Mucosa	Down-reg		1438	0.860079	Mucosa	Down-reg		1438	0.414111	Mucosa	Down-reg
1439	0.635824	Mucosa	Down-reg		1439	0.635824	Mucosa	Down-reg		1439	0.778612	Mucosa	Down-reg
1440	0.063439	Mucosa	Down-reg		1440	0.063439	Mucosa	Down-reg		1440	0.802559	Mucosa	Down-reg
1441	0.701926	Mucosa	Down-reg		1441	0.701926	Mucosa	Down-reg		1441	0.753664	Mucosa	Down-reg
1442	0.710803	Mucosa	Down-reg		1442	0.710803	Mucosa	Down-reg		1442	0.724283	Mucosa	Down-reg
1443	0.39593	Mucosa	Down-reg		1443	0.39593	Mucosa	Down-reg		1443	0.775967	Mucosa	Down-reg
1444	0.741669	Mucosa	Down-reg		1444	0.741669	Mucosa	Down-reg		1444	0.868968	Mucosa	Down-reg
1445	0.365747	Mucosa	Down-reg		1445	0.365747	Mucosa	Down-reg		1445	0.897133	Mucosa	Down-reg
1446	0.652213	Mucosa	Down-reg		1446	0.652213	Mucosa	Down-reg		1446	0.780327	Mucosa	Down-reg
1447	0.517755	Mucosa	Down-reg		1447	0.517755	Mucosa	Down-reg		1447	0.716634	Mucosa	Down-reg
1448	0.596831	Mucosa	Down-reg		1448	0.596831	Mucosa	Down-reg		1448	0.0463221	Mucosa	Down-reg
1449	0.438678	Mucosa	Down-reg		1449	0.438678	Mucosa	Down-reg		1449	0.521982	Mucosa	Down-reg
1450	0.394564	Mucosa	Down-reg		1450	0.394564	Mucosa	Down-reg		1450	0.737651	Mucosa	Down-reg
1451	0.930483	Mucosa	Down-reg		1451	0.930483	Mucosa	Down-reg		1451	0.421188	Mucosa	Down-reg
1452	0.476509	Mucosa	Down-reg		1452	0.476509	Mucosa	Down-reg		1452	0.408106	Mucosa	Down-reg
1453	0.206706	Mucosa	Down-reg		1453	0.206706	Mucosa	Down-reg		1453	0.628637	Mucosa	Down-reg
1454	0.406105	Mucosa	Down-reg		1454	0.406105	Mucosa	Down-reg		1454	0.614411	Mucosa	Down-reg
1455	0.953838	Mucosa	Down-reg		1455	0.953838	Mucosa	Down-reg		1455	0.775323	Mucosa	Down-reg
1456	0.335359	Mucosa	Down-reg		1456	0.335359	Mucosa	Down-reg		1456	0.548288	Mucosa	Down-reg
1457	0.563985	Mucosa	Down-reg		1457	0.563985	Mucosa	Down-reg		1457	0.973551	Mucosa	Down-reg
1458	0.298825	Mucosa	Down-reg		1458	0.298825	Mucosa	Down-reg		1458	0.937808	Mucosa	Down-reg
1459	0.652895	Mucosa	Down-reg		1459	0.652895	Mucosa	Down-reg		1459	0.924155	Mucosa	Down-reg
1460	0.491532	Mucosa	Down-reg		1460	0.491532	Mucosa	Down-reg		1460	0.987562	Mucosa	Down-reg
1461	0.591095	Mucosa	Down-reg		1461	0.591095	Mucosa	Down-reg		1461	0.665308	Mucosa	Down-reg
1462	0.234567	Mucosa	Down-reg		1462	0.234567	Mucosa	Down-reg		1462	0.670813	Mucosa	Down-reg
1463	0.553401	Mucosa	Down-reg		1463	0.553401	Mucosa	Down-reg		1463	0.919723	Mucosa	Down-reg
1464	0.656924	Mucosa	Down-reg		1464	0.656924	Mucosa	Down-reg		1464	0.926442	Mucosa	Down-reg
1465	0.00983338	Mucosa	Down-reg		1465	0.00983338	Mucosa	Down-reg		1465	0.671599	Mucosa	Down-reg
1466	0.430074	Mucosa	Down-reg		1466	0.430074	Mucosa	Down-reg		1466	0.59318	Mucosa	Down-reg
1467	0.124146	Mucosa	Down-reg		1467	0.124146	Mucosa	Down-reg		1467	0.893202	Mucosa	Down-reg
1468	0.767413	Mucosa	Down-reg		1468	0.767413	Mucosa	Down-reg		1468	0.0145829	Mucosa	Down-reg
1469	0.681166	Mucosa	Down-reg		1469	0.681166	Mucosa	Down-reg		1469	0.938023	Mucosa	Down-reg
1470	0.745698	Mucosa	Down-reg		1470	0.745698	Mucosa	Down-reg		1470	0.905926	Mucosa	Down-reg
1471	0.228626	Mucosa	Down-reg		1471	0.228626	Mucosa	Down-reg		1471	0.632711	Mucosa	Down-reg
1472	0.96729	Mucosa	Down-reg		1472	0.96729	Mucosa	Down-reg		1472	0.160555	Mucosa	Down-reg
1473	0.664709	Mucosa	Down-reg		1473	0.664709	Mucosa	Down-reg		1473	0.749446	Mucosa	Down-reg
1474	0.621415	Mucosa	Down-reg		1474	0.621415	Mucosa	Down-reg		1474	0.907356	Mucosa	Down-reg
1475	0.29425	Mucosa	Down-reg		1475	0.29425	Mucosa	Down-reg		1475	0.456073	Mucosa	Down-reg
1476	0.353865	Mucosa	Down-reg		1476	0.353865	Mucosa	Down-reg		1476	0.0839231	Mucosa	Down-reg
1477	0.781002	Mucosa	Down-reg		1477	0.781002	Mucosa	Down-reg		1477	0.607763	Mucosa	Down-reg
1478	0.482996	Mucosa	Down-reg		1478	0.482996	Mucosa	Down-reg		1478	0.812353	Mucosa	Down-reg
1479	0.651052	Mucosa	Down-reg		1479	0.651052	Mucosa	Down-reg		1479	0.949174	Mucosa	Down-reg
1480	0.695438	Mucosa	Down-reg		1480	0.695438	Mucosa	Down-reg		1480	0.878404	Mucosa	Down-reg
1481	0.747269	Mucosa	Down-reg		1481	0.747269	Mucosa	Down-reg		1481	0.568947	Mucosa	Down-reg
1482	0.826823	Mucosa	Down-reg		1482	0.826823	Mucosa	Down-reg		1482	0.715562	Mucosa	Down-reg
1483	0.6826	Mucosa	Down-reg		1483	0.6826	Mucosa	Down-reg		1483	0.825935	Mucosa	Down-reg
1484	0.227465	Mucosa	Down-reg		1484	0.227465	Mucosa	Down-reg		1484	0.592608	Mucosa	Down-reg
1485	0.48723	Mucosa	Down-reg		1485	0.48723	Mucosa	Down-reg		1485	0.931232	Mucosa	Down-reg
1486	0.85366	Mucosa	Down-reg		1486	0.85366	Mucosa	Down-reg		1486	0.463721	Mucosa	Down-reg
1487	0.712237	Mucosa	Down-reg		1487	0.712237	Mucosa	Down-reg		1487	0.319394	Mucosa	Down-reg
1488	0.590139	Mucosa	Down-reg		1488	0.590139	Mucosa	Down-reg		1488	0.712703	Mucosa	Down-reg
1489	0.506829	Mucosa	Down-reg		1489	0.506829	Mucosa	Down-reg		1489	0.681964	Mucosa	Down-reg
1490	0.121961	Mucosa	Down-reg		1490	0.121961	Mucosa	Down-reg		1490	0.118021	Mucosa	Down-reg
1491	0.360967	Mucosa	Down-reg		1491	0.360967	Mucosa	Down-reg		1491	0.777897	Mucosa	Down-reg
1492	0.218929	Mucosa	Down-reg		1492	0.218929	Mucosa	Down-reg		1492	0.869683	Mucosa	Down-reg
1493	0.907266	Mucosa	Down-reg		1493	0.907266	Mucosa	Down-reg		1493	0.0871399	Mucosa	Down-reg
1494	0.652349	Mucosa	Down-reg		1494	0.652349	Mucosa	Down-reg		1494	0.512045	Mucosa	Down-reg
1495	0.212374	Mucosa	Down-reg		1495	0.212374	Mucosa	Down-reg		1495	0.935592	Mucosa	Down-reg
1496	0.659929	Mucosa	Down-reg		1496	0.659929	Mucosa	Down-reg		1496	0.264208	Mucosa	Down-reg
1497	0.63794	Mucosa	Down-reg		1497	0.63794	Mucosa	Down-reg		1497	0.759096	Mucosa	Down-reg
1498	0.287626	Mucosa	Down-reg		1498	0.287626	Mucosa	Down-reg		1498	0.734506	Mucosa	Down-reg
1499	0.281685	Mucosa	Down-reg		1499	0.281685	Mucosa	Down-reg		1499	0.522553	Mucosa	Down-reg
1500	0.234089	Mucosa	Down-reg		1500	0.234089	Mucosa	Down-reg		1500	0.770677	Mucosa	Down-reg
1501	0.34649	Mucosa	Down-reg		1501	0.34649	Mucosa	Down-reg		1501	0.709843	Mucosa	Down-reg
1502	0.345944	Mucosa	Down-reg		1502	0.345944	Mucosa	Down-reg		1502	0.825434	Mucosa	Down-reg
1503	0.62797	Mucosa	Down-reg		1503	0.62797	Mucosa	Down-reg		1503	0.110086	Mucosa	Down-reg
1504	0.55224	Mucosa	Down-reg		1504	0.55224	Mucosa	Down-reg		1504	0.99421	Mucosa	Down-reg
1505	0.695507	Mucosa	Down-reg		1505	0.695507	Mucosa	Down-reg		1505	0.56909	Mucosa	Down-reg
1506	0.321019	Mucosa	Down-reg		1506	0.321019	Mucosa	Down-reg		1506	0.710129	Mucosa	Down-reg
1507	0.609806	Mucosa	Down-reg		1507	0.609806	Mucosa	Down-reg		1507	0.681035	Mucosa	Down-reg
1508	0.828121	Mucosa	Down-reg		1508	0.828121	Mucosa	Down-reg		1508	0.178569	Mucosa	Down-reg
1509	0.525539	Mucosa	Down-reg		1509	0.525539	Mucosa	Down-reg		1509	0.915362	Mucosa	Down-reg
1510	0.566444	Mucosa	Down-reg		1510	0.566444	Mucosa	Down-reg		1510	0.747373	Mucosa	Down-reg
1511	0.0824228	Mucosa	Down-reg		1511	0.0824228	Mucosa	Down-reg		1511	0.196226	Mucosa	Down-reg
1512	0.995971	Mucosa	Down-reg		1512	0.995971	Mucosa	Down-reg		1512	0.415398	Mucosa	Down-reg
1513	0.583652	Mucosa	Down-reg		1513	0.583652	Mucosa	Down-reg		1513	0.71399	Mucosa	Down-reg
1514	0.879063	Mucosa	Down-reg		1514	0.879063	Mucosa	Down-reg		1514	0.731432	Mucosa	Down-reg
1515	0.143267	Mucosa	Down-reg		1515	0.143267	Mucosa	Down-reg		1515	0.735435	Mucosa	Down-reg
1516	0.209369	Mucosa	Down-reg		1516	0.209369	Mucosa	Down-reg		1516	0.711202	Mucosa	Down-reg
1517	0.651666	Mucosa	Down-reg		1517	0.651666	Mucosa	Down-reg		1517	0.0397455	Mucosa	Down-reg
1518	0.0487572	Mucosa	Down-reg		1518	0.0487572	Mucosa	Down-reg		1518	0.969333	Mucosa	Down-reg
1519	0.59451	Mucosa	Down-reg		1519	0.59451	Mucosa	Down-reg		1519	0.812496	Mucosa	Down-reg
1520	0.228353	Mucosa	Down-reg		1520	0.228353	Mucosa	Down-reg		1520	0.846093	Mucosa	Down-reg
1521	0.611513	Mucosa	Down-reg		1521	0.611513	Mucosa	Down-reg		1521	0.790192	Mucosa	Down-reg
1522	0.902144	Mucosa	Down-reg		1522	0.902144	Mucosa	Down-reg		1522	0.0749875	Mucosa	Down-reg
1523	0.223641	Mucosa	Down-reg		1523	0.223641	Mucosa	Down-reg		1523	0.688612	Mucosa	Down-reg
1524	0.706774	Mucosa	Down-reg		1524	0.706774	Mucosa	Down-reg		1524	0.955608	Mucosa	Down-reg
1525	0.696326	Mucosa	Down-reg		1525	0.696326	Mucosa	Down-reg		1525	0.844592	Mucosa	Down-reg
1526	0.409041	Mucosa	Down-reg		1526	0.409041	Mucosa	Down-reg		1526	0.773894	Mucosa	Down-reg
1527	0.0913685	Mucosa	Down-reg		1527	0.0913685	Mucosa	Down-reg		1527	0.695189	Mucosa	Down-reg
1528	0.760585	Mucosa	Down-reg		1528	0.760585	Mucosa	Down-reg		1528	0.13768	Mucosa	Down-reg
1529	0.521306	Mucosa	Down-reg		1529	0.521306	Mucosa	Down-reg		1529	0.976267	Mucosa	Down-reg
1530	0.641969	Mucosa	Down-reg		1530	0.641969	Mucosa	Down-reg		1530	0.448281	Mucosa	Down-reg
1531	0.69298	Mucosa	Down-reg		1531	0.69298	Mucosa	Down-reg		1531	0.523483	Mucosa	Down-reg
1532	0.855641	Mucosa	Down-reg		1532	0.855641	Mucosa	Down-reg		1532	0.103581	Mucosa	Down-reg
1533	0.650232	Mucosa	Down-reg		1533	0.650232	Mucosa	Down-reg		1533	0.780256	Mucosa	Down-reg
1534	0.615679	Mucosa	Down-reg		1534	0.615679	Mucosa	Down-reg		1534	0.557867	Mucosa	Down-reg
1535	0.522467	Mucosa	Down-reg		1535	0.522467	Mucosa	Down-reg		1535	0.254629	Mucosa	Down-reg
1536	0.758058	Mucosa	Down-reg		1536	0.758058	Mucosa	Down-reg		1536	0.402745	Mucosa	Down-reg
1537	0.339388	Mucosa	Down-reg		1537	0.339388	Mucosa	Down-reg		1537	0.932232	Mucosa	Down-reg
1538	0.419694	Mucosa	Down-reg		1538	0.419694	Mucosa	Down-reg		1538	0.944814	Mucosa	Down-reg
1539	0.254507	Mucosa	Down-reg		1539	0.254507	Mucosa	Down-reg		1539	0.94846	Mucosa	Down-reg
1540	0.463739	Mucosa	Down-reg		1540	0.463739	Mucosa	Down-reg		1540	0.383087	Mucosa	Down-reg
1541	0.588637	Mucosa	Down-reg		1541	0.588637	Mucosa	Down-reg		1541	0.0671242	Mucosa	Down-reg
1542	0.86561	Mucosa	Down-reg		1542	0.86561	Mucosa	Down-reg		1542	0.179713	Mucosa	Down-reg
1543	0.107348	Mucosa	Down-reg		1543	0.107348	Mucosa	Down-reg		1543	0.203303	Mucosa	Down-reg
1544	0.445712	Mucosa	Down-reg		1544	0.445712	Mucosa	Down-reg		1544	0.299307	Mucosa	Down-reg
1545	0.010926	Mucosa	Down-reg		1545	0.010926	Mucosa	Down-reg		1545	0.193724	Mucosa	Down-reg
1546	0.739142	Mucosa	Down-reg		1546	0.739142	Mucosa	Down-reg		1546	0.907785	Mucosa	Down-reg
1547	0.0500546	Mucosa	Down-reg		1547	0.0500546	Mucosa	Down-reg		1547	0.687111	Mucosa	Down-reg
1548	0.857416	Mucosa	Down-reg		1548	0.857416	Mucosa	Down-reg		1548	0.853027	Mucosa	Down-reg
1549	0.193595	Mucosa	Down-reg		1549	0.193595	Mucosa	Down-reg		1549	0.0669097	Mucosa	Down-reg
1550	0.425294	Mucosa	Down-reg		1550	0.425294	Mucosa	Down-reg		1550	0.249839	Mucosa	Down-reg
1551	0.812824	Mucosa	Down-reg		1551	0.812824	Mucosa	Down-reg		1551	0.306384	Mucosa	Down-reg
1552	0.916075	Mucosa	Down-reg		1552	0.916075	Mucosa	Down-reg		1552	0.93981	Mucosa	Down-reg
1553	0.434239	Mucosa	Down-reg		1553	0.434239	Mucosa	Down-reg		1553	0.697119	Mucosa	Down-reg
1554	0.798143	Mucosa	Down-reg		1554	0.798143	Mucosa	Down-reg		1554	0.539996	Mucosa	Down-reg
1555	0.567263	Mucosa	Down-reg		1555	0.567263	Mucosa	Down-reg		1555	0.935664	Mucosa	Down-reg
1556	0.647501	Mucosa	Down-reg		1556	0.647501	Mucosa	Down-reg		1556	0.972335	Mucosa	Down-reg
1557	0.258877	Mucosa	Down-reg		1557	0.258877	Mucosa	Down-reg		1557	0.691829	Mucosa	Down-reg
1558	0.538173	Mucosa	Down-reg		1558	0.538173	Mucosa	Down-reg		1558	0.478376	Mucosa	Down-reg
1559	0.579555	Mucosa	Down-reg		1559	0.579555	Mucosa	Down-reg		1559	0.513117	Mucosa	Down-reg
1560	0.339252	Mucosa	Down-reg		1560	0.339252	Mucosa	Down-reg		1560	0.494317	Mucosa	Down-reg
1561	0.161636	Mucosa	Down-reg		1561	0.161636	Mucosa	Down-reg		1561	0.754164	Mucosa	Down-reg
1562	0.422152	Mucosa	Down-reg		1562	0.422152	Mucosa	Down-reg		1562	0.810494	Mucosa	Down-reg
1563	0.244332	Mucosa	Down-reg		1563	0.244332	Mucosa	Down-reg		1563	0.580528	Mucosa	Down-reg
1564	0.887531	Mucosa	Down-reg		1564	0.887531	Mucosa	Down-reg		1564	0.0471084	Mucosa	Down-reg
1565	0.914231	Mucosa	Down-reg		1565	0.914231	Mucosa	Down-reg		1565	0.0641218	Mucosa	Down-reg
1566	0.263999	Mucosa	Down-reg		1566	0.263999	Mucosa	Down-reg		1566	0.866824	Mucosa	Down-reg
1567	0.883365	Mucosa	Down-reg		1567	0.883365	Mucosa	Down-reg		1567	0.0709129	Mucosa	Down-reg
1568	0.689771	Mucosa	Down-reg		1568	0.689771	Mucosa	Down-reg		1568	0.204089	Mucosa	Down-reg
1569	0.953974	Mucosa	Down-reg		1569	0.953974	Mucosa	Down-reg		1569	0.87869	Mucosa	Down-reg
1570	0.16628	Mucosa	Down-reg		1570	0.16628	Mucosa	Down-reg		1570	0.0681964	Mucosa	Down-reg
1571	0.0967632	Mucosa	Down-reg		1571	0.0967632	Mucosa	Down-reg		1571	0.729359	Mucosa	Down-reg
1572	0.292133	Mucosa	Down-reg		1572	0.292133	Mucosa	Down-reg		1572	0.435485	Mucosa	Down-reg
1573	0.272125	Mucosa	Down-reg		1573	0.272125	Mucosa	Down-reg		1573	0.823862	Mucosa	Down-reg
1574	0.149208	Mucosa	Down-reg		1574	0.149208	Mucosa	Down-reg		1574	0.165201	Mucosa	Down-reg
1575	0.771033	Mucosa	Down-reg		1575	0.771033	Mucosa	Down-reg		1575	0.272714	Mucosa	Down-reg
1576	0.602977	Mucosa	Down-reg		1576	0.602977	Mucosa	Down-reg		1576	0.995711	Mucosa	Down-reg
1577	0.669284	Mucosa	Down-reg		1577	0.669284	Mucosa	Down-reg		1577	0.699836	Mucosa	Down-reg
1578	0.816034	Mucosa	Down-reg		1578	0.816034	Mucosa	Down-reg		1578	0.525413	Mucosa	Down-reg
1579	0.839593	Mucosa	Down-reg		1579	0.839593	Mucosa	Down-reg		1579	0.846379	Mucosa	Down-reg
1580	0.133229	Mucosa	Down-reg		1580	0.133229	Mucosa	Down-reg		1580	0.589249	Mucosa	Down-reg
1581	0.656037	Mucosa	Down-reg		1581	0.656037	Mucosa	Down-reg		1581	0.222675	Mucosa	Down-reg
1582	0.510107	Mucosa	Down-reg		1582	0.510107	Mucosa	Down-reg		1582	0.426549	Mucosa	Down-reg
1583	0.461418	Mucosa	Down-reg		1583	0.461418	Mucosa	Down-reg		1583	0.948531	Mucosa	Down-reg
1584	0.30661	Mucosa	Down-reg		1584	0.30661	Mucosa	Down-reg		1584	0.526914	Mucosa	Down-reg
1585	0.302376	Mucosa	Down-reg		1585	0.302376	Mucosa	Down-reg		1585	0.136607	Mucosa	Down-reg
1586	0.409314	Mucosa	Down-reg		1586	0.409314	Mucosa	Down-reg		1586	0.359425	Mucosa	Down-reg
1587	0.91389	Mucosa	Down-reg		1587	0.91389	Mucosa	Down-reg		1587	0.299878	Mucosa	Down-reg
1588	0.636643	Mucosa	Down-reg		1588	0.636643	Mucosa	Down-reg		1588	0.30717	Mucosa	Down-reg
1589	0.182396	Mucosa	Down-reg		1589	0.182396	Mucosa	Down-reg		1589	0.553149	Mucosa	Down-reg
1590	0.371415	Mucosa	Down-reg		1590	0.371415	Mucosa	Down-reg		1590	0.992637	Mucosa	Down-reg
1591	0.165187	Mucosa	Down-reg		1591	0.165187	Mucosa	Down-reg		1591	0.768532	Mucosa	Down-reg
1592	0.557361	Mucosa	Down-reg		1592	0.557361	Mucosa	Down-reg		1592	0.376153	Mucosa	Down-reg
1593	0.735387	Mucosa	Down-reg		1593	0.735387	Mucosa	Down-reg		1593	0.439631	Mucosa	Down-reg
1594	0.818902	Mucosa	Down-reg		1594	0.818902	Mucosa	Down-reg		1594	0.346344	Mucosa	Down-reg
1595	0.558044	Mucosa	Down-reg		1595	0.558044	Mucosa	Down-reg		1595	0.952463	Mucosa	Down-reg
1596	0.31221	Mucosa	Down-reg		1596	0.31221	Mucosa	Down-reg		1596	0.783973	Mucosa	Down-reg
1597	0.287353	Mucosa	Down-reg		1597	0.287353	Mucosa	Down-reg		1597	0.355494	Mucosa	Down-reg
1598	0.763453	Mucosa	Down-reg		1598	0.763453	Mucosa	Down-reg		1598	0.203589	Mucosa	Down-reg
1599	0.604138	Mucosa	Down-reg		1599	0.604138	Mucosa	Down-reg		1599	0.765959	Mucosa	Down-reg
1600	0.592529	Mucosa	Down-reg		1600	0.592529	Mucosa	Down-reg		1600	0.312388	Mucosa	Down-reg
1601	0.529842	Mucosa	Down-reg		1601	0.529842	Mucosa	Down-reg		1601	0.345629	Mucosa	Down-reg
1602	0.3385	Mucosa	Down-reg		1602	0.3385	Mucosa	Down-reg		1602	0.289799	Mucosa	Down-reg
1603	0.785441	Mucosa	Down-reg		1603	0.785441	Mucosa	Down-reg		1603	0.680678	Mucosa	Down-reg
1604	0.573409	Mucosa	Down-reg		1604	0.573409	Mucosa	Down-reg		1604	0.642505	Mucosa	Down-reg
1605	0.432942	Mucosa	Down-reg		1605	0.432942	Mucosa	Down-reg		1605	0.344914	Mucosa	Down-reg
1606	0.662524	Mucosa	Down-reg		1606	0.662524	Mucosa	Down-reg		1606	0.516906	Mucosa	Down-reg
1607	0.166689	Mucosa	Down-reg		1607	0.166689	Mucosa	Down-reg		1607	0.679176	Mucosa	Down-reg
1608	0.821224	Mucosa	Down-reg		1608	0.821224	Mucosa	Down-reg		1608	0.966045	Mucosa	Down-reg
1609	0.758331	Mucosa	Down-reg		1609	0.758331	Mucosa	Down-reg		1609	0.453285	Mucosa	Down-reg
1610	0.644974	Mucosa	Down-reg		1610	0.644974	Mucosa	Down-reg		1610	0.305168	Mucosa	Down-reg
1611	0.488528	Mucosa	Down-reg		1611	0.488528	Mucosa	Down-reg		1611	0.188648	Mucosa	Down-reg
1612	0.731153	Mucosa	Down-reg		1612	0.731153	Mucosa	Down-reg		1612	0.766316	Mucosa	Down-reg
1613	0.606665	Mucosa	Down-reg		1613	0.606665	Mucosa	Down-reg		1613	0.40682	Mucosa	Down-reg
1614	0.31897	Mucosa	Down-reg		1614	0.31897	Mucosa	Down-reg		1614	0.547287	Mucosa	Down-reg
1615	0.384116	Mucosa	Down-reg		1615	0.384116	Mucosa	Down-reg		1615	0.581099	Mucosa	Down-reg
1616	0.336657	Mucosa	Down-reg		1616	0.336657	Mucosa	Down-reg		1616	0.693045	Mucosa	Down-reg
1617	0.217495	Mucosa	Down-reg		1617	0.217495	Mucosa	Down-reg		1617	0.942026	Mucosa	Down-reg
1618	0.827643	Mucosa	Down-reg		1618	0.827643	Mucosa	Down-reg		1618	0.709915	Mucosa	Down-reg
1619	0.131795	Mucosa	Down-reg		1619	0.131795	Mucosa	Down-reg		1619	0.638931	Mucosa	Down-reg
1620	0.544045	Mucosa	Down-reg		1620	0.544045	Mucosa	Down-reg		1620	0.397527	Mucosa	Down-reg
1621	0.949467	Mucosa	Down-reg		1621	0.949467	Mucosa	Down-reg		1621	0.0753449	Mucosa	Down-reg
1622	0.0114723	Mucosa	Down-reg		1622	0.0114723	Mucosa	Down-reg		1622	0.369147	Mucosa	Down-reg
1623	0.0835837	Mucosa	Down-reg		1623	0.0835837	Mucosa	Down-reg		1623	0.725284	Mucosa	Down-reg
1624	0.0585905	Mucosa	Down-reg		1624	0.0585905	Mucosa	Down-reg		1624	0.107442	Mucosa	Down-reg
1625	0.407061	Mucosa	Down-reg		1625	0.407061	Mucosa	Down-reg		1625	0.0959325	Mucosa	Down-reg
1626	0.44858	Mucosa	Down-reg		1626	0.44858	Mucosa	Down-reg		1626	0.714204	Mucosa	Down-reg
1627	0.927411	Mucosa	Down-reg		1627	0.927411	Mucosa	Down-reg		1627	0.535921	Mucosa	Down-reg
1628	0.867932	Mucosa	Down-reg		1628	0.867932	Mucosa	Down-reg		1628	0.428408	Mucosa	Down-reg
1629	0.186493	Mucosa	Down-reg		1629	0.186493	Mucosa	Down-reg		1629	0.637787	Mucosa	Down-reg
1630	0.677547	Mucosa	Down-reg		1630	0.677547	Mucosa	Down-reg		1630	0.717135	Mucosa	Down-reg
1631	0.471114	Mucosa	Down-reg		1631	0.471114	Mucosa	Down-reg		1631	0.542641	Mucosa	Down-reg
1632	0.546572	Mucosa	Down-reg		1632	0.546572	Mucosa	Down-reg		1632	0.729573	Mucosa	Down-reg
1633	0.48006	Mucosa	Down-reg		1633	0.48006	Mucosa	Down-reg		1633	0.5994	Mucosa	Down-reg
1634	0.666621	Mucosa	Down-reg		1634	0.666621	Mucosa	Down-reg		1634	0.978769	Mucosa	Down-reg
1635	0.101543	Mucosa	Down-reg		1635	0.101543	Mucosa	Down-reg		1635	0.998427	Mucosa	Down-reg
1636	0.922289	Mucosa	Down-reg		1636	0.922289	Mucosa	Down-reg		1636	0.855887	Mucosa	Down-reg
1637	0.652417	Mucosa	Down-reg		1637	0.652417	Mucosa	Down-reg		1637	0.00879262	Mucosa	Down-reg
1638	0.195029	Mucosa	Down-reg		1638	0.195029	Mucosa	Down-reg		1638	0.500608	Mucosa	Down-reg
1639	0.120186	Mucosa	Down-reg		1639	0.120186	Mucosa	Down-reg		1639	0.492315	Mucosa	Down-reg
1640	0.648047	Mucosa	Down-reg		1640	0.648047	Mucosa	Down-reg		1640	0.393381	Mucosa	Down-reg
1641	0.392925	Mucosa	Down-reg		1641	0.392925	Mucosa	Down-reg		1641	0.40589	Mucosa	Down-reg
1642	0.970773	Mucosa	Down-reg		1642	0.970773	Mucosa	Down-reg		1642	0.0433912	Mucosa	Down-reg
1643	0.19339	Mucosa	Down-reg		1643	0.19339	Mucosa	Down-reg		1643	0.587033	Mucosa	Down-reg
1644	0.559069	Mucosa	Down-reg		1644	0.559069	Mucosa	Down-reg		1644	0.962113	Mucosa	Down-reg
1645	0.643677	Mucosa	Down-reg		1645	0.643677	Mucosa	Down-reg		1645	0.795697	Mucosa	Down-reg
1646	0.630975	Mucosa	Down-reg		1646	0.630975	Mucosa	Down-reg		1646	0.944385	Mucosa	Down-reg
1647	0.696668	Mucosa	Down-reg		1647	0.696668	Mucosa	Down-reg		1647	0.301809	Mucosa	Down-reg
1648	0.530183	Mucosa	Down-reg		1648	0.530183	Mucosa	Down-reg		1648	0.393452	Mucosa	Down-reg
1649	0.362674	Mucosa	Down-reg		1649	0.362674	Mucosa	Down-reg		1649	0.947316	Mucosa	Down-reg
1650	0.780524	Mucosa	Down-reg		1650	0.780524	Mucosa	Down-reg		1650	0.728429	Mucosa	Down-reg
1651	0.256214	Mucosa	Down-reg		1651	0.256214	Mucosa	Down-reg		1651	0.8368	Mucosa	Down-reg
1652	0.758399	Mucosa	Down-reg		1652	0.758399	Mucosa	Down-reg		1652	0.685396	Mucosa	Down-reg
1653	0.0819448	Mucosa	Down-reg		1653	0.0819448	Mucosa	Down-reg		1653	0.111731	Mucosa	Down-reg
1654	0.640467	Mucosa	Down-reg		1654	0.640467	Mucosa	Down-reg		1654	0.890843	Mucosa	Down-reg
1655	0.847446	Mucosa	Down-reg		1655	0.847446	Mucosa	Down-reg		1655	0.459718	Mucosa	Down-reg
1656	0.176933	Mucosa	Down-reg		1656	0.176933	Mucosa	Down-reg		1656	0.279076	Mucosa	Down-reg
1657	0.0821497	Mucosa	Down-reg		1657	0.0821497	Mucosa	Down-reg		1657	0.309171	Mucosa	Down-reg
1658	0.492693	Mucosa	Down-reg		1658	0.492693	Mucosa	Down-reg		1658	0.976196	Mucosa	Down-reg
1659	0.238528	Mucosa	Down-reg		1659	0.238528	Mucosa	Down-reg		1659	0.626707	Mucosa	Down-reg
1660	0.131317	Mucosa	Down-reg		1660	0.131317	Mucosa	Down-reg		1660	0.291729	Mucosa	Down-reg
1661	0.542202	Mucosa	Down-reg		1661	0.542202	Mucosa	Down-reg		1661	0.91865	Mucosa	Down-reg
1662	0.573819	Mucosa	Down-reg		1662	0.573819	Mucosa	Down-reg		1662	0.757166	Mucosa	Down-reg
1663	0.036124	Mucosa	Down-reg		1663	0.036124	Mucosa	Down-reg		1663	0.592323	Mucosa	Down-reg
1664	0.351543	Mucosa	Down-reg		1664	0.351543	Mucosa	Down-reg		1664	0.495675	Mucosa	Down-reg
1665	0.403715	Mucosa	Down-reg		1665	0.403715	Mucosa	Down-reg		1665	0.813925	Mucosa	Down-reg
1666	0.018301	Mucosa	Down-reg		1666	0.018301	Mucosa	Down-reg		1666	0.798413	Mucosa	Down-reg
1667	0.163685	Mucosa	Down-reg		1667	0.163685	Mucosa	Down-reg		1667	0.588963	Mucosa	Down-reg
1668	0.91109	Mucosa	Down-reg		1668	0.91109	Mucosa	Down-reg		1668	0.456144	Mucosa	Down-reg
1669	0.711554	Mucosa	Down-reg		1669	0.711554	Mucosa	Down-reg		1669	0.263135	Mucosa	Down-reg
1670	0.742693	Mucosa	Down-reg		1670	0.742693	Mucosa	Down-reg		1670	0.77518	Mucosa	Down-reg
1671	0.909519	Mucosa	Down-reg		1671	0.909519	Mucosa	Down-reg		1671	0.233112	Mucosa	Down-reg
1672	0.678435	Mucosa	Down-reg		1672	0.678435	Mucosa	Down-reg		1672	0.856244	Mucosa	Down-reg
1673	0.693185	Mucosa	Down-reg		1673	0.693185	Mucosa	Down-reg		1673	0.0879977	Mucosa	Down-reg
1674	0.97207	Mucosa	Down-reg		1674	0.97207	Mucosa	Down-reg		1674	0.891844	Mucosa	Down-reg
1675	0.390194	Mucosa	Down-reg		1675	0.390194	Mucosa	Down-reg		1675	0.958467	Mucosa	Down-reg
1676	0.506487	Mucosa	Down-reg		1676	0.506487	Mucosa	Down-reg		1676	0.52334	Mucosa	Down-reg
1677	0.615542	Mucosa	Down-reg		1677	0.615542	Mucosa	Down-reg		1677	0.578097	Mucosa	Down-reg
1678	0.634458	Mucosa	Down-reg		1678	0.634458	Mucosa	Down-reg		1678	0.51226	Mucosa	Down-reg
1679	0.840071	Mucosa	Down-reg		1679	0.840071	Mucosa	Down-reg		1679	0.851383	Mucosa	Down-reg
1680	0.71053	Mucosa	Down-reg		1680	0.71053	Mucosa	Down-reg		1680	0.196154	Mucosa	Down-reg
1681	0.866498	Mucosa	Down-reg		1681	0.866498	Mucosa	Down-reg		1681	0.575452	Mucosa	Down-reg
1682	0.590208	Mucosa	Down-reg		1682	0.590208	Mucosa	Down-reg		1682	0.612553	Mucosa	Down-reg
1683	0.698375	Mucosa	Down-reg		1683	0.698375	Mucosa	Down-reg		1683	0.745729	Mucosa	Down-reg
1684	0.78032	Mucosa	Down-reg		1684	0.78032	Mucosa	Down-reg		1684	0.967403	Mucosa	Down-reg
1685	0.0372849	Mucosa	Down-reg		1685	0.0372849	Mucosa	Down-reg		1685	0.28165	Mucosa	Down-reg
1686	0.264887	Mucosa	Down-reg		1686	0.264887	Mucosa	Down-reg		1686	0.983416	Mucosa	Down-reg
1687	0.139238	Mucosa	Down-reg		1687	0.139238	Mucosa	Down-reg		1687	0.424762	Mucosa	Down-reg
1688	0.979719	Mucosa	Down-reg		1688	0.979719	Mucosa	Down-reg		1688	0.78383	Mucosa	Down-reg
1689	0.164026	Mucosa	Down-reg		1689	0.164026	Mucosa	Down-reg		1689	0.73329	Mucosa	Down-reg
1690	0.705818	Mucosa	Down-reg		1690	0.705818	Mucosa	Down-reg		1690	0.803203	Mucosa	Down-reg
1691	0.806132	Mucosa	Down-reg		1691	0.806132	Mucosa	Down-reg		1691	0.381085	Mucosa	Down-reg
1692	0.54705	Mucosa	Down-reg		1692	0.54705	Mucosa	Down-reg		1692	0.465437	Mucosa	Down-reg
1693	0.577301	Mucosa	Down-reg		1693	0.577301	Mucosa	Down-reg		1693	0.288083	Mucosa	Down-reg
1694	0.304084	Mucosa	Down-reg		1694	0.304084	Mucosa	Down-reg		1694	0.872829	Mucosa	Down-reg
1695	0.983543	Mucosa	Down-reg		1695	0.983543	Mucosa	Down-reg		1695	0.265566	Mucosa	Down-reg
1696	0.613084	Mucosa	Down-reg		1696	0.613084	Mucosa	Down-reg		1696	0.467582	Mucosa	Down-reg
1697	0.35127	Mucosa	Down-reg		1697	0.35127	Mucosa	Down-reg		1697	0.978054	Mucosa	Down-reg
1698	0.000341437	Mucosa	Down-reg		1698	0.000341437	Mucosa	Down-reg		1698	0.280721	Mucosa	Down-reg
1699	0.629609	Mucosa	Down-reg		1699	0.629609	Mucosa	Down-reg		1699	0.291872	Mucosa	Down-reg
1700	0.663138	Mucosa	Down-reg		1700	0.663138	Mucosa	Down-reg		1700	0.54936	Mucosa	Down-reg
1701	0.372303	Mucosa	Down-reg		1701	0.372303	Mucosa	Down-reg		1701	0.349989	Mucosa	Down-reg
1702	0.764067	Mucosa	Down-reg		1702	0.764067	Mucosa	Down-reg		1702	0.703195	Mucosa	Down-reg
1703	0.95056	Mucosa	Down-reg		1703	0.95056	Mucosa	Down-reg		1703	0.070055	Mucosa	Down-reg
1704	0.569995	Mucosa	Down-reg		1704	0.569995	Mucosa	Down-reg		1704	0.275216	Mucosa	Down-reg
1705	0.454111	Mucosa	Down-reg		1705	0.454111	Mucosa	Down-reg		1705	0.666953	Mucosa	Down-reg
1706	0.660748	Mucosa	Down-reg		1706	0.660748	Mucosa	Down-reg		1706	0.697191	Mucosa	Down-reg
1707	0.703496	Mucosa	Down-reg		1707	0.703496	Mucosa	Down-reg		1707	0.9995	Mucosa	Down-reg
1708	0.0592051	Mucosa	Down-reg		1708	0.0592051	Mucosa	Down-reg		1708	0.321538	Mucosa	Down-reg
1709	0.665665	Mucosa	Down-reg		1709	0.665665	Mucosa	Down-reg		1709	0.904568	Mucosa	Down-reg
1710	0.253619	Mucosa	Down-reg		1710	0.253619	Mucosa	Down-reg		1710	0.308457	Mucosa	Down-reg
1711	0.591437	Mucosa	Down-reg		1711	0.591437	Mucosa	Down-reg		1711	0.875188	Mucosa	Down-reg
1712	0.736821	Mucosa	Down-reg		1712	0.736821	Mucosa	Down-reg		1712	0.428194	Mucosa	Down-reg
1713	0.273627	Mucosa	Down-reg		1713	0.273627	Mucosa	Down-reg		1713	0.491815	Mucosa	Down-reg
1714	0.0241054	Mucosa	Down-reg		1714	0.0241054	Mucosa	Down-reg		1714	0.0359568	Mucosa	Down-reg
1715	0.878653	Mucosa	Down-reg		1715	0.878653	Mucosa	Down-reg		1715	0.577311	Mucosa	Down-reg
1716	0.694756	Mucosa	Down-reg		1716	0.694756	Mucosa	Down-reg		1716	0.90371	Mucosa	Down-reg
1717	0.686629	Mucosa	Down-reg		1717	0.686629	Mucosa	Down-reg		1717	0.0499678	Mucosa	Down-reg
1718	0.845329	Mucosa	Down-reg		1718	0.845329	Mucosa	Down-reg		1718	0.666381	Mucosa	Down-reg
1719	0.595807	Mucosa	Down-reg		1719	0.595807	Mucosa	Down-reg		1719	0.888269	Mucosa	Down-reg
1720	0.789538	Mucosa	Down-reg		1720	0.789538	Mucosa	Down-reg		1720	0.0940739	Mucosa	Down-reg
1721	0.874898	Mucosa	Down-reg		1721	0.874898	Mucosa	Down-reg		1721	0.722496	Mucosa	Down-reg
1722	0.0837203	Mucosa	Down-reg		1722	0.0837203	Mucosa	Down-reg		1722	0.7275	Mucosa	Down-reg
1723	0.681713	Mucosa	Down-reg		1723	0.681713	Mucosa	Down-reg		1723	0.437773	Mucosa	Down-reg
1724	0.153715	Mucosa	Down-reg		1724	0.153715	Mucosa	Down-reg		1724	0.658303	Mucosa	Down-reg
1725	0.826482	Mucosa	Down-reg		1725	0.826482	Mucosa	Down-reg		1725	0.0708414	Mucosa	Down-reg
1726	0.669079	Mucosa	Down-reg		1726	0.669079	Mucosa	Down-reg		1726	0.905497	Mucosa	Down-reg
1727	0.690249	Mucosa	Down-reg		1727	0.690249	Mucosa	Down-reg		1727	0.699693	Mucosa	Down-reg
1728	0.609533	Mucosa	Down-reg		1728	0.609533	Mucosa	Down-reg		1728	0.495175	Mucosa	Down-reg
1729	0.321224	Mucosa	Down-reg		1729	0.321224	Mucosa	Down-reg		1729	0.605547	Mucosa	Down-reg
1730	0.670855	Mucosa	Down-reg		1730	0.670855	Mucosa	Down-reg		1730	0.988062	Mucosa	Down-reg
1731	0.893677	Mucosa	Down-reg		1731	0.893677	Mucosa	Down-reg		1731	0.17092	Mucosa	Down-reg
1732	0.932327	Mucosa	Down-reg		1732	0.932327	Mucosa	Down-reg		1732	0.332476	Mucosa	Down-reg
1733	0.655627	Mucosa	Down-reg		1733	0.655627	Mucosa	Down-reg		1733	0.401673	Mucosa	Down-reg
1734	0.15911	Mucosa	Down-reg		1734	0.15911	Mucosa	Down-reg		1734	0.575953	Mucosa	Down-reg
1735	0.67782	Mucosa	Down-reg		1735	0.67782	Mucosa	Down-reg		1735	0.985417	Mucosa	Down-reg
1736	0.0551079	Mucosa	Down-reg		1736	0.0551079	Mucosa	Down-reg		1736	0.720495	Mucosa	Down-reg
1737	0.868001	Mucosa	Down-reg		1737	0.868001	Mucosa	Down-reg		1737	0.833726	Mucosa	Down-reg
1738	0.420104	Mucosa	Down-reg		1738	0.420104	Mucosa	Down-reg		1738	0.89506	Mucosa	Down-reg
1739	0.811459	Mucosa	Down-reg		1739	0.811459	Mucosa	Down-reg		1739	0.329187	Mucosa	Down-reg
1740	0.937654	Mucosa	Down-reg		1740	0.937654	Mucosa	Down-reg		1740	0.678247	Mucosa	Down-reg
1741	0.634594	Mucosa	Down-reg		1741	0.634594	Mucosa	Down-reg		1741	0.692687	Mucosa	Down-reg
1742	0.641833	Mucosa	Down-reg		1742	0.641833	Mucosa	Down-reg		1742	0.93066	Mucosa	Down-reg
1743	0.0644633	Mucosa	Down-reg		1743	0.0644633	Mucosa	Down-reg		1743	0.984845	Mucosa	Down-reg
1744	0.814805	Mucosa	Down-reg		1744	0.814805	Mucosa	Down-reg		1744	0.99857	Mucosa	Down-reg
1745	0.412046	Mucosa	Down-reg		1745	0.412046	Mucosa	Down-reg		1745	0.586461	Mucosa	Down-reg
1746	0.709984	Mucosa	Down-reg		1746	0.709984	Mucosa	Down-reg		1746	0.597827	Mucosa	Down-reg
1747	0.441409	Mucosa	Down-reg		1747	0.441409	Mucosa	Down-reg		1747	0.688327	Mucosa	Down-reg
1748	0.125239	Mucosa	Down-reg		1748	0.125239	Mucosa	Down-reg		1748	0.476017	Mucosa	Down-reg
1749	0.731631	Mucosa	Down-reg		1749	0.731631	Mucosa	Down-reg		1749	0.406319	Mucosa	Down-reg
1750	0.690658	Mucosa	Down-reg		1750	0.690658	Mucosa	Down-reg		1750	0.22389	Mucosa	Down-reg
1751	0.588842	Mucosa	Down-reg		1751	0.588842	Mucosa	Down-reg		1751	0.998499	Mucosa	Down-reg
1752	0.772398	Mucosa	Down-reg		1752	0.772398	Mucosa	Down-reg		1752	0.452427	Mucosa	Down-reg
1753	0.838774	Mucosa	Down-reg		1753	0.838774	Mucosa	Down-reg		1753	0.845164	Mucosa	Down-reg
1754	0.183898	Mucosa	Down-reg		1754	0.183898	Mucosa	Down-reg		1754	0.954536	Mucosa	Down-reg
1755	0.0951926	Mucosa	Down-reg		1755	0.0951926	Mucosa	Down-reg		1755	0.806705	Mucosa	Down-reg
1756	0.340959	Mucosa	Down-reg		1756	0.340959	Mucosa	Down-reg		1756	0.565444	Mucosa	Down-reg
1757	0.975485	Mucosa	Down-reg		1757	0.975485	Mucosa	Down-reg		1757	0.687397	Mucosa	Down-reg
1758	0.370937	Mucosa	Down-reg		1758	0.370937	Mucosa	Down-reg		1758	0.385517	Mucosa	Down-reg
1759	0.348812	Mucosa	Down-reg		1759	0.348812	Mucosa	Down-reg		1759	0.527772	Mucosa	Down-reg
1760	0.697624	Mucosa	Down-reg		1760	0.697624	Mucosa	Down-reg		1760	0.819858	Mucosa	Down-reg
1761	0.697624	Mucosa	Down-reg		1761	0.697624	Mucosa	Down-reg		1761	0.819858	Mucosa	Down-reg
1762	0.87681	Mucosa	Down-reg		1762	0.87681	Mucosa	Down-reg		1762	0.234184	Mucosa	Down-reg
1763	0.0590003	Mucosa	Down-reg		1763	0.0590003	Mucosa	Down-reg		1763	0.609121	Mucosa	Down-reg
1764	0.102431	Mucosa	Down-reg		1764	0.102431	Mucosa	Down-reg		1764	0.158911	Mucosa	Down-reg
1765	0.537968	Mucosa	Down-reg		1765	0.537968	Mucosa	Down-reg		1765	0.694117	Mucosa	Down-reg
1766	0.139921	Mucosa	Down-reg		1766	0.139921	Mucosa	Down-reg		1766	0.833869	Mucosa	Down-reg
1767	0.810503	Mucosa	Down-reg		1767	0.810503	Mucosa	Down-reg		1767	0.562585	Mucosa	Down-reg
1768	0.974392	Mucosa	Down-reg		1768	0.974392	Mucosa	Down-reg		1768	0.945743	Mucosa	Down-reg
1769	0.579282	Mucosa	Down-reg		1769	0.579282	Mucosa	Down-reg		1769	0.527128	Mucosa	Down-reg
1770	0.337066	Mucosa	Down-reg		1770	0.337066	Mucosa	Down-reg		1770	0.381729	Mucosa	Down-reg
1771	0.865679	Polyp 1	Down-reg		1771	0.865679	Polyp 1	Down-reg		1771	0.351848	Polyp 1	Down-reg
1772	0.88118	Polyp 1	Down-reg		1772	0.88118	Polyp 1	Down-reg		1772	0.106155	Polyp 1	Down-reg
1773	0.326755	Polyp 1	Down-reg		1773	0.326755	Polyp 1	Down-reg		1773	0.69619	Polyp 1	Down-reg
1774	0.433147	Polyp 1	Down-reg		1774	0.433147	Polyp 1	Down-reg		1774	0.909	Polyp 1	Down-reg
1775	0.287217	Polyp 1	Down-reg		1775	0.287217	Polyp 1	Down-reg		1775	0.950104	Polyp 1	Down-reg
1776	0.440044	Polyp 1	Down-reg		1776	0.440044	Polyp 1	Down-reg		1776	0.621345	Polyp 1	Down-reg
1777	0.752185	Polyp 1	Down-reg		1777	0.752185	Polyp 1	Down-reg		1777	0.869612	Polyp 1	Down-reg
1778	0.0794865	Polyp 1	Down-reg		1778	0.0794865	Polyp 1	Down-reg		1778	0.123597	Polyp 1	Down-reg
1779	0.437722	Polyp 1	Down-reg		1779	0.437722	Polyp 1	Down-reg		1779	0.790764	Polyp 1	Down-reg
1780	0.451857	Polyp 1	Down-reg		1780	0.451857	Polyp 1	Down-reg		1780	0.994567	Polyp 1	Down-reg
1781	0.314258	Polyp 1	Down-reg		1781	0.314258	Polyp 1	Down-reg		1781	0.496604	Polyp 1	Down-reg
1782	0.62162	Polyp 1	Down-reg		1782	0.62162	Polyp 1	Down-reg		1782	0.358639	Polyp 1	Down-reg
1783	0.389033	Polyp 1	Down-reg		1783	0.389033	Polyp 1	Down-reg		1783	0.781543	Polyp 1	Down-reg
1784	0.492079	Polyp 1	Down-reg		1784	0.492079	Polyp 1	Down-reg		1784	0.819001	Polyp 1	Down-reg
1785	0.274652	Polyp 1	Down-reg		1785	0.274652	Polyp 1	Down-reg		1785	0.832797	Polyp 1	Down-reg
1786	0.0202131	Polyp 1	Down-reg		1786	0.0202131	Polyp 1	Down-reg		1786	0.20509	Polyp 1	Down-reg
1787	0.783051	Polyp 1	Down-reg		1787	0.783051	Polyp 1	Down-reg		1787	0.988848	Polyp 1	Down-reg
1788	0.35885	Polyp 1	Down-reg		1788	0.35885	Polyp 1	Down-reg		1788	0.283866	Polyp 1	Down-reg
1789	0.683693	Polyp 1	Down-reg		1789	0.683693	Polyp 1	Down-reg		1789	0.731074	Polyp 1	Down-reg
1790	0.584198	Polyp 1	Down-reg		1790	0.584198	Polyp 1	Down-reg		1790	0.985775	Polyp 1	Down-reg
1791	0.155559	Polyp 1	Down-reg		1791	0.155559	Polyp 1	Down-reg		1791	0.92008	Polyp 1	Down-reg
1792	0.179869	Polyp 1	Down-reg		1792	0.179869	Polyp 1	Down-reg		1792	0.481164	Polyp 1	Down-reg
1793	0.651871	Polyp 1	Down-reg		1793	0.651871	Polyp 1	Down-reg		1793	0.105011	Polyp 1	Down-reg
1794	0.615064	Polyp 1	Down-reg		1794	0.615064	Polyp 1	Down-reg		1794	0.91236	Polyp 1	Down-reg
1795	0.716744	Polyp 1	Down-reg		1795	0.716744	Polyp 1	Down-reg		1795	0.418543	Polyp 1	Down-reg
1796	0.381317	Polyp 1	Down-reg		1796	0.381317	Polyp 1	Down-reg		1796	0.815212	Polyp 1	Down-reg
1797	0.370117	Polyp 1	Down-reg		1797	0.370117	Polyp 1	Down-reg		1797	0.994496	Polyp 1	Down-reg
1798	0.291519	Polyp 1	Down-reg		1798	0.291519	Polyp 1	Down-reg		1798	0.476517	Polyp 1	Down-reg
1799	0.612606	Polyp 1	Down-reg		1799	0.612606	Polyp 1	Down-reg		1799	0.86182	Polyp 1	Down-reg
1800	0.459301	Polyp 1	Down-reg		1800	0.459301	Polyp 1	Down-reg		1800	0.804918	Polyp 1	Down-reg
1801	0.00566785	Polyp 1	Down-reg		1801	0.00566785	Polyp 1	Down-reg		1801	0.207377	Polyp 1	Down-reg
1802	0.468656	Polyp 1	Down-reg		1802	0.468656	Polyp 1	Down-reg		1802	0.433483	Polyp 1	Down-reg
1803	0.0208276	Polyp 1	Down-reg		1803	0.0208276	Polyp 1	Down-reg		1803	0.53492	Polyp 1	Down-reg
1804	0.519325	Polyp 1	Down-reg		1804	0.519325	Polyp 1	Down-reg		1804	0.330045	Polyp 1	Down-reg
1805	0.378244	Polyp 1	Down-reg		1805	0.378244	Polyp 1	Down-reg		1805	0.459146	Polyp 1	Down-reg
1806	0.634048	Polyp 1	Down-reg		1806	0.634048	Polyp 1	Down-reg		1806	0.633641	Polyp 1	Down-reg
1807	0.779022	Polyp 1	Down-reg		1807	0.779022	Polyp 1	Down-reg		1807	0.940024	Polyp 1	Down-reg
1808	0.590276	Polyp 1	Down-reg		1808	0.590276	Polyp 1	Down-reg		1808	0.801344	Polyp 1	Down-reg
1809	0.624215	Polyp 1	Down-reg		1809	0.624215	Polyp 1	Down-reg		1809	0.575095	Polyp 1	Down-reg
1810	0.426864	Polyp 1	Down-reg		1810	0.426864	Polyp 1	Down-reg		1810	0.214955	Polyp 1	Down-reg
1811	0.506282	Polyp 1	Down-reg		1811	0.506282	Polyp 1	Down-reg		1811	0.0694832	Polyp 1	Down-reg
1812	0.64791	Polyp 1	Down-reg		1812	0.64791	Polyp 1	Down-reg		1812	0.633355	Polyp 1	Down-reg
1813	0.773149	Polyp 1	Down-reg		1813	0.773149	Polyp 1	Down-reg		1813	0.563014	Polyp 1	Down-reg
1814	0.090549	Polyp 1	Down-reg		1814	0.090549	Polyp 1	Down-reg		1814	0.106727	Polyp 1	Down-reg
1815	0.10687	Polyp 1	Down-reg		1815	0.10687	Polyp 1	Down-reg		1815	0.879119	Polyp 1	Down-reg
1816	0.629336	Polyp 1	Down-reg		1816	0.629336	Polyp 1	Down-reg		1816	0.990921	Polyp 1	Down-reg
1817	0.881658	Polyp 1	Down-reg		1817	0.881658	Polyp 1	Down-reg		1817	0.0496819	Polyp 1	Down-reg
1818	0.143062	Polyp 1	Down-reg		1818	0.143062	Polyp 1	Down-reg		1818	0.7092	Polyp 1	Down-reg
1819	0.126741	Polyp 1	Down-reg		1819	0.126741	Polyp 1	Down-reg		1819	0.295875	Polyp 1	Down-reg
1820	0.149276	Polyp 1	Down-reg		1820	0.149276	Polyp 1	Down-reg		1820	0.191436	Polyp 1	Down-reg
1821	0.844578	Polyp 1	Down-reg		1821	0.844578	Polyp 1	Down-reg		1821	0.102867	Polyp 1	Down-reg
1822	0.463261	Polyp 1	Down-reg		1822	0.463261	Polyp 1	Down-reg		1822	0.518908	Polyp 1	Down-reg
1823	0.308727	Polyp 1	Down-reg		1823	0.308727	Polyp 1	Down-reg		1823	0.147044	Polyp 1	Down-reg
1824	0.228011	Polyp 1	Down-reg		1824	0.228011	Polyp 1	Down-reg		1824	0.320752	Polyp 1	Down-reg
1825	0.67147	Polyp 1	Down-reg		1825	0.67147	Polyp 1	Down-reg		1825	0.118236	Polyp 1	Down-reg
1826	0.316034	Polyp 1	Down-reg		1826	0.316034	Polyp 1	Down-reg		1826	0.265351	Polyp 1	Down-reg
1827	0.120391	Polyp 1	Down-reg		1827	0.120391	Polyp 1	Down-reg		1827	0.388162	Polyp 1	Down-reg
1828	0.325048	Polyp 1	Down-reg		1828	0.325048	Polyp 1	Down-reg		1828	0.487097	Polyp 1	Down-reg
1829	0.71531	Polyp 1	Down-reg		1829	0.71531	Polyp 1	Down-reg		1829	0.114519	Polyp 1	Down-reg
1830	0.0504644	Polyp 1	Down-reg		1830	0.0504644	Polyp 1	Down-reg		1830	0.463579	Polyp 1	Down-reg
1831	0.239757	Polyp 1	Down-reg		1831	0.239757	Polyp 1	Down-reg		1831	0.141325	Polyp 1	Down-reg
1832	0.427069	Polyp 1	Down-reg		1832	0.427069	Polyp 1	Down-reg		1832	0.536207	Polyp 1	Down-reg
1833	0.0484157	Polyp 1	Down-reg		1833	0.0484157	Polyp 1	Down-reg		1833	0.0591179	Polyp 1	Down-reg
1834	0.724802	Polyp 1	Down-reg		1834	0.724802	Polyp 1	Down-reg		1834	0.679391	Polyp 1	Down-reg
1835	0.532163	Polyp 1	Down-reg		1835	0.532163	Polyp 1	Down-reg		1835	0.944456	Polyp 1	Down-reg
1836	0.509629	Polyp 1	Down-reg		1836	0.509629	Polyp 1	Down-reg		1836	0.0884981	Polyp 1	Down-reg
1837	0.273149	Polyp 1	Down-reg		1837	0.273149	Polyp 1	Down-reg		1837	0.910501	Polyp 1	Down-reg
1838	0.795138	Polyp 1	Down-reg		1838	0.795138	Polyp 1	Down-reg		1838	0.809851	Polyp 1	Down-reg
1839	0.471592	Polyp 1	Down-reg		1839	0.471592	Polyp 1	Down-reg		1839	0.777468	Polyp 1	Down-reg
1840	0.0970363	Polyp 1	Down-reg		1840	0.0970363	Polyp 1	Down-reg		1840	0.908428	Polyp 1	Down-reg
1841	0.195165	Polyp 1	Down-reg		1841	0.195165	Polyp 1	Down-reg		1841	0.554293	Polyp 1	Down-reg
1842	0.536807	Polyp 1	Down-reg		1842	0.536807	Polyp 1	Down-reg		1842	0.114804	Polyp 1	Down-reg
1843	0.397706	Polyp 1	Down-reg		1843	0.397706	Polyp 1	Down-reg		1843	0.360498	Polyp 1	Down-reg
1844	0.0691751	Polyp 1	Down-reg		1844	0.0691751	Polyp 1	Down-reg		1844	0.83101	Polyp 1	Down-reg
1845	0.510311	Polyp 1	Down-reg		1845	0.510311	Polyp 1	Down-reg		1845	0.704697	Polyp 1	Down-reg
1846	0.37162	Polyp 1	Down-reg		1846	0.37162	Polyp 1	Down-reg		1846	0.677318	Polyp 1	Down-reg
1847	0.175089	Polyp 1	Down-reg		1847	0.175089	Polyp 1	Down-reg		1847	0.399957	Polyp 1	Down-reg
1848	0.161909	Polyp 1	Down-reg		1848	0.161909	Polyp 1	Down-reg		1848	0.249982	Polyp 1	Down-reg
1849	0.316512	Polyp 1	Down-reg		1849	0.316512	Polyp 1	Down-reg		1849	0.369076	Polyp 1	Down-reg
1850	0.433283	Polyp 1	Down-reg		1850	0.433283	Polyp 1	Down-reg		1850	0.165988	Polyp 1	Down-reg
1851	0.460598	Polyp 1	Down-reg		1851	0.460598	Polyp 1	Down-reg		1851	0.971049	Polyp 1	Down-reg
1852	0.426796	Polyp 1	Down-reg		1852	0.426796	Polyp 1	Down-reg		1852	0.8002	Polyp 1	Down-reg
1853	0.0615952	Polyp 1	Down-reg		1853	0.0615952	Polyp 1	Down-reg		1853	0.556938	Polyp 1	Down-reg
1854	0.374829	Polyp 1	Down-reg		1854	0.374829	Polyp 1	Down-reg		1854	0.192151	Polyp 1	Down-reg
1855	0.113016	Polyp 1	Down-reg		1855	0.113016	Polyp 1	Down-reg		1855	0.358424	Polyp 1	Down-reg
1856	0.867523	Polyp 1	Down-reg		1856	0.867523	Polyp 1	Down-reg		1856	0.866181	Polyp 1	Down-reg
1857	0.866771	Polyp 1	Down-reg		1857	0.866771	Polyp 1	Down-reg		1857	0.588248	Polyp 1	Down-reg
1858	0.303674	Polyp 1	Down-reg		1858	0.303674	Polyp 1	Down-reg		1858	0.999285	Polyp 1	Down-reg
1859	0.582491	Polyp 1	Down-reg		1859	0.582491	Polyp 1	Down-reg		1859	0.527343	Polyp 1	Down-reg
1860	0.157266	Polyp 1	Down-reg		1860	0.157266	Polyp 1	Down-reg		1860	0.348417	Polyp 1	Down-reg
1861	0.692092	Polyp 1	Down-reg		1861	0.692092	Polyp 1	Down-reg		1861	0.563586	Polyp 1	Down-reg
1862	0.814873	Polyp 1	Down-reg		1862	0.814873	Polyp 1	Down-reg		1862	0.0406748	Polyp 1	Down-reg
1863	0.110694	Polyp 1	Down-reg		1863	0.110694	Polyp 1	Down-reg		1863	0.182715	Polyp 1	Down-reg
1864	0.475963	Polyp 1	Down-reg		1864	0.475963	Polyp 1	Down-reg		1864	0.254486	Polyp 1	Down-reg
1865	0.121073	Polyp 1	Down-reg		1865	0.121073	Polyp 1	Down-reg		1865	0.684323	Polyp 1	Down-reg
1866	0.797118	Polyp 1	Down-reg		1866	0.797118	Polyp 1	Down-reg		1866	0.489027	Polyp 1	Down-reg
1867	0.33891	Polyp 1	Down-reg		1867	0.33891	Polyp 1	Down-reg		1867	0.795339	Polyp 1	Down-reg
1868	0.674884	Polyp 1	Down-reg		1868	0.674884	Polyp 1	Down-reg		1868	0.691472	Polyp 1	Down-reg
1869	0.569653	Polyp 1	Down-reg		1869	0.569653	Polyp 1	Down-reg		1869	0.0201587	Polyp 1	Down-reg
1870	0.290904	Polyp 1	Down-reg		1870	0.290904	Polyp 1	Down-reg		1870	0.0745586	Polyp 1	Down-reg
1871	0.0707457	Polyp 1	Down-reg		1871	0.0707457	Polyp 1	Down-reg		1871	0.800486	Polyp 1	Down-reg
1872	0.122234	Polyp 1	Down-reg		1872	0.122234	Polyp 1	Down-reg		1872	0.190078	Polyp 1	Down-reg
1873	0.653988	Polyp 1	Down-reg		1873	0.653988	Polyp 1	Down-reg		1873	0.529487	Polyp 1	Down-reg
1874	0.283256	Polyp 1	Down-reg		1874	0.283256	Polyp 1	Down-reg		1874	0.703839	Polyp 1	Down-reg
1875	0.739484	Polyp 1	Down-reg		1875	0.739484	Polyp 1	Down-reg		1875	0.580671	Polyp 1	Down-reg
1876	0.465105	Polyp 1	Down-reg		1876	0.465105	Polyp 1	Down-reg		1876	0.0461791	Polyp 1	Down-reg
1877	0.00764818	Polyp 1	Down-reg		1877	0.00764818	Polyp 1	Down-reg		1877	0.383516	Polyp 1	Down-reg
1878	0.282368	Polyp 1	Down-reg		1878	0.282368	Polyp 1	Down-reg		1878	0.994424	Polyp 1	Down-reg
1879	0.699194	Polyp 1	Down-reg		1879	0.699194	Polyp 1	Down-reg		1879	0.424977	Polyp 1	Down-reg
1880	0.627629	Polyp 1	Down-reg		1880	0.627629	Polyp 1	Down-reg		1880	0.305526	Polyp 1	Down-reg
1881	0.117864	Polyp 1	Down-reg		1881	0.117864	Polyp 1	Down-reg		1881	0.305526	Polyp 1	Down-reg
1882	0.877083	Polyp 1	Down-reg		1882	0.877083	Polyp 1	Down-reg		1882	0.448066	Polyp 1	Down-reg
1883	0.680757	Polyp 1	Down-reg		1883	0.680757	Polyp 1	Down-reg		1883	0.66009	Polyp 1	Down-reg
1884	0.0569517	Polyp 1	Down-reg		1884	0.0569517	Polyp 1	Down-reg		1884	0.339124	Polyp 1	Down-reg
1885	0.679732	Polyp 1	Down-reg		1885	0.679732	Polyp 1	Down-reg		1885	0.151333	Polyp 1	Down-reg
1886	0.682805	Polyp 1	Down-reg		1886	0.682805	Polyp 1	Down-reg		1886	0.961899	Polyp 1	Down-reg
1887	0.509014	Polyp 1	Down-reg		1887	0.509014	Polyp 1	Down-reg		1887	0.930016	Polyp 1	Down-reg
1888	0.314395	Polyp 1	Down-reg		1888	0.314395	Polyp 1	Down-reg		1888	0.911716	Polyp 1	Down-reg
1889	0.375854	Polyp 1	Down-reg		1889	0.375854	Polyp 1	Down-reg		1889	0.215098	Polyp 1	Down-reg
1890	0.39156	Polyp 1	Down-reg		1890	0.39156	Polyp 1	Down-reg		1890	0.324398	Polyp 1	Down-reg
1891	0.347173	Polyp 1	Down-reg		1891	0.347173	Polyp 1	Down-reg		1891	0.964329	Polyp 1	Down-reg
1892	0.00669216	Polyp 1	Down-reg		1892	0.00669216	Polyp 1	Down-reg		1892	0.942884	Polyp 1	Down-reg
1893	0.389443	Polyp 1	Down-reg		1893	0.389443	Polyp 1	Down-reg		1893	0.124169	Polyp 1	Down-reg
1894	0.0523081	Polyp 1	Down-reg		1894	0.0523081	Polyp 1	Down-reg		1894	0.347773	Polyp 1	Down-reg
1895	0.482177	Polyp 1	Down-reg		1895	0.482177	Polyp 1	Down-reg		1895	0.572521	Polyp 1	Down-reg
1896	0.510858	Polyp 1	Down-reg		1896	0.510858	Polyp 1	Down-reg		1896	0.564086	Polyp 1	Down-reg
1897	0.765433	Polyp 1	Down-reg		1897	0.765433	Polyp 1	Down-reg		1897	0.837086	Polyp 1	Down-reg
1898	0.946941	Polyp 1	Down-reg		1898	0.946941	Polyp 1	Down-reg		1898	0.197798	Polyp 1	Down-reg
1899	0.496312	Polyp 1	Down-reg		1899	0.496312	Polyp 1	Down-reg		1899	0.918436	Polyp 1	Down-reg
1900	0.164095	Polyp 1	Down-reg		1900	0.164095	Polyp 1	Down-reg		1900	0.991708	Polyp 1	Down-reg
1901	0.0705408	Polyp 1	Down-reg		1901	0.0705408	Polyp 1	Down-reg		1901	0.95139	Polyp 1	Down-reg
1902	0.262975	Polyp 1	Down-reg		1902	0.262975	Polyp 1	Down-reg		1902	0.7087	Polyp 1	Down-reg
1903	0.0471866	Polyp 1	Down-reg		1903	0.0471866	Polyp 1	Down-reg		1903	0.767961	Polyp 1	Down-reg
1904	0.351407	Polyp 1	Down-reg		1904	0.351407	Polyp 1	Down-reg		1904	0.934448	Polyp 1	Down-reg
1905	0.190317	Polyp 1	Down-reg		1905	0.190317	Polyp 1	Down-reg		1905	0.596969	Polyp 1	Down-reg
1906	0.0435673	Polyp 1	Down-reg		1906	0.0435673	Polyp 1	Down-reg		1906	0.106083	Polyp 1	Down-reg
1907	0.815966	Polyp 1	Down-reg		1907	0.815966	Polyp 1	Down-reg		1907	0.00857817	Polyp 1	Down-reg
1908	0.0778476	Polyp 1	Down-reg		1908	0.0778476	Polyp 1	Down-reg		1908	0.34327	Polyp 1	Down-reg
1909	0.481699	Polyp 1	Down-reg		1909	0.481699	Polyp 1	Down-reg		1909	0.0557581	Polyp 1	Down-reg
1910	0.18499	Polyp 1	Down-reg		1910	0.18499	Polyp 1	Down-reg		1910	0.278862	Polyp 1	Down-reg
1911	0.360762	Polyp 1	Down-reg		1911	0.360762	Polyp 1	Down-reg		1911	0.675316	Polyp 1	Down-reg
1912	0.596149	Polyp 1	Down-reg		1912	0.596149	Polyp 1	Down-reg		1912	0.375366	Polyp 1	Down-reg
1913	0.194141	Polyp 1	Down-reg		1913	0.194141	Polyp 1	Down-reg		1913	0.639145	Polyp 1	Down-reg
1914	0.572043	Polyp 1	Down-reg		1914	0.572043	Polyp 1	Down-reg		1914	0.896633	Polyp 1	Down-reg
1915	0.327711	Polyp 1	Down-reg		1915	0.327711	Polyp 1	Down-reg		1915	0.912074	Polyp 1	Down-reg
1916	0.772945	Polyp 1	Down-reg		1916	0.772945	Polyp 1	Down-reg		1916	0.885124	Polyp 1	Down-reg
1917	0.350724	Polyp 1	Down-reg		1917	0.350724	Polyp 1	Down-reg		1917	0.162699	Polyp 1	Down-reg
1918	0.439156	Polyp 1	Down-reg		1918	0.439156	Polyp 1	Down-reg		1918	0.499893	Polyp 1	Down-reg
1919	0.32416	Polyp 1	Down-reg		1919	0.32416	Polyp 1	Down-reg		1919	0.516477	Polyp 1	Down-reg
1920	0.383911	Polyp 1	Down-reg		1920	0.383911	Polyp 1	Down-reg		1920	0.833155	Polyp 1	Down-reg
1921	0.0838569	Polyp 1	Down-reg		1921	0.0838569	Polyp 1	Down-reg		1921	0.989706	Polyp 1	Down-reg
1922	0.452335	Polyp 1	Down-reg		1922	0.452335	Polyp 1	Down-reg		1922	0.322682	Polyp 1	Down-reg
1923	0.674679	Polyp 1	Down-reg		1923	0.674679	Polyp 1	Down-reg		1923	0.371649	Polyp 1	Down-reg
1924	0.664368	Polyp 1	Down-reg		1924	0.664368	Polyp 1	Down-reg		1924	0.190936	Polyp 1	Down-reg
1925	0.809956	Polyp 1	Down-reg		1925	0.809956	Polyp 1	Down-reg		1925	0.384159	Polyp 1	Down-reg
1926	0.926523	Polyp 1	Down-reg		1926	0.926523	Polyp 1	Down-reg		1926	0.27972	Polyp 1	Down-reg
1927	0.153988	Polyp 1	Down-reg		1927	0.153988	Polyp 1	Down-reg		1927	0.704911	Polyp 1	Down-reg
1928	0.692912	Polyp 1	Down-reg		1928	0.692912	Polyp 1	Down-reg		1928	0.990493	Polyp 1	Down-reg
1929	0.0641218	Polyp 1	Down-reg		1929	0.0641218	Polyp 1	Down-reg		1929	0.941883	Polyp 1	Down-reg
1930	0.171948	Polyp 1	Down-reg		1930	0.171948	Polyp 1	Down-reg		1930	0.142612	Polyp 1	Down-reg
1931	0.0931439	Polyp 1	Down-reg		1931	0.0931439	Polyp 1	Down-reg		1931	0.280935	Polyp 1	Down-reg
1932	0.219134	Polyp 1	Down-reg		1932	0.219134	Polyp 1	Down-reg		1932	0.716349	Polyp 1	Down-reg
1933	0.108782	Polyp 1	Down-reg		1933	0.108782	Polyp 1	Down-reg		1933	0.215669	Polyp 1	Down-reg
1934	0.912387	Polyp 1	Down-reg		1934	0.912387	Polyp 1	Down-reg		1934	0.365716	Polyp 1	Down-reg
1935	0.557635	Polyp 1	Down-reg		1935	0.557635	Polyp 1	Down-reg		1935	0.382801	Polyp 1	Down-reg
1936	0.564532	Polyp 1	Down-reg		1936	0.564532	Polyp 1	Down-reg		1936	0.359568	Polyp 1	Down-reg
1937	0.873668	Polyp 1	Down-reg		1937	0.873668	Polyp 1	Down-reg		1937	0.903353	Polyp 1	Down-reg
1938	0.0451379	Polyp 1	Down-reg		1938	0.0451379	Polyp 1	Down-reg		1938	0.180427	Polyp 1	Down-reg
1939	0.421196	Polyp 1	Down-reg		1939	0.421196	Polyp 1	Down-reg		1939	0.394524	Polyp 1	Down-reg
1940	0.387258	Polyp 1	Down-reg		1940	0.387258	Polyp 1	Down-reg		1940	0.831725	Polyp 1	Down-reg
1941	0.794728	Polyp 1	Down-reg		1941	0.794728	Polyp 1	Down-reg		1941	0.699192	Polyp 1	Down-reg
1942	0.481084	Polyp 1	Down-reg		1942	0.481084	Polyp 1	Down-reg		1942	0.363285	Polyp 1	Down-reg
1943	0.748907	Polyp 1	Down-reg		1943	0.748907	Polyp 1	Down-reg		1943	0.360426	Polyp 1	Down-reg
1944	0.39832	Polyp 1	Down-reg		1944	0.39832	Polyp 1	Down-reg		1944	0.20702	Polyp 1	Down-reg
1945	0.322794	Polyp 1	Down-reg		1945	0.322794	Polyp 1	Down-reg		1945	0.84159	Polyp 1	Down-reg
1946	0.605982	Polyp 1	Down-reg		1946	0.605982	Polyp 1	Down-reg		1946	0.300593	Polyp 1	Down-reg
1947	0.518779	Polyp 1	Down-reg		1947	0.518779	Polyp 1	Down-reg		1947	0.347559	Polyp 1	Down-reg
1948	0.112606	Polyp 1	Down-reg		1948	0.112606	Polyp 1	Down-reg		1948	0.264351	Polyp 1	Down-reg
1949	0.597787	Polyp 1	Down-reg		1949	0.597787	Polyp 1	Down-reg		1949	0.629709	Polyp 1	Down-reg
1950	0.845193	Polyp 1	Down-reg		1950	0.845193	Polyp 1	Down-reg		1950	0.641718	Polyp 1	Down-reg
1951	0.148184	Polyp 1	Down-reg		1951	0.148184	Polyp 1	Down-reg		1951	0.262278	Polyp 1	Down-reg
1952	0.0244469	Polyp 1	Down-reg		1952	0.0244469	Polyp 1	Down-reg		1952	0.376796	Polyp 1	Down-reg
1953	0.850724	Polyp 1	Down-reg		1953	0.850724	Polyp 1	Down-reg		1953	0.929802	Polyp 1	Down-reg
1954	0.653169	Polyp 1	Down-reg		1954	0.653169	Polyp 1	Down-reg		1954	0.447423	Polyp 1	Down-reg
1955	0.402486	Polyp 1	Down-reg		1955	0.402486	Polyp 1	Down-reg		1955	0.719994	Polyp 1	Down-reg
1956	0.772808	Polyp 1	Down-reg		1956	0.772808	Polyp 1	Down-reg		1956	0.370219	Polyp 1	Down-reg
1957	0.494059	Polyp 1	Down-reg		1957	0.494059	Polyp 1	Down-reg		1957	0.860462	Polyp 1	Down-reg
1958	0.327506	Polyp 1	Down-reg		1958	0.327506	Polyp 1	Down-reg		1958	0.827007	Polyp 1	Down-reg
1959	0.332081	Polyp 1	Down-reg		1959	0.332081	Polyp 1	Down-reg		1959	0.998284	Polyp 1	Down-reg
1960	0.471661	Polyp 1	Down-reg		1960	0.471661	Polyp 1	Down-reg		1960	0.136893	Polyp 1	Down-reg
1961	0.0604343	Polyp 1	Down-reg		1961	0.0604343	Polyp 1	Down-reg		1961	0.322468	Polyp 1	Down-reg
1962	0.183966	Polyp 1	Down-reg		1962	0.183966	Polyp 1	Down-reg		1962	0.315033	Polyp 1	Down-reg
1963	0.665597	Polyp 1	Down-reg		1963	0.665597	Polyp 1	Down-reg		1963	0.999214	Polyp 1	Down-reg
1964	0.0682874	Polyp 1	Down-reg		1964	0.0682874	Polyp 1	Down-reg		1964	0.12038	Polyp 1	Down-reg
1965	0.142106	Polyp 1	Down-reg		1965	0.142106	Polyp 1	Down-reg		1965	0.425763	Polyp 1	Down-reg
1966	0.470636	Polyp 1	Down-reg		1966	0.470636	Polyp 1	Down-reg		1966	0.775895	Polyp 1	Down-reg
1967	0.582969	Polyp 1	Down-reg		1967	0.582969	Polyp 1	Down-reg		1967	0.10401	Polyp 1	Down-reg
1968	0.576004	Polyp 1	Down-reg		1968	0.576004	Polyp 1	Down-reg		1968	0.563371	Polyp 1	Down-reg
1969	0.312893	Polyp 1	Down-reg		1969	0.312893	Polyp 1	Down-reg		1969	0.66488	Polyp 1	Down-reg
1970	0.0964217	Polyp 1	Down-reg		1970	0.0964217	Polyp 1	Down-reg		1970	0.107299	Polyp 1	Down-reg
1971	0.536056	Polyp 1	Down-reg		1971	0.536056	Polyp 1	Down-reg		1971	0.226321	Polyp 1	Down-reg
1972	0.0205545	Polyp 1	Down-reg		1972	0.0205545	Polyp 1	Down-reg		1972	0.69283	Polyp 1	Down-reg
1973	0.207867	Polyp 1	Down-reg		1973	0.207867	Polyp 1	Down-reg		1973	0.975052	Polyp 1	Down-reg
1974	0.559888	Polyp 1	Down-reg		1974	0.559888	Polyp 1	Down-reg		1974	0.909214	Polyp 1	Down-reg
1975	0.40153	Polyp 1	Down-reg		1975	0.40153	Polyp 1	Down-reg		1975	0.776396	Polyp 1	Down-reg
1976	0.337544	Polyp 1	Down-reg		1976	0.337544	Polyp 1	Down-reg		1976	0.914719	Polyp 1	Down-reg
1977	0.0864518	Polyp 1	Down-reg		1977	0.0864518	Polyp 1	Down-reg		1977	0.970262	Polyp 1	Down-reg
1978	0.298006	Polyp 1	Down-reg		1978	0.298006	Polyp 1	Down-reg		1978	0.47616	Polyp 1	Down-reg
1979	0.058454	Polyp 1	Down-reg		1979	0.058454	Polyp 1	Down-reg		1979	0.91815	Polyp 1	Down-reg
1980	0.599358	Polyp 1	Down-reg		1980	0.599358	Polyp 1	Down-reg		1980	0.987133	Polyp 1	Down-reg
1981	0.327301	Polyp 1	Down-reg		1981	0.327301	Polyp 1	Down-reg		1981	0.715205	Polyp 1	Down-reg
1982	0.776359	Polyp 1	Down-reg		1982	0.776359	Polyp 1	Down-reg		1982	0.599328	Polyp 1	Down-reg
1983	0.461896	Polyp 1	Down-reg		1983	0.461896	Polyp 1	Down-reg		1983	0.327972	Polyp 1	Down-reg
1984	0.257034	Polyp 1	Down-reg		1984	0.257034	Polyp 1	Down-reg		1984	0.665237	Polyp 1	Down-reg
1985	0.664846	Polyp 1	Down-reg		1985	0.664846	Polyp 1	Down-reg		1985	0.443706	Polyp 1	Down-reg
1986	0.875854	Polyp 1	Down-reg		1986	0.875854	Polyp 1	Down-reg		1986	0.904639	Polyp 1	Down-reg
1987	0.130497	Polyp 1	Down-reg		1987	0.130497	Polyp 1	Down-reg		1987	0.572807	Polyp 1	Down-reg
1988	0.521511	Polyp 1	Down-reg		1988	0.521511	Polyp 1	Down-reg		1988	0.0939309	Polyp 1	Down-reg
1989	0.713808	Polyp 1	Down-reg		1989	0.713808	Polyp 1	Down-reg		1989	0.366717	Polyp 1	Down-reg
1990	0.601885	Polyp 1	Down-reg		1990	0.601885	Polyp 1	Down-reg		1990	0.34427	Polyp 1	Down-reg
1991	0.554357	Polyp 1	Down-reg		1991	0.554357	Polyp 1	Down-reg		1991	0.974766	Polyp 1	Down-reg
1992	0.0382409	Polyp 1	Down-reg		1992	0.0382409	Polyp 1	Down-reg		1992	0.528344	Polyp 1	Down-reg
1993	0.612947	Polyp 1	Down-reg		1993	0.612947	Polyp 1	Down-reg		1993	0.893845	Polyp 1	Down-reg
1994	0.512019	Polyp 1	Down-reg		1994	0.512019	Polyp 1	Down-reg		1994	0.287726	Polyp 1	Down-reg
1995	0.57218	Polyp 1	Down-reg		1995	0.57218	Polyp 1	Down-reg		1995	0.868826	Polyp 1	Down-reg
1996	0.299372	Polyp 1	Down-reg		1996	0.299372	Polyp 1	Down-reg		1996	0.805419	Polyp 1	Down-reg
1997	0.457252	Polyp 1	Down-reg		1997	0.457252	Polyp 1	Down-reg		1997	0.431053	Polyp 1	Down-reg
[truncated: 18,421 more rows]

## Sheet: EDF9B
P-E Connectivity					P Accessibility					P Methylation					E Accessibility
	Value	Sample	Direction			Value	Sample	Direction			Value	Sample	Direction			Value	Sample	Direction
0	0.0152787	Organoid-Mucosa	Down-reg		0	8.73515e-05	Organoid-Mucosa	Down-reg		0	0.88118	Organoid-Mucosa	Down-reg		0	0.106155	Organoid-Mucosa	Down-reg
1	0.117479	Organoid-Mucosa	Down-reg		1	0.509347	Organoid-Mucosa	Down-reg		1	0.326755	Organoid-Mucosa	Down-reg		1	0.69619	Organoid-Mucosa	Down-reg
2	0.232901	Organoid-Mucosa	Down-reg		2	0.940776	Organoid-Mucosa	Down-reg		2	0.433147	Organoid-Mucosa	Down-reg		2	0.909	Organoid-Mucosa	Down-reg
3	0.180969	Organoid-Mucosa	Down-reg		3	0.468379	Organoid-Mucosa	Down-reg		3	0.222002	Organoid-Mucosa	Down-reg		3	0.546143	Organoid-Mucosa	Down-reg
4	0.785228	Organoid-Mucosa	Down-reg		4	0.764238	Organoid-Mucosa	Down-reg		4	0.390877	Organoid-Mucosa	Down-reg		4	0.127958	Organoid-Mucosa	Down-reg
5	0.561906	Organoid-Mucosa	Down-reg		5	0.774284	Organoid-Mucosa	Down-reg		5	0.437722	Organoid-Mucosa	Down-reg		5	0.790764	Organoid-Mucosa	Down-reg
6	0.708676	Organoid-Mucosa	Down-reg		6	0.912124	Organoid-Mucosa	Down-reg		6	0.293089	Organoid-Mucosa	Down-reg		6	0.358282	Organoid-Mucosa	Down-reg
7	0.117163	Organoid-Mucosa	Down-reg		7	0.122991	Organoid-Mucosa	Down-reg		7	0.775061	Organoid-Mucosa	Down-reg		7	0.0874973	Organoid-Mucosa	Down-reg
8	0.272562	Organoid-Mucosa	Down-reg		8	0.982617	Organoid-Mucosa	Down-reg		8	0.314258	Organoid-Mucosa	Down-reg		8	0.496604	Organoid-Mucosa	Down-reg
9	0.517654	Organoid-Mucosa	Down-reg		9	0.307215	Organoid-Mucosa	Down-reg		9	0.62162	Organoid-Mucosa	Down-reg		9	0.358639	Organoid-Mucosa	Down-reg
10	0.258629	Organoid-Mucosa	Down-reg		10	0.378843	Organoid-Mucosa	Down-reg		10	0.389033	Organoid-Mucosa	Down-reg		10	0.781543	Organoid-Mucosa	Down-reg
11	0.256175	Organoid-Mucosa	Down-reg		11	0.330189	Organoid-Mucosa	Down-reg		11	0.492079	Organoid-Mucosa	Down-reg		11	0.819001	Organoid-Mucosa	Down-reg
12	0.231555	Organoid-Mucosa	Down-reg		12	0.50725	Organoid-Mucosa	Down-reg		12	0.216676	Organoid-Mucosa	Down-reg		12	0.929445	Organoid-Mucosa	Down-reg
13	0.342147	Organoid-Mucosa	Down-reg		13	0.00515374	Organoid-Mucosa	Down-reg		13	0.722207	Organoid-Mucosa	Down-reg		13	0.487168	Organoid-Mucosa	Down-reg
14	0.293936	Organoid-Mucosa	Down-reg		14	0.0959993	Organoid-Mucosa	Down-reg		14	0.584198	Organoid-Mucosa	Down-reg		14	0.985775	Organoid-Mucosa	Down-reg
15	0.240421	Organoid-Mucosa	Down-reg		15	0.685185	Organoid-Mucosa	Down-reg		15	0.155559	Organoid-Mucosa	Down-reg		15	0.92008	Organoid-Mucosa	Down-reg
16	0.419965	Organoid-Mucosa	Down-reg		16	0.632512	Organoid-Mucosa	Down-reg		16	0.177752	Organoid-Mucosa	Down-reg		16	0.676889	Organoid-Mucosa	Down-reg
17	0.251187	Organoid-Mucosa	Down-reg		17	0.695842	Organoid-Mucosa	Down-reg		17	0.179869	Organoid-Mucosa	Down-reg		17	0.481164	Organoid-Mucosa	Down-reg
18	0.791482	Organoid-Mucosa	Down-reg		18	0.282495	Organoid-Mucosa	Down-reg		18	0.651871	Organoid-Mucosa	Down-reg		18	0.105011	Organoid-Mucosa	Down-reg
19	0.151045	Organoid-Mucosa	Down-reg		19	0.303459	Organoid-Mucosa	Down-reg		19	0.615064	Organoid-Mucosa	Down-reg		19	0.91236	Organoid-Mucosa	Down-reg
20	0.824018	Organoid-Mucosa	Down-reg		20	0.152166	Organoid-Mucosa	Down-reg		20	0.716744	Organoid-Mucosa	Down-reg		20	0.418543	Organoid-Mucosa	Down-reg
21	0.408645	Organoid-Mucosa	Down-reg		21	0.649284	Organoid-Mucosa	Down-reg		21	0.381317	Organoid-Mucosa	Down-reg		21	0.815212	Organoid-Mucosa	Down-reg
22	0.368271	Organoid-Mucosa	Down-reg		22	0.339186	Organoid-Mucosa	Down-reg		22	0.606733	Organoid-Mucosa	Down-reg		22	0.983058	Organoid-Mucosa	Down-reg
23	0.458122	Organoid-Mucosa	Down-reg		23	0.402603	Organoid-Mucosa	Down-reg		23	0.370117	Organoid-Mucosa	Down-reg		23	0.994496	Organoid-Mucosa	Down-reg
24	0.416878	Organoid-Mucosa	Down-reg		24	0.425314	Organoid-Mucosa	Down-reg		24	0.291519	Organoid-Mucosa	Down-reg		24	0.476517	Organoid-Mucosa	Down-reg
25	0.10608	Organoid-Mucosa	Down-reg		25	0.316038	Organoid-Mucosa	Down-reg		25	0.459301	Organoid-Mucosa	Down-reg		25	0.804918	Organoid-Mucosa	Down-reg
26	0.884658	Organoid-Mucosa	Down-reg		26	0.950384	Organoid-Mucosa	Down-reg		26	0.452062	Organoid-Mucosa	Down-reg		26	0.648938	Organoid-Mucosa	Down-reg
27	0.695693	Organoid-Mucosa	Down-reg		27	0.576869	Organoid-Mucosa	Down-reg		27	0.0684239	Organoid-Mucosa	Down-reg		27	0.960826	Organoid-Mucosa	Down-reg
28	0.928752	Organoid-Mucosa	Down-reg		28	0.542191	Organoid-Mucosa	Down-reg		28	0.335086	Organoid-Mucosa	Down-reg		28	0.601759	Organoid-Mucosa	Down-reg
29	0.802565	Organoid-Mucosa	Down-reg		29	0.605957	Organoid-Mucosa	Down-reg		29	0.468656	Organoid-Mucosa	Down-reg		29	0.433483	Organoid-Mucosa	Down-reg
30	0.114155	Organoid-Mucosa	Down-reg		30	8.73515e-05	Organoid-Mucosa	Down-reg		30	0.754848	Organoid-Mucosa	Down-reg		30	0.276431	Organoid-Mucosa	Down-reg
31	0.639645	Organoid-Mucosa	Down-reg		31	0.463662	Organoid-Mucosa	Down-reg		31	0.378244	Organoid-Mucosa	Down-reg		31	0.459146	Organoid-Mucosa	Down-reg
32	0.531428	Organoid-Mucosa	Down-reg		32	0.0912823	Organoid-Mucosa	Down-reg		32	0.720705	Organoid-Mucosa	Down-reg		32	0.213811	Organoid-Mucosa	Down-reg
33	0.381016	Organoid-Mucosa	Down-reg		33	0.420947	Organoid-Mucosa	Down-reg		33	0.634048	Organoid-Mucosa	Down-reg		33	0.633641	Organoid-Mucosa	Down-reg
34	0.182077	Organoid-Mucosa	Down-reg		34	0.13522	Organoid-Mucosa	Down-reg		34	0.779022	Organoid-Mucosa	Down-reg		34	0.940024	Organoid-Mucosa	Down-reg
35	0.242004	Organoid-Mucosa	Down-reg		35	0.593117	Organoid-Mucosa	Down-reg		35	0.382955	Organoid-Mucosa	Down-reg		35	0.503324	Organoid-Mucosa	Down-reg
36	0.249446	Organoid-Mucosa	Down-reg		36	0.215933	Organoid-Mucosa	Down-reg		36	0.624215	Organoid-Mucosa	Down-reg		36	0.575095	Organoid-Mucosa	Down-reg
37	0.387112	Organoid-Mucosa	Down-reg		37	0.036775	Organoid-Mucosa	Down-reg		37	0.951926	Organoid-Mucosa	Down-reg		37	0.369004	Organoid-Mucosa	Down-reg
38	0.638695	Organoid-Mucosa	Down-reg		38	0.410465	Organoid-Mucosa	Down-reg		38	0.426864	Organoid-Mucosa	Down-reg		38	0.214955	Organoid-Mucosa	Down-reg
39	0.880146	Organoid-Mucosa	Down-reg		39	0.593029	Organoid-Mucosa	Down-reg		39	0.506282	Organoid-Mucosa	Down-reg		39	0.0694832	Organoid-Mucosa	Down-reg
40	0.186669	Organoid-Mucosa	Down-reg		40	0.21899	Organoid-Mucosa	Down-reg		40	0.64791	Organoid-Mucosa	Down-reg		40	0.633355	Organoid-Mucosa	Down-reg
41	0.110196	Organoid-Mucosa	Down-reg		41	0.0388714	Organoid-Mucosa	Down-reg		41	0.83454	Organoid-Mucosa	Down-reg		41	0.575309	Organoid-Mucosa	Down-reg
42	0.0693477	Organoid-Mucosa	Down-reg		42	0.00235849	Organoid-Mucosa	Down-reg		42	0.793294	Organoid-Mucosa	Down-reg		42	0.514118	Organoid-Mucosa	Down-reg
43	0.165374	Organoid-Mucosa	Down-reg		43	8.73515e-05	Organoid-Mucosa	Down-reg		43	0.773149	Organoid-Mucosa	Down-reg		43	0.563014	Organoid-Mucosa	Down-reg
44	0.341989	Organoid-Mucosa	Down-reg		44	0.355783	Organoid-Mucosa	Down-reg		44	0.309478	Organoid-Mucosa	Down-reg		44	0.69333	Organoid-Mucosa	Down-reg
45	0.159911	Organoid-Mucosa	Down-reg		45	0.201869	Organoid-Mucosa	Down-reg		45	0.408905	Organoid-Mucosa	Down-reg		45	0.340267	Organoid-Mucosa	Down-reg
46	0.214693	Organoid-Mucosa	Down-reg		46	0.0804507	Organoid-Mucosa	Down-reg		46	0.890126	Organoid-Mucosa	Down-reg		46	0.526199	Organoid-Mucosa	Down-reg
47	0.885054	Organoid-Mucosa	Down-reg		47	0.877533	Organoid-Mucosa	Down-reg		47	0.090549	Organoid-Mucosa	Down-reg		47	0.106727	Organoid-Mucosa	Down-reg
48	0.954006	Organoid-Mucosa	Down-reg		48	0.306254	Organoid-Mucosa	Down-reg		48	0.65351	Organoid-Mucosa	Down-reg		48	0.680535	Organoid-Mucosa	Down-reg
49	0.458439	Organoid-Mucosa	Down-reg		49	0.93108	Organoid-Mucosa	Down-reg		49	0.10687	Organoid-Mucosa	Down-reg		49	0.879119	Organoid-Mucosa	Down-reg
50	0.751662	Organoid-Mucosa	Down-reg		50	0.543414	Organoid-Mucosa	Down-reg		50	0.629336	Organoid-Mucosa	Down-reg		50	0.990921	Organoid-Mucosa	Down-reg
51	0.53317	Organoid-Mucosa	Down-reg		51	0.129717	Organoid-Mucosa	Down-reg		51	0.126741	Organoid-Mucosa	Down-reg		51	0.295875	Organoid-Mucosa	Down-reg
52	0.855763	Organoid-Mucosa	Down-reg		52	0.532844	Organoid-Mucosa	Down-reg		52	0.0713603	Organoid-Mucosa	Down-reg		52	0.31825	Organoid-Mucosa	Down-reg
53	0.995013	Organoid-Mucosa	Down-reg		53	0.600716	Organoid-Mucosa	Down-reg		53	0.844578	Organoid-Mucosa	Down-reg		53	0.102867	Organoid-Mucosa	Down-reg
54	0.562698	Organoid-Mucosa	Down-reg		54	0.625611	Organoid-Mucosa	Down-reg		54	0.463261	Organoid-Mucosa	Down-reg		54	0.518908	Organoid-Mucosa	Down-reg
55	0.677961	Organoid-Mucosa	Down-reg		55	0.910552	Organoid-Mucosa	Down-reg		55	0.308727	Organoid-Mucosa	Down-reg		55	0.147044	Organoid-Mucosa	Down-reg
56	0.440864	Organoid-Mucosa	Down-reg		56	0.357006	Organoid-Mucosa	Down-reg		56	0.228011	Organoid-Mucosa	Down-reg		56	0.320752	Organoid-Mucosa	Down-reg
57	0.235275	Organoid-Mucosa	Down-reg		57	8.73515e-05	Organoid-Mucosa	Down-reg		57	0.76038	Organoid-Mucosa	Down-reg		57	0.118522	Organoid-Mucosa	Down-reg
58	0.62595	Organoid-Mucosa	Down-reg		58	0.296908	Organoid-Mucosa	Down-reg		58	0.497542	Organoid-Mucosa	Down-reg		58	0.576739	Organoid-Mucosa	Down-reg
59	0.277153	Organoid-Mucosa	Down-reg		59	0.117313	Organoid-Mucosa	Down-reg		59	0.217017	Organoid-Mucosa	Down-reg		59	0.269569	Organoid-Mucosa	Down-reg
60	0.43746	Organoid-Mucosa	Down-reg		60	0.379804	Organoid-Mucosa	Down-reg		60	0.497269	Organoid-Mucosa	Down-reg		60	0.476732	Organoid-Mucosa	Down-reg
61	0.0330906	Organoid-Mucosa	Down-reg		61	8.73515e-05	Organoid-Mucosa	Down-reg		61	0.871347	Organoid-Mucosa	Down-reg		61	0.37987	Organoid-Mucosa	Down-reg
62	0.30019	Organoid-Mucosa	Down-reg		62	0.631289	Organoid-Mucosa	Down-reg		62	0.120391	Organoid-Mucosa	Down-reg		62	0.388162	Organoid-Mucosa	Down-reg
63	0.147562	Organoid-Mucosa	Down-reg		63	8.73515e-05	Organoid-Mucosa	Down-reg		63	0.734499	Organoid-Mucosa	Down-reg		63	0.443777	Organoid-Mucosa	Down-reg
64	0.732742	Organoid-Mucosa	Down-reg		64	0.734277	Organoid-Mucosa	Down-reg		64	0.325048	Organoid-Mucosa	Down-reg		64	0.487097	Organoid-Mucosa	Down-reg
65	0.200918	Organoid-Mucosa	Down-reg		65	0.485325	Organoid-Mucosa	Down-reg		65	0.239757	Organoid-Mucosa	Down-reg		65	0.141325	Organoid-Mucosa	Down-reg
66	0.47348	Organoid-Mucosa	Down-reg		66	0.702044	Organoid-Mucosa	Down-reg		66	0.427069	Organoid-Mucosa	Down-reg		66	0.536207	Organoid-Mucosa	Down-reg
67	0.562619	Organoid-Mucosa	Down-reg		67	0.37072	Organoid-Mucosa	Down-reg		67	0.44776	Organoid-Mucosa	Down-reg		67	0.607263	Organoid-Mucosa	Down-reg
68	0.321564	Organoid-Mucosa	Down-reg		68	0.537998	Organoid-Mucosa	Down-reg		68	0.658358	Organoid-Mucosa	Down-reg		68	0.648795	Organoid-Mucosa	Down-reg
69	0.966514	Organoid-Mucosa	Down-reg		69	0.555206	Organoid-Mucosa	Down-reg		69	0.0484157	Organoid-Mucosa	Down-reg		69	0.0591179	Organoid-Mucosa	Down-reg
70	0.693556	Organoid-Mucosa	Down-reg		70	0.386181	Organoid-Mucosa	Down-reg		70	0.345261	Organoid-Mucosa	Down-reg		70	0.387447	Organoid-Mucosa	Down-reg
71	0.128879	Organoid-Mucosa	Down-reg		71	0.00174703	Organoid-Mucosa	Down-reg		71	0.846763	Organoid-Mucosa	Down-reg		71	0.486096	Organoid-Mucosa	Down-reg
72	0.326552	Organoid-Mucosa	Down-reg		72	0.589535	Organoid-Mucosa	Down-reg		72	0.532163	Organoid-Mucosa	Down-reg		72	0.944456	Organoid-Mucosa	Down-reg
73	0.610275	Organoid-Mucosa	Down-reg		73	0.328704	Organoid-Mucosa	Down-reg		73	0.509629	Organoid-Mucosa	Down-reg		73	0.0884981	Organoid-Mucosa	Down-reg
74	0.316102	Organoid-Mucosa	Down-reg		74	0.169899	Organoid-Mucosa	Down-reg		74	0.795138	Organoid-Mucosa	Down-reg		74	0.809851	Organoid-Mucosa	Down-reg
75	0.291244	Organoid-Mucosa	Down-reg		75	0.324423	Organoid-Mucosa	Down-reg		75	0.471592	Organoid-Mucosa	Down-reg		75	0.777468	Organoid-Mucosa	Down-reg
76	0.342543	Organoid-Mucosa	Down-reg		76	0.507774	Organoid-Mucosa	Down-reg		76	0.25717	Organoid-Mucosa	Down-reg		76	0.712059	Organoid-Mucosa	Down-reg
77	0.491371	Organoid-Mucosa	Down-reg		77	0.838312	Organoid-Mucosa	Down-reg		77	0.320814	Organoid-Mucosa	Down-reg		77	0.491386	Organoid-Mucosa	Down-reg
78	0.959626	Organoid-Mucosa	Down-reg		78	0.569357	Organoid-Mucosa	Down-reg		78	0.195165	Organoid-Mucosa	Down-reg		78	0.554293	Organoid-Mucosa	Down-reg
79	0.6174	Organoid-Mucosa	Down-reg		79	0.253232	Organoid-Mucosa	Down-reg		79	0.536807	Organoid-Mucosa	Down-reg		79	0.114804	Organoid-Mucosa	Down-reg
80	0.173132	Organoid-Mucosa	Down-reg		80	0.268955	Organoid-Mucosa	Down-reg		80	0.0691751	Organoid-Mucosa	Down-reg		80	0.83101	Organoid-Mucosa	Down-reg
81	0.311669	Organoid-Mucosa	Down-reg		81	0.154612	Organoid-Mucosa	Down-reg		81	0.714969	Organoid-Mucosa	Down-reg		81	0.857245	Organoid-Mucosa	Down-reg
82	0.903578	Organoid-Mucosa	Down-reg		82	0.554595	Organoid-Mucosa	Down-reg		82	0.510311	Organoid-Mucosa	Down-reg		82	0.704697	Organoid-Mucosa	Down-reg
83	0.565785	Organoid-Mucosa	Down-reg		83	0.36443	Organoid-Mucosa	Down-reg		83	0.37162	Organoid-Mucosa	Down-reg		83	0.677318	Organoid-Mucosa	Down-reg
84	0.572277	Organoid-Mucosa	Down-reg		84	0.650507	Organoid-Mucosa	Down-reg		84	0.175089	Organoid-Mucosa	Down-reg		84	0.399957	Organoid-Mucosa	Down-reg
85	0.0816181	Organoid-Mucosa	Down-reg		85	0.60124	Organoid-Mucosa	Down-reg		85	0.155354	Organoid-Mucosa	Down-reg		85	0.188076	Organoid-Mucosa	Down-reg
86	0.850063	Organoid-Mucosa	Down-reg		86	0.762317	Organoid-Mucosa	Down-reg		86	0.316512	Organoid-Mucosa	Down-reg		86	0.369076	Organoid-Mucosa	Down-reg
87	0.32196	Organoid-Mucosa	Down-reg		87	0.741003	Organoid-Mucosa	Down-reg		87	0.460598	Organoid-Mucosa	Down-reg		87	0.971049	Organoid-Mucosa	Down-reg
88	0.369459	Organoid-Mucosa	Down-reg		88	0.892121	Organoid-Mucosa	Down-reg		88	0.426796	Organoid-Mucosa	Down-reg		88	0.8002	Organoid-Mucosa	Down-reg
89	0.803198	Organoid-Mucosa	Down-reg		89	0.802935	Organoid-Mucosa	Down-reg		89	0.108645	Organoid-Mucosa	Down-reg		89	0.7636	Organoid-Mucosa	Down-reg
90	0.0364155	Organoid-Mucosa	Down-reg		90	0.140549	Organoid-Mucosa	Down-reg		90	0.918123	Organoid-Mucosa	Down-reg		90	0.549646	Organoid-Mucosa	Down-reg
91	0.612967	Organoid-Mucosa	Down-reg		91	0.491964	Organoid-Mucosa	Down-reg		91	0.320677	Organoid-Mucosa	Down-reg		91	0.244978	Organoid-Mucosa	Down-reg
92	0.167828	Organoid-Mucosa	Down-reg		92	8.73515e-05	Organoid-Mucosa	Down-reg		92	0.693526	Organoid-Mucosa	Down-reg		92	0.96197	Organoid-Mucosa	Down-reg
93	0.12595	Organoid-Mucosa	Down-reg		93	0.141073	Organoid-Mucosa	Down-reg		93	0.374829	Organoid-Mucosa	Down-reg		93	0.192151	Organoid-Mucosa	Down-reg
94	0.278182	Organoid-Mucosa	Down-reg		94	0.702219	Organoid-Mucosa	Down-reg		94	0.113016	Organoid-Mucosa	Down-reg		94	0.358424	Organoid-Mucosa	Down-reg
95	0.0797182	Organoid-Mucosa	Down-reg		95	0.0193047	Organoid-Mucosa	Down-reg		95	0.867523	Organoid-Mucosa	Down-reg		95	0.866181	Organoid-Mucosa	Down-reg
96	0.331539	Organoid-Mucosa	Down-reg		96	0.209032	Organoid-Mucosa	Down-reg		96	0.866771	Organoid-Mucosa	Down-reg		96	0.588248	Organoid-Mucosa	Down-reg
97	0.196643	Organoid-Mucosa	Down-reg		97	0.537736	Organoid-Mucosa	Down-reg		97	0.634321	Organoid-Mucosa	Down-reg		97	0.562299	Organoid-Mucosa	Down-reg
98	0.451552	Organoid-Mucosa	Down-reg		98	0.701869	Organoid-Mucosa	Down-reg		98	0.452404	Organoid-Mucosa	Down-reg		98	0.92873	Organoid-Mucosa	Down-reg
99	0.753167	Organoid-Mucosa	Down-reg		99	0.439553	Organoid-Mucosa	Down-reg		99	0.303674	Organoid-Mucosa	Down-reg		99	0.999285	Organoid-Mucosa	Down-reg
100	0.221263	Organoid-Mucosa	Down-reg		100	0.532407	Organoid-Mucosa	Down-reg		100	0.184581	Organoid-Mucosa	Down-reg		100	0.778469	Organoid-Mucosa	Down-reg
101	0.606238	Organoid-Mucosa	Down-reg		101	0.479472	Organoid-Mucosa	Down-reg		101	0.414163	Organoid-Mucosa	Down-reg		101	0.901923	Organoid-Mucosa	Down-reg
102	0.547578	Organoid-Mucosa	Down-reg		102	0.521314	Organoid-Mucosa	Down-reg		102	0.393608	Organoid-Mucosa	Down-reg		102	0.744156	Organoid-Mucosa	Down-reg
103	0.640279	Organoid-Mucosa	Down-reg		103	0.940252	Organoid-Mucosa	Down-reg		103	0.157266	Organoid-Mucosa	Down-reg		103	0.348417	Organoid-Mucosa	Down-reg
104	0.606792	Organoid-Mucosa	Down-reg		104	0.120545	Organoid-Mucosa	Down-reg		104	0.692092	Organoid-Mucosa	Down-reg		104	0.563586	Organoid-Mucosa	Down-reg
105	0.622625	Organoid-Mucosa	Down-reg		105	0.883298	Organoid-Mucosa	Down-reg		105	0.345124	Organoid-Mucosa	Down-reg		105	0.663164	Organoid-Mucosa	Down-reg
106	0.853942	Organoid-Mucosa	Down-reg		106	0.634085	Organoid-Mucosa	Down-reg		106	0.475963	Organoid-Mucosa	Down-reg		106	0.254486	Organoid-Mucosa	Down-reg
107	0.613442	Organoid-Mucosa	Down-reg		107	0.581586	Organoid-Mucosa	Down-reg		107	0.121073	Organoid-Mucosa	Down-reg		107	0.684323	Organoid-Mucosa	Down-reg
108	0.269316	Organoid-Mucosa	Down-reg		108	0.259783	Organoid-Mucosa	Down-reg		108	0.797118	Organoid-Mucosa	Down-reg		108	0.489027	Organoid-Mucosa	Down-reg
109	0.261875	Organoid-Mucosa	Down-reg		109	0.141247	Organoid-Mucosa	Down-reg		109	0.605914	Organoid-Mucosa	Down-reg		109	0.87769	Organoid-Mucosa	Down-reg
110	0.0629354	Organoid-Mucosa	Down-reg		110	0.543064	Organoid-Mucosa	Down-reg		110	0.33891	Organoid-Mucosa	Down-reg		110	0.795339	Organoid-Mucosa	Down-reg
111	0.460655	Organoid-Mucosa	Down-reg		111	0.363033	Organoid-Mucosa	Down-reg		111	0.674884	Organoid-Mucosa	Down-reg		111	0.691472	Organoid-Mucosa	Down-reg
112	0.914582	Organoid-Mucosa	Down-reg		112	0.478337	Organoid-Mucosa	Down-reg		112	0.569653	Organoid-Mucosa	Down-reg		112	0.0201587	Organoid-Mucosa	Down-reg
113	0.452422	Organoid-Mucosa	Down-reg		113	0.032058	Organoid-Mucosa	Down-reg		113	0.951448	Organoid-Mucosa	Down-reg		113	0.849739	Organoid-Mucosa	Down-reg
114	0.357821	Organoid-Mucosa	Down-reg		114	0.542103	Organoid-Mucosa	Down-reg		114	0.122234	Organoid-Mucosa	Down-reg		114	0.190078	Organoid-Mucosa	Down-reg
115	0.308502	Organoid-Mucosa	Down-reg		115	0.399109	Organoid-Mucosa	Down-reg		115	0.283256	Organoid-Mucosa	Down-reg		115	0.703839	Organoid-Mucosa	Down-reg
116	0.858613	Organoid-Mucosa	Down-reg		116	0.383211	Organoid-Mucosa	Down-reg		116	0.435946	Organoid-Mucosa	Down-reg		116	0.416256	Organoid-Mucosa	Down-reg
117	0.8674	Organoid-Mucosa	Down-reg		117	0.521226	Organoid-Mucosa	Down-reg		117	0.00764818	Organoid-Mucosa	Down-reg		117	0.383516	Organoid-Mucosa	Down-reg
118	0.803119	Organoid-Mucosa	Down-reg		118	0.633036	Organoid-Mucosa	Down-reg		118	0.175362	Organoid-Mucosa	Down-reg		118	0.0622632	Organoid-Mucosa	Down-reg
119	0.340959	Organoid-Mucosa	Down-reg		119	0.632862	Organoid-Mucosa	Down-reg		119	0.282368	Organoid-Mucosa	Down-reg		119	0.994424	Organoid-Mucosa	Down-reg
120	0.373338	Organoid-Mucosa	Down-reg		120	0.226852	Organoid-Mucosa	Down-reg		120	0.699194	Organoid-Mucosa	Down-reg		120	0.424977	Organoid-Mucosa	Down-reg
121	0.773908	Organoid-Mucosa	Down-reg		121	0.535901	Organoid-Mucosa	Down-reg		121	0.627629	Organoid-Mucosa	Down-reg		121	0.305526	Organoid-Mucosa	Down-reg
122	0.773908	Organoid-Mucosa	Down-reg		122	0.535901	Organoid-Mucosa	Down-reg		122	0.117864	Organoid-Mucosa	Down-reg		122	0.305526	Organoid-Mucosa	Down-reg
123	0.670203	Organoid-Mucosa	Down-reg		123	8.73515e-05	Organoid-Mucosa	Down-reg		123	0.680757	Organoid-Mucosa	Down-reg		123	0.66009	Organoid-Mucosa	Down-reg
124	0.641862	Organoid-Mucosa	Down-reg		124	0.302586	Organoid-Mucosa	Down-reg		124	0.679732	Organoid-Mucosa	Down-reg		124	0.151333	Organoid-Mucosa	Down-reg
125	0.386954	Organoid-Mucosa	Down-reg		125	0.235412	Organoid-Mucosa	Down-reg		125	0.682805	Organoid-Mucosa	Down-reg		125	0.961899	Organoid-Mucosa	Down-reg
126	0.162445	Organoid-Mucosa	Down-reg		126	0.372117	Organoid-Mucosa	Down-reg		126	0.509014	Organoid-Mucosa	Down-reg		126	0.930016	Organoid-Mucosa	Down-reg
127	0.521849	Organoid-Mucosa	Down-reg		127	0.597746	Organoid-Mucosa	Down-reg		127	0.314395	Organoid-Mucosa	Down-reg		127	0.911716	Organoid-Mucosa	Down-reg
128	0.471184	Organoid-Mucosa	Down-reg		128	0.833683	Organoid-Mucosa	Down-reg		128	0.375854	Organoid-Mucosa	Down-reg		128	0.215098	Organoid-Mucosa	Down-reg
129	0.555731	Organoid-Mucosa	Down-reg		129	8.73515e-05	Organoid-Mucosa	Down-reg		129	0.852363	Organoid-Mucosa	Down-reg		129	0.202588	Organoid-Mucosa	Down-reg
130	0.464455	Organoid-Mucosa	Down-reg		130	0.458857	Organoid-Mucosa	Down-reg		130	0.39156	Organoid-Mucosa	Down-reg		130	0.324398	Organoid-Mucosa	Down-reg
131	0.450918	Organoid-Mucosa	Down-reg		131	0.946191	Organoid-Mucosa	Down-reg		131	0.347173	Organoid-Mucosa	Down-reg		131	0.964329	Organoid-Mucosa	Down-reg
132	0.408803	Organoid-Mucosa	Down-reg		132	0.843379	Organoid-Mucosa	Down-reg		132	0.153305	Organoid-Mucosa	Down-reg		132	0.253699	Organoid-Mucosa	Down-reg
133	0.513379	Organoid-Mucosa	Down-reg		133	0.444444	Organoid-Mucosa	Down-reg		133	0.00669216	Organoid-Mucosa	Down-reg		133	0.942884	Organoid-Mucosa	Down-reg
134	0.410782	Organoid-Mucosa	Down-reg		134	0.309923	Organoid-Mucosa	Down-reg		134	0.389443	Organoid-Mucosa	Down-reg		134	0.124169	Organoid-Mucosa	Down-reg
135	0.936827	Organoid-Mucosa	Down-reg		135	0.530049	Organoid-Mucosa	Down-reg		135	0.0523081	Organoid-Mucosa	Down-reg		135	0.347773	Organoid-Mucosa	Down-reg
136	0.0143287	Organoid-Mucosa	Down-reg		136	8.73515e-05	Organoid-Mucosa	Down-reg		136	0.842598	Organoid-Mucosa	Down-reg		136	0.0093645	Organoid-Mucosa	Down-reg
137	0.984721	Organoid-Mucosa	Down-reg		137	0.858316	Organoid-Mucosa	Down-reg		137	0.0338022	Organoid-Mucosa	Down-reg		137	0.757381	Organoid-Mucosa	Down-reg
138	0.137825	Organoid-Mucosa	Down-reg		138	0.212352	Organoid-Mucosa	Down-reg		138	0.67304	Organoid-Mucosa	Down-reg		138	0.945886	Organoid-Mucosa	Down-reg
139	0.78792	Organoid-Mucosa	Down-reg		139	0.629106	Organoid-Mucosa	Down-reg		139	0.482177	Organoid-Mucosa	Down-reg		139	0.572521	Organoid-Mucosa	Down-reg
140	0.754433	Organoid-Mucosa	Down-reg		140	0.791055	Organoid-Mucosa	Down-reg		140	0.00915051	Organoid-Mucosa	Down-reg		140	0.305383	Organoid-Mucosa	Down-reg
141	0.724193	Organoid-Mucosa	Down-reg		141	0.501572	Organoid-Mucosa	Down-reg		141	0.510858	Organoid-Mucosa	Down-reg		141	0.564086	Organoid-Mucosa	Down-reg
142	0.405636	Organoid-Mucosa	Down-reg		142	0.0356394	Organoid-Mucosa	Down-reg		142	0.765433	Organoid-Mucosa	Down-reg		142	0.837086	Organoid-Mucosa	Down-reg
143	0.375396	Organoid-Mucosa	Down-reg		143	0.107268	Organoid-Mucosa	Down-reg		143	0.946941	Organoid-Mucosa	Down-reg		143	0.197798	Organoid-Mucosa	Down-reg
144	0.5019	Organoid-Mucosa	Down-reg		144	0.900157	Organoid-Mucosa	Down-reg		144	0.496312	Organoid-Mucosa	Down-reg		144	0.918436	Organoid-Mucosa	Down-reg
145	0.872388	Organoid-Mucosa	Down-reg		145	0.77673	Organoid-Mucosa	Down-reg		145	0.304425	Organoid-Mucosa	Down-reg		145	0.224677	Organoid-Mucosa	Down-reg
146	0.112571	Organoid-Mucosa	Down-reg		146	0.272362	Organoid-Mucosa	Down-reg		146	0.588022	Organoid-Mucosa	Down-reg		146	0.559154	Organoid-Mucosa	Down-reg
147	0.883233	Organoid-Mucosa	Down-reg		147	0.640374	Organoid-Mucosa	Down-reg		147	0.0705408	Organoid-Mucosa	Down-reg		147	0.95139	Organoid-Mucosa	Down-reg
148	0.797894	Organoid-Mucosa	Down-reg		148	0.968117	Organoid-Mucosa	Down-reg		148	0.0471866	Organoid-Mucosa	Down-reg		148	0.767961	Organoid-Mucosa	Down-reg
149	0.225934	Organoid-Mucosa	Down-reg		149	0.224144	Organoid-Mucosa	Down-reg		149	0.827096	Organoid-Mucosa	Down-reg		149	0.591179	Organoid-Mucosa	Down-reg
150	0.169015	Organoid-Mucosa	Down-reg		150	0.393606	Organoid-Mucosa	Down-reg		150	0.190317	Organoid-Mucosa	Down-reg		150	0.596969	Organoid-Mucosa	Down-reg
151	0.0115579	Organoid-Mucosa	Down-reg		151	8.73515e-05	Organoid-Mucosa	Down-reg		151	0.815966	Organoid-Mucosa	Down-reg		151	0.00857817	Organoid-Mucosa	Down-reg
152	0.909516	Organoid-Mucosa	Down-reg		152	0.995632	Organoid-Mucosa	Down-reg		152	0.0778476	Organoid-Mucosa	Down-reg		152	0.34327	Organoid-Mucosa	Down-reg
153	0.89392	Organoid-Mucosa	Down-reg		153	0.894741	Organoid-Mucosa	Down-reg		153	0.481699	Organoid-Mucosa	Down-reg		153	0.0557581	Organoid-Mucosa	Down-reg
154	0.665928	Organoid-Mucosa	Down-reg		154	0.955975	Organoid-Mucosa	Down-reg		154	0.405012	Organoid-Mucosa	Down-reg		154	0.214311	Organoid-Mucosa	Down-reg
155	0.301852	Organoid-Mucosa	Down-reg		155	0.530573	Organoid-Mucosa	Down-reg		155	0.572043	Organoid-Mucosa	Down-reg		155	0.896633	Organoid-Mucosa	Down-reg
156	0.841276	Organoid-Mucosa	Down-reg		156	0.801275	Organoid-Mucosa	Down-reg		156	0.327711	Organoid-Mucosa	Down-reg		156	0.912074	Organoid-Mucosa	Down-reg
157	0.0848638	Organoid-Mucosa	Down-reg		157	0.135657	Organoid-Mucosa	Down-reg		157	0.772945	Organoid-Mucosa	Down-reg		157	0.885124	Organoid-Mucosa	Down-reg
158	0.489313	Organoid-Mucosa	Down-reg		158	0.618361	Organoid-Mucosa	Down-reg		158	0.350724	Organoid-Mucosa	Down-reg		158	0.162699	Organoid-Mucosa	Down-reg
159	0.897324	Organoid-Mucosa	Down-reg		159	0.28529	Organoid-Mucosa	Down-reg		159	0.439156	Organoid-Mucosa	Down-reg		159	0.499893	Organoid-Mucosa	Down-reg
160	0.747863	Organoid-Mucosa	Down-reg		160	0.512491	Organoid-Mucosa	Down-reg		160	0.32416	Organoid-Mucosa	Down-reg		160	0.516477	Organoid-Mucosa	Down-reg
161	0.267495	Organoid-Mucosa	Down-reg		161	0.648585	Organoid-Mucosa	Down-reg		161	0.383911	Organoid-Mucosa	Down-reg		161	0.833155	Organoid-Mucosa	Down-reg
162	0.94601	Organoid-Mucosa	Down-reg		162	0.781447	Organoid-Mucosa	Down-reg		162	0.0838569	Organoid-Mucosa	Down-reg		162	0.989706	Organoid-Mucosa	Down-reg
163	0.329322	Organoid-Mucosa	Down-reg		163	0.301974	Organoid-Mucosa	Down-reg		163	0.447419	Organoid-Mucosa	Down-reg		163	0.216599	Organoid-Mucosa	Down-reg
164	0.409357	Organoid-Mucosa	Down-reg		164	0.630154	Organoid-Mucosa	Down-reg		164	0.452335	Organoid-Mucosa	Down-reg		164	0.322682	Organoid-Mucosa	Down-reg
165	0.820139	Organoid-Mucosa	Down-reg		165	0.407233	Organoid-Mucosa	Down-reg		165	0.570609	Organoid-Mucosa	Down-reg		165	0.392809	Organoid-Mucosa	Down-reg
166	0.250079	Organoid-Mucosa	Down-reg		166	0.264937	Organoid-Mucosa	Down-reg		166	0.871073	Organoid-Mucosa	Down-reg		166	0.732719	Organoid-Mucosa	Down-reg
167	0.547894	Organoid-Mucosa	Down-reg		167	0.617575	Organoid-Mucosa	Down-reg		167	0.153988	Organoid-Mucosa	Down-reg		167	0.704911	Organoid-Mucosa	Down-reg
168	0.710576	Organoid-Mucosa	Down-reg		168	0.379979	Organoid-Mucosa	Down-reg		168	0.692912	Organoid-Mucosa	Down-reg		168	0.990493	Organoid-Mucosa	Down-reg
169	0.0440152	Organoid-Mucosa	Down-reg		169	8.73515e-05	Organoid-Mucosa	Down-reg		169	0.944278	Organoid-Mucosa	Down-reg		169	0.218243	Organoid-Mucosa	Down-reg
170	0.775966	Organoid-Mucosa	Down-reg		170	0.964972	Organoid-Mucosa	Down-reg		170	0.0641218	Organoid-Mucosa	Down-reg		170	0.941883	Organoid-Mucosa	Down-reg
171	0.474826	Organoid-Mucosa	Down-reg		171	0.763889	Organoid-Mucosa	Down-reg		171	0.0931439	Organoid-Mucosa	Down-reg		171	0.280935	Organoid-Mucosa	Down-reg
172	0.522324	Organoid-Mucosa	Down-reg		172	0.200035	Organoid-Mucosa	Down-reg		172	0.912387	Organoid-Mucosa	Down-reg		172	0.365716	Organoid-Mucosa	Down-reg
173	0.26702	Organoid-Mucosa	Down-reg		173	0.688505	Organoid-Mucosa	Down-reg		173	0.557635	Organoid-Mucosa	Down-reg		173	0.382801	Organoid-Mucosa	Down-reg
174	0.922578	Organoid-Mucosa	Down-reg		174	0.887579	Organoid-Mucosa	Down-reg		174	0.350314	Organoid-Mucosa	Down-reg		174	0.838159	Organoid-Mucosa	Down-reg
175	0.76417	Organoid-Mucosa	Down-reg		175	0.669986	Organoid-Mucosa	Down-reg		175	0.0451379	Organoid-Mucosa	Down-reg		175	0.180427	Organoid-Mucosa	Down-reg
176	0.785307	Organoid-Mucosa	Down-reg		176	0.497117	Organoid-Mucosa	Down-reg		176	0.454725	Organoid-Mucosa	Down-reg		176	0.227107	Organoid-Mucosa	Down-reg
177	0.217384	Organoid-Mucosa	Down-reg		177	0.210517	Organoid-Mucosa	Down-reg		177	0.387258	Organoid-Mucosa	Down-reg		177	0.831725	Organoid-Mucosa	Down-reg
178	0.287128	Organoid-Mucosa	Down-reg		178	0.269217	Organoid-Mucosa	Down-reg		178	0.794728	Organoid-Mucosa	Down-reg		178	0.699192	Organoid-Mucosa	Down-reg
179	0.493667	Organoid-Mucosa	Down-reg		179	0.790968	Organoid-Mucosa	Down-reg		179	0.481084	Organoid-Mucosa	Down-reg		179	0.363285	Organoid-Mucosa	Down-reg
180	0.558581	Organoid-Mucosa	Down-reg		180	0.384609	Organoid-Mucosa	Down-reg		180	0.322794	Organoid-Mucosa	Down-reg		180	0.84159	Organoid-Mucosa	Down-reg
181	0.318556	Organoid-Mucosa	Down-reg		181	0.316999	Organoid-Mucosa	Down-reg		181	0.518779	Organoid-Mucosa	Down-reg		181	0.347559	Organoid-Mucosa	Down-reg
182	0.716593	Organoid-Mucosa	Down-reg		182	0.983491	Organoid-Mucosa	Down-reg		182	0.112606	Organoid-Mucosa	Down-reg		182	0.264351	Organoid-Mucosa	Down-reg
183	0.537128	Organoid-Mucosa	Down-reg		183	0.345388	Organoid-Mucosa	Down-reg		183	0.597787	Organoid-Mucosa	Down-reg		183	0.629709	Organoid-Mucosa	Down-reg
184	0.946089	Organoid-Mucosa	Down-reg		184	0.407495	Organoid-Mucosa	Down-reg		184	0.845193	Organoid-Mucosa	Down-reg		184	0.641718	Organoid-Mucosa	Down-reg
185	0.182236	Organoid-Mucosa	Down-reg		185	8.73515e-05	Organoid-Mucosa	Down-reg		185	0.533666	Organoid-Mucosa	Down-reg		185	0.0167274	Organoid-Mucosa	Down-reg
186	0.762587	Organoid-Mucosa	Down-reg		186	0.309137	Organoid-Mucosa	Down-reg		186	0.850724	Organoid-Mucosa	Down-reg		186	0.929802	Organoid-Mucosa	Down-reg
187	0.877612	Organoid-Mucosa	Down-reg		187	0.376747	Organoid-Mucosa	Down-reg		187	0.772808	Organoid-Mucosa	Down-reg		187	0.370219	Organoid-Mucosa	Down-reg
188	0.576314	Organoid-Mucosa	Down-reg		188	0.330014	Organoid-Mucosa	Down-reg		188	0.494059	Organoid-Mucosa	Down-reg		188	0.860462	Organoid-Mucosa	Down-reg
189	0.238205	Organoid-Mucosa	Down-reg		189	0.49703	Organoid-Mucosa	Down-reg		189	0.327506	Organoid-Mucosa	Down-reg		189	0.827007	Organoid-Mucosa	Down-reg
190	0.361621	Organoid-Mucosa	Down-reg		190	0.575472	Organoid-Mucosa	Down-reg		190	0.332081	Organoid-Mucosa	Down-reg		190	0.998284	Organoid-Mucosa	Down-reg
191	0.299319	Organoid-Mucosa	Down-reg		191	0.806342	Organoid-Mucosa	Down-reg		191	0.333789	Organoid-Mucosa	Down-reg		191	0.65237	Organoid-Mucosa	Down-reg
192	0.593097	Organoid-Mucosa	Down-reg		192	0.708857	Organoid-Mucosa	Down-reg		192	0.183966	Organoid-Mucosa	Down-reg		192	0.315033	Organoid-Mucosa	Down-reg
193	0.568398	Organoid-Mucosa	Down-reg		193	0.309574	Organoid-Mucosa	Down-reg		193	0.665597	Organoid-Mucosa	Down-reg		193	0.999214	Organoid-Mucosa	Down-reg
194	0.882679	Organoid-Mucosa	Down-reg		194	0.553372	Organoid-Mucosa	Down-reg		194	0.470636	Organoid-Mucosa	Down-reg		194	0.775895	Organoid-Mucosa	Down-reg
195	0.155795	Organoid-Mucosa	Down-reg		195	0.681516	Organoid-Mucosa	Down-reg		195	0.758468	Organoid-Mucosa	Down-reg		195	0.62878	Organoid-Mucosa	Down-reg
196	0.385845	Organoid-Mucosa	Down-reg		196	0.0687456	Organoid-Mucosa	Down-reg		196	0.303606	Organoid-Mucosa	Down-reg		196	0.431768	Organoid-Mucosa	Down-reg
197	0.911811	Organoid-Mucosa	Down-reg		197	0.910028	Organoid-Mucosa	Down-reg		197	0.576004	Organoid-Mucosa	Down-reg		197	0.563371	Organoid-Mucosa	Down-reg
198	0.465089	Organoid-Mucosa	Down-reg		198	0.783281	Organoid-Mucosa	Down-reg		198	0.0990849	Organoid-Mucosa	Down-reg		198	0.672671	Organoid-Mucosa	Down-reg
199	0.883946	Organoid-Mucosa	Down-reg		199	0.593641	Organoid-Mucosa	Down-reg		199	0.536056	Organoid-Mucosa	Down-reg		199	0.226321	Organoid-Mucosa	Down-reg
200	0.730605	Organoid-Mucosa	Down-reg		200	0.468816	Organoid-Mucosa	Down-reg		200	0.579964	Organoid-Mucosa	Down-reg		200	0.471728	Organoid-Mucosa	Down-reg
201	0.367084	Organoid-Mucosa	Down-reg		201	0.393256	Organoid-Mucosa	Down-reg		201	0.207867	Organoid-Mucosa	Down-reg		201	0.975052	Organoid-Mucosa	Down-reg
202	0.878087	Organoid-Mucosa	Down-reg		202	0.498777	Organoid-Mucosa	Down-reg		202	0.559888	Organoid-Mucosa	Down-reg		202	0.909214	Organoid-Mucosa	Down-reg
203	0.639091	Organoid-Mucosa	Down-reg		203	0.538347	Organoid-Mucosa	Down-reg		203	0.40153	Organoid-Mucosa	Down-reg		203	0.776396	Organoid-Mucosa	Down-reg
204	0.181127	Organoid-Mucosa	Down-reg		204	8.73515e-05	Organoid-Mucosa	Down-reg		204	0.924679	Organoid-Mucosa	Down-reg		204	0.872757	Organoid-Mucosa	Down-reg
205	0.39107	Organoid-Mucosa	Down-reg		205	0.627009	Organoid-Mucosa	Down-reg		205	0.0864518	Organoid-Mucosa	Down-reg		205	0.970262	Organoid-Mucosa	Down-reg
206	0.262112	Organoid-Mucosa	Down-reg		206	0.712963	Organoid-Mucosa	Down-reg		206	0.298006	Organoid-Mucosa	Down-reg		206	0.47616	Organoid-Mucosa	Down-reg
207	0.154607	Organoid-Mucosa	Down-reg		207	0.772449	Organoid-Mucosa	Down-reg		207	0.058454	Organoid-Mucosa	Down-reg		207	0.91815	Organoid-Mucosa	Down-reg
208	0.173765	Organoid-Mucosa	Down-reg		208	0.506289	Organoid-Mucosa	Down-reg		208	0.599358	Organoid-Mucosa	Down-reg		208	0.987133	Organoid-Mucosa	Down-reg
209	0.264883	Organoid-Mucosa	Down-reg		209	0.682739	Organoid-Mucosa	Down-reg		209	0.327301	Organoid-Mucosa	Down-reg		209	0.715205	Organoid-Mucosa	Down-reg
210	0.255225	Organoid-Mucosa	Down-reg		210	0.112858	Organoid-Mucosa	Down-reg		210	0.776359	Organoid-Mucosa	Down-reg		210	0.599328	Organoid-Mucosa	Down-reg
211	0.129908	Organoid-Mucosa	Down-reg		211	8.73515e-05	Organoid-Mucosa	Down-reg		211	0.55941	Organoid-Mucosa	Down-reg		211	0.205733	Organoid-Mucosa	Down-reg
212	0.658328	Organoid-Mucosa	Down-reg		212	0.220475	Organoid-Mucosa	Down-reg		212	0.461896	Organoid-Mucosa	Down-reg		212	0.327972	Organoid-Mucosa	Down-reg
213	0.169965	Organoid-Mucosa	Down-reg		213	0.349668	Organoid-Mucosa	Down-reg		213	0.257034	Organoid-Mucosa	Down-reg		213	0.665237	Organoid-Mucosa	Down-reg
214	0.862571	Organoid-Mucosa	Down-reg		214	0.238644	Organoid-Mucosa	Down-reg		214	0.664846	Organoid-Mucosa	Down-reg		214	0.443706	Organoid-Mucosa	Down-reg
215	0.198939	Organoid-Mucosa	Down-reg		215	0.0610587	Organoid-Mucosa	Down-reg		215	0.875854	Organoid-Mucosa	Down-reg		215	0.904639	Organoid-Mucosa	Down-reg
216	0.470472	Organoid-Mucosa	Down-reg		216	0.245196	Organoid-Mucosa	Down-reg		216	0.637053	Organoid-Mucosa	Down-reg		216	0.899064	Organoid-Mucosa	Down-reg
217	0.320535	Organoid-Mucosa	Down-reg		217	0.181778	Organoid-Mucosa	Down-reg		217	0.713808	Organoid-Mucosa	Down-reg		217	0.366717	Organoid-Mucosa	Down-reg
218	0.749208	Organoid-Mucosa	Down-reg		218	0.441737	Organoid-Mucosa	Down-reg		218	0.601885	Organoid-Mucosa	Down-reg		218	0.34427	Organoid-Mucosa	Down-reg
219	0.0360988	Organoid-Mucosa	Down-reg		219	8.73515e-05	Organoid-Mucosa	Down-reg		219	0.949604	Organoid-Mucosa	Down-reg		219	0.297305	Organoid-Mucosa	Down-reg
220	0.101092	Organoid-Mucosa	Down-reg		220	0.319182	Organoid-Mucosa	Down-reg		220	0.503005	Organoid-Mucosa	Down-reg		220	0.942526	Organoid-Mucosa	Down-reg
221	0.355367	Organoid-Mucosa	Down-reg		221	0.561146	Organoid-Mucosa	Down-reg		221	0.554357	Organoid-Mucosa	Down-reg		221	0.974766	Organoid-Mucosa	Down-reg
222	0.940785	Organoid-Mucosa	Down-reg		222	0.94558	Organoid-Mucosa	Down-reg		222	0.0382409	Organoid-Mucosa	Down-reg		222	0.528344	Organoid-Mucosa	Down-reg
223	0.653974	Organoid-Mucosa	Down-reg		223	0.433526	Organoid-Mucosa	Down-reg		223	0.612947	Organoid-Mucosa	Down-reg		223	0.893845	Organoid-Mucosa	Down-reg
224	0.228151	Organoid-Mucosa	Down-reg		224	0.249738	Organoid-Mucosa	Down-reg		224	0.696121	Organoid-Mucosa	Down-reg		224	0.467224	Organoid-Mucosa	Down-reg
225	0.223322	Organoid-Mucosa	Down-reg		225	0.570231	Organoid-Mucosa	Down-reg		225	0.299372	Organoid-Mucosa	Down-reg		225	0.805419	Organoid-Mucosa	Down-reg
226	0.291007	Organoid-Mucosa	Down-reg		226	8.73515e-05	Organoid-Mucosa	Down-reg		226	0.626263	Organoid-Mucosa	Down-reg		226	0.354493	Organoid-Mucosa	Down-reg
227	0.787603	Organoid-Mucosa	Down-reg		227	0.709294	Organoid-Mucosa	Down-reg		227	0.623668	Organoid-Mucosa	Down-reg		227	0.458646	Organoid-Mucosa	Down-reg
228	0.399145	Organoid-Mucosa	Down-reg		228	0.844514	Organoid-Mucosa	Down-reg		228	0.169557	Organoid-Mucosa	Down-reg		228	0.1449	Organoid-Mucosa	Down-reg
229	0.279291	Organoid-Mucosa	Down-reg		229	0.301363	Organoid-Mucosa	Down-reg		229	0.355504	Organoid-Mucosa	Down-reg		229	0.408178	Organoid-Mucosa	Down-reg
230	0.521295	Organoid-Mucosa	Down-reg		230	0.536775	Organoid-Mucosa	Down-reg		230	0.379268	Organoid-Mucosa	Down-reg		230	0.577954	Organoid-Mucosa	Down-reg
231	0.731159	Organoid-Mucosa	Down-reg		231	0.238295	Organoid-Mucosa	Down-reg		231	0.695848	Organoid-Mucosa	Down-reg		231	0.978626	Organoid-Mucosa	Down-reg
232	0.373258	Organoid-Mucosa	Down-reg		232	0.349581	Organoid-Mucosa	Down-reg		232	0.276086	Organoid-Mucosa	Down-reg		232	0.966259	Organoid-Mucosa	Down-reg
233	0.39582	Organoid-Mucosa	Down-reg		233	0.780311	Organoid-Mucosa	Down-reg		233	0.725895	Organoid-Mucosa	Down-reg		233	0.778254	Organoid-Mucosa	Down-reg
234	0.64772	Organoid-Mucosa	Down-reg		234	8.73515e-05	Organoid-Mucosa	Down-reg		234	0.541109	Organoid-Mucosa	Down-reg		234	0.213239	Organoid-Mucosa	Down-reg
235	0.10133	Organoid-Mucosa	Down-reg		235	0.229298	Organoid-Mucosa	Down-reg		235	0.685127	Organoid-Mucosa	Down-reg		235	0.877189	Organoid-Mucosa	Down-reg
236	0.368509	Organoid-Mucosa	Down-reg		236	0.896576	Organoid-Mucosa	Down-reg		236	0.215447	Organoid-Mucosa	Down-reg		236	0.709772	Organoid-Mucosa	Down-reg
237	0.388775	Organoid-Mucosa	Down-reg		237	0.379106	Organoid-Mucosa	Down-reg		237	0.619708	Organoid-Mucosa	Down-reg		237	0.753878	Organoid-Mucosa	Down-reg
238	0.231476	Organoid-Mucosa	Down-reg		238	0.984801	Organoid-Mucosa	Down-reg		238	0.012838	Organoid-Mucosa	Down-reg		238	0.922082	Organoid-Mucosa	Down-reg
239	0.585735	Organoid-Mucosa	Down-reg		239	0.504455	Organoid-Mucosa	Down-reg		239	0.604753	Organoid-Mucosa	Down-reg		239	0.858532	Organoid-Mucosa	Down-reg
240	0.536574	Organoid-Mucosa	Down-reg		240	0.763802	Organoid-Mucosa	Down-reg		240	0.00464354	Organoid-Mucosa	Down-reg		240	0.89213	Organoid-Mucosa	Down-reg
241	0.413553	Organoid-Mucosa	Down-reg		241	0.5076	Organoid-Mucosa	Down-reg		241	0.705135	Organoid-Mucosa	Down-reg		241	0.691972	Organoid-Mucosa	Down-reg
242	0.651995	Organoid-Mucosa	Down-reg		242	0.640461	Organoid-Mucosa	Down-reg		242	0.565351	Organoid-Mucosa	Down-reg		242	0.782615	Organoid-Mucosa	Down-reg
243	0.52462	Organoid-Mucosa	Down-reg		243	0.369846	Organoid-Mucosa	Down-reg		243	0.493581	Organoid-Mucosa	Down-reg		243	0.867038	Organoid-Mucosa	Down-reg
244	0.370883	Organoid-Mucosa	Down-reg		244	0.698637	Organoid-Mucosa	Down-reg		244	0.128244	Organoid-Mucosa	Down-reg		244	0.924369	Organoid-Mucosa	Down-reg
245	0.436115	Organoid-Mucosa	Down-reg		245	0.207198	Organoid-Mucosa	Down-reg		245	0.707047	Organoid-Mucosa	Down-reg		245	0.874759	Organoid-Mucosa	Down-reg
246	0.840247	Organoid-Mucosa	Down-reg		246	0.632949	Organoid-Mucosa	Down-reg		246	0.543977	Organoid-Mucosa	Down-reg		246	0.62013	Organoid-Mucosa	Down-reg
247	0.801298	Organoid-Mucosa	Down-reg		247	0.662561	Organoid-Mucosa	Down-reg		247	0.25676	Organoid-Mucosa	Down-reg		247	0.783902	Organoid-Mucosa	Down-reg
248	0.0558106	Organoid-Mucosa	Down-reg		248	8.73515e-05	Organoid-Mucosa	Down-reg		248	0.362947	Organoid-Mucosa	Down-reg		248	0.165916	Organoid-Mucosa	Down-reg
249	0.0653103	Organoid-Mucosa	Down-reg		249	8.73515e-05	Organoid-Mucosa	Down-reg		249	0.734977	Organoid-Mucosa	Down-reg		249	0.0142969	Organoid-Mucosa	Down-reg
250	0.408328	Organoid-Mucosa	Down-reg		250	0.451083	Organoid-Mucosa	Down-reg		250	0.470705	Organoid-Mucosa	Down-reg		250	0.532633	Organoid-Mucosa	Down-reg
251	0.197514	Organoid-Mucosa	Down-reg		251	0.555031	Organoid-Mucosa	Down-reg		251	0.350792	Organoid-Mucosa	Down-reg		251	0.763457	Organoid-Mucosa	Down-reg
252	0.559373	Organoid-Mucosa	Down-reg		252	0.745283	Organoid-Mucosa	Down-reg		252	0.437585	Organoid-Mucosa	Down-reg		252	0.571092	Organoid-Mucosa	Down-reg
253	0.767654	Organoid-Mucosa	Down-reg		253	0.947414	Organoid-Mucosa	Down-reg		253	0.55265	Organoid-Mucosa	Down-reg		253	0.575953	Organoid-Mucosa	Down-reg
254	0.948148	Organoid-Mucosa	Down-reg		254	0.18798	Organoid-Mucosa	Down-reg		254	0.681303	Organoid-Mucosa	Down-reg		254	0.56573	Organoid-Mucosa	Down-reg
255	0.748971	Organoid-Mucosa	Down-reg		255	0.850542	Organoid-Mucosa	Down-reg		255	0.503278	Organoid-Mucosa	Down-reg		255	0.75638	Organoid-Mucosa	Down-reg
256	0.558423	Organoid-Mucosa	Down-reg		256	0.336041	Organoid-Mucosa	Down-reg		256	0.703769	Organoid-Mucosa	Down-reg		256	0.462292	Organoid-Mucosa	Down-reg
257	0.454639	Organoid-Mucosa	Down-reg		257	0.46768	Organoid-Mucosa	Down-reg		257	0.348948	Organoid-Mucosa	Down-reg		257	0.497105	Organoid-Mucosa	Down-reg
258	0.474668	Organoid-Mucosa	Down-reg		258	0.631988	Organoid-Mucosa	Down-reg		258	0.390672	Organoid-Mucosa	Down-reg		258	0.534706	Organoid-Mucosa	Down-reg
259	0.361146	Organoid-Mucosa	Down-reg		259	0.201695	Organoid-Mucosa	Down-reg		259	0.613903	Organoid-Mucosa	Down-reg		259	0.808421	Organoid-Mucosa	Down-reg
260	0.483534	Organoid-Mucosa	Down-reg		260	0.272449	Organoid-Mucosa	Down-reg		260	0.772603	Organoid-Mucosa	Down-reg		260	0.687254	Organoid-Mucosa	Down-reg
261	0.754354	Organoid-Mucosa	Down-reg		261	0.404175	Organoid-Mucosa	Down-reg		261	0.330169	Organoid-Mucosa	Down-reg		261	0.237615	Organoid-Mucosa	Down-reg
262	0.638537	Organoid-Mucosa	Down-reg		262	0.679595	Organoid-Mucosa	Down-reg		262	0.132614	Organoid-Mucosa	Down-reg		262	0.278362	Organoid-Mucosa	Down-reg
263	0.66474	Organoid-Mucosa	Down-reg		263	0.372554	Organoid-Mucosa	Down-reg		263	0.735523	Organoid-Mucosa	Down-reg		263	0.63264	Organoid-Mucosa	Down-reg
264	0.77842	Organoid-Mucosa	Down-reg		264	0.76153	Organoid-Mucosa	Down-reg		264	0.605231	Organoid-Mucosa	Down-reg		264	0.793052	Organoid-Mucosa	Down-reg
265	0.474826	Organoid-Mucosa	Down-reg		265	0.763889	Organoid-Mucosa	Down-reg		265	0.120322	Organoid-Mucosa	Down-reg		265	0.280935	Organoid-Mucosa	Down-reg
266	0.0784516	Organoid-Mucosa	Down-reg		266	0.0853424	Organoid-Mucosa	Down-reg		266	0.433898	Organoid-Mucosa	Down-reg		266	0.0906426	Organoid-Mucosa	Down-reg
267	0.803752	Organoid-Mucosa	Down-reg		267	0.933438	Organoid-Mucosa	Down-reg		267	0.0183693	Organoid-Mucosa	Down-reg		267	0.704768	Organoid-Mucosa	Down-reg
268	0.201868	Organoid-Mucosa	Down-reg		268	0.247816	Organoid-Mucosa	Down-reg		268	0.636984	Organoid-Mucosa	Down-reg		268	0.771821	Organoid-Mucosa	Down-reg
269	0.273591	Organoid-Mucosa	Down-reg		269	0.306516	Organoid-Mucosa	Down-reg		269	0.49324	Organoid-Mucosa	Down-reg		269	0.450997	Organoid-Mucosa	Down-reg
270	0.328847	Organoid-Mucosa	Down-reg		270	0.0572152	Organoid-Mucosa	Down-reg		270	0.729104	Organoid-Mucosa	Down-reg		270	0.245264	Organoid-Mucosa	Down-reg
271	0.227359	Organoid-Mucosa	Down-reg		271	0.784766	Organoid-Mucosa	Down-reg		271	0.456364	Organoid-Mucosa	Down-reg		271	0.807206	Organoid-Mucosa	Down-reg
272	0.382204	Organoid-Mucosa	Down-reg		272	0.473532	Organoid-Mucosa	Down-reg		272	0.746039	Organoid-Mucosa	Down-reg		272	0.75495	Organoid-Mucosa	Down-reg
273	0.757362	Organoid-Mucosa	Down-reg		273	0.853686	Organoid-Mucosa	Down-reg		273	0.0318902	Organoid-Mucosa	Down-reg		273	0.733862	Organoid-Mucosa	Down-reg
274	0.545361	Organoid-Mucosa	Down-reg		274	0.350629	Organoid-Mucosa	Down-reg		274	0.613152	Organoid-Mucosa	Down-reg		274	0.273	Organoid-Mucosa	Down-reg
275	0.425269	Organoid-Mucosa	Down-reg		275	0.342156	Organoid-Mucosa	Down-reg		275	0.526017	Organoid-Mucosa	Down-reg		275	0.567446	Organoid-Mucosa	Down-reg
276	0.680811	Organoid-Mucosa	Down-reg		276	0.571628	Organoid-Mucosa	Down-reg		276	0.521101	Organoid-Mucosa	Down-reg		276	0.853099	Organoid-Mucosa	Down-reg
277	0.551852	Organoid-Mucosa	Down-reg		277	0.407844	Organoid-Mucosa	Down-reg		277	0.36165	Organoid-Mucosa	Down-reg		277	0.371935	Organoid-Mucosa	Down-reg
278	0.406349	Organoid-Mucosa	Down-reg		278	0.571017	Organoid-Mucosa	Down-reg		278	0.535987	Organoid-Mucosa	Down-reg		278	0.597326	Organoid-Mucosa	Down-reg
279	0.257046	Organoid-Mucosa	Down-reg		279	0.373166	Organoid-Mucosa	Down-reg		279	0.548416	Organoid-Mucosa	Down-reg		279	0.827579	Organoid-Mucosa	Down-reg
280	0.676536	Organoid-Mucosa	Down-reg		280	8.73515e-05	Organoid-Mucosa	Down-reg		280	0.840139	Organoid-Mucosa	Down-reg		280	0.306527	Organoid-Mucosa	Down-reg
281	0.143366	Organoid-Mucosa	Down-reg		281	0.176712	Organoid-Mucosa	Down-reg		281	0.721388	Organoid-Mucosa	Down-reg		281	0.934591	Organoid-Mucosa	Down-reg
282	0.53127	Organoid-Mucosa	Down-reg		282	0.9703	Organoid-Mucosa	Down-reg		282	0.678708	Organoid-Mucosa	Down-reg		282	0.917435	Organoid-Mucosa	Down-reg
283	0.616925	Organoid-Mucosa	Down-reg		283	0.802149	Organoid-Mucosa	Down-reg		283	0.35407	Organoid-Mucosa	Down-reg		283	0.577382	Organoid-Mucosa	Down-reg
284	0.761795	Organoid-Mucosa	Down-reg		284	0.40304	Organoid-Mucosa	Down-reg		284	0.581877	Organoid-Mucosa	Down-reg		284	0.719494	Organoid-Mucosa	Down-reg
285	0.140991	Organoid-Mucosa	Down-reg		285	0.687369	Organoid-Mucosa	Down-reg		285	0.15112	Organoid-Mucosa	Down-reg		285	0.852027	Organoid-Mucosa	Down-reg
286	0.805177	Organoid-Mucosa	Down-reg		286	0.88557	Organoid-Mucosa	Down-reg		286	0.529159	Organoid-Mucosa	Down-reg		286	0.494889	Organoid-Mucosa	Down-reg
287	0.872546	Organoid-Mucosa	Down-reg		287	0.961915	Organoid-Mucosa	Down-reg		287	0.208072	Organoid-Mucosa	Down-reg		287	0.222603	Organoid-Mucosa	Down-reg
288	0.227438	Organoid-Mucosa	Down-reg		288	0.535814	Organoid-Mucosa	Down-reg		288	0.468042	Organoid-Mucosa	Down-reg		288	0.0299521	Organoid-Mucosa	Down-reg
289	0.440944	Organoid-Mucosa	Down-reg		289	0.8529	Organoid-Mucosa	Down-reg		289	0.0747064	Organoid-Mucosa	Down-reg		289	0.139181	Organoid-Mucosa	Down-reg
290	0.502296	Organoid-Mucosa	Down-reg		290	0.635133	Organoid-Mucosa	Down-reg		290	0.281958	Organoid-Mucosa	Down-reg		290	0.24362	Organoid-Mucosa	Down-reg
291	0.166403	Organoid-Mucosa	Down-reg		291	0.251922	Organoid-Mucosa	Down-reg		291	0.668465	Organoid-Mucosa	Down-reg		291	0.791122	Organoid-Mucosa	Down-reg
292	0.388458	Organoid-Mucosa	Down-reg		292	0.13688	Organoid-Mucosa	Down-reg		292	0.713193	Organoid-Mucosa	Down-reg		292	0.561513	Organoid-Mucosa	Down-reg
293	0.528816	Organoid-Mucosa	Down-reg		293	0.679158	Organoid-Mucosa	Down-reg		293	0.285509	Organoid-Mucosa	Down-reg		293	0.670169	Organoid-Mucosa	Down-reg
294	0.360434	Organoid-Mucosa	Down-reg		294	0.496419	Organoid-Mucosa	Down-reg		294	0.609055	Organoid-Mucosa	Down-reg		294	0.803989	Organoid-Mucosa	Down-reg
295	0.95266	Organoid-Mucosa	Down-reg		295	0.478424	Organoid-Mucosa	Down-reg		295	0.5969	Organoid-Mucosa	Down-reg		295	0.343413	Organoid-Mucosa	Down-reg
296	0.251583	Organoid-Mucosa	Down-reg		296	0.328529	Organoid-Mucosa	Down-reg		296	0.629814	Organoid-Mucosa	Down-reg		296	0.719851	Organoid-Mucosa	Down-reg
297	0.930336	Organoid-Mucosa	Down-reg		297	0.608054	Organoid-Mucosa	Down-reg		297	0.299713	Organoid-Mucosa	Down-reg		297	0.973479	Organoid-Mucosa	Down-reg
298	0.257679	Organoid-Mucosa	Down-reg		298	0.0490042	Organoid-Mucosa	Down-reg		298	0.629131	Organoid-Mucosa	Down-reg		298	0.889914	Organoid-Mucosa	Down-reg
299	0.809452	Organoid-Mucosa	Down-reg		299	0.836915	Organoid-Mucosa	Down-reg		299	0.568014	Organoid-Mucosa	Down-reg		299	0.962613	Organoid-Mucosa	Down-reg
300	0.320456	Organoid-Mucosa	Down-reg		300	0.11609	Organoid-Mucosa	Down-reg		300	0.381521	Organoid-Mucosa	Down-reg		300	0.780685	Organoid-Mucosa	Down-reg
301	0.48773	Organoid-Mucosa	Down-reg		301	0.752446	Organoid-Mucosa	Down-reg		301	0.348266	Organoid-Mucosa	Down-reg		301	0.379155	Organoid-Mucosa	Down-reg
302	0.352042	Organoid-Mucosa	Down-reg		302	0.842331	Organoid-Mucosa	Down-reg		302	0.471183	Organoid-Mucosa	Down-reg		302	0.830939	Organoid-Mucosa	Down-reg
303	0.094126	Organoid-Mucosa	Down-reg		303	0.325821	Organoid-Mucosa	Down-reg		303	0.201789	Organoid-Mucosa	Down-reg		303	0.958896	Organoid-Mucosa	Down-reg
304	0.218889	Organoid-Mucosa	Down-reg		304	0.0648148	Organoid-Mucosa	Down-reg		304	0.702131	Organoid-Mucosa	Down-reg		304	0.941525	Organoid-Mucosa	Down-reg
305	0.373575	Organoid-Mucosa	Down-reg		305	0.36941	Organoid-Mucosa	Down-reg		305	0.654944	Organoid-Mucosa	Down-reg		305	0.72221	Organoid-Mucosa	Down-reg
306	0.595709	Organoid-Mucosa	Down-reg		306	0.69392	Organoid-Mucosa	Down-reg		306	0.493718	Organoid-Mucosa	Down-reg		306	0.933734	Organoid-Mucosa	Down-reg
307	0.106792	Organoid-Mucosa	Down-reg		307	0.327743	Organoid-Mucosa	Down-reg		307	0.785646	Organoid-Mucosa	Down-reg		307	0.995139	Organoid-Mucosa	Down-reg
308	0.220313	Organoid-Mucosa	Down-reg		308	0.312107	Organoid-Mucosa	Down-reg		308	0.47726	Organoid-Mucosa	Down-reg		308	0.999571	Organoid-Mucosa	Down-reg
309	0.237492	Organoid-Mucosa	Down-reg		309	0.26616	Organoid-Mucosa	Down-reg		309	0.666758	Organoid-Mucosa	Down-reg		309	0.840017	Organoid-Mucosa	Down-reg
310	0.600538	Organoid-Mucosa	Down-reg		310	0.459818	Organoid-Mucosa	Down-reg		310	0.621142	Organoid-Mucosa	Down-reg		310	0.962828	Organoid-Mucosa	Down-reg
311	0.820773	Organoid-Mucosa	Down-reg		311	0.0824598	Organoid-Mucosa	Down-reg		311	0.441273	Organoid-Mucosa	Down-reg		311	0.161627	Organoid-Mucosa	Down-reg
312	0.462714	Organoid-Mucosa	Down-reg		312	0.441125	Organoid-Mucosa	Down-reg		312	0.557293	Organoid-Mucosa	Down-reg		312	0.329974	Organoid-Mucosa	Down-reg
313	0.310165	Organoid-Mucosa	Down-reg		313	0.409679	Organoid-Mucosa	Down-reg		313	0.747473	Organoid-Mucosa	Down-reg		313	0.943027	Organoid-Mucosa	Down-reg
314	0.664345	Organoid-Mucosa	Down-reg		314	0.850629	Organoid-Mucosa	Down-reg		314	0.224392	Organoid-Mucosa	Down-reg		314	0.216742	Organoid-Mucosa	Down-reg
315	0.133708	Organoid-Mucosa	Down-reg		315	0.312718	Organoid-Mucosa	Down-reg		315	0.440863	Organoid-Mucosa	Down-reg		315	0.931017	Organoid-Mucosa	Down-reg
316	0.356159	Organoid-Mucosa	Down-reg		316	0.837614	Organoid-Mucosa	Down-reg		316	0.253141	Organoid-Mucosa	Down-reg		316	0.797841	Organoid-Mucosa	Down-reg
317	0.267654	Organoid-Mucosa	Down-reg		317	0.450035	Organoid-Mucosa	Down-reg		317	0.396886	Organoid-Mucosa	Down-reg		317	0.636786	Organoid-Mucosa	Down-reg
318	0.603388	Organoid-Mucosa	Down-reg		318	0.760919	Organoid-Mucosa	Down-reg		318	0.422426	Organoid-Mucosa	Down-reg		318	0.834227	Organoid-Mucosa	Down-reg
319	0.224668	Organoid-Mucosa	Down-reg		319	8.73515e-05	Organoid-Mucosa	Down-reg		319	0.758877	Organoid-Mucosa	Down-reg		319	0.794052	Organoid-Mucosa	Down-reg
320	0.312223	Organoid-Mucosa	Down-reg		320	0.556516	Organoid-Mucosa	Down-reg		320	0.29664	Organoid-Mucosa	Down-reg		320	0.9273	Organoid-Mucosa	Down-reg
321	0.212318	Organoid-Mucosa	Down-reg		321	0.0293501	Organoid-Mucosa	Down-reg		321	0.774925	Organoid-Mucosa	Down-reg		321	0.916005	Organoid-Mucosa	Down-reg
322	0.713505	Organoid-Mucosa	Down-reg		322	0.334818	Organoid-Mucosa	Down-reg		322	0.368615	Organoid-Mucosa	Down-reg		322	0.872686	Organoid-Mucosa	Down-reg
323	0.996438	Organoid-Mucosa	Down-reg		323	0.486548	Organoid-Mucosa	Down-reg		323	0.947555	Organoid-Mucosa	Down-reg		323	0.263564	Organoid-Mucosa	Down-reg
324	0.403103	Organoid-Mucosa	Down-reg		324	0.795685	Organoid-Mucosa	Down-reg		324	0.370459	Organoid-Mucosa	Down-reg		324	0.5633	Organoid-Mucosa	Down-reg
325	0.607821	Organoid-Mucosa	Down-reg		325	0.311583	Organoid-Mucosa	Down-reg		325	0.595739	Organoid-Mucosa	Down-reg		325	0.622489	Organoid-Mucosa	Down-reg
326	0.781586	Organoid-Mucosa	Down-reg		326	0.329839	Organoid-Mucosa	Down-reg		326	0.795343	Organoid-Mucosa	Down-reg		326	0.679248	Organoid-Mucosa	Down-reg
327	0.337793	Organoid-Mucosa	Down-reg		327	0.428022	Organoid-Mucosa	Down-reg		327	0.396272	Organoid-Mucosa	Down-reg		327	0.895418	Organoid-Mucosa	Down-reg
328	0.234326	Organoid-Mucosa	Down-reg		328	0.519217	Organoid-Mucosa	Down-reg		328	0.499112	Organoid-Mucosa	Down-reg		328	0.986632	Organoid-Mucosa	Down-reg
329	0.293619	Organoid-Mucosa	Down-reg		329	0.405922	Organoid-Mucosa	Down-reg		329	0.315146	Organoid-Mucosa	Down-reg		329	0.747659	Organoid-Mucosa	Down-reg
330	0.237571	Organoid-Mucosa	Down-reg		330	0.175227	Organoid-Mucosa	Down-reg		330	0.725621	Organoid-Mucosa	Down-reg		330	0.926156	Organoid-Mucosa	Down-reg
331	0.0190785	Organoid-Mucosa	Down-reg		331	8.73515e-05	Organoid-Mucosa	Down-reg		331	0.937449	Organoid-Mucosa	Down-reg		331	0.236614	Organoid-Mucosa	Down-reg
332	0.341514	Organoid-Mucosa	Down-reg		332	0.67645	Organoid-Mucosa	Down-reg		332	0.187244	Organoid-Mucosa	Down-reg		332	0.509257	Organoid-Mucosa	Down-reg
333	0.559056	Organoid-Mucosa	Down-reg		333	0.672432	Organoid-Mucosa	Down-reg		333	0.447487	Organoid-Mucosa	Down-reg		333	0.671742	Organoid-Mucosa	Down-reg
334	0.0717226	Organoid-Mucosa	Down-reg		334	8.73515e-05	Organoid-Mucosa	Down-reg		334	0.89074	Organoid-Mucosa	Down-reg		334	0.373794	Organoid-Mucosa	Down-reg
335	0.164978	Organoid-Mucosa	Down-reg		335	0.461478	Organoid-Mucosa	Down-reg		335	0.191068	Organoid-Mucosa	Down-reg		335	0.830367	Organoid-Mucosa	Down-reg
336	0.449177	Organoid-Mucosa	Down-reg		336	0.591894	Organoid-Mucosa	Down-reg		336	0.306679	Organoid-Mucosa	Down-reg		336	0.92201	Organoid-Mucosa	Down-reg
337	0.177644	Organoid-Mucosa	Down-reg		337	8.73515e-05	Organoid-Mucosa	Down-reg		337	0.701516	Organoid-Mucosa	Down-reg		337	0.0208021	Organoid-Mucosa	Down-reg
338	0.564202	Organoid-Mucosa	Down-reg		338	0.765112	Organoid-Mucosa	Down-reg		338	0.353797	Organoid-Mucosa	Down-reg		338	0.937594	Organoid-Mucosa	Down-reg
339	0.41474	Organoid-Mucosa	Down-reg		339	0.143868	Organoid-Mucosa	Down-reg		339	0.561732	Organoid-Mucosa	Down-reg		339	0.383802	Organoid-Mucosa	Down-reg
340	0.165849	Organoid-Mucosa	Down-reg		340	0.0862159	Organoid-Mucosa	Down-reg		340	0.763657	Organoid-Mucosa	Down-reg		340	0.279434	Organoid-Mucosa	Down-reg
341	0.333122	Organoid-Mucosa	Down-reg		341	0.422956	Organoid-Mucosa	Down-reg		341	0.630702	Organoid-Mucosa	Down-reg		341	0.934234	Organoid-Mucosa	Down-reg
342	0.575206	Organoid-Mucosa	Down-reg		342	0.908106	Organoid-Mucosa	Down-reg		342	0.23484	Organoid-Mucosa	Down-reg		342	0.594253	Organoid-Mucosa	Down-reg
343	0.534041	Organoid-Mucosa	Down-reg		343	0.949336	Organoid-Mucosa	Down-reg		343	0.10885	Organoid-Mucosa	Down-reg		343	0.206305	Organoid-Mucosa	Down-reg
344	0.187381	Organoid-Mucosa	Down-reg		344	8.73515e-05	Organoid-Mucosa	Down-reg		344	0.801694	Organoid-Mucosa	Down-reg		344	0.00335978	Organoid-Mucosa	Down-reg
345	0.511795	Organoid-Mucosa	Down-reg		345	0.852551	Organoid-Mucosa	Down-reg		345	0.333379	Organoid-Mucosa	Down-reg		345	0.461863	Organoid-Mucosa	Down-reg
346	0.965089	Organoid-Mucosa	Down-reg		346	0.170947	Organoid-Mucosa	Down-reg		346	0.573682	Organoid-Mucosa	Down-reg		346	0.199871	Organoid-Mucosa	Down-reg
347	0.393841	Organoid-Mucosa	Down-reg		347	0.825646	Organoid-Mucosa	Down-reg		347	0.487367	Organoid-Mucosa	Down-reg		347	0.172207	Organoid-Mucosa	Down-reg
348	0.668461	Organoid-Mucosa	Down-reg		348	0.983753	Organoid-Mucosa	Down-reg		348	0.531549	Organoid-Mucosa	Down-reg		348	0.461291	Organoid-Mucosa	Down-reg
349	0.95646	Organoid-Mucosa	Down-reg		349	0.306778	Organoid-Mucosa	Down-reg		349	0.440385	Organoid-Mucosa	Down-reg		349	0.03274	Organoid-Mucosa	Down-reg
350	0.993113	Organoid-Mucosa	Down-reg		350	0.265287	Organoid-Mucosa	Down-reg		350	0.846695	Organoid-Mucosa	Down-reg		350	0.0952177	Organoid-Mucosa	Down-reg
351	0.454956	Organoid-Mucosa	Down-reg		351	0.608316	Organoid-Mucosa	Down-reg		351	0.0638487	Organoid-Mucosa	Down-reg		351	0.754736	Organoid-Mucosa	Down-reg
352	0.443952	Organoid-Mucosa	Down-reg		352	0.517907	Organoid-Mucosa	Down-reg		352	0.656993	Organoid-Mucosa	Down-reg		352	0.247194	Organoid-Mucosa	Down-reg
353	0.542986	Organoid-Mucosa	Down-reg		353	0.786688	Organoid-Mucosa	Down-reg		353	0.317741	Organoid-Mucosa	Down-reg		353	0.719637	Organoid-Mucosa	Down-reg
354	0.778182	Organoid-Mucosa	Down-reg		354	0.76057	Organoid-Mucosa	Down-reg		354	0.284758	Organoid-Mucosa	Down-reg		354	0.467296	Organoid-Mucosa	Down-reg
355	0.142416	Organoid-Mucosa	Down-reg		355	0.475891	Organoid-Mucosa	Down-reg		355	0.583925	Organoid-Mucosa	Down-reg		355	0.792265	Organoid-Mucosa	Down-reg
356	0.509104	Organoid-Mucosa	Down-reg		356	0.964273	Organoid-Mucosa	Down-reg		356	0.00239006	Organoid-Mucosa	Down-reg		356	0.539924	Organoid-Mucosa	Down-reg
357	0.771295	Organoid-Mucosa	Down-reg		357	0.453704	Organoid-Mucosa	Down-reg		357	0.6264	Organoid-Mucosa	Down-reg		357	0.902995	Organoid-Mucosa	Down-reg
358	0.444348	Organoid-Mucosa	Down-reg		358	0.80014	Organoid-Mucosa	Down-reg		358	0.540836	Organoid-Mucosa	Down-reg		358	0.770891	Organoid-Mucosa	Down-reg
359	0.625079	Organoid-Mucosa	Down-reg		359	0.748078	Organoid-Mucosa	Down-reg		359	0.545411	Organoid-Mucosa	Down-reg		359	0.855315	Organoid-Mucosa	Down-reg
360	0.496596	Organoid-Mucosa	Down-reg		360	8.73515e-05	Organoid-Mucosa	Down-reg		360	0.729172	Organoid-Mucosa	Down-reg		360	0.798342	Organoid-Mucosa	Down-reg
361	0.192289	Organoid-Mucosa	Down-reg		361	0.427236	Organoid-Mucosa	Down-reg		361	0.476373	Organoid-Mucosa	Down-reg		361	0.84402	Organoid-Mucosa	Down-reg
362	0.769079	Organoid-Mucosa	Down-reg		362	0.840059	Organoid-Mucosa	Down-reg		362	0.509287	Organoid-Mucosa	Down-reg		362	0.934949	Organoid-Mucosa	Down-reg
363	0.747071	Organoid-Mucosa	Down-reg		363	0.35884	Organoid-Mucosa	Down-reg		363	0.211623	Organoid-Mucosa	Down-reg		363	0.211452	Organoid-Mucosa	Down-reg
364	0.792036	Organoid-Mucosa	Down-reg		364	0.703267	Organoid-Mucosa	Down-reg		364	0.144496	Organoid-Mucosa	Down-reg		364	0.504611	Organoid-Mucosa	Down-reg
365	0.282536	Organoid-Mucosa	Down-reg		365	0.649546	Organoid-Mucosa	Down-reg		365	0.0697897	Organoid-Mucosa	Down-reg		365	0.934091	Organoid-Mucosa	Down-reg
366	0.146058	Organoid-Mucosa	Down-reg		366	0.242925	Organoid-Mucosa	Down-reg		366	0.550055	Organoid-Mucosa	Down-reg		366	0.36493	Organoid-Mucosa	Down-reg
367	0.565389	Organoid-Mucosa	Down-reg		367	0.286338	Organoid-Mucosa	Down-reg		367	0.678571	Organoid-Mucosa	Down-reg		367	0.385231	Organoid-Mucosa	Down-reg
368	0.251742	Organoid-Mucosa	Down-reg		368	8.73515e-05	Organoid-Mucosa	Down-reg		368	0.95732	Organoid-Mucosa	Down-reg		368	0.699907	Organoid-Mucosa	Down-reg
369	0.131729	Organoid-Mucosa	Down-reg		369	0.443309	Organoid-Mucosa	Down-reg		369	0.268164	Organoid-Mucosa	Down-reg		369	0.954965	Organoid-Mucosa	Down-reg
370	0.320693	Organoid-Mucosa	Down-reg		370	0.58508	Organoid-Mucosa	Down-reg		370	0.404671	Organoid-Mucosa	Down-reg		370	0.627707	Organoid-Mucosa	Down-reg
371	0.201631	Organoid-Mucosa	Down-reg		371	0.146314	Organoid-Mucosa	Down-reg		371	0.69496	Organoid-Mucosa	Down-reg		371	0.386375	Organoid-Mucosa	Down-reg
372	0.713426	Organoid-Mucosa	Down-reg		372	0.912561	Organoid-Mucosa	Down-reg		372	0.344988	Organoid-Mucosa	Down-reg		372	0.390879	Organoid-Mucosa	Down-reg
373	0.717859	Organoid-Mucosa	Down-reg		373	0.607355	Organoid-Mucosa	Down-reg		373	0.151734	Organoid-Mucosa	Down-reg		373	0.649796	Organoid-Mucosa	Down-reg
374	0.890516	Organoid-Mucosa	Down-reg		374	0.816649	Organoid-Mucosa	Down-reg		374	0.123327	Organoid-Mucosa	Down-reg		374	0.463579	Organoid-Mucosa	Down-reg
375	0.544174	Organoid-Mucosa	Down-reg		375	0.48253	Organoid-Mucosa	Down-reg		375	0.130156	Organoid-Mucosa	Down-reg		375	0.320466	Organoid-Mucosa	Down-reg
376	0.153103	Organoid-Mucosa	Down-reg		376	0.227114	Organoid-Mucosa	Down-reg		376	0.717837	Organoid-Mucosa	Down-reg		376	0.980556	Organoid-Mucosa	Down-reg
377	0.173686	Organoid-Mucosa	Down-reg		377	0.330975	Organoid-Mucosa	Down-reg		377	0.672904	Organoid-Mucosa	Down-reg		377	0.972764	Organoid-Mucosa	Down-reg
378	0.481476	Organoid-Mucosa	Down-reg		378	0.694794	Organoid-Mucosa	Down-reg		378	0.540016	Organoid-Mucosa	Down-reg		378	0.516763	Organoid-Mucosa	Down-reg
379	0.636479	Organoid-Mucosa	Down-reg		379	0.348795	Organoid-Mucosa	Down-reg		379	0.668192	Organoid-Mucosa	Down-reg		379	0.574523	Organoid-Mucosa	Down-reg
380	0.367163	Organoid-Mucosa	Down-reg		380	0.145615	Organoid-Mucosa	Down-reg		380	0.68062	Organoid-Mucosa	Down-reg		380	0.371292	Organoid-Mucosa	Down-reg
381	0.597055	Organoid-Mucosa	Down-reg		381	0.934661	Organoid-Mucosa	Down-reg		381	0.48286	Organoid-Mucosa	Down-reg		381	0.786547	Organoid-Mucosa	Down-reg
382	0.891545	Organoid-Mucosa	Down-reg		382	0.849668	Organoid-Mucosa	Down-reg		382	0.484908	Organoid-Mucosa	Down-reg		382	0.779184	Organoid-Mucosa	Down-reg
383	0.399303	Organoid-Mucosa	Down-reg		383	0.0419287	Organoid-Mucosa	Down-reg		383	0.763043	Organoid-Mucosa	Down-reg		383	0.0687683	Organoid-Mucosa	Down-reg
384	0.0731476	Organoid-Mucosa	Down-reg		384	8.73515e-05	Organoid-Mucosa	Down-reg		384	0.790904	Organoid-Mucosa	Down-reg		384	0.290585	Organoid-Mucosa	Down-reg
385	0.0143287	Organoid-Mucosa	Down-reg		385	8.73515e-05	Organoid-Mucosa	Down-reg		385	0.775608	Organoid-Mucosa	Down-reg		385	0.271285	Organoid-Mucosa	Down-reg
386	0.389883	Organoid-Mucosa	Down-reg		386	0.727289	Organoid-Mucosa	Down-reg		386	0.607826	Organoid-Mucosa	Down-reg		386	0.966617	Organoid-Mucosa	Down-reg
387	0.0345947	Organoid-Mucosa	Down-reg		387	8.73515e-05	Organoid-Mucosa	Down-reg		387	0.955613	Organoid-Mucosa	Down-reg		387	0.243263	Organoid-Mucosa	Down-reg
388	0.195377	Organoid-Mucosa	Down-reg		388	0.0799266	Organoid-Mucosa	Down-reg		388	0.833993	Organoid-Mucosa	Down-reg		388	0.39431	Organoid-Mucosa	Down-reg
389	0.0109246	Organoid-Mucosa	Down-reg		389	8.73515e-05	Organoid-Mucosa	Down-reg		389	0.866362	Organoid-Mucosa	Down-reg		389	0.225892	Organoid-Mucosa	Down-reg
390	0.602359	Organoid-Mucosa	Down-reg		390	0.700559	Organoid-Mucosa	Down-reg		390	0.123942	Organoid-Mucosa	Down-reg		390	0.703696	Organoid-Mucosa	Down-reg
391	0.735671	Organoid-Mucosa	Down-reg		391	0.737945	Organoid-Mucosa	Down-reg		391	0.188951	Organoid-Mucosa	Down-reg		391	0.517192	Organoid-Mucosa	Down-reg
392	0.578768	Organoid-Mucosa	Down-reg		392	0.717942	Organoid-Mucosa	Down-reg		392	0.053469	Organoid-Mucosa	Down-reg		392	0.49446	Organoid-Mucosa	Down-reg
393	0.296865	Organoid-Mucosa	Down-reg		393	0.453878	Organoid-Mucosa	Down-reg		393	0.310161	Organoid-Mucosa	Down-reg		393	0.358996	Organoid-Mucosa	Down-reg
394	0.546311	Organoid-Mucosa	Down-reg		394	0.252446	Organoid-Mucosa	Down-reg		394	0.26195	Organoid-Mucosa	Down-reg		394	0.223247	Organoid-Mucosa	Down-reg
395	0.574414	Organoid-Mucosa	Down-reg		395	0.843641	Organoid-Mucosa	Down-reg		395	0.00286807	Organoid-Mucosa	Down-reg		395	0.660447	Organoid-Mucosa	Down-reg
396	0.869063	Organoid-Mucosa	Down-reg		396	0.622729	Organoid-Mucosa	Down-reg		396	0.229787	Organoid-Mucosa	Down-reg		396	0.61627	Organoid-Mucosa	Down-reg
397	0.507125	Organoid-Mucosa	Down-reg		397	0.126834	Organoid-Mucosa	Down-reg		397	0.693663	Organoid-Mucosa	Down-reg		397	0.290657	Organoid-Mucosa	Down-reg
398	0.42424	Organoid-Mucosa	Down-reg		398	0.530136	Organoid-Mucosa	Down-reg		398	0.479309	Organoid-Mucosa	Down-reg		398	0.602974	Organoid-Mucosa	Down-reg
399	0.667353	Organoid-Mucosa	Down-reg		399	0.364867	Organoid-Mucosa	Down-reg		399	0.160885	Organoid-Mucosa	Down-reg		399	0.329759	Organoid-Mucosa	Down-reg
400	0.816656	Organoid-Mucosa	Down-reg		400	0.612945	Organoid-Mucosa	Down-reg		400	0.194892	Organoid-Mucosa	Down-reg		400	0.113661	Organoid-Mucosa	Down-reg
401	0.273987	Organoid-Mucosa	Down-reg		401	8.73515e-05	Organoid-Mucosa	Down-reg		401	0.788856	Organoid-Mucosa	Down-reg		401	0.802845	Organoid-Mucosa	Down-reg
402	0.226092	Organoid-Mucosa	Down-reg		402	0.0428022	Organoid-Mucosa	Down-reg		402	0.774379	Organoid-Mucosa	Down-reg		402	0.634427	Organoid-Mucosa	Down-reg
403	0.411653	Organoid-Mucosa	Down-reg		403	0.346436	Organoid-Mucosa	Down-reg		403	0.640194	Organoid-Mucosa	Down-reg		403	0.727643	Organoid-Mucosa	Down-reg
404	0.299794	Organoid-Mucosa	Down-reg		404	0.82949	Organoid-Mucosa	Down-reg		404	0.854411	Organoid-Mucosa	Down-reg		404	0.671528	Organoid-Mucosa	Down-reg
405	0.354972	Organoid-Mucosa	Down-reg		405	0.444532	Organoid-Mucosa	Down-reg		405	0.290016	Organoid-Mucosa	Down-reg		405	0.663378	Organoid-Mucosa	Down-reg
406	0.834864	Organoid-Mucosa	Down-reg		406	0.81202	Organoid-Mucosa	Down-reg		406	0.0243103	Organoid-Mucosa	Down-reg		406	0.694832	Organoid-Mucosa	Down-reg
407	0.999683	Organoid-Mucosa	Down-reg		407	0.687893	Organoid-Mucosa	Down-reg		407	0.413685	Organoid-Mucosa	Down-reg		407	0.181571	Organoid-Mucosa	Down-reg
408	0.346976	Organoid-Mucosa	Down-reg		408	0.0442872	Organoid-Mucosa	Down-reg		408	0.360079	Organoid-Mucosa	Down-reg		408	0.801487	Organoid-Mucosa	Down-reg
409	0.351251	Organoid-Mucosa	Down-reg		409	0.0214885	Organoid-Mucosa	Down-reg		409	0.674952	Organoid-Mucosa	Down-reg		409	0.163271	Organoid-Mucosa	Down-reg
410	0.631729	Organoid-Mucosa	Down-reg		410	0.975367	Organoid-Mucosa	Down-reg		410	0.00689702	Organoid-Mucosa	Down-reg		410	0.330831	Organoid-Mucosa	Down-reg
411	0.212397	Organoid-Mucosa	Down-reg		411	0.0438505	Organoid-Mucosa	Down-reg		411	0.762565	Organoid-Mucosa	Down-reg		411	0.121095	Organoid-Mucosa	Down-reg
412	0.620725	Organoid-Mucosa	Down-reg		412	0.620108	Organoid-Mucosa	Down-reg		412	0.371756	Organoid-Mucosa	Down-reg		412	0.261062	Organoid-Mucosa	Down-reg
413	0.838743	Organoid-Mucosa	Down-reg		413	0.32486	Organoid-Mucosa	Down-reg		413	0.745083	Organoid-Mucosa	Down-reg		413	0.464579	Organoid-Mucosa	Down-reg
414	0.492004	Organoid-Mucosa	Down-reg		414	0.308001	Organoid-Mucosa	Down-reg		414	0.977397	Organoid-Mucosa	Down-reg		414	0.136536	Organoid-Mucosa	Down-reg
415	0.769949	Organoid-Mucosa	Down-reg		415	0.745545	Organoid-Mucosa	Down-reg		415	0.42502	Organoid-Mucosa	Down-reg		415	0.653156	Organoid-Mucosa	Down-reg
416	0.914186	Organoid-Mucosa	Down-reg		416	0.727201	Organoid-Mucosa	Down-reg		416	0.0826277	Organoid-Mucosa	Down-reg		416	0.248552	Organoid-Mucosa	Down-reg
417	0.59468	Organoid-Mucosa	Down-reg		417	0.247991	Organoid-Mucosa	Down-reg		417	0.556883	Organoid-Mucosa	Down-reg		417	0.304096	Organoid-Mucosa	Down-reg
418	0.583676	Organoid-Mucosa	Down-reg		418	0.363994	Organoid-Mucosa	Down-reg		418	0.501297	Organoid-Mucosa	Down-reg		418	0.132032	Organoid-Mucosa	Down-reg
419	0.106317	Organoid-Mucosa	Down-reg		419	0.182128	Organoid-Mucosa	Down-reg		419	0.617249	Organoid-Mucosa	Down-reg		419	0.78333	Organoid-Mucosa	Down-reg
420	0.985513	Organoid-Mucosa	Down-reg		420	0.643606	Organoid-Mucosa	Down-reg		420	0.637121	Organoid-Mucosa	Down-reg		420	0.427836	Organoid-Mucosa	Down-reg
421	0.181681	Organoid-Mucosa	Down-reg		421	0.242837	Organoid-Mucosa	Down-reg		421	0.724665	Organoid-Mucosa	Down-reg		421	0.798699	Organoid-Mucosa	Down-reg
422	0.544332	Organoid-Mucosa	Down-reg		422	0.376485	Organoid-Mucosa	Down-reg		422	0.67502	Organoid-Mucosa	Down-reg		422	0.617414	Organoid-Mucosa	Down-reg
423	0.662761	Organoid-Mucosa	Down-reg		423	0.52769	Organoid-Mucosa	Down-reg		423	0.171743	Organoid-Mucosa	Down-reg		423	0.482951	Organoid-Mucosa	Down-reg
424	0.0231951	Organoid-Mucosa	Down-reg		424	8.73515e-05	Organoid-Mucosa	Down-reg		424	0.96333	Organoid-Mucosa	Down-reg		424	0.95761	Organoid-Mucosa	Down-reg
425	0.333281	Organoid-Mucosa	Down-reg		425	0.455713	Organoid-Mucosa	Down-reg		425	0.22965	Organoid-Mucosa	Down-reg		425	0.57824	Organoid-Mucosa	Down-reg
426	0.880541	Organoid-Mucosa	Down-reg		426	0.388452	Organoid-Mucosa	Down-reg		426	0.222617	Organoid-Mucosa	Down-reg		426	0.0579741	Organoid-Mucosa	Down-reg
427	0.261637	Organoid-Mucosa	Down-reg		427	0.459469	Organoid-Mucosa	Down-reg		427	0.111445	Organoid-Mucosa	Down-reg		427	0.425549	Organoid-Mucosa	Down-reg
428	0.526282	Organoid-Mucosa	Down-reg		428	0.458508	Organoid-Mucosa	Down-reg		428	0.197009	Organoid-Mucosa	Down-reg		428	0.441847	Organoid-Mucosa	Down-reg
429	0.396533	Organoid-Mucosa	Down-reg		429	0.627621	Organoid-Mucosa	Down-reg		429	0.251366	Organoid-Mucosa	Down-reg		429	0.44728	Organoid-Mucosa	Down-reg
430	0.430415	Organoid-Mucosa	Down-reg		430	8.73515e-05	Organoid-Mucosa	Down-reg		430	0.929664	Organoid-Mucosa	Down-reg		430	0.0990064	Organoid-Mucosa	Down-reg
431	0.517733	Organoid-Mucosa	Down-reg		431	0.416841	Organoid-Mucosa	Down-reg		431	0.356665	Organoid-Mucosa	Down-reg		431	0.117807	Organoid-Mucosa	Down-reg
432	0.219997	Organoid-Mucosa	Down-reg		432	0.923043	Organoid-Mucosa	Down-reg		432	0.525676	Organoid-Mucosa	Down-reg		432	0.925298	Organoid-Mucosa	Down-reg
433	0.12025	Organoid-Mucosa	Down-reg		433	0.170772	Organoid-Mucosa	Down-reg		433	0.485728	Organoid-Mucosa	Down-reg		433	0.487883	Organoid-Mucosa	Down-reg
434	0.416165	Organoid-Mucosa	Down-reg		434	0.456848	Organoid-Mucosa	Down-reg		434	0.0430893	Organoid-Mucosa	Down-reg		434	0.526843	Organoid-Mucosa	Down-reg
435	0.824573	Organoid-Mucosa	Down-reg		435	0.271576	Organoid-Mucosa	Down-reg		435	0.439224	Organoid-Mucosa	Down-reg		435	0.651941	Organoid-Mucosa	Down-reg
436	0.138141	Organoid-Mucosa	Down-reg		436	8.73515e-05	Organoid-Mucosa	Down-reg		436	0.790426	Organoid-Mucosa	Down-reg		436	0.456859	Organoid-Mucosa	Down-reg
437	0.141783	Organoid-Mucosa	Down-reg		437	0.177324	Organoid-Mucosa	Down-reg		437	0.644906	Organoid-Mucosa	Down-reg		437	0.291086	Organoid-Mucosa	Down-reg
438	0.456618	Organoid-Mucosa	Down-reg		438	0.235587	Organoid-Mucosa	Down-reg		438	0.450697	Organoid-Mucosa	Down-reg		438	0.32304	Organoid-Mucosa	Down-reg
439	0.490342	Organoid-Mucosa	Down-reg		439	0.550314	Organoid-Mucosa	Down-reg		439	0.587818	Organoid-Mucosa	Down-reg		439	0.511044	Organoid-Mucosa	Down-reg
440	0.593018	Organoid-Mucosa	Down-reg		440	0.253756	Organoid-Mucosa	Down-reg		440	0.671401	Organoid-Mucosa	Down-reg		440	0.36543	Organoid-Mucosa	Down-reg
441	0.595234	Organoid-Mucosa	Down-reg		441	0.276468	Organoid-Mucosa	Down-reg		441	0.103114	Organoid-Mucosa	Down-reg		441	0.13289	Organoid-Mucosa	Down-reg
442	0.149224	Organoid-Mucosa	Down-reg		442	0.154263	Organoid-Mucosa	Down-reg		442	0.789607	Organoid-Mucosa	Down-reg		442	0.102223	Organoid-Mucosa	Down-reg
443	0.403499	Organoid-Mucosa	Down-reg		443	0.202219	Organoid-Mucosa	Down-reg		443	0.64832	Organoid-Mucosa	Down-reg		443	0.769605	Organoid-Mucosa	Down-reg
444	0.336605	Organoid-Mucosa	Down-reg		444	0.665881	Organoid-Mucosa	Down-reg		444	0.100792	Organoid-Mucosa	Down-reg		444	0.726428	Organoid-Mucosa	Down-reg
445	0.435956	Organoid-Mucosa	Down-reg		445	8.73515e-05	Organoid-Mucosa	Down-reg		445	0.695712	Organoid-Mucosa	Down-reg		445	0.363571	Organoid-Mucosa	Down-reg
446	0.0845472	Organoid-Mucosa	Down-reg		446	0.0333683	Organoid-Mucosa	Down-reg		446	0.872234	Organoid-Mucosa	Down-reg		446	0.0391736	Organoid-Mucosa	Down-reg
447	0.53982	Organoid-Mucosa	Down-reg		447	0.64247	Organoid-Mucosa	Down-reg		447	0.274379	Organoid-Mucosa	Down-reg		447	0.320109	Organoid-Mucosa	Down-reg
448	0.57291	Organoid-Mucosa	Down-reg		448	0.991352	Organoid-Mucosa	Down-reg		448	0.0142038	Organoid-Mucosa	Down-reg		448	0.873043	Organoid-Mucosa	Down-reg
449	0.512825	Organoid-Mucosa	Down-reg		449	0.718291	Organoid-Mucosa	Down-reg		449	0.336247	Organoid-Mucosa	Down-reg		449	0.68125	Organoid-Mucosa	Down-reg
450	0.089297	Organoid-Mucosa	Down-reg		450	0.0950384	Organoid-Mucosa	Down-reg		450	0.817741	Organoid-Mucosa	Down-reg		450	0.715133	Organoid-Mucosa	Down-reg
451	0.689202	Organoid-Mucosa	Down-reg		451	0.519654	Organoid-Mucosa	Down-reg		451	0.191478	Organoid-Mucosa	Down-reg		451	0.367432	Organoid-Mucosa	Down-reg
452	0.763854	Organoid-Mucosa	Down-reg		452	0.250786	Organoid-Mucosa	Down-reg		452	0.510243	Organoid-Mucosa	Down-reg		452	0.385589	Organoid-Mucosa	Down-reg
453	0.936194	Organoid-Mucosa	Down-reg		453	0.390024	Organoid-Mucosa	Down-reg		453	0.582081	Organoid-Mucosa	Down-reg		453	0.860104	Organoid-Mucosa	Down-reg
454	0.503008	Organoid-Mucosa	Down-reg		454	0.650332	Organoid-Mucosa	Down-reg		454	0.449058	Organoid-Mucosa	Down-reg		454	0.836729	Organoid-Mucosa	Down-reg
455	0.662049	Organoid-Mucosa	Down-reg		455	0.628407	Organoid-Mucosa	Down-reg		455	0.403032	Organoid-Mucosa	Down-reg		455	0.0534706	Organoid-Mucosa	Down-reg
456	0.408249	Organoid-Mucosa	Down-reg		456	0.276293	Organoid-Mucosa	Down-reg		456	0.810571	Organoid-Mucosa	Down-reg		456	0.353278	Organoid-Mucosa	Down-reg
457	0.696327	Organoid-Mucosa	Down-reg		457	0.586827	Organoid-Mucosa	Down-reg		457	0.322726	Organoid-Mucosa	Down-reg		457	0.514833	Organoid-Mucosa	Down-reg
458	0.361463	Organoid-Mucosa	Down-reg		458	0.0272537	Organoid-Mucosa	Down-reg		458	0.377629	Organoid-Mucosa	Down-reg		458	0.528272	Organoid-Mucosa	Down-reg
459	0.267179	Organoid-Mucosa	Down-reg		459	0.589361	Organoid-Mucosa	Down-reg		459	0.176318	Organoid-Mucosa	Down-reg		459	0.844735	Organoid-Mucosa	Down-reg
460	0.37025	Organoid-Mucosa	Down-reg		460	0.0884871	Organoid-Mucosa	Down-reg		460	0.491806	Organoid-Mucosa	Down-reg		460	0.557795	Organoid-Mucosa	Down-reg
461	0.143762	Organoid-Mucosa	Down-reg		461	0.248952	Organoid-Mucosa	Down-reg		461	0.48047	Organoid-Mucosa	Down-reg		461	0.666452	Organoid-Mucosa	Down-reg
462	0.0300032	Organoid-Mucosa	Down-reg		462	8.73515e-05	Organoid-Mucosa	Down-reg		462	0.774993	Organoid-Mucosa	Down-reg		462	0.256702	Organoid-Mucosa	Down-reg
463	0.813806	Organoid-Mucosa	Down-reg		463	0.3895	Organoid-Mucosa	Down-reg		463	0.686151	Organoid-Mucosa	Down-reg		463	0.324755	Organoid-Mucosa	Down-reg
464	0.494459	Organoid-Mucosa	Down-reg		464	0.333071	Organoid-Mucosa	Down-reg		464	0.50519	Organoid-Mucosa	Down-reg		464	0.345486	Organoid-Mucosa	Down-reg
465	0.563331	Organoid-Mucosa	Down-reg		465	0.438417	Organoid-Mucosa	Down-reg		465	0.425498	Organoid-Mucosa	Down-reg		465	0.579813	Organoid-Mucosa	Down-reg
466	0.205826	Organoid-Mucosa	Down-reg		466	0.253581	Organoid-Mucosa	Down-reg		466	0.403783	Organoid-Mucosa	Down-reg		466	0.604475	Organoid-Mucosa	Down-reg
467	0.163078	Organoid-Mucosa	Down-reg		467	8.73515e-05	Organoid-Mucosa	Down-reg		467	0.766116	Organoid-Mucosa	Down-reg		467	0.436986	Organoid-Mucosa	Down-reg
468	0.147878	Organoid-Mucosa	Down-reg		468	8.73515e-05	Organoid-Mucosa	Down-reg		468	0.527452	Organoid-Mucosa	Down-reg		468	0.112731	Organoid-Mucosa	Down-reg
469	0.781349	Organoid-Mucosa	Down-reg		469	0.931342	Organoid-Mucosa	Down-reg		469	0.0960803	Organoid-Mucosa	Down-reg		469	0.289728	Organoid-Mucosa	Down-reg
470	0.694744	Organoid-Mucosa	Down-reg		470	0.785814	Organoid-Mucosa	Down-reg		470	0.0499181	Organoid-Mucosa	Down-reg		470	0.156337	Organoid-Mucosa	Down-reg
471	0.45836	Organoid-Mucosa	Down-reg		471	0.60159	Organoid-Mucosa	Down-reg		471	0.528271	Organoid-Mucosa	Down-reg		471	0.473729	Organoid-Mucosa	Down-reg
472	0.785386	Organoid-Mucosa	Down-reg		472	0.817348	Organoid-Mucosa	Down-reg		472	0.558522	Organoid-Mucosa	Down-reg		472	0.867682	Organoid-Mucosa	Down-reg
473	0.676694	Organoid-Mucosa	Down-reg		473	0.671122	Organoid-Mucosa	Down-reg		473	0.366293	Organoid-Mucosa	Down-reg		473	0.620488	Organoid-Mucosa	Down-reg
474	0.95456	Organoid-Mucosa	Down-reg		474	0.40138	Organoid-Mucosa	Down-reg		474	0.310639	Organoid-Mucosa	Down-reg		474	0.121453	Organoid-Mucosa	Down-reg
475	0.232821	Organoid-Mucosa	Down-reg		475	0.0553809	Organoid-Mucosa	Down-reg		475	0.792611	Organoid-Mucosa	Down-reg		475	0.171063	Organoid-Mucosa	Down-reg
476	0.173448	Organoid-Mucosa	Down-reg		476	0.0147624	Organoid-Mucosa	Down-reg		476	0.699945	Organoid-Mucosa	Down-reg		476	0.755093	Organoid-Mucosa	Down-reg
477	0.922657	Organoid-Mucosa	Down-reg		477	0.997729	Organoid-Mucosa	Down-reg		477	0.110011	Organoid-Mucosa	Down-reg		477	0.469655	Organoid-Mucosa	Down-reg
478	0.824968	Organoid-Mucosa	Down-reg		478	0.168938	Organoid-Mucosa	Down-reg		478	0.766321	Organoid-Mucosa	Down-reg		478	0.631067	Organoid-Mucosa	Down-reg
479	0.853705	Organoid-Mucosa	Down-reg		479	0.773672	Organoid-Mucosa	Down-reg		479	0.392652	Organoid-Mucosa	Down-reg		479	0.238187	Organoid-Mucosa	Down-reg
480	0.509421	Organoid-Mucosa	Down-reg		480	0.407058	Organoid-Mucosa	Down-reg		480	0.387189	Organoid-Mucosa	Down-reg		480	0.444778	Organoid-Mucosa	Down-reg
481	0.395028	Organoid-Mucosa	Down-reg		481	0.609451	Organoid-Mucosa	Down-reg		481	0.042543	Organoid-Mucosa	Down-reg		481	0.596826	Organoid-Mucosa	Down-reg
482	0.314281	Organoid-Mucosa	Down-reg		482	8.73515e-05	Organoid-Mucosa	Down-reg		482	0.837544	Organoid-Mucosa	Down-reg		482	0.346129	Organoid-Mucosa	Down-reg
483	0.303673	Organoid-Mucosa	Down-reg		483	0.536513	Organoid-Mucosa	Down-reg		483	0.352363	Organoid-Mucosa	Down-reg		483	0.515905	Organoid-Mucosa	Down-reg
484	0.0947593	Organoid-Mucosa	Down-reg		484	8.73515e-05	Organoid-Mucosa	Down-reg		484	0.70732	Organoid-Mucosa	Down-reg		484	0.408607	Organoid-Mucosa	Down-reg
485	0.981159	Organoid-Mucosa	Down-reg		485	0.375699	Organoid-Mucosa	Down-reg		485	0.0139989	Organoid-Mucosa	Down-reg		485	0.468868	Organoid-Mucosa	Down-reg
486	0.484563	Organoid-Mucosa	Down-reg		486	0.69558	Organoid-Mucosa	Down-reg		486	0.549713	Organoid-Mucosa	Down-reg		486	0.686396	Organoid-Mucosa	Down-reg
487	0.377375	Organoid-Mucosa	Down-reg		487	0.957722	Organoid-Mucosa	Down-reg		487	0.127492	Organoid-Mucosa	Down-reg		487	0.388377	Organoid-Mucosa	Down-reg
488	0.365579	Organoid-Mucosa	Down-reg		488	0.867925	Organoid-Mucosa	Down-reg		488	0.180552	Organoid-Mucosa	Down-reg		488	0.840089	Organoid-Mucosa	Down-reg
489	0.207172	Organoid-Mucosa	Down-reg		489	0.202393	Organoid-Mucosa	Down-reg		489	0.680074	Organoid-Mucosa	Down-reg		489	0.38037	Organoid-Mucosa	Down-reg
490	0.796628	Organoid-Mucosa	Down-reg		490	0.783892	Organoid-Mucosa	Down-reg		490	0.0390604	Organoid-Mucosa	Down-reg		490	0.1632	Organoid-Mucosa	Down-reg
491	0.475063	Organoid-Mucosa	Down-reg		491	0.533194	Organoid-Mucosa	Down-reg		491	0.354275	Organoid-Mucosa	Down-reg		491	0.273715	Organoid-Mucosa	Down-reg
492	0.204085	Organoid-Mucosa	Down-reg		492	0.572414	Organoid-Mucosa	Down-reg		492	0.602499	Organoid-Mucosa	Down-reg		492	0.885053	Organoid-Mucosa	Down-reg
493	0.27842	Organoid-Mucosa	Down-reg		493	0.419025	Organoid-Mucosa	Down-reg		493	0.979104	Organoid-Mucosa	Down-reg		493	0.655158	Organoid-Mucosa	Down-reg
494	0.0474984	Organoid-Mucosa	Down-reg		494	8.73515e-05	Organoid-Mucosa	Down-reg		494	0.943185	Organoid-Mucosa	Down-reg		494	0.567517	Organoid-Mucosa	Down-reg
495	0.38537	Organoid-Mucosa	Down-reg		495	0.439815	Organoid-Mucosa	Down-reg		495	0.513521	Organoid-Mucosa	Down-reg		495	0.384445	Organoid-Mucosa	Down-reg
496	0.824098	Organoid-Mucosa	Down-reg		496	0.483403	Organoid-Mucosa	Down-reg		496	0.446736	Organoid-Mucosa	Down-reg		496	0.516692	Organoid-Mucosa	Down-reg
497	0.334468	Organoid-Mucosa	Down-reg		497	0.849755	Organoid-Mucosa	Down-reg		497	0.592803	Organoid-Mucosa	Down-reg		497	0.749089	Organoid-Mucosa	Down-reg
498	0.418699	Organoid-Mucosa	Down-reg		498	0.687544	Organoid-Mucosa	Down-reg		498	0.570063	Organoid-Mucosa	Down-reg		498	0.7458	Organoid-Mucosa	Down-reg
499	0.364867	Organoid-Mucosa	Down-reg		499	8.73515e-05	Organoid-Mucosa	Down-reg		499	0.781685	Organoid-Mucosa	Down-reg		499	0.487812	Organoid-Mucosa	Down-reg
500	0.584389	Organoid-Mucosa	Down-reg		500	0.709993	Organoid-Mucosa	Down-reg		500	0.282027	Organoid-Mucosa	Down-reg		500	0.809994	Organoid-Mucosa	Down-reg
501	0.635766	Organoid-Mucosa	Down-reg		501	0.617226	Organoid-Mucosa	Down-reg		501	0.399959	Organoid-Mucosa	Down-reg		501	0.826006	Organoid-Mucosa	Down-reg
502	0.992875	Organoid-Mucosa	Down-reg		502	0.785814	Organoid-Mucosa	Down-reg		502	0.607416	Organoid-Mucosa	Down-reg		502	0.156337	Organoid-Mucosa	Down-reg
503	0.439915	Organoid-Mucosa	Down-reg		503	8.73515e-05	Organoid-Mucosa	Down-reg		503	0.812756	Organoid-Mucosa	Down-reg		503	0.191865	Organoid-Mucosa	Down-reg
504	0.783645	Organoid-Mucosa	Down-reg		504	0.537299	Organoid-Mucosa	Down-reg		504	0.181781	Organoid-Mucosa	Down-reg		504	0.318822	Organoid-Mucosa	Down-reg
505	0.978151	Organoid-Mucosa	Down-reg		505	0.975891	Organoid-Mucosa	Down-reg		505	0.031139	Organoid-Mucosa	Down-reg		505	0.150118	Organoid-Mucosa	Down-reg
506	0.582489	Organoid-Mucosa	Down-reg		506	0.412037	Organoid-Mucosa	Down-reg		506	0.199194	Organoid-Mucosa	Down-reg		506	0.318465	Organoid-Mucosa	Down-reg
507	0.873338	Organoid-Mucosa	Down-reg		507	0.419637	Organoid-Mucosa	Down-reg		507	0.162251	Organoid-Mucosa	Down-reg		507	0.304168	Organoid-Mucosa	Down-reg
508	0.630304	Organoid-Mucosa	Down-reg		508	0.690863	Organoid-Mucosa	Down-reg		508	0.228558	Organoid-Mucosa	Down-reg		508	0.2181	Organoid-Mucosa	Down-reg
509	0.753721	Organoid-Mucosa	Down-reg		509	0.539046	Organoid-Mucosa	Down-reg		509	0.0473231	Organoid-Mucosa	Down-reg		509	0.421331	Organoid-Mucosa	Down-reg
510	0.0315073	Organoid-Mucosa	Down-reg		510	8.73515e-05	Organoid-Mucosa	Down-reg		510	0.933215	Organoid-Mucosa	Down-reg		510	0.696261	Organoid-Mucosa	Down-reg
511	0.221184	Organoid-Mucosa	Down-reg		511	0.285203	Organoid-Mucosa	Down-reg		511	0.685537	Organoid-Mucosa	Down-reg		511	0.704268	Organoid-Mucosa	Down-reg
512	0.761558	Organoid-Mucosa	Down-reg		512	0.258298	Organoid-Mucosa	Down-reg		512	0.451038	Organoid-Mucosa	Down-reg		512	0.735649	Organoid-Mucosa	Down-reg
513	0.995408	Organoid-Mucosa	Down-reg		513	0.720213	Organoid-Mucosa	Down-reg		513	0.763521	Organoid-Mucosa	Down-reg		513	0.70484	Organoid-Mucosa	Down-reg
514	0.505937	Organoid-Mucosa	Down-reg		514	0.784067	Organoid-Mucosa	Down-reg		514	0.288719	Organoid-Mucosa	Down-reg		514	0.806062	Organoid-Mucosa	Down-reg
515	0.378642	Organoid-Mucosa	Down-reg		515	0.834382	Organoid-Mucosa	Down-reg		515	0.396545	Organoid-Mucosa	Down-reg		515	0.593967	Organoid-Mucosa	Down-reg
516	0.735355	Organoid-Mucosa	Down-reg		516	0.717767	Organoid-Mucosa	Down-reg		516	0.487708	Organoid-Mucosa	Down-reg		516	0.332976	Organoid-Mucosa	Down-reg
517	0.507204	Organoid-Mucosa	Down-reg		517	0.705014	Organoid-Mucosa	Down-reg		517	0.571838	Organoid-Mucosa	Down-reg		517	0.621989	Organoid-Mucosa	Down-reg
518	0.0330906	Organoid-Mucosa	Down-reg		518	8.73515e-05	Organoid-Mucosa	Down-reg		518	0.921948	Organoid-Mucosa	Down-reg		518	0.256487	Organoid-Mucosa	Down-reg
519	0.317606	Organoid-Mucosa	Down-reg		519	0.886356	Organoid-Mucosa	Down-reg		519	0.358577	Organoid-Mucosa	Down-reg		519	0.449353	Organoid-Mucosa	Down-reg
520	0.150412	Organoid-Mucosa	Down-reg		520	0.201433	Organoid-Mucosa	Down-reg		520	0.0749112	Organoid-Mucosa	Down-reg		520	0.273358	Organoid-Mucosa	Down-reg
521	0.749525	Organoid-Mucosa	Down-reg		521	0.572502	Organoid-Mucosa	Down-reg		521	0.223231	Organoid-Mucosa	Down-reg		521	0.125098	Organoid-Mucosa	Down-reg
522	0.683819	Organoid-Mucosa	Down-reg		522	0.186932	Organoid-Mucosa	Down-reg		522	0.612128	Organoid-Mucosa	Down-reg		522	0.757667	Organoid-Mucosa	Down-reg
523	0.142574	Organoid-Mucosa	Down-reg		523	0.698288	Organoid-Mucosa	Down-reg		523	0.323272	Organoid-Mucosa	Down-reg		523	0.973622	Organoid-Mucosa	Down-reg
524	0.863125	Organoid-Mucosa	Down-reg		524	0.828005	Organoid-Mucosa	Down-reg		524	0.19537	Organoid-Mucosa	Down-reg		524	0.822718	Organoid-Mucosa	Down-reg
525	0.380225	Organoid-Mucosa	Down-reg		525	0.125699	Organoid-Mucosa	Down-reg		525	0.724256	Organoid-Mucosa	Down-reg		525	0.71692	Organoid-Mucosa	Down-reg
526	0.359563	Organoid-Mucosa	Down-reg		526	0.169811	Organoid-Mucosa	Down-reg		526	0.508399	Organoid-Mucosa	Down-reg		526	0.250768	Organoid-Mucosa	Down-reg
527	0.0827264	Organoid-Mucosa	Down-reg		527	8.73515e-05	Organoid-Mucosa	Down-reg		527	0.938132	Organoid-Mucosa	Down-reg		527	0.711416	Organoid-Mucosa	Down-reg
528	0.210735	Organoid-Mucosa	Down-reg		528	0.0535465	Organoid-Mucosa	Down-reg		528	0.652486	Organoid-Mucosa	Down-reg		528	0.912503	Organoid-Mucosa	Down-reg
529	0.233059	Organoid-Mucosa	Down-reg		529	0.768693	Organoid-Mucosa	Down-reg		529	0.462579	Organoid-Mucosa	Down-reg		529	0.843949	Organoid-Mucosa	Down-reg
530	0.943398	Organoid-Mucosa	Down-reg		530	0.758124	Organoid-Mucosa	Down-reg		530	0.0386506	Organoid-Mucosa	Down-reg		530	0.000357424	Organoid-Mucosa	Down-reg
531	0.965484	Organoid-Mucosa	Down-reg		531	0.491527	Organoid-Mucosa	Down-reg		531	0.48245	Organoid-Mucosa	Down-reg		531	0.167489	Organoid-Mucosa	Down-reg
532	0.315548	Organoid-Mucosa	Down-reg		532	0.653564	Organoid-Mucosa	Down-reg		532	0.0389238	Organoid-Mucosa	Down-reg		532	0.548502	Organoid-Mucosa	Down-reg
533	0.0851013	Organoid-Mucosa	Down-reg		533	0.237683	Organoid-Mucosa	Down-reg		533	0.382136	Organoid-Mucosa	Down-reg		533	0.379298	Organoid-Mucosa	Down-reg
534	0.339535	Organoid-Mucosa	Down-reg		534	0.291579	Organoid-Mucosa	Down-reg		534	0.408358	Organoid-Mucosa	Down-reg		534	0.913432	Organoid-Mucosa	Down-reg
535	0.606317	Organoid-Mucosa	Down-reg		535	0.918326	Organoid-Mucosa	Down-reg		535	0.544592	Organoid-Mucosa	Down-reg		535	0.439202	Organoid-Mucosa	Down-reg
536	0.36178	Organoid-Mucosa	Down-reg		536	0.629455	Organoid-Mucosa	Down-reg		536	0.582559	Organoid-Mucosa	Down-reg		536	0.949031	Organoid-Mucosa	Down-reg
537	0.994617	Organoid-Mucosa	Down-reg		537	0.612159	Organoid-Mucosa	Down-reg		537	0.654193	Organoid-Mucosa	Down-reg		537	0.507113	Organoid-Mucosa	Down-reg
538	0.733692	Organoid-Mucosa	Down-reg		538	0.433438	Organoid-Mucosa	Down-reg		538	0.260175	Organoid-Mucosa	Down-reg		538	0.0726285	Organoid-Mucosa	Down-reg
539	0.811985	Organoid-Mucosa	Down-reg		539	0.757862	Organoid-Mucosa	Down-reg		539	0.25956	Organoid-Mucosa	Down-reg		539	0.182143	Organoid-Mucosa	Down-reg
540	0.693398	Organoid-Mucosa	Down-reg		540	0.0674354	Organoid-Mucosa	Down-reg		540	0.78749	Organoid-Mucosa	Down-reg		540	0.750161	Organoid-Mucosa	Down-reg
541	0.457172	Organoid-Mucosa	Down-reg		541	0.190339	Organoid-Mucosa	Down-reg		541	0.727875	Organoid-Mucosa	Down-reg		541	0.906855	Organoid-Mucosa	Down-reg
542	0.212239	Organoid-Mucosa	Down-reg		542	0.347921	Organoid-Mucosa	Down-reg		542	0.618069	Organoid-Mucosa	Down-reg		542	0.668311	Organoid-Mucosa	Down-reg
543	0.482901	Organoid-Mucosa	Down-reg		543	0.752096	Organoid-Mucosa	Down-reg		543	0.263726	Organoid-Mucosa	Down-reg		543	0.822575	Organoid-Mucosa	Down-reg
544	0.512191	Organoid-Mucosa	Down-reg		544	0.560535	Organoid-Mucosa	Down-reg		544	0.364176	Organoid-Mucosa	Down-reg		544	0.744085	Organoid-Mucosa	Down-reg
545	0.309452	Organoid-Mucosa	Down-reg		545	0.191911	Organoid-Mucosa	Down-reg		545	0.687107	Organoid-Mucosa	Down-reg		545	0.888698	Organoid-Mucosa	Down-reg
546	0.328056	Organoid-Mucosa	Down-reg		546	0.976677	Organoid-Mucosa	Down-reg		546	0.00874078	Organoid-Mucosa	Down-reg		546	0.847094	Organoid-Mucosa	Down-reg
547	0.598559	Organoid-Mucosa	Down-reg		547	0.374389	Organoid-Mucosa	Down-reg		547	0.549167	Organoid-Mucosa	Down-reg		547	0.992208	Organoid-Mucosa	Down-reg
548	0.609088	Organoid-Mucosa	Down-reg		548	0.511618	Organoid-Mucosa	Down-reg		548	0.603046	Organoid-Mucosa	Down-reg		548	0.975695	Organoid-Mucosa	Down-reg
549	0.462635	Organoid-Mucosa	Down-reg		549	0.265636	Organoid-Mucosa	Down-reg		549	0.702745	Organoid-Mucosa	Down-reg		549	0.268139	Organoid-Mucosa	Down-reg
550	0.250317	Organoid-Mucosa	Down-reg		550	0.242488	Organoid-Mucosa	Down-reg		550	0.701311	Organoid-Mucosa	Down-reg		550	0.629638	Organoid-Mucosa	Down-reg
551	0.0288949	Organoid-Mucosa	Down-reg		551	8.73515e-05	Organoid-Mucosa	Down-reg		551	0.782778	Organoid-Mucosa	Down-reg		551	0.579169	Organoid-Mucosa	Down-reg
552	0.275728	Organoid-Mucosa	Down-reg		552	0.318658	Organoid-Mucosa	Down-reg		552	0.494196	Organoid-Mucosa	Down-reg		552	0.45786	Organoid-Mucosa	Down-reg
553	0.0330906	Organoid-Mucosa	Down-reg		553	0.00436758	Organoid-Mucosa	Down-reg		553	0.912456	Organoid-Mucosa	Down-reg		553	0.0979341	Organoid-Mucosa	Down-reg
554	0.505858	Organoid-Mucosa	Down-reg		554	0.166841	Organoid-Mucosa	Down-reg		554	0.713466	Organoid-Mucosa	Down-reg		554	0.713775	Organoid-Mucosa	Down-reg
555	0.694823	Organoid-Mucosa	Down-reg		555	0.527603	Organoid-Mucosa	Down-reg		555	0.262497	Organoid-Mucosa	Down-reg		555	0.262563	Organoid-Mucosa	Down-reg
556	0.37215	Organoid-Mucosa	Down-reg		556	0.5297	Organoid-Mucosa	Down-reg		556	0.548279	Organoid-Mucosa	Down-reg		556	0.878119	Organoid-Mucosa	Down-reg
557	0.438015	Organoid-Mucosa	Down-reg		557	0.044724	Organoid-Mucosa	Down-reg		557	0.838569	Organoid-Mucosa	Down-reg		557	0.628065	Organoid-Mucosa	Down-reg
558	0.0469443	Organoid-Mucosa	Down-reg		558	0.257163	Organoid-Mucosa	Down-reg		558	0.795889	Organoid-Mucosa	Down-reg		558	0.642004	Organoid-Mucosa	Down-reg
559	0.605446	Organoid-Mucosa	Down-reg		559	0.723096	Organoid-Mucosa	Down-reg		559	0.523354	Organoid-Mucosa	Down-reg		559	0.824219	Organoid-Mucosa	Down-reg
560	0.301061	Organoid-Mucosa	Down-reg		560	0.300664	Organoid-Mucosa	Down-reg		560	0.659451	Organoid-Mucosa	Down-reg		560	0.634499	Organoid-Mucosa	Down-reg
561	0.221343	Organoid-Mucosa	Down-reg		561	0.830538	Organoid-Mucosa	Down-reg		561	0.208481	Organoid-Mucosa	Down-reg		561	0.411395	Organoid-Mucosa	Down-reg
562	0.281586	Organoid-Mucosa	Down-reg		562	0.756289	Organoid-Mucosa	Down-reg		562	0.196463	Organoid-Mucosa	Down-reg		562	0.91479	Organoid-Mucosa	Down-reg
563	0.805573	Organoid-Mucosa	Down-reg		563	0.752883	Organoid-Mucosa	Down-reg		563	0.00908222	Organoid-Mucosa	Down-reg		563	0.970906	Organoid-Mucosa	Down-reg
564	0.265754	Organoid-Mucosa	Down-reg		564	0.433176	Organoid-Mucosa	Down-reg		564	0.314941	Organoid-Mucosa	Down-reg		564	0.404389	Organoid-Mucosa	Down-reg
565	0.825443	Organoid-Mucosa	Down-reg		565	0.537823	Organoid-Mucosa	Down-reg		565	0.271511	Organoid-Mucosa	Down-reg		565	0.483237	Organoid-Mucosa	Down-reg
566	0.358771	Organoid-Mucosa	Down-reg		566	0.190426	Organoid-Mucosa	Down-reg		566	0.178367	Organoid-Mucosa	Down-reg		566	0.557438	Organoid-Mucosa	Down-reg
567	0.443081	Organoid-Mucosa	Down-reg		567	0.693571	Organoid-Mucosa	Down-reg		567	0.236206	Organoid-Mucosa	Down-reg		567	0.849453	Organoid-Mucosa	Down-reg
568	0.420836	Organoid-Mucosa	Down-reg		568	0.923742	Organoid-Mucosa	Down-reg		568	0.39873	Organoid-Mucosa	Down-reg		568	0.420616	Organoid-Mucosa	Down-reg
569	0.224034	Organoid-Mucosa	Down-reg		569	0.271226	Organoid-Mucosa	Down-reg		569	0.228148	Organoid-Mucosa	Down-reg		569	0.60905	Organoid-Mucosa	Down-reg
570	0.0215326	Organoid-Mucosa	Down-reg		570	0.0395702	Organoid-Mucosa	Down-reg		570	0.777793	Organoid-Mucosa	Down-reg		570	0.880835	Organoid-Mucosa	Down-reg
571	0.633708	Organoid-Mucosa	Down-reg		571	0.968816	Organoid-Mucosa	Down-reg		571	0.645589	Organoid-Mucosa	Down-reg		571	0.983559	Organoid-Mucosa	Down-reg
572	0.548132	Organoid-Mucosa	Down-reg		572	0.47493	Organoid-Mucosa	Down-reg		572	0.292202	Organoid-Mucosa	Down-reg		572	0.943384	Organoid-Mucosa	Down-reg
573	0.693477	Organoid-Mucosa	Down-reg		573	0.403651	Organoid-Mucosa	Down-reg		573	0.471866	Organoid-Mucosa	Down-reg		573	0.748445	Organoid-Mucosa	Down-reg
574	0.23583	Organoid-Mucosa	Down-reg		574	0.0207897	Organoid-Mucosa	Down-reg		574	0.608167	Organoid-Mucosa	Down-reg		574	0.452927	Organoid-Mucosa	Down-reg
575	0.408407	Organoid-Mucosa	Down-reg		575	0.0989693	Organoid-Mucosa	Down-reg		575	0.654603	Organoid-Mucosa	Down-reg		575	0.48245	Organoid-Mucosa	Down-reg
576	0.346818	Organoid-Mucosa	Down-reg		576	0.850804	Organoid-Mucosa	Down-reg		576	0.0769598	Organoid-Mucosa	Down-reg		576	0.538709	Organoid-Mucosa	Down-reg
577	0.0383154	Organoid-Mucosa	Down-reg		577	0.0706674	Organoid-Mucosa	Down-reg		577	0.766389	Organoid-Mucosa	Down-reg		577	0.178712	Organoid-Mucosa	Down-reg
578	0.285703	Organoid-Mucosa	Down-reg		578	0.811321	Organoid-Mucosa	Down-reg		578	0.290631	Organoid-Mucosa	Down-reg		578	0.5633	Organoid-Mucosa	Down-reg
579	0.444031	Organoid-Mucosa	Down-reg		579	8.73515e-05	Organoid-Mucosa	Down-reg		579	0.728558	Organoid-Mucosa	Down-reg		579	0.0732719	Organoid-Mucosa	Down-reg
580	0.669807	Organoid-Mucosa	Down-reg		580	0.693484	Organoid-Mucosa	Down-reg		580	0.174133	Organoid-Mucosa	Down-reg		580	0.955751	Organoid-Mucosa	Down-reg
581	0.362175	Organoid-Mucosa	Down-reg		581	0.267296	Organoid-Mucosa	Down-reg		581	0.551284	Organoid-Mucosa	Down-reg		581	0.738723	Organoid-Mucosa	Down-reg
582	0.207568	Organoid-Mucosa	Down-reg		582	0.121768	Organoid-Mucosa	Down-reg		582	0.640945	Organoid-Mucosa	Down-reg		582	0.77947	Organoid-Mucosa	Down-reg
583	0.294807	Organoid-Mucosa	Down-reg		583	0.189291	Organoid-Mucosa	Down-reg		583	0.679527	Organoid-Mucosa	Down-reg		583	0.919937	Organoid-Mucosa	Down-reg
584	0.67709	Organoid-Mucosa	Down-reg		584	0.268606	Organoid-Mucosa	Down-reg		584	0.650915	Organoid-Mucosa	Down-reg		584	0.855458	Organoid-Mucosa	Down-reg
585	0.388616	Organoid-Mucosa	Down-reg		585	0.400769	Organoid-Mucosa	Down-reg		585	0.555859	Organoid-Mucosa	Down-reg		585	0.868611	Organoid-Mucosa	Down-reg
586	0.285861	Organoid-Mucosa	Down-reg		586	0.678896	Organoid-Mucosa	Down-reg		586	0.418601	Organoid-Mucosa	Down-reg		586	0.883051	Organoid-Mucosa	Down-reg
587	0.553911	Organoid-Mucosa	Down-reg		587	0.470737	Organoid-Mucosa	Down-reg		587	0.675567	Organoid-Mucosa	Down-reg		587	0.698692	Organoid-Mucosa	Down-reg
588	0.208756	Organoid-Mucosa	Down-reg		588	0.598882	Organoid-Mucosa	Down-reg		588	0.399549	Organoid-Mucosa	Down-reg		588	0.687898	Organoid-Mucosa	Down-reg
589	0.274937	Organoid-Mucosa	Down-reg		589	0.368274	Organoid-Mucosa	Down-reg		589	0.229924	Organoid-Mucosa	Down-reg		589	0.46122	Organoid-Mucosa	Down-reg
590	0.508946	Organoid-Mucosa	Down-reg		590	0.456936	Organoid-Mucosa	Down-reg		590	0.424884	Organoid-Mucosa	Down-reg		590	0.615055	Organoid-Mucosa	Down-reg
591	0.744696	Organoid-Mucosa	Down-reg		591	0.56167	Organoid-Mucosa	Down-reg		591	0.585701	Organoid-Mucosa	Down-reg		591	0.962685	Organoid-Mucosa	Down-reg
592	0.418936	Organoid-Mucosa	Down-reg		592	0.76485	Organoid-Mucosa	Down-reg		592	0.570473	Organoid-Mucosa	Down-reg		592	0.919151	Organoid-Mucosa	Down-reg
593	0.514408	Organoid-Mucosa	Down-reg		593	0.396663	Organoid-Mucosa	Down-reg		593	0.722139	Organoid-Mucosa	Down-reg		593	0.471871	Organoid-Mucosa	Down-reg
594	0.834072	Organoid-Mucosa	Down-reg		594	0.718029	Organoid-Mucosa	Down-reg		594	0.307703	Organoid-Mucosa	Down-reg		594	0.411466	Organoid-Mucosa	Down-reg
595	0.927723	Organoid-Mucosa	Down-reg		595	0.82486	Organoid-Mucosa	Down-reg		595	0.324228	Organoid-Mucosa	Down-reg		595	0.492101	Organoid-Mucosa	Down-reg
596	0.649383	Organoid-Mucosa	Down-reg		596	0.270353	Organoid-Mucosa	Down-reg		596	0.302103	Organoid-Mucosa	Down-reg		596	0.124598	Organoid-Mucosa	Down-reg
597	0.538395	Organoid-Mucosa	Down-reg		597	0.429595	Organoid-Mucosa	Down-reg		597	0.574775	Organoid-Mucosa	Down-reg		597	0.972979	Organoid-Mucosa	Down-reg
598	0.0273908	Organoid-Mucosa	Down-reg		598	8.73515e-05	Organoid-Mucosa	Down-reg		598	0.813234	Organoid-Mucosa	Down-reg		598	0.436057	Organoid-Mucosa	Down-reg
599	0.695614	Organoid-Mucosa	Down-reg		599	0.942785	Organoid-Mucosa	Down-reg		599	0.0650096	Organoid-Mucosa	Down-reg		599	0.396025	Organoid-Mucosa	Down-reg
600	0.474984	Organoid-Mucosa	Down-reg		600	0.160552	Organoid-Mucosa	Down-reg		600	0.751229	Organoid-Mucosa	Down-reg		600	0.815069	Organoid-Mucosa	Down-reg
601	0.861384	Organoid-Mucosa	Down-reg		601	0.806778	Organoid-Mucosa	Down-reg		601	0.0949877	Organoid-Mucosa	Down-reg		601	0.185646	Organoid-Mucosa	Down-reg
602	0.344364	Organoid-Mucosa	Down-reg		602	0.316387	Organoid-Mucosa	Down-reg		602	0.145384	Organoid-Mucosa	Down-reg		602	0.794767	Organoid-Mucosa	Down-reg
603	0.297261	Organoid-Mucosa	Down-reg		603	0.136443	Organoid-Mucosa	Down-reg		603	0.668055	Organoid-Mucosa	Down-reg		603	0.752234	Organoid-Mucosa	Down-reg
604	0.63632	Organoid-Mucosa	Down-reg		604	0.427498	Organoid-Mucosa	Down-reg		604	0.670172	Organoid-Mucosa	Down-reg		604	0.3635	Organoid-Mucosa	Down-reg
605	0.0793224	Organoid-Mucosa	Down-reg		605	8.73515e-05	Organoid-Mucosa	Down-reg		605	0.941956	Organoid-Mucosa	Down-reg		605	0.297591	Organoid-Mucosa	Down-reg
606	0.7386	Organoid-Mucosa	Down-reg		606	0.960517	Organoid-Mucosa	Down-reg		606	0.46251	Organoid-Mucosa	Down-reg		606	0.918793	Organoid-Mucosa	Down-reg
607	0.774145	Organoid-Mucosa	Down-reg		607	0.516422	Organoid-Mucosa	Down-reg		607	0.295684	Organoid-Mucosa	Down-reg		607	0.806848	Organoid-Mucosa	Down-reg
608	0.452739	Organoid-Mucosa	Down-reg		608	0.438854	Organoid-Mucosa	Down-reg		608	0.500478	Organoid-Mucosa	Down-reg		608	0.77661	Organoid-Mucosa	Down-reg
609	0.156111	Organoid-Mucosa	Down-reg		609	0.17776	Organoid-Mucosa	Down-reg		609	0.719749	Organoid-Mucosa	Down-reg		609	0.706055	Organoid-Mucosa	Down-reg
610	0.422023	Organoid-Mucosa	Down-reg		610	0.569619	Organoid-Mucosa	Down-reg		610	0.0985387	Organoid-Mucosa	Down-reg		610	0.959254	Organoid-Mucosa	Down-reg
611	0.28879	Organoid-Mucosa	Down-reg		611	0.299354	Organoid-Mucosa	Down-reg		611	0.0648047	Organoid-Mucosa	Down-reg		611	0.266138	Organoid-Mucosa	Down-reg
612	0.310006	Organoid-Mucosa	Down-reg		612	0.128319	Organoid-Mucosa	Down-reg		612	0.645998	Organoid-Mucosa	Down-reg		612	0.809064	Organoid-Mucosa	Down-reg
613	0.88537	Organoid-Mucosa	Down-reg		613	0.810797	Organoid-Mucosa	Down-reg		613	0.39395	Organoid-Mucosa	Down-reg		613	0.94896	Organoid-Mucosa	Down-reg
614	0.514645	Organoid-Mucosa	Down-reg		614	0.590059	Organoid-Mucosa	Down-reg		614	0.182942	Organoid-Mucosa	Down-reg		614	0.55029	Organoid-Mucosa	Down-reg
615	0.305573	Organoid-Mucosa	Down-reg		615	0.592331	Organoid-Mucosa	Down-reg		615	0.211076	Organoid-Mucosa	Down-reg		615	0.573165	Organoid-Mucosa	Down-reg
616	0.890279	Organoid-Mucosa	Down-reg		616	0.917802	Organoid-Mucosa	Down-reg		616	0.0437722	Organoid-Mucosa	Down-reg		616	0.98892	Organoid-Mucosa	Down-reg
617	0.253483	Organoid-Mucosa	Down-reg		617	0.314029	Organoid-Mucosa	Down-reg		617	0.398457	Organoid-Mucosa	Down-reg		617	0.791479	Organoid-Mucosa	Down-reg
618	0.533407	Organoid-Mucosa	Down-reg		618	0.537648	Organoid-Mucosa	Down-reg		618	0.583447	Organoid-Mucosa	Down-reg		618	0.316749	Organoid-Mucosa	Down-reg
619	0.249208	Organoid-Mucosa	Down-reg		619	0.092942	Organoid-Mucosa	Down-reg		619	0.666143	Organoid-Mucosa	Down-reg		619	0.0106512	Organoid-Mucosa	Down-reg
620	0.393683	Organoid-Mucosa	Down-reg		620	0.00978337	Organoid-Mucosa	Down-reg		620	0.700014	Organoid-Mucosa	Down-reg		620	0.809779	Organoid-Mucosa	Down-reg
621	0.986146	Organoid-Mucosa	Down-reg		621	0.664483	Organoid-Mucosa	Down-reg		621	0.72767	Organoid-Mucosa	Down-reg		621	0.950676	Organoid-Mucosa	Down-reg
622	0.018841	Organoid-Mucosa	Down-reg		622	0.135307	Organoid-Mucosa	Down-reg		622	0.954794	Organoid-Mucosa	Down-reg		622	0.79491	Organoid-Mucosa	Down-reg
623	0.224588	Organoid-Mucosa	Down-reg		623	0.453616	Organoid-Mucosa	Down-reg		623	0.467905	Organoid-Mucosa	Down-reg		623	0.76889	Organoid-Mucosa	Down-reg
624	0.165769	Organoid-Mucosa	Down-reg		624	0.249651	Organoid-Mucosa	Down-reg		624	0.357621	Organoid-Mucosa	Down-reg		624	0.576024	Organoid-Mucosa	Down-reg
625	0.71216	Organoid-Mucosa	Down-reg		625	0.492138	Organoid-Mucosa	Down-reg		625	0.575253	Organoid-Mucosa	Down-reg		625	0.92587	Organoid-Mucosa	Down-reg
626	0.164899	Organoid-Mucosa	Down-reg		626	0.201258	Organoid-Mucosa	Down-reg		626	0.400096	Organoid-Mucosa	Down-reg		626	0.537351	Organoid-Mucosa	Down-reg
627	0.43754	Organoid-Mucosa	Down-reg		627	0.154001	Organoid-Mucosa	Down-reg		627	0.662865	Organoid-Mucosa	Down-reg		627	0.936093	Organoid-Mucosa	Down-reg
628	0.574889	Organoid-Mucosa	Down-reg		628	0.701433	Organoid-Mucosa	Down-reg		628	0.508126	Organoid-Mucosa	Down-reg		628	0.539138	Organoid-Mucosa	Down-reg
629	0.610117	Organoid-Mucosa	Down-reg		629	0.512841	Organoid-Mucosa	Down-reg		629	0.237913	Organoid-Mucosa	Down-reg		629	0.706984	Organoid-Mucosa	Down-reg
630	0.532536	Organoid-Mucosa	Down-reg		630	0.841108	Organoid-Mucosa	Down-reg		630	0.434444	Organoid-Mucosa	Down-reg		630	0.99614	Organoid-Mucosa	Down-reg
631	0.79924	Organoid-Mucosa	Down-reg		631	0.841108	Organoid-Mucosa	Down-reg		631	0.5267	Organoid-Mucosa	Down-reg		631	0.996354	Organoid-Mucosa	Down-reg
632	0.851092	Organoid-Mucosa	Down-reg		632	0.729647	Organoid-Mucosa	Down-reg		632	0.296777	Organoid-Mucosa	Down-reg		632	0.862034	Organoid-Mucosa	Down-reg
633	0.467939	Organoid-Mucosa	Down-reg		633	0.215671	Organoid-Mucosa	Down-reg		633	0.660407	Organoid-Mucosa	Down-reg		633	0.771749	Organoid-Mucosa	Down-reg
634	0.22443	Organoid-Mucosa	Down-reg		634	0.497729	Organoid-Mucosa	Down-reg		634	0.316922	Organoid-Mucosa	Down-reg		634	0.587748	Organoid-Mucosa	Down-reg
635	0.954481	Organoid-Mucosa	Down-reg		635	8.73515e-05	Organoid-Mucosa	Down-reg		635	0.290699	Organoid-Mucosa	Down-reg		635	0.167346	Organoid-Mucosa	Down-reg
636	0.290136	Organoid-Mucosa	Down-reg		636	0.192697	Organoid-Mucosa	Down-reg		636	0.69735	Organoid-Mucosa	Down-reg		636	0.0593323	Organoid-Mucosa	Down-reg
637	0.541403	Organoid-Mucosa	Down-reg		637	0.638889	Organoid-Mucosa	Down-reg		637	0.67823	Organoid-Mucosa	Down-reg		637	0.527486	Organoid-Mucosa	Down-reg
638	0.128246	Organoid-Mucosa	Down-reg		638	0.280573	Organoid-Mucosa	Down-reg		638	0.658836	Organoid-Mucosa	Down-reg		638	0.325113	Organoid-Mucosa	Down-reg
639	0.336447	Organoid-Mucosa	Down-reg		639	0.298305	Organoid-Mucosa	Down-reg		639	0.362879	Organoid-Mucosa	Down-reg		639	0.795053	Organoid-Mucosa	Down-reg
640	0.708597	Organoid-Mucosa	Down-reg		640	0.399546	Organoid-Mucosa	Down-reg		640	0.73443	Organoid-Mucosa	Down-reg		640	0.848452	Organoid-Mucosa	Down-reg
641	0.84468	Organoid-Mucosa	Down-reg		641	0.378756	Organoid-Mucosa	Down-reg		641	0.546299	Organoid-Mucosa	Down-reg		641	0.147402	Organoid-Mucosa	Down-reg
642	0.392891	Organoid-Mucosa	Down-reg		642	0.139151	Organoid-Mucosa	Down-reg		642	0.698306	Organoid-Mucosa	Down-reg		642	0.55079	Organoid-Mucosa	Down-reg
643	0.0972926	Organoid-Mucosa	Down-reg		643	0.359189	Organoid-Mucosa	Down-reg		643	0.418875	Organoid-Mucosa	Down-reg		643	0.439846	Organoid-Mucosa	Down-reg
644	0.0659436	Organoid-Mucosa	Down-reg		644	0.0762579	Organoid-Mucosa	Down-reg		644	0.838842	Organoid-Mucosa	Down-reg		644	0.0807063	Organoid-Mucosa	Down-reg
645	0.984088	Organoid-Mucosa	Down-reg		645	0.603512	Organoid-Mucosa	Down-reg		645	0.546435	Organoid-Mucosa	Down-reg		645	0.545857	Organoid-Mucosa	Down-reg
646	0.158882	Organoid-Mucosa	Down-reg		646	0.0938155	Organoid-Mucosa	Down-reg		646	0.715515	Organoid-Mucosa	Down-reg		646	0.971549	Organoid-Mucosa	Down-reg
647	0.205747	Organoid-Mucosa	Down-reg		647	0.504979	Organoid-Mucosa	Down-reg		647	0.637189	Organoid-Mucosa	Down-reg		647	0.52527	Organoid-Mucosa	Down-reg
648	0.726409	Organoid-Mucosa	Down-reg		648	0.0556429	Organoid-Mucosa	Down-reg		648	0.612879	Organoid-Mucosa	Down-reg		648	0.377868	Organoid-Mucosa	Down-reg
649	0.658249	Organoid-Mucosa	Down-reg		649	0.642645	Organoid-Mucosa	Down-reg		649	0.224529	Organoid-Mucosa	Down-reg		649	0.733362	Organoid-Mucosa	Down-reg
650	0.299557	Organoid-Mucosa	Down-reg		650	0.963749	Organoid-Mucosa	Down-reg		650	0.237299	Organoid-Mucosa	Down-reg		650	0.543498	Organoid-Mucosa	Down-reg
651	0.406428	Organoid-Mucosa	Down-reg		651	0.590584	Organoid-Mucosa	Down-reg		651	0.290972	Organoid-Mucosa	Down-reg		651	0.0919294	Organoid-Mucosa	Down-reg
652	0.619775	Organoid-Mucosa	Down-reg		652	0.830276	Organoid-Mucosa	Down-reg		652	0.260789	Organoid-Mucosa	Down-reg		652	0.966116	Organoid-Mucosa	Down-reg
653	0.0232742	Organoid-Mucosa	Down-reg		653	8.73515e-05	Organoid-Mucosa	Down-reg		653	0.844919	Organoid-Mucosa	Down-reg		653	0.0329545	Organoid-Mucosa	Down-reg
654	0.55779	Organoid-Mucosa	Down-reg		654	0.512579	Organoid-Mucosa	Down-reg		654	0.37681	Organoid-Mucosa	Down-reg		654	0.241618	Organoid-Mucosa	Down-reg
655	0.621833	Organoid-Mucosa	Down-reg		655	0.272973	Organoid-Mucosa	Down-reg		655	0.187585	Organoid-Mucosa	Down-reg		655	0.185717	Organoid-Mucosa	Down-reg
656	0.437935	Organoid-Mucosa	Down-reg		656	0.597834	Organoid-Mucosa	Down-reg		656	0.174474	Organoid-Mucosa	Down-reg		656	0.601401	Organoid-Mucosa	Down-reg
657	0.168461	Organoid-Mucosa	Down-reg		657	0.416143	Organoid-Mucosa	Down-reg		657	0.106938	Organoid-Mucosa	Down-reg		657	0.802202	Organoid-Mucosa	Down-reg
658	0.697277	Organoid-Mucosa	Down-reg		658	0.472921	Organoid-Mucosa	Down-reg		658	0.286124	Organoid-Mucosa	Down-reg		658	0.934734	Organoid-Mucosa	Down-reg
659	0.247625	Organoid-Mucosa	Down-reg		659	0.187806	Organoid-Mucosa	Down-reg		659	0.711144	Organoid-Mucosa	Down-reg		659	0.353135	Organoid-Mucosa	Down-reg
660	0.314519	Organoid-Mucosa	Down-reg		660	0.24144	Organoid-Mucosa	Down-reg		660	0.753073	Organoid-Mucosa	Down-reg		660	0.402245	Organoid-Mucosa	Down-reg
661	0.779607	Organoid-Mucosa	Down-reg		661	0.394741	Organoid-Mucosa	Down-reg		661	0.561185	Organoid-Mucosa	Down-reg		661	0.292015	Organoid-Mucosa	Down-reg
662	0.0433027	Organoid-Mucosa	Down-reg		662	8.73515e-05	Organoid-Mucosa	Down-reg		662	0.811868	Organoid-Mucosa	Down-reg		662	0.764815	Organoid-Mucosa	Down-reg
663	0.626583	Organoid-Mucosa	Down-reg		663	0.865566	Organoid-Mucosa	Down-reg		663	0.547869	Organoid-Mucosa	Down-reg		663	0.112445	Organoid-Mucosa	Down-reg
664	0.00720393	Organoid-Mucosa	Down-reg		664	8.73515e-05	Organoid-Mucosa	Down-reg		664	0.782368	Organoid-Mucosa	Down-reg		664	0.108299	Organoid-Mucosa	Down-reg
665	0.748575	Organoid-Mucosa	Down-reg		665	0.432303	Organoid-Mucosa	Down-reg		665	0.126332	Organoid-Mucosa	Down-reg		665	0.177425	Organoid-Mucosa	Down-reg
666	0.764725	Organoid-Mucosa	Down-reg		666	0.550489	Organoid-Mucosa	Down-reg		666	0.367454	Organoid-Mucosa	Down-reg		666	0.307313	Organoid-Mucosa	Down-reg
667	0.0317448	Organoid-Mucosa	Down-reg		667	8.73515e-05	Organoid-Mucosa	Down-reg		667	0.793772	Organoid-Mucosa	Down-reg		667	0.518765	Organoid-Mucosa	Down-reg
668	0.923053	Organoid-Mucosa	Down-reg		668	0.212002	Organoid-Mucosa	Down-reg		668	0.112333	Organoid-Mucosa	Down-reg		668	0.0401029	Organoid-Mucosa	Down-reg
669	0.94126	Organoid-Mucosa	Down-reg		669	0.787212	Organoid-Mucosa	Down-reg		669	0.585974	Organoid-Mucosa	Down-reg		669	0.373293	Organoid-Mucosa	Down-reg
670	0.241925	Organoid-Mucosa	Down-reg		670	0.819444	Organoid-Mucosa	Down-reg		670	0.374693	Organoid-Mucosa	Down-reg		670	0.256344	Organoid-Mucosa	Down-reg
671	0.780241	Organoid-Mucosa	Down-reg		671	0.893519	Organoid-Mucosa	Down-reg		671	0.367591	Organoid-Mucosa	Down-reg		671	0.823218	Organoid-Mucosa	Down-reg
672	0.416403	Organoid-Mucosa	Down-reg		672	0.181167	Organoid-Mucosa	Down-reg		672	0.671333	Organoid-Mucosa	Down-reg		672	0.57681	Organoid-Mucosa	Down-reg
673	0.458043	Organoid-Mucosa	Down-reg		673	8.73515e-05	Organoid-Mucosa	Down-reg		673	0.720158	Organoid-Mucosa	Down-reg		673	0.381586	Organoid-Mucosa	Down-reg
674	0.797973	Organoid-Mucosa	Down-reg		674	0.775856	Organoid-Mucosa	Down-reg		674	0.914982	Organoid-Mucosa	Down-reg		674	0.962756	Organoid-Mucosa	Down-reg
675	0.80304	Organoid-Mucosa	Down-reg		675	0.474406	Organoid-Mucosa	Down-reg		675	0.602636	Organoid-Mucosa	Down-reg		675	0.28408	Organoid-Mucosa	Down-reg
676	0.737888	Organoid-Mucosa	Down-reg		676	0.338312	Organoid-Mucosa	Down-reg		676	0.563712	Organoid-Mucosa	Down-reg		676	0.652513	Organoid-Mucosa	Down-reg
677	0.667115	Organoid-Mucosa	Down-reg		677	0.8087	Organoid-Mucosa	Down-reg		677	0.286329	Organoid-Mucosa	Down-reg		677	0.98556	Organoid-Mucosa	Down-reg
678	0.219522	Organoid-Mucosa	Down-reg		678	0.600454	Organoid-Mucosa	Down-reg		678	0.182191	Organoid-Mucosa	Down-reg		678	0.46558	Organoid-Mucosa	Down-reg
679	0.689756	Organoid-Mucosa	Down-reg		679	0.966282	Organoid-Mucosa	Down-reg		679	0.0524447	Organoid-Mucosa	Down-reg		679	0.985989	Organoid-Mucosa	Down-reg
680	0.638854	Organoid-Mucosa	Down-reg		680	0.950035	Organoid-Mucosa	Down-reg		680	0.161841	Organoid-Mucosa	Down-reg		680	0.809708	Organoid-Mucosa	Down-reg
681	0.302961	Organoid-Mucosa	Down-reg		681	0.375874	Organoid-Mucosa	Down-reg		681	0.418328	Organoid-Mucosa	Down-reg		681	0.229895	Organoid-Mucosa	Down-reg
682	0.431523	Organoid-Mucosa	Down-reg		682	0.211653	Organoid-Mucosa	Down-reg		682	0.489142	Organoid-Mucosa	Down-reg		682	0.241118	Organoid-Mucosa	Down-reg
683	0.283645	Organoid-Mucosa	Down-reg		683	0.253407	Organoid-Mucosa	Down-reg		683	0.458754	Organoid-Mucosa	Down-reg		683	0.903424	Organoid-Mucosa	Down-reg
684	0.0982426	Organoid-Mucosa	Down-reg		684	8.73515e-05	Organoid-Mucosa	Down-reg		684	0.739825	Organoid-Mucosa	Down-reg		684	0.300021	Organoid-Mucosa	Down-reg
685	0.492084	Organoid-Mucosa	Down-reg		685	0.995807	Organoid-Mucosa	Down-reg		685	0.188678	Organoid-Mucosa	Down-reg		685	0.300379	Organoid-Mucosa	Down-reg
686	0.263775	Organoid-Mucosa	Down-reg		686	0.294549	Organoid-Mucosa	Down-reg		686	0.664641	Organoid-Mucosa	Down-reg		686	0.700979	Organoid-Mucosa	Down-reg
687	0.900016	Organoid-Mucosa	Down-reg		687	0.922956	Organoid-Mucosa	Down-reg		687	0.293158	Organoid-Mucosa	Down-reg		687	0.366288	Organoid-Mucosa	Down-reg
688	0.89772	Organoid-Mucosa	Down-reg		688	0.918501	Organoid-Mucosa	Down-reg		688	0.314736	Organoid-Mucosa	Down-reg		688	0.671027	Organoid-Mucosa	Down-reg
689	0.545519	Organoid-Mucosa	Down-reg		689	0.159416	Organoid-Mucosa	Down-reg		689	0.811322	Organoid-Mucosa	Down-reg		689	0.501894	Organoid-Mucosa	Down-reg
690	0.134104	Organoid-Mucosa	Down-reg		690	0.59827	Organoid-Mucosa	Down-reg		690	0.107757	Organoid-Mucosa	Down-reg		690	0.922939	Organoid-Mucosa	Down-reg
691	0.323939	Organoid-Mucosa	Down-reg		691	0.280224	Organoid-Mucosa	Down-reg		691	0.663821	Organoid-Mucosa	Down-reg		691	0.783616	Organoid-Mucosa	Down-reg
692	0.402391	Organoid-Mucosa	Down-reg		692	0.257862	Organoid-Mucosa	Down-reg		692	0.677274	Organoid-Mucosa	Down-reg		692	0.894131	Organoid-Mucosa	Down-reg
693	0.016387	Organoid-Mucosa	Down-reg		693	8.73515e-05	Organoid-Mucosa	Down-reg		693	0.920855	Organoid-Mucosa	Down-reg		693	0.0770605	Organoid-Mucosa	Down-reg
694	0.462318	Organoid-Mucosa	Down-reg		694	0.246419	Organoid-Mucosa	Down-reg		694	0.610284	Organoid-Mucosa	Down-reg		694	0.571878	Organoid-Mucosa	Down-reg
695	0.350776	Organoid-Mucosa	Down-reg		695	0.885307	Organoid-Mucosa	Down-reg		695	0.489006	Organoid-Mucosa	Down-reg		695	0.0995068	Organoid-Mucosa	Down-reg
696	0.772641	Organoid-Mucosa	Down-reg		696	0.091195	Organoid-Mucosa	Down-reg		696	0.175567	Organoid-Mucosa	Down-reg		696	0.143756	Organoid-Mucosa	Down-reg
697	0.465009	Organoid-Mucosa	Down-reg		697	0.200646	Organoid-Mucosa	Down-reg		697	0.896067	Organoid-Mucosa	Down-reg		697	0.398456	Organoid-Mucosa	Down-reg
698	0.186115	Organoid-Mucosa	Down-reg		698	0.0329315	Organoid-Mucosa	Down-reg		698	0.866157	Organoid-Mucosa	Down-reg		698	0.639717	Organoid-Mucosa	Down-reg
699	0.185006	Organoid-Mucosa	Down-reg		699	0.502446	Organoid-Mucosa	Down-reg		699	0.391628	Organoid-Mucosa	Down-reg		699	0.789978	Organoid-Mucosa	Down-reg
700	0.909911	Organoid-Mucosa	Down-reg		700	0.655748	Organoid-Mucosa	Down-reg		700	0.334881	Organoid-Mucosa	Down-reg		700	0.543284	Organoid-Mucosa	Down-reg
701	0.308186	Organoid-Mucosa	Down-reg		701	0.268693	Organoid-Mucosa	Down-reg		701	0.61206	Organoid-Mucosa	Down-reg		701	0.768818	Organoid-Mucosa	Down-reg
702	0.297736	Organoid-Mucosa	Down-reg		702	0.236461	Organoid-Mucosa	Down-reg		702	0.702404	Organoid-Mucosa	Down-reg		702	0.899921	Organoid-Mucosa	Down-reg
703	0.393604	Organoid-Mucosa	Down-reg		703	0.894392	Organoid-Mucosa	Down-reg		703	0.129336	Organoid-Mucosa	Down-reg		703	0.941454	Organoid-Mucosa	Down-reg
704	0.673448	Organoid-Mucosa	Down-reg		704	0.376834	Organoid-Mucosa	Down-reg		704	0.598948	Organoid-Mucosa	Down-reg		704	0.225391	Organoid-Mucosa	Down-reg
705	0.6307	Organoid-Mucosa	Down-reg		705	0.475192	Organoid-Mucosa	Down-reg		705	0.545684	Organoid-Mucosa	Down-reg		705	0.388591	Organoid-Mucosa	Down-reg
706	0.621913	Organoid-Mucosa	Down-reg		706	0.218816	Organoid-Mucosa	Down-reg		706	0.647159	Organoid-Mucosa	Down-reg		706	0.613125	Organoid-Mucosa	Down-reg
707	0.397245	Organoid-Mucosa	Down-reg		707	0.372205	Organoid-Mucosa	Down-reg		707	0.744059	Organoid-Mucosa	Down-reg		707	0.696333	Organoid-Mucosa	Down-reg
708	0.140833	Organoid-Mucosa	Down-reg		708	0.244846	Organoid-Mucosa	Down-reg		708	0.724461	Organoid-Mucosa	Down-reg		708	0.517335	Organoid-Mucosa	Down-reg
709	0.792669	Organoid-Mucosa	Down-reg		709	0.769567	Organoid-Mucosa	Down-reg		709	0.430825	Organoid-Mucosa	Down-reg		709	0.4728	Organoid-Mucosa	Down-reg
710	0.806919	Organoid-Mucosa	Down-reg		710	0.586478	Organoid-Mucosa	Down-reg		710	0.288924	Organoid-Mucosa	Down-reg		710	0.313246	Organoid-Mucosa	Down-reg
711	0.699968	Organoid-Mucosa	Down-reg		711	0.378407	Organoid-Mucosa	Down-reg		711	0.447692	Organoid-Mucosa	Down-reg		711	0.710058	Organoid-Mucosa	Down-reg
712	0.404845	Organoid-Mucosa	Down-reg		712	0.0636792	Organoid-Mucosa	Down-reg		712	0.686288	Organoid-Mucosa	Down-reg		712	0.490028	Organoid-Mucosa	Down-reg
713	0.301694	Organoid-Mucosa	Down-reg		713	0.392558	Organoid-Mucosa	Down-reg		713	0.123054	Organoid-Mucosa	Down-reg		713	0.662664	Organoid-Mucosa	Down-reg
714	0.455035	Organoid-Mucosa	Down-reg		714	0.286862	Organoid-Mucosa	Down-reg		714	0.766867	Organoid-Mucosa	Down-reg		714	0.329688	Organoid-Mucosa	Down-reg
715	0.623654	Organoid-Mucosa	Down-reg		715	0.964099	Organoid-Mucosa	Down-reg		715	0.247542	Organoid-Mucosa	Down-reg		715	0.851026	Organoid-Mucosa	Down-reg
716	0.396691	Organoid-Mucosa	Down-reg		716	0.181953	Organoid-Mucosa	Down-reg		716	0.690522	Organoid-Mucosa	Down-reg		716	0.660662	Organoid-Mucosa	Down-reg
717	0.359959	Organoid-Mucosa	Down-reg		717	0.46637	Organoid-Mucosa	Down-reg		717	0.497747	Organoid-Mucosa	Down-reg		717	0.394024	Organoid-Mucosa	Down-reg
718	0.555098	Organoid-Mucosa	Down-reg		718	0.899196	Organoid-Mucosa	Down-reg		718	0.285031	Organoid-Mucosa	Down-reg		718	0.542569	Organoid-Mucosa	Down-reg
719	0.667907	Organoid-Mucosa	Down-reg		719	0.856918	Organoid-Mucosa	Down-reg		719	0.278886	Organoid-Mucosa	Down-reg		719	0.0910716	Organoid-Mucosa	Down-reg
720	0.584231	Organoid-Mucosa	Down-reg		720	0.750874	Organoid-Mucosa	Down-reg		720	0.123259	Organoid-Mucosa	Down-reg		720	0.58017	Organoid-Mucosa	Down-reg
721	0.297815	Organoid-Mucosa	Down-reg		721	8.73515e-05	Organoid-Mucosa	Down-reg		721	0.737025	Organoid-Mucosa	Down-reg		721	0.0655515	Organoid-Mucosa	Down-reg
722	0.249921	Organoid-Mucosa	Down-reg		722	0.438068	Organoid-Mucosa	Down-reg		722	0.624351	Organoid-Mucosa	Down-reg		722	0.517764	Organoid-Mucosa	Down-reg
723	0.304227	Organoid-Mucosa	Down-reg		723	0.302061	Organoid-Mucosa	Down-reg		723	0.591642	Organoid-Mucosa	Down-reg		723	0.885267	Organoid-Mucosa	Down-reg
724	0.385687	Organoid-Mucosa	Down-reg		724	0.192261	Organoid-Mucosa	Down-reg		724	0.758263	Organoid-Mucosa	Down-reg		724	0.31582	Organoid-Mucosa	Down-reg
725	0.450839	Organoid-Mucosa	Down-reg		725	0.409766	Organoid-Mucosa	Down-reg		725	0.335496	Organoid-Mucosa	Down-reg		725	0.923297	Organoid-Mucosa	Down-reg
726	0.412603	Organoid-Mucosa	Down-reg		726	0.0353774	Organoid-Mucosa	Down-reg		726	0.663958	Organoid-Mucosa	Down-reg		726	0.881192	Organoid-Mucosa	Down-reg
727	0.617638	Organoid-Mucosa	Down-reg		727	0.503057	Organoid-Mucosa	Down-reg		727	0.555722	Organoid-Mucosa	Down-reg		727	0.767532	Organoid-Mucosa	Down-reg
728	0.159199	Organoid-Mucosa	Down-reg		728	0.306429	Organoid-Mucosa	Down-reg		728	0.581603	Organoid-Mucosa	Down-reg		728	0.578526	Organoid-Mucosa	Down-reg
729	0.56151	Organoid-Mucosa	Down-reg		729	0.0925052	Organoid-Mucosa	Down-reg		729	0.742215	Organoid-Mucosa	Down-reg		729	0.0729144	Organoid-Mucosa	Down-reg
730	0.15912	Organoid-Mucosa	Down-reg		730	0.0504018	Organoid-Mucosa	Down-reg		730	0.505463	Organoid-Mucosa	Down-reg		730	0.342054	Organoid-Mucosa	Down-reg
731	0.345076	Organoid-Mucosa	Down-reg		731	0.723445	Organoid-Mucosa	Down-reg		731	0.0206228	Organoid-Mucosa	Down-reg		731	0.458789	Organoid-Mucosa	Down-reg
732	0.407378	Organoid-Mucosa	Down-reg		732	0.50891	Organoid-Mucosa	Down-reg		732	0.557839	Organoid-Mucosa	Down-reg		732	0.248767	Organoid-Mucosa	Down-reg
733	0.49905	Organoid-Mucosa	Down-reg		733	0.635045	Organoid-Mucosa	Down-reg		733	0.164368	Organoid-Mucosa	Down-reg		733	0.088927	Organoid-Mucosa	Down-reg
734	0.236621	Organoid-Mucosa	Down-reg		734	0.416317	Organoid-Mucosa	Down-reg		734	0.296231	Organoid-Mucosa	Down-reg		734	0.996497	Organoid-Mucosa	Down-reg
735	0.734326	Organoid-Mucosa	Down-reg		735	0.352201	Organoid-Mucosa	Down-reg		735	0.459437	Organoid-Mucosa	Down-reg		735	0.198799	Organoid-Mucosa	Down-reg
736	0.674478	Organoid-Mucosa	Down-reg		736	0.594165	Organoid-Mucosa	Down-reg		736	0.177411	Organoid-Mucosa	Down-reg		736	0.372793	Organoid-Mucosa	Down-reg
737	0.762429	Organoid-Mucosa	Down-reg		737	0.513015	Organoid-Mucosa	Down-reg		737	0.569312	Organoid-Mucosa	Down-reg		737	0.684609	Organoid-Mucosa	Down-reg
738	0.363205	Organoid-Mucosa	Down-reg		738	0.891422	Organoid-Mucosa	Down-reg		738	0.144223	Organoid-Mucosa	Down-reg		738	0.897348	Organoid-Mucosa	Down-reg
739	0.217939	Organoid-Mucosa	Down-reg		739	0.00655136	Organoid-Mucosa	Down-reg		739	0.693117	Organoid-Mucosa	Down-reg		739	0.157552	Organoid-Mucosa	Down-reg
740	0.661495	Organoid-Mucosa	Down-reg		740	0.68964	Organoid-Mucosa	Down-reg		740	0.473368	Organoid-Mucosa	Down-reg		740	0.379584	Organoid-Mucosa	Down-reg
741	0.237571	Organoid-Mucosa	Down-reg		741	0.392994	Organoid-Mucosa	Down-reg		741	0.52752	Organoid-Mucosa	Down-reg		741	0.947959	Organoid-Mucosa	Down-reg
742	0.340405	Organoid-Mucosa	Down-reg		742	0.53529	Organoid-Mucosa	Down-reg		742	0.261404	Organoid-Mucosa	Down-reg		742	0.924512	Organoid-Mucosa	Down-reg
743	0.630066	Organoid-Mucosa	Down-reg		743	0.0966108	Organoid-Mucosa	Down-reg		743	0.646272	Organoid-Mucosa	Down-reg		743	0.0194438	Organoid-Mucosa	Down-reg
744	0.748813	Organoid-Mucosa	Down-reg		744	0.496244	Organoid-Mucosa	Down-reg		744	0.564327	Organoid-Mucosa	Down-reg		744	0.281936	Organoid-Mucosa	Down-reg
745	0.369063	Organoid-Mucosa	Down-reg		745	0.217331	Organoid-Mucosa	Down-reg		745	0.400847	Organoid-Mucosa	Down-reg		745	0.725785	Organoid-Mucosa	Down-reg
746	0.164661	Organoid-Mucosa	Down-reg		746	8.73515e-05	Organoid-Mucosa	Down-reg		746	0.825116	Organoid-Mucosa	Down-reg		746	0.428694	Organoid-Mucosa	Down-reg
747	0.713664	Organoid-Mucosa	Down-reg		747	0.604647	Organoid-Mucosa	Down-reg		747	0.180893	Organoid-Mucosa	Down-reg		747	0.62156	Organoid-Mucosa	Down-reg
748	0.655557	Organoid-Mucosa	Down-reg		748	0.520266	Organoid-Mucosa	Down-reg		748	0.207935	Organoid-Mucosa	Down-reg		748	0.243691	Organoid-Mucosa	Down-reg
749	0.54734	Organoid-Mucosa	Down-reg		749	0.20711	Organoid-Mucosa	Down-reg		749	0.648866	Organoid-Mucosa	Down-reg		749	0.508114	Organoid-Mucosa	Down-reg
750	0.733851	Organoid-Mucosa	Down-reg		750	0.718903	Organoid-Mucosa	Down-reg		750	0.1531	Organoid-Mucosa	Down-reg		750	0.603403	Organoid-Mucosa	Down-reg
751	0.146533	Organoid-Mucosa	Down-reg		751	0.0815863	Organoid-Mucosa	Down-reg		751	0.678776	Organoid-Mucosa	Down-reg		751	0.49832	Organoid-Mucosa	Down-reg
752	0.310719	Organoid-Mucosa	Down-reg		752	0.360936	Organoid-Mucosa	Down-reg		752	0.635072	Organoid-Mucosa	Down-reg		752	0.594539	Organoid-Mucosa	Down-reg
753	0.133233	Organoid-Mucosa	Down-reg		753	0.251048	Organoid-Mucosa	Down-reg		753	0.648184	Organoid-Mucosa	Down-reg		753	0.533562	Organoid-Mucosa	Down-reg
754	0.401362	Organoid-Mucosa	Down-reg		754	0.53101	Organoid-Mucosa	Down-reg		754	0.299781	Organoid-Mucosa	Down-reg		754	0.489885	Organoid-Mucosa	Down-reg
755	0.581935	Organoid-Mucosa	Down-reg		755	0.274371	Organoid-Mucosa	Down-reg		755	0.832833	Organoid-Mucosa	Down-reg		755	0.952105	Organoid-Mucosa	Down-reg
756	0.89962	Organoid-Mucosa	Down-reg		756	0.900332	Organoid-Mucosa	Down-reg		756	0.64354	Organoid-Mucosa	Down-reg		756	0.249696	Organoid-Mucosa	Down-reg
757	0.516387	Organoid-Mucosa	Down-reg		757	8.73515e-05	Organoid-Mucosa	Down-reg		757	0.797323	Organoid-Mucosa	Down-reg		757	0.0175138	Organoid-Mucosa	Down-reg
758	0.0133787	Organoid-Mucosa	Down-reg		758	8.73515e-05	Organoid-Mucosa	Down-reg		758	0.794182	Organoid-Mucosa	Down-reg		758	0.0763457	Organoid-Mucosa	Down-reg
759	0.299082	Organoid-Mucosa	Down-reg		759	0.375786	Organoid-Mucosa	Down-reg		759	0.133502	Organoid-Mucosa	Down-reg		759	0.444564	Organoid-Mucosa	Down-reg
760	0.956381	Organoid-Mucosa	Down-reg		760	0.156971	Organoid-Mucosa	Down-reg		760	0.619093	Organoid-Mucosa	Down-reg		760	0.0996497	Organoid-Mucosa	Down-reg
761	0.541244	Organoid-Mucosa	Down-reg		761	0.340846	Organoid-Mucosa	Down-reg		761	0.501775	Organoid-Mucosa	Down-reg		761	0.0812067	Organoid-Mucosa	Down-reg
762	0.0537524	Organoid-Mucosa	Down-reg		762	8.73515e-05	Organoid-Mucosa	Down-reg		762	0.882204	Organoid-Mucosa	Down-reg		762	0.19501	Organoid-Mucosa	Down-reg
763	0.718493	Organoid-Mucosa	Down-reg		763	0.200908	Organoid-Mucosa	Down-reg		763	0.790358	Organoid-Mucosa	Down-reg		763	0.196369	Organoid-Mucosa	Down-reg
764	0.0225617	Organoid-Mucosa	Down-reg		764	8.73515e-05	Organoid-Mucosa	Down-reg		764	0.711349	Organoid-Mucosa	Down-reg		764	0.0317392	Organoid-Mucosa	Down-reg
765	0.241846	Organoid-Mucosa	Down-reg		765	0.164046	Organoid-Mucosa	Down-reg		765	0.837271	Organoid-Mucosa	Down-reg		765	0.56044	Organoid-Mucosa	Down-reg
766	0.935402	Organoid-Mucosa	Down-reg		766	0.769043	Organoid-Mucosa	Down-reg		766	0.102772	Organoid-Mucosa	Down-reg		766	0.755951	Organoid-Mucosa	Down-reg
767	0.746992	Organoid-Mucosa	Down-reg		767	0.402166	Organoid-Mucosa	Down-reg		767	0.620664	Organoid-Mucosa	Down-reg		767	0.155765	Organoid-Mucosa	Down-reg
768	0.419253	Organoid-Mucosa	Down-reg		768	0.27341	Organoid-Mucosa	Down-reg		768	0.36445	Organoid-Mucosa	Down-reg		768	0.647151	Organoid-Mucosa	Down-reg
769	0.873892	Organoid-Mucosa	Down-reg		769	0.311758	Organoid-Mucosa	Down-reg		769	0.318424	Organoid-Mucosa	Down-reg		769	0.398527	Organoid-Mucosa	Down-reg
770	0.77367	Organoid-Mucosa	Down-reg		770	0.30573	Organoid-Mucosa	Down-reg		770	0.298416	Organoid-Mucosa	Down-reg		770	0.137823	Organoid-Mucosa	Down-reg
771	0.642812	Organoid-Mucosa	Down-reg		771	0.946454	Organoid-Mucosa	Down-reg		771	0.475621	Organoid-Mucosa	Down-reg		771	0.340053	Organoid-Mucosa	Down-reg
772	0.6269	Organoid-Mucosa	Down-reg		772	0.403913	Organoid-Mucosa	Down-reg		772	0.543567	Organoid-Mucosa	Down-reg		772	0.89599	Organoid-Mucosa	Down-reg
773	0.838585	Organoid-Mucosa	Down-reg		773	0.851852	Organoid-Mucosa	Down-reg		773	0.151598	Organoid-Mucosa	Down-reg		773	0.88591	Organoid-Mucosa	Down-reg
774	0.795203	Organoid-Mucosa	Down-reg		774	0.927061	Organoid-Mucosa	Down-reg		774	0.525471	Organoid-Mucosa	Down-reg		774	0.375724	Organoid-Mucosa	Down-reg
775	0.139408	Organoid-Mucosa	Down-reg		775	0.219689	Organoid-Mucosa	Down-reg		775	0.943117	Organoid-Mucosa	Down-reg		775	0.843305	Organoid-Mucosa	Down-reg
776	0.0479734	Organoid-Mucosa	Down-reg		776	0.0492662	Organoid-Mucosa	Down-reg		776	0.808522	Organoid-Mucosa	Down-reg		776	0.259847	Organoid-Mucosa	Down-reg
777	0.626346	Organoid-Mucosa	Down-reg		777	0.469864	Organoid-Mucosa	Down-reg		777	0.724734	Organoid-Mucosa	Down-reg		777	0.104511	Organoid-Mucosa	Down-reg
778	0.38925	Organoid-Mucosa	Down-reg		778	0.511268	Organoid-Mucosa	Down-reg		778	0.541792	Organoid-Mucosa	Down-reg		778	0.974909	Organoid-Mucosa	Down-reg
779	0.176457	Organoid-Mucosa	Down-reg		779	0.36015	Organoid-Mucosa	Down-reg		779	0.654534	Organoid-Mucosa	Down-reg		779	0.0551147	Organoid-Mucosa	Down-reg
780	0.407536	Organoid-Mucosa	Down-reg		780	0.563941	Organoid-Mucosa	Down-reg		780	0.109465	Organoid-Mucosa	Down-reg		780	0.347988	Organoid-Mucosa	Down-reg
781	0.339772	Organoid-Mucosa	Down-reg		781	0.645615	Organoid-Mucosa	Down-reg		781	0.155695	Organoid-Mucosa	Down-reg		781	0.407463	Organoid-Mucosa	Down-reg
782	0.413078	Organoid-Mucosa	Down-reg		782	0.233578	Organoid-Mucosa	Down-reg		782	0.0938951	Organoid-Mucosa	Down-reg		782	0.777039	Organoid-Mucosa	Down-reg
783	0.273274	Organoid-Mucosa	Down-reg		783	8.73515e-05	Organoid-Mucosa	Down-reg		783	0.662114	Organoid-Mucosa	Down-reg		783	0.0693402	Organoid-Mucosa	Down-reg
784	0.545598	Organoid-Mucosa	Down-reg		784	0.475017	Organoid-Mucosa	Down-reg		784	0.507648	Organoid-Mucosa	Down-reg		784	0.965187	Organoid-Mucosa	Down-reg
785	0.447752	Organoid-Mucosa	Down-reg		785	0.619322	Organoid-Mucosa	Down-reg		785	0.298621	Organoid-Mucosa	Down-reg		785	0.385374	Organoid-Mucosa	Down-reg
786	0.973243	Organoid-Mucosa	Down-reg		786	0.835342	Organoid-Mucosa	Down-reg		786	0.861718	Organoid-Mucosa	Down-reg		786	0.92487	Organoid-Mucosa	Down-reg
787	0.229655	Organoid-Mucosa	Down-reg		787	0.214885	Organoid-Mucosa	Down-reg		787	0.516867	Organoid-Mucosa	Down-reg		787	0.796054	Organoid-Mucosa	Down-reg
788	0.923765	Organoid-Mucosa	Down-reg		788	0.790444	Organoid-Mucosa	Down-reg		788	0.647842	Organoid-Mucosa	Down-reg		788	0.312174	Organoid-Mucosa	Down-reg
789	0.339851	Organoid-Mucosa	Down-reg		789	0.274546	Organoid-Mucosa	Down-reg		789	0.694004	Organoid-Mucosa	Down-reg		789	0.475802	Organoid-Mucosa	Down-reg
790	0.82101	Organoid-Mucosa	Down-reg		790	0.260657	Organoid-Mucosa	Down-reg		790	0.61124	Organoid-Mucosa	Down-reg		790	0.749946	Organoid-Mucosa	Down-reg
791	0.638933	Organoid-Mucosa	Down-reg		791	0.930206	Organoid-Mucosa	Down-reg		791	0.331808	Organoid-Mucosa	Down-reg		791	0.0672671	Organoid-Mucosa	Down-reg
792	0.321643	Organoid-Mucosa	Down-reg		792	0.501922	Organoid-Mucosa	Down-reg		792	0.615952	Organoid-Mucosa	Down-reg		792	0.662449	Organoid-Mucosa	Down-reg
793	0.21113	Organoid-Mucosa	Down-reg		793	0.311932	Organoid-Mucosa	Down-reg		793	0.795001	Organoid-Mucosa	Down-reg		793	0.671456	Organoid-Mucosa	Down-reg
794	0.651916	Organoid-Mucosa	Down-reg		794	0.863819	Organoid-Mucosa	Down-reg		794	0.210735	Organoid-Mucosa	Down-reg		794	0.462435	Organoid-Mucosa	Down-reg
795	0.717226	Organoid-Mucosa	Down-reg		795	0.691212	Organoid-Mucosa	Down-reg		795	0.240645	Organoid-Mucosa	Down-reg		795	0.545643	Organoid-Mucosa	Down-reg
796	0.311985	Organoid-Mucosa	Down-reg		796	0.486635	Organoid-Mucosa	Down-reg		796	0.510926	Organoid-Mucosa	Down-reg		796	0.739796	Organoid-Mucosa	Down-reg
797	0.939677	Organoid-Mucosa	Down-reg		797	0.772187	Organoid-Mucosa	Down-reg		797	0.529295	Organoid-Mucosa	Down-reg		797	0.824648	Organoid-Mucosa	Down-reg
798	0.142258	Organoid-Mucosa	Down-reg		798	0.522362	Organoid-Mucosa	Down-reg		798	0.127902	Organoid-Mucosa	Down-reg		798	0.707913	Organoid-Mucosa	Down-reg
799	0.142258	Organoid-Mucosa	Down-reg		799	0.450821	Organoid-Mucosa	Down-reg		799	0.285441	Organoid-Mucosa	Down-reg		799	0.734792	Organoid-Mucosa	Down-reg
800	0.455272	Organoid-Mucosa	Down-reg		800	0.687456	Organoid-Mucosa	Down-reg		800	0.215925	Organoid-Mucosa	Down-reg		800	0.565087	Organoid-Mucosa	Down-reg
801	0.461685	Organoid-Mucosa	Down-reg		801	0.967156	Organoid-Mucosa	Down-reg		801	0.453701	Organoid-Mucosa	Down-reg		801	0.819501	Organoid-Mucosa	Down-reg
802	0.542353	Organoid-Mucosa	Down-reg		802	0.435185	Organoid-Mucosa	Down-reg		802	0.722002	Organoid-Mucosa	Down-reg		802	0.728144	Organoid-Mucosa	Down-reg
803	0.577027	Organoid-Mucosa	Down-reg		803	0.394829	Organoid-Mucosa	Down-reg		803	0.516252	Organoid-Mucosa	Down-reg		803	0.418972	Organoid-Mucosa	Down-reg
804	0.539661	Organoid-Mucosa	Down-reg		804	0.843816	Organoid-Mucosa	Down-reg		804	0.218588	Organoid-Mucosa	Down-reg		804	0.592037	Organoid-Mucosa	Down-reg
805	0.722688	Organoid-Mucosa	Down-reg		805	0.875262	Organoid-Mucosa	Down-reg		805	0.32894	Organoid-Mucosa	Down-reg		805	0.403174	Organoid-Mucosa	Down-reg
806	0.384183	Organoid-Mucosa	Down-reg		806	0.676974	Organoid-Mucosa	Down-reg		806	0.601953	Organoid-Mucosa	Down-reg		806	0.453642	Organoid-Mucosa	Down-reg
807	0.782932	Organoid-Mucosa	Down-reg		807	0.429333	Organoid-Mucosa	Down-reg		807	0.573341	Organoid-Mucosa	Down-reg		807	0.695904	Organoid-Mucosa	Down-reg
808	0.344047	Organoid-Mucosa	Down-reg		808	0.0180818	Organoid-Mucosa	Down-reg		808	0.288036	Organoid-Mucosa	Down-reg		808	0.582601	Organoid-Mucosa	Down-reg
809	0.16379	Organoid-Mucosa	Down-reg		809	0.759172	Organoid-Mucosa	Down-reg		809	0.44018	Organoid-Mucosa	Down-reg		809	0.970834	Organoid-Mucosa	Down-reg
810	0.412286	Organoid-Mucosa	Down-reg		810	0.895003	Organoid-Mucosa	Down-reg		810	0.00635072	Organoid-Mucosa	Down-reg		810	0.832154	Organoid-Mucosa	Down-reg
811	0.801932	Organoid-Mucosa	Down-reg		811	0.53398	Organoid-Mucosa	Down-reg		811	0.151461	Organoid-Mucosa	Down-reg		811	0.653371	Organoid-Mucosa	Down-reg
812	0.234246	Organoid-Mucosa	Down-reg		812	0.746943	Organoid-Mucosa	Down-reg		812	0.160817	Organoid-Mucosa	Down-reg		812	0.957109	Organoid-Mucosa	Down-reg
813	0.478863	Organoid-Mucosa	Down-reg		813	0.545161	Organoid-Mucosa	Down-reg		813	0.311732	Organoid-Mucosa	Down-reg		813	0.856745	Organoid-Mucosa	Down-reg
814	0.814677	Organoid-Mucosa	Down-reg		814	0.217156	Organoid-Mucosa	Down-reg		814	0.68383	Organoid-Mucosa	Down-reg		814	0.514333	Organoid-Mucosa	Down-reg
815	0.174794	Organoid-Mucosa	Down-reg		815	0.709207	Organoid-Mucosa	Down-reg		815	0.651393	Organoid-Mucosa	Down-reg		815	0.770248	Organoid-Mucosa	Down-reg
816	0.784041	Organoid-Mucosa	Down-reg		816	0.920597	Organoid-Mucosa	Down-reg		816	0.542884	Organoid-Mucosa	Down-reg		816	0.774251	Organoid-Mucosa	Down-reg
817	0.721263	Organoid-Mucosa	Down-reg		817	0.683351	Organoid-Mucosa	Down-reg		817	0.449262	Organoid-Mucosa	Down-reg		817	0.394953	Organoid-Mucosa	Down-reg
818	0.740025	Organoid-Mucosa	Down-reg		818	0.350804	Organoid-Mucosa	Down-reg		818	0.408836	Organoid-Mucosa	Down-reg		818	0.077132	Organoid-Mucosa	Down-reg
819	0.211843	Organoid-Mucosa	Down-reg		819	8.73515e-05	Organoid-Mucosa	Down-reg		819	0.894974	Organoid-Mucosa	Down-reg		819	0.595825	Organoid-Mucosa	Down-reg
820	0.382283	Organoid-Mucosa	Down-reg		820	0.148934	Organoid-Mucosa	Down-reg		820	0.72528	Organoid-Mucosa	Down-reg		820	0.3279	Organoid-Mucosa	Down-reg
821	0.252929	Organoid-Mucosa	Down-reg		821	0.229822	Organoid-Mucosa	Down-reg		821	0.771715	Organoid-Mucosa	Down-reg		821	0.987204	Organoid-Mucosa	Down-reg
822	0.327264	Organoid-Mucosa	Down-reg		822	0.623253	Organoid-Mucosa	Down-reg		822	0.0195302	Organoid-Mucosa	Down-reg		822	0.963829	Organoid-Mucosa	Down-reg
823	0.31911	Organoid-Mucosa	Down-reg		823	0.479909	Organoid-Mucosa	Down-reg		823	0.259082	Organoid-Mucosa	Down-reg		823	0.828294	Organoid-Mucosa	Down-reg
824	0.33621	Organoid-Mucosa	Down-reg		824	8.73515e-05	Organoid-Mucosa	Down-reg		824	0.922835	Organoid-Mucosa	Down-reg		824	0.179927	Organoid-Mucosa	Down-reg
825	0.46018	Organoid-Mucosa	Down-reg		825	0.573987	Organoid-Mucosa	Down-reg		825	0.515023	Organoid-Mucosa	Down-reg		825	0.791336	Organoid-Mucosa	Down-reg
826	0.357109	Organoid-Mucosa	Down-reg		826	0.350017	Organoid-Mucosa	Down-reg		826	0.565488	Organoid-Mucosa	Down-reg		826	0.814783	Organoid-Mucosa	Down-reg
827	0.0862888	Organoid-Mucosa	Down-reg		827	8.73515e-05	Organoid-Mucosa	Down-reg		827	0.75321	Organoid-Mucosa	Down-reg		827	0.840661	Organoid-Mucosa	Down-reg
828	0.370963	Organoid-Mucosa	Down-reg		828	0.480084	Organoid-Mucosa	Down-reg		828	0.564258	Organoid-Mucosa	Down-reg		828	0.236329	Organoid-Mucosa	Down-reg
829	0.535307	Organoid-Mucosa	Down-reg		829	0.234451	Organoid-Mucosa	Down-reg		829	0.677957	Organoid-Mucosa	Down-reg		829	0.984917	Organoid-Mucosa	Down-reg
830	0.273749	Organoid-Mucosa	Down-reg		830	0.0116177	Organoid-Mucosa	Down-reg		830	0.823819	Organoid-Mucosa	Down-reg		830	0.777682	Organoid-Mucosa	Down-reg
831	0.235592	Organoid-Mucosa	Down-reg		831	0.409504	Organoid-Mucosa	Down-reg		831	0.218178	Organoid-Mucosa	Down-reg		831	0.75109	Organoid-Mucosa	Down-reg
832	0.330431	Organoid-Mucosa	Down-reg		832	0.935098	Organoid-Mucosa	Down-reg		832	0.277452	Organoid-Mucosa	Down-reg		832	0.407677	Organoid-Mucosa	Down-reg
833	0.826789	Organoid-Mucosa	Down-reg		833	0.789658	Organoid-Mucosa	Down-reg		833	0.214354	Organoid-Mucosa	Down-reg		833	0.963042	Organoid-Mucosa	Down-reg
834	0.544649	Organoid-Mucosa	Down-reg		834	0.145964	Organoid-Mucosa	Down-reg		834	0.731904	Organoid-Mucosa	Down-reg		834	0.995496	Organoid-Mucosa	Down-reg
835	0.814519	Organoid-Mucosa	Down-reg		835	0.345475	Organoid-Mucosa	Down-reg		835	0.695029	Organoid-Mucosa	Down-reg		835	0.904282	Organoid-Mucosa	Down-reg
836	0.24335	Organoid-Mucosa	Down-reg		836	0.307477	Organoid-Mucosa	Down-reg		836	0.122166	Organoid-Mucosa	Down-reg		836	0.142112	Organoid-Mucosa	Down-reg
837	0.192844	Organoid-Mucosa	Down-reg		837	8.73515e-05	Organoid-Mucosa	Down-reg		837	0.86165	Organoid-Mucosa	Down-reg		837	0.517978	Organoid-Mucosa	Down-reg
838	0.014487	Organoid-Mucosa	Down-reg		838	8.73515e-05	Organoid-Mucosa	Down-reg		838	0.66826	Organoid-Mucosa	Down-reg		838	0.703553	Organoid-Mucosa	Down-reg
839	0.664899	Organoid-Mucosa	Down-reg		839	0.671384	Organoid-Mucosa	Down-reg		839	0.52274	Organoid-Mucosa	Down-reg		839	0.424619	Organoid-Mucosa	Down-reg
840	0.711051	Organoid-Mucosa	Down-reg		840	0.27673	Organoid-Mucosa	Down-reg		840	0.662797	Organoid-Mucosa	Down-reg		840	0.766173	Organoid-Mucosa	Down-reg
841	0.290849	Organoid-Mucosa	Down-reg		841	0.637055	Organoid-Mucosa	Down-reg		841	0.407949	Organoid-Mucosa	Down-reg		841	0.405747	Organoid-Mucosa	Down-reg
842	0.810323	Organoid-Mucosa	Down-reg		842	0.875349	Organoid-Mucosa	Down-reg		842	0.456091	Organoid-Mucosa	Down-reg		842	0.0668382	Organoid-Mucosa	Down-reg
843	0.332568	Organoid-Mucosa	Down-reg		843	0.22528	Organoid-Mucosa	Down-reg		843	0.637326	Organoid-Mucosa	Down-reg		843	0.811638	Organoid-Mucosa	Down-reg
844	0.591039	Organoid-Mucosa	Down-reg		844	0.81761	Organoid-Mucosa	Down-reg		844	0.0673313	Organoid-Mucosa	Down-reg		844	0.277933	Organoid-Mucosa	Down-reg
845	0.368984	Organoid-Mucosa	Down-reg		845	0.243099	Organoid-Mucosa	Down-reg		845	0.262906	Organoid-Mucosa	Down-reg		845	0.706555	Organoid-Mucosa	Down-reg
846	0.324256	Organoid-Mucosa	Down-reg		846	0.337439	Organoid-Mucosa	Down-reg		846	0.48525	Organoid-Mucosa	Down-reg		846	0.654085	Organoid-Mucosa	Down-reg
847	0.276916	Organoid-Mucosa	Down-reg		847	0.634347	Organoid-Mucosa	Down-reg		847	0.214422	Organoid-Mucosa	Down-reg		847	0.935163	Organoid-Mucosa	Down-reg
848	0.20646	Organoid-Mucosa	Down-reg		848	0.0826345	Organoid-Mucosa	Down-reg		848	0.892379	Organoid-Mucosa	Down-reg		848	0.700622	Organoid-Mucosa	Down-reg
849	0.42994	Organoid-Mucosa	Down-reg		849	0.533368	Organoid-Mucosa	Down-reg		849	0.385277	Organoid-Mucosa	Down-reg		849	0.383301	Organoid-Mucosa	Down-reg
850	0.437223	Organoid-Mucosa	Down-reg		850	0.208683	Organoid-Mucosa	Down-reg		850	0.63596	Organoid-Mucosa	Down-reg		850	0.348345	Organoid-Mucosa	Down-reg
851	0.341355	Organoid-Mucosa	Down-reg		851	0.21934	Organoid-Mucosa	Down-reg		851	0.700901	Organoid-Mucosa	Down-reg		851	0.867896	Organoid-Mucosa	Down-reg
852	0.0110038	Organoid-Mucosa	Down-reg		852	8.73515e-05	Organoid-Mucosa	Down-reg		852	0.811117	Organoid-Mucosa	Down-reg		852	0.0336693	Organoid-Mucosa	Down-reg
853	0.974668	Organoid-Mucosa	Down-reg		853	0.10124	Organoid-Mucosa	Down-reg		853	0.0671948	Organoid-Mucosa	Down-reg		853	0.0220173	Organoid-Mucosa	Down-reg
854	0.666482	Organoid-Mucosa	Down-reg		854	0.802586	Organoid-Mucosa	Down-reg		854	0.320746	Organoid-Mucosa	Down-reg		854	0.279863	Organoid-Mucosa	Down-reg
855	0.264012	Organoid-Mucosa	Down-reg		855	0.0676101	Organoid-Mucosa	Down-reg		855	0.351475	Organoid-Mucosa	Down-reg		855	0.228537	Organoid-Mucosa	Down-reg
856	0.47633	Organoid-Mucosa	Down-reg		856	0.207984	Organoid-Mucosa	Down-reg		856	0.656719	Organoid-Mucosa	Down-reg		856	0.757023	Organoid-Mucosa	Down-reg
857	0.240184	Organoid-Mucosa	Down-reg		857	0.212177	Organoid-Mucosa	Down-reg		857	0.857348	Organoid-Mucosa	Down-reg		857	0.578383	Organoid-Mucosa	Down-reg
858	0.237809	Organoid-Mucosa	Down-reg		858	0.556866	Organoid-Mucosa	Down-reg		858	0.368342	Organoid-Mucosa	Down-reg		858	0.564729	Organoid-Mucosa	Down-reg
859	0.65532	Organoid-Mucosa	Down-reg		859	0.91885	Organoid-Mucosa	Down-reg		859	0.626127	Organoid-Mucosa	Down-reg		859	0.622775	Organoid-Mucosa	Down-reg
860	0.475538	Organoid-Mucosa	Down-reg		860	0.481132	Organoid-Mucosa	Down-reg		860	0.143813	Organoid-Mucosa	Down-reg		860	0.711845	Organoid-Mucosa	Down-reg
861	0.268208	Organoid-Mucosa	Down-reg		861	0.537124	Organoid-Mucosa	Down-reg		861	0.752458	Organoid-Mucosa	Down-reg		861	0.623633	Organoid-Mucosa	Down-reg
862	0.433661	Organoid-Mucosa	Down-reg		862	0.688417	Organoid-Mucosa	Down-reg		862	0.320882	Organoid-Mucosa	Down-reg		862	0.784331	Organoid-Mucosa	Down-reg
863	0.379117	Organoid-Mucosa	Down-reg		863	0.0778302	Organoid-Mucosa	Down-reg		863	0.846831	Organoid-Mucosa	Down-reg		863	0.83437	Organoid-Mucosa	Down-reg
864	0.256096	Organoid-Mucosa	Down-reg		864	0.670772	Organoid-Mucosa	Down-reg		864	0.476851	Organoid-Mucosa	Down-reg		864	0.811566	Organoid-Mucosa	Down-reg
865	0.238442	Organoid-Mucosa	Down-reg		865	0.28363	Organoid-Mucosa	Down-reg		865	0.875034	Organoid-Mucosa	Down-reg		865	0.48917	Organoid-Mucosa	Down-reg
866	0.175111	Organoid-Mucosa	Down-reg		866	0.712614	Organoid-Mucosa	Down-reg		866	0.332355	Organoid-Mucosa	Down-reg		866	0.169633	Organoid-Mucosa	Down-reg
867	0.42614	Organoid-Mucosa	Down-reg		867	0.563242	Organoid-Mucosa	Down-reg		867	0.509082	Organoid-Mucosa	Down-reg		867	0.689256	Organoid-Mucosa	Down-reg
868	0.372071	Organoid-Mucosa	Down-reg		868	0.598707	Organoid-Mucosa	Down-reg		868	0.0230128	Organoid-Mucosa	Down-reg		868	0.666524	Organoid-Mucosa	Down-reg
869	0.128642	Organoid-Mucosa	Down-reg		869	0.400245	Organoid-Mucosa	Down-reg		869	0.845807	Organoid-Mucosa	Down-reg		869	0.888412	Organoid-Mucosa	Down-reg
870	0.744934	Organoid-Mucosa	Down-reg		870	0.994235	Organoid-Mucosa	Down-reg		870	0.117454	Organoid-Mucosa	Down-reg		870	0.648438	Organoid-Mucosa	Down-reg
871	0.629987	Organoid-Mucosa	Down-reg		871	0.966981	Organoid-Mucosa	Down-reg		871	0.403647	Organoid-Mucosa	Down-reg		871	0.957252	Organoid-Mucosa	Down-reg
872	0.589535	Organoid-Mucosa	Down-reg		872	8.73515e-05	Organoid-Mucosa	Down-reg		872	0.782232	Organoid-Mucosa	Down-reg		872	0.284295	Organoid-Mucosa	Down-reg
873	0.77652	Organoid-Mucosa	Down-reg		873	0.277603	Organoid-Mucosa	Down-reg		873	0.876741	Organoid-Mucosa	Down-reg		873	0.476446	Organoid-Mucosa	Down-reg
874	0.845788	Organoid-Mucosa	Down-reg		874	0.590234	Organoid-Mucosa	Down-reg		874	0.537968	Organoid-Mucosa	Down-reg		874	0.694117	Organoid-Mucosa	Down-reg
875	0.427565	Organoid-Mucosa	Down-reg		875	0.635832	Organoid-Mucosa	Down-reg		875	0.74283	Organoid-Mucosa	Down-reg		875	0.862678	Organoid-Mucosa	Down-reg
876	0.863284	Organoid-Mucosa	Down-reg		876	0.558351	Organoid-Mucosa	Down-reg		876	0.112401	Organoid-Mucosa	Down-reg		876	0.166131	Organoid-Mucosa	Down-reg
877	0.174953	Organoid-Mucosa	Down-reg		877	8.73515e-05	Organoid-Mucosa	Down-reg		877	0.948648	Organoid-Mucosa	Down-reg		877	0.639931	Organoid-Mucosa	Down-reg
878	0.800269	Organoid-Mucosa	Down-reg		878	0.676799	Organoid-Mucosa	Down-reg		878	0.0486206	Organoid-Mucosa	Down-reg		878	0.201801	Organoid-Mucosa	Down-reg
879	0.855209	Organoid-Mucosa	Down-reg		879	0.0124039	Organoid-Mucosa	Down-reg		879	0.501639	Organoid-Mucosa	Down-reg		879	0.352634	Organoid-Mucosa	Down-reg
880	0.283724	Organoid-Mucosa	Down-reg		880	0.579577	Organoid-Mucosa	Down-reg		880	0.27711	Organoid-Mucosa	Down-reg		880	0.594753	Organoid-Mucosa	Down-reg
881	0.56626	Organoid-Mucosa	Down-reg		881	0.296471	Organoid-Mucosa	Down-reg		881	0.336179	Organoid-Mucosa	Down-reg		881	0.326971	Organoid-Mucosa	Down-reg
882	0.281903	Organoid-Mucosa	Down-reg		882	0.110063	Organoid-Mucosa	Down-reg		882	0.582423	Organoid-Mucosa	Down-reg		882	0.188791	Organoid-Mucosa	Down-reg
883	0.801061	Organoid-Mucosa	Down-reg		883	0.148585	Organoid-Mucosa	Down-reg		883	0.216129	Organoid-Mucosa	Down-reg		883	0.143398	Organoid-Mucosa	Down-reg
884	0.143841	Organoid-Mucosa	Down-reg		884	0.0643781	Organoid-Mucosa	Down-reg		884	0.704521	Organoid-Mucosa	Down-reg		884	0.146687	Organoid-Mucosa	Down-reg
885	0.172498	Organoid-Mucosa	Down-reg		885	0.26153	Organoid-Mucosa	Down-reg		885	0.888623	Organoid-Mucosa	Down-reg		885	0.762599	Organoid-Mucosa	Down-reg
886	0.242638	Organoid-Mucosa	Down-reg		886	0.127184	Organoid-Mucosa	Down-reg		886	0.752731	Organoid-Mucosa	Down-reg		886	0.719208	Organoid-Mucosa	Down-reg
887	0.332172	Organoid-Mucosa	Down-reg		887	0.272624	Organoid-Mucosa	Down-reg		887	0.691	Organoid-Mucosa	Down-reg		887	0.780756	Organoid-Mucosa	Down-reg
888	0.774383	Organoid-Mucosa	Down-reg		888	0.666579	Organoid-Mucosa	Down-reg		888	0.0595466	Organoid-Mucosa	Down-reg		888	0.0705554	Organoid-Mucosa	Down-reg
889	0.320931	Organoid-Mucosa	Down-reg		889	0.0594864	Organoid-Mucosa	Down-reg		889	0.690385	Organoid-Mucosa	Down-reg		889	0.288155	Organoid-Mucosa	Down-reg
890	0.967859	Organoid-Mucosa	Down-reg		890	0.442348	Organoid-Mucosa	Down-reg		890	0.0133843	Organoid-Mucosa	Down-reg		890	0.249768	Organoid-Mucosa	Down-reg
891	0.528974	Organoid-Mucosa	Down-reg		891	0.391859	Organoid-Mucosa	Down-reg		891	0.206979	Organoid-Mucosa	Down-reg		891	0.0768461	Organoid-Mucosa	Down-reg
892	0.8826	Organoid-Mucosa	Down-reg		892	0.591544	Organoid-Mucosa	Down-reg		892	0.272603	Organoid-Mucosa	Down-reg		892	0.432554	Organoid-Mucosa	Down-reg
893	0.569348	Organoid-Mucosa	Down-reg		893	0.897449	Organoid-Mucosa	Down-reg		893	0.17502	Organoid-Mucosa	Down-reg		893	0.765602	Organoid-Mucosa	Down-reg
894	0.104259	Organoid-Mucosa	Down-reg		894	8.73515e-05	Organoid-Mucosa	Down-reg		894	0.76714	Organoid-Mucosa	Down-reg		894	0.177854	Organoid-Mucosa	Down-reg
895	0.770662	Organoid-Mucosa	Down-reg		895	0.769217	Organoid-Mucosa	Down-reg		895	0.0961486	Organoid-Mucosa	Down-reg		895	0.856959	Organoid-Mucosa	Down-reg
896	0.426852	Organoid-Mucosa	Down-reg		896	0.635482	Organoid-Mucosa	Down-reg		896	0.498566	Organoid-Mucosa	Down-reg		896	0.482808	Organoid-Mucosa	Down-reg
897	0.693714	Organoid-Mucosa	Down-reg		897	0.678022	Organoid-Mucosa	Down-reg		897	0.0450697	Organoid-Mucosa	Down-reg		897	0.0837086	Organoid-Mucosa	Down-reg
898	0.609405	Organoid-Mucosa	Down-reg		898	0.571366	Organoid-Mucosa	Down-reg		898	0.260858	Organoid-Mucosa	Down-reg		898	0.45693	Organoid-Mucosa	Down-reg
899	0.152628	Organoid-Mucosa	Down-reg		899	8.73515e-05	Organoid-Mucosa	Down-reg		899	0.701175	Organoid-Mucosa	Down-reg		899	0.65866	Organoid-Mucosa	Down-reg
900	0.269237	Organoid-Mucosa	Down-reg		900	0.200384	Organoid-Mucosa	Down-reg		900	0.369776	Organoid-Mucosa	Down-reg		900	0.161127	Organoid-Mucosa	Down-reg
901	0.115263	Organoid-Mucosa	Down-reg		901	8.73515e-05	Organoid-Mucosa	Down-reg		901	0.928503	Organoid-Mucosa	Down-reg		901	0.346701	Organoid-Mucosa	Down-reg
902	0.439123	Organoid-Mucosa	Down-reg		902	0.933176	Organoid-Mucosa	Down-reg		902	0.313098	Organoid-Mucosa	Down-reg		902	0.440132	Organoid-Mucosa	Down-reg
903	0.868034	Organoid-Mucosa	Down-reg		903	0.246593	Organoid-Mucosa	Down-reg		903	0.34212	Organoid-Mucosa	Down-reg		903	0.240189	Organoid-Mucosa	Down-reg
904	0.478547	Organoid-Mucosa	Down-reg		904	0.072065	Organoid-Mucosa	Down-reg		904	0.622849	Organoid-Mucosa	Down-reg		904	0.593681	Organoid-Mucosa	Down-reg
905	0.373496	Organoid-Mucosa	Down-reg		905	0.246331	Organoid-Mucosa	Down-reg		905	0.486957	Organoid-Mucosa	Down-reg		905	0.848667	Organoid-Mucosa	Down-reg
906	0.161574	Organoid-Mucosa	Down-reg		906	0.317697	Organoid-Mucosa	Down-reg		906	0.412114	Organoid-Mucosa	Down-reg		906	0.647866	Organoid-Mucosa	Down-reg
907	0.367717	Organoid-Mucosa	Down-reg		907	0.861635	Organoid-Mucosa	Down-reg		907	0.143335	Organoid-Mucosa	Down-reg		907	0.647652	Organoid-Mucosa	Down-reg
908	0.276124	Organoid-Mucosa	Down-reg		908	0.540531	Organoid-Mucosa	Down-reg		908	0.232109	Organoid-Mucosa	Down-reg		908	0.662306	Organoid-Mucosa	Down-reg
909	0.7595	Organoid-Mucosa	Down-reg		909	0.0461216	Organoid-Mucosa	Down-reg		909	0.360011	Organoid-Mucosa	Down-reg		909	0.0616913	Organoid-Mucosa	Down-reg
910	0.504512	Organoid-Mucosa	Down-reg		910	0.179507	Organoid-Mucosa	Down-reg		910	0.676523	Organoid-Mucosa	Down-reg		910	0.135464	Organoid-Mucosa	Down-reg
911	0.180494	Organoid-Mucosa	Down-reg		911	0.66789	Organoid-Mucosa	Down-reg		911	0.333106	Organoid-Mucosa	Down-reg		911	0.506684	Organoid-Mucosa	Down-reg
912	0.225459	Organoid-Mucosa	Down-reg		912	0.253145	Organoid-Mucosa	Down-reg		912	0.739415	Organoid-Mucosa	Down-reg		912	0.434484	Organoid-Mucosa	Down-reg
913	0.811273	Organoid-Mucosa	Down-reg		913	0.601677	Organoid-Mucosa	Down-reg		913	0.21333	Organoid-Mucosa	Down-reg		913	0.604332	Organoid-Mucosa	Down-reg
914	0.245963	Organoid-Mucosa	Down-reg		914	0.795597	Organoid-Mucosa	Down-reg		914	0.650574	Organoid-Mucosa	Down-reg		914	0.680606	Organoid-Mucosa	Down-reg
915	0.560006	Organoid-Mucosa	Down-reg		915	0.588924	Organoid-Mucosa	Down-reg		915	0.0499863	Organoid-Mucosa	Down-reg		915	0.659733	Organoid-Mucosa	Down-reg
916	0.21311	Organoid-Mucosa	Down-reg		916	8.73515e-05	Organoid-Mucosa	Down-reg		916	0.708413	Organoid-Mucosa	Down-reg		916	0.722282	Organoid-Mucosa	Down-reg
917	0.569902	Organoid-Mucosa	Down-reg		917	0.622379	Organoid-Mucosa	Down-reg		917	0.0570882	Organoid-Mucosa	Down-reg		917	0.917006	Organoid-Mucosa	Down-reg
918	0.727676	Organoid-Mucosa	Down-reg		918	0.443833	Organoid-Mucosa	Down-reg		918	0.398252	Organoid-Mucosa	Down-reg		918	0.581743	Organoid-Mucosa	Down-reg
919	0.372625	Organoid-Mucosa	Down-reg		919	0.595912	Organoid-Mucosa	Down-reg		919	0.245834	Organoid-Mucosa	Down-reg		919	0.891987	Organoid-Mucosa	Down-reg
920	0.335022	Organoid-Mucosa	Down-reg		920	0.515374	Organoid-Mucosa	Down-reg		920	0.435059	Organoid-Mucosa	Down-reg		920	0.798627	Organoid-Mucosa	Down-reg
921	0.396612	Organoid-Mucosa	Down-reg		921	0.375	Organoid-Mucosa	Down-reg		921	0.523149	Organoid-Mucosa	Down-reg		921	0.551505	Organoid-Mucosa	Down-reg
922	0.767812	Organoid-Mucosa	Down-reg		922	0.659242	Organoid-Mucosa	Down-reg		922	0.495425	Organoid-Mucosa	Down-reg		922	0.574308	Organoid-Mucosa	Down-reg
923	0.924873	Organoid-Mucosa	Down-reg		923	0.831674	Organoid-Mucosa	Down-reg		923	0.593554	Organoid-Mucosa	Down-reg		923	0.177568	Organoid-Mucosa	Down-reg
924	0.550032	Organoid-Mucosa	Down-reg		924	8.73515e-05	Organoid-Mucosa	Down-reg		924	0.799235	Organoid-Mucosa	Down-reg		924	0.95282	Organoid-Mucosa	Down-reg
925	0.56341	Organoid-Mucosa	Down-reg		925	0.352638	Organoid-Mucosa	Down-reg		925	0.715173	Organoid-Mucosa	Down-reg		925	0.0731289	Organoid-Mucosa	Down-reg
926	0.782061	Organoid-Mucosa	Down-reg		926	0.495894	Organoid-Mucosa	Down-reg		926	0.0753892	Organoid-Mucosa	Down-reg		926	0.505469	Organoid-Mucosa	Down-reg
927	0.517179	Organoid-Mucosa	Down-reg		927	0.719514	Organoid-Mucosa	Down-reg		927	0.577506	Organoid-Mucosa	Down-reg		927	0.793624	Organoid-Mucosa	Down-reg
928	0.427644	Organoid-Mucosa	Down-reg		928	0.226939	Organoid-Mucosa	Down-reg		928	0.660339	Organoid-Mucosa	Down-reg		928	0.595968	Organoid-Mucosa	Down-reg
929	0.966039	Organoid-Mucosa	Down-reg		929	0.111897	Organoid-Mucosa	Down-reg		929	0.586179	Organoid-Mucosa	Down-reg		929	0.244478	Organoid-Mucosa	Down-reg
930	0.202502	Organoid-Mucosa	Down-reg		930	0.0856918	Organoid-Mucosa	Down-reg		930	0.778476	Organoid-Mucosa	Down-reg		930	0.425906	Organoid-Mucosa	Down-reg
931	0.542115	Organoid-Mucosa	Down-reg		931	0.320318	Organoid-Mucosa	Down-reg		931	0.583174	Organoid-Mucosa	Down-reg		931	0.441776	Organoid-Mucosa	Down-reg
932	0.313331	Organoid-Mucosa	Down-reg		932	0.495458	Organoid-Mucosa	Down-reg		932	0.491123	Organoid-Mucosa	Down-reg		932	0.640646	Organoid-Mucosa	Down-reg
933	0.924398	Organoid-Mucosa	Down-reg		933	0.66029	Organoid-Mucosa	Down-reg		933	0.121142	Organoid-Mucosa	Down-reg		933	0.0898563	Organoid-Mucosa	Down-reg
934	0.0279449	Organoid-Mucosa	Down-reg		934	8.73515e-05	Organoid-Mucosa	Down-reg		934	0.89675	Organoid-Mucosa	Down-reg		934	0.284009	Organoid-Mucosa	Down-reg
935	0.185244	Organoid-Mucosa	Down-reg		935	0.399371	Organoid-Mucosa	Down-reg		935	0.271715	Organoid-Mucosa	Down-reg		935	0.0503253	Organoid-Mucosa	Down-reg
936	0.853309	Organoid-Mucosa	Down-reg		936	0.597222	Organoid-Mucosa	Down-reg		936	0.10646	Organoid-Mucosa	Down-reg		936	0.412324	Organoid-Mucosa	Down-reg
937	0.254275	Organoid-Mucosa	Down-reg		937	0.233927	Organoid-Mucosa	Down-reg		937	0.172904	Organoid-Mucosa	Down-reg		937	0.42512	Organoid-Mucosa	Down-reg
938	0.183186	Organoid-Mucosa	Down-reg		938	0.43833	Organoid-Mucosa	Down-reg		938	0.587135	Organoid-Mucosa	Down-reg		938	0.743084	Organoid-Mucosa	Down-reg
939	0.801377	Organoid-Mucosa	Down-reg		939	0.638627	Organoid-Mucosa	Down-reg		939	0.309205	Organoid-Mucosa	Down-reg		939	0.0782043	Organoid-Mucosa	Down-reg
940	0.510608	Organoid-Mucosa	Down-reg		940	0.141509	Organoid-Mucosa	Down-reg		940	0.669353	Organoid-Mucosa	Down-reg		940	0.308814	Organoid-Mucosa	Down-reg
941	0.419728	Organoid-Mucosa	Down-reg		941	0.887055	Organoid-Mucosa	Down-reg		941	0.408222	Organoid-Mucosa	Down-reg		941	0.468368	Organoid-Mucosa	Down-reg
942	0.280953	Organoid-Mucosa	Down-reg		942	0.391509	Organoid-Mucosa	Down-reg		942	0.369503	Organoid-Mucosa	Down-reg		942	0.584531	Organoid-Mucosa	Down-reg
943	0.0890595	Organoid-Mucosa	Down-reg		943	0.232355	Organoid-Mucosa	Down-reg		943	0.644291	Organoid-Mucosa	Down-reg		943	0.532847	Organoid-Mucosa	Down-reg
944	0.968018	Organoid-Mucosa	Down-reg		944	0.228075	Organoid-Mucosa	Down-reg		944	0.210052	Organoid-Mucosa	Down-reg		944	0.023304	Organoid-Mucosa	Down-reg
945	0.554782	Organoid-Mucosa	Down-reg		945	0.996157	Organoid-Mucosa	Down-reg		945	0.0376263	Organoid-Mucosa	Down-reg		945	0.448209	Organoid-Mucosa	Down-reg
946	0.84373	Organoid-Mucosa	Down-reg		946	0.949249	Organoid-Mucosa	Down-reg		946	0.458208	Organoid-Mucosa	Down-reg		946	0.25613	Organoid-Mucosa	Down-reg
947	0.680336	Organoid-Mucosa	Down-reg		947	0.217855	Organoid-Mucosa	Down-reg		947	0.628722	Organoid-Mucosa	Down-reg		947	0.534205	Organoid-Mucosa	Down-reg
948	0.933819	Organoid-Mucosa	Down-reg		948	0.567086	Organoid-Mucosa	Down-reg		948	0.317058	Organoid-Mucosa	Down-reg		948	0.334763	Organoid-Mucosa	Down-reg
949	0.860355	Organoid-Mucosa	Down-reg		949	0.222921	Organoid-Mucosa	Down-reg		949	0.84171	Organoid-Mucosa	Down-reg		949	0.54886	Organoid-Mucosa	Down-reg
950	0.0182869	Organoid-Mucosa	Down-reg		950	8.73515e-05	Organoid-Mucosa	Down-reg		950	0.995766	Organoid-Mucosa	Down-reg		950	0.148545	Organoid-Mucosa	Down-reg
951	0.0166244	Organoid-Mucosa	Down-reg		951	0.0469078	Organoid-Mucosa	Down-reg		951	0.714286	Organoid-Mucosa	Down-reg		951	0.15505	Organoid-Mucosa	Down-reg
952	0.0227201	Organoid-Mucosa	Down-reg		952	0.0497904	Organoid-Mucosa	Down-reg		952	0.834335	Organoid-Mucosa	Down-reg		952	0.0265923	Organoid-Mucosa	Down-reg
953	0.424003	Organoid-Mucosa	Down-reg		953	0.0192173	Organoid-Mucosa	Down-reg		953	0.692024	Organoid-Mucosa	Down-reg		953	0.417971	Organoid-Mucosa	Down-reg
954	0.0219284	Organoid-Mucosa	Down-reg		954	8.73515e-05	Organoid-Mucosa	Down-reg		954	0.910475	Organoid-Mucosa	Down-reg		954	0.270069	Organoid-Mucosa	Down-reg
955	0.141862	Organoid-Mucosa	Down-reg		955	0.126398	Organoid-Mucosa	Down-reg		955	0.558181	Organoid-Mucosa	Down-reg		955	0.817642	Organoid-Mucosa	Down-reg
956	0.112334	Organoid-Mucosa	Down-reg		956	8.73515e-05	Organoid-Mucosa	Down-reg		956	0.926455	Organoid-Mucosa	Down-reg		956	0.816356	Organoid-Mucosa	Down-reg
957	0.71121	Organoid-Mucosa	Down-reg		957	0.168501	Organoid-Mucosa	Down-reg		957	0.292748	Organoid-Mucosa	Down-reg		957	0.161413	Organoid-Mucosa	Down-reg
958	0.865184	Organoid-Mucosa	Down-reg		958	0.403477	Organoid-Mucosa	Down-reg		958	0.309751	Organoid-Mucosa	Down-reg		958	0.480949	Organoid-Mucosa	Down-reg
959	0.429386	Organoid-Mucosa	Down-reg		959	0.573201	Organoid-Mucosa	Down-reg		959	0.183488	Organoid-Mucosa	Down-reg		959	0.715991	Organoid-Mucosa	Down-reg
960	0.300269	Organoid-Mucosa	Down-reg		960	0.880503	Organoid-Mucosa	Down-reg		960	0.258672	Organoid-Mucosa	Down-reg		960	0.246479	Organoid-Mucosa	Down-reg
961	0.631016	Organoid-Mucosa	Down-reg		961	0.243361	Organoid-Mucosa	Down-reg		961	0.275471	Organoid-Mucosa	Down-reg		961	0.937451	Organoid-Mucosa	Down-reg
962	0.213822	Organoid-Mucosa	Down-reg		962	0.531184	Organoid-Mucosa	Down-reg		962	0.249932	Organoid-Mucosa	Down-reg		962	0.977983	Organoid-Mucosa	Down-reg
963	0.25285	Organoid-Mucosa	Down-reg		963	0.368885	Organoid-Mucosa	Down-reg		963	0.23286	Organoid-Mucosa	Down-reg		963	0.567088	Organoid-Mucosa	Down-reg
964	0.387666	Organoid-Mucosa	Down-reg		964	0.308526	Organoid-Mucosa	Down-reg		964	0.296709	Organoid-Mucosa	Down-reg		964	0.673958	Organoid-Mucosa	Down-reg
965	0.975855	Organoid-Mucosa	Down-reg		965	0.328442	Organoid-Mucosa	Down-reg		965	0.0844715	Organoid-Mucosa	Down-reg		965	0.261205	Organoid-Mucosa	Down-reg
966	0.677723	Organoid-Mucosa	Down-reg		966	0.833421	Organoid-Mucosa	Down-reg		966	0.0779159	Organoid-Mucosa	Down-reg		966	0.465723	Organoid-Mucosa	Down-reg
967	0.0959468	Organoid-Mucosa	Down-reg		967	0.173043	Organoid-Mucosa	Down-reg		967	0.693595	Organoid-Mucosa	Down-reg		967	0.505397	Organoid-Mucosa	Down-reg
968	0.0180494	Organoid-Mucosa	Down-reg		968	8.73515e-05	Organoid-Mucosa	Down-reg		968	0.777178	Organoid-Mucosa	Down-reg		968	0.307098	Organoid-Mucosa	Down-reg
969	0.404607	Organoid-Mucosa	Down-reg		969	0.503669	Organoid-Mucosa	Down-reg		969	0.211827	Organoid-Mucosa	Down-reg		969	0.565873	Organoid-Mucosa	Down-reg
970	0.884341	Organoid-Mucosa	Down-reg		970	0.978249	Organoid-Mucosa	Down-reg		970	0.0712237	Organoid-Mucosa	Down-reg		970	0.247766	Organoid-Mucosa	Down-reg
971	0.352438	Organoid-Mucosa	Down-reg		971	0.0484801	Organoid-Mucosa	Down-reg		971	0.666826	Organoid-Mucosa	Down-reg		971	0.174995	Organoid-Mucosa	Down-reg
972	0.506096	Organoid-Mucosa	Down-reg		972	0.558788	Organoid-Mucosa	Down-reg		972	0.347924	Organoid-Mucosa	Down-reg		972	0.49496	Organoid-Mucosa	Down-reg
973	0.347055	Organoid-Mucosa	Down-reg		973	0.240391	Organoid-Mucosa	Down-reg		973	0.70295	Organoid-Mucosa	Down-reg		973	0.363857	Organoid-Mucosa	Down-reg
974	0.758312	Organoid-Mucosa	Down-reg		974	0.587526	Organoid-Mucosa	Down-reg		974	0.492352	Organoid-Mucosa	Down-reg		974	0.316963	Organoid-Mucosa	Down-reg
975	0.192369	Organoid-Mucosa	Down-reg		975	0.156883	Organoid-Mucosa	Down-reg		975	0.664914	Organoid-Mucosa	Down-reg		975	0.673887	Organoid-Mucosa	Down-reg
976	0.365263	Organoid-Mucosa	Down-reg		976	0.14247	Organoid-Mucosa	Down-reg		976	0.226919	Organoid-Mucosa	Down-reg		976	0.381371	Organoid-Mucosa	Down-reg
977	0.0715643	Organoid-Mucosa	Down-reg		977	8.73515e-05	Organoid-Mucosa	Down-reg		977	0.82935	Organoid-Mucosa	Down-reg		977	0.326471	Organoid-Mucosa	Down-reg
978	0.664028	Organoid-Mucosa	Down-reg		978	0.373777	Organoid-Mucosa	Down-reg		978	0.431644	Organoid-Mucosa	Down-reg		978	0.187647	Organoid-Mucosa	Down-reg
979	0.449573	Organoid-Mucosa	Down-reg		979	0.776205	Organoid-Mucosa	Down-reg		979	0.327233	Organoid-Mucosa	Down-reg		979	0.749303	Organoid-Mucosa	Down-reg
980	0.895266	Organoid-Mucosa	Down-reg		980	0.784242	Organoid-Mucosa	Down-reg		980	0.556952	Organoid-Mucosa	Down-reg		980	0.567374	Organoid-Mucosa	Down-reg
981	0.626821	Organoid-Mucosa	Down-reg		981	0.69261	Organoid-Mucosa	Down-reg		981	0.254575	Organoid-Mucosa	Down-reg		981	0.650082	Organoid-Mucosa	Down-reg
982	0.169886	Organoid-Mucosa	Down-reg		982	0.795947	Organoid-Mucosa	Down-reg		982	0.317263	Organoid-Mucosa	Down-reg		982	0.883551	Organoid-Mucosa	Down-reg
983	0.1364	Organoid-Mucosa	Down-reg		983	0.160901	Organoid-Mucosa	Down-reg		983	0.986752	Organoid-Mucosa	Down-reg		983	0.406248	Organoid-Mucosa	Down-reg
984	0.531745	Organoid-Mucosa	Down-reg		984	0.0585255	Organoid-Mucosa	Down-reg		984	0.85127	Organoid-Mucosa	Down-reg		984	0.786189	Organoid-Mucosa	Down-reg
985	0.321406	Organoid-Mucosa	Down-reg		985	0.421908	Organoid-Mucosa	Down-reg		985	0.525813	Organoid-Mucosa	Down-reg		985	0.628994	Organoid-Mucosa	Down-reg
986	0.69031	Organoid-Mucosa	Down-reg		986	8.73515e-05	Organoid-Mucosa	Down-reg		986	0.861445	Organoid-Mucosa	Down-reg		986	0.508471	Organoid-Mucosa	Down-reg
987	0.40152	Organoid-Mucosa	Down-reg		987	0.691387	Organoid-Mucosa	Down-reg		987	0.576414	Organoid-Mucosa	Down-reg		987	0.846522	Organoid-Mucosa	Down-reg
988	0.112017	Organoid-Mucosa	Down-reg		988	0.027079	Organoid-Mucosa	Down-reg		988	0.851953	Organoid-Mucosa	Down-reg		988	0.508757	Organoid-Mucosa	Down-reg
989	0.806365	Organoid-Mucosa	Down-reg		989	0.811059	Organoid-Mucosa	Down-reg		989	0.239962	Organoid-Mucosa	Down-reg		989	0.253413	Organoid-Mucosa	Down-reg
990	0.180415	Organoid-Mucosa	Down-reg		990	0.469252	Organoid-Mucosa	Down-reg		990	0.290768	Organoid-Mucosa	Down-reg		990	0.870684	Organoid-Mucosa	Down-reg
991	0.777153	Organoid-Mucosa	Down-reg		991	0.446628	Organoid-Mucosa	Down-reg		991	0.402759	Organoid-Mucosa	Down-reg		991	0.931947	Organoid-Mucosa	Down-reg
992	0.261162	Organoid-Mucosa	Down-reg		992	0.191038	Organoid-Mucosa	Down-reg		992	0.184444	Organoid-Mucosa	Down-reg		992	0.426192	Organoid-Mucosa	Down-reg
993	0.837239	Organoid-Mucosa	Down-reg		993	0.852201	Organoid-Mucosa	Down-reg		993	0.0662387	Organoid-Mucosa	Down-reg		993	0.270999	Organoid-Mucosa	Down-reg
994	0.591751	Organoid-Mucosa	Down-reg		994	0.29682	Organoid-Mucosa	Down-reg		994	0.741054	Organoid-Mucosa	Down-reg		994	0.168418	Organoid-Mucosa	Down-reg
995	0.823781	Organoid-Mucosa	Down-reg		995	0.910814	Organoid-Mucosa	Down-reg		995	0.448375	Organoid-Mucosa	Down-reg		995	0.609336	Organoid-Mucosa	Down-reg
996	0.473401	Organoid-Mucosa	Down-reg		996	0.693309	Organoid-Mucosa	Down-reg		996	0.0552445	Organoid-Mucosa	Down-reg		996	0.983916	Organoid-Mucosa	Down-reg
997	0.445535	Organoid-Mucosa	Down-reg		997	0.413173	Organoid-Mucosa	Down-reg		997	0.625239	Organoid-Mucosa	Down-reg		997	0.885767	Organoid-Mucosa	Down-reg
998	0.255066	Organoid-Mucosa	Down-reg		998	0.74144	Organoid-Mucosa	Down-reg		998	0.173245	Organoid-Mucosa	Down-reg		998	0.840375	Organoid-Mucosa	Down-reg
999	0.268524	Organoid-Mucosa	Down-reg		999	0.190077	Organoid-Mucosa	Down-reg		999	0.0643267	Organoid-Mucosa	Down-reg		999	0.274644	Organoid-Mucosa	Down-reg
1000	0.344759	Organoid-Mucosa	Down-reg		1000	0.387753	Organoid-Mucosa	Down-reg		1000	0.572453	Organoid-Mucosa	Down-reg		1000	0.609765	Organoid-Mucosa	Down-reg
1001	0.134896	Organoid-Mucosa	Down-reg		1001	0.161338	Organoid-Mucosa	Down-reg		1001	0.488801	Organoid-Mucosa	Down-reg		1001	0.546572	Organoid-Mucosa	Down-reg
1002	0.169807	Organoid-Mucosa	Down-reg		1002	0.219776	Organoid-Mucosa	Down-reg		1002	0.675772	Organoid-Mucosa	Down-reg		1002	0.70534	Organoid-Mucosa	Down-reg
1003	0.900412	Organoid-Mucosa	Down-reg		1003	0.0427149	Organoid-Mucosa	Down-reg		1003	0.651325	Organoid-Mucosa	Down-reg		1003	0.152548	Organoid-Mucosa	Down-reg
1004	0.91197	Organoid-Mucosa	Down-reg		1004	0.28232	Organoid-Mucosa	Down-reg		1004	0.443321	Organoid-Mucosa	Down-reg		1004	0.288941	Organoid-Mucosa	Down-reg
1005	0.591593	Organoid-Mucosa	Down-reg		1005	0.837177	Organoid-Mucosa	Down-reg		1005	0.571565	Organoid-Mucosa	Down-reg		1005	0.20559	Organoid-Mucosa	Down-reg
1006	0.194506	Organoid-Mucosa	Down-reg		1006	0.193484	Organoid-Mucosa	Down-reg		1006	0.379405	Organoid-Mucosa	Down-reg		1006	0.377225	Organoid-Mucosa	Down-reg
1007	0.505225	Organoid-Mucosa	Down-reg		1007	0.649022	Organoid-Mucosa	Down-reg		1007	0.606597	Organoid-Mucosa	Down-reg		1007	0.887912	Organoid-Mucosa	Down-reg
1008	0.789028	Organoid-Mucosa	Down-reg		1008	0.326345	Organoid-Mucosa	Down-reg		1008	0.677411	Organoid-Mucosa	Down-reg		1008	0.539853	Organoid-Mucosa	Down-reg
1009	0.691656	Organoid-Mucosa	Down-reg		1009	0.537386	Organoid-Mucosa	Down-reg		1009	0.174884	Organoid-Mucosa	Down-reg		1009	0.42033	Organoid-Mucosa	Down-reg
1010	0.632996	Organoid-Mucosa	Down-reg		1010	0.891684	Organoid-Mucosa	Down-reg		1010	0.320404	Organoid-Mucosa	Down-reg		1010	0.55608	Organoid-Mucosa	Down-reg
1011	0.158803	Organoid-Mucosa	Down-reg		1011	0.544287	Organoid-Mucosa	Down-reg		1011	0.248429	Organoid-Mucosa	Down-reg		1011	0.837873	Organoid-Mucosa	Down-reg
1012	0.455906	Organoid-Mucosa	Down-reg		1012	0.817697	Organoid-Mucosa	Down-reg		1012	0.234908	Organoid-Mucosa	Down-reg		1012	0.940954	Organoid-Mucosa	Down-reg
1013	0.15152	Organoid-Mucosa	Down-reg		1013	0.414483	Organoid-Mucosa	Down-reg		1013	0.549099	Organoid-Mucosa	Down-reg		1013	0.744728	Organoid-Mucosa	Down-reg
1014	0.0243034	Organoid-Mucosa	Down-reg		1014	0.0616702	Organoid-Mucosa	Down-reg		1014	0.815692	Organoid-Mucosa	Down-reg		1014	0.86132	Organoid-Mucosa	Down-reg
1015	0.697752	Organoid-Mucosa	Down-reg		1015	0.477638	Organoid-Mucosa	Down-reg		1015	0.189771	Organoid-Mucosa	Down-reg		1015	0.240761	Organoid-Mucosa	Down-reg
1016	0.804861	Organoid-Mucosa	Down-reg		1016	0.937194	Organoid-Mucosa	Down-reg		1016	0.536124	Organoid-Mucosa	Down-reg		1016	0.673172	Organoid-Mucosa	Down-reg
1017	0.304307	Organoid-Mucosa	Down-reg		1017	0.474668	Organoid-Mucosa	Down-reg		1017	0.483884	Organoid-Mucosa	Down-reg		1017	0.877904	Organoid-Mucosa	Down-reg
1018	0.320218	Organoid-Mucosa	Down-reg		1018	0.362509	Organoid-Mucosa	Down-reg		1018	0.449467	Organoid-Mucosa	Down-reg		1018	0.841733	Organoid-Mucosa	Down-reg
1019	0.747704	Organoid-Mucosa	Down-reg		1019	0.680468	Organoid-Mucosa	Down-reg		1019	0.129746	Organoid-Mucosa	Down-reg		1019	0.719708	Organoid-Mucosa	Down-reg
1020	0.65437	Organoid-Mucosa	Down-reg		1020	0.696191	Organoid-Mucosa	Down-reg		1020	0.346217	Organoid-Mucosa	Down-reg		1020	0.453785	Organoid-Mucosa	Down-reg
1021	0.588822	Organoid-Mucosa	Down-reg		1021	0.281883	Organoid-Mucosa	Down-reg		1021	0.550874	Organoid-Mucosa	Down-reg		1021	0.559297	Organoid-Mucosa	Down-reg
1022	0.499842	Organoid-Mucosa	Down-reg		1022	8.73515e-05	Organoid-Mucosa	Down-reg		1022	0.598539	Organoid-Mucosa	Down-reg		1022	0.0531132	Organoid-Mucosa	Down-reg
1023	0.324968	Organoid-Mucosa	Down-reg		1023	0.188505	Organoid-Mucosa	Down-reg		1023	0.707184	Organoid-Mucosa	Down-reg		1023	0.815641	Organoid-Mucosa	Down-reg
1024	0.920915	Organoid-Mucosa	Down-reg		1024	0.771314	Organoid-Mucosa	Down-reg		1024	0.413958	Organoid-Mucosa	Down-reg		1024	0.216241	Organoid-Mucosa	Down-reg
1025	0.459231	Organoid-Mucosa	Down-reg		1025	0.329053	Organoid-Mucosa	Down-reg		1025	0.577165	Organoid-Mucosa	Down-reg		1025	0.966402	Organoid-Mucosa	Down-reg
1026	0.371913	Organoid-Mucosa	Down-reg		1026	0.350367	Organoid-Mucosa	Down-reg		1026	0.580169	Organoid-Mucosa	Down-reg		1026	0.953821	Organoid-Mucosa	Down-reg
1027	0.672498	Organoid-Mucosa	Down-reg		1027	0.773148	Organoid-Mucosa	Down-reg		1027	0.566922	Organoid-Mucosa	Down-reg		1027	0.951533	Organoid-Mucosa	Down-reg
1028	0.204164	Organoid-Mucosa	Down-reg		1028	0.153477	Organoid-Mucosa	Down-reg		1028	0.38637	Organoid-Mucosa	Down-reg		1028	0.868683	Organoid-Mucosa	Down-reg
1029	0.287049	Organoid-Mucosa	Down-reg		1029	0.45152	Organoid-Mucosa	Down-reg		1029	0.496381	Organoid-Mucosa	Down-reg		1029	0.837444	Organoid-Mucosa	Down-reg
1030	0.393287	Organoid-Mucosa	Down-reg		1030	0.71174	Organoid-Mucosa	Down-reg		1030	0.691614	Organoid-Mucosa	Down-reg		1030	0.987347	Organoid-Mucosa	Down-reg
1031	0.913078	Organoid-Mucosa	Down-reg		1031	0.18964	Organoid-Mucosa	Down-reg		1031	0.305996	Organoid-Mucosa	Down-reg		1031	0.603832	Organoid-Mucosa	Down-reg
1032	0.659436	Organoid-Mucosa	Down-reg		1032	0.937544	Organoid-Mucosa	Down-reg		1032	0.224051	Organoid-Mucosa	Down-reg		1032	0.982987	Organoid-Mucosa	Down-reg
1033	0.595076	Organoid-Mucosa	Down-reg		1033	0.448463	Organoid-Mucosa	Down-reg		1033	0.231289	Organoid-Mucosa	Down-reg		1033	0.243549	Organoid-Mucosa	Down-reg
1034	0.306127	Organoid-Mucosa	Down-reg		1034	0.318047	Organoid-Mucosa	Down-reg		1034	0.68738	Organoid-Mucosa	Down-reg		1034	0.955965	Organoid-Mucosa	Down-reg
1035	0.213347	Organoid-Mucosa	Down-reg		1035	8.73515e-05	Organoid-Mucosa	Down-reg		1035	0.773491	Organoid-Mucosa	Down-reg		1035	0.947673	Organoid-Mucosa	Down-reg
1036	0.126187	Organoid-Mucosa	Down-reg		1036	0.0523235	Organoid-Mucosa	Down-reg		1036	0.853046	Organoid-Mucosa	Down-reg		1036	0.943742	Organoid-Mucosa	Down-reg
1037	0.638616	Organoid-Mucosa	Down-reg		1037	0.250874	Organoid-Mucosa	Down-reg		1037	0.545206	Organoid-Mucosa	Down-reg		1037	0.950461	Organoid-Mucosa	Down-reg
1038	0.933898	Organoid-Mucosa	Down-reg		1038	0.38985	Organoid-Mucosa	Down-reg		1038	0.421265	Organoid-Mucosa	Down-reg		1038	0.690257	Organoid-Mucosa	Down-reg
1039	0.348243	Organoid-Mucosa	Down-reg		1039	0.465671	Organoid-Mucosa	Down-reg		1039	0.33611	Organoid-Mucosa	Down-reg		1039	0.683037	Organoid-Mucosa	Down-reg
1040	0.21303	Organoid-Mucosa	Down-reg		1040	0.659853	Organoid-Mucosa	Down-reg		1040	0.179732	Organoid-Mucosa	Down-reg		1040	0.840518	Organoid-Mucosa	Down-reg
1041	0.525966	Organoid-Mucosa	Down-reg		1041	0.666667	Organoid-Mucosa	Down-reg		1041	0.325116	Organoid-Mucosa	Down-reg		1041	0.849668	Organoid-Mucosa	Down-reg
1042	0.308661	Organoid-Mucosa	Down-reg		1042	0.287998	Organoid-Mucosa	Down-reg		1042	0.651188	Organoid-Mucosa	Down-reg		1042	0.989778	Organoid-Mucosa	Down-reg
1043	0.676852	Organoid-Mucosa	Down-reg		1043	0.323812	Organoid-Mucosa	Down-reg		1043	0.527588	Organoid-Mucosa	Down-reg		1043	0.938309	Organoid-Mucosa	Down-reg
1044	0.393683	Organoid-Mucosa	Down-reg		1044	0.00987072	Organoid-Mucosa	Down-reg		1044	0.700492	Organoid-Mucosa	Down-reg		1044	0.809779	Organoid-Mucosa	Down-reg
1045	0.551298	Organoid-Mucosa	Down-reg		1045	0.924092	Organoid-Mucosa	Down-reg		1045	0.486411	Organoid-Mucosa	Down-reg		1045	0.907999	Organoid-Mucosa	Down-reg
1046	0.468097	Organoid-Mucosa	Down-reg		1046	0.317086	Organoid-Mucosa	Down-reg		1046	0.720568	Organoid-Mucosa	Down-reg		1046	0.995282	Organoid-Mucosa	Down-reg
1047	0.226013	Organoid-Mucosa	Down-reg		1047	0.0987945	Organoid-Mucosa	Down-reg		1047	0.780798	Organoid-Mucosa	Down-reg		1047	0.921653	Organoid-Mucosa	Down-reg
1048	0.472609	Organoid-Mucosa	Down-reg		1048	0.181691	Organoid-Mucosa	Down-reg		1048	0.845671	Organoid-Mucosa	Down-reg		1048	0.872114	Organoid-Mucosa	Down-reg
1049	0.468255	Organoid-Mucosa	Down-reg		1049	0.376398	Organoid-Mucosa	Down-reg		1049	0.556337	Organoid-Mucosa	Down-reg		1049	0.957038	Organoid-Mucosa	Down-reg
1050	0.341751	Organoid-Mucosa	Down-reg		1050	0.411076	Organoid-Mucosa	Down-reg		1050	0.526632	Organoid-Mucosa	Down-reg		1050	0.961756	Organoid-Mucosa	Down-reg
1051	0.181444	Organoid-Mucosa	Down-reg		1051	8.73515e-05	Organoid-Mucosa	Down-reg		1051	0.858031	Organoid-Mucosa	Down-reg		1051	0.466652	Organoid-Mucosa	Down-reg
1052	0.421153	Organoid-Mucosa	Down-reg		1052	0.999738	Organoid-Mucosa	Down-reg		1052	0.282915	Organoid-Mucosa	Down-reg		1052	0.925584	Organoid-Mucosa	Down-reg
1053	0.0589772	Organoid-Mucosa	Down-reg		1053	0.172257	Organoid-Mucosa	Down-reg		1053	0.652008	Organoid-Mucosa	Down-reg		1053	0.835871	Organoid-Mucosa	Down-reg
1054	0.0957885	Organoid-Mucosa	Down-reg		1054	0.122642	Organoid-Mucosa	Down-reg		1054	0.79425	Organoid-Mucosa	Down-reg		1054	0.707056	Organoid-Mucosa	Down-reg
1055	0.45551	Organoid-Mucosa	Down-reg		1055	0.580625	Organoid-Mucosa	Down-reg		1055	0.0925294	Organoid-Mucosa	Down-reg		1055	0.900779	Organoid-Mucosa	Down-reg
1056	0.290057	Organoid-Mucosa	Down-reg		1056	0.298742	Organoid-Mucosa	Down-reg		1056	0.402417	Organoid-Mucosa	Down-reg		1056	0.665451	Organoid-Mucosa	Down-reg
1057	0.382125	Organoid-Mucosa	Down-reg		1057	0.293414	Organoid-Mucosa	Down-reg		1057	0.443185	Organoid-Mucosa	Down-reg		1057	0.890485	Organoid-Mucosa	Down-reg
1058	0.518524	Organoid-Mucosa	Down-reg		1058	0.228424	Organoid-Mucosa	Down-reg		1058	0.532983	Organoid-Mucosa	Down-reg		1058	0.281364	Organoid-Mucosa	Down-reg
1059	0.190469	Organoid-Mucosa	Down-reg		1059	0.139937	Organoid-Mucosa	Down-reg		1059	0.625444	Organoid-Mucosa	Down-reg		1059	0.818572	Organoid-Mucosa	Down-reg
1060	0.226172	Organoid-Mucosa	Down-reg		1060	0.428546	Organoid-Mucosa	Down-reg		1060	0.575662	Organoid-Mucosa	Down-reg		1060	0.938595	Organoid-Mucosa	Down-reg
1061	0.431761	Organoid-Mucosa	Down-reg		1061	0.419462	Organoid-Mucosa	Down-reg		1061	0.712442	Organoid-Mucosa	Down-reg		1061	0.995997	Organoid-Mucosa	Down-reg
1062	0.197039	Organoid-Mucosa	Down-reg		1062	0.599057	Organoid-Mucosa	Down-reg		1062	0.377902	Organoid-Mucosa	Down-reg		1062	0.816141	Organoid-Mucosa	Down-reg
1063	0.602517	Organoid-Mucosa	Down-reg		1063	0.346611	Organoid-Mucosa	Down-reg		1063	0.52192	Organoid-Mucosa	Down-reg		1063	0.656087	Organoid-Mucosa	Down-reg
1064	0.500792	Organoid-Mucosa	Down-reg		1064	0.247292	Organoid-Mucosa	Down-reg		1064	0.706501	Organoid-Mucosa	Down-reg		1064	0.246122	Organoid-Mucosa	Down-reg
1065	0.37975	Organoid-Mucosa	Down-reg		1065	0.953529	Organoid-Mucosa	Down-reg		1065	0.441068	Organoid-Mucosa	Down-reg		1065	0.321252	Organoid-Mucosa	Down-reg
1066	0.0388695	Organoid-Mucosa	Down-reg		1066	8.73515e-05	Organoid-Mucosa	Down-reg		1066	0.872166	Organoid-Mucosa	Down-reg		1066	0.44971	Organoid-Mucosa	Down-reg
1067	0.518366	Organoid-Mucosa	Down-reg		1067	0.533543	Organoid-Mucosa	Down-reg		1067	0.196531	Organoid-Mucosa	Down-reg		1067	0.346058	Organoid-Mucosa	Down-reg
1068	0.330589	Organoid-Mucosa	Down-reg		1068	0.259347	Organoid-Mucosa	Down-reg		1068	0.106119	Organoid-Mucosa	Down-reg		1068	0.330474	Organoid-Mucosa	Down-reg
1069	0.186985	Organoid-Mucosa	Down-reg		1069	0.242138	Organoid-Mucosa	Down-reg		1069	0.275813	Organoid-Mucosa	Down-reg		1069	0.861034	Organoid-Mucosa	Down-reg
1070	0.500475	Organoid-Mucosa	Down-reg		1070	0.363208	Organoid-Mucosa	Down-reg		1070	0.449399	Organoid-Mucosa	Down-reg		1070	0.890199	Organoid-Mucosa	Down-reg
1071	0.216514	Organoid-Mucosa	Down-reg		1071	0.836303	Organoid-Mucosa	Down-reg		1071	0.0620049	Organoid-Mucosa	Down-reg		1071	0.708485	Organoid-Mucosa	Down-reg
1072	0.488442	Organoid-Mucosa	Down-reg		1072	0.558526	Organoid-Mucosa	Down-reg		1072	0.306815	Organoid-Mucosa	Down-reg		1072	0.841375	Organoid-Mucosa	Down-reg
1073	0.672261	Organoid-Mucosa	Down-reg		1073	0.470388	Organoid-Mucosa	Down-reg		1073	0.631863	Organoid-Mucosa	Down-reg		1073	0.580599	Organoid-Mucosa	Down-reg
1074	0.811748	Organoid-Mucosa	Down-reg		1074	0.40269	Organoid-Mucosa	Down-reg		1074	0.455477	Organoid-Mucosa	Down-reg		1074	0.695404	Organoid-Mucosa	Down-reg
1075	0.423369	Organoid-Mucosa	Down-reg		1075	0.216632	Organoid-Mucosa	Down-reg		1075	0.522057	Organoid-Mucosa	Down-reg		1075	0.66681	Organoid-Mucosa	Down-reg
1076	0.342464	Organoid-Mucosa	Down-reg		1076	0.393519	Organoid-Mucosa	Down-reg		1076	0.612333	Organoid-Mucosa	Down-reg		1076	0.255558	Organoid-Mucosa	Down-reg
1077	0.789186	Organoid-Mucosa	Down-reg		1077	0.628407	Organoid-Mucosa	Down-reg		1077	0.350178	Organoid-Mucosa	Down-reg		1077	0.0534706	Organoid-Mucosa	Down-reg
1078	0.309611	Organoid-Mucosa	Down-reg		1078	0.0339797	Organoid-Mucosa	Down-reg		1078	0.162934	Organoid-Mucosa	Down-reg		1078	0.011795	Organoid-Mucosa	Down-reg
1079	0.317923	Organoid-Mucosa	Down-reg		1079	8.73515e-05	Organoid-Mucosa	Down-reg		1079	0.747337	Organoid-Mucosa	Down-reg		1079	0.253056	Organoid-Mucosa	Down-reg
1080	0.387191	Organoid-Mucosa	Down-reg		1080	0.3529	Organoid-Mucosa	Down-reg		1080	0.264409	Organoid-Mucosa	Down-reg		1080	0.604546	Organoid-Mucosa	Down-reg
1081	0.304861	Organoid-Mucosa	Down-reg		1081	8.73515e-05	Organoid-Mucosa	Down-reg		1081	0.643745	Organoid-Mucosa	Down-reg		1081	0.612052	Organoid-Mucosa	Down-reg
1082	0.654212	Organoid-Mucosa	Down-reg		1082	0.804857	Organoid-Mucosa	Down-reg		1082	0.667509	Organoid-Mucosa	Down-reg		1082	0.281221	Organoid-Mucosa	Down-reg
1083	0.436985	Organoid-Mucosa	Down-reg		1083	0.404787	Organoid-Mucosa	Down-reg		1083	0.0519667	Organoid-Mucosa	Down-reg		1083	0.302523	Organoid-Mucosa	Down-reg
1084	0.368904	Organoid-Mucosa	Down-reg		1084	0.465234	Organoid-Mucosa	Down-reg		1084	0.193117	Organoid-Mucosa	Down-reg		1084	0.650726	Organoid-Mucosa	Down-reg
1085	0.147403	Organoid-Mucosa	Down-reg		1085	8.73515e-05	Organoid-Mucosa	Down-reg		1085	0.665529	Organoid-Mucosa	Down-reg		1085	0.899349	Organoid-Mucosa	Down-reg
1086	0.18849	Organoid-Mucosa	Down-reg		1086	0.0781796	Organoid-Mucosa	Down-reg		1086	0.304766	Organoid-Mucosa	Down-reg		1086	0.0482522	Organoid-Mucosa	Down-reg
1087	0.83241	Organoid-Mucosa	Down-reg		1087	0.734102	Organoid-Mucosa	Down-reg		1087	0.473983	Organoid-Mucosa	Down-reg		1087	0.232254	Organoid-Mucosa	Down-reg
1088	0.205193	Organoid-Mucosa	Down-reg		1088	0.0460342	Organoid-Mucosa	Down-reg		1088	0.437995	Organoid-Mucosa	Down-reg		1088	0.499607	Organoid-Mucosa	Down-reg
1089	0.021216	Organoid-Mucosa	Down-reg		1089	0.190601	Organoid-Mucosa	Down-reg		1089	0.859669	Organoid-Mucosa	Down-reg		1089	0.074916	Organoid-Mucosa	Down-reg
1090	0.548053	Organoid-Mucosa	Down-reg		1090	0.195493	Organoid-Mucosa	Down-reg		1090	0.595944	Organoid-Mucosa	Down-reg		1090	0.201944	Organoid-Mucosa	Down-reg
1091	0.580747	Organoid-Mucosa	Down-reg		1091	0.531883	Organoid-Mucosa	Down-reg		1091	0.529364	Organoid-Mucosa	Down-reg		1091	0.282722	Organoid-Mucosa	Down-reg
1092	0.934294	Organoid-Mucosa	Down-reg		1092	0.509609	Organoid-Mucosa	Down-reg		1092	0.24201	Organoid-Mucosa	Down-reg		1092	0.175066	Organoid-Mucosa	Down-reg
1093	0.109009	Organoid-Mucosa	Down-reg		1093	8.73515e-05	Organoid-Mucosa	Down-reg		1093	0.876673	Organoid-Mucosa	Down-reg		1093	0.511831	Organoid-Mucosa	Down-reg
1094	0.423448	Organoid-Mucosa	Down-reg		1094	0.597572	Organoid-Mucosa	Down-reg		1094	0.625854	Organoid-Mucosa	Down-reg		1094	0.735864	Organoid-Mucosa	Down-reg
1095	0.520503	Organoid-Mucosa	Down-reg		1095	0.258997	Organoid-Mucosa	Down-reg		1095	0.7233	Organoid-Mucosa	Down-reg		1095	0.466295	Organoid-Mucosa	Down-reg
1096	0.575285	Organoid-Mucosa	Down-reg		1096	0.907582	Organoid-Mucosa	Down-reg		1096	0.423108	Organoid-Mucosa	Down-reg		1096	0.879405	Organoid-Mucosa	Down-reg
1097	0.298686	Organoid-Mucosa	Down-reg		1097	0.46899	Organoid-Mucosa	Down-reg		1097	0.224939	Organoid-Mucosa	Down-reg		1097	0.297234	Organoid-Mucosa	Down-reg
1098	0.519395	Organoid-Mucosa	Down-reg		1098	0.210867	Organoid-Mucosa	Down-reg		1098	0.14675	Organoid-Mucosa	Down-reg		1098	0.869755	Organoid-Mucosa	Down-reg
1099	0.454797	Organoid-Mucosa	Down-reg		1099	0.370982	Organoid-Mucosa	Down-reg		1099	0.151188	Organoid-Mucosa	Down-reg		1099	0.936807	Organoid-Mucosa	Down-reg
1100	0.914899	Organoid-Mucosa	Down-reg		1100	0.766335	Organoid-Mucosa	Down-reg		1100	0.0413138	Organoid-Mucosa	Down-reg		1100	0.337765	Organoid-Mucosa	Down-reg
1101	0.88735	Organoid-Mucosa	Down-reg		1101	0.688854	Organoid-Mucosa	Down-reg		1101	0.169831	Organoid-Mucosa	Down-reg		1101	0.0864965	Organoid-Mucosa	Down-reg
1102	0.882758	Organoid-Mucosa	Down-reg		1102	0.0856045	Organoid-Mucosa	Down-reg		1102	0.704452	Organoid-Mucosa	Down-reg		1102	0.0825649	Organoid-Mucosa	Down-reg
1103	0.499288	Organoid-Mucosa	Down-reg		1103	0.917453	Organoid-Mucosa	Down-reg		1103	0.0904807	Organoid-Mucosa	Down-reg		1103	0.614197	Organoid-Mucosa	Down-reg
1104	0.422736	Organoid-Mucosa	Down-reg		1104	0.152865	Organoid-Mucosa	Down-reg		1104	0.579623	Organoid-Mucosa	Down-reg		1104	0.170563	Organoid-Mucosa	Down-reg
1105	0.805731	Organoid-Mucosa	Down-reg		1105	0.669113	Organoid-Mucosa	Down-reg		1105	0.553264	Organoid-Mucosa	Down-reg		1105	0.294875	Organoid-Mucosa	Down-reg
1106	0.188015	Organoid-Mucosa	Down-reg		1106	0.127708	Organoid-Mucosa	Down-reg		1106	0.718246	Organoid-Mucosa	Down-reg		1106	0.219244	Organoid-Mucosa	Down-reg
1107	0.482584	Organoid-Mucosa	Down-reg		1107	0.689029	Organoid-Mucosa	Down-reg		1107	0.239415	Organoid-Mucosa	Down-reg		1107	0.335049	Organoid-Mucosa	Down-reg
1108	0.96588	Organoid-Mucosa	Down-reg		1108	0.690252	Organoid-Mucosa	Down-reg		1108	0.0710188	Organoid-Mucosa	Down-reg		1108	0.291157	Organoid-Mucosa	Down-reg
1109	0.885529	Organoid-Mucosa	Down-reg		1109	0.472397	Organoid-Mucosa	Down-reg		1109	0.518847	Organoid-Mucosa	Down-reg		1109	0.857817	Organoid-Mucosa	Down-reg
1110	0.244379	Organoid-Mucosa	Down-reg		1110	0.428372	Organoid-Mucosa	Down-reg		1110	0.644086	Organoid-Mucosa	Down-reg		1110	0.769104	Organoid-Mucosa	Down-reg
1111	0.871913	Organoid-Mucosa	Down-reg		1111	0.677324	Organoid-Mucosa	Down-reg		1111	0.0987435	Organoid-Mucosa	Down-reg		1111	0.292944	Organoid-Mucosa	Down-reg
1112	0.93556	Organoid-Mucosa	Down-reg		1112	0.830014	Organoid-Mucosa	Down-reg		1112	0.456569	Organoid-Mucosa	Down-reg		1112	0.465866	Organoid-Mucosa	Down-reg
1113	0.0251742	Organoid-Mucosa	Down-reg		1113	8.73515e-05	Organoid-Mucosa	Down-reg		1113	0.941068	Organoid-Mucosa	Down-reg		1113	0.655301	Organoid-Mucosa	Down-reg
1114	0.798369	Organoid-Mucosa	Down-reg		1114	0.973445	Organoid-Mucosa	Down-reg		1114	0.58734	Organoid-Mucosa	Down-reg		1114	0.296233	Organoid-Mucosa	Down-reg
1115	0.0975301	Organoid-Mucosa	Down-reg		1115	8.73515e-05	Organoid-Mucosa	Down-reg		1115	0.875239	Organoid-Mucosa	Down-reg		1115	0.495318	Organoid-Mucosa	Down-reg
1116	0.642812	Organoid-Mucosa	Down-reg		1116	0.947152	Organoid-Mucosa	Down-reg		1116	0.16389	Organoid-Mucosa	Down-reg		1116	0.340053	Organoid-Mucosa	Down-reg
1117	0.82006	Organoid-Mucosa	Down-reg		1117	0.205451	Organoid-Mucosa	Down-reg		1117	0.704043	Organoid-Mucosa	Down-reg		1117	0.42705	Organoid-Mucosa	Down-reg
1118	0.860909	Organoid-Mucosa	Down-reg		1118	0.701345	Organoid-Mucosa	Down-reg		1118	0.516594	Organoid-Mucosa	Down-reg		1118	0.640146	Organoid-Mucosa	Down-reg
1119	0.127454	Organoid-Mucosa	Down-reg		1119	0.226677	Organoid-Mucosa	Down-reg		1119	0.675157	Organoid-Mucosa	Down-reg		1119	0.704625	Organoid-Mucosa	Down-reg
1120	0.0494775	Organoid-Mucosa	Down-reg		1120	0.174528	Organoid-Mucosa	Down-reg		1120	0.816512	Organoid-Mucosa	Down-reg		1120	0.754593	Organoid-Mucosa	Down-reg
1121	0.71113	Organoid-Mucosa	Down-reg		1121	0.815077	Organoid-Mucosa	Down-reg		1121	0.618342	Organoid-Mucosa	Down-reg		1121	0.20366	Organoid-Mucosa	Down-reg
1122	0.6231	Organoid-Mucosa	Down-reg		1122	0.951782	Organoid-Mucosa	Down-reg		1122	0.425977	Organoid-Mucosa	Down-reg		1122	0.614125	Organoid-Mucosa	Down-reg
1123	0.522641	Organoid-Mucosa	Down-reg		1123	0.562718	Organoid-Mucosa	Down-reg		1123	0.176045	Organoid-Mucosa	Down-reg		1123	0.654157	Organoid-Mucosa	Down-reg
1124	0.910465	Organoid-Mucosa	Down-reg		1124	0.508298	Organoid-Mucosa	Down-reg		1124	0.388418	Organoid-Mucosa	Down-reg		1124	0.439488	Organoid-Mucosa	Down-reg
1125	0.43659	Organoid-Mucosa	Down-reg		1125	0.618623	Organoid-Mucosa	Down-reg		1125	0.466607	Organoid-Mucosa	Down-reg		1125	0.0646222	Organoid-Mucosa	Down-reg
1126	0.943002	Organoid-Mucosa	Down-reg		1126	0.970999	Organoid-Mucosa	Down-reg		1126	0.177206	Organoid-Mucosa	Down-reg		1126	0.183573	Organoid-Mucosa	Down-reg
1127	0.647008	Organoid-Mucosa	Down-reg		1127	0.926625	Organoid-Mucosa	Down-reg		1127	0.474939	Organoid-Mucosa	Down-reg		1127	0.323611	Organoid-Mucosa	Down-reg
1128	0.0440152	Organoid-Mucosa	Down-reg		1128	0.21043	Organoid-Mucosa	Down-reg		1128	0.908154	Organoid-Mucosa	Down-reg		1128	0.111945	Organoid-Mucosa	Down-reg
1129	0.48868	Organoid-Mucosa	Down-reg		1129	8.73515e-05	Organoid-Mucosa	Down-reg		1129	0.653578	Organoid-Mucosa	Down-reg		1129	0.119522	Organoid-Mucosa	Down-reg
1130	0.739709	Organoid-Mucosa	Down-reg		1130	0.955101	Organoid-Mucosa	Down-reg		1130	0.107416	Organoid-Mucosa	Down-reg		1130	0.095861	Organoid-Mucosa	Down-reg
1131	0.823306	Organoid-Mucosa	Down-reg		1131	0.555206	Organoid-Mucosa	Down-reg		1131	0.0833106	Organoid-Mucosa	Down-reg		1131	0.0591179	Organoid-Mucosa	Down-reg
1132	0.278499	Organoid-Mucosa	Down-reg		1132	0.303197	Organoid-Mucosa	Down-reg		1132	0.616771	Organoid-Mucosa	Down-reg		1132	0.645078	Organoid-Mucosa	Down-reg
1133	0.787049	Organoid-Mucosa	Down-reg		1133	0.423655	Organoid-Mucosa	Down-reg		1133	0.233952	Organoid-Mucosa	Down-reg		1133	0.71306	Organoid-Mucosa	Down-reg
1134	0.657616	Organoid-Mucosa	Down-reg		1134	0.17514	Organoid-Mucosa	Down-reg		1134	0.702335	Organoid-Mucosa	Down-reg		1134	0.253771	Organoid-Mucosa	Down-reg
1135	0.333914	Organoid-Mucosa	Down-reg		1135	0.596436	Organoid-Mucosa	Down-reg		1135	0.74201	Organoid-Mucosa	Down-reg		1135	0.627922	Organoid-Mucosa	Down-reg
1136	0.92329	Organoid-Mucosa	Down-reg		1136	0.54979	Organoid-Mucosa	Down-reg		1136	0.520486	Organoid-Mucosa	Down-reg		1136	0.448424	Organoid-Mucosa	Down-reg
1137	0.262508	Organoid-Mucosa	Down-reg		1137	0.523585	Organoid-Mucosa	Down-reg		1137	0.556132	Organoid-Mucosa	Down-reg		1137	0.713847	Organoid-Mucosa	Down-reg
1138	0.171786	Organoid-Mucosa	Down-reg		1138	0.373515	Organoid-Mucosa	Down-reg		1138	0.468793	Organoid-Mucosa	Down-reg		1138	0.291658	Organoid-Mucosa	Down-reg
1139	0.877296	Organoid-Mucosa	Down-reg		1139	0.0133648	Organoid-Mucosa	Down-reg		1139	0.66348	Organoid-Mucosa	Down-reg		1139	0.501108	Organoid-Mucosa	Down-reg
1140	0.545994	Organoid-Mucosa	Down-reg		1140	0.473183	Organoid-Mucosa	Down-reg		1140	0.64914	Organoid-Mucosa	Down-reg		1140	0.420688	Organoid-Mucosa	Down-reg
1141	0.911732	Organoid-Mucosa	Down-reg		1141	0.256639	Organoid-Mucosa	Down-reg		1141	0.483065	Organoid-Mucosa	Down-reg		1141	0.210451	Organoid-Mucosa	Down-reg
1142	0.668144	Organoid-Mucosa	Down-reg		1142	0.507687	Organoid-Mucosa	Down-reg		1142	0.147228	Organoid-Mucosa	Down-reg		1142	0.437701	Organoid-Mucosa	Down-reg
1143	0.727913	Organoid-Mucosa	Down-reg		1143	0.419724	Organoid-Mucosa	Down-reg		1143	0.278544	Organoid-Mucosa	Down-reg		1143	0.71642	Organoid-Mucosa	Down-reg
1144	0.800427	Organoid-Mucosa	Down-reg		1144	0.664745	Organoid-Mucosa	Down-reg		1144	0.421811	Organoid-Mucosa	Down-reg		1144	0.195582	Organoid-Mucosa	Down-reg
1145	0.392258	Organoid-Mucosa	Down-reg		1145	0.698026	Organoid-Mucosa	Down-reg		1145	0.475417	Organoid-Mucosa	Down-reg		1145	0.858389	Organoid-Mucosa	Down-reg
1146	0.43651	Organoid-Mucosa	Down-reg		1146	0.1913	Organoid-Mucosa	Down-reg		1146	0.177547	Organoid-Mucosa	Down-reg		1146	0.189649	Organoid-Mucosa	Down-reg
1147	0.770108	Organoid-Mucosa	Down-reg		1147	0.238906	Organoid-Mucosa	Down-reg		1147	0.174679	Organoid-Mucosa	Down-reg		1147	0.00500393	Organoid-Mucosa	Down-reg
1148	0.475934	Organoid-Mucosa	Down-reg		1148	0.856132	Organoid-Mucosa	Down-reg		1148	0.318697	Organoid-Mucosa	Down-reg		1148	0.991922	Organoid-Mucosa	Down-reg
1149	0.0995883	Organoid-Mucosa	Down-reg		1149	0.094427	Organoid-Mucosa	Down-reg		1149	0.910134	Organoid-Mucosa	Down-reg		1149	0.822289	Organoid-Mucosa	Down-reg
1150	0.0437777	Organoid-Mucosa	Down-reg		1150	0.0842068	Organoid-Mucosa	Down-reg		1150	0.755736	Organoid-Mucosa	Down-reg		1150	0.528773	Organoid-Mucosa	Down-reg
1151	0.215089	Organoid-Mucosa	Down-reg		1151	0.317435	Organoid-Mucosa	Down-reg		1151	0.839866	Organoid-Mucosa	Down-reg		1151	0.843591	Organoid-Mucosa	Down-reg
1152	0.215484	Organoid-Mucosa	Down-reg		1152	0.3826	Organoid-Mucosa	Down-reg		1152	0.234499	Organoid-Mucosa	Down-reg		1152	0.824791	Organoid-Mucosa	Down-reg
1153	0.909199	Organoid-Mucosa	Down-reg		1153	0.520964	Organoid-Mucosa	Down-reg		1153	0.369093	Organoid-Mucosa	Down-reg		1153	0.290442	Organoid-Mucosa	Down-reg
1154	0.613917	Organoid-Mucosa	Down-reg		1154	0.686408	Organoid-Mucosa	Down-reg		1154	0.211349	Organoid-Mucosa	Down-reg		1154	0.613982	Organoid-Mucosa	Down-reg
1155	0.831301	Organoid-Mucosa	Down-reg		1155	0.825996	Organoid-Mucosa	Down-reg		1155	0.412729	Organoid-Mucosa	Down-reg		1155	0.597755	Organoid-Mucosa	Down-reg
1156	0.576156	Organoid-Mucosa	Down-reg		1156	8.73515e-05	Organoid-Mucosa	Down-reg		1156	0.701379	Organoid-Mucosa	Down-reg		1156	0.127743	Organoid-Mucosa	Down-reg
1157	0.691181	Organoid-Mucosa	Down-reg		1157	0.356569	Organoid-Mucosa	Down-reg		1157	0.546231	Organoid-Mucosa	Down-reg		1157	0.310101	Organoid-Mucosa	Down-reg
1158	0.53594	Organoid-Mucosa	Down-reg		1158	0.343816	Organoid-Mucosa	Down-reg		1158	0.69578	Organoid-Mucosa	Down-reg		1158	0.470584	Organoid-Mucosa	Down-reg
1159	0.814281	Organoid-Mucosa	Down-reg		1159	0.908543	Organoid-Mucosa	Down-reg		1159	0.35605	Organoid-Mucosa	Down-reg		1159	0.635785	Organoid-Mucosa	Down-reg
1160	0.32006	Organoid-Mucosa	Down-reg		1160	0.258036	Organoid-Mucosa	Down-reg		1160	0.785031	Organoid-Mucosa	Down-reg		1160	0.707699	Organoid-Mucosa	Down-reg
1161	0.346501	Organoid-Mucosa	Down-reg		1161	0.642907	Organoid-Mucosa	Down-reg		1161	0.200492	Organoid-Mucosa	Down-reg		1161	0.921438	Organoid-Mucosa	Down-reg
1162	0.33146	Organoid-Mucosa	Down-reg		1162	0.202918	Organoid-Mucosa	Down-reg		1162	0.743922	Organoid-Mucosa	Down-reg		1162	0.548145	Organoid-Mucosa	Down-reg
1163	0.406824	Organoid-Mucosa	Down-reg		1163	0.705101	Organoid-Mucosa	Down-reg		1163	0.485591	Organoid-Mucosa	Down-reg		1163	0.615841	Organoid-Mucosa	Down-reg
1164	0.569189	Organoid-Mucosa	Down-reg		1164	0.535552	Organoid-Mucosa	Down-reg		1164	0.154534	Organoid-Mucosa	Down-reg		1164	0.429337	Organoid-Mucosa	Down-reg
1165	0.599588	Organoid-Mucosa	Down-reg		1165	0.363906	Organoid-Mucosa	Down-reg		1165	0.398662	Organoid-Mucosa	Down-reg		1165	0.296662	Organoid-Mucosa	Down-reg
1166	0.632521	Organoid-Mucosa	Down-reg		1166	0.45318	Organoid-Mucosa	Down-reg		1166	0.227943	Organoid-Mucosa	Down-reg		1166	0.28308	Organoid-Mucosa	Down-reg
1167	0.0509025	Organoid-Mucosa	Down-reg		1167	0.10028	Organoid-Mucosa	Down-reg		1167	0.817673	Organoid-Mucosa	Down-reg		1167	0.466867	Organoid-Mucosa	Down-reg
1168	0.824177	Organoid-Mucosa	Down-reg		1168	0.906184	Organoid-Mucosa	Down-reg		1168	0.114928	Organoid-Mucosa	Down-reg		1168	0.700908	Organoid-Mucosa	Down-reg
1169	0.250396	Organoid-Mucosa	Down-reg		1169	0.712876	Organoid-Mucosa	Down-reg		1169	0.133433	Organoid-Mucosa	Down-reg		1169	0.284938	Organoid-Mucosa	Down-reg
1170	0.257204	Organoid-Mucosa	Down-reg		1170	0.391771	Organoid-Mucosa	Down-reg		1170	0.382682	Organoid-Mucosa	Down-reg		1170	0.659375	Organoid-Mucosa	Down-reg
1171	0.209072	Organoid-Mucosa	Down-reg		1171	8.73515e-05	Organoid-Mucosa	Down-reg		1171	0.499727	Organoid-Mucosa	Down-reg		1171	0.200086	Organoid-Mucosa	Down-reg
1172	0.233771	Organoid-Mucosa	Down-reg		1172	0.313767	Organoid-Mucosa	Down-reg		1172	0.254166	Organoid-Mucosa	Down-reg		1172	0.429266	Organoid-Mucosa	Down-reg
1173	0.315785	Organoid-Mucosa	Down-reg		1173	0.702306	Organoid-Mucosa	Down-reg		1173	0.0800328	Organoid-Mucosa	Down-reg		1173	0.745586	Organoid-Mucosa	Down-reg
1174	0.235355	Organoid-Mucosa	Down-reg		1174	0.639326	Organoid-Mucosa	Down-reg		1174	0.176181	Organoid-Mucosa	Down-reg		1174	0.745586	Organoid-Mucosa	Down-reg
1175	0.29544	Organoid-Mucosa	Down-reg		1175	0.466457	Organoid-Mucosa	Down-reg		1175	0.29944	Organoid-Mucosa	Down-reg		1175	0.492744	Organoid-Mucosa	Down-reg
1176	0.0396612	Organoid-Mucosa	Down-reg		1176	8.73515e-05	Organoid-Mucosa	Down-reg		1176	0.781276	Organoid-Mucosa	Down-reg		1176	0.0363142	Organoid-Mucosa	Down-reg
1177	0.494379	Organoid-Mucosa	Down-reg		1177	0.271139	Organoid-Mucosa	Down-reg		1177	0.624078	Organoid-Mucosa	Down-reg		1177	0.269212	Organoid-Mucosa	Down-reg
1178	0.633075	Organoid-Mucosa	Down-reg		1178	0.919811	Organoid-Mucosa	Down-reg		1178	0.196736	Organoid-Mucosa	Down-reg		1178	0.70727	Organoid-Mucosa	Down-reg
1179	0.504592	Organoid-Mucosa	Down-reg		1179	0.414396	Organoid-Mucosa	Down-reg		1179	0.715651	Organoid-Mucosa	Down-reg		1179	0.923797	Organoid-Mucosa	Down-reg
1180	0.29449	Organoid-Mucosa	Down-reg		1180	0.667191	Organoid-Mucosa	Down-reg		1180	0.265706	Organoid-Mucosa	Down-reg		1180	0.11795	Organoid-Mucosa	Down-reg
1181	0.172103	Organoid-Mucosa	Down-reg		1181	0.188068	Organoid-Mucosa	Down-reg		1181	0.334403	Organoid-Mucosa	Down-reg		1181	0.773465	Organoid-Mucosa	Down-reg
1182	0.278341	Organoid-Mucosa	Down-reg		1182	0.54682	Organoid-Mucosa	Down-reg		1182	0.293021	Organoid-Mucosa	Down-reg		1182	0.821503	Organoid-Mucosa	Down-reg
1183	0.731713	Organoid-Mucosa	Down-reg		1183	0.469776	Organoid-Mucosa	Down-reg		1183	0.543294	Organoid-Mucosa	Down-reg		1183	0.231396	Organoid-Mucosa	Down-reg
1184	0.316498	Organoid-Mucosa	Down-reg		1184	0.125611	Organoid-Mucosa	Down-reg		1184	0.606187	Organoid-Mucosa	Down-reg		1184	0.4362	Organoid-Mucosa	Down-reg
1185	0.398908	Organoid-Mucosa	Down-reg		1185	0.875437	Organoid-Mucosa	Down-reg		1185	0.44298	Organoid-Mucosa	Down-reg		1185	0.504325	Organoid-Mucosa	Down-reg
1186	0.854892	Organoid-Mucosa	Down-reg		1186	0.268781	Organoid-Mucosa	Down-reg		1186	0.793089	Organoid-Mucosa	Down-reg		1186	0.161198	Organoid-Mucosa	Down-reg
1187	0.217147	Organoid-Mucosa	Down-reg		1187	0.433001	Organoid-Mucosa	Down-reg		1187	0.190249	Organoid-Mucosa	Down-reg		1187	0.640932	Organoid-Mucosa	Down-reg
1188	0.931365	Organoid-Mucosa	Down-reg		1188	0.521751	Organoid-Mucosa	Down-reg		1188	0.0915733	Organoid-Mucosa	Down-reg		1188	0.642862	Organoid-Mucosa	Down-reg
1189	0.680098	Organoid-Mucosa	Down-reg		1189	0.872554	Organoid-Mucosa	Down-reg		1189	0.248361	Organoid-Mucosa	Down-reg		1189	0.0849954	Organoid-Mucosa	Down-reg
1190	0.772087	Organoid-Mucosa	Down-reg		1190	0.85124	Organoid-Mucosa	Down-reg		1190	0.269598	Organoid-Mucosa	Down-reg		1190	0.809922	Organoid-Mucosa	Down-reg
1191	0.296311	Organoid-Mucosa	Down-reg		1191	0.232792	Organoid-Mucosa	Down-reg		1191	0.687927	Organoid-Mucosa	Down-reg		1191	0.601258	Organoid-Mucosa	Down-reg
1192	0.382521	Organoid-Mucosa	Down-reg		1192	0.726677	Organoid-Mucosa	Down-reg		1192	0.350246	Organoid-Mucosa	Down-reg		1192	0.489313	Organoid-Mucosa	Down-reg
1193	0.0981634	Organoid-Mucosa	Down-reg		1193	8.73515e-05	Organoid-Mucosa	Down-reg		1193	0.897501	Organoid-Mucosa	Down-reg		1193	0.20945	Organoid-Mucosa	Down-reg
1194	0.372467	Organoid-Mucosa	Down-reg		1194	0.166405	Organoid-Mucosa	Down-reg		1194	0.583242	Organoid-Mucosa	Down-reg		1194	0.911931	Organoid-Mucosa	Down-reg
1195	0.15817	Organoid-Mucosa	Down-reg		1195	0.277079	Organoid-Mucosa	Down-reg		1195	0.348061	Organoid-Mucosa	Down-reg		1195	0.716063	Organoid-Mucosa	Down-reg
1196	0.708993	Organoid-Mucosa	Down-reg		1196	0.39413	Organoid-Mucosa	Down-reg		1196	0.508468	Organoid-Mucosa	Down-reg		1196	0.330331	Organoid-Mucosa	Down-reg
1197	0.767416	Organoid-Mucosa	Down-reg		1197	0.739693	Organoid-Mucosa	Down-reg		1197	0.713398	Organoid-Mucosa	Down-reg		1197	0.819787	Organoid-Mucosa	Down-reg
1198	0.411574	Organoid-Mucosa	Down-reg		1198	8.73515e-05	Organoid-Mucosa	Down-reg		1198	0.842051	Organoid-Mucosa	Down-reg		1198	0.700479	Organoid-Mucosa	Down-reg
1199	0.526045	Organoid-Mucosa	Down-reg		1199	0.225891	Organoid-Mucosa	Down-reg		1199	0.425157	Organoid-Mucosa	Down-reg		1199	0.647723	Organoid-Mucosa	Down-reg
1200	0.218414	Organoid-Mucosa	Down-reg		1200	0.739518	Organoid-Mucosa	Down-reg		1200	0.175294	Organoid-Mucosa	Down-reg		1200	0.481092	Organoid-Mucosa	Down-reg
1201	0.464693	Organoid-Mucosa	Down-reg		1201	0.183001	Organoid-Mucosa	Down-reg		1201	0.65112	Organoid-Mucosa	Down-reg		1201	0.353564	Organoid-Mucosa	Down-reg
1202	0.402945	Organoid-Mucosa	Down-reg		1202	0.976765	Organoid-Mucosa	Down-reg		1202	0.288446	Organoid-Mucosa	Down-reg		1202	0.635428	Organoid-Mucosa	Down-reg
1203	0.168065	Organoid-Mucosa	Down-reg		1203	0.0633298	Organoid-Mucosa	Down-reg		1203	0.757512	Organoid-Mucosa	Down-reg		1203	0.881693	Organoid-Mucosa	Down-reg
1204	0.82481	Organoid-Mucosa	Down-reg		1204	0.271314	Organoid-Mucosa	Down-reg		1204	0.70534	Organoid-Mucosa	Down-reg		1204	0.884767	Organoid-Mucosa	Down-reg
1205	0.321089	Organoid-Mucosa	Down-reg		1205	0.850192	Organoid-Mucosa	Down-reg		1205	0.0184376	Organoid-Mucosa	Down-reg		1205	0.718207	Organoid-Mucosa	Down-reg
1206	0.178436	Organoid-Mucosa	Down-reg		1206	0.145003	Organoid-Mucosa	Down-reg		1206	0.881863	Organoid-Mucosa	Down-reg		1206	0.86761	Organoid-Mucosa	Down-reg
1207	0.62405	Organoid-Mucosa	Down-reg		1207	0.868973	Organoid-Mucosa	Down-reg		1207	0.499044	Organoid-Mucosa	Down-reg		1207	0.427264	Organoid-Mucosa	Down-reg
1208	0.204639	Organoid-Mucosa	Down-reg		1208	0.328354	Organoid-Mucosa	Down-reg		1208	0.339934	Organoid-Mucosa	Down-reg		1208	0.386732	Organoid-Mucosa	Down-reg
1209	0.310956	Organoid-Mucosa	Down-reg		1209	0.502883	Organoid-Mucosa	Down-reg		1209	0.728011	Organoid-Mucosa	Down-reg		1209	0.728787	Organoid-Mucosa	Down-reg
1210	0.496358	Organoid-Mucosa	Down-reg		1210	0.422082	Organoid-Mucosa	Down-reg		1210	0.689702	Organoid-Mucosa	Down-reg		1210	0.88062	Organoid-Mucosa	Down-reg
1211	0.350855	Organoid-Mucosa	Down-reg		1211	0.231656	Organoid-Mucosa	Down-reg		1211	0.61561	Organoid-Mucosa	Down-reg		1211	0.969476	Organoid-Mucosa	Down-reg
1212	0.420044	Organoid-Mucosa	Down-reg		1212	0.246069	Organoid-Mucosa	Down-reg		1212	0.652964	Organoid-Mucosa	Down-reg		1212	0.867181	Organoid-Mucosa	Down-reg
1213	0.927407	Organoid-Mucosa	Down-reg		1213	0.916754	Organoid-Mucosa	Down-reg		1213	0.245083	Organoid-Mucosa	Down-reg		1213	0.473443	Organoid-Mucosa	Down-reg
1214	0.0490817	Organoid-Mucosa	Down-reg		1214	0.0113557	Organoid-Mucosa	Down-reg		1214	0.745834	Organoid-Mucosa	Down-reg		1214	0.407249	Organoid-Mucosa	Down-reg
1215	0.638062	Organoid-Mucosa	Down-reg		1215	0.942086	Organoid-Mucosa	Down-reg		1215	0.22248	Organoid-Mucosa	Down-reg		1215	0.9817	Organoid-Mucosa	Down-reg
1216	0.101726	Organoid-Mucosa	Down-reg		1216	0.107879	Organoid-Mucosa	Down-reg		1216	0.877834	Organoid-Mucosa	Down-reg		1216	0.273858	Organoid-Mucosa	Down-reg
1217	0.668699	Organoid-Mucosa	Down-reg		1217	0.43964	Organoid-Mucosa	Down-reg		1217	0.637258	Organoid-Mucosa	Down-reg		1217	0.530345	Organoid-Mucosa	Down-reg
1218	0.309136	Organoid-Mucosa	Down-reg		1218	0.52638	Organoid-Mucosa	Down-reg		1218	0.667099	Organoid-Mucosa	Down-reg		1218	0.970191	Organoid-Mucosa	Down-reg
1219	0.290453	Organoid-Mucosa	Down-reg		1219	0.174878	Organoid-Mucosa	Down-reg		1219	0.715105	Organoid-Mucosa	Down-reg		1219	0.522053	Organoid-Mucosa	Down-reg
1220	0.0543857	Organoid-Mucosa	Down-reg		1220	0.0946017	Organoid-Mucosa	Down-reg		1220	0.761199	Organoid-Mucosa	Down-reg		1220	0.741654	Organoid-Mucosa	Down-reg
1221	0.112492	Organoid-Mucosa	Down-reg		1221	0.653913	Organoid-Mucosa	Down-reg		1221	0.138692	Organoid-Mucosa	Down-reg		1221	0.703124	Organoid-Mucosa	Down-reg
1222	0.562144	Organoid-Mucosa	Down-reg		1222	0.54848	Organoid-Mucosa	Down-reg		1222	0.58215	Organoid-Mucosa	Down-reg		1222	0.844235	Organoid-Mucosa	Down-reg
1223	0.701552	Organoid-Mucosa	Down-reg		1223	0.451957	Organoid-Mucosa	Down-reg		1223	0.700355	Organoid-Mucosa	Down-reg		1223	0.917578	Organoid-Mucosa	Down-reg
1224	0.168857	Organoid-Mucosa	Down-reg		1224	0.322414	Organoid-Mucosa	Down-reg		1224	0.679254	Organoid-Mucosa	Down-reg		1224	0.845593	Organoid-Mucosa	Down-reg
1225	0.484484	Organoid-Mucosa	Down-reg		1225	0.465147	Organoid-Mucosa	Down-reg		1225	0.640057	Organoid-Mucosa	Down-reg		1225	0.885338	Organoid-Mucosa	Down-reg
1226	0.350697	Organoid-Mucosa	Down-reg		1226	0.798393	Organoid-Mucosa	Down-reg		1226	0.498361	Organoid-Mucosa	Down-reg		1226	0.883837	Organoid-Mucosa	Down-reg
1227	0.313173	Organoid-Mucosa	Down-reg		1227	0.604997	Organoid-Mucosa	Down-reg		1227	0.597514	Organoid-Mucosa	Down-reg		1227	0.451855	Organoid-Mucosa	Down-reg
1228	0.280161	Organoid-Mucosa	Down-reg		1228	0.137666	Organoid-Mucosa	Down-reg		1228	0.831672	Organoid-Mucosa	Down-reg		1228	0.971978	Organoid-Mucosa	Down-reg
1229	0.271216	Organoid-Mucosa	Down-reg		1229	0.895702	Organoid-Mucosa	Down-reg		1229	0.491054	Organoid-Mucosa	Down-reg		1229	0.910215	Organoid-Mucosa	Down-reg
1230	0.379592	Organoid-Mucosa	Down-reg		1230	0.191387	Organoid-Mucosa	Down-reg		1230	0.665733	Organoid-Mucosa	Down-reg		1230	0.772178	Organoid-Mucosa	Down-reg
1231	0.579639	Organoid-Mucosa	Down-reg		1231	0.483578	Organoid-Mucosa	Down-reg		1231	0.593212	Organoid-Mucosa	Down-reg		1231	0.608978	Organoid-Mucosa	Down-reg
1232	0.837714	Organoid-Mucosa	Down-reg		1232	0.902952	Organoid-Mucosa	Down-reg		1232	0.12558	Organoid-Mucosa	Down-reg		1232	0.865823	Organoid-Mucosa	Down-reg
1233	0.799478	Organoid-Mucosa	Down-reg		1233	0.757425	Organoid-Mucosa	Down-reg		1233	0.569858	Organoid-Mucosa	Down-reg		1233	0.25663	Organoid-Mucosa	Down-reg
1234	0.453847	Organoid-Mucosa	Down-reg		1234	0.851939	Organoid-Mucosa	Down-reg		1234	0.377083	Organoid-Mucosa	Down-reg		1234	0.711917	Organoid-Mucosa	Down-reg
1235	0.522562	Organoid-Mucosa	Down-reg		1235	0.678284	Organoid-Mucosa	Down-reg		1235	0.67864	Organoid-Mucosa	Down-reg		1235	0.918078	Organoid-Mucosa	Down-reg
1236	0.325918	Organoid-Mucosa	Down-reg		1236	0.283281	Organoid-Mucosa	Down-reg		1236	0.475212	Organoid-Mucosa	Down-reg		1236	0.146758	Organoid-Mucosa	Down-reg
1237	0.925427	Organoid-Mucosa	Down-reg		1237	0.362421	Organoid-Mucosa	Down-reg		1237	0.0588637	Organoid-Mucosa	Down-reg		1237	0.231968	Organoid-Mucosa	Down-reg
1238	0.357505	Organoid-Mucosa	Down-reg		1238	0.0296122	Organoid-Mucosa	Down-reg		1238	0.674133	Organoid-Mucosa	Down-reg		1238	0.690971	Organoid-Mucosa	Down-reg
1239	0.508629	Organoid-Mucosa	Down-reg		1239	0.318484	Organoid-Mucosa	Down-reg		1239	0.40549	Organoid-Mucosa	Down-reg		1239	0.642934	Organoid-Mucosa	Down-reg
1240	0.207806	Organoid-Mucosa	Down-reg		1240	0.24869	Organoid-Mucosa	Down-reg		1240	0.468315	Organoid-Mucosa	Down-reg		1240	0.482379	Organoid-Mucosa	Down-reg
1241	0.234721	Organoid-Mucosa	Down-reg		1241	0.160465	Organoid-Mucosa	Down-reg		1241	0.666963	Organoid-Mucosa	Down-reg		1241	0.707985	Organoid-Mucosa	Down-reg
1242	0.378562	Organoid-Mucosa	Down-reg		1242	0.873864	Organoid-Mucosa	Down-reg		1242	0.227192	Organoid-Mucosa	Down-reg		1242	0.982629	Organoid-Mucosa	Down-reg
1243	0.794094	Organoid-Mucosa	Down-reg		1243	0.909242	Organoid-Mucosa	Down-reg		1243	0.204043	Organoid-Mucosa	Down-reg		1243	0.852527	Organoid-Mucosa	Down-reg
1244	0.427802	Organoid-Mucosa	Down-reg		1244	8.73515e-05	Organoid-Mucosa	Down-reg		1244	0.641423	Organoid-Mucosa	Down-reg		1244	0.110158	Organoid-Mucosa	Down-reg
1245	0.193002	Organoid-Mucosa	Down-reg		1245	0.17645	Organoid-Mucosa	Down-reg		1245	0.620322	Organoid-Mucosa	Down-reg		1245	0.53878	Organoid-Mucosa	Down-reg
1246	0.235513	Organoid-Mucosa	Down-reg		1246	0.22196	Organoid-Mucosa	Down-reg		1246	0.715993	Organoid-Mucosa	Down-reg		1246	0.833655	Organoid-Mucosa	Down-reg
1247	0.353705	Organoid-Mucosa	Down-reg		1247	0.213487	Organoid-Mucosa	Down-reg		1247	0.761336	Organoid-Mucosa	Down-reg		1247	0.57631	Organoid-Mucosa	Down-reg
1248	0.407695	Organoid-Mucosa	Down-reg		1248	8.73515e-05	Organoid-Mucosa	Down-reg		1248	0.277247	Organoid-Mucosa	Down-reg		1248	0.56187	Organoid-Mucosa	Down-reg
1249	0.207489	Organoid-Mucosa	Down-reg		1249	0.203966	Organoid-Mucosa	Down-reg		1249	0.755395	Organoid-Mucosa	Down-reg		1249	0.669598	Organoid-Mucosa	Down-reg
1250	0.231159	Organoid-Mucosa	Down-reg		1250	0.0490915	Organoid-Mucosa	Down-reg		1250	0.943595	Organoid-Mucosa	Down-reg		1250	0.605905	Organoid-Mucosa	Down-reg
1251	0.236938	Organoid-Mucosa	Down-reg		1251	0.582547	Organoid-Mucosa	Down-reg		1251	0.214491	Organoid-Mucosa	Down-reg		1251	0.404961	Organoid-Mucosa	Down-reg
1252	0.20931	Organoid-Mucosa	Down-reg		1252	0.34434	Organoid-Mucosa	Down-reg		1252	0.577233	Organoid-Mucosa	Down-reg		1252	0.621774	Organoid-Mucosa	Down-reg
1253	0.564123	Organoid-Mucosa	Down-reg		1253	0.690688	Organoid-Mucosa	Down-reg		1253	0.0399481	Organoid-Mucosa	Down-reg		1253	0.476946	Organoid-Mucosa	Down-reg
1254	0.272799	Organoid-Mucosa	Down-reg		1254	0.412124	Organoid-Mucosa	Down-reg		1254	0.324502	Organoid-Mucosa	Down-reg		1254	0.83966	Organoid-Mucosa	Down-reg
1255	0.276837	Organoid-Mucosa	Down-reg		1255	0.484364	Organoid-Mucosa	Down-reg		1255	0.567331	Organoid-Mucosa	Down-reg		1255	0.725713	Organoid-Mucosa	Down-reg
1256	0.418303	Organoid-Mucosa	Down-reg		1256	0.00995807	Organoid-Mucosa	Down-reg		1256	0.647774	Organoid-Mucosa	Down-reg		1256	0.435128	Organoid-Mucosa	Down-reg
1257	0.958756	Organoid-Mucosa	Down-reg		1257	0.637753	Organoid-Mucosa	Down-reg		1257	0.683898	Organoid-Mucosa	Down-reg		1257	0.747945	Organoid-Mucosa	Down-reg
1258	0.656824	Organoid-Mucosa	Down-reg		1258	0.351939	Organoid-Mucosa	Down-reg		1258	0.45056	Organoid-Mucosa	Down-reg		1258	0.332404	Organoid-Mucosa	Down-reg
1259	0.762033	Organoid-Mucosa	Down-reg		1259	0.600542	Organoid-Mucosa	Down-reg		1259	0.550738	Organoid-Mucosa	Down-reg		1259	0.826864	Organoid-Mucosa	Down-reg
1260	0.682315	Organoid-Mucosa	Down-reg		1260	0.122205	Organoid-Mucosa	Down-reg		1260	0.699877	Organoid-Mucosa	Down-reg		1260	0.620559	Organoid-Mucosa	Down-reg
1261	0.323623	Organoid-Mucosa	Down-reg		1261	0.767121	Organoid-Mucosa	Down-reg		1261	0.402144	Organoid-Mucosa	Down-reg		1261	0.85603	Organoid-Mucosa	Down-reg
1262	0.221897	Organoid-Mucosa	Down-reg		1262	8.73515e-05	Organoid-Mucosa	Down-reg		1262	0.570336	Organoid-Mucosa	Down-reg		1262	0.222103	Organoid-Mucosa	Down-reg
1263	0.634658	Organoid-Mucosa	Down-reg		1263	0.708333	Organoid-Mucosa	Down-reg		1263	0.297391	Organoid-Mucosa	Down-reg		1263	0.569304	Organoid-Mucosa	Down-reg
1264	0.877137	Organoid-Mucosa	Down-reg		1264	0.736635	Organoid-Mucosa	Down-reg		1264	0.367113	Organoid-Mucosa	Down-reg		1264	0.929016	Organoid-Mucosa	Down-reg
1265	0.197673	Organoid-Mucosa	Down-reg		1265	0.754193	Organoid-Mucosa	Down-reg		1265	0.253005	Organoid-Mucosa	Down-reg		1265	0.950032	Organoid-Mucosa	Down-reg
1266	0.829639	Organoid-Mucosa	Down-reg		1266	0.456237	Organoid-Mucosa	Down-reg		1266	0.402349	Organoid-Mucosa	Down-reg		1266	0.295446	Organoid-Mucosa	Down-reg
1267	0.222768	Organoid-Mucosa	Down-reg		1267	0.219165	Organoid-Mucosa	Down-reg		1267	0.149959	Organoid-Mucosa	Down-reg		1267	0.168204	Organoid-Mucosa	Down-reg
1268	0.495804	Organoid-Mucosa	Down-reg		1268	0.21305	Organoid-Mucosa	Down-reg		1268	0.648935	Organoid-Mucosa	Down-reg		1268	0.641933	Organoid-Mucosa	Down-reg
1269	0.0770266	Organoid-Mucosa	Down-reg		1269	0.521925	Organoid-Mucosa	Down-reg		1269	0.0896613	Organoid-Mucosa	Down-reg		1269	0.913932	Organoid-Mucosa	Down-reg
1270	0.381808	Organoid-Mucosa	Down-reg		1270	0.213138	Organoid-Mucosa	Down-reg		1270	0.148866	Organoid-Mucosa	Down-reg		1270	0.570877	Organoid-Mucosa	Down-reg
1271	0.622546	Organoid-Mucosa	Down-reg		1271	0.168326	Organoid-Mucosa	Down-reg		1271	0.79186	Organoid-Mucosa	Down-reg		1271	0.805562	Organoid-Mucosa	Down-reg
1272	0.870488	Organoid-Mucosa	Down-reg		1272	0.890112	Organoid-Mucosa	Down-reg		1272	0.0305927	Organoid-Mucosa	Down-reg		1272	0.740582	Organoid-Mucosa	Down-reg
1273	0.819902	Organoid-Mucosa	Down-reg		1273	0.927848	Organoid-Mucosa	Down-reg		1273	0.205613	Organoid-Mucosa	Down-reg		1273	0.682393	Organoid-Mucosa	Down-reg
1274	0.618113	Organoid-Mucosa	Down-reg		1274	0.733316	Organoid-Mucosa	Down-reg		1274	0.12162	Organoid-Mucosa	Down-reg		1274	0.839803	Organoid-Mucosa	Down-reg
1275	0.140912	Organoid-Mucosa	Down-reg		1275	0.0764326	Organoid-Mucosa	Down-reg		1275	0.777247	Organoid-Mucosa	Down-reg		1275	0.604689	Organoid-Mucosa	Down-reg
1276	0.776124	Organoid-Mucosa	Down-reg		1276	0.519305	Organoid-Mucosa	Down-reg		1276	0.53749	Organoid-Mucosa	Down-reg		1276	0.691329	Organoid-Mucosa	Down-reg
1277	0.370329	Organoid-Mucosa	Down-reg		1277	0.481307	Organoid-Mucosa	Down-reg		1277	0.235318	Organoid-Mucosa	Down-reg		1277	0.649081	Organoid-Mucosa	Down-reg
1278	0.193635	Organoid-Mucosa	Down-reg		1278	0.635657	Organoid-Mucosa	Down-reg		1278	0.441478	Organoid-Mucosa	Down-reg		1278	0.815784	Organoid-Mucosa	Down-reg
1279	0.557156	Organoid-Mucosa	Down-reg		1279	0.371681	Organoid-Mucosa	Down-reg		1279	0.686424	Organoid-Mucosa	Down-reg		1279	0.536636	Organoid-Mucosa	Down-reg
1280	0.364155	Organoid-Mucosa	Down-reg		1280	0.65566	Organoid-Mucosa	Down-reg		1280	0.199877	Organoid-Mucosa	Down-reg		1280	0.35099	Organoid-Mucosa	Down-reg
1281	0.860671	Organoid-Mucosa	Down-reg		1281	0.262491	Organoid-Mucosa	Down-reg		1281	0.412319	Organoid-Mucosa	Down-reg		1281	0.661162	Organoid-Mucosa	Down-reg
1282	0.838901	Organoid-Mucosa	Down-reg		1282	0.374825	Organoid-Mucosa	Down-reg		1282	0.528408	Organoid-Mucosa	Down-reg		1282	0.317321	Organoid-Mucosa	Down-reg
1283	0.27177	Organoid-Mucosa	Down-reg		1283	0.114867	Organoid-Mucosa	Down-reg		1283	0.816307	Organoid-Mucosa	Down-reg		1283	0.509901	Organoid-Mucosa	Down-reg
1284	0.00641229	Organoid-Mucosa	Down-reg		1284	8.73515e-05	Organoid-Mucosa	Down-reg		1284	0.850314	Organoid-Mucosa	Down-reg		1284	0.203874	Organoid-Mucosa	Down-reg
1285	0.420361	Organoid-Mucosa	Down-reg		1285	0.161862	Organoid-Mucosa	Down-reg		1285	0.722685	Organoid-Mucosa	Down-reg		1285	0.867324	Organoid-Mucosa	Down-reg
1286	0.52367	Organoid-Mucosa	Down-reg		1286	0.46174	Organoid-Mucosa	Down-reg		1286	0.29029	Organoid-Mucosa	Down-reg		1286	0.122024	Organoid-Mucosa	Down-reg
1287	0.0221659	Organoid-Mucosa	Down-reg		1287	8.73515e-05	Organoid-Mucosa	Down-reg		1287	0.762701	Organoid-Mucosa	Down-reg		1287	0.440489	Organoid-Mucosa	Down-reg
1288	0.933502	Organoid-Mucosa	Down-reg		1288	0.657757	Organoid-Mucosa	Down-reg		1288	0.55422	Organoid-Mucosa	Down-reg		1288	0.369648	Organoid-Mucosa	Down-reg
1289	0.738046	Organoid-Mucosa	Down-reg		1289	0.941649	Organoid-Mucosa	Down-reg		1289	0.212101	Organoid-Mucosa	Down-reg		1289	0.760026	Organoid-Mucosa	Down-reg
1290	0.219918	Organoid-Mucosa	Down-reg		1290	0.198987	Organoid-Mucosa	Down-reg		1290	0.680825	Organoid-Mucosa	Down-reg		1290	0.768675	Organoid-Mucosa	Down-reg
1291	0.492321	Organoid-Mucosa	Down-reg		1291	8.73515e-05	Organoid-Mucosa	Down-reg		1291	0.747883	Organoid-Mucosa	Down-reg		1291	0.377439	Organoid-Mucosa	Down-reg
1292	0.136083	Organoid-Mucosa	Down-reg		1292	0.0679595	Organoid-Mucosa	Down-reg		1292	0.782983	Organoid-Mucosa	Down-reg		1292	0.813782	Organoid-Mucosa	Down-reg
1293	0.148749	Organoid-Mucosa	Down-reg		1293	0.239867	Organoid-Mucosa	Down-reg		1293	0.268506	Organoid-Mucosa	Down-reg		1293	0.778326	Organoid-Mucosa	Down-reg
1294	0.0691102	Organoid-Mucosa	Down-reg		1294	0.270877	Organoid-Mucosa	Down-reg		1294	0.241464	Organoid-Mucosa	Down-reg		1294	0.90514	Organoid-Mucosa	Down-reg
1295	0.895978	Organoid-Mucosa	Down-reg		1295	0.955363	Organoid-Mucosa	Down-reg		1295	0.229241	Organoid-Mucosa	Down-reg		1295	0.410251	Organoid-Mucosa	Down-reg
1296	0.171944	Organoid-Mucosa	Down-reg		1296	0.714972	Organoid-Mucosa	Down-reg		1296	0.0921196	Organoid-Mucosa	Down-reg		1296	0.805204	Organoid-Mucosa	Down-reg
1297	0.340326	Organoid-Mucosa	Down-reg		1297	0.0993187	Organoid-Mucosa	Down-reg		1297	0.448033	Organoid-Mucosa	Down-reg		1297	0.58689	Organoid-Mucosa	Down-reg
1298	0.919807	Organoid-Mucosa	Down-reg		1298	0.779787	Organoid-Mucosa	Down-reg		1298	0.196394	Organoid-Mucosa	Down-reg		1298	0.443634	Organoid-Mucosa	Down-reg
1299	0.448623	Organoid-Mucosa	Down-reg		1299	0.344252	Organoid-Mucosa	Down-reg		1299	0.707662	Organoid-Mucosa	Down-reg		1299	0.821646	Organoid-Mucosa	Down-reg
1300	0.170282	Organoid-Mucosa	Down-reg		1300	0.389064	Organoid-Mucosa	Down-reg		1300	0.544933	Organoid-Mucosa	Down-reg		1300	0.0780613	Organoid-Mucosa	Down-reg
1301	0.428198	Organoid-Mucosa	Down-reg		1301	0.441649	Organoid-Mucosa	Down-reg		1301	0.689839	Organoid-Mucosa	Down-reg		1301	0.767317	Organoid-Mucosa	Down-reg
1302	0.389091	Organoid-Mucosa	Down-reg		1302	0.588312	Organoid-Mucosa	Down-reg		1302	0.2767	Organoid-Mucosa	Down-reg		1302	0.230252	Organoid-Mucosa	Down-reg
1303	0.446089	Organoid-Mucosa	Down-reg		1303	0.445755	Organoid-Mucosa	Down-reg		1303	0.281276	Organoid-Mucosa	Down-reg		1303	0.345915	Organoid-Mucosa	Down-reg
1304	0.262033	Organoid-Mucosa	Down-reg		1304	0.256901	Organoid-Mucosa	Down-reg		1304	0.841368	Organoid-Mucosa	Down-reg		1304	0.222461	Organoid-Mucosa	Down-reg
1305	0.677565	Organoid-Mucosa	Down-reg		1305	0.641509	Organoid-Mucosa	Down-reg		1305	0.122986	Organoid-Mucosa	Down-reg		1305	0.0966474	Organoid-Mucosa	Down-reg
1306	0.795915	Organoid-Mucosa	Down-reg		1306	0.921558	Organoid-Mucosa	Down-reg		1306	0.507716	Organoid-Mucosa	Down-reg		1306	0.574022	Organoid-Mucosa	Down-reg
1307	0.925665	Organoid-Mucosa	Down-reg		1307	0.698725	Organoid-Mucosa	Down-reg		1307	0.266526	Organoid-Mucosa	Down-reg		1307	0.42126	Organoid-Mucosa	Down-reg
1308	0.81444	Organoid-Mucosa	Down-reg		1308	0.644829	Organoid-Mucosa	Down-reg		1308	0.313371	Organoid-Mucosa	Down-reg		1308	0.780041	Organoid-Mucosa	Down-reg
1309	0.406507	Organoid-Mucosa	Down-reg		1309	0.15138	Organoid-Mucosa	Down-reg		1309	0.740849	Organoid-Mucosa	Down-reg		1309	0.932161	Organoid-Mucosa	Down-reg
1310	0.196564	Organoid-Mucosa	Down-reg		1310	0.0194794	Organoid-Mucosa	Down-reg		1310	0.709642	Organoid-Mucosa	Down-reg		1310	0.569948	Organoid-Mucosa	Down-reg
1311	0.375792	Organoid-Mucosa	Down-reg		1311	0.671995	Organoid-Mucosa	Down-reg		1311	0.451448	Organoid-Mucosa	Down-reg		1311	0.352205	Organoid-Mucosa	Down-reg
1312	0.991134	Organoid-Mucosa	Down-reg		1312	0.51485	Organoid-Mucosa	Down-reg		1312	0.189361	Organoid-Mucosa	Down-reg		1312	0.0907141	Organoid-Mucosa	Down-reg
1313	0.293065	Organoid-Mucosa	Down-reg		1313	0.244672	Organoid-Mucosa	Down-reg		1313	0.433761	Organoid-Mucosa	Down-reg		1313	0.896276	Organoid-Mucosa	Down-reg
1314	0.982821	Organoid-Mucosa	Down-reg		1314	0.130154	Organoid-Mucosa	Down-reg		1314	0.733133	Organoid-Mucosa	Down-reg		1314	0.766745	Organoid-Mucosa	Down-reg
1315	0.772958	Organoid-Mucosa	Down-reg		1315	0.319794	Organoid-Mucosa	Down-reg		1315	0.676933	Organoid-Mucosa	Down-reg		1315	0.572307	Organoid-Mucosa	Down-reg
1316	0.8712	Organoid-Mucosa	Down-reg		1316	0.475367	Organoid-Mucosa	Down-reg		1316	0.283734	Organoid-Mucosa	Down-reg		1316	0.226464	Organoid-Mucosa	Down-reg
1317	0.439202	Organoid-Mucosa	Down-reg		1317	0.706412	Organoid-Mucosa	Down-reg		1317	0.222958	Organoid-Mucosa	Down-reg		1317	0.547359	Organoid-Mucosa	Down-reg
1318	0.816498	Organoid-Mucosa	Down-reg		1318	0.0667365	Organoid-Mucosa	Down-reg		1318	0.765501	Organoid-Mucosa	Down-reg		1318	0.387733	Organoid-Mucosa	Down-reg
1319	0.439677	Organoid-Mucosa	Down-reg		1319	0.978948	Organoid-Mucosa	Down-reg		1319	0.194346	Organoid-Mucosa	Down-reg		1319	0.520981	Organoid-Mucosa	Down-reg
1320	0.207726	Organoid-Mucosa	Down-reg		1320	0.00506639	Organoid-Mucosa	Down-reg		1320	0.846558	Organoid-Mucosa	Down-reg		1320	0.530774	Organoid-Mucosa	Down-reg
1321	0.224747	Organoid-Mucosa	Down-reg		1321	0.0642034	Organoid-Mucosa	Down-reg		1321	0.688883	Organoid-Mucosa	Down-reg		1321	0.485095	Organoid-Mucosa	Down-reg
1322	0.646928	Organoid-Mucosa	Down-reg		1322	0.960954	Organoid-Mucosa	Down-reg		1322	0.110557	Organoid-Mucosa	Down-reg		1322	0.34184	Organoid-Mucosa	Down-reg
1323	0.988046	Organoid-Mucosa	Down-reg		1323	0.657495	Organoid-Mucosa	Down-reg		1323	0.307361	Organoid-Mucosa	Down-reg		1323	0.379655	Organoid-Mucosa	Down-reg
1324	0.223243	Organoid-Mucosa	Down-reg		1324	0.455887	Organoid-Mucosa	Down-reg		1324	0.400232	Organoid-Mucosa	Down-reg		1324	0.294446	Organoid-Mucosa	Down-reg
1325	0.233613	Organoid-Mucosa	Down-reg		1325	0.425489	Organoid-Mucosa	Down-reg		1325	0.0669899	Organoid-Mucosa	Down-reg		1325	0.411967	Organoid-Mucosa	Down-reg
1326	0.904607	Organoid-Mucosa	Down-reg		1326	0.299179	Organoid-Mucosa	Down-reg		1326	0.0102431	Organoid-Mucosa	Down-reg		1326	0.231682	Organoid-Mucosa	Down-reg
1327	0.588426	Organoid-Mucosa	Down-reg		1327	0.104298	Organoid-Mucosa	Down-reg		1327	0.86083	Organoid-Mucosa	Down-reg		1327	0.819144	Organoid-Mucosa	Down-reg
1328	0.13632	Organoid-Mucosa	Down-reg		1328	0.337089	Organoid-Mucosa	Down-reg		1328	0.329282	Organoid-Mucosa	Down-reg		1328	0.816499	Organoid-Mucosa	Down-reg
1329	0.392099	Organoid-Mucosa	Down-reg		1329	0.625699	Organoid-Mucosa	Down-reg		1329	0.0677411	Organoid-Mucosa	Down-reg		1329	0.77854	Organoid-Mucosa	Down-reg
1330	0.625475	Organoid-Mucosa	Down-reg		1330	0.565688	Organoid-Mucosa	Down-reg		1330	0.566648	Organoid-Mucosa	Down-reg		1330	0.491172	Organoid-Mucosa	Down-reg
1331	0.193239	Organoid-Mucosa	Down-reg		1331	0.486111	Organoid-Mucosa	Down-reg		1331	0.397228	Organoid-Mucosa	Down-reg		1331	0.937522	Organoid-Mucosa	Down-reg
1332	0.0169411	Organoid-Mucosa	Down-reg		1332	8.73515e-05	Organoid-Mucosa	Down-reg		1332	0.978694	Organoid-Mucosa	Down-reg		1332	0.107728	Organoid-Mucosa	Down-reg
1333	0.750237	Organoid-Mucosa	Down-reg		1333	0.835867	Organoid-Mucosa	Down-reg		1333	0.271989	Organoid-Mucosa	Down-reg		1333	0.769891	Organoid-Mucosa	Down-reg
1334	0.10418	Organoid-Mucosa	Down-reg		1334	8.73515e-05	Organoid-Mucosa	Down-reg		1334	0.737913	Organoid-Mucosa	Down-reg		1334	0.296018	Organoid-Mucosa	Down-reg
1335	0.44696	Organoid-Mucosa	Down-reg		1335	0.895091	Organoid-Mucosa	Down-reg		1335	0.432805	Organoid-Mucosa	Down-reg		1335	0.759811	Organoid-Mucosa	Down-reg
1336	0.783803	Organoid-Mucosa	Down-reg		1336	0.341108	Organoid-Mucosa	Down-reg		1336	0.464559	Organoid-Mucosa	Down-reg		1336	0.252699	Organoid-Mucosa	Down-reg
1337	0.44696	Organoid-Mucosa	Down-reg		1337	0.935185	Organoid-Mucosa	Down-reg		1337	0.395589	Organoid-Mucosa	Down-reg		1337	0.800057	Organoid-Mucosa	Down-reg
1338	0.156032	Organoid-Mucosa	Down-reg		1338	0.156272	Organoid-Mucosa	Down-reg		1338	0.82614	Organoid-Mucosa	Down-reg		1338	0.718993	Organoid-Mucosa	Down-reg
1339	0.732901	Organoid-Mucosa	Down-reg		1339	0.930119	Organoid-Mucosa	Down-reg		1339	0.318219	Organoid-Mucosa	Down-reg		1339	0.582315	Organoid-Mucosa	Down-reg
1340	0.891387	Organoid-Mucosa	Down-reg		1340	0.570493	Organoid-Mucosa	Down-reg		1340	0.286943	Organoid-Mucosa	Down-reg		1340	0.084495	Organoid-Mucosa	Down-reg
1341	0.304386	Organoid-Mucosa	Down-reg		1341	0.519392	Organoid-Mucosa	Down-reg		1341	0.330784	Organoid-Mucosa	Down-reg		1341	0.918579	Organoid-Mucosa	Down-reg
1342	0.192764	Organoid-Mucosa	Down-reg		1342	0.217068	Organoid-Mucosa	Down-reg		1342	0.670445	Organoid-Mucosa	Down-reg		1342	0.750733	Organoid-Mucosa	Down-reg
1343	0.625554	Organoid-Mucosa	Down-reg		1343	0.762666	Organoid-Mucosa	Down-reg		1343	0.185946	Organoid-Mucosa	Down-reg		1343	0.9095	Organoid-Mucosa	Down-reg
1344	0.68849	Organoid-Mucosa	Down-reg		1344	0.694095	Organoid-Mucosa	Down-reg		1344	0.213603	Organoid-Mucosa	Down-reg		1344	0.858889	Organoid-Mucosa	Down-reg
1345	0.400174	Organoid-Mucosa	Down-reg		1345	0.587701	Organoid-Mucosa	Down-reg		1345	0.423382	Organoid-Mucosa	Down-reg		1345	0.870112	Organoid-Mucosa	Down-reg
1346	0.423132	Organoid-Mucosa	Down-reg		1346	0.647187	Organoid-Mucosa	Down-reg		1346	0.644837	Organoid-Mucosa	Down-reg		1346	0.783187	Organoid-Mucosa	Down-reg
1347	0.846026	Organoid-Mucosa	Down-reg		1347	0.353599	Organoid-Mucosa	Down-reg		1347	0.334608	Organoid-Mucosa	Down-reg		1347	0.259061	Organoid-Mucosa	Down-reg
1348	0.221105	Organoid-Mucosa	Down-reg		1348	0.105608	Organoid-Mucosa	Down-reg		1348	0.78708	Organoid-Mucosa	Down-reg		1348	0.280006	Organoid-Mucosa	Down-reg
1349	0.891229	Organoid-Mucosa	Down-reg		1349	0.448725	Organoid-Mucosa	Down-reg		1349	0.224461	Organoid-Mucosa	Down-reg		1349	0.151834	Organoid-Mucosa	Down-reg
1350	0.621042	Organoid-Mucosa	Down-reg		1350	0.719776	Organoid-Mucosa	Down-reg		1350	0.504166	Organoid-Mucosa	Down-reg		1350	0.802631	Organoid-Mucosa	Down-reg
1351	0.0131412	Organoid-Mucosa	Down-reg		1351	8.73515e-05	Organoid-Mucosa	Down-reg		1351	0.880019	Organoid-Mucosa	Down-reg		1351	0.363714	Organoid-Mucosa	Down-reg
1352	0.238046	Organoid-Mucosa	Down-reg		1352	0.536076	Organoid-Mucosa	Down-reg		1352	0.514955	Organoid-Mucosa	Down-reg		1352	0.936379	Organoid-Mucosa	Down-reg
1353	0.289582	Organoid-Mucosa	Down-reg		1353	0.391946	Organoid-Mucosa	Down-reg		1353	0.483611	Organoid-Mucosa	Down-reg		1353	0.509186	Organoid-Mucosa	Down-reg
1354	0.76797	Organoid-Mucosa	Down-reg		1354	0.151293	Organoid-Mucosa	Down-reg		1354	0.692365	Organoid-Mucosa	Down-reg		1354	0.410036	Organoid-Mucosa	Down-reg
1355	0.924636	Organoid-Mucosa	Down-reg		1355	8.73515e-05	Organoid-Mucosa	Down-reg		1355	0.307566	Organoid-Mucosa	Down-reg		1355	0.032883	Organoid-Mucosa	Down-reg
1356	0.430969	Organoid-Mucosa	Down-reg		1356	0.611985	Organoid-Mucosa	Down-reg		1356	0.0994264	Organoid-Mucosa	Down-reg		1356	0.00950747	Organoid-Mucosa	Down-reg
1357	0.201472	Organoid-Mucosa	Down-reg		1357	0.431429	Organoid-Mucosa	Down-reg		1357	0.458891	Organoid-Mucosa	Down-reg		1357	0.882622	Organoid-Mucosa	Down-reg
1358	0.586526	Organoid-Mucosa	Down-reg		1358	0.573375	Organoid-Mucosa	Down-reg		1358	0.433078	Organoid-Mucosa	Down-reg		1358	0.949889	Organoid-Mucosa	Down-reg
1359	0.835101	Organoid-Mucosa	Down-reg		1359	0.260133	Organoid-Mucosa	Down-reg		1359	0.0763453	Organoid-Mucosa	Down-reg		1359	0.160054	Organoid-Mucosa	Down-reg
1360	0.0833597	Organoid-Mucosa	Down-reg		1360	0.17051	Organoid-Mucosa	Down-reg		1360	0.923928	Organoid-Mucosa	Down-reg		1360	0.854314	Organoid-Mucosa	Down-reg
1361	0.334389	Organoid-Mucosa	Down-reg		1361	0.604472	Organoid-Mucosa	Down-reg		1361	0.136643	Organoid-Mucosa	Down-reg		1361	0.60569	Organoid-Mucosa	Down-reg
1362	0.387904	Organoid-Mucosa	Down-reg		1362	0.259696	Organoid-Mucosa	Down-reg		1362	0.472753	Organoid-Mucosa	Down-reg		1362	0.58303	Organoid-Mucosa	Down-reg
1363	0.325127	Organoid-Mucosa	Down-reg		1363	0.148498	Organoid-Mucosa	Down-reg		1363	0.640126	Organoid-Mucosa	Down-reg		1363	0.66731	Organoid-Mucosa	Down-reg
1364	0.235196	Organoid-Mucosa	Down-reg		1364	0.528739	Organoid-Mucosa	Down-reg		1364	0.449331	Organoid-Mucosa	Down-reg		1364	0.925013	Organoid-Mucosa	Down-reg
1365	0.690389	Organoid-Mucosa	Down-reg		1365	0.684748	Organoid-Mucosa	Down-reg		1365	0.219066	Organoid-Mucosa	Down-reg		1365	0.45257	Organoid-Mucosa	Down-reg
1366	0.683977	Organoid-Mucosa	Down-reg		1366	0.86478	Organoid-Mucosa	Down-reg		1366	0.499454	Organoid-Mucosa	Down-reg		1366	0.650654	Organoid-Mucosa	Down-reg
1367	0.276362	Organoid-Mucosa	Down-reg		1367	0.663959	Organoid-Mucosa	Down-reg		1367	0.225621	Organoid-Mucosa	Down-reg		1367	0.941954	Organoid-Mucosa	Down-reg
1368	0.524383	Organoid-Mucosa	Down-reg		1368	0.54254	Organoid-Mucosa	Down-reg		1368	0.415597	Organoid-Mucosa	Down-reg		1368	0.930588	Organoid-Mucosa	Down-reg
1369	0.370092	Organoid-Mucosa	Down-reg		1369	0.839099	Organoid-Mucosa	Down-reg		1369	0.271033	Organoid-Mucosa	Down-reg		1369	0.704982	Organoid-Mucosa	Down-reg
1370	0.54544	Organoid-Mucosa	Down-reg		1370	0.867488	Organoid-Mucosa	Down-reg		1370	0.0446599	Organoid-Mucosa	Down-reg		1370	0.705697	Organoid-Mucosa	Down-reg
1371	0.336368	Organoid-Mucosa	Down-reg		1371	0.501223	Organoid-Mucosa	Down-reg		1371	0.297187	Organoid-Mucosa	Down-reg		1371	0.755022	Organoid-Mucosa	Down-reg
1372	0.143604	Organoid-Mucosa	Down-reg		1372	0.386006	Organoid-Mucosa	Down-reg		1372	0.396135	Organoid-Mucosa	Down-reg		1372	0.414969	Organoid-Mucosa	Down-reg
1373	0.901757	Organoid-Mucosa	Down-reg		1373	0.840671	Organoid-Mucosa	Down-reg		1373	0.353319	Organoid-Mucosa	Down-reg		1373	0.646865	Organoid-Mucosa	Down-reg
1374	0.490025	Organoid-Mucosa	Down-reg		1374	0.233753	Organoid-Mucosa	Down-reg		1374	0.64873	Organoid-Mucosa	Down-reg		1374	0.99471	Organoid-Mucosa	Down-reg
1375	0.310798	Organoid-Mucosa	Down-reg		1375	0.0287386	Organoid-Mucosa	Down-reg		1375	0.707935	Organoid-Mucosa	Down-reg		1375	0.926514	Organoid-Mucosa	Down-reg
[truncated: 10,713 more rows]

## Sheet: EDF9C
	Gene Set	Description	Ratio	FDR	Condition	Direction
[truncated: 244 more rows]
