# Supplementary material for: Global loss of promoter–enhancer connectivity and rebalancing of gene expression during early colorectal cancer carcinogenesis
Source: Nat Cancer. 2024 Oct 30;5(11):1697–712. doi: 10.1038/s43018-024-00823-z (PMC11584406; doi:10.1038/s43018-024-00823-z)
Supplement: Supplementary file 16 — Statistical source data. [file 43018_2024_823_MOESM16_ESM.zip › edf10.xlsx]

## Sheet: EDF10A
Gene	E2F3	MYC	CCNE1	MCM4	CDC25A	B2M	TBP	UBC
Line	HPCEC	HPCEC	HPCEC	HPCEC	HPCEC	HPCEC	HPCEC	HPCEC
	0.196959	-0.093177	-0.064429	-0.237708	-0.471534	-2.10118	-2.27672	-0.102119
	0.037164	-0.071727	-0.043346	-0.326113	-0.290525	-2.23569	-2.30668	-0.200727
	-0.050872	0.022753	-0.082905	-0.390895	-0.2884	-2.20598	-2.25895	-0.156414
	0.072078	-0.044829	-0.177727	-0.287709	-0.402565	-2.24973	-2.33621	-0.118884
	0.035498	0.104572	0.058334	-0.423545	-0.304197	-2.07846	-2.13256	-0.22729
	0.168938	0.02449	-0.162079	-0.108516	-0.421398	-2.11878	-2.25297	-0.201879
	-0.103441	-0.116531	-0.229268	-0.210816	-0.456323	-2.11014	-2.21655	-0.170506
	0.018366	0.024065	-0.24332	-0.387717	-0.37642	-2.19772	-2.27928	-0.243735
Gene	E2F3	MYC	CCNE1	MCM4	CDC25A	B2M	TBP	UBC
Line	HT29	HT29	HT29	HT29	HT29	HT29	HT29	HT29
	-0.120105	-0.246237	-0.551045	-0.674308	-0.742693	-2.41738	-2.33128	-0.190217
	-0.139297	-0.312586	-0.56376	-0.597311	-0.67577	-2.35696	-2.30227	-0.161921
	-0.132472	-0.394495	-0.52903	-0.534414	-0.704821	-2.32387	-2.48441	-0.221825
	-0.03162	-0.458923	-0.471416	-0.458994	-0.74123	-2.38426	-2.31541	-0.101901
	-0.05734	-0.428173	-0.610152	-0.642595	-0.726383	-2.32632	-2.26435	-0.261565
	-0.168315	-0.347049	-0.621541	-0.563076	-0.760179	-2.27157	-2.28024	-0.261273
	-0.201362	-0.375149	-0.536855	-0.497009	-0.663729	-2.35431	-2.38803	-0.205973
	-0.10044	-0.459238	-0.55643	-0.617441	-0.757274	-2.3287	-2.3517	-0.236674

## Sheet: EDF10B
Gene	MYC	CCNE1	TBP	UBC
Line	HPCEC	HPCEC	HPCEC	HPCEC
	-0.210792	-1.21246	-1.98211	-0.592192
	-0.381113	-1.41391	-1.97589	-0.551653
	-0.32505	-1.31098	-1.90009	-0.618062
	-0.309652	-1.26187	-1.87881	-0.620941
Gene	MYC	CCNE1	TBP	UBC
Line	HT29	HT29	HT29	HT29
	-0.251366	-1.33496	-1.91096	-0.548103
	-0.204369	-1.40154	-2.103	-0.611257
	-0.348778	-1.27744	-2.01532	-0.500314
	-0.210105	-1.25102	-1.9608	-0.589189

## Sheet: EDF10C
Gene	MYC	CCNE1	TBP	UBC
Line	HPCEC	HPCEC	HPCEC	HPCEC
	-0.205458	-0.028591	-0.258654	-0.129082
	-0.200854	-0.109873	-0.253233	-0.378344
	-0.083499	-0.092935	-0.240301	-0.198115
	-0.131816	-0.02049	-0.231324	-0.321533
Gene	MYC	CCNE1	TBP	UBC
Line	HT29	HT29	HT29	HT29
	-0.029822	0.045201	-0.090567	-0.253921
	-0.104245	-0.065615	-0.23243	-0.245282
	-0.187127	-0.114159	-0.335166	-0.179085
	-0.131852	-0.211814	-0.330737	-0.205003
